# Supplementary material for: Amplicon sequencing data profiling of bacterial community connected with the rhizospheric soil from sunflower plants
Source: Data Brief. 2022 Apr 26;42:108207. doi: 10.1016/j.dib.2022.108207 (PMC9079167; doi:10.1016/j.dib.2022.108207)
Supplement: Supplementary file 1 [file mmc1.zip › mmc1.csv]

Sample Information
Index: S44
Sample Name: BN-E
Run Name: 211029
Taxanomical Classification
Kingdom Classification
Kingdom Read Count %
Bacteria 25834.0 96.20
Unknown 1012.0 3.77
Archaea 8.0 0.03
Top Kingdom Classification
Unknown (3.77%)
Bacteria (96.20%)
Archaea (0.03%)
Phylum Classification
Phyla Classification Read Count %
Proteobacteria 9515.0 35.45
Actinobacteria 9097.0 33.89
Unknown 2584.0 9.63
Firmicutes 1731.0 6.45
Chloroflexi 1150.0 4.28
Planctomycetes 1107.0 4.12
Gemmatimonadetes 643.0 2.40
Acidobacteria 448.0 1.67
Bacteroidetes 163.0 0.61
Armatimonadetes 145.0 0.54
Verrucomicrobia 95.0 0.35
Nitrospirae 48.0 0.18
TM7 36.0 0.13
Cyanobacteria 25.0 0.09
OD1 16.0 0.06
10.0 0.04
Euryarchaeota 8.0 0.03
FBP 7.0 0.03
Elusimicrobia 6.0 0.02
WS2 5.0 0.02
BHI80 4.0 0.01
Top Phylum Classification
Unknown (9.63%)
Actinobacteria (33.89%)
Firmicutes (6.45%)
Chloroflexi (4.28%)
Planctomycetes (4.12%)
Gemmatimonadetes (2.40%)
Other (3.78%)
Proteobacteria (35.45%)
Class Classification
Class Read Count %
Actinobacteria 5887.0 21.94
Alphaproteobacteria 4330.0 16.14
Gammaproteobacteria 3729.0 13.90
Unknown 3298.0 12.29
Bacilli 1672.0 6.23
Thermoleophilia 1272.0 4.74
Rubrobacteria 1076.0 4.01
Betaproteobacteria 836.0 3.12
Planctomycetia 694.0 2.59
Gemmatimonadetes 538.0 2.01
Acidimicrobiia 430.0 1.60
Thermomicrobia 370.0 1.38
Phycisphaerae 361.0 1.35
Deltaproteobacteria 344.0 1.28
262.0 0.98
Ellin6529 212.0 0.79
TK10 210.0 0.78
Solibacteres 195.0 0.73
Acidobacteria 159.0 0.59
Chloroflexi 143.0 0.53
0319 121.0 0.45
Gemm 101.0 0.38
MB 93.0 0.35
Anaerolineae 54.0 0.20
Nitrospira 48.0 0.18
Clostridia 41.0 0.15
Gitt 35.0 0.13
TM7 28.0 0.10
C0119 28.0 0.10
Opitutae 19.0 0.07
Cytophagia 18.0 0.07
Bacteroidia 17.0 0.06
SHA 15.0 0.06
S085 14.0 0.05
Sva0725 13.0 0.05
Coriobacteriia 13.0 0.05
ML635J 12.0 0.04
Acidobacteriia 12.0 0.04
ZB2 12.0 0.04
C6 11.0 0.04
Chthonomonadetes 11.0 0.04
SC3 8.0 0.03
Armatimonadia 8.0 0.03
TK17 7.0 0.03
BD7 7.0 0.03
Deinococci 7.0 0.03
Thermoplasmata 7.0 0.03
Pla4 6.0 0.02
Ktedonobacteria 6.0 0.02
4C0d 6.0 0.02
Elusimicrobia 6.0 0.02
Chloroplast 5.0 0.02
iii1 5.0 0.02
Verrucomicrobiae 4.0 0.01
Erysipelotrichi 4.0 0.01
TA18 3.0 0.01
P2 3.0 0.01
OPB50 3.0 0.01
Top Class Classification
Gammaproteobacteria (13.90%)
Unknown (12.29%)
Alphaproteobacteria (16.14%) Bacilli (6.23%)
Thermoleophilia (4.74%)
Rubrobacteria (4.01%)
Actinobacteria (21.94%)
Other (20.74%)
Order Classification
Order Read Count %
Actinomycetales 5737.0 21.41
Unknown 4138.0 15.44
Pseudomonadales 3490.0 13.02
Caulobacterales 1694.0 6.32
Bacillales 1430.0 5.34
1218.0 4.55
Rhizobiales 1116.0 4.16
Rubrobacterales 1076.0 4.02
Solirubrobacterales 1047.0 3.91
Rhodospirillales 908.0 3.39
Gemmatales 572.0 2.13
Burkholderiales 494.0 1.84
Acidimicrobiales 430.0 1.60
WD2101 339.0 1.27
JG30 294.0 1.10
Sphingomonadales 265.0 0.99
Gaiellales 218.0 0.81
Lactobacillales 215.0 0.80
Gemmatimonadales 213.0 0.79
Myxococcales 199.0 0.74
Solibacterales 194.0 0.72
AKYG885 108.0 0.40
Rickettsiales 101.0 0.38
iii1 88.0 0.33
0319 82.0 0.31
B07_WMSP1 78.0 0.29
Micrococcales 76.0 0.28
Xanthomonadales 63.0 0.24
Pirellulales 53.0 0.20
AKIW781 50.0 0.19
Syntrophobacterales 49.0 0.18
Nitrospirales 48.0 0.18
Planctomycetales 44.0 0.16
Clostridiales 40.0 0.15
AKYG1722 38.0 0.14
Bifidobacteriales 34.0 0.13
RB41 34.0 0.13
Ellin5290 31.0 0.12
Caldilineales 31.0 0.12
Rhodobacterales 29.0 0.11
Ellin6067 27.0 0.10
MIZ46 24.0 0.09
C114 23.0 0.09
Chloroflexales 21.0 0.08
MND1 21.0 0.08
N1423WL 20.0 0.07
Opitutales 19.0 0.07
Cytophagales 18.0 0.07
Bacteroidales 17.0 0.06
Phycisphaerales 17.0 0.06
SC 15.0 0.06
Legionellales 15.0 0.06
Spirobacillales 14.0 0.05
Sva0725 13.0 0.05
Coriobacteriales 13.0 0.05
B97 13.0 0.05
Acidobacteriales 12.0 0.04
DS 12.0 0.04
SBR1031 10.0 0.04
A21b 8.0 0.03
Bdellovibrionales 8.0 0.03
SJA 7.0 0.03
Armatimonadales 7.0 0.03
E2 7.0 0.03
d113 6.0 0.02
Enterobacteriales 6.0 0.02
Deinococcales 5.0 0.02
CCU21 5.0 0.02
Streptophyta 5.0 0.02
Nitrosomonadales 4.0 0.01
A31 4.0 0.01
Verrucomicrobiales 4.0 0.01
Erysipelotrichales 4.0 0.01
Chthonomonadales 4.0 0.01
MVS 4.0 0.01
Gemellales 3.0 0.01
I025 3.0 0.01
SM1D11 3.0 0.01
Neisseriales 3.0 0.01
Methylophilales 3.0 0.01
FAC88 3.0 0.01
Herpetosiphonales 3.0 0.01
Top Order Classification
Unknown (15.44%) Pseudomonadales (13.02%)
Caulobacterales (6.32%)
Bacillales (5.34%)
Actinomycetales (21.41%)
-4.55%
Rhizobiales (4.16%)
Other (29.76%)
Family Classification
Family Read Count %
Unknown 9818.0 36.63
Moraxellaceae 2382.0 8.89
Caulobacteraceae 1628.0 6.07
Bacillaceae 1346.0 5.02
Pseudomonadaceae 1093.0 4.08
Rubrobacteraceae 1076.0 4.01
Geodermatophilaceae 987.0 3.68
Micrococcaceae 830.0 3.10
Nocardioidaceae 688.0 2.57
Solirubrobacteraceae 505.0 1.88
Streptomycetaceae 489.0 1.82
Acetobacteraceae 478.0 1.78
Bradyrhizobiaceae 445.0 1.66
Comamonadaceae 346.0 1.29
Rhodospirillaceae 323.0 1.21
Isosphaeraceae 280.0 1.04
Gemmataceae 270.0 1.01
Pseudonocardiaceae 250.0 0.93
Sphingomonadaceae 238.0 0.89
Micromonosporaceae 233.0 0.87
Gaiellaceae 168.0 0.63
Streptosporangiaceae 133.0 0.50
Beijerinckiaceae 122.0 0.46
Thermomonosporaceae 115.0 0.43
Chitinophagaceae 106.0 0.40
mitochondria 97.0 0.36
Actinosynnemataceae 95.0 0.35
Methylobacteriaceae 88.0 0.33
Intrasporangiaceae 82.0 0.31
Oxalobacteraceae 82.0 0.31
Mycobacteriaceae 81.0 0.30
Streptococcaceae 79.0 0.29
Sporichthyaceae 77.0 0.29
Conexibacteraceae 76.0 0.28
Cellulomonadaceae 74.0 0.28
Microbacteriaceae 71.0 0.26
C111 67.0 0.25
Hyphomicrobiaceae 67.0 0.25
Dolo_23 60.0 0.22
Ellin5301 55.0 0.21
Pirellulaceae 53.0 0.20
Cystobacteraceae 51.0 0.19
Syntrophobacteraceae 49.0 0.18
Patulibacteraceae 48.0 0.18
Frankiaceae 48.0 0.18
Iamiaceae 45.0 0.17
Planctomycetaceae 44.0 0.16
Xanthomonadaceae 43.0 0.16
Nitrospiraceae 42.0 0.16
Enterococcaceae 41.0 0.15
Lactobacillaceae 39.0 0.15
Kineosporiaceae 38.0 0.14
Polyangiaceae 37.0 0.14
Bifidobacteriaceae 34.0 0.13
MVS 34.0 0.13
mb2424 32.0 0.12
Solibacteraceae 32.0 0.12
FFCH4570 30.0 0.11
Caldilineaceae 30.0 0.11
Paenibacillaceae 29.0 0.11
Nocardiaceae 28.0 0.10
Rhodobacteraceae 27.0 0.10
Opitutaceae 19.0 0.07
A1 18.0 0.07
Xanthobacteraceae 18.0 0.07
Planococcaceae 18.0 0.07
Propionibacteriaceae 17.0 0.06
Prevotellaceae 16.0 0.06
5B 14.0 0.05
Cytophagaceae 14.0 0.05
Sinobacteraceae 14.0 0.05
Rhizobiaceae 13.0 0.05
OM27 13.0 0.05
Cryptosporangiaceae 13.0 0.05
Coriobacteriaceae 13.0 0.05
Peptostreptococcaceae 12.0 0.04
Coxiellaceae 12.0 0.04
Koribacteraceae 11.0 0.04
Ellin517 10.0 0.04
A4b 9.0 0.03
Haliangiaceae 9.0 0.03
Erythrobacteraceae 8.0 0.03
Phyllobacteriaceae 7.0 0.03
Clostridiaceae 7.0 0.03
Myxococcaceae 7.0 0.03
0319 7.0 0.03
Armatimonadaceae 7.0 0.03
Alcaligenaceae 7.0 0.03
Ellin6075 7.0 0.03
Acidimicrobiaceae 6.0 0.02
Bdellovibrionaceae 6.0 0.02
Chloroflexaceae 6.0 0.02
Nannocystaceae 6.0 0.02
Phycisphaeraceae 6.0 0.02
Enterobacteriaceae 6.0 0.02
Oscillochloridaceae 5.0 0.02
UD5 5.0 0.02
Veillonellaceae 5.0 0.02
Ruminococcaceae 5.0 0.02
Promicromonosporaceae 5.0 0.02
Nitrosomonadaceae 4.0 0.01
Burkholderiaceae 4.0 0.01
S47 4.0 0.01
Symbiobacteriaceae 4.0 0.01
Staphylococcaceae 4.0 0.01
Verrucomicrobiaceae 4.0 0.01
Erysipelotrichaceae 4.0 0.01
AK1AB1_02E 4.0 0.01
Flammeovirgaceae 3.0 0.01
EB1017 3.0 0.01
Legionellaceae 3.0 0.01
Thermoactinomycetaceae 3.0 0.01
Neisseriaceae 3.0 0.01
Gordoniaceae 3.0 0.01
Beutenbergiaceae 3.0 0.01
Methylophilaceae 3.0 0.01
Carnobacteriaceae 3.0 0.01
Leuconostocaceae 3.0 0.01
Deinococcaceae 3.0 0.01
Top Family Classification
Caulobacteraceae (6.07%)
Bacillaceae (5.02%)
Unknown (36.63%)
Pseudomonadaceae (4.08%)
Rubrobacteraceae (4.01%)
Geodermatophilaceae (3.68%)
Other (31.60%)
Genus Classification
Genus Read Count %
Unknown 15777.0 59.08
Acinetobacter 2331.0 8.73
Bacillus 1309.0 4.90
Rubrobacter 1071.0 4.01
Pseudomonas 861.0 3.22
Brevundimonas 657.0 2.46
Arthrobacter 464.0 1.74
Streptomyces 356.0 1.33
Geodermatophilus 324.0 1.21
Nocardioides 293.0 1.10
Balneimonas 253.0 0.95
Modestobacter 189.0 0.71
Solirubrobacter 189.0 0.71
Pseudonocardia 174.0 0.65
Gemmata 117.0 0.44
Sphingomonas 109.0 0.41
Mycobacterium 81.0 0.30
Actinocorallia 76.0 0.28
Craurococcus 72.0 0.27
Blastococcus 71.0 0.27
Cellulomonas 67.0 0.25
Nostocoida 65.0 0.24
Skermanella 65.0 0.24
Nitrobacteria 62.0 0.23
Chelatococcus 59.0 0.22
Nonomuraea 59.0 0.22
Aeromicrobium 48.0 0.18
Methylobacterium 48.0 0.18
Lactococcus 44.0 0.16
Planctomyces 44.0 0.16
Iamia 41.0 0.15
Nitrospira 40.0 0.15
Azohydromonas 39.0 0.15
Rhodoplanes 39.0 0.15
Lactobacillus 39.0 0.15
Candidatus 37.0 0.14
Roseomonas 36.0 0.13
Saccharothrix 35.0 0.13
Paracraurococcus 34.0 0.13
Gardnerella 31.0 0.12
Vagococcus 30.0 0.11
Kaistobacter 29.0 0.11
Massilia 28.0 0.10
Kribbella 26.0 0.10
Sporichthya 26.0 0.10
Paenibacillus 26.0 0.10
Streptosporangium 26.0 0.10
Actinoplanes 24.0 0.09
Xenophilus 23.0 0.09
Rhodococcus 22.0 0.08
Conexibacter 22.0 0.08
Belnapia 21.0 0.08
Mycoplana 21.0 0.08
Sphingosinicella 19.0 0.07
Phenylobacterium 18.0 0.07
Oryzihumus 17.0 0.06
Delftia 17.0 0.06
Prevotella 16.0 0.06
Lysobacter 15.0 0.06
Methylibium 15.0 0.06
Terrimonas 14.0 0.05
Opitutus 14.0 0.05
Agromyces 13.0 0.05
Actinomycetospora 13.0 0.05
Patulibacter 12.0 0.04
Streptococcus 12.0 0.04
Pirellula 11.0 0.04
Phycicoccus 11.0 0.04
Labrys 11.0 0.04
Virgisporangium 10.0 0.04
Leptothrix 10.0 0.04
Dactylosporangium 10.0 0.04
Variovorax 10.0 0.04
Flavisolibacter 10.0 0.04
Novosphingobium 10.0 0.04
Actinoallomurus 10.0 0.04
Atopobium 10.0 0.04
Actinomadura 10.0 0.04
Afipia 8.0 0.03
Microlunatus 8.0 0.03
Aquincola 7.0 0.03
Paucimonas 7.0 0.03
Niastella 7.0 0.03
Sporosarcina 7.0 0.03
Prauserella 7.0 0.03
Nocardia 6.0 0.02
Terracoccus 6.0 0.02
Segetibacter 6.0 0.02
Clostridium 6.0 0.02
Phaselicystis 6.0 0.02
Rhodopila 6.0 0.02
Kibdelosporangium 6.0 0.02
Microbispora 6.0 0.02
Peptostreptococcus 6.0 0.02
Sinorhizobium 6.0 0.02
Paracoccus 6.0 0.02
Adhaeribacter 6.0 0.02
Acidisphaera 6.0 0.02
Ellin506 6.0 0.02
Kineococcus 6.0 0.02
Actinomycetales 6.0 0.02
Rhodospirillum 6.0 0.02
Verrucosispora 6.0 0.02
Solwaraspora 5.0 0.02
Pedomicrobium 5.0 0.02
Oscillochloris 5.0 0.02
Catellatospora 5.0 0.02
Amycolatopsis 5.0 0.02
Bdellovibrio 5.0 0.02
Megasphaera 5.0 0.02
Sphaerisporangium 5.0 0.02
Nannocystis 5.0 0.02
Kaistibacter 5.0 0.02
Rubellimicrobium 5.0 0.02
Aquicella 5.0 0.02
Knoellia 5.0 0.02
Pelomonas 5.0 0.02
Propionibacterium 5.0 0.02
Azospirillum 5.0 0.02
Pedosphaera 4.0 0.01
Luteimonas 4.0 0.01
Singulisphaera 4.0 0.01
Frankia 4.0 0.01
Oleomonas 4.0 0.01
Caldinitratiruptor 4.0 0.01
Litorilinea 4.0 0.01
Serpens 4.0 0.01
Friedmanniella 4.0 0.01
Longispora 4.0 0.01
Steroidobacter 4.0 0.01
Mesorhizobium 3.0 0.01
Nitrosovibrio 3.0 0.01
Myxococcus 3.0 0.01
Caulobacter 3.0 0.01
Micromonospora 3.0 0.01
Arthrospira 3.0 0.01
Kouleothrix 3.0 0.01
Azomonas 3.0 0.01
Couchioplanes 3.0 0.01
Byssovorax 3.0 0.01
Rubrivivax 3.0 0.01
Hydrocarboniphaga 3.0 0.01
Shimazuella 3.0 0.01
Lentzea 3.0 0.01
Bradyrhizobium 3.0 0.01
Promicromonospora 3.0 0.01
Micrococcus 3.0 0.01
Sandaracinobacter 3.0 0.01
Erysipelothrix 3.0 0.01
Devosia 3.0 0.01
Leuconostoc 3.0 0.01
Ramlibacter 3.0 0.01
Actinokineospora 3.0 0.01
Bifidobacterium 3.0 0.01
Staphylococcus 3.0 0.01
Top Genus Classification
Acinetobacter (8.73%)
Bacillus (4.90%)
Rubrobacter (4.01%)
Unknown (59.08%) Pseudomonas (3.22%)
Brevundimonas (2.46%)
Arthrobacter (1.74%)
Other (15.86%)
Species Classification
Species Read Count %
Unknown 10499.0 39.47
Unknown_ 6824.0 25.65
Acinetobacter_johnsonii 1482.0 5.57
Rubrobacter_ 1071.0 4.03
Acinetobacter_guillouiae 720.0 2.71
Brevundimonas_poindexterae 639.0 2.40
Bacillus_cereus 575.0 2.16
Pseudomonas_fragi 396.0 1.49
Balneimonas_ 253.0 0.95
Bacillus_alkalitolerans 211.0 0.79
Pseudomonas_ 205.0 0.77
Modestobacter_ 189.0 0.71
Solirubrobacter_ 189.0 0.71
Geodermatophilus_ 171.0 0.64
Bacillus_anthracis 132.0 0.50
Pseudomonas_umsongensis 109.0 0.41
Gemmata_ 104.0 0.39
Pseudonocardia_ 103.0 0.39
Arthrobacter_pascens 102.0 0.38
Geodermatophilus_obscurus 89.0 0.33
Streptomyces_ 77.0 0.29
Actinocorallia_ 74.0 0.28
Craurococcus_roseus 72.0 0.27
Blastococcus_aggregatus 71.0 0.27
Nitrobacteria_hamadaniensis 62.0 0.23
Nocardioides_daphniae 58.0 0.22
Skermanella_ 56.0 0.21
Arthrobacter_oxydans 52.0 0.20
Aeromicrobium_ 48.0 0.18
Chelatococcus_asaccharovorans 48.0 0.18
Arthrobacter_ 46.0 0.17
Planctomyces_ 44.0 0.17
Nocardioides_ 44.0 0.17
Streptomyces_mashuensis 43.0 0.16
Pseudonocardia_halophobica 43.0 0.16
Iamia_ 41.0 0.15
Streptomyces_mirabilis 40.0 0.15
Nonomuraea_ 40.0 0.15
Azohydromonas_ 39.0 0.15
Nostocoida_limicola 39.0 0.15
Rhodoplanes_ 39.0 0.15
Mycobacterium_ 38.0 0.14
Saccharothrix_ 35.0 0.13
Lactococcus_ 34.0 0.13
Paracraurococcus_ruber 34.0 0.13
Gardnerella_ 31.0 0.12
Candidatus_ 30.0 0.11
Kaistobacter_ 29.0 0.11
Streptomyces_scabrisporus 29.0 0.11
Cellulomonas_ 28.0 0.11
Kribbella_ 26.0 0.10
Sporichthya_ 26.0 0.10
Acinetobacter_ 26.0 0.10
Sphingomonas_ 25.0 0.09
Nitrospira_ 25.0 0.09
Conexibacter_ 22.0 0.08
Cellulomonas_xylanilytica 21.0 0.08
Belnapia_moabensis 21.0 0.08
Mycoplana_ 21.0 0.08
Methylobacterium_komagatae 20.0 0.08
Sphingomonas_asaccharolytica 20.0 0.08
Vagococcus_ 20.0 0.08
Sphingosinicella_microcystinivorans 19.0 0.07
Lactobacillus_iners 19.0 0.07
Phenylobacterium_ 18.0 0.07
Streptomyces_reticuliscabiei 17.0 0.06
Oryzihumus_leptocrescens 17.0 0.06
Delftia_ 17.0 0.06
Xenophilus_aerolatus 16.0 0.06
Opitutus_ 14.0 0.05
Rhodococcus_ 14.0 0.05
Actinomycetospora_ 13.0 0.05
Actinoplanes_ 13.0 0.05
Agromyces_ 12.0 0.05
Roseomonas_ 12.0 0.05
Patulibacter_ 12.0 0.05
Streptosporangium_pseudovulgare 12.0 0.05
Terrimonas_ferruginea 11.0 0.04
Sphingomonas_mali 11.0 0.04
Pirellula_ 11.0 0.04
Phycicoccus_ 11.0 0.04
Labrys_ 11.0 0.04
Bacillus_badius 10.0 0.04
Bacillus_megaterium 10.0 0.04
Dactylosporangium_ 10.0 0.04
Flavisolibacter_ 10.0 0.04
Nitrospira_calida 10.0 0.04
Atopobium_vaginae 10.0 0.04
Bacillus_ 10.0 0.04
Mycobacterium_llatzerense 9.0 0.03
Vagococcus_salmoninarum 9.0 0.03
Lysobacter_yangpyeongensis 9.0 0.03
Bacillus_weihenstephanensis 9.0 0.03
Nonomuraea_roseoviolacea 9.0 0.03
Nocardioides_fonticola 9.0 0.03
Gemmata_obscuriglobus 8.0 0.03
Virgisporangium_ochraceum 8.0 0.03
Paenibacillus_curdlanolyticus 8.0 0.03
Streptomyces_triangulatus 8.0 0.03
Nocardioides_insulae 8.0 0.03
Methylibium_petroleiphilum 8.0 0.03
Microlunatus_ 8.0 0.03
Methylibium_ 7.0 0.03
Nocardioides_furvisabuli 7.0 0.03
Aquincola_tertiaricarbonis 7.0 0.03
Paucimonas_lemoignei 7.0 0.03
Actinoallomurus_ 7.0 0.03
Niastella_ 7.0 0.03
Sphingomonas_changbaiensis 7.0 0.03
Lactobacillus_helveticus 7.0 0.03
Prauserella_rugosa 7.0 0.03
Prevotella_ 7.0 0.03
Nocardia_ 6.0 0.02
Terracoccus_ 6.0 0.02
Skermanella_xinjiangensis 6.0 0.02
Segetibacter_ 6.0 0.02
Rhodococcus_globerulus 6.0 0.02
Phaselicystis_flava 6.0 0.02
Mycobacterium_arupense 6.0 0.02
Methylobacterium_organophilum 6.0 0.02
Rhodopila_globiformis 6.0 0.02
Variovorax_ 6.0 0.02
Kibdelosporangium_ 6.0 0.02
Acinetobacter_venetianus 6.0 0.02
Adhaeribacter_ 6.0 0.02
Ellin506_ 6.0 0.02
Kineococcus_xinjiangensis 6.0 0.02
Actinomycetales_Ellin122 6.0 0.02
Roseomonas_aerilata 6.0 0.02
Streptosporangium_ 6.0 0.02
Solwaraspora_ 5.0 0.02
Oscillochloris_ 5.0 0.02
Pseudomonas_viridiflava 5.0 0.02
Leptothrix_ochracea 5.0 0.02
Catellatospora_ 5.0 0.02
Actinoplanes_brasiliensis 5.0 0.02
Megasphaera_ 5.0 0.02
Leptothrix_ 5.0 0.02
Peptostreptococcus_anaerobius 5.0 0.02
Novosphingobium_stygium 5.0 0.02
Sphaerisporangium_ 5.0 0.02
Candidatus_versatilis 5.0 0.02
Arthrobacter_nasiphocae 5.0 0.02
Nannocystis_exedens 5.0 0.02
Kaistibacter_ginsenosidimutans 5.0 0.02
Actinomadura_vinacea 5.0 0.02
Rubellimicrobium_ 5.0 0.02
Afipia_ 5.0 0.02
Aquicella_ 5.0 0.02
Massilia_alkalitolerans 5.0 0.02
Rhodospirillum_rubrum 5.0 0.02
Massilia_timonae 5.0 0.02
Pedosphaera_ 4.0 0.02
Luteimonas_mephitis 4.0 0.02
Methylobacterium_hispanicum 4.0 0.02
Bdellovibrio_ 4.0 0.02
Frankia_ 4.0 0.02
Bacillus_mycoides 4.0 0.02
Sinorhizobium_ 4.0 0.02
Oleomonas_ 4.0 0.02
Caldinitratiruptor_microaerophilus 4.0 0.02
Litorilinea_aerophila 4.0 0.02
Streptomyces_radiopugnans 4.0 0.02
Sporosarcina_aquimarina 4.0 0.02
Serpens_flexibilis 4.0 0.02
Knoellia_subterranea 4.0 0.02
Friedmanniella_ 4.0 0.02
Bacillus_flexus 4.0 0.02
Propionibacterium_acnes 4.0 0.02
Longispora_fulva 4.0 0.02
Azospirillum_amazonense 4.0 0.02
Steroidobacter_ 4.0 0.02
Microbispora_mesophila 4.0 0.02
Unknown_difficile 3.0 0.01
Nitrosovibrio_tenuis 3.0 0.01
Myxococcus_ 3.0 0.01
Arthrospira_ 3.0 0.01
Kouleothrix_ 3.0 0.01
Azomonas_agilis 3.0 0.01
Streptomyces_lanatus 3.0 0.01
Byssovorax_cruenta 3.0 0.01
Rubrivivax_ 3.0 0.01
Shimazuella_ 3.0 0.01
Bradyrhizobium_ 3.0 0.01
Acidisphaera_rubrifaciens 3.0 0.01
Promicromonospora_ 3.0 0.01
Micrococcus_ 3.0 0.01
Nocardioides_bigeumensis 3.0 0.01
Sandaracinobacter_sibiricus 3.0 0.01
Erysipelothrix_ 3.0 0.01
Streptomyces_alboverticillatus 3.0 0.01
Devosia_ 3.0 0.01
Leuconostoc_mesenteroides 3.0 0.01
Ramlibacter_ 3.0 0.01
Actinokineospora_diospyrosa 3.0 0.01
Variovorax_paradoxus 3.0 0.01
Top Species Classification
Acinetobacter_johnsonii (5.57%)
Rubrobacter_ (4.03%)
Acinetobacter_guillouiae (2.71%)
Brevundimonas_poindexterae (2.40%)
Bacillus_cereus (2.16%)
Unknown (39.47%)
Other (18.01%)
---------- End of report ----------
