# Supplementary material for: Amplicon sequencing data profiling of bacterial community connected with the rhizospheric soil from sunflower plants
Source: Data Brief. 2022 Apr 26;42:108207. doi: 10.1016/j.dib.2022.108207 (PMC9079167; doi:10.1016/j.dib.2022.108207)
Supplement: Supplementary file 2 [file mmc2.zip › mmc2.fastq]

@M02143:5:000000000-JT863:1:1101:17896:1842 1:N:0:44
GACTACCGGGGTATCTAATCCTGTTCGCTCCCCATGCTTTCGCTCCTCAGCGTCAGTTAATGCCCAGAGACCTTCCTTCTCCATCGGTGTTCCTCCTGATATCTGCGCATTTCACCGCTACACCATGAATTCCAGTCTCCCCTACATCACTCTAGTCTGCCCGTACCCACCGCAGATCCGGAGTTGAGCCCCGGACTTTCACGGCAGACGCGACAAACCGCCTACGAGCTCTTTACGCCCAATAATTCCGGACAACGCTCGGACCCTACGTATTACCGCGGCTGCTGTCACGTCGTTAGCC
+
-ACCCGGGGGGGGGGGGGGGGGGGGGGGGGDFFGF8FGGGGDGGGGGGAEF@FF77CF<,C,CC@88<8<FDG,CEFGG,C@,C@,8BBFGFGEFEF8,C<FFG9<4++BFEE,9??FCEF,9A+,,,:EFFE9,:AA??,6F7?,A@,AFFG?5E?F,<AA:@:C>>,@=7=+++@D>F@++@D=,,3@8@<*<CCFGG9D8*:*1:<**=B::C*=C*==DCCC>CEDFGGGCF3CEE==C6?DFFF+**:*7<3CBE5*9?ECB0F0<<GGAFG()0(19(37))*-=<G0):C((6)
@M02143:5:000000000-JT863:1:1101:13337:1846 1:N:0:44
GACTTCAGGGGTATCTAATCCTGTTTGCTCCCCACGCTTTCGTGCATGAGCGTCAGTGTTGGCCCAGGAGGCTGCCTTCGCCATCGGTGTTCCTCCACATCTCTACGCATTTCACTGCTACACGTGGAATTCCACCTCCCTCTGCCACACTCCAGCCTGCCAGTCACAAGCGCCATTCCCAAGTTAAGCTCGGGGCTTTCACACCTGTCTTAGCAAGCCGCCTACGCGCCCTTTACGCCCAGTGATTCCGAACAACGCTAGCCCCCTTCGTATTACCGCGGCTGCTGTCACGTCGTTAGCC
+
9CCCCGGGGGGGGGGGGGGGGGGGGGGGGGGGGFFFEGGGG;F8F@F9C,ECFF,,C,EF,,C@C,,,,,,8E8CCEGC,@B,C@,6BCFGGFFGF,C,CFFFGFED=,BCFD,CF?FFEF9B+B,++:CFGC9B4A==@FEF,AE@ECFFEE,4ACF,AD,,AF,C<,,8+=>+@EDFD<,,@F99,>=8+@+*>CFGG9CCFEGGGGGGF,>,;,>D*BCD:C/C3CDDEGGGG3CEEEFGC7FFGG6>5EGGG:DB57CGCEGFFF05(966C>8D)(3;0039->2@(9():C1(4)
@M02143:5:000000000-JT863:1:1101:9121:1895 1:N:0:44
GACTACTGGGGTATCTAATCCTGTTTGCTCCCCACGCTTTCGAGCCTCAGCGTCAATTACAGACCAGAGAGTCGCCTTCGCCACTGGTGTTCCTCCATATATCTACGCATTTCACCGCTACACATTGAATTCCACTCTCCTCTTCTGCATTCAAGTTCCCCAGTTTCCAATGACCTTCCTCGGTTGAGCCGAGGGCTTTCACATCAGACTTAAGAAACCGCCTGCGCTCGCTTTACGCCCAATAAATCCGGACAACGCTTGCCACCTACGTATTACCGCGGCTGCTGGCACGTAGTTAGCC
+
CCCCCGGGGGGGGGGGGGGGGGGGGGGGGGGGGGGGGGGGGG8EFEGGCEGGGGCFFGFFC<9FFDCDFC:EFE@CEGE<C86CE,CFFFGGGEDE,C,CFFFGCFF=,?FEE,CC=@FEG,B,:,,,CFGGGFGF?E=AEEFFFG,<?FFGCA9FF?9AAFFGFFFAD9F8,83ADFDDD>7>F+>@A@:+<@ECFGFFAFDFCD?6@FGGGGCF6D>?EDGCEEC5ADGGGGGF<EEG5CF9FFFGGGG*CEFF>D@A5CGCFCBFF6F2FG<>D0>B9((,2)).*(63F17C>4AB/
@M02143:5:000000000-JT863:1:1101:20072:1898 1:N:0:44
GACTACAAGGGTATCTAATCCTGTTCGCTCCCCACGCTTTCGCTCCTCAGCGTCAGTAATGGCCCAGAGATCCGCCTTCGCCACCGGTGTTCCTCCTGATATCTGCGCATTCCACCGCTACACCAGGAATTCCGTTCTCCCCTGCATACCTCTAGTCCGCCCGTATCGGAAGCACGCTCAGGGTTGAGCCCTGAGTTTTCACTCCCGACGTGACGGACCGCCTACGAGCCCTTTACGCCCAATAATTCCGGACAACGCTTGCACCCTACGTATTACCGCGGCTGCTTTCACGTAGTTGGCT
+
CCCCCGGGGGGGGGGGGGGGGGGGGGGGGGGGGGGGGGGGGGGGGGGGGFGGGGGDGCEFE9EFGE8E88FFGC@FFGG<CC7C=+@FGGGGGCFFF5,EFGGGFDFB+BF<?,EF7FGDG9B?+,++:EFGG?FBADB<4?F3D8F<AFDFGF9DDF3@C=@FEGG3++:+@@BCEEGE7D7FF*<,DFFGF7FEGFGDFGGGGGG5CCEGGGGCCEG=EEG7EEECEDFGGGGGDGGGGGG6CFFGGGGGGGGGDG:EFGDGGD?FF0F7FFBFF63)(1;90:*)24=2C058F)2:)
@M02143:5:000000000-JT863:1:1101:18247:1911 1:N:0:44
GACTACCCGGGTATCTAATCCGGTTCGCTCCCCACGCTTTCGCGCCTCAGTGTCAGGGTTGGCCCAGCTGGCCGCCTTCGCCACGGGTGTTCCTCCCGATCTCTACGCATTTCACCACTACACCGGGAATTCCACCAGCCCCTGCCACCCTCAAGCTCACCCGTCCCCGACGACCCTCCCCGGTTGAGCCGGGGGCTTTCACGCCGGGCGTAATGAGCCACCTGCACGCGCTTTACGCCCAGTAACTCCGGACAACGCTCGACCCCTACGTATTACCGCGGCTGCTGGCACGAAGTTAGCC
+
CCCCCGGGGGGGGGGGGGGGGGGGGGGGGGGGGGGGGGGGGGGGGGGGGGGGGGGGGGGGDEGFEGGGGGGGGGGGGGGDFE7=+7FGGGGGGGGGEE+@@FGGGGGE7FGFF9FFGGGGGDFE:+=7FGGGGGGD8,>@>BG<FFGGFGGG7F:FCFDFGGGGGGEG:CFCCGEGGGGGGGGGGCFGGGGGGDGGGGGGGG*AFCEEGGGDGGGGGGGGGGGGGGGGGDGGGGG>5EGGGGGGGGFGGGGGGGGGFGFGFGGGGGFBF?FFGGFGGF@EBBFBB>F0D?F?D9:;C4<F9
@M02143:5:000000000-JT863:1:1101:13214:1983 1:N:0:44
GACTACACGGGTATCTAATCCCGTTTGCTCCCCTGGCTTTCGCTCATCAGCGTCAATGCCGGTCCAGGATGCCGCCTTCGCCACCGGTGTTCCTCCAGATATCTACGCATTTCACCGCTACACCTGGAATTCCGTTCTCCCCTGCATACCTCTAGTCTGCCCGTATCGGAAGCACGCTCAGGGTTGAGCCCTGAGTTTTCACTCCCGACGCGACAGACCGCCTACGAACCCTTTACGCCCAATAATTCCGGATAACGCTTGGACCCTACGTATGACCGCGGCTGCTGGCACGTAGTTAGC
+
CCCCCGGGGGGGGGGGGGGGGGGGGGEGGGGGGGGGGGGGGGGGGGGGGGGGGGEGGGGGGGGGGGGGCFGGGGGGGGGGGGGGGGGGGGGGGGGGGGCFFGGGGGGDFGGGGFGGGGGGGGGGGGFCGGGGGGGFGFGGAFGFG?FGGGGGGGGGGGCFGGGGGGGGGGGGGGGEGGGGGGGGGGGGGGGGGCFDGGGGGGFGGGGGGGEGGGGDGGGGGGGGGG**:9GGGGGGGGGGGFGCFGFGGGGGDGGGFGFGF*6CFD?FF?FFGFFGGFFE6(4>BFF07<FFG:FCF<4=
@M02143:5:000000000-JT863:1:1101:9691:1998 1:N:0:44
GACTACAGGGGTATCTAATCCTGTTTGCTCCCCACGCTTTCGCGCCTCAGCGTCAGAACCGGACCAGTAAGCCGCCTTCGCCACTGGTGTTCTTGCGAATATCTACGAATTTCACCTCTACACTCGCAGTTCCACTTACCTCTTCCGGTCTCAAGCCATACAGTATCGAAGGCAATTCTGTGGTTGAGCCACAGGCTTTCACCCCCGACTTATAAAGCCGCCTACGCGCCCTTTACGCCCAGTGATTCCGAACAACGCTAGCCCCCTTCGTATTACCGCGGATGCTGGCACGAAGTTAGCC
+
CCCCCGGGGGGGGGGGGGGGGGGGGGGGGGGGGGGGGGGGGGGGGGGGGGGGGGGGGGGGGGGGGFGGGGGGGGGGGGGGGGGGGGGGGGGGGGGGGGGGGGGGGGGCFGGGGGGGGGGGGGGGGFGGGGGGGGGGFAFEGGGGFGGGGGGGGGFGGGGGGGGGGGGGGGGGGGGGGGGFFGGGGGFFGFCFGGGGGGGGGGGGGGGGGGGGGG9ECFFGGGDEGGG3EGGGGG7CCEGGDGGF+*8FGEE:EE*9<DDE3CGGGGF:F:FBGG<C>(7B((-21>6074?3C0)1*)4*/
@M02143:5:000000000-JT863:1:1101:21290:2014 1:N:0:44
GACTACTAGGGTATCTAATCCTGTTCGCTCCCCATGCTTTCGCTCCTCAGCGTCAGTTAATGCCCAGAGACCTGCCTTCGCCATCGGTGTTCCTCCTGATATCTGCGCATTTCACCGCTACACCAGGAATTCCAGTCTCCCCTACATCACTCTAGTCTGCCCGTACCCACCGCAGATCCGGAGTTGAGCCCCGGACTTTCACGGCAGACGCGACAAACCGCCTACGAGCTCTTTACGCCCAATAATTCCGGATAACGCTTGCGCCCTACGTATTACCGCGGCTGCTGGCACGTAGTTAGCC
+
CCCCCGGGGGGGGGFGFGGGGGGGGGGGGGGGGGGGGGGGGGGGGGGGGGGGGGGGGGGGGGGGGGGGGGGGGGGGGGGGGGGGGGGGGGGGGGGGGGGGGGGGGGGGGGFGGGGGGGGGGGGGG8FFFGGGGGGGGGGGGGGFGFGGGGGGGGGGGGFGGGDGGGGGGGGEGGDEFFGGGDGGGFFCFGGGGCGGGGGCDFG>EGGGGDGEGGGGGGGGGGGGGGDDGGGGGGFGDGGGGCFCFGFGGGGGGGGGFGFGFGGEGGFFF<F<GGFCD(.)(49>?:6?D0*(9?FEGD2=4
@M02143:5:000000000-JT863:1:1101:16368:2016 1:N:0:44
GACTACACGGGTATCTAATCCTGTTCGCTCCCCACGCTTTCGCGTCTCAGCGTCAGTACCGTACTAGAGAGCCGCCTTAGCCACGGGTGTTCTTCCTGATATCTGCGCATTTCACCGCTACACCAGGAATTCCACTCTCCTCTTCCGGACTCTAGCCAGACGGTTTCCATCGACGTCTAGAGGTTAAGCCTCTAGTTTTCACAACGGACCTGTCTGGCCGCCTACACGCTCTTTACGCCCAATAAATCCGGACAACGCTTGCCCCCTACGTATTACCGCGGCTGCTGGCACGTAGTTAGCC
+
CCCCCGGGGGGGGGGGGGGGGGGGGGGGGGGGGGGGGGGGGGGGGGGGGGGGGGGGGGGGGGGGGGGGGGGGGGGGGGGGGGGGGGGGGGGGGGGGGGGGGGGGGGGGGGGGGGGGGGGGGGGGG?FGGGGGGGGGGGGGGGGGGGGDGGGGGGGGFGGGGGGGGGGGGGGGGGGGGGGGFGGGGGGGGGGG7FG;FGGGGGGFGGGGGGGGFGGGGGFEGED5FFGGGGGGGGGGGGGGGGGG9CFGGGGGGGGGFGEGFGGFGGB?F?FDGGACF?EFFFFBBBFBGFFFG?FEGAAF4
@M02143:5:000000000-JT863:1:1101:18933:2022 1:N:0:44
GACTACAAGGGTATCTAATCCTGTTTGCTCCCCACGCTGTCGCGCCTCAGTGTCAGTATCAGTCCAGGTAGTCGCCTTCGCCACTGGTGTTCCTTCCTATATCTACGCATTTCACCGCTACACAGGAAATTCCACTACCCTCTACCATACTCTAGCTTGCCAGTTTTGGATGCAGTTCCCAGGTTGAGCCCGGGGATTTCACATTCAACTTAACAAACCACCTACGCGCGCTTTACGCCCAGTAATTCCGATTAACGCTTGCACCCTCTGTATTACCGCGGCTGCTGGCACAGAGTTAGCC
+
CCCCCGGGGGGGGGGGGGGGGGGGGGGGGGGGGGGGGGGGGGGGGGGGGGGGGGGGGGGGGGGGGGGGGGGGGGGGGGGGGGGGGGGGGGGGGGGGGGGGGGGGGGGGGGGGGGGGGGGGGGGGFFGGGGGGGGGGGGGGGGGGGGGGGGGGGGGGGGGGGGGGGGGGGGGGGGGGGGGGGGGGGGGGGGGGDGGGGGGGGGGGGGGGGGGGGGGGFGGGGGGGGGGGGGGGGGGGGGGGGGGGGDFGGGGGGGGGDDEGFGGGGGFFF:FDGG9DGBEF>B;>FFF7DBF4939<C):F4
@M02143:5:000000000-JT863:1:1101:9894:2081 1:N:0:44
GACTACAAGGGTATCTAATCCTGTTCGCTCCCCACGCTTTCGCTCCTCAGCGTCAGTTGTTGCCCAGAGACCCGCCTTCGCCACCGGTGTTCCTCCTGATATCTGCGCATTTCACCGCTACACCAGGAATTCCAGTCTCCCCTGCAACACTCTAGTTTGCTCGTATCGACTGCAGACCCGAGGTTGAGCCTCGGGATTTCACAGCCGACGCAACAAACCGCCTACGAGCTCTTTACGCCCAATAATTCCGGATAACGCTTGCCACCTACGTATTACCGCGGCTGCTGGCACGTAGTTAGC
+
CCCCCGGDGGGFDDFGFGGGGGGGGGCGGGGGGGGGGGGGGGDGGGGGGGGGGGGGGGGGGGGGGGGGGGGGGGGGGGGGGGGGGGGGDGGGGGGGGGGGGGGGGGGGGGGGGGGGGGGGGFGGGGGBFGFGCGFEGGGGGGGGGG9CFCGGGGGGGFFGGGGGGFGGGGGGGGG9CFFFEGGGGCFCFGFGCCE*FF@FGGGGFGGGGGGGGGGDGGGGGGGCFGGDGCFGFGFG3CEGEGGGGGFGGG**:7CGFGFGFGDFGGF::35<FG9F7(<5>>BB:?FBD??(7(5/C2:@
@M02143:5:000000000-JT863:1:1101:24081:2082 1:N:0:44
GACTACAAGGGTATCTAATCCTGTTCGCTCCCCATGCTTTCGCTCCTCAGCGTCAGTTAATGCCCAGAGACCTGCCTTCGCCATCGGTGTTCCTCCTGATATCTGCGCATTTCACCGCTACACCAGGAATTCCAGTCTCCCCTACCGAACTCTAGCCTGCCCGTATCGAATGCAAGCTCGGAGTTGAGCCCCGCGATTTCACATTCGACGCGACAAGCCGCCTACGAGCTCTTTACGCCCAATAAATCCGGACAACGCTCGCGCCCTACGTCTTACCGCGGCTGCTGGCACGTAGTTGGCC
+
CCCCCGGGGGGGGGGGGGGGGGFGGGDGGGGGGGGFGGGGG7CFGGGGGEF@FGGCGGDGGFGGGGGGGDGGGCEGGFFGGGGGGGCFGGGGGGGGGGGGFGGGGGGGGGGGGGDFGGGGGGGFGGGGGGGGGGCFGGGGGFGGGGGCFGFGGAFFGGAFGGGGGGG@FFGGGGAFFGGCG@FGGFG:DGGGG7*>FGGGGGGGGG;CEDEEGGGGGGG5EEGGG**/CDGGGGGGGCCEGFF+<FFGG5:5CGCGEGEG@GCEGGB?F07:G3:CG(:)4>B9?B?(91@(92);>)./0
@M02143:5:000000000-JT863:1:1101:22972:2083 1:N:0:44
GACTACCAGGGTATCTAATCCTGTTTGCTCCCCATGCTTTCGTACCTCAGCGTCAGTATTAGGCCAGATGGCTGCCTTCGCCATCGGTATTCCTCCAGATCTCTACGCATTTCACCGCTACACCTGGAATTCTACCATCCTCTCCCATACTCTAGCTTCCCAGTATCGAATGCACGCTTTGGGTTGAGCCCAAAGTTTTCACATCCGACTTACCGAACCGCCTACGAGCTCTTTACGCCCAATAAATCCGGACAACGCTTGGCCCCTACGTGTTACCGCGGCTGCTGGCACGTAGTTGGCC
+
CCCCCGGGGGGGGGGGGGGGGGGGGGGGGGGGGGGGGGGGGGGGGGGGGGGGGGGGGGGGGGDFGGGGGGGGGGGGGGGGGGGGGGGGGGGGGGGGGGGGGGGGGGGEGDGGGGGGGGGGGGGGGGGGGGGGGGGGGGGGGGGGGGGGGGGGGGGGGGGGGGGGGGG7FCFGGGGGGGGGGCGGGGGGGGGGGDCGGGGGGGGGGGEEGGGGGGDGEGGGGGG5CCCGGGGGGGGG4EEGGGGGGDFGGGDDGGGDDGFGF5CGGGFFF0@7GFAFF:DE9BBF<?6(92F<<3:EF<7F4
@M02143:5:000000000-JT863:1:1101:15892:2085 1:N:0:44
GACTACTGGGGTATCATGAACACCACTGGGAAAGAATCAGTGCAGAATCAAGGGTAGCTCCAGTCCCCTGCTGCCCCCCGTAGG
+
CCCCCGFEGGGGGGGGFAFAFDG;<6,E<<<CF<AFDFGGGGGGFE@FFD<FAFFFC@FF@EEEF@FEGFFGCFCACFEFFGG@
@M02143:5:000000000-JT863:1:1101:7303:2098 1:N:0:44
GACTACCAGGGTATCTAATCCTGTTCGCTCCCCACGCTGTCGCGCCTCAGTGTCAGCTACTGCCCAGCAGGCCGCCTTCGCCACCGGTGTTCTTCCGGATCTCTACGCATTCCACCGCTACACCCGGAATTCCGCCCGCCTCTACAGTGCTCCAGCGCGGCAGTCCGCACGGCCGACCCGGGGTTGAGCCCCGGGCTTTCACCGCGTGCTTACCGCGCCGCCTACGCGCCCTTTACGCCCAGTGATTCCGGACAACGCTCGACCCCTCCGTATTACAGCGGCTGCTGGCACGGAATTAGCC
+
CCCCCGGGGDGGGGGGGGGGGGGGGGGGGGGGGGFGGGGGGGGGDGGGGGFFGGGGGGGGGCFGGGGGGGGGGGGGGGGGGGGEFEGGGEGFEFGDFGGEEDGFGGGGGGGGFGGGGGGGGFGGGGGGEGGGGGGCGEGC@@FFGGGGGFFF,DFFCCGGFGGGFGGGGDGGCFCGGGGGGGGGDGFFGFF>EGE>EGGGGGFGCEGGGGGGGGGC:8CEGGGGFEE>5CGGGGDCGGEGDF4EC7BD7+C<E5:F@)575*)2:D(4707:*94C*.9>619>B)).C3=1C0.;6)3:)
@M02143:5:000000000-JT863:1:1101:18620:2131 1:N:0:44
GACTACCAGGGTATCTAATCCTGTTTGCTTCCCACGCTTTCGCGCCTCAGTGTCAGTATCTGTCCAGAGAGCCGCCTTCGCCACTGGTGTTCTTGCGAATATCTACGAATTTCACCTCTACACTGGGTATTCCACCCACCTCTCCCGGTCTCGAGCCCCTCCGTATCGGGTGCCGTTCCGGGGTTGAGCCCCGGGCTTTCACACCCGACTGGCCGGGCCGCCTGCGCGCCCTTTACGCCCAGTGATTCCGAACAACGCTAGCGCCCTCCGTCTTACCGCGGCTGCTGGCACGGAATTAGCC
+
CCCCCGGGGEGGGGGGGGGGGGGGGFGGGGGFGGGGGGGGGGGGGGDGGFDGGGGGGGGGFFGGGGGGGG7FFGGGGGGGGGGGGGGGGGGGGGFFGGGGGGGGGGGGGGGGGGGGGGGGGGGGGGGGGGGGGGGGGGGGGGGGGGGGGGGGFGGGGFGGGGGGGGGGGGGGGFEGGGGGGGGGGGGGGGGGGGGGGGGGGGGGGGGGGGGGGGGCGGEDCEGFC5?DGGGGGGGGDEGGGGFGGGFFGGEGG5FGBGFGFGCDGG>FF>>?GGFGGFEDB;;9<067D?F<D9)2*:2<6
@M02143:5:000000000-JT863:1:1101:17509:2131 1:N:0:44
GACTACAAGGGTATCTAATCCTGTTTGCTCCCCACGCTTTCGCGCCTCAGTGTCAGTTACAGACCAGAAAGTCGCCTTCGCCACTGGTGTTCCTCCATATCTCTACGCATTTCACCACTACACCAGGCATTCCACCAGCCCCTACCGCCCTCAAGCGGTGCGGTCCCCGACGACCCTCCCCGGTTGAGCCGGGGGCTTTCACGCCGGGCCAGCACCGCCGCCTACGCGCGCTTTACGCCCAGTAACTCCGGACAACGCTCGGACCCTACGTATTACCGCGGCTGCTGGCACGTCGTTAGCC
+
CCCCCGFGGGGGGGGGGGGGGGGEGGGGGGGGGFGGGGGGGGGCGGGDGGGGGGGGGGGGGFFFGCCF8FGGGGGGGGGGGGGGGGGGGGGGGGGGFGGFGGGGGGGGGGGGGGGGGGGGGGGGGGGGGGGGGGGGGCGGGGGGGGGGEGGGGGGGGGGFFGDGGGGGGGGGGGGGGGGGGGGGGGGGGGGGGGGGGGGGGGGGG>CGDGGGGGGGGGGGGGGGGGGDGGGGGGFGGGGGGGGGGGFFG=CDGGFGFGFGFG:EEGFFFFFBFG<:F:3;6>01?FF0*4607(8:5<:B4
@M02143:5:000000000-JT863:1:1101:14462:2132 1:N:0:44
GACTACAAGGGTATCTAATCCTGTTTGCTCCCCACGCTTTCGCGCCTCAGCGTCAGATTCGGCCCAGTCGGCCGCCTTCGCCACGGGTGTTCTTACAGATATCTACGCATTCCACCGCTACACCTGTAATTCCACCGACCTCTACCGATCTCCAGATCCGCAGTATCAGAAGCAGCTTCACGGTTGAGCCGTGAAATTTCACTTCCGACTTACAGGACCCGCCTGCGCGCGCTTTACGCCCAGTAATTCCGAACAACGCTTGCCCCCCCCGTATTACCGCGGCTGCTGGCACGGAGTTAGC
+
CCCCCGGGGGGGGGGGGGGGGGGGGGGGGGGGGGGGGGGGGGGGGGGGGGGGGGGGGGGGGGGGGGGGGGGGGGGGGGGGGGGGGCGGGGGGGGGGGGGGGGGGGGGGGGGGGGGGGGGGGGGGGGGGGGGGGGGGGGGGGGGGGGGGGGGGGGGGGGGGGGGGGGGGGGGGGGGGGGGGGGGGGGGGGGGGGGGGGGGGGGGGGGGGGGGGGFGGGGGGGGGGGGGGGG:CEGGGGGGGGGGGGGFGGGGGGGGGFGFGFGGGGGFBBBE1>97C?)7541;FB?F?G<>499::>8:10
@M02143:5:000000000-JT863:1:1101:11365:2146 1:N:0:44
GACTACCGGGGTATCTAATCCTGTTCGCTCCCCACACTTTCGCTCCTCAGCGTCAGGACATGCCCAGAGAACCGCCTTCGCCATCGGTGTTCCTCCTGATATCTGCGCATTTCACCGCTACACCAGGAATTCCAGTCTCCCCTGCAACACTCCAGTTTGCCCGTATCGACTGCAGGCCCGAGGTTGAGCCTCGGGGTTTCACAGCCGACGCGACAGACCGCCTACGAGCTCTTTACGCCCAATAATTCCGGACAACGCTTGCACCCTACGTATTACCGCGGCTGCTGGCACGTAGTTGGCC
+
CCCCCGGGGGGGGGGGGGGGGGGGGGGGGGGGGGGGGGGGGGGGGGGGGGGGGGGGGGGGGGGGGGGGGGGGGGGGGGGGGGGGGGGGGGGGGGGGGGGGGGGGGGGGGGGGGGGGGGGGGGGGGGGGGGGGGGGGGGGGGGGGGGGGG@FGGGGDGFGGGGGGGGGGGGGGGGGGGGGGGGGGGGGGGGGGGGG*=ECGGGGGGGGGGGGEGGGEFGGEGGGGGGDGGGFGGGCGGDGGGFGGGGFGGGGGGGGGFGFGFGGGGGF:>?FFFDAGFB@D;FFFB>F?G<@:CB5;7<BF4
@M02143:5:000000000-JT863:1:1101:20784:2174 1:N:0:44
GACTACCAGGGTATCTAATCCTGTTTGCTCCCCACGCTTTCGTGCATGAGCGTCAGTGCAGGCCCAGGGGATTGCCTTCGCCATCGGTGTTCCTCCGCATATCTACGCATTTCACTGCTACACGCGGAATTCCATCCCCCTCTGCCGCACTCCAGCGATCCAGTCACAAATGCAGTTCCCAGGTTAAGCCCGGGGCTTTCACCCCCGTCTTACATCACCGCCTGCGCACCCTTTACGCCCAGTAATTCCGATCAACGCTTGCCCCCTTCGTATTACCGCGGCTGCTGGCACGAAGTTAGCC
+
CCCCCGGGGGGGGGGGGGGGGGGGGGGGGGGGGGGGGGGGGG@FG<F,CEGGGGGGGAG,FFGGGGGFEG@@9EGGGGGGGGGGGGGGGGGGDGCFG7FGEGGGGGG+CEGGGGGC9FGGGGGCFG7CCFGGGG,F<EFGGGG5FFCFGGGG8=FFG7,+8EGG9@FFGGAFGF:FGG9,7D7FGBCFGGGDEFG*FFFFGG,C>*333AEG+C7C+?FEGDC*;CGCE)9FGG=DDGGGGGFCFFFGGGE**2+9>DD/<C<FGG915:<7DG2CFBEEB002037(/(90*2@GGAF?)
@M02143:5:000000000-JT863:1:1101:8491:2206 1:N:0:44
GACTACCCGGGTATCTAATCCTGTTTGCTCCCCACGCTTTCGCACCTCAGTGTCAGTATCAGTCCAGGTAGTCGCCTTCGCCACTGGTGTTCCTTCCTATATCTACGCATTTCACCGCTACACAGGAAATTCCACTACCCTCTACCATACTCTAGCTTGCCAGTTTTGGATGCAGTTCCCAGGTTGAGCCCGGGGATTTCACATCCAACTTAACAAACCACCTACGCGCGCTTTACGCCCAGTAATTCCGATTAACGCTTGCACCCTCTGTATTACCGCGGCTGCTGGCAAAGAGTTAGCC
+
CCCCCGGGGGGGGGGGGGGGGGGGGGGGGGGGGGGGGGGGGGGGGGGGGGGGGGGGGGGGGGGGGGGFGGGGGGGGGGGGGGGGGGGGGGGGGGGFGGFGGGFGFGGGGGGGGGGGEGGGGGGGGGGGGGGGGGGGGGGGGGGGGGGGGGGGGGDGGGFGGGCFCFGDCGGGGGDEFGGGGGEGGGGGGGGGEDGGGGGGGGGGGGGGGGGGGGGGDGGFEDCDF5ECEDCEGGGGGGGGCCGFFG=FFG5CEG7*)9>E5E=EG36::0=):DAFF0:)46(7??F?D?*.784<0<A4/
@M02143:5:000000000-JT863:1:1101:24289:2208 1:N:0:44
GACTACAAGGGTATCTAATCCGGTTTGCTCCCCACGCTTTCGCCCCTGAGCGTCAGGACAGGGCCAGGATGCCGCCTTCGCCACTGGTATTCCTCCCGATATCTACGCATTTCACCTCTACACTGGGTATTCCACCCCCCTCTCCCGGCCTCGAGCCGCCCCGTCTCGGACGCCGTTCCGGGGTTGAGCCCCGGGCTTTCACGTCCGACGCTGGCGGCCGCCTGCGCGCCCTTTACGCCCAGTGATTCCGAACAACCCTAGCGCCCTCCGTCTTACCACGGCTGCTGGCACGGAGTTGGCC
+
-ACCCFGGGFCEEGGGC,FFG@@:@C7EFFGGG<F7FGGFFFDFFCCD<FFFEEG,C<D@7,,8F6D@FGGGGEDFEGGFEGGGGEDG9FE,E?FGECCGGFGGGGD@CFGFGEGGFGGDGCFEFE<FFGGGGGGGGGGGGGGGGG@=FGDF<F@FD>FFGGGGF<F,@C77<FEEEGF:7B*CFF?FFGGGECDEDFGGFGFGGGEEC?E**:8**:CCGGGCF*:CEDGGGGGG*;ECE:6?C:BFG6CDGDC5)180)3)?EG>6@9FFFG<CF)00(-7063)(906()()2924?)
@M02143:5:000000000-JT863:1:1101:18720:2227 1:N:0:44
GACTACTAGGGTATCTAATCCTGTTTGCTCCCCACGCTTTCGAGCCTCAGCGTCAGTAATGAGCCAGTGTGTCGCCTTCGCCACTGGTGTTCTTCCGAATATCTACGAATTTCACCTCTACACTCGGAGTTCCACACACCTCTCTCATACTCAAGACACCCAGTATCAAAGGCAATTCCGAGGTTGAGCCCCGGGATTTCACCCCTGACTTAAATGTCCGCCTACGCTCCCTTTACGCCCAGTAATTCCGAGCAACGCTAGCCCCCTTCGTATTACCGCGGCTGCTGGCACGTAGTTAGCC
+
CCCCCGGGGGGGGGGGGFFGGGGGGGGGGGGGGGGGGGGGGGGGGGGGGGGGGGGGGGGGGGGGGGGGGGGGGGGGGGGGGGGGGGGGGGGGGGGGGGGGGGGGGGGGGGGGGGGGGGGGGGGGGGGGGGGGGGGGGGGGGGGGGGGGGGGGGGGGGGGGGGGGGGGGGGGGGGGGGGGGGGGGGGGGGGGGGGGGGGGGGGGGGGGGGGGGGGGGGGGGGGGGGGGCEGGGGGGGGGGGGGGGGGFGGGCGGGGGFGFGEGDFGGFBFFF<4FBGGFFFF((4<>F:D???GFFGFFFF6
@M02143:5:000000000-JT863:1:1101:9252:2248 1:N:0:44
GACTACAGGGGAATATAATCCTGTTTGCTCCCCACGCTTTCGCGCCTCAGCGTCAGTAATGGTCCAGTTGGCCGCCTTCGCCACCGGTGTTCTTGCGAATATCTACGAATTTCACCTCTACACTCGGAATTCCACTTACCTCTCCACAATTCTAGCGATGCAGTCTTAAAGGCAATTCCGGAGTTGAGCCCCGGGCTTTCACCTCTAACTTACAAAGCCGCCTACGTGCGCTTTACGCCCAGTAATTCCGAACAACGCTAGCCCCCTCCGTATTACCGCGGCTGCTGGCACGGAGTTAGCC
+
CCCCCG@EGDG+BC;F@FFGFFFGGGEEFFGGEGGEGGEGGGGGEGGGGGGGEGGGGGGFFGGGGGGGGGFGGGGGGGFGGGGGGGGGGGGGGGGGGGGGGGGGGGGGGGGGGGGGGGGGGGGGGGGGGGGGGGGGGGGGGGGGGFGGG9FGGGGGGGGGGGGGGGGGFGGGGGGGGGGGGGGGGGGGGFFGGGGGGGGGGGGGGGFGGGFGGGGGGGG=EGGGGGGGGGGGGFGGGGGGGGGGGGFGGGGGGGGGFGFGFG4@CGBFFB)4FFA:>:@@FB09?2??GFF<D;:8DDF4)
@M02143:5:000000000-JT863:1:1101:15777:2261 1:N:0:44
GACTACCAGGGATCTAATCCTGTTTGCTCCCCACGCTTTCGCGCCTCAGCGTCAGTACCGGACCAGTTGGCCGCCTTCGCCTCTGGTGTTCCTCCGAATATCTACGAATTTCACCTCTACACTCGGAATTCCACCAACCTCTTCCGGACTCCAGACGCCCAGTATCAAGGGCCGTTCCGGGGTTGAGCCCCGGCCTTTCACCCCTGACTTAAGCGTCCGCCTACGCGCGCTTTACGCCCAGTAATTCCGAACAACGCTAGCCCCCTTCGTATTACCGCGGCTGCTGGCACGAAGTTAGACG
+
CCCCCGGGGGGFGGGGGGGGGGGGGGGGGGGGGGGGGGGGGGGGGGGGGGGGGGGGGGGGGGGGGGGGGGGGGGGGGGGGGGGGGGGGGGGGGGGGGGGGGGGGGGGGGGGGGGGGGGGGGGEGGGGGGGGGGGGGGGGGGGGGGGGGGGGGGGGGGGGGGGGGFGGGGGGGGGGGGGGGGGGGGGGGGGGGGGGGGGGFGGGGGGGGGGGGCE=EGGECGGGGDG5CEDDEGGGDDGGCFFFGGGFGGGGDEGG5@DECFGGGG:?BF?FFGGFD9>E>>(36::?<C?7:D2)<?6)7)
@M02143:5:000000000-JT863:1:1101:21819:2264 1:N:0:44
GACTACAAGGGTATCTAATCCTGTTTGCTCCCCACGCTTTCGTGCATGAGCGTCAGTGCAGGCCCAGGGGATTGCCTTCGCCATCGGTGTTCCTCCGCATATCTGCGCATTTCACCTCTACACTGGGAATTCCGCGAGCCTCTTCCGTCCTCGAGCCCACCCGTCTCGAGCGCAGTCCCCGGGTTGAGCCCGGGGCTTTCACGCCCGACTGAGTGCGCCGCCTACGCGCCCTTTACGCCCAGTCATTCCGAGCAACGCTAGCCCCCTTCGTATTACCGCGGCTGCTGGCACGTAGTTAGCC
+
CCCCCGGFG8FGCGGGGGGCFFGEGGGGGGGGEFCFGDGGGEFFGFGGGDFGGGGGGAFGFFGGGGGFCFEGGGGCFGGGGGGGGDGGGGGFGGGGGGGGGGGGGGGGGGGGGGGGGGGGGGGGGGGGGGGGGFGGGGGGGGGGGGGGGGGGGGGGGGGGGGGGGGGGGGGGGGGGGGGGGGGGGGGGCACGCGDGGFGGFGGGGGGGGCEEFFFFEGGGGGDEGGGGGGGEGGGGGEDEGGGGGGFGGGGD==?CBGEGFGGGGGBBF6:7DGDF:8>@B;(,(3@2*(*(9()*2644)
@M02143:5:000000000-JT863:1:1101:9073:2331 1:N:0:44
GACTACTAGGGTATCTAATCCTGTTTGCTCCCCACGCTTTCGCACCTCAGTGTCAGTATTAGTCCAGGTAGTCGCCTTCGCCACTGGTGTTCCTTCCTATATCTACGCATTTCACCGCTACACAGGAAATTCCACTACCCTCTACCATACTCTAGCTTGCCAGTTTTGGATGCAGTTCCCAGGTTGAGCCCGGGGATTTCACATTCAACTTAACAAACCACCTACGCGCGCTTTACGCCCAGTAATTCCGATTAACGCTCGCACCCTCTGTATTACCGCGGCTGCTGGCACAGCGTTAGCC
+
CCCCCGCFGGGGGGEFFGGGGGGGGGDFGFGGGG:FGGGGGGGECFGGFFGGGGGGE,;CDDGGGGG8CFAFFEGFEGFGGGGGGGGEFGGGGG@FFCFFGFGGGGFGCGGFEGGGGGGGGGGCFGF8FFGGFFGGF@FGGGECFCFEEEFFDF9?@EA7EFFFEG;EECCFGGAFDFFFEGGGGGGGGFGEEF:6FGGGGGGAEFFFGGGGGGGCDGEEGGGGGEGDCGGGEGGGGGGGGGGGGGFGCGG5CGGGBGFG5=5EED2??4BDGG9:>::>019BF06,>7?4*(.1*48=)
@M02143:5:000000000-JT863:1:1101:8816:2346 1:N:0:44
GACTACAGGGGTATCTAATCCTGTTTGCTCCCCACGCTTTCGAGCCTCAGCGTCAGTAATGAGCCAGTGTGTCGCCTTCGCCACTGGTGTTCTTCCGAATATCTACGAATTTCACCTCTACACTCGGAGTTCCACACACCTCTCTCATACTCAAGACACCCAGTATCAAAGGCAATTCCGAGGTTGAGCCCCGGGATTTCACCCCTGACTTAAATGTCCGCCTACGCTCCCTTTACGCCCAGTAATTCCGAGCAACGCTAGCCCCCTTCGTATTACCGCGGCTGCTGGCACGGAATTAGCC
+
CCCCCGGGGGGGGGGGGGGGGGGGGGGGGGGGGGGGGGGGGGGGGGGGGGGGGGGG9FFFGGGGGGGGGGGGGGGGGGGGGGGGGGGGG=FGGGGGGGGGGGGGGGGGGGGGGGGGGGGGFFFFFGGGGGGGGGGGDG@FGGGGGGGGGGGGGGFGFGGGGGGGGFGGGGGG8FFDFGGDFGGGGGGGGGGGGGGGGGGGGFGFGGC?:FGGGGGGFFGGGGGGGGDCCCGGGGGGGGGDGGFGGGFGGGGGGGGGFGFGFGDGGGBFFFFF:FAFC?3.460,83F(7843D>)2>9?F4
@M02143:5:000000000-JT863:1:1101:15837:2350 1:N:0:44
GACTACAAGGGTATCTAATCCTGTTCGCTCCCCACACTTTCGCTCCTCAGCGTCAGGTAATGCCCAGAGAACCGCCTTCGCCACCGGTGTTCCTCCTGATATCTGCGCATTTCACCGCTACACCAGGAATTCCAGTCTCCCCTGCAACACTCAAGTCCGCCCGTATCGACTGCAGGCCCGGAGTTGAGCTCCGGGTTTTCACAGCCGACGCGACGAACCGCCTACGAGCTCTTTACGCCCAATAAATCCGGACAACGCTCGCACCCTACGTATCACCGCGGCTGCTGGCACGTAGTTAGCC
+
CCCCCGGGGGGGGFGGGGGGGGGGGGGGGGGGGGGGGGGGGGGGGGGGGGGGGGGGGGGGGGGGGGGGGGGGGGGGGGGGGGGGGGGGGGGGGGGGGGGGGGGGGGGGGGGGGGGGGGGGGGGGGGGGGGGGGGGGGGGGGGGGGGGGGGGGGGGGGFGGGGGGGGGG<CEGGGGGGGGGGGGGGGGGGFGGGGGEFEGGGGGGGGGGGGGGGGGGGGGGGGGDFEEGGGGGGGGGGGGGGGGGCFFGGGGGG=EC@DEGFGDGGGF7@?FF7>):F:;546>>B??:D:??C25CFB4?6
@M02143:5:000000000-JT863:1:1101:11995:2358 1:N:0:44
GACTACAAGGGTATCTAATCCTGTTTGCTCCCCATGCTTTCGTACCTCAGCGTCAGTATTAGGCCAGATGGCTGCCTTCGCCATCGGTATTCCTCCAGATCTCTACGCATTTCACCGCTACACCTGGAATTCTACCATCCTCTCCCATACTCTAGCTTCCCAGTATCGAATGCAATTCCTAAGTTAAGCTCAGGGATTTCACATCCGACTTAAGAAGCCGCCTACGCACGCTTTACGCCCAGTAAATCCGATTAACGCTCGCACCCTCTGTATTACCGCGGCTGCTGGCACAGAGTTAGCC
+
CCCCCGGGGGGGGGGGGGGGGGGGGGGGGGGGGGGGGGGGGGGGGGGGGGGGGGGGGGGGGGGGGGGGGGGGGGGGGGGGGGGGGGGGGGGGGGGGGGGGGGGGGGGGGGGGGGGGGGGGGGGGGGGGGGGGGDGGGGGGGGGGGGGGGGGGGGGGGGGGGGGGGGGGGGGGGGGGGGGGGCGGGGGGGGGGFGGGGGGGGGGGGGGGGGGGGGGGGGGGGGGGGGGGGGGGGG78DEGDGGGGGGFGGGGC5CGD>GDEFGGGGD04:?FFGGFG7:>@>F>>6:@?C2=4>>6<CAAF?
@M02143:5:000000000-JT863:1:1101:7088:2399 1:N:0:44
GACTACAAGGTATCTAATCCTGTTTGCTCCCCACGCTTTCGCACCTCAGCGTCAATATGTGTCCAGTAAGTCGCCTTCGCCACTGGTGTTCTTCCGAATATCTACGAATTTCACCTCTACACTCGGAATTCCACTTACCTCTCCACAATTCAAGCGATGCAGTCTTAAAGGCAGTTCCAGAGTTGAGCTCTGGGCTTTCACCTCTAACTTACAAAGCCGCCTACGTGCGCTTTACGCCCAGTAATTCCGAACAACGCTAGCCCCCTCCGTATTACCGCGGCTGCTGGCACGGAGTTAGCCG
+
CCCCCGGGGGGDGGGGGGGGFGGGGGGGGGGGGGGGGGGGDGGGGGGGGGGGGGGGGGGFEGGGGGGGGGGGDGGGGGFGGGGGGGGCFGGGGGGGGGGGFGGGGGGGGFGGGGGGGGGGGGGGGGGB:BFFGGGGGGGFGFEFGGFFGGGGGAFFGDFGGGGGGGGGGG<FFGFGGGGGGGGGGFFGGFGGGGGFGGGGGFDCGGGGGCGFGGGDFFBEGGGGEG>FEGGGGGGGDECEGGGGGGFGF5EGG?=DEGD:;C5EE<??>38:>;<C*3))-4>2))089<84D>D8:4<?0
@M02143:5:000000000-JT863:1:1101:7271:2420 1:N:0:44
GACTACAGGGGTATCTAATCTGGGACTGCAGCCGCCCGTAGG
+
CCCCCGGFGGGGGGGGGGGGFGGFGGGFGG8FGGGGGGGGGG
@M02143:5:000000000-JT863:1:1101:19104:2423 1:N:0:44
GACTACCAGGGTATCTAATCCTGTTTGCTCCCCACGCTTTCGCACCTCAGCGTCAATACATGTCCAGTGAGTCGCCTTCGCCACTGGTGTTCTTCCGAATATCTACGAATTTCACCTCTACACTCGGAGTTCCACACACCTCTCTCATACTCAAGACACCCAGTATCAAAGGCAATTCCGAGGTTGAGCCCCGGGATTTCACCCCTGACTTAAATGTCGCCTACGCTCCCTTTACGCCCAGTAATTCCGAGCAACGCTAGCCCCCTTCGTATTACCGCGGCTGCTGGCACGAAGTTAGCCG
+
CCCCCGGGGGDGFGGGGGGGGGGGGGGGGGGGGGGGGGGGGGGGGGGGGGGGGGGGGGGGGGGGGGGGGGGGGGGGGGGGGGGGGGGGGGGGGGGGGGGGGGGGGGGGGGGGGGGGGGGGGGGGGGGGGGGGGGGGGGGGGGGGGGGGGGGGGGGFGGGGGGGGGGGGGGGGGGGGGGGGGGGGGGGGGGGGGGGGGGGGGGFGGGGGGGGGGGGGGGFGGGDGGC:DGGGGGGGGGGGEGGGGGGFGGGGGGGGGFGFGFGGGCD??FFFFFGFC>6>)-(-38:?09<:898>+2.600
@M02143:5:000000000-JT863:1:1101:7511:2455 1:N:0:44
GACTACTAGGGTATCTAATCCTGTTTGCTCCCCACGCTTTCGCGCCTCAGTGTCAGTTACAGACCAGAAAGTCGCCTTCGCCACTGGTGTTCCTCCATATCTCTACGCATTTCACCGCTACACATGGAATTCCACTTTCCTCTTCTGCACTCAAGTCTCCCAGTTTCCATTGCCATTCCCAGGTTGAGCCCGGGGCTTTCACATCAGACTTAAGAAACCGCCTGCGCGCGCTTTACGCCCAATAATTCCGGATAACGCTTGCCACCTACGTATTACCGCGGCTGCTGGCACGTAGTTAGCC
+
CCCCCGGGGGGGGGGGGGGGGGGGGGGFGGFGGGGGGGGGGGGGGGGGGGGGDGGGGGGGGGGGGGGGGGGFFGGGGGGFGGGGGFGGGGGGGGGGGGGGGGGGGGGGGGGGGGGGDGGGGGGGFFFGFGGGGGGGGGGGGGGGGGGGGGGGGGGGGFGGGGGGDGGGGGEGGFGGGGGGGCFGGFFGGCGGGGGGGGGGGGFF6DFCFGGGGG7EGGFGGGGFGGGGGD3CEGGGGGGGG5CFGDFGGGGGGGD=>5@GFGGGGFBBF15>FGFGF?D>B69;1)645:@<7:)*?<<F9
@M02143:5:000000000-JT863:1:1101:21155:2469 1:N:0:44
GACTACAAGGGTATCTAATCCTGTTTGCTCCCCACGCTTTCGCACCTCAGTGTCAGTATCAGTCCAGGTAGTCGCCTTCGCCACTGGTGTTCCTTCCTATATCTACGCATTTCACCGCTACACAGGAAATTCCACTACCCTCTACCATACTCTAGCTTGCCAGTTACAAGCGCAGTTCCCAGGTTAAGCCCGGGGATTTCACACCTGTCTTAGCAAACCGCCTGCGCACGCTTTACGCCCAGTAATTCCGAACAACGCTTGCACCCTCCGTATTACCGCGGCTGCTGGCACGGAGTTATCC
+
CCCCCGGGGGGGGGGGGGGGGGGF9FGGGGGGE@FCEGCGECCGGGGGGGFAFGG9E,<C@<E<CCEC6FEFGEGCF:CFFFGGG8FFGGGAEFFF8?EFGGGE9EDFECFCEFDECEGGGGGGGGGGGGGGGGGGGGGGGGGGGGGGGGGGGGGGGGGGGGGGGGGGGGGGGGGGGGGGGGFGGGGGGGGGGGGGGGGGGGGGGGGGGFGGGGGGGGGGGGGGGGGGGGGGGGFGGGGGGGGGGGFGGGGGGGGGFGFGFGGGGGFFFB@?DGFGF1;31>F>F:@:<?F<G;);75A=/
@M02143:5:000000000-JT863:1:1101:21599:2496 1:N:0:44
GACTACACGGGTATCTAATCCTGTTCGCTCCCCACGCTTTCGCTCCTCAGCGTCAGTATCGGCCCAGATACCCGCCTTCGCCACCGGTGTTCCTCCTGATATCTGCGCATTTCACCGCTACACCAGGAATTCCAGTCTCCCCTGCCGAACTCAAGTCCGCCCGTATCGACTGCAGGCCCGGGGTTGAGCTCCGGGTTTTCACCGCCGACGCGACGAACCGCCTACGAGCCCTTTACGCCCAATAATTCCGGACAACGCTTGCACCCTACGTATTACCGCGGCTGCTGGCACGTAGTTCGCC
+
CCCCCGGCGGGGGGGGGGGGGGGGG,CFGGGGGGGGGGGGGGG>FGGGGGGGGGGGGGCCFG+BFGG8,,<FGGGGGGGGGGGGGGGGGGGGAF,EBBFFFFGG?FGCEFEGGGGG7FGGGGG=+?:7FFFGGG95,:EF<FG+AF=@FGFGGGGCAC:FGEGEEGGGGD7FGF,,8C7F7*=FCEFGG,6?<FE*<FFGGG+1=CGEG88/:88*1?EGGGG5FG*>E)9ECF7CGGGGG1>+3?FGGG59:EF<<C@*>FCGGG:3F(72DG2CF?E>(29><>?:D?FF<<FED4(00
@M02143:5:000000000-JT863:1:1101:6658:2590 1:N:0:44
GACTACAGGGGTATCTAATCCTGTTCGCTCCCCACGCTTTCGCTCCTCAGCGTCAGTTGTTGCCCAGAGACCCGCCTTCGCCACCGGTGTTCCTCCTGATATCTGCGCATTTCACCGCTACACCAGGAATTCCAGTCTCCCCTGCAACACTCTAGTTTGCTCGTATCGACTGCAGACCCGAGGTTGAGCCTCGGGATTTCACAGCCGACGCAACAAACCGCCTACGAGCTCTTTACGCCCAATAATTCCGGACAACGCTTGCACCCTACGTATTACCGCGGCTGCTGGCACGTAGTTAGCC
+
CCCCCGGFGGGGGGGGGGGGGGGGGGGGGGGGGGGGGGDFFDC;FGGGGGGGGGGGGGGGGGGGGGGFGGGGGGGGGGGFGGGGGGGGGEGGGFGGFFGGGFGGFGGGGCFGGGGGGGGGGGGGGGCFCFGGGGFGGGGGGGGFGGGGGGGGFGGFGCDA,CFGGGF7FGEEFGGGGFGGCF@FGGGGGGFFFGGGDFGGGFGGGGGGGGGGGGGGFCCEGECGG5?DECDGFFGGDGDGDFGGGGF7CGGGDEGC>C;=FGGGGC2:>68<C04CFF)5,(,3:?FFG:?8DB@8D<AF9
@M02143:5:000000000-JT863:1:1101:15374:2627 1:N:0:44
GACTACAGGGGTATCTAATCCTGTTTGCTCCCCACGCTTTCGCGTCTCAGCGTCAGTAACGTTCCAGCGAGCTGCCTTCGCCATAGGTGTTCCTCCTGATATCTGCGCATTCCACCGCTACACCAGGAATTCCACTCGCCCCTCCCGTACTCCAGCTGAGCAGTATCCGCCGACATTCCAGGGTTGAGCCCTGGACTTTCACAGCAGACTTACTCAGCCGCCTACACGCGCTTTACGCCCAATGATTCCGGACAACGCTCGCGCCCTACGTATTACCGCGGCTGCTGGCACGTAGTTAGCC
+
CCCCCGGGGGGGGGGGGGGGGGGGGGGGGGGGGGGGGGGGGGGGGGGGGGGGGGGGGGGGGGGGGGGGGEDGGGGGGGGGGGGGGGGGGGGGGGGGGGGGGGGGGGGGGGGFGGGGGGGGGGGGGGGGGGGGGGGGGGGGGGGGGGGGGGGGGGGGGGGGGGGGGGGGGGGGGGGGGGGGGGGGGGGGGGGGGGFGGGGGGGGGGGFGGGGGGGGGFGGGGGGGGGGGGCDDGGGGGGGGGGGGGGFGGGGGCCGGEGBD3=9:ED61@BF?GGAGGBFFF>;;???(9?F?G?>EFB269
@M02143:5:000000000-JT863:1:1101:21173:2636 1:N:0:44
GACTACAAGGGTATCTAATCCTGTTTGCTCCCCATGCTTTCGTACCTCAGCGTCAGTATTAGGCCAGATGGCTGCCTTCGCCATCGGTATTCCTCCAGATCTCTACGCATTTCACCGCTACACCTGGAATTCTACCATCCTCTCCCATACTCTAGCTTCCCAGTATCGAATGCAATTCCTAAGTTAAGCTCAGGGATTTCACATCCGACTTAAGAAGCCGCCTACGCACGCTTTACGCCCAGTAAATCCGGACAACGCTTGCCACCTACGTATTACCGCGGCTGCTGGCACGTAGTTAGCC
+
CCCCCGGGGGGGGGDGGGFGGGGGGGGGGGGGGGGGGGGGGGGGGGGGGGGGGGGGGGGGGGGGGGFGGGGGGGGGGGGGGGGGGGGGGGGGGGGGGGGGGGGGGGGGGGGGGGGGGGGGGGGGGGGGGGGGGGGGGGGGGGGGGGGGGGGGFFGGGGGGGGGGGGGGGGGGGGFGGGGGFGGGGGGGGAFGGGGGGGGGGGGGGFGGGGDGGGFGFGGGGGC*@EG>EGGGGGGGGGGGGGGGGGFGGGGGGGGGED>C5=FGGGFFFFF?FGFGG?D@9>99?FFBC?FBG<4;FA2?0
@M02143:5:000000000-JT863:1:1101:16391:2653 1:N:0:44
GACTACACGGGTATCTAATCCTGTTTGCTCCCCACGCTTTCGCGTCTCAGCGTCAGTAACGTCCCAGCGAGCTGCCTTCGCCATTGGTGTTCCTCCCGATATCTGCGCATTTCACCGCTACACCGGGAATTCCACTCGCCTCTTCCGAACTCTAGTCCGGCAGTATCGACCGGCATCCCAGGGTTGAGCCCTGGACTTTCACAGCCGACTTACCGGACCGCCTACACGCGCTTTAAGCCCAGTGATTCCGAATAACGTTCGCACGGTTCGTCTTACCGCGGCTGCTGGCACGAACTTAGCC
+
CCCCCGGGGGGGGGGGGGGGGGGGGGGGGGGGGGEGGGGGGGGGFGGGGGGGGGGGGGGGGGGGGGGGGGGGGGGGGGGGGGGGFDFGFGGGGEFGGGGEGGGGGGGGGGGGGGGGGGGGGGGGGGGGGGGGGGGGGGGGGGGGGGDCFGGGGGGGGGECEGGGGGGEGGGGCCFGGGGGGFFGGGGGGGGGGGGGGGGGGGGGGGGGGGGGGGGEEG8EGGGGGGGGGGGGGGGFGFFGGG*C?FFGGGGGDFF6@FFG>EGGCC8<59DFFGF7<<FFFFFB?0<?C1@?GFEEFDAF)
@M02143:5:000000000-JT863:1:1101:13236:2660 1:N:0:44
GACTACCAGGGTATCTAATCCTGTTTGCTCCCCACGCTTTCGCACCTCAGCGTCAGTGTCGAGCCAGTGGGCCGCCTTCGCCACTGGTGTTCCTCCGAATATCTACGAATTTCACCTCTACACTCGGAATTCCACCCACCTCTCTCGAACTCAAGACCGGGAGTTTCGAAGGCCATTCCGGGGTTGAGCCCCGGGATTTCACCCCCGACTTTCCGATCCGCCTACGCGCGCTTTACGCCCAGTCATTCCGAACAACGCTAACCCCCTCCGTATTACCGCGGCTGCTGGCACAGAGTTAGCC
+
CCCCCGGGGGGGGGGGGGGGGGGGGGGGGGGGGGGGGGGGGGGGGGGGGGGGGGGGGGGGGGGGGGGGGGGGGGGGGGGGGGGGGGGGGGGGGGGGGGGGGGGGGGGGGGGGGGGGGGGGGGGFGGGGGGGGGGGGGGGGGGGGGGGFFGGGGGGGGGGGGGEGGGGGGGGGGGGGGGGGGGGGGGGGGGGGGGGGGGGFGGGGGGGGGGGGGGGGGGGGGGGGGGGGGGGGGGGGGGGGGGGGGGFGGGGGGDGGFDBGFCFCEGFF5;FFGGBGGFE3(1(-28F:D:F:<?)+:<4=)
@M02143:5:000000000-JT863:1:1101:11771:2668 1:N:0:44
GACTACAAGGGTATCTAATCCCGTTCGCTCCCCACGCTGTCGCACCTCAGTGTCAGCTGCGAGCCAGTCCGCTGGTTTCCCCCTGGGTGTTCCTGCCGATCTCTACGCATTTCACCACTACACCGGCAATTCCACGGACCTCTCTCGCGCTCGAGTGAGGCAGTCTGCGATGGCCTCGGCCCGTTAAGCGAGCCGCTTTCACATCACACTTGCCCTACCACCTGCGTGCCCTTTACGCCCAGTCAATCCGGACAACGCTTGGCTCCTCTGTCTTACCGCGGCTGCTGGCACAGCGTTAGCC
+
CCCCCGGGGGGGGGGGGGGGGGGGGGGGGGGGGGGGGGGGGGGGGGGGGGGGGGGGGGGGGGGGGGGGGGGGGGGGGGGGGGGGGGGGGGGGGGGGGGGGGGGGGGGGGGGGGGGGGGGGGGGGDGGGGGGGGGGGGGGGGGGGGGGGGGGGGGGG7FG7FGGGGGGGGGGGEGGGGGGGGGGGGGGGGGEGGGGGGGGGFGGFGGGGGGGGGGGGGGGGGGGGGEEDGGGGGGGGGGGGGGGGGGFGGGGGGGGGFGEG@EF8CD?F?>?AGG>FG?F@6>FFF76>G?*.>(02>6?F)
@M02143:5:000000000-JT863:1:1101:19034:2676 1:N:0:44
GACTACCAGGGTATCTAATCCTGTTTGCTCCCCACGCTTTCGCGCCTCAGTGTCAGTTACAGACCAGAAAGTCGCCTTCGCCACTGGTGTTCCTCCATATCTCTACGCATTTCACCGCTACACATGGAATTCCACTTTCCTCTTCTGCACTCAAGTCTCCCAGTTTCCAATGACCCTCCACGGTTGAGCCGTGGGCTTTCACATCAGACTTAAGAAACCACCTGCGCGCGCTTTACGCCCAATAATTCCGGATAACGCTTGCCACCTACGTATTACCGCGGCTGCTGGCACGTAGTTAGCC
+
CCCCCGGGGGGGGGGGGGGGGGGGGGGGGGGGGGGGGGGGGGGGGGGGGGGGGGGGGGGGGGGGGGGGGGGGGGGGGGGGGGGGGFGGGGGGGGGGGGGGGGGGGGGGGGGGGGGGGGGGGGGGGGGGGGGGGGGGGGGGGGGGGGGGGGGGGGGGGGGGGGGGGGGGGGGGGGGGGGGGGGGGGGGGGGGGGGGGGGGGGGGGGGGGGGGGGGGGGGGGGGGGGGGGGGGGGGGGGGGGGGGGGGFGGGCGGGGGDGFC>FGGGGFFF?>BGGFGGFFFFBFB6:F?D?FBGF>CFF<?9
@M02143:5:000000000-JT863:1:1101:15913:2727 1:N:0:44
GACTACAGGGGTATCTAATCCTGTTCGCTCCCCATGCTTTCGCTCCTCAGCGTCAGTTGCGGCCCAGTGACCTGCCTTCGCCATCGGTGTTCCTCCTGATATCTGCGCATTTCACCGCTACACCAGGAATTCCACTCGCCTCTTCCGCACTCTAGCCCGACAGTATCCACCGGCATTCGAGGGTTGAGCCCCCGACTTTCACAGCGGACTTACCGGGCCGCCTACACGCTCTTTACGCCCAATGATTCCGGACAACGCTAGCCCCCTACGTATTACCGCGGCTGCTGGCACGTAGTTAGCC
+
CCCCCGGGGGGGGGGGGGGGGGGGGGGGGGGGGGGGGGGGGGGGGGGGGGGGEGGGGGGGGGGGGGGGGGGGGGGGGGGGGGGGGGGEGGGGGGGGGGGGGGGGGGGGGGGGGGGGGGGGGGGCGGGGGGGGGGGGGGGGDGGGGGGGGGGGGGGGGGGGGGGGGGGCGGGG7FGGGGGGGGGGGGGGFGGGGGGGGGGGGGGGGGGGGGGGGGGGGGGGGGGGGGGGGGGGGGGGGGGGGGGGFGFGFG=DGGFGFGFGFGGGGGFFF?F<>CAGG6BF6>FBBDF?D:61907ACDFF<
@M02143:5:000000000-JT863:1:1101:9364:2776 1:N:0:44
GACTACACGGGTATCTAATCCTGTTTGCTCCCCATGCTTTCGTACCTCAGCGTCAGTATTAGGCCAGATGGCTGCCTTCGCCATCGGTATTCCTCCAGATCTCTACACATTTCACCGCTACACCGGGAATTCCAGTCTCCTCTGCATCCCTCAAGAACGGCAGTATCGGCCGACGTTCTTCGGTTGAGCCGAAGGATTTCACGACCGACTTGCCATCCCGCCTACGCGCCCTTTACGCCCAGTGATTCCGAGCAACGCTTGCCCCCTCTGTCTTACCGCGGCTGCTGGCACAGAGTTAGCC
+
CCCCCGGGGGGGGGGGGGGGGGGGGGGGGGGGGGGGGGGGGGGGGGGGGGGGGGGGGGGGGGGGGGGGGGGGGGGGGGGGGGGGGGGGGGGGGGGGGGGGGG9FGGGFCGGGFGGGGGGGGGGGGGGGFGGGGGGAFGFGGFFGGGGGGGGGG<,AFGGGGGGGGGGGGGGGGEGFCFGFGC@FGGGFGF77BFGCGGGFGEGEEGGGGGGFCCFFCFGGGGGGCEGDGGCEGGGGGEGDGCCC9D?7CFGGG=FGFGFGFGGFGC1:@:@<FFD7F05B>919<0?>C8@87(03:-54)
@M02143:5:000000000-JT863:1:1101:24574:2848 1:N:0:44
GACTACTAGGGTATCTAATCCTGTTCGCTCCCCTAGCTTTCGCGTCTCAGCGTCAGGAGTGGCCCAGCGAGCCGCCTTCGCTACTGGTGTTCCTCCCGATATCTGCGCATTTCACCGCTACACCGGGAAGTCCACTCGCCTCTACCATCCTCTAGCCCGGCAGTATCCATCGCACGCCCGAGGTTGAACCTCAGGTTTTCACGACAGACTTACCGAACCGCCTACACGCTCTTTACGCCCAATAATTCCGGACAACGCTCGCCCCCTACGTATTACCGCGGCTGCTGGCACGTAGTTAGCC
+
CCCCCGGGGGGGGGGGFGGGGGGGGGGGGGGGGGGGGGGGGFGGGGGGGGGGGGGGGGGGGGGGGGGGGGGGGDGGGGGGGGGGGGFGGGGGGGGGGGGGGGGGGGGGGGGGGGGGGGGGGGGGGDDEF+DFFFGGGGGGGGGGGGGGGGGGGGGGFGG*FFGGGGGGGGFGGGGEGGGDFGGGGGG@FGGGGGGGGEGGFGFGGGGGGGGFG6CEDGG5EEGDGCGGGGGGGGFGGGGG55CGGD?DGGGDGGGGFGED@GGGGGF?F<F?GGBGF?D>(3;;?BF?D?F?GF>GG44F)
@M02143:5:000000000-JT863:1:1101:7460:2865 1:N:0:44
GACTACAGGGGTATCTAATCCTGTTTGCTCCCCACGCTTTCGCACCTCAGTGTCAGTATCAGTCCAGGTAGTCGCCTTCGCCACTGGTGTTCCTTCCTATATCTACGCATTTCACCGCTACACAGGAAATTCCACTACCCTCTACCATACTCTAGCTTGCCAGTTTTGAATGCAGTTCCCAGGTTGAGCCCGGGGATTTCACATCCAACTTAACGAACCACCTACGCGCGCTTTACGCCCAGTAATTCCGATTAACGCTTGCACCCTACGTATTACCGCGGCTGCTGGCACGTAGTTGGCC
+
CCCCCGGGGGGGGGGGGGGGGGGGGGGGGGGGGGGGGGGGGGGGGGGGGGGGGGGGGGGGGGGGGGGGGGGGGGGGGGGGGGGGGGGGGGGGGGGGGGGGGGGGGGGGGGGGGGGGGGGGGGGGGGGGGGGGGGGGGGGGGGGGGGGGGGGGGGGGGGGGGGGGGGGFGGGGGGGGGGGGGF@FGGGGGGGGGGGGGGGGGGGGFGGGGGGGGGGGGGGGGGFGGCGDGGDGGGGGDEGGGGGGGGFGGGGGGGGFEDEGFFGGGGFB>?F?DGDFGF>:9>BFF?@098?<9:@8742@6
@M02143:5:000000000-JT863:1:1101:6590:2890 1:N:0:44
GACTACTAGGGTATCTAATCCTGTTCGCTCCCCACGCTTTCGCTCCTCAGCGTCAGTATCGGCCCAGAGATCCGCCTTCGCCACCGGTGTTCCTCCTGATATCTGCGCATTTCACCGCTACACCAGGAATTCCGATCTCCCCTACCACACTCTAGCCTGCCCGTATCGAATGCAGACCCGGGGTTAAGCCCCGGGCTTTCACATCCGAAGCGACAAGCCGCCTACGAGCTCTTTACGCCCAATAATTCCGAAAAACGCTAGCTCCCTCCGTATTACCGCGGCTGCTGGCACGGAGTTAGCC
+
CCCCCGGGGGGGGGGGGGGGGGGGGGGGGGGGGGGGGGGGGGGGGGGGGGGGGGGGGGGGGGGG>CF<AA9F<FFEEGFCFC@GGECFEGGGGAFGGGGFF,5?FECEEEGGGGGGCC>++CFFGGGGFGFGFCCEEDFGGDGFGGCFGEFE9EFG<,,6==:<<FGCF,<CAEBFGGDGGGDFGGFFFGGEGGGDCF?;9,BBF*:81*3**/:8=FFGGE**::>CC5CFGGFDDGGGGFFGCG?FCCEG5*C7.9)*)30<FFB?FB)4C<9FF:5B(149:0)(5(/:D95C7)-/)
@M02143:5:000000000-JT863:1:1101:19813:2904 1:N:0:44
GACTACAAGGGTATCTAATCCCGTTTGCTCCCCCAGCTTTCGCGCCTCAGCGTCAAGAACAGGCCAGGAAGTCGCCTTCGCCACTGGTGTTCCTCCCGATATCTACGCATTTCACCACTACACCGGGAATTCCACTTCCCTCTCCTGCCTTCAAGTCGAGCAGTATCGAATGACCCTCCCCAGTTAAGCCGGGGGCTTTCACATTCGACTTATTCGACCGCCTGCGCGCTCTTTACGCCCAGTAAATCCGGACAACGCTTGCCACCTACGTATTACCGCGGCTGCTGGCACAGAGATAGCC
+
CCCCCGGGGGGGGGGGGGGGG8@F<FGGG<FG@F+8,F,668,++@,@FC,68FGC,6;,6,E6,,,,,CFGGCGG@,66,6?6F=,:FF7666E4448F:F<<@?F4F?:?,C<FFGGGGGGGGGGG7EEGGGGGFGGGGGGGGGGGGGGGGGGFGGGGGGGGGFGGGGGGGGGGGGGGGGGGGGGGGGGGGGGGGGGGGGGGFGGGGDGFGGGGGGGGGGGGGGGGGGGGGFGGGGGGGGGGGGFGGGGGEEGGFGFGFGGGGGFFF?5<7FAF7(07;>>BF0?27:=4246*:4649
@M02143:5:000000000-JT863:1:1101:21716:2922 1:N:0:44
GACTACACGGGTATCTAATCCTGTTCGCTCCCCTAGCTTTCGCACCTGAGCGTCAGGTAAGGCCCAGAGATCCGCCTTCGCCACCGGTGTTCCTCCTGATATCTGCGCATTTCACCGCTACACCAGGAATTCCAGTCTCCCCTGCAACACTCTAGTTTGCTCGTATCGACTGCAGACCCGAGGTTGAGCCTCGGGATTTCACAGCCGACGCAACAAACCGCCTACGAGCTCTTTACGCCCAATAATTCCGGACAACGCTTGCACCCTACGTATTACCGCGACTGCTGGACAGTCGTTGGCC
+
CCCCCGGGGGGGGGGGGGGGGGGGGGGGGGGGGDGGGGEEGGGDGGGGEFGGGGGGGGACFGGGGGGGGFFGGGGGGDGGGGGGGGGGGGGGGGGGGGGGGGGGGGGGGGGGGGGGGGGGGGGGGGGGGGGGGGGGGGGGGGGGGGGGGGGGGGGGFGGGGFEEGGGGGGGGGGGGGGGGGGGGFGGGGGGGGGGGGGGGGGGGGGGGGE>EGGGGGGGGGGGGGGGGGDGGGGGGGGG5CGGGGGFFFGDDGGCFEGFEFGGGGG<?F(7>FGBG7:3D(299?AF7*./-:))1>?(0)
@M02143:5:000000000-JT863:1:1101:21617:2976 1:N:0:44
GACTACAAGGGTATCTAATCCTGTTTGCTCCCCACGCTTTCGCACCTCAGTGTCAGTATCAGTCCAGGTAGTCGCCTTCGCCACTGGTGTTCCTTCCTATATCTACGCATTTCACCGCTACACAGGAAATTCCACTACCCTCTACCATACTCTAGCTTGCCAGTTTTGGATGCAGTTCCCAGGTTGAGCCCGGGGATTTCACATTCAACTTAACAAACCACCTACGCGCGCTTTACGCCCAGTAATTCCGATTAACGCTTGCACCCTCTGTATTACCGCGGCTGCTGGCACAGAGTTAGCC
+
CCCCCGGGFGGGGGGGGGGGFGGGGGGGGGGGGGGGGGGGGGGGGGGGGGGGGGGGGGGGGGGGGGGGGGFGGEFGGGGGGGGGGGFGGGGGGGGGGGGGG9EGGGGGGGGFFGGGGGGGGGGFGGCFGFGGGGGGGGGGGGGGGFFGEGGGGFGFFFCEGGGGGGG8FFGGGGGGGGGGGGGGGEFGFGGGG>F8CEGGGGGG9FFGGGGGGGGGGEFGGGGCGEGGGDGGGG7:DGGGGGGG<>:>CA5CEGGC:DEGFF4ECGFBF:BA7>4::(53(((4(,).C090<:)<C46*)
@M02143:5:000000000-JT863:1:1101:7848:2994 1:N:0:44
GACTACCGGGGTATCTAATCCTGTTTGCTCCCCATGCTTTCGTACCTCAGCGTCAGTATTAGGCCAGATGGCTGCCTTCGCCATCGGTATTCCTCCAGATCTCTACGCATTTCACCGCTACACCTGGAATTCTACCATCCTCTCCCATACTCTAGCTTCCCAGTATCGAATGCAATTCCTAAGTTAAGCTCAGGGATTTCACATCCGACTTAAAAAGCCGCCTACGCACGCTTTACGCCCAGTAAATCCGATTAACGCTCGCACCCTCTGTATTACCGCGGCTGCTGGCACAGAGTTAGCC
+
CCCCCGGFGGGGGGGGGGGGGGGGGGGGGGGGGGGGFGGGGGCFFGGGGGGGGGGGGGGGGG9EFFGFGFCGGGGGGGFFGGGCGEEGFFGGFGFFFGGGGGGGGGGGC:FGGGGGGGGGGGGGGGGGGDFGGGGGGGGGGGGGGGGGGGGGGGGGGGGGGGFG=AF@FFGGGGGGEGGGGGGFGGGGGCFGGGGG<FCGGGGGGGGGGGGGGGCDEFGGGGD7FG5CGGGG5AFFDGECGGGGGGFGGGGGGGGGFGEGFDCGGG?::2B9FGF>F<371260:?F7G:?4*3)<*4<F9
@M02143:5:000000000-JT863:1:1101:15193:2998 1:N:0:44
GACAACCAGGGTATCTAATCCTGTTTGCTCCCCACGCTTTCGCGTCTCAGCGTCAGTAACGTCCCAGCGAGCTGCCTTCGCAATTGGTGTTCCTCCTGATATCTGCGCATTTCACCGCTACACCAGGAATTCCACTCGCCTCTTCCGTACTCAAGCCCGACAGTATCCACCGGCATCCGAGGGTTGAGCCCCCGACTTTCACAGCGGACTTACCGGACCGCCTACACGCGCTTTACGCCCAATGATTCCGGACAACGCTAGCCCCCTACGTATTACCGCGGCTGCTGGCACGTAGTTAGCC
+
CCCCCGGGGGGGGGGGGGGGGGGGGGGGGGGGGGGGGGGGGGGGGGGGGGGGGGGGGGGGGGGGGGGGGGGGGGGGGGGGGGGGGGGGGGGGGGGGGGGGGGGGGGGGGGGGGGGGGGGGGGGGGGGGGGGGGGGGGGGGGGGGGGGGGGGGGGGGGGGGGGGGGGGGGGGGEGGGGGGGGGGGGGGGGGGGGGGGGGGGGGGGGEGDEGGGGFGGGGGGGGGGGGGGGDGGGGGGGGGGGGFGGGFGGGGGGEGFD:BGEGGGGGFFF07<7FFCG?@EB9>FFFF>D?FFG?5**6<?;
@M02143:5:000000000-JT863:1:1101:17575:3009 1:N:0:44
GACTACACGGGTATCTAATCCTTTTTGCTCCCCTAGCTTTCGCTCCTCAGCGTCAGTATTGGTCCAGGATGCCGCCTTCGCCACCGGTGTTCCTCCAGATATCTACGCATTTCACCACTACACCGGGAATTCCACCTGCCCCTGCTGTCTTCAAGCCCGACAGTCACCAACGACCCTCCCCGGTTGAGCCGGGGGCTTTCACGCCGGTCTTATCGAGCCGCCTGCGCGCGCTTTACGCCCAGTAACTCCGGACAACGCTCGGACCCTACGTATTACCGCGGCTGCTGGCACGTAGTTAGCC
+
CCCCCGGGGGGGGGGGGGGGGGGGGGGGGGGGGGGGGGGGGGGGGGGGGGGGGGGGGGGGGGGGGGGGGGGGGGGGGGGGGGGGGGGGGGGGGGGGGGGGGGGGGGGGGGGGGGGGGGGGGGGGFFGGGGGGGGGGGGGGGGGFGGGGGGGGGGGGGGGGGGGGGGGGGGGGGGGGGGGGGGGGGGGGGGGGGGGGGGGGGGEGGEGCEGGGGGFGGGGEEGGGFCEDGCDCCFGFCEGGGFGGGGFFGGGGGGCGFGFGFE3EGGFFFFFFGGDGG:@FF(4>:?F?3:?B>0>8C94=9
@M02143:5:000000000-JT863:1:1101:24022:3024 1:N:0:44
GACTACAGGGGTATCTAATCCTGTTTGCTCCCCATGCTTTCGTACCTCAGCGTCAGTATTAGGCCAGATGGCTGCCTTCGCCATCGGTATTCCTCCAGATCTCTACGCATTTCACCGCTACACCTGGAATTCTACCATCCTCTCCCATACTCTAGCTTCCCAGTATCGAATGCAATTCCTAAGTTAAGCTCAGGGATTTCACATCCGACTTAAGAAGCCGCCTACGCACGCTTTACGCCCAGTAAATCCGATTAACGCTCGCACCCTCTGTATTACCGCGGCTGCTGGCACAGAGTTAGCC
+
CCCCCGGGGGGGGGGG9FF<F9CFFE8CFG6@CGG8FFGGC;CDCEFGFEFCGG7,C@FF9FCFGE,6E@,,C,,:FGE@FDGEGFGG?FGGGGGGGGGGGGGGEGEGEGGGGGFFEGGGGGGGGGGCBGGG9FFGGGGGGFFDEFGGGGGGGAEGGGGGG<DGGGG7DFFFCGFGFGGGCEDFGGFCGFCG8FF6FGGFGGGGFG>>CEEGG,ECF7C7>ED7F>5*@/@:EG>CDGGECFGGGGFFGGGDEECFBDEGEGGGGG????FBGG2C76:>>(((4293*(/45(0<:>>=)
@M02143:5:000000000-JT863:1:1101:20775:3054 1:N:0:44
GACTACAAGGGTATCTAATCCTGTTTGCTCCCCACGCTTTCGAGCCTCAGCGTCAGTAATGAGCCAGTGTGTCGCCTTCGCCACTGGTGTTCTTCCGAATATCTACGAATTTCACCTCTACACTCGGAGTTCCACACACCTCTCTCATACTCAAGACACCCAGTATCAAAGGCAATTCCGAGGTTGAGCCCCGGGATTTCACCCCTGACTTAAATGTCCGCCTACGCTCCCTTTACGCCCAGTAATTCCGAGCAACGCTAGCCCCCTTCGTATTACCGCGGCTGCTGGCACGAAGTTAGCC
+
CCCCCGGGGGGFGGGGGGGGGGGGGGGGFFGGGGGGGGGGGGGGGGGGGGGGGGGGDFGGGGGGGGGGGGGGGGGGGGGGGGGGGGGGGGGGGGGGGGGGGGFGGGGGGGGGGGGGGGGFGGGGGGGGGFGGGGGGGGGGGGGGGGGGGGGGGGGGGGGGG@BFFGGGGGGGGGGGGGGGDGEFGGGGGGGGGGGGGGGGGGGGGFGGG7CGGGGFEGGGGGGGGGGDGGGGGGGGGGGGGGGGGGFGGFGDGGGGFGF55FGGGGFFFFF?GGFGGFD>6>BFF7FBDBFFGFFCD>AF)
@M02143:5:000000000-JT863:1:1101:7641:3168 1:N:0:44
GACTACAAGGGTATCTAATCCTGTTCGCTCCCCACGCTTTCGCTCCTCAGCGTCAGTATCGGCCCAGAGATCCGCCTTCGCCACCGGTGTTCTTCCTGATATCTGCGCATTTCACCGCTACACCAGCAATTCCGATCTCCCCTACCAAACTCTAGCCTGCCCGTATCGACGGCAGACCCGGGGTTAAGCCCCGGGCTTTCACAACCGACGCGACAAGCCGCCTACGAGCTCTTTACGCCCAATAATTCCGGGCAACGCTTGCGCCCTACGTATTACCGCGGCTGCAGGCACGAAGTTAGCC
+
CCCCCGGGGGGGGGGGGGGGGGGGG9FGFGGGGGGGGGGGGGG,FFFFGGFGGGGGGFC@8@@FGGF,66:CFFGGGGGFCGGDGGGFGGEF,C<C,5FFGGG9,CF=FFGGGGGG7GGGGGGGGG,E,CFGGGEG7FGG@CGCGG<<>FGGBEGGG<3FGGGGGGGGG7+@FGF*,63C<FEGGCGFGGCEEGGGGGGGGG9<CEGGG5:8C=8EECGGGGGGGGEGG)CGGGGGGEEEG*96<CFGGG*):EGGF<5*8E):C<>7FFF?FFB>FFDDB09BF(62585<*2>CC)-90
@M02143:5:000000000-JT863:1:1101:17302:3171 1:N:0:44
GACTACTAGGGTATCTAATCCTGTTTGCTCCCCACGCTTTCGCGTCTCAGCGTCAGTCACGTTCCAGCGAGCTGCCTTCGCAATTGGTGTTCCTCCTGATATCTGCGCATTTCACCGCTACACCAGGAATTCCACTCGCCTCTCCCGCACTCTAGCCCGACAGTATCCACCGCACGCCTGGGGTTGAGCCCCAGGTTTTCACGGCAGACTTACCGAACCGCCTACACGCTCTTTACGCCCAATAATTCCGGACAACGCTCGCCCCCTACGTATTACCGCGGCTGCTGGCACGGAGTTAGCC
+
CCCCCGGGGGGGEFGGGGGGGGGGGGGGGGGGGGGEGGGGGGGGGGFGGGGGGGGGGGGGGGGGGGGGGE:FFFGGGFGFEGDEGEFGGGGGGGGGGGGGGGGGGGGGGGGGGGGGGGGGGGGGGGEGGGGGGGGGGFGGGGGGFGGGCFGGGGGGGGGGFFGGGFGGGGGGGGGFGGGGCFCGGGGGGFFGGCFGGGGGGGGGGGGGGGGFGGGGGEEEGEGEGGGGG35CCGGGGGGG=C0CCFBGFG=DGGFGFGFG7CDGGGFFF?4)?FB7D1B>;(176>?(*(*,5(7/9:BF)
@M02143:5:000000000-JT863:1:1101:6062:3220 1:N:0:44
GACTACAAGGGTATCTAATCCTGTTTGCTCCCCACGCTTTCGCGCCTCAGCGTCAGAACCGGACCAGTTGGCCGCCTTCGCCACTGGTGTTCTTGCGAATATCTACGAATTTCACCTCTACACTCGCAGTTCCACCAACCTCTTCCGGTCTCGAGACGAACAGTATCAAAGGCAATTCTGTGGTTGAGCCACAGGCTTTCACCCCTGACTTGATCGGCCGCCTACGCGCCCTTTACGCCCAGTGATTCCGAGCAACGCTAGCCCCATTCGTATTACCGCGGCTGCAGGCACGAAGTTAGCC
+
CCCCCGGGGGGFGGGGGGGGGGGGFFGFFCEGGGGGGGGGGGGGGGEGGGGGGGGGFFGGDEGGGGGGFCG8FFDGDGGGDFGGGGGEEFGGGGGGGGF@BEGCFGGGDE<FFFGGGGGFGGGFFD+CCCGGGGG,<DFGGGGGGGG73@FEAAF,C@>BFEFEFC;,@@>FCGGGGC9F3@D:<FGFGGFFGGGF7FFGG;;FG:6<C9B4614:*BC58CDCFEGGGGDGG?DFGEEGEF<AFGBGGGGC7EFDDDEG>FCCE*(.*)).5>6::<@D>((,((0,/4<273)2:467/
@M02143:5:000000000-JT863:1:1101:7424:3231 1:N:0:44
GACTACAGGGGTATCTAATCCTGTTTGCTCCCCATGCTTTCGTCCCTCAGCGTCAGTATTAGGCCAGATGGCTGCCTTCGCCATCGGTATTCCTCCAGATCTCTACGCATTTCACCGCTACACCTGGAATTCTACCATCCTCTCCCATACTCTAGCTTCCCAGTATCGAATGCAGGTCCAGGGTTGAGCCCTGGATTTTCACATCCGACGCGACAGACCGCCTACGAGCTCTTTACGCCCAATAATTCCGGACAACGCTTGCACCCTACGTATTACCGCGGCTGCTGGCACGTAATTAGCC
+
CCCCCGGGGGGGGGGGGGGGGGGGGGGGGGGGGGGGGGGGGGGGGGGGGGGGGGGGGGGGGGGGGGGFGGGGGGGGGGGGGGGGGGGGGGGGGGGGGGGGGGGGGGGGGGGGGGGGGGGGGFGGGGGGGGGGGGGGGGGGGGGGGGGGGGGGGGGGGGGGGGGGGGGGGGGGGGGGGGGGGGGGFGGGGGGGGGGGGGGGGGGGGGGGGGGEEGGGGGGDGGGGGGGGGDGGGGGGGCGGGGGGGGFGGGGGEGFCEGFGFGGGGGFFFBFBGDAGF65B9B9>B:?0D?F05();7<>F7
@M02143:5:000000000-JT863:1:1101:19269:3240 1:N:0:44
GACTACAAGGGTATCTAATCCTGTTTGCTCCCCACGCTTTCGCACCTCAGTGTCAGTATCAGTCCAGGTAGTCGCCTTCGCCACTGGTGTTCCTTCCTATATCTACGCATTTCACCGCTACACAGGAAATTCCACTACCCTCTACCATACTCTAGCTTGCCAGTTTTGGATGCAGTTCCCAGGTTGAGCCCGGGGATTTCACATTCAACTTAACAAACCACCTACGCGCGCTTTACGCCCAGTAATTCCGATTAACGCTTGCACCCTCTGTATTACCGCGGCTGCTGGCACAGAGTTAGCC
+
CCCCCGGGGGEGGGGGGGGGGGGGGGGGGGGGGGGGGGGGGGGGGGGGGGGGGGGGGGGGGGGGGGGGGGGGGGGGGGGGGGGGGGGGGGGGGGGGGGGGGGGGGGGGGGGGGGGGGGGGGGGGGGGGGGGGGGGGGGGGGGGGGGGGGGGGGGGGGGGGGFGGGGFGGGGGGGGGGGGGGGGGGGGGGGGGGGGGGGFGGGGGGGGGGGGGGGGGGGDFGGGGGEGGGGGGGGGGGGGGGGGGGGFGGGGGEGGGFGFGFGCFGGF?F:9AFGFGGF3B9B>;<::BGFF4>09A>)6@/
@M02143:5:000000000-JT863:1:1101:13985:3241 1:N:0:44
GACTACTAGGGTATCTAATCCTGTTTGCTCCCCACGCTTTCGCGCCTCAGCGTCAGAACCGGACCAGTAAGCCGCCTTCGCCACTGGTGTTCTTGCGAATATCTACGAATTTCACCTCTACACTCGCAGTTCCACTTACCTCTTCCGGTCTCAAGCCATACAGTATCGAAGGCAATTCTGTGGTTGAGCCACAGGCTTTCACCCCCGACTTGCAAGGCCGCCTACGCGCCCTTTACGCCCAGTGATTCCGGACAACGCTTGCCCCCTACGTATTACCGCGGCTGCTGGCACGTAGTTGGCC
+
CCCCCGGGGGGGGGGGGGGGGGGGGGGGGGGGGGGGGGGGGGGGGGGGGGGGGGGGGGGGGGGGGGGGGGGGGGGGGGGGGGGGGGGGGGGGGGGGGGGGGGGGGGGDGGGGGGGGGGGGGGGGGGGGGGGGGGGGGGGGGGGGFGEGGGGGGGGGGGGGGGGGGGGGGGEEGGGGGGGGGGGGGGGGGGGGGGGFFGGGGGGGGGGGGGGGGGGGGGGGGGGGGGGGGDGGGGGGGGGGGGGGGDFGGGGGGGFD7DBGFGGGGG>BF?:?GGFGGFFFFF(4:?F:D?6?G?>;7>:40
@M02143:5:000000000-JT863:1:1101:8349:3247 1:N:0:44
GACTACAAGGGTATCTAATCCCGTTCGCTCCCCTAGCTTTCGCGCCTCAGCGTCAAGAACAGGCCAGGAAGCCGCCTTCGCCACTGGTGTTCCTCCCGATATCTACGCATTTCACCACTACACCGGGAATTCCGCTTCCCTCTCCTGCCTTCGAGTCGATCAGTATCGAACGTCCCTCCCCAGTTGAGCCGGGGGCTTTCACATCCGACTTGAACGACCGCCTGCGCGCTCTTTACGCCCAGTAATTCCGAACAACGCTAGCCCCCTTCGTATTACCGCGGCTGCTAGCACGAAGTTAGCC
+
CCCCCGGGGGGGGGGGGGGGGGGGGGGGGGGGGGGGGGGGGGGGGGGGGGGGGGGGGGGGGGGGGGGGGGGGGGGGGGGGGGGGGGGGGGGGGGGGGGGGGGGGGGGGGGGGGGGGGGGGGGGGGGGGGGGGGGGGGGGGGGGGGGGGGFGGGGFGGDDGGGFFGGGGGGGGCGGGGGGGGGGGGGGFFGGGGGGGGGGGGGGFGFGGGGGCFDG>EGGCGGGGGCEDE5DGGGGGGE?EGGGDC>BGGGGGGGGGFG@GFGFFGG><F65:C0:FC13391((1)*6<271DB:AFF2@4
@M02143:5:000000000-JT863:1:1101:9640:3271 1:N:0:44
GACTACCAGGGTATCTAATCCTGTTCGCTCCCCTAGCTTTCGCGTCTCAGCGTCAGGAATGGCCCAGCGAGCCGCCTTCGCTACTGGTGTTCCTCCCGATATCTGCGCATTTCACCGCTACACCAGGAATTCCACTCGCCCCTTCCGGACTCTAGCCAGACAGTTTCCAGCGGCATTCACAGGTTGAGCCTGTGACTTTCACACCGGACTTATCTGGCCGCCTACGCGCGCTTTACGCCCAATGATTCCGGACAACGCTAGCCCCCTACGTATTACCGCGGCTGCTGGCAAGTAGTTAGCC
+
CCCCCGGGGGGGGGGGDFGGGGGGGGGGGGGGGGGGGGGGGGGGGGGGGGGGGGGGGGGGDGGGGGGGGGGGGGGGGGGGGGGGGGGGGFGGGGGFGGGGGGGGFFGGGGGGGGGGGGGGGGGGGGGGGGGGGGGGGGGGEGGGGGGGGGGGGGGGGGGGGGGGGGG9DGGGFGGGGGGGGGGFG>AFFGFFGGFGGGGGGGGGGGCEGGGGGGGGGGFGGGGGGGD<EGDGGGGGGGGGEGGFFGFGGG5<EGGGFGFGEGFGGGFBF:57CD2*;:FF6;>;F27:*(*(2)1+:64*9
@M02143:5:000000000-JT863:1:1101:15814:3280 1:N:0:44
GACTACAAGGGTATCTAATCCTGTTTGCTCCCCACGCTTTCGCGTCTCAGCGTCAGTACCGTCCCAGTGAGCTGCCTTCGCCATCGGTGTTCCTCCTGATATCTGCGCATTTCACCGCTACACCAGGAATTCCACTCACCTCTTCCGGTCTCAAGCCAAACAGTATCGAAGGCCATTCTGTGGTTGAGCCACAGGCTTTCACCCCCGACTTGCAAGGCCGCCTACGCGCCCTTTACGCCCAGTGATTCCGAACAACGCTAGCCCCCTTCGTATTACCGCGGCTGCTGGCACGAAGTTAGCC
+
CCCCCGGGGGGGGGGGGGGGGGGGGGGGGGGGGGGGGGGGGGGGGGGGGGGGGGGGGGGGGGGGGGGGGGGGGGGGGGGGGGGGGGGGGGGGGGGGGGGGGGGGGGGGGGGGGGGGGGGGGGGGGGGGGGGGGGGGGGGGGGGGGGGGGGGGGGGGGGGGGGGGGGGGGGGGGGGGGGGGGGGGGGGGGGGGGGGGGGGGGGGGGGDGGGGGGGGGFEGGGGGGGGGGGGGGGG>FGGGEGGGFEGFGGGGGGGGFBDEGDGGGGGFFF:F?DGFGG?35;>>6?FFFGBF?G>EGGFFF6
@M02143:5:000000000-JT863:1:1101:19527:3290 1:N:0:44
GACTACTAGGGTATCTAATCCTGTTTGCTCCCCACGCTTTCGAGCCTCAGCGTCAGTAATGAGCCAGTGTGTCGCCTTCGCCACTGGTGTTCTTCCGAATATCTACGAATTTCACCTCTACACTCGGAGTTCCACACACCTCTCTCATACTCAAGACACCCAGTATCAAAGGCAATTCCGAGGTTGAGCCCCGGGATTTCACCCCTGACTTAAATGTCCGCCTACGCTCCCTTTACGCCCAGTAATTCCGAGCAACGCTAGCCCCCTTCGTATTACCGCGGCTGCTGGCACGTAGTTAGCT
+
CCCCCGGEGGF6CFFF<EFFGGGGGGGGGGGGGGGGGGGGGGGGGGGGGGGGGGGGFFGCFGGGGFGGGGGFFGGGCFG@FGGGCAFGGEGGGGGGGDEEFCFGFGGGGEGFGGGGGGGGGGGFGFFCFFGGFFFGGGGG?FCGFFEGGGGGGGFFGGGGGGGFGCFGGGGGGGGGDFGGDFFFGGGGGGGGGGGGGGGGGGCGGGGGGFFGFEG>DFGGEEGGGDGGGGGGGFGGGGGGGGGGEGFGGGGGGGGGDGFG3F<FG:>FFFFFGG2?FBFFFFF>FF::C:F:D14AF<AF?
@M02143:5:000000000-JT863:1:1101:6787:3326 1:N:0:44
GACTACACGGGTATCTAATCCTGTTTGCTCCCCACGCTGTCGCGCCTCAGCGTCAGGACGAGGCCAGGCCGCCGCCTTCGCCACCGGTGTTCTTCCCAATATCTACGAATTTCACCTCTACACTGGGAATTCCGCGGCCCTCTCCTCGCCTCCAGCCCCGCCGTCTCGGGCGCCGTCCCCGGGTTGAGCCCGGGACTTTCACGCCCGACCGCGCGGGGCCGCCTACGCGCCCTTTACGCCCAGTCATTCCGAGCAACGCTAGCCCCATTCGTATTACCGCGGCTGCTGGCACGAAGTTGGC
+
CCCCCGGGGGGFGGGGFGGFGGGGGFGGGGGGFGGGGGGGGGGGGGGGDFCGFGGGGGGGGGGGGGGFCEGGGGGGGEFGGFEEGGGGGGGGGG9FGGCFGGGGGDGGGGGG9@FFGGC?FFFGGGGGGGGGGGGDEGDFGFGFFEGGCGGGGGGGFGGGCCEGEDFBCGGGCEEGE@EFF5C>5E6@FGGEEG5ECCCFGGGDCEGCGE:CEDGGGEG=EEDEEGG377CCEFGDGGEEEGG?CCFDC9+955=FFC558C**;9((/:??D5::C4))66((38FBFFF>C?B;*44?)
@M02143:5:000000000-JT863:1:1101:12694:3335 1:N:0:44
GACTACACGGGTATCTAATCCTGTTCGCTCCCCACGCTTTCGCTCCTCAGCGTCAGTTTCGGCCCAGAGACCCGCCTTCGCCACCGGTGTTCCTCCTGATATCTGCGCATTTCACCGCTACACCAGGAATTCCAGTCTCCCCTACCGAACTCTAGTCTGCCCGTATCGACTGCAGGCTCGGGGTTGAGCCCCGAGTTTTCACAGCCGACGCGACAGACCGCCTACGAGCTCTTTACGCCCAATAATTCCGGACAACGCTTGCACCCTACGTATTACCGCGGCTGCTGGCACGTAGTTGGCC
+
CCCCCGGGGGGGGGGGGGGGGGGGGGGGGGGGGGGGGGGGGGGGGGGGGGGGGGGGGGGGGGGGGGGGGGGGGGGGGGGGGGGGGGGGGGGGGGGGGGGGGGGGGGGGGGGGGGGGGGGGGGGGGGGGGGGGGGGGGGGGGGGGGGGGGGGGGGGGGGGGFGGGGGGGGGGGGGGGG@FGGGGGGGGGGGGGGCFC@FGGGGGGFFGGGGGGG5EGFGGGEGGGGGGGGCFFGGGGGGGGGGFFGGFGGFEDGEGGFGFGFGGGGGFFF:>B=CAGG?359B(6B:?:D?F:F?F5:A>)/
@M02143:5:000000000-JT863:1:1101:19387:3346 1:N:0:44
GACTACAGGGGTATCTAATCCTGTTTGCTCCCCACGCTTTCGCGCCTCAGTGTCAGTTACAGACCAGAAAGTCGCCTTCGCCACTGGTGTTCCTCCATATCTCTACGCATTTCACCGCTACACATGGAATTCCACTTTCCTCTTCTGCACTCAAGTCTCCCAGTTTCCAATGACCCTCCACGGTTGAGCCGTGGGCTTTCACATCAGACTTAAGAAACCACCTGCGCGCGCTTTACGCCCAATAATTCCGGATAACGCTTGCGCCCTACGTATTACCACGGCTGCAGGCACGTAGATGGCC
+
CCCCCGGGGGGGGGGGEFGGFGGGGGGGGGGFGGGGGGGGGGGGGGGGGGGGGGGGGGGGGGGGGGGGFGGGGGGGGGGGDGGGGGGGGGGGGGGGGGGGFEGGGGGGGGGGGGGGDCFGGGGDFGGGGGGGGGGGGGGGGGGGGGGGGGGGGGGGGGFGGGGGGGGCFGGGGGGGFGGEGECFGCFGGGGGDFDFGGGG9@EFGEGGGGGGGCGGGGGGEGGGGGDGGGGEGFFGGDGGGGGFGGFGGGGGGEGGFDFG)CDGGD97F:F<7C9FG)9>2919B(0(C:)1C?4*068:9
@M02143:5:000000000-JT863:1:1101:7896:3371 1:N:0:44
GACTACCAGGGTATCTAATCCTGTTTGCTCCCCACGCTTTCGCGTCTCAGCGTCAGTCACGTTCCAGCGAGCTGCCTTCGCAATTGGTGTTCCTCCTGATATCTGCGCATTTCACCGCTACACCCGGAATTCCACCCGCCTCTACAGTGCTCGAGCTCGACAGTTCGCACGGCCGACTCGGGGTTGAGCCCCGAGCTTTCACCGCACGCTGATCGTGCCACCTACGCGCCCTTTACGCCCAGTGATTCCGGACAACGCTCGCACCCTCTGTATTACCGCGGCTGCTGGCCCAGAATTAGCC
+
CCCCCGGGGGGGGGGGGGGGGGGGGGGGGGGGGGGGGGGGGGGGGGGGGGGGGGGGGGGGGGGGGGGGGGGGGGGGGGGGGDFGFGGGGGGGGGGGGGGGGGGGGGGGGGGGFGGGGGGGGGGGFGFGGGGGGFFFGCEEEGGGGGGGGGGGEGGGGGGGGGGGGGGGGGE@FDGCG@FCGGGEGGGGGGGGGGGEGGGGGGGGGEEGGC5CFGGGGGGFGGGFGGGGGCDGGGGGGGGGGCGGFFFGGFGDEGGG>D@GFG3EGG?B47*6CFAGC0)03>B>BDFBG(049()+:<0?:
@M02143:5:000000000-JT863:1:1101:12225:3374 1:N:0:44
GACTACACGGGTATCTAATCCTGTTTGCTCCCCACGCTTTCGAGCCTCAGCGTCAGTAATGAGCCAGTGTGTCGCCTTCGCCACTGGTGTTCTTCCGAATATCTACGAATTTCACCTCTACACTCGGAGTTCCACACACCTCTCTCATACTCAAGACACCCAGTATCAAAGGCAATTCCGAGGTTGAGCCCCGGGATTTCACCCCTGACTTAAATGTCCGCCTACGCTCCCTTTACGCCCAGTAATTCCGAGCAACGCTAGCCCCCTTCGTATTACCGCGGCTGCTGGCACGAAGTTAGCC
+
CCCCCGGGGGGGGGGGGGGGGGGGGGGGGGGGGGGGGGGGGGGGGGGGGGGGGGGGGGGGGGGGGGGGGGGGGGGGGGGGGGGGGGGGGGGGGGGGGGGGGGGGGGGGGGGGGGGGGGGGGGGFGGGGGGGGGGGGGGGGGGGGGGGGGGGGGGGGGGGGGGGGGGGGGGGGGGGGGGGGGGGGGGGGGGGGGGGGGGGGGGGGGGGGGGGGGGGGGGGGGGGGGGGGGGGGGGGGGGGGGGGFGGFGGGGDDGGGFGFG>GGGGGFFFFFFG4<DFF@D1;9>BFFFG<=<DBE8DAA67
@M02143:5:000000000-JT863:1:1101:13594:3387 1:N:0:44
GACTACCAGGGTATCTAATCCTGTTCGCTCCCCACACTTTCGCTCCTCAGCGTCAGGTAATGCCCAGAGAACCGCCTTCGCCACCGGTGTTCCTCCTGATATCTGCGCATTTCACCGCTACACCAGGAATTCCGTTCTCCCCTGCATACCTCTAGTCTGCCCGTATCGGAAGCAGGCTCAGGGTTAAGCCCTGAGTTTTCACTCCCGACGCGACAAACCGCCTACGAGCCCTTTACGCCCAATAATTCCGGACAACGCTCGCACCCTACGTATTACCGCGGCTGCTGGCACGTAATTGGCC
+
CCCCCGGGGGGG@FGGGGGFGACFFDGGGGGGGFEGGGFFGGD;CFEFGDEFGGGCFGGGGGGCFG@<EFFGGDGGGGGFGGGGGDGGGFGGGGFGFFFFGFDGGGGGGGGGGGGGGGGGGGGFGGGGGGGGGGGGGGGGGGGGGGGGGGGGGGGGGGFGGGGGGGGGGGGGGGGFGGGGGGGGGGGGGGGGGCFDFGGGGGGGGGGEGGGGDEEGGFDGGGD=F=CDGGGFGGGGGGGGGGGGGGFGGGGGGGGGFG)C35/:EC?<)472*26C785>0>91::)7D?FBG()**)54)
@M02143:5:000000000-JT863:1:1101:17914:3403 1:N:0:44
GACTACCAGGGTATCTAATCCTGTTTGCTCCCCACGCTTTCGAGCCTCAGTGTCAGTATCAGTCCAGGTGGTCGCCTTCGCCACTGGTGTTCCTCCCGATATCTGCGCATTTCACCGCTACACCGGGAATTCCACTCGCCTCTACCACCCTCTAGCCCGGCAGTATCCACCGCACGCCCAGGGTTGAGCCCTGGGTTTTCACGGCAGACTTACCGAACCGCCTACACGCTCTTTACGCCCAGTAAATCCGGACAACGCTTGCGCCCTACGTATTACCGCGGCTGCTGGCACGTAGTTAGCC
+
CCCCCGGGGGGGGGGGGGGGGGGGGGGGGGGGGGGGGGGGGGGGGGGGGGGGGGGGGGGGGGGGGGGGGGGGGGGGGGGGGGGGGGGGGGGGGGGGGGGGGGGGGGGGGGGGGGGGGGGGGGGGGGGGGGGGGGGGGGGGGGGGGGGGGGGGGGGGGGGGGGGGGGGGGGGGGGGGGGGGGGGGGGGGGGGGGGGFGGGGGGGDGGGGGGGGGGGGGGGGGGGGGGGGGGGGGGGGGGGGGGGGGGFGGGGGGGGGEDEEFGDGGGFFFFFBFGFGG:DBBFFBFFFF32@?CB)/:><F<
@M02143:5:000000000-JT863:1:1101:19859:3405 1:N:0:44
GACTACTAGGGTATCTAATCCTGTTCGCTCCCCATGCTTTCGCTCCTCAGCGTCAGTTAATGCCCAGAGACCTGCCTTCGCCATCGGTGTTCCTCCTGATATCTGCGCATTTCACCGCTACACCAGGAATTCCAGTCTCCCCTACATCACTCTAGTCTGCCCGTACCCACCGCAGATCCGGAGTTGAGCCCCGGACTTTCACGGCAGACGCGACAAACCGCCTACGAGCTCTTTACGCCCAATAATTCCGGATAACGCTTGCGCCCTACGTATTACCGCGGCTGCTGGCACGAAGTTGGCC
+
CCCCCGGGGGGGGGGGGGGGGGGGGGGGGGGGGGGGGGGGGGGGGGGGGGGGGGGGGGGGGGGGGGGGGGGGGGGGGGGGGGGGGGGGGEGGGGGGGGGGGGGGGGGGGGGGGGGGGGGGGGGGGGGGGGGGGGGGGGGGGGGGGGGGGGGGGGGGGGGGGGGGGGGGGGGGGGGGGGGGGGGGGGGGGGGGGGGGGGGGGGGGGGGGGGGGGGGGGGGGGGDGGGGGGGGGGGGGGGGGGFCGGGFGGGGGGGGGFGFGFGGGGGFFFBFF799DGB>>;B96?:@?GB*8C>>8CAB40
@M02143:5:000000000-JT863:1:1101:9596:3430 1:N:0:44
GACTACAAGGGTATCTAATCCCGTTCGCTCCCCACGCCTTCGCGCCTCAGCGTCAGGGACGGCCCAGCTGGCCGCCTTCGCCACGGGTGTTCCGCCTGATCTCTACGCATTTCACCACTACACCAGGCATTCCACCAGCCCCTACCGCCCTCAAGCGGTGCAGTCCACGACGACCCTCCCAGGTTGAGCCTGGGGCTTTCACGCCATGCTTACACCGCCGCCTGCGCGCGCTTTACGCCCAGTAACTCCGGACAACGCTCGGACCCTACGTATTACCGCGGCTACTGGCACATAGTTAGCC
+
CCCCCGGGGGGGGGGGGGGGGGGGGGGGGGGGGGGGGGGGGGGGGGGGGGGGGGGGGGGGEGGGGGGGGGGGGGGGGGGGGGGGG7BFEGGGGFGGGGGGGGGGGGGGGEGFGGGGGGGGGGGGGGGGGGGGGGGGGFGGGGGGGGGGGGGG7FFGGEGGCFGGGFGGGGGGDGGGGGGGGGCG?FGGGGGFFCGEGGGG?C7EECGGFFGFGGGGEGG=EGCCFGEDGGGGGGGGCCEGGFFCCDFGGGGDG5:CEG>EBCGGGC8?F0)5CGA>F0>>9>((()*)136(*)*<75)*0
@M02143:5:000000000-JT863:1:1101:8203:3437 1:N:0:44
GATACAGGGGTATCTAATCCTGTTTGCTCCCCACGCTTTCGTGCCTCAGCGTCAGTAACCGTCCAGAGAGTCGCTTTCGCCACCGGTATTCCTCCTGATATCTACGCATTTCACCGCTACACCAGGAATTCCACTCTCCCCTCCGGTACTCAAGCTTCCCAGTTTCGAGTGCACTTCCAGAGCTGAGCCCTGGGCTTTCACACCAGACTTAAGAAGCCGCCTACGCACCCTTTACGCCCAGTGATTCCGAGCAACGCTTGCACCTTCCGTCTTACCGCGGCTGCTGCCACGGAATTGGCCG
+
CCCCCGFGGGGGGGGGGGGGGGGGGGGGGGGGGGGGGGGGGGGGGGGGGGGGGGGGGGGGGGGGGGGGGGGGGGGGGGGGGGGGGGGGGGGGGGGGGGGGGGGDGGGGGGFGGGGGGGGGGGGGGGGGGGGGGGGGGGGGGGGGDEGDGGGGGGGGGGGGGGGGGGGGGGGGGGGGGGGGGGGGFGGGGGGFGGGGGGGGGGGGGGFGGECCFFFDF8EEGGDGEGEGGGFGFFGCDEGG=CFFGGAFFECDDGGGFD@CFEGGFG??E2FFGFA479)01;6?DF*49>>4<3)+*4>?)
@M02143:5:000000000-JT863:1:1101:15016:3441 1:N:0:44
GACTACTAGGGTATCTAATCCGGTTCGCTCCCCACGCTCTCGCACCTCAGCGTCAGCGCTTGCCCAGGCAGCTGGTTTCCCCCTGGGTGTTCCTGCCGATCTCTACGCATTTCACCACTACACCGGCAATTCCACTGCCCTCTGCAAGGCTCCAGAGCGGCCGTATGGGATGGCGACTGGCAGTTAAGCCACCAGCTTTCACACCCCACGCGCCGTTCCGCCTGCGTGCGCTTTACGCCCAGTCAATCCGGACAACGCTTGGCTCCTCTGTCTTACCGCGGCTGCTGGCACAGAGTTAGCC
+
CCCCCGGGGGGGGGGGGGGGGGGGGGGGGGGGGGGGGGGGGGGGGGGGGGGGGGGGGGGGGGGGGGGGGGGGGGGGGGGGGGGGGFGGGGGGGGGGGGGGGGGGGGGGGGGGGGGGGGGGGGGCFGGGGGGGGGGGGGGGGGGGGGGGGGGGGGGGFGGGGGGEGGGGDGFGEFGGGDGFGGGGGGGGGGGFGGGGGGGGGGGGGGGGGGGGGGGGEGGGGGGGGGGGGGGGGGGGGGGGGGGGCD@FGGGGGGGGFGFGFGGFGGB?FBF<FGFFF<EB9>69?D@,<??494;<*64/0
@M02143:5:000000000-JT863:1:1101:22181:3460 1:N:0:44
GACTACAGGGGTATCTAATCCTGTTTGCTCCCCATGCTTTCGTACCTCAGCGTCAGTATTAGGCCAGATGGCTGCCTTCGCCATCGGTATTCCTCCAGATCTCTACGCATTTCACCGCTACACCTGGAATTCTACCATCCTCTCCCATACTCTAGCTTCCCAGTATCGAATGCAATTCCTAAGTTAAGCTCAGGGATTTCACATCCGACTTAAAAAGCCGCCTACGCACGCTTTACGCCCAGTAAATCCGATTAACGCTCGCACCCTCTGTATTACCGCGGCTGCTGGCACAGAGTTAGCC
+
CCCCCGGGGGGGGGGGGGGGGGGGGGGGGGGGGGGGGGGGGGGGGGGGGGGGGGGGGGGGGGGGGGGGGGGGGGGGGGGGGGGGGGGGGGGGGGGGGGGGGGGGGGGGGGGGGGGGGGGGGGGGGGGGGGGGGGGGGGGGGGGGGGGGGGGGGGGGGGGGGGGGGGGGGGGGGGGGGGGGGGGGGGGGGGGGGGGGGGGGGGGGGGGGGGGGGGGGGGGGGGGGGGGGGGGGGGGGGGGGGGGGGGFGGGGGGGGGFGFGFEDEEGFFFFFFGFFGGFDE>F9>:3F?DFF:D56ACBBF)
@M02143:5:000000000-JT863:1:1101:7051:3506 1:N:0:44
GACTACAAGGGTATCTAATCCTGTTGGCTCCCCATGCTTTCGTACCTCAGCGTCAGTATTAGGCCAGATCGCTGCCTTGTCCATCGGTATTCCTCCAGATCTCTACACATTTCACCGCTACACCTGGAATTCTACCATCCTCTCCCATACTCTAGCTTCCCAGTATCGAATGCAATTCCTAAGTTAAGCTCAGGGATTTCACATCCGACTTAAAAAGCCGCCTACGCACGCTTTACGCCCAGTAAATCCGATTAACGCTCGCACCCTCTGTATTACCACGGCTGCTGGCACAGAGTTAGCC
+
CCCCCGGGGGGGGGGGGGGGGCGCF,C<E6@D@6EFAE@F@BEFC;<@@FGFFF;FC@F96C,,;CC6C,68CB7FC<,6996C,F,6,,CF6C<FG<FE<FGG<E,E=CE?66ED,:+C4F=,::<F,,9AAEEG,,:EGCE?EGFFFGGGEC,??EFG8EFGGFGEGCEFFGGGGGGGG9:FCAFFGGGGFD,>FFGGGGGGGGEEEDCF9CCB+DE+*;DGGGGCE4?EEGGGGDGDG5FG7BAFFGEDGGGGEGFDAEDGGGFD4)/-:D<FG))0-6>(-)0(18680(0<:4440
@M02143:5:000000000-JT863:1:1101:16220:3509 1:N:0:44
GACTACCAGGGTATCTAATCCTGTTTGCTCCCCACGCTTTCGTGCATGAGCGTCAGTGTTAGCCCAGGGGGCTGCCTTCGCCATCGGTGTTCCTCCACATCTCTACGAATTTCACCTCTACACTCGGAGTTCCACACACCTCTCTCATACTCAAGACACCCCGTATCAAAGGCAATTCCGAGGTTGAGCCCCGGGATTTCACCCCTGACTTAAATGTCCGCCTACGCTCCCTTTACGCCCAGTAATTCCGAGCAACGCTAGCCCCCTTCGTATTACCGCGGCTGCTGGCACGAAGTTAGCC
+
CCCCCGGGGGGGGGGGGGGGGGGGGGGGGGGGGGGGGGGGGGGGGGGGGGGGFGGGGGGGGGGGGGGGGGGGGGGGGGGGGGGGGGGGGGGGGGGGGGGGGGGGGGGGGGGGGGGGGGGGGGGDGGGGGEGGGGGGGGGGGGGGGGGGGGGGGGGGGGGGGGGGGGGFGGGGGGGGGGGGEFGGGGGGGGFGGGGGGGGGGGGGGGGGGGGGGGGGGGEGGGGGGGGGGGFGGGFGGGGGGGGGCFFG7ACDGGGDFGFGFGGGGGF:F0<09CBGG?BEF61;::)4C061C9BG744=4
@M02143:5:000000000-JT863:1:1101:11231:3526 1:N:0:44
GACTACAAGGGTATCTAATCCTGTTTGCTCCCCACGCTTTCGCGTCTCAGCGTCAGTAACGTCCCAGCGAGCTGCCTTCGCAATTGGTGTTCCTCCCGATATCTGCGCATTTCACCGCTACACCGGGAATTCCACTCGCCTCTTCCGTACTCTAGCCCAGCAGTATCCACCGGCATCCCAGGGTTGAGCCCTGGACTTTCACAGCAGACTTACTGAACCGCCTACACGCGCTTTACGCCCAATGATTCCGGACAACGCTCGCGCCCTACGTCTTACCGCGGCAGATGGCACGTAGTTGGCC
+
CCCCCGGGGGG@FFGGCGFGGGGGGGGGGGGFEFGGGGGFGGGGGGCFGGGGFGFGGGGGCEF:FGGFECFGGGFGGGGGDGGGGGCEEFGGGDGGGGGCFGGGGGGGGGGGGGGGGGGGGGFFDGGGGGDG9DDD<FGGGGGGGGGFFCGFFF3FCGGGGGGGGGGGGGGGGEFEFEGGG7FBFEGGCEGGGGGGFG@GGFGGGF>CCFFG?9FGGGGGGDGGGFGCED3EGCFGGGGGGGGFC7BF+AEDGGCCBDEE)>DGE39<5:F<FC<F68)),4(((,907441914*24,0)
@M02143:5:000000000-JT863:1:1101:15006:3534 1:N:0:44
GACTACAAGGGTATCTAATCCTGTTTGCTCCCCACGCTTTCGCGCCTCAGCGTCAGAACCGGACCAGTAAGCCGCCTTCGCCACTGGTGTTCTTGCGAATATCTACGAATTTCACCTCTACACTCGCAGTTCCACTTACCTCTTCCGGTCTCGAGATCTTCAGTATCGAAGGCAATTCCAGGGTTGAGCCCTGGGCTTTCACCCCCGACTTAAAGATCCGCCTACGCGCCCTTTACGCCCAGTGATTCCGAGCAACGCTAGCCCCCTTCGTATTACCGCGGCTGCTGGCACGAAGTTAGCC
+
CCCCCGGGGFGGGGGGGGGGGGGC,EFG@DFGGCGEEGEDDFCD+@BBFFFGCFGCFCEC@+@CC,CCEGG9FEGG>:ED:C@FG=E?FG:,C55E:7>F7FE<E<FFGFDFFFGFEGGGGGGFGGGGGBFFFFGFGGGGGGGGGGGGGGGGGGGGGGGGGGGFFGGEGGGGGGFFFGGFFFEGGGGGGGGGGGGGGDGGGFGGGGGGGGGGGFGGEGGGGGGGGGGGGGGGGGGGGGGGGGGGGCFGGGGGGGGGBGBGFGG8>D;BF27?GGF*765B9;136:@?GBFFGBFC7<F4)
@M02143:5:000000000-JT863:1:1101:9017:3552 1:N:0:44
GACTACCAGGGTATCTAATCCTGTTTGCTCCCCACGCTTTCGCACCTCAGCGTCAATATGTGTCCAGTAAGTCGCCTTCGCCACTGGTGTTCTTCCGAATATCTACGAATTTCACCTCTACACTCGGAATTCCACTTACCTCTCCACAATTCAAGCGATGCAGTCTTAAAGGCAGTTCCAGAGTTGAGCTCTGGGCTTTCACCTCTAACTTACAAAGCCGCCTACGTGCGCTTTACGCCCAGTAATTCCGAACAACGCTAGCCCCCTTCGTATTACCGCGGCTGCTGGCACGAAGTTAGCC
+
CCCCCGGGGGGGGGGGFGGGGGGGGGGGGGGGGGGGGGGGGGGGGGGGGGGGGGGGGGGGGGGGGGGGGGGGGGGGGGGGGGGGGGGGGGGGGGGGGGGGGGGGGGGGGGGGGGGGGGGGGGGGGGGGFFGGGGGGGGGGGGGGGGGGGGGGGGGGGGGGGGGGGGGGFGGGGGGGGGGGGGGGGGGGGGGGGGGGGGGGGGGGGGGGGGGFFGEGGGGGGGGDFGGGGGGGGGCCGGGGGGGGCFFGGGCGGGGGFGFGFGGGGGBFFFFFGGFDC08B0(7;?744C760C;:F75>F6
@M02143:5:000000000-JT863:1:1101:22277:3554 1:N:0:44
GACTACAAGGGTATCTAATCCTGTTCGCTCCCCATGCTTTCGCTCCTCAGCGTCAGTTGCGGCCCAGTGACCTGCCTTCGCCATCGGTGTTCCTCCTGATATCTGCGCATTCCACCGCTACACCAGGAATTCCAGTCACCCCTACCGCACTCCAGTCAGCCCGTACCCACTGCAAGCCCCAGGTTGAGCCTGAGGATTTCACAGCAGACGCGACAGACCGCCTACGAGCTCTTTACGCCCAATAATTCCGGACAACGCTTGCGCCCTACGTATTACCGCGGCTGCTGGCACGTAGTTAGTC
+
CCCCCGGGGGGGGGGGGGGGGGGGGGGGGGGGGGGGGGGGGGGGGGGGGGGGGGGGGGGGGCGGGGGGFFFGGGGGGGGGGGGGGGGGGGGGGGGGGGGGGGGGFGGGGGGGGGGGGGEGGGGGGGGGGGGGGGGGGGGGGGGGGGGGGGGGGGGGGGGGGGGGGGGGGGGGGGGGGFFGGFG@FFGGGGFFFGGGGGFGGGGFFGGGGGGGGGGGGGGGGD3CFGEGGDCCGGGFGGGGGGFGGGFGGGGCCEGGFDEGFG<EED9:FBF<7<>FF?)8>0(2(,:032?0>(5CF):**
@M02143:5:000000000-JT863:1:1101:17647:3565 1:N:0:44
GACTACCAGGGTATCTAATCCTGTTCGCTCCCCACGCTTTCGCTCCTCAGCGTCAGTACAGGCCCAGAGAACCGCCTTCGCCACCGGTGTTCCTCCCGATATCTGCGCATTTCACCGCTACACCAGGAATTCCATGGTCCCCTACCGGACTCTAGTCATAGCAGTATCAGGTGGCCTCTCCGAGTTGAGCCCGGAGATTTCACACCTGACTTGCCAAACCGCCTACGAGCTCTTTACGCCCAATGAATCCGGACAACGCTCGCCCCCTCCGTATTACCGCGGCTGCTGGCACGTAATTAGC
+
CCCCCGGGGGGGGGGGGGGGGGGGGGGGGGGGGGGGGGGGGGGGGGGGGGGGGGGGGGGFGGGGGGGGGGGGGGGGGGGGGGGGGGGGGGGGGGGGGGGGGGGGFGGGGGGGGGGGGGGGGGGGGGGGGGGGGGGFGGGGGGGGGGGGGGGGGGGGGGGGFEECFGFGF97>FFGGGGCFGGGDFFCFFFGGGGCEDFGFGFG9FDGGCEF?+>@9A+BECEDGGG157D<8@GGFFEEGGGG=67@FGFGGDEGDF5<:B*5EGGBB)4;BGG?FF2)041(2(165247?C?F*9:<60
@M02143:5:000000000-JT863:1:1101:7048:3609 1:N:0:44
GACTACAAGGGTATCTAATCCTGTTTGCTCCCCACGCTTTCGCACCTCAGTGTCAGTATTAGTCCAGGTGGTCGCCTTCGCCACTGGTGTTCCTTCCTATATCTACGCATTTCACCGCTACACAGGAAATTCCACCACCCTCTACCATACTCTAGCTTGCCAGTTTTGGATGCAGTTTCCGAGTTAAGCCCGGAGATTTCACCACTGACTTACCTGTCCGCCTACGCACCCTTTAAACCCAGTGAATCCGGATAACGCTTGCACCCTACGTATTACCGCGGCTGCTGGCACGTAGTTAGCC
+
CCCCCGGGGGGGGGGGGGGGGGGGGGGGGGGGGGGGGGGGGGGGGGGGGGGGGGGGGGGGGGGGGGGGGGGGGGGGGGGGGGGGGGGGGGGGGGGGGGGGGGGGGGGGGGGGGGGGGGGGGGGGGGGGGGGGGGGFGGGGGGGGGGGGGGGGGGGGGGGGGGGFGGGGGGGGGGGGGGGGGGGGGGFFGFGFBFGGGGGGGGGGGGGGGGGGGFFGGGGGGGGGGGGGGGGGGFGGFGGEGCGGGGFGFGGGGGGFFGFGFFGGGG??>:7>>><FG<B:9BB9BBFF<?FFGF@GDADF9
@M02143:5:000000000-JT863:1:1101:6944:3616 1:N:0:44
GACTACCAGGGTATCTAATCGAGTGTCCGCTGCCACCCGTAGG
+
CCCCCGGGGGGGGGGGGGGGGGGGGGGGGGGGGGGGGGGGGGG
@M02143:5:000000000-JT863:1:1101:25363:3620 1:N:0:44
GACTACCCGGGTATCTAATCCTGTTTGCTCCCCATGCTTTCGTACCTCAGCGTCAGTATTAGGCCAGATGGCTGCCTTCGCCATCGGTATTCCTCCAGATCTCTACGCATTTCACCGCTACACCTGGAATTCTACCATCCTCTCCCATACTCTAGCTTCCCAGTATCGAATGCAATTCCTAAGTTAAGCTCAGGGATTTCACATCCGACTTAAAAAGCCGCCTACGCACGCTTTACGCCCAGTAAATCCGATTAACGCTCGCACCCTCTGTATTACCGCGGCTGCTGGCCCAGAGTTATCC
+
8CC,,66-C@:+@A<F@FGFEEF9E9,,<@FFEFGGFGGF9FEEE;6@E<C@@,,,CFGG9CFFGG,:CE,@FGGEFGG<,@FC8@7FGGGGGGGE,:6EAAFFFG7:FGGC9FGG>F+C7BFCGG?EFG89,,,:,A?F<,4AEA<FF4C?FGFFG<FFG9:EFGGBFFGFCFFDFGGFAF:F@@FF,9B,,6>?FFFFGCFFC,3@CGCGGFFGEGGDCEGGECCCECDEGGGGDGGGG5C79>@FC7CGGD+1):==BG):?D?F?7@9FDADF(7076218764*(0,*()<:4-99
@M02143:5:000000000-JT863:1:1101:11059:3622 1:N:0:44
GACTACAAGGGTATCTAATCCTGTTTGCTCCCCACGCTGTCGCGCCTCAGCGTCAGTGATGGACCAGCTCGCCGCCTTCGCCACCGGTGTTCTTCCCAATATCTACGAATTTCACCTCTACACTCGGAGTTCCACACACCTCTCTCATACTCAAGACACCCAGTATCAAAGGCAATTCCGAGGTTGAGCCTCAGGATTTCACGACAGACTTACCGAACCGCCTACACGCTCTTTACGCCCAATAAATCCGGACAACGCTCGCCCCCTACGTATTACCGCGGCTGCTGGCACGTAGTTAGCC
+
CCCCCGGGGGGGGGFGGGGGGGGGGGGGGGGGGGGGGGGGGGGGGGGGGGGGGGGGGGGGGGGGGGGGGGGGGGGGGGGGGGGGGGGGGGGGGGGGGGGGGGGGGGGGGGGGGGGGGGGGGGGGGGGGGGGGGGGGGGGGGGGGGGFFGGGGGG9CFGGGGGGGGGGGGGGGGGGGGGGGGGGGGGGGGGFGGGGGGGGGGGGGGGGGGGGGGGGGGGGGGGCEGGGGGGGGGGGGGGGGGGGGGDFCEEEGGGGGFGFGFGGGGGF?F07<FGFGC<DE1>>F0:F:32=0>?4;CBDB)
@M02143:5:000000000-JT863:1:1101:17944:3645 1:N:0:44
GACTACAGGGGTATCTAATCCCGTTCGCTCCCCACGCTTTCGCACATGAGCGTCAGGCTAACGCTAGGGTGCCGCTTTCGCCACTGGTATTCCCCCCGATATCTACGCATTTCACCGCTACACATGGAATTCCACTTTCCTCTTCTGCACTCAAGTCTCCCAGTTTCCAATGACCCTCCACGGTTGAGCCGTGGGCTTTCACATCAGACTTAAGAAACCACCTGCGCGCGCTTTACGCCCAATAATTCCGGATAACGCTTGCCACCTACGTATTACCGCGGCTGCTGGCACGTAGTTAGCC
+
CCCCCGGGGGGGGGGGGGGGGGGGGGGGGGGGGGGGGGGGGGGGGGGGGGGGGGGGGGGGGGGGGGGGGGGGGGGGGGGGGGGGGGGGGGGGGGGGGGGGGGGGGGGGGGGGGGGGGGGGGGGGGGGGGGGGGGGGGGGGGGGGGGGGGGGGGGGGGGGGGGGGGGGGGGGGGGGGGGGGGGGGGGGGGGGGGGGGGGGGGGGGGGGGGGGGGGGGGGGGGGGGGGGGGGGGGGGGGGGGGGGGGGFGGGGGGGGGFGFGFGG+:CB?FBFFGGFGGFB:9>BBF?F:D761CBFGF2>F4
@M02143:5:000000000-JT863:1:1101:11846:3682 1:N:0:44
GACTACAAGGGTATCTAATCCTGTTTGCTCCCCACGCTTTCGCGTCTCAGCGTCAGTACCGTCCCAGCGAGCTGCCTTCGCCATCGGTGTTCCTCCTGATATCTGCGCATTTCACCGCTACACCAGGAATTCCACTCGCCTCTTCCGGACTCTAGTTCGACAGTATCCACCGGCATTCAAGGGTTGAGCCCTTGACTTTCACAGCGGACTTACCGAACCGCCTACACGCTCTTTACGCCCAATGATTCCGGACAACGCTTGCTCCCTACGTATTACCGCGGCTGCTGGCACGTAGTTAGCC
+
CCCCCGGGGGGGGGGGGGGGGGGGGGGGGGGGGGGGGGGGGGGGGGGGGGGGGGGGGGGGGGGGGGGGGGGGGGGGGGGFGGGGGGGGGGGGGGGGGGGGGGGGGGGGGGGGGGGGGGGGGGGGGGGFGGGGGGGGGGGGGGGGGGGGGGGGGGGGGGGGGGGGGGGGGGGGGGGGGGGGGGGGGGGGGGGGGGGGGGGGFGGDFCEGGGGGGGGGGGGGGGGGGGGGGGGGGGGGGGGGGGGGGGFGGGGGGGGGFGFGFGGGGGB>FBFFGGFGG0>7>9BFFB@?GFF?C05/?2<F6
@M02143:5:000000000-JT863:1:1101:5523:3690 1:N:0:44
GACTACTGGGGTATCTAATCCTGTTTGCTCCCCACGCTTTCGTGCATGAGTGTCAGTGTTGGCCCAGAAGGCTGCCTTCGCCACCGGTGTTCCTCCCGATCTCTACACATTTCACCGCTACACCGGGAATTCCAGTCTCCTCTGCATCCCTCAAGAAAGCCAGTTTCCAGCCACTCTCCCCGGTTGAGCCGGGGGCTTTCAGGCCGGACTTGACCTTCCACCTACGCGCGCTTTACGCCCAGTAAATCCGGACAACGCTGGCCCCCTCCGTATTACCGCGGCTGCTGGCACGTAGTTAGCC
+
CCCCCGGGGGGGGGGGFGGGGGGGGGGGGGGGGCGEGGGGGGGFGGGGFGFFEC<FGGGGGEFFGGGFD,EFF?FGGGGGGFGGGGEGCFFGG?FGGGFGGGGGGGCFGGGGGGGGGGGGGGGGEGGGGGGGGFGG@AFFGGGCFGGGGGGGGGGFF<CDFGGGGGGGGGG7FG88EFGGGGGGGGGGGGGDEGDEGGGGGGFFG>EEGGGFFGGFFFGGGGFGGCGGDDDCCFGG3CEDGGGGD*1>FE5CGGGGEGFEBCGFDD9,.371CCACGBEEF649?F?7D0??F07/2.649
@M02143:5:000000000-JT863:1:1101:24959:3706 1:N:0:44
GACTACAGGGGTATCTAATCCTGTTTGCTCCCCACGCTTTCGCGCCTCAGTGTCAGTTACAGACCAGAAAGTCGCCTTCGCCATCGGTATTCCTCCAGATCTCTACGCATTTCACCGCTACACCTGGAATTCTACCATCCTCTCCCATACTCTAGCTTCCCAGTATCGAATGCAATTCCTAAGTTAAGCTCAGGGATTTCACATCCGACTTAAAAAGCCGCCTACGCACGCTTTACGCCCAGTAAATCCGATTAACGCTCGCACCCTCTGTATTACCGCGGCTGCTGGCACGGAGTTAGCC
+
CCCCCGGFGGGGGGGGGGGGGGGGGGFGGGGGGGGGGGGGGEGGGGGGGGGGGGGGGGFGGGFGGGGGGF8FGGGGGGGGGFGGGGGGGGGGGGGGGGGGGGGGGGGGGGGGGGGGGGGGGGGGGF<FGGGGGGGGGGGGGGGGGGFGCGGGGGGGGGGGGFFGGGG@FGGGGGAFGGGGGCFGGEGGGFGGGGGGGGGGGGGGGGGGEGGGGEFG>EGEGGGGGGGGGGDGGGFGGGGGGGGGFGFGGGGGGGGGFGFGFGDGGG?BF:B9FG<FG0>5999>FFF09:@:G07CGAAF0
@M02143:5:000000000-JT863:1:1101:20220:3748 1:N:0:44
GACTACAAGGGTATCTAATCCTGTTTGCTCCCCTAGCTTTCGCGCCTCAGCGTCAGGAATGGCCCAGCCAGCCGCCTTCGCTACTGGTGTTCCTCCTGATATCTGCGCATTTCACCGCTACACCAGGAATTCCAGTCTCCCCTACATCACTCTAGTCTGCCCGTACCCACCGCAGATCCGGAGTTGAGCCCCGGACTTTCACGATCGACGCAACAGACCGCCTACGAGCTCTTTACGCCCAATAATTCCGGACAACGCTCGCACCCTACGTATTACCGAGGCTGCTGGCACGTAGTTAGCC
+
CCCCCGGGGGGGGGGGGGGGGGGGGGGGGGGGGGGGGGGGGGGGGGGGGGGGGGGGGGGGGGGGGGGGGGFGGGGGGGGGGGGGGGGGGGGGGGGGGGGGGGGGGGGGGGGGGGGGGGGGGGGGGGGGGGGGGGGGFGGGGGGGGGGGGGGGGGGGGFGGGGGGGGG<DFGGGDFGGGGGGEGGGGGGGGGGGGGGDGGGGGGGFGGGGEGGGGGGGGGGGDGGFGGGG<DEGGGGGGGGGGGGGFFGGDGDEGGGFGFGDGDGG5<?F?F<CGAGG<)89B??F?4?D:F<F:>EGBBF4
@M02143:5:000000000-JT863:1:1101:11875:3762 1:N:0:44
GACTACACGGGTATCTAATCCCGTTCGCTCCCCACGCCTTCGCGCCTCAGTGTCAGGGTCGGCCCAGCTGGCCGCCTTCGCCACGGGTGTTCCCCCCGATCTCTACGCATTTCACCACTACACCGGGGATTCCACCAGCCCCTGCCGCCCTCAAGTTCTCCAGTCCCCGACGACCCTCCCCGGTTGAGCCGGGGGCTTTCACGCCGGGCTTAGGGAACCACCTGCGCGCGCTTTACGCCCAGTAACTCCGGACAACGCTCGCCCCCTACGTATTACCGCGGCTGCTGGCCCGTAGTTAGCC
+
CCCCCGFGGGFGEGGGGGGGEGGFGGGDGGGGGGGGGGGGGGGGGGGGGGFGGGGGGGGGGGGGGGGFGGGGGGEGFGGGGGGGECFGGGGGGGFFGGGGGGGGFFGGGGGGGGGGGGGGGGGGGGGGGGGGGGGGGGGGGGGDFGGGGGGGFGGGGGFGGGFGGGGGGGGGEGGGFGGGGGGGGGGGGGGGGGGGGGFGFGGGGEGGGGGFFGGGGGGGGGGGGGGGGGGGEEFGGGGGGEG7CFFGGG=<EGGGFGFGBGGGGGF(71<?=CACGF3>0(-1(374D(82<>:*:)677
@M02143:5:000000000-JT863:1:1101:9171:3786 1:N:0:44
GACTACAAGGGTATCTAATCCTGTTCGCTCCCCACACTTTCGCTCCTCAGCGTCAGGTCATGCCCAGAGAACCGCCTTCGCCACCGGTGTTCCTCCTGATATCTGCGCATTTCACCGCTACACCAGGAATTCCGTTCTCCCCTGCATACCTCCAGTCTGCCCGTATCGAAAGCAAGCCCCGAGTTACGCCCGAGGTTTTCACTCCCGACGCGACAAACCGCCTACGAGCCCTTTACGCCCAATAATTCCGGACAACGCTCGCACCCTACGTATTACCGCGGCTGCTGGCACGTAGTTGGCC
+
CCCCCGGGGGGGGGGGGGGGGGGGGGGGGGGGGGGGGGGGGGGGGGGGGGGGGGGGGGGGGGGGGGGGGGGGGGGGDFGGGGGGGCDGGGGGGGGGGGGGGGGGFGGGGGGGGGGGGGGGGGGGGGGFFFGGGGGGFGGGGGGFFGGGGGGGGGGGGGGGGGGGGGGGGGGGGGGGGGGGGGGGGG,CFGGGGGGGDGGGGGGGGGGGGGGGGGGGGGFGGGGGGGGGGGGGFGGGGGGGDGGGGGFGGGGGGGFGEGFGFGGGGC?FFB>?GF2:C?DB991;?0)2<?*(147/7<?F?
@M02143:5:000000000-JT863:1:1101:7568:3787 1:N:0:44
GACTACAAGGGTATCTAATCCTGTTTGCTCCCCACGCTGTCGCGCCTCAGCGTCAGCAACAGCCCAGCAGGCCGCCTTCGCCACTGATGTTCTTCCCGATCTCTACGCATTCCACCGCTACACCGGGAATTCCACCTGCCTCTACTGTGCTCTAGCCTGACAGTCTAGAAGGCAGCCCTGCGGTTAAGCCGCAGGATTTCACCCCCTACTTATCAGGCCGCCTACGCGCCCTTTACGCCCAGTGATTCCGGACAACGCTCGCACCCTCCGTATTACCGCGGCTGCTGGCACGGAGTTAGCC
+
CCBCCGGGFFGGGGGGGGGGGFEEFGGGGDEGGGGGGGEGGFG7FGCGGGGCGGEGGGFGEGGGGGGGGGGGGGGGGGGFGGGGG8,CFFGGGGGGGGGDGGGGGGGGGGGGGGGGGGGGGGGGGGGGGFGGGGGGGGGGGGGGGGGGGGGGGGGGGGFGGGGGGGGGGGGGGFDFGGGGGGGGGGGGGGGGGGGGGGGGGCGGDGGGGGGGGGGFGGGGGGGGGGGGGGGGEGGGGGDGGGGGGGFGGGD:EEGFBD>GDGGGGD1:59F6FGFGGFFF90070)03C:FBDB3EG<<=6
@M02143:5:000000000-JT863:1:1101:5776:3802 1:N:0:44
GACTACTAGGGTATCTAATCCTGTTCGCTCCCCACGCTTTCGCGTCTCAGCGTCAGTACCGTCCCAGAGAGCCGCCTTCGCCACGGGTGTTCTTCCTGATATCTACGCATTTCACCGCTACACAGGAAATTCCACTACCCTCTACCATACTCTAGCTTGCCAGTTTTGGATGCAGTTCCCAGGTTGAGCCCGGGGATTTCACACTCGACTTGCTCAGCCACCTGCGCACACTTTACGCCCAGTAAATCCGGACAACGCTTGCCACCTACGTATTACCGCGGCTGCTGGCACGTAGTTAGCC
+
BCCCCGGGFCEGGGGGGGGGGGGGGGGGGGGGGGGGGGGGGFGGGGGGGGGGGGGEGGGGGGGEGGGGGFGGGGGGEGGFGGGGFGGGGGEGGGGGGGGGGGGGGGGGGGGGGGGGCEGGGGGGECDFFGGGGGGGGGGGGGGGGFFFGGGGGFGGGGFFCGGA9F@<CFFGFGGGGGGGGCFGGGGGGGGFG7FEGGGGGGFGGGFGGGGGG?FGGGG=BFFCG5EGGGFCFGFGGGGEEGGGGGFGGGCDGEGF5<DE85>CFGFBF(.8><>G><BBF>01089:<:F6C:7?F4)=9
@M02143:5:000000000-JT863:1:1101:13768:3815 1:N:0:44
GACTACAAGGGTATCTAATCCTGTTTGCTCCCCACGCTTTCGTGCCTCAGTGTCAGTGCTGGTCCAGGGTGCCGCCTTCGCCACGGATGTTCCTCCCGATATCTACGCATTTCACTGCTACACCGGGAATTCCGCACCCCTCTACCGCACTCTAGGTCGCCAGTATCCAATGCCATTCCCAGGTTGAGCCCAGGGCTTTCACATCAGACTTAACGAACCACCTACGCACGCTTTACGCCCAGTAATTCCGATTAACGCTTGCACCCTACGTATTACCGCGACTGCTGGCACGTAGTTAGCC
+
CCCCCGGGGGGGGGGGGGGGGGGGGGGGGGGGGGGGGGGGGGGGGGGGGGGGGGGGGGGGGGGGGGGGGGGGGGGGGGGGGGGGGGGGGGGGGGGGGGGGGGGGGGGGGGGGGGGGGGGGGGGGGGGDEGGGGFGGGGGGGDGFGGGGGGGGGGGGGGGGGGGGGGGGGGGGGGGGGGGGGGGGGGGGGGGGGGGGGGGGGGGGGGGGGGFGGGGGGGGGGGFDGGGGGGGGGGGGGGGGGGGGGGFGFGCDGGCGDGFGFGGGGG??F?FFGGACC?B3,,707<??C?=6D()2:<4?4
@M02143:5:000000000-JT863:1:1101:21900:3848 1:N:0:44
GACTACCAGGGTATCTAATCCTGTTCGCTCCCCACGCTTTCGCTCCTCAGCGTCAGTTTCGGCCCAGAGACCCGCCTTCGCCACCGGTGTTCCTCCTGATATCTGCGCATTTCACCGCTACACCAGGAATTCCAGTCTCCCCTACCGAACTCTAGTCTGCCCGTATCGAATGCAGGCCCAGGGTTGAGCCCTGGGTTTTCACATCCGACGCGACAGACCGCCTACGAGCTCTTTACGCCCAATAATTCCGGACAACGCTTGCACCCTCCGTATTACCGCGGCTGCTGGAACGTAGTTAGAC
+
CCCCCGGGGGGGGGGFGGFGGGGGGGGGEGGGGGGGGGGGGGGGGGGGGGGGGGGGGGGGGGGDGGGGGGGGGGGGGFGGGGGGGGGGGGEGGGGGFGGGGGGGGGEGGGGGGGGGGGGEGFFGGGGGGGGGGGGGGGGGGGEGGGGGGGGGGGGGGGGFGGGGGGFEFGGGGGGGGGGGGGGG>FGGFFGF<FGFEGFGGGGGGGEC>8BEGGGGGGGGGDGEECGDECG7CFGGCGGGGC7EGFFFFG5*:C51>CDD7=FCFG((8(730C9FF65;904(:06(*.)274);:46*9
@M02143:5:000000000-JT863:1:1101:24118:3864 1:N:0:44
GACTACAAGGGTATCTAATCCTGTTTGCTCCCCACGCTTTCGAGCCTCAGCGTCAGTAATGAGCCAGTGTGTCGCCTTCGCCACTGGTGTTCTTCCGAATATCTACGAATTTCACCTCTACACTCGGAGTTCCACATACCTCTCTCACACTCAAGACACCCAGTATCAAAGGCAGTTCCAGAGTTGAGCTCCAGGATTTCACCCCTGACTTAAGAACCCGCCTACGTGCGCTTTACGCCCAGTGATTCCGAGCAACGCTAGCCCCCTTCGTATTACCGCGGCTGCTGTCACGAAGTTAGCC
+
CCCCCGGGGGGGGGGGGGGGGGGGGGGGGGGGGGGGGGGGGGGFGGGGGGGGGGGGGGGGGGGGGGGGGGGGGGGGGGGGGGGGGGGGGGGGGGGGGGGGGGGGGGGGGGGGGGGGGGGGGGGGGGEGFGGGGGGGFGGGGGGGGGGGGGGGGGG?F<FGGGGGGGGGGGGGGGGGGGGGGCGGGFGGGGGGGGFCGGGGGGGGGGGGGGGGGEGGGGGGGGGGGEGCC4DGGGGCDGGGEGFFGFFGGGGCGDGGFGFC:FFGGGFFF07(CF>CG6>59>>>FFF2=AF:*4>CC).@)
@M02143:5:000000000-JT863:1:1101:19187:3864 1:N:0:44
GACTACCAGGGTATCTAATCCTGTTTGCTCCCCACGCTTTCGTGTCTGAGCGTCAGTATTATCCCAGGGGGCTGCCTTCGCCATCGGTATTCCTCCACATCTCTACGCATTTCACCGCTACACCTGGAATTCTACCATCCTCTCCCATACTCTAGCTTCCCAGTATCGAATGCAATTCCTAAGTTAAGCTCAGGGATTTCACATCCGACTTAAGAAGCCGCCTACGCACGCTTTACGCCCAGTAAATCCGATTAACGCTCGCACCCTCTGTATTACCGCGGCTGCTGGCACGAAGTTAGCC
+
CCCCCGGGGGGGGGGGGGGGGGGGGGGGGGGGGGGGGGGGGGGGGGGGGGGGGGGGGGGGGGGGGGGGGGGGGGGGGGGGGGGGGGGGGGGGGGGGGGGDGGGGGGGGGGGGGGGGGGGGGGGGGGGGGGGGGGGGGGGGGGGGGGGGGGGGGGGGGGGGGGGGGGGGFGGGGGGGGGGGGFGGGGGGGGGGGGGGGGGGGGGGGGGGGGGGGGGGGGGGGGGGGGGGGGGGDGGGGGGGGGGFGGFGGGGGGGGGFGFGFGGGGCBFF?BAGGFGG?EB>FFFF0@(93=2D0)/:<<B)
@M02143:5:000000000-JT863:1:1101:15443:3895 1:N:0:44
GACTACTAGGGTATCTAATCCTGTTCGCTCCCCTAGCTTTCGCGTCTCAGCGTCAGGAACGGCCCAGCGAGCCGCCTTCGCTACTGGTGTTCCTCCCGATATCTGCGCATTTCACCGCTACACCGGGAATTCCACTCGCCTCTACCGTCCTCTAGCCCGGCAGTATCCACCGCACGCCCGAGGTTGAGCCTCAGGTTTTCACGGCAGACTTACCGAACCGCCTACACGCTCTTTACGCCCAATAAATCCGGACAACGCTCGCCCCCTACGTATTACCGCGGCTGCTGGCACGTCGTTGGCC
+
CCCCCGGGGGGGGGGGGGGGGGGGGGGGGGGGGGGGGGGGGGGGGGGGGGGGGGGGGGGGGGGGGGGGGGGGGGGGGGGGGGGGGGGGGGGGGGGGGGGGGGGGGGGGGGGGGGGGGGGGGGGGGGGGGGGGGGGGGGGGGGGGGGGGGGGGGGGGGGGGGGGGFGGGGGGGGGGGDGGGDFGGGFFCEG7CDGGGGGGGGGGGGGGGGGGGGGGGGGGGGGGGGGGGG37CGGGGGGGGGGFFFGFGGGGGGGGGDGEGEGGGEDF<F0@<FGAFG?>39>BF??FBG1?B7(0:C??49
@M02143:5:000000000-JT863:1:1101:22445:3908 1:N:0:44
GACTACAAGGGTATCTAATCCTGTTTGCTCCCCACGCTTTCGCACCTCAGCGTCAATACATGTCCAGTTAGTCGCCTTCGCCACTGGTGTTCTTCCGAATATCTACGAATTTCACCTCTACACTCGGAATTCCACTAACCTCTCCATGATTCAAGCGATGCAGTCTCAAAGGCAGTTCTGGAGTTGAGCTCCAGGCTTTCACCTCTGACTTGAATAGCCGCCTACGTGCGCTTTACGCCCAGTAATTCCGAACAACGCTAGCCCCCTTCGTATTACCGCGGCTGCTGGCACGAAGTTAGCC
+
CCCCCGGGGGGGGGGGGGGGGGGGGDFF<F8FGGEECFEDDCEB@@@EEFC@CFG,6CFEGDFG9EDEFF<,F@CFGCD@BFGFG8FGGGGGGGFGGGEGF9CFFEFGGCGGGGGGGGGGGGGGGGGGGGGGGGGGGGGGGGGGGGGGGGGGGGGGGGGGGGGGGGGGGGGGGGGGGGGGGFGGFGGGGGGGGGFGGGGGGGGGGFGGGGGGGGGGGGGGGGGGGGGGGGGGGGGGGGGGGGGGGCFDFFGGGGGFEGFGFGGGDGFFF?F?GGFGD0>)((44:BFFD?FFG0>/:9>4)
@M02143:5:000000000-JT863:1:1101:24402:3915 1:N:0:44
GACTACCAGGGTATCTAATCCCTTGAGCCGCCAGAAATAACCGCAGATTATCCGGGGGGAACTGCTGCCACCCGTAGG
+
CCCCCFGGGGGGGGGGGGGGGGGGGGGGGGGGGGGGGGGGGGGGGGGGGGGGGGGGGGGGGGGGGGGGGGGGGGGGDG
@M02143:5:000000000-JT863:1:1101:14251:3923 1:N:0:44
GACTACAAGGGTATCTAATCCTGTTTGCTCCCCATGCTTTCGTACCTCAGCGTCAGTATTAGGCCAGATGGCTGCCTTCGCCATCGGTATTCCTCCAGATCTCTACGCATTTCACCGCTACACCTGGAATTCTACCATCCTCTCCCATACTCTAGCTTCCCAGTATCGAATGCAATTCCTAAGTTAAGCTCAGGGATTTCACATCCGACTTAAGAAGCCGCCTACGCACGCTTTACGCCCAGTAAATCCGATTAACGCTCGCACCCTCTGTATTACCGCGGCTGCTGGCACAGAGTTAGCC
+
CCCCCGGGGGGGGGGGGGGGGGGGGGGGGGGGGGGGGGGGGGGGGGGGGGGGGGGGGGGGGGGGGGGGGGGGGGGGGGGGGGGGGGGGGGGGGGGGGGGGGGGGGGGGGGGGGGGGGGGGGGGGGGGGGGGGGGGGGGGGGGGGGGGGGGGGGGGGGGGGGGGGGGGGGGGGFGGGGGGGGGGGGGGGGGGGGGGGGGGGGGGGGGGGGGGGGGGGGGGGGGGGGGGGGGGGGGGGGGGGGGGG?CCGFEGDGGGGFGFGFGGGGGFFF?FFGGFGF:DFF>FF<DF?DF?4*.)3?<DF?
@M02143:5:000000000-JT863:1:1101:6546:3943 1:N:0:44
GACTACAAGGGTATCTAATCCCGTTTGCTCCCCTGGCTTTCGTGTCTCAGCGTCGGCACATCCCCAGCAACCTGTTTTCACCTTCGGCGTTCCAAGCGATATCTACGCATTTCACCGCTCCACCGCTTGTTCCAGTTGCCCCTGAATGGCCCAAGACTCCCAGTATGCCCAGCAGTTCCACGGTTGAGCCGTGGGATTTCACAAGGCACTTAGAAGTCCGCCTACACACGCTTTAAGCCCAGTGATTCCGCCTAACGCTTGAGGCCTCTGTCTTACCGCGGCTGCTGGCACAGAGTTAGCC
+
CCCCCGGGGGGGGGGGGGGGGGGGGGGGGGGGGGGGGGGGGGGGGGGGGGGGGGGGGGGGGGGGGGGGGGGGGGGGGGGGGGGGGGGGGGGGGGGGGGGGGGGGGGGGGGGGGGGGGGGGGGGGGGGGGGGGGGGGGFGGGGGGGGGGGFDGGGGGGGGGGFGGGGEGGGGGGGGGGGGGGGGGGGGGGGGGGEGFGFGGGGGGFEFGGGGGGGGGGGGGGGGGGGGGGCDEGGGGGGGGGGGGGGFGGGGGGGGGDGFGFGGGGGF?F?F<>FFDG?E3(396::FBGFF39:?E:24?6
@M02143:5:000000000-JT863:1:1101:20549:4010 1:N:0:44
GACTACAAGGGTATCTAATCCTGTTTGCTCCCCACGCTTTCGCGCCTCAGCGTCAGTTGCGGTCCAGATGGCCGCCTTCGCCACCGGTGTTCTTCCCAATATCTACGAATTTCACCTCTACACTCGGAGTTCCACACACCTCTCTCATACTCAAGACACCCAGTATCAAAGGCAATTCCGAGGTTGAGCCCCGGGATTTCACCCCTGACTTAAATGTCCGCCTACGCTCCCTTTACGCCCAGTAATTCCGAGCAACGCTAGCCCCCTTCGTATTACCGCGGCTGCTGGCACGAAATTTGCC
+
CCCCCGGGGGGGGGGGGGGGGGGGGGGGGGGGGGGGGGGGGGGGGGGGGGGGGGGGGGGGGGGGGGGGGGGGGGGGGGGGGGGGGGGGGGGGGGGGGGGGGGGGGGGGGGGGGGEGGGGGGGGGGGGGGGGGGGGGGGGGGGGGGGGGGGGGGGGGGGGGGGGGGGGGGGGGGGGGGGGGGGGGGGGGGGGGGGGGGGGGGGGGGGGGGGGGGGGGGGGGGGGGGGGGGGGGGGDGGGGGGGGGCGFGGGGGGGFGFGFEFGGGGGFFFF@7DGFGG?DB1309(3627:9<G0)*2)6@9
@M02143:5:000000000-JT863:1:1101:9863:4060 1:N:0:44
GACTACCGGGGTATATAATCCTGTTTGCTCCCCACGCTGTCGCGCCTCAGCGTCAGGACGGGGCCAGGCCGCCGCCTTCGCCACCGGTGTTCTTCCCAATATCTACGAATTTCACCTCTACACTGGGAATTCCGCGGCCCTCTCCCCGCCTCCAGCCCCGCCGTCTCGGGCGCCGTCCCCGGGTTGAGCCCGGGACTTTCACGCCCGACCGCGCGGGGCCGCCTACGCGCCCTTTACGCCCAGTAATTCCGACCAACGCTAGCCCCCTCCGTCTTAACGCGCCTACTGGCACGGAGTTAGC
+
CCC@CFGGCD7FGG9EFGGGF9FA@FGGGGFGGGCGDEGFGEGGEGDEF8CCEEE:FEFGGCF+@FCFFGGGEFFFCCFCDGGGGFCF@BBF@FGDFF<FEFFGDFC+BF+F<FGGFG?FEGGGG@=DEGGFDFGC7C7CFFGGFEG7FEEGGG@FGGG>CE:FG7FFFCEGGGC?EEGGGGEE5CFGFGGGGG5EFFFG7C88FGGDGG>ECE8EG8C55C55CF8CEDCE5C*:>?EEG5F<<>=:<?+**2><><@75***2969@?:<CF?F*))0((-(((*)0.75C055C16**
@M02143:5:000000000-JT863:1:1101:15828:4088 1:N:0:44
GACTACCGGGGTATCTAATCCTGTTTGCTCCCCACGCTGTCGCGCCTCAGCGTCAGCCACTGCCCAGCGGGCCGCCTTCGCCACCGGTGTTCTTCCGGATCTCTACGCATTCCACCGCTACACCCGGAATTCCACCCGCCTCTACAGTGCTCGAGCGACTCAGTCGGCACGGCCGACCCGGGGTTGAGCCCCGGGCTTTCACCGCCCCCTTAAGCCGCCGCCTACGCGCCCTTTACGCCCAGTGATTCCGGACAACGCTCGCACCCTCCGTATTACCGCGGCTGCTGGCACGAAGTTAGCC
+
CCCCCGGGGGGCFFGGGGGEGFGGGGGGFGGFGGGGGGGGGGGGGGGGGGGGGGGGGGGGGGGGGGGGGG>FGGGGGGGGGGGGGGGGGGGGFGGGGDGGFGGGGGGGGGGGGGGGGGGGGGGGGGGGGGGGGGGGG@CCFGGFGGGGGGGGGGGGGGGG>FGGGGGGGGGGGGGGGDGGGGGGGGGGGFGGGEEGEGFGGGGGGGGGGGGCG7<FCGGDGGDEGEGCGGGGGGGG5?GGEG6CCGFGGGCDEGCGFG>EEGGGCDBFE>F0F:AGF0<36>((28?:*(=<C072:-)*/
@M02143:5:000000000-JT863:1:1101:17063:4092 1:N:0:44
GACTACAAGGGTATCTAATCCTGTTTGCTCCCCACCCTTTCGCTCCTCAGCGTCAGTTACGGCCCAGAGATCTGCCTTCGCCATCGGTGTTCCTCCTGATATCTGCGCATTCCACCGCTACACCAGGAATTCCAATCTCCCCTACCGCACTCTAGTCTGCCCGTACCCACTGCAGGCCCGAGGTTGAGCCTCGGGATTTCACAGCAGACGCGACAAACCGCCTACGAGCTCTTTACGCCCAATAATTCCGGATAACGCTTGCGCCCTACGTATTACCGCGGCTGCTGGCACGTAGTTAGCC
+
CCCCCGGGGGGGGGGGGGGGGGGGGGGGGGGGGGGGGGGGGGGCFGGGGGGGGGGGGGGGGGCGGGGGFGFGGGGGGGGGGGGFGGGGGGGGGGGGGGGGGGGGGGGGGGGGGGGGGGGGGGGGGGGGGGGGGGFGGGGGFFGGGGGGGGGGGGGGGGGGGGGGGGGGGGGGGGGFEGGG@FFEGGCGGGCGGGGGGGGGGGGCEGCFGCEEGGGGFGGGGGGGGGEGGDFGGGGGGGGGGGGGEFFGGGGGEGGGEGFD>F9CGGFFFFFFGGFGGFF:9>;B0)9:D1*3>()ACADF9
@M02143:5:000000000-JT863:1:1101:15198:4097 1:N:0:44
GACTACAAGGGTATCTAATCCTGTTTGCTCCCCACGCTTTCGCGCCTCAGCGTCAGTACTGGTCCAGTTGGCCGCCTTCGCCACCGGTGTTCTTGCGAATATCTACGAATTTCACCTCTACACTCGCAGTTCCACCAACCTCTACCAGACTCAAGCGTCCCAGTATCGAAGGCAATTCTGTGGTTGAGCCACAGGCTTTCACCCCCGACTTAAAACGCCGCCTACGCGCCCTTTACGCCCAGTGATTCCGAGCAACGCTAGCCCCCTTCGTATTACCGCGGCTGCTGGCACGAAGTTAGCC
+
CCCCCGGGGGGGGGGGGGGGGGGGGGGGGGGGGGGGGGGGGGGGGGGGGGGGGGGGGGGGGGGGGGGGGGGGGGGGGGGGGGGGGGGGGGGGGGGGGGGGGGGGGGGGGGGGGGGGGGGGGGGGGGGGGGGGGGGGGGGGGGGGGGGGGGGGGGGGGGGGGGGGGGGGGGGGGGGGGGGGGGGGGGGGGGGGGGGGGCFGGGGGGGGGGGGGGFGGGGGGGGGGGGGGGGGGGGGGGGGGGGGGFCFDGGGDGGGGFGEG<CFGGGFFF65:FF<GC:EE>BB>BFFBG?6<D0:;CAFF:
@M02143:5:000000000-JT863:1:1101:15438:4128 1:N:0:44
GACTACTAGGGTATCTAATCCTGTTTGTTACCCACGCTTTCGCTCCTCAGCGTCAGTGCCGGCCCAGACCACCGCCTTCGCCACCGGTGTTCCTCCTGATATCTGCGCATTTCACCGCTACACCAGGAATTCCGTGGTCCCCTACCGGACTCTAGCCATAGCAGTATCGAGTGGCGTCTCCAGGTTGAGCCTGGAGGTTTCACACCCGACTTGCCAAGCCGCCTACGAGCTCTTTACGCCCAATAAATCCGGACAACGCTCGCCCCCTACGTATTACCGCGGCTGCTGGCACGTAGTTGGC
+
CCCCCGGGGGGGGGGGGGGGGGGGGGGGGGGGGGGGGGGGGGGGGGGGGGGGGGGGGGGGGEGGGGGGGGGGGGGGGGGEEGGGGGGGGGGGGGGGGFCFFGGGGGGGGGGGGGGGGGDEFGGGGGGGGGGGGGGFGGGGGGGGGGGFGGGGFGGGGFGG<FGFFGGGGGGCEECEEG@FFFGGGGGFEFFGGGGFDGGFGFGGGGGD8EGECFGGGFFGGGGGDGEGGGGGGGGCFGGGGGGE+:?CGF57EGGG5/8/<*5EGGFFF?EFGC4C>257>(279???C372548195)))
@M02143:5:000000000-JT863:1:1101:9681:4149 1:N:0:44
GACTACCGGGGTATCTAATCCTGTTCGCTCCCCATGCTTTCGCTCCTCAGCGTCAGTTACGGCCCAGAGATCTGCCTTCGCCATCGGTGTTCCTCCTGATATCTGCGCATTCCACCGCTACACCAGGAATTCCAATCTCCCCTACCGAACTCTAGCCTGCCCGTATCGAATGCAGACCCGGGGTTAAGCCCCGGGCTTTCACATCCGACGTGACAAGCCGCCTACGAGCTCTTTACGCCCAATAATTCCGGACAACGCTTGCACCCTACGTATTACCGCGGCTGCTGGCACGAAGTTAGCC
+
CCCCCGGGGGGGGGGGGGGGGGGGGGGGGGGGGGGGGGGGGGGGGGGGGGGGGGGGGGGGCGDGGGGGGGGGGGGGGGGGGGGGGGGGGGGGGGGGFGGGGGGGFFCCFFGGGGGGGGGGGGGGGGGGGGGGGG<FGGGGGGGGGGGGGGGGGG9FFGGGGGGG7FGGGGGGGGGGGGGCFGGEGCFFGGGGGGGEGGCGGGGGGGDGGCGGFCGGFGGGGGGDGGG<EGFGGGGGGGGGGGGFGGFGGGGGGGGGFGFGFGGGGDFFFFFFGGFGG(>EFFFFFFF>*8=:G17CF>2=)
@M02143:5:000000000-JT863:1:1101:10900:4158 1:N:0:44
GACTACCAGGGTATCTAATCCTGTTCGCTCCCCTAGCTTTCGCGTCTCAGCGTCAGGAACGGCCCAGCGAGCCGCCTTCGCTACTGGTGTTCCTCCCGATATCTGCGCATTTCACCGCTACACCGGGAATTCCACTCGCCTCTACCGTCCTCTAGCCCGGCAGTATCCACCGCACGCCCGAGGTTGAGCCTCAGGTTTTCACGGCAGACTTACCGAACAGCCTACACGCTCTTTACGCCCAATAATTCCGGACAACGCTCGCCCCCTACGTATTACCGCGGCTGCTGGCACGTAGTTAGCC
+
CCCCCGGGGGGGGGGGGGGGGGGGGGGGGGGGGGGGGGGGGGGGGGGGGGGGGGGGGGGGGGGGGGGGGGGGGGGGGGGGGGGGGGGGGGGGGGGGGGGGGGGGGGGGGGGGGGGGGGGGGGGGGGGGGGGGGGGGGGGGGGGGGGGGGGGGGGGGGGGGGGGGGGGGGGGGGGGGGGGGGGGGGGGGGGGGGGGGGGGGGGGGGGGGGGGGGGGGGGGFFGGGCGGDE<DGGGGFDGGGGGGGGGFGGGGGGGGGFG@GFGGGGGF?FFF2*7<*C:B<12(928FFGBF077)106AF)
@M02143:5:000000000-JT863:1:1101:7177:4158 1:N:0:44
GACTACAGGGGTATCTAATCCTGTTTGCTCCCCACGCTGTCGCGCCTCAGCGTCAGCACTGTCCCAGCAGGCCGCCTTCGCCACCGGTGTTCTTCCGGATCTCTACGCATTCCACCGCTACACCCGGAATTCCGCCTGCCTCTGACAAGCTCCAGTCCCCCAGTTCGCACGGCCGACCCGGAGTTGAGCCCCGGGCTTTCACCACACGCTTAAGAGACCGCCTACGCGCCCTTTACGCCCAGTGATTCCGGACAACGCTCGCACCCTCTGTATTACCGCGGCTGCTGGCACAGAGTTAGCC
+
CCCCCGGGGGGGGGGGGGGGGGGGGGGGGGGGGGGGGGGGGGGGGGGGGGGGGGGGGGGGGGGGGGGGGGGGGGGGGGGGGGGGGGGGGGGGGGGGGGGGGGGGGGGGGGGGGFFGGGGGGGGGGGGGGGGGGGGGGGGGGGGGGGGGGGGGGGGGGGGGGGGGGGGGGGGGGGGGGGGGGGGGGGGGGGGGGGGGGGGGGFGGGFEEGGGGGGGGGFFGGGGGGGGGGGGGGGGGGGGGGF6<FGFGGGEGGGGGFGDGDGGGGGFF4)9<GCAGG?EFFF>9?FFFGF?:9:?EFFFF?
@M02143:5:000000000-JT863:1:1101:23169:4160 1:N:0:44
GACTACAAGGGTATCTAATCCTGTTTGCTCCCCACGCTTTCGCGCCTCAGCGTCAGTTACAGACCAGACAGCCGCCTTCGCCACTGGTGTTCCTCCATATCTCTACGCATTTCACCGCTACACATGGAATTCCACTTTCCTCTTCTGCACTCAAGCCTCCCAGTTTCCAATGCCACTCTACGGTTGAGCCGCGGGCTTTCACACCAGACTAAAGAAACCACCTGCGCGCGCTTTACGCCCAGTAATTCCGGACAACGCTAGCCCCCTCCGTATTACCGCGGCTGCTGGCACGAAGTTAGCC
+
CCCCCG<EGGGGGGGGGGGGGGGGGGGGGGGGGGGGGGGGGGGGGGGGGG8FGGGGE,,C6FFGGGGG,EF,DGGGGGGGGGGGGGGGGGGG9E<F<5FF,EFGGGGDGGGGGGGGCFGGGGG@5F8F=FGGGFGGDGGGGGGGG9F,5EFGGGGCG8,AFGGG,FF@FG,D,,,,8D,,,@FGGGGGGG++*@FGGGGGGGD,=*=EGG,?F7,=,BF*CGG+BEGGGCDGGGGGGGGGG5C+ACFGGG5**:CGFGF*7FG*CGF(<BFFGGFGG(5B>FFFF?F?GBFF36BCFAFF/
@M02143:5:000000000-JT863:1:1101:9438:4170 1:N:0:44
GACTACCAGGGTATCTAATCCTGTTTGCTCCCCACGCTGTCGCGCCTCAGCGTCAGCCACCGCCCAGCAGGCCGCCTTCGCCGCCGGTGTTCTTCCGGATCTCTACGCATTCCACCGCTACACCCGGAATTCCACCCGCCCCTACAGTGCTCGAGCACGCCAGTCCGCACGGCCGACCCGGGGTTGAGCCCCGGGCTTTCACCCCACGCTTGGCATGCCGCCTACGCGCCCTTTACGCCCAGTGATTCCGGACAACGCTCGCACCCTCCGTATTACCGCGGCTGCTGGCACGGAGTTAGCC
+
CCCCCGGGGGGGGGFGGGGGGGGGGGGGGGGGGGGGGGGGGGGGGGGGGGGGGGGGGGGGGGGGGGGGGGGGGGGGGGGGGGGGGGGGGGGGGGGGGGGGGGGGGGGGGGGGGGGGGGEGGGGGGGGGGGGGGGGGGGGGGGGFGGGGGGGGGGGGDGGGGGGGGGGGGGGGGGGGDGGGEEGEECGFFGGGGGGGGGGGGGG*::E=EECGEGCGFFGGGGG=CEDDGGGGGGDDDGGGGGGG?CFGGDGGGGC<3>DEBGGGGD<BBB@?CGFGG:>@929><:F0D<??G;)/064*)
@M02143:5:000000000-JT863:1:1101:14899:4211 1:N:0:44
GACTACAAGGGTATCTAATCCTGTTTGCTCCCCACGCTTTCGCACCTCAGCGTCAATACGTGTCCAGTGAGCCGCCTTCGCCACTGGTGTTCTTCCGAATATCTACGAATTTCACCTCTACACTCGGAATTCCACTCACCTCTCCCCGATTCTAGCGATGCAGTCTTAAAGGCAGTTCCGGAGTTGAGCACCGGGCTTTCACCACTAACTTACAAAGCCGCCTACGTGCGCTTTACGCCCAGTGATTCCGAACAACGTTCGCACGATTCGTCTTACCGCGGCTGCTGGCAAGAACTTAGCC
+
CCCCCGG@FFGGGGGGGGGGGGGGG,E<F@FGGAF>F;FGGGECG:EGFGGGGGGCFG<,;F6C<6EC,@F,6@FGGGGGGBFC6FGCEGGGGGGD:BFGGGGGGGG:FGGGGGGG9FFGGGG,4B?FGGGGGAG<,EFG@F,6F,6+@4CF9FG93+,3@FGF8,,73,3EFG:8,CDC++CFGGGGG9E<FG>BFFGGGGC9D,24?CCG,4>F6C,=EEGGGG67E)>GEGG71CEGG5C0C+=CGGEG5CG7B/0C@*7C**-1B<:6CD<CF?FB>>B9<09?G<*(2,7::>)=4
@M02143:5:000000000-JT863:1:1101:9817:4246 1:N:0:44
GACTACAAGGGTATCTAATCCTGTTTGCTACCCACGCTTTCGTGCCTCAGCGTCAGTTATGGTCCAGTAAGCCGTCTACACCGCAGGTGTTCCTCCTGATATCTACGCATTTCACCGCTACACCAGGAATTCCGCTTACCTCTCCCATACTCTAGCCTTCCAGTCTTCGGCGCACCCTCCCAGTTAAGCCGGGAGATTTCACACCAAACTTAGAAAACCGCCTACGCACTCTTTACGCCCAGTAACTCCGAACAACGCTCGCTGCCTACGTATTACCGCGGCTGCTGGCACGTAGTTAGCC
+
CCCCCGGGGGGGGGGGGGGGGGGGGGGGGGGGGGGGGGGGGGGGGGGGGGGGGGGGGGGGGGGGGGGGGGGGGGGGGGGGGGGGGGGGGGGGGGGGGGGGGGGGGGGGGGGGGGGGGGGGGGGGGGGGGGGGGGGGGGGGGGGGGGGGGGGGGGGGGGGGGGGGGGGGGGGGGGGGGGGGGGGGGGGGGGGGGGGGGGGGGGGGGGGGGGGGGGGGGGGGGGGGGGGGGGGGGGGGGGGGGGGGGGFGGDGGGGGGFGFGFGGEDF?F?0@?GGFGGFF:61;>:?FBGBF?FFF>7:AF4
@M02143:5:000000000-JT863:1:1101:10447:4274 1:N:0:44
GACTACAAGGGTATCTAATCCTGTTTGCTCCCCATGCTTTCGCGCCTCAGCGTCAGTTGCAGACCAGAAAGTCGCCTTCGCCACTGGTGTTCCTCCAAATCTCTACGCATTTCACCGCTACACCTGGAATTCCGATCTCCCCTACCGAACTCTAGCCTGCCCGTATCGACTGCAGACCCGGGGTTAAGCCCCGGGCTTTCACAACCGACGCGACAAGCCGCCTACGAGCTCTTTACGCCCAATAATTCCGGACAACGCTCGCACCCTACGTATTACCGCGGCTGCTGGCACGTAGTTGGCC
+
CCCCCGGGGGGGGGGGGGGGGGGGGGGGGGGGGGGGGGGGGGGGGGGGGGGGGGGGGGGGGGGGGGGGGGFGGEGGGGGGGGGGGGGGGGGGGGGGGGGGGGGGGGGGGGGGGGGGGGGGGGGGGGGGACGGGGGGGGGGGGGGGGGGGGGGGGGGGGGGGGGGGGGGGGGGGGGGGGGGGGGGGGGGGGGGGGGGGGGGGGGGGGD8EEGGGDDDGFF5CGDDFEGCEDFCFGGGGGGGEGGGGGFGGGG<CEGG39>EDEGEG<?BF<F>DF<CG?E)4761:?:0*8??GB>*:<?)/
@M02143:5:000000000-JT863:1:1101:5933:4281 1:N:0:44
GACTACACGGGTATCTAATCCTGTTCGCTCCCCACGCTTTCGCTCCTCAGCGTCAGTTCCGGCCCAGACCACCGCCTTCGCCACCGGTGTTCCTCCTGATATCTGCGCATTTCACCGCTACACCAGGAATTCCGTGGTCCCCTACCGGACTCAAGCCATGGCAGTATCGAGTGGCCGCTCCAGGTTGAGCCTGAAGATTTCACACCCGACTTGCTAAGCCGCCTACTAGCCCTTTACGCCCAATAAATCCGGACAACGCTTGCCCCCTACGTGTTACCGCGGCTGCTGGCACGTAGTTGGC
+
CCCCCFGGGGGGGGGGGGGGGGGGGGGGGGGGGGGGGGGGGGGGGGGGGGGGGGGGGGGGGGGGGGGGGGGGGGGGGGGGGGGGGGGGGGGGGGGGGGGGGGGGCGGGGGGGGGGGGGGGGGGGGGGGGGFFGGGFGGGGGGGGGGGDCGFGGGGGGGGGFFGFGGGFGGGGG7FFGGGGGGGGGCGGFGGGG@FC9FEGGGGFGGGGDGGGFGFFF8FGEEDDEGGGCCFGGGGGGGGGGG5FGG?FGGGC:5:CF)7CD=FGCF9>F?719C:?;68567(4;BF0737<>68*1.:60
@M02143:5:000000000-JT863:1:1101:20936:4282 1:N:0:44
GACTACTCGGGTATCTAATCCTGGCTGCTGCCACCCGTAGG
+
CCCCCGGGGGGGGGGGGGGGGGGGGGGGGGGGGGGGGGGGG
@M02143:5:000000000-JT863:1:1101:19644:4286 1:N:0:44
GACTACACGGGTATCTAATCCTGTTTGCTCCCCACGCTTTCGCGCCTCAGTGTCAGATACAGACCAGAAAGTCGCCTTCGCCACTGGTGTTCCTCCATATCTCTACGCATTTCACCGCTACACATGGAATTCCACTTTCCTCTTCTGCACTCAAGTTCCCCAGTTTCCAATGACCCTCCACGGTTGAGCCGTGGGCTTTCACATCAGACTTAAGAAACCGCCTGCGCGCGCTTTACGCCCAATAATTCCGGATAACGCTTGCCACCTACGTATTACCGCGGCTGCTGGAACGTAATTAGCC
+
CCCCCGGFFGGGGGGGGGGGGG<C,CFG<FGG7EG:@F@FECFE>FECG86CCFG<,;66,C9C@CE,CFGGGGGGGGCF@FF?F@,:EF:,C6C<CC,CFGA,95CCECFC<FAFBGEFFFEFCGCFGFGFBEFFFGGGGGD<F?EFFGGGGGGGG?EFFFGF;CF9FF9FFFGGGGGGGDGGGGGGECEFDGGGGGGGGGGEGGGGFGFGGC<DFDDCG55CFGGGGDGGECDFGGGEGG56?C=F?F:D=CGD33>C>GGGGGFFF<FFGGFGF6))((2((,)8*490/:)/:6)?0
@M02143:5:000000000-JT863:1:1101:11787:4305 1:N:0:44
GACTACCAGGGTATCTAATCCTGTTCGCTACCCATGCTTTCGCTCCTCAGCGTCAGTATCGGCCCAGAGACCCGCCTTCGCCACCGGTGTTCCTCCTGATATCTGCGCATTTCACCGCTACACCAGGAATTCCAGTCTCCCCTGCCGAACTCTAGTGATGCCCGTATCGACCGCACGCCCAGAGTTGAGCCCCAGGTTTTCACGGCCGACGCGACACACCGCCTACGAGCTCTTTACGCCCAATAATTCCGAACAACGCTAGCCCCCTTCGTATTACCGCGGCTGCTGGCACGAAGTTAGC
+
CCCCCGGGGGGGGGGGGGGGGGGGGGGGGGGGGGGGGGGGGGGGGGGGGGGGGGGGGGGGGGGGGGGGGGGGGGGGGGGGGGGGGGGGGGGGGGGGGGGGGGGGGGGGGGGGGGGGGGGGGGGGGGGGGGGGGGGGGGGGGGGFGGGEGGGGGGGGGGGGGGGGGGGGGGGGGGGGGGGGGGGFGGGGDFEGGGGGFGGDGAGGGGGGGGGGGGGEGGGGEGGGGGEDGGDGGGGGGGGGGCGDFFFGGGGGGGEGF<DCB5FGGGF>>FFF>9:?*-.7(3229(64<:82937*166**
@M02143:5:000000000-JT863:1:1101:25047:4344 1:N:0:44
NNNNNNNNNNNNNNNNNNNNNNNNNNNNNNNNNNN
+
###################################
@M02143:5:000000000-JT863:1:1101:6364:4356 1:N:0:44
GACTACCGGGGTATCTAATCCTGTTCGCTCCCCACGCTTTCGCTCCTCAGCGTCAGTACCGTCCCAGAGAGCCGCCTTCGCCACGGGTGTTCTTCCTGATATCTGCGCATTTCACCGCTACACCAGGAATTCCACTCTCCTCTTCCGGACTCTAGCTTTGCAGTTTCCACCGGCGTCTCGAGGTTGAGCCTCGAGTTTTCACAACGGACTTGCAAAGCCGCCTACACGCTCTTTACGCCCAATAAATCCGGACAACGCTTGCCCCCTACATCTTACCGCGGCTGCTGGCACGTAGTTAGCC
+
CCCCCGGGGGGGGGGGGGGGGGGGGGGGGGGGGGGGGGGGGGGGGGGGGFGGGGGGGGGGGGGGGGGGGGGGGGGGGGGGGGGGGGDGGEGGGGGGGGGGGGGGGGGGGGGGGGGGGGGGGGGGGGGGGGGGGGGGGGGGGGGGGGGGGGGGGGGGGGGAFGGGGGGFGGGGGGGGGGGGGGGGGFGGGGFGGGGGGFGGGGGGGGGGGGGFGGFEFFGGGGGGG?FDG<DGGG7:DGGGGGGGGGFGGGGDGGGGFGFGFGGGGD>FF(/:CFD*73BDFF(-(5)5D:?:C7@GF2:F7
@M02143:5:000000000-JT863:1:1101:14502:4357 1:N:0:44
GACTACTGGGGTATCTAATCCTGTTCGCTCCCCACGCTTTCGCTCCTCAGCGTCAGTTGTTGCCCAGAGACCCGCCTTCGCCACCGGTGTTCCTCCTGATATCTGCGCATTTCACCGCTACACCAGGAATTCCAGTCTCCCCTGCAACACTCTAGTCTGCCCGTACCCACTGCAAGTCCGGGGTTGAGCCCCGGATTTTCACAGCAGACGCGACAAACCGCCTACAAGCTCTTTACGCCCAATAATTCCGGACAACGCTCGCACCCTACGTATTACCGCGGCTGCTGGCACGTAGTTAGCC
+
CCCCCGGGGGGGGGGGGGGGGGGGGGGGGGGGGGGGGGGGGGG7FGFGGGGGGGGGGGGGGGGGGGGGGGGGGGGGGGGGGGGGGGGGGGGGGGGGGGGGGGGGGGGGGGGGGGGGGGGGGGGGGGGGGGGGGGGGGGGGGGGGGGGGGGGGGGGFGGGGGGGGGGGGGGGFFGGGGGGGGGGCFGGGGGGGGGGGGGGGGGGGGGGGGGGGGGGGGGGEEEDGGGGGG6FGGGGGGGGGGGGFGF?FFGGGGGGGFGFGFGGG8DBFFFFFFGDGGF)7690>??FFG?@FF?F5:AFF<
@M02143:5:000000000-JT863:1:1101:11859:4400 1:N:0:44
GACTACTAGGGTATCTAATCCTGTTCGCTCCCCTAGCTTTCGCACCTGAGCGTCAGTAACTTGCCAGGAGACTGCCTTCGCCTTCGGTGTTCCTCCGGATCTCTACGCATTTCACCGCTCCACCCGGAATTCCGTCTCCCCCTCAAGTCCTCAAGTCCGCCAGTTTTCGAAGACCTTTTCCGGTTAAGCCGGAAACTGTCACTCCGAACTTGGCTGACCGCCTGCGTGCGCTTTACGCCCAGTAACTCCGGACAACGCTCGCCCCCTACGTATTACCGCGGCTGCTGGCACGTAGTTAGCC
+
CCCCCGGGGGGGGGGGGGGGGGGGGGGGGGGGGGGGGGGGGGGGGGGGGGGGGGGGGGGGGGGGGGGGGGGGGGGGGGGGGGGGGGGGGGGGGGGGGGGGGGGGGGGGGGGGGGGGGGGGGGGGGGGGGGGGGGGGGGGGGGGGGGGGGGGGGGGGGGGGGGGGGGGGGGFGGGGGGGGGGGGGGGGGGGGGGGGGGFGGGGFGGEGGGGGGGGGGGGGGGGGGGGGGGGGGGGGGGGGGGGGGGFBGGDCCCGGGFGDGEGGGGGFFFFF<7CAGGFF:>969B>:3*(115<);7>FF7
@M02143:5:000000000-JT863:1:1101:10980:4407 1:N:0:44
GACTACACGGGTATCTAATCCTGTTTGCTCCCCACGCTTTCGTGCATGAGCGTCAGTGCAGGCCCAGGGGATTGCCTTCGCCATCGGTGTTCCTCCGCATATCTACGCATTTCACTGCTACACGCGGAATTCCATCCCCCTCTGCCGCACTCCAGCGATGCAGTCACAAATGCAGTTCCCAGGTTAAGCCCGGGGATTTCACATCTCTCTTAGCAAACCGCCTGCGCACGCTTTACGCCCAGTAATTCCGATTAACGCCTGCACCCTACGTATTACCGCGGCTGCTGGCACAGAGTTAGCC
+
CCCCCGGGGGGGGGGGGGGGGGGAGGFGGGGGGFGGGGGGGGGGDGGFGGGGGEGGGAFGFGGGGGGFEFGGEGFFGGC<:@FGGDEGEFFGGGGFE>CFEFGGGGCFGFGGGGGGGFGGGGGECFEGGGFGGFFE8>FFGGGFGGEGGGGGAD7F>FA>FFCFEA>FEFCCFFCFCEF9FF7>FFF9>DFFGCGGGFCFGFG?B9ECFCG9EGGGGGFCGCDGGGGGGDDGG=CGDGEGGCCFGFFFFFGGGEGF>75FF5CFF34(.27<77>F7:FF(1(1<FFF:<?42,)2::>*)
@M02143:5:000000000-JT863:1:1101:5258:4412 1:N:0:44
GACTACCGGGGTATCTAATCCTGTTTGCTCCCCACGCTTTCGCGCCTCAGCGTCAGATCCGGACCAGTGAGCCGCCTTCGCCACTGGTGTTCTTGCGAATATCTACGAATTTCACCTCTACACTCGCAGTTCCACTCACCTCTTCCGGTCTCAAGCCAAGCAGTATCGAAGGCAATTCCGTGGTTGAGCCACGGGCTTTCACCCCCAACTTACAAGGCCGCCTACGCGCCCTTTACGCCCAGTGATTCCGAGCAACGCTAGCCCCCTTCGTATTACCGCGGCAGCTGGCACGAAGTTAGC
+
CCCCCGGGGGGGGGGGGGGGGGGGGGGGGGGGGGGGGGGGGGGGGGGGGGGGGGGGGFGGGGGGGGGGGGGGGGGGGGGGGGCFGGGGGGGGGGGGGGGGGGGGGGGGGGFGGGGGGGGGGGGGGGGGGGGGGGGGGGGGGGGGGGGCGGGGGGGGGGGFGGFGGGGGGGGGGGGGGGGFFGGGGGGGGGGGGGGGGGGGFGDFGGEEGGGGGGFG=FEEGGGGGDGGGGGGGGGGGGGGGGGGGGFGGGGGEGGDFG>E>CFGEGF?F:)2CCAGG:EFF600:7?8G1=:>(7;:))=
@M02143:5:000000000-JT863:1:1101:18828:4412 1:N:0:44
GACTACCCGGGTATCTAATCCTGTTTGCTCCCCACGCTTTCGCGCCTCAGCGTCAGTTACAGACCAAAGAGTCGCCTTCGCCACTGGTGTTCCTCCACATCTCTACGCATTTCACCGCTACACGTGGAATTCCACTCTTCTCTTCTGTACTCAAGTCCCCCAGTTTCCAATGACCCTCCACGGTTGAGCCGTGGGCTTTCACATCAGACTTAAAGGACCGCCTGCGCGCGCTTTACGCCCAATAATTCCGGACAACGCTTGCCACCTACGTATTACCGCGGCTGCTGGCACGTAGTTAGCC
+
CCCCCGGGGGGGGGGGGGGGGGGGGGGGGGGGGGGGGGGGGGGGGGGGGGGGGGGGGGGGGGGGGGGGGGGGGGGGGGGGGGGGGGGGGGGGGGGGGGGGGGGGGGGGGGGGGGGGGGGGGGGGGGGGGGGGGGGGGGGGGGGGGGGGGGGGGGGGGGGGGGGFGGGGGGGGGGFGGGGGGGGGGGGGGGGGGGGGGGGGGGGGGGGGGGGGGGGGGGFGGGGGGGGGGGGGGGGGGGGGGGGGGGFGGGGGGGGGFGFGFGGGGGFFFFFFGGFGGFF:BFB>:?F?DFFFGF@CFBFF?
@M02143:5:000000000-JT863:1:1101:11380:4416 1:N:0:44
GACTACCCGGGTATCTAATCCTGTTTGCTCCCCACGCTTTCGCACCTCAGTGTCAGTATTAGTCCAGGTGGTCGCCTTCGCCACTGGTGTTCCTTCCTATATCTACGCATTTCACCGCTACACAGGAAATTCCACCACCCTCTACCATACTCTAGTCAGTCAGTTTTGAATGCAGTTCCCAGGTTGAGCCCGGGGATTTCACATCCAACTTAACAAACCACCTACGCGCGCTTTACGCCCAGTAATTCCGATTAACGCTTGCACCCTCTGTATTACCGCGGCTGCTGGCACAGAGTTAGC
+
CCCCCGGGGGGGGGGGGGGGGGGGGGGGGGGGGGGGGGGGGGGGGGGGGGCFFGGGGGGGGGFFGGGGGGGGGGGGGGGGGGGGGGGGGGGGGGGGGGGGGGGGGFGGGGGGGGGGGGGGGGGGGGGGGGGGGGGFGGGGGGGGGGGGGFGGGGGGGGGGFGGGGGGGGGDGGGGGGGGFGGFGGGFGGGGGGGGGGGGAFFGGGGGGGFFGGGGGC>EADEDGGGGGGDGGGGGGGGG7CGGGGGAFCFEC>EGG3CEGFGGGGGFF:?FFG7<D7:@:29;9B?FF3:F4957<7<<*
@M02143:5:000000000-JT863:1:1101:18831:4430 1:N:0:44
GACTACAAGGGTATTAATCCTGTTCGCTCCCCTAGCTTTCGCGTCTCAGCGTCAGGAATGGCCCAGCGAGCCGCCTTCGCTACTGGTGTTCCTCCCGATATCTGCGCATTTCACCGCTACACCGGGAATTCCACTCGCCTCTACCATCCTCTAGCCCGGCAGTATCCATCGCACGCCCGAGGTTGAGCCTCAGGATTTCACGACAGACTTACCGAACAGCCTACACGCTCTTTACGCCCAATAAATCCGGACAACGCTCGCCCCCTACGTATTACCGCGGCTGCTGGCACGTAGTAAGCCC
+
CCCCCGGGGGGGGGGGGGGGGGGGGGGEGGGGGGGGGGGGGGGFGGGGGGGGGGGGGGGGGGGFGGGGDGGGGGGGGGGGGGGG@FGGGGGGGGGGGGGGGGGGGGGGGGGGGGGGGDGGGGGGDGGDGGGGGGGGGGGGGGGGGGGGGGGGGFGGGGGGGGGGGGGGFGGGGGGGGGGCGGEFGGGGG:FFGGGGGGGGFFGGGEFGCGGGGGGGD*;6FCGFFGED*>DGGGFCDGGGGC7EGG6DEGGCCF=<>7BCDEGGGDBF5(7<6:AG57:>>>9?B:;19353><>+;.49)
@M02143:5:000000000-JT863:1:1101:20246:4449 1:N:0:44
GACTACCAGGGTATCTAATCCTGTTCGCTCCCCACGCTTTCGCTCCTCAGCGTCAGTTACTGCCCAGAGACCCGCCTTCGCCACCGGTGTTCCTCCTGATATCTGCGCATTTCACCGCTACACCAGGAATTCCAGTCTCCCCTGCAGTACCCCAGTTTGCCCGTATCGACTGCAGGCCCGAGGTTGAGCCTCGGGTTTTCACAGCCGACGCGACAGACCGCCTACGAGCTCTTTACGCCCAATAATTCCGGACAACGCCTGCACCCTACGTATTACCGCGGCTGCTGGCACGTAATTAGCC
+
CCCCCGGGGGGGGGGGGGGGGGGGGFGGGGGGGGGGGGGGGGGEGGGGGGGGGGGGGGGGGGGGGGGGGGGGGGGGGGGGGGGGCGGGGGGGEGGGDGGGGGGGGGGGGGGGGGGGDGGGGGGCFFEFGGGGGGFFGGGGGGGGGGGGFG9FGGGDFFFGGGGGGGGGGGCFGGGG7EEE7FFGGGGGGGBFGGG8BFGGGGG9CFGGGGGGGDGGGGGGGGGGGGGGG<FGGGGGGGGGGGGGGGFGGGGD5CFGEG)*8FGGGGFFF<@FGFBC78>)36>>?BFBG0*877)*:<F47
@M02143:5:000000000-JT863:1:1101:25510:4479 1:N:0:44
GACTACCGGGGTATCTAATCCTGTTTGCTCCCCACGCTTTCGCACCTCAGCGTCAGTACCGGACCAGTGAGCCGCCTTCGCCACTGGTGTTCTTCCTAATATCTACGAATTCCACCTCTACACTAGGAGTTCCACTCACCTCTTCCGGACTCAAGATCGCCAGTATCGAAGGCAGTTCTGGAGTTGAGCTCCAGGATTTCACCCCCGACTTAACGATCCGCCTACGTGCGCTTTACGCCCAGTAAATCCGAACAACGCTAGCCCCCTTCGTATTACCGCGGCTGCTGGCACGAAGTTAGCC
+
CCCCCGGGGGGGGGGGGGGGGGGGGGDGGGGGGGGGGGGGGGGGGGGGGGGGGGGGGGGGGGGGGGGGGGGGGGGGGGGCFGFGGGGGGGGGGGGGGGGGGGGGGGGGGGGGGGGGGGGGGGGGGGGGGGGGGGGFGGGGGGGGGGGGGGGGGGGGGGGGDGGGGGGFGFGGGGGGGGGGGFGGGGGGCFGGGGGGGGGGGGGFG5EDGGCGGGDGGGGFFGDDGGFGGGGDGGGGDEGGGGDG7F=D6CEGGGGGEGDGFEFGGGFFF0;?FFAFG:DBFB>420).*3?BG6DFGAFF9
@M02143:5:000000000-JT863:1:1101:23012:4490 1:N:0:44
GACTACACGGGTATCTAATCCTGTTCGCTCCCCTAGCTTTCGCGTCTCAGCGTCAGGAATGGCCCAGCGAGCCGCCTTCGCTACTGGTGTTCCTCCCGATATCTGCGCATTTCACCGCTACACCGGGAATTCCACTCGCCTCTACCATCCTCTAGCCCGGCAGTATCCATCGCACGCCCGAGGTTGAGCCTCAGGATTTCACGACAGACTTACCGAACCGCCTACACGCTCTTTACGCCCAATAAATCCGGACAACGCTCGCCCCCTACGTATTACCGCGGCTGCTGGCACGTAGTTAGCC
+
CCCCCGGGGGGGGFGGGGGGGGGGGGGGGGGGGGGGGGGGGGGGGGGGGGGGGGGGGGGGGGGGGGGGGGGGGGGGGGGGGGGGGGGGGGGGGGGGGGGGGGGGGGGGGGGGGGGGGGEGGGGGGGGGGGGGGGGGGGGGGGGGGGGGGGGGGGGGGGDGGGGGGGGGGGGGGGGGGGGGGGGGGGFGGGCCCFDGCFFGGGGGGGGDFCFDFGEGGGGDGGGGGGC<EDDGFGFGGGGGGGGDFGFGGGGGCGGG3D575=DGGGFFF6FFFGFGGBF:>(6;??47D?FBG<)2:59?)
@M02143:5:000000000-JT863:1:1101:23095:4495 1:N:0:44
GACTACCAGGGTATCTAATCCTGTTTGCTCCCCACGCTTTCGCACCTCAGTGTCAGTATCAGTCCAGGTAGTCGCCTTCGCCACTGGTGTTCCTTCCTATATCTACGCATTTCACCGCTACACAGGAAATTCCACTACCCTCTACCATACTCTAGCTTGCCAGTTTTGGATGCAGTTCCCAGGTTGAGCCCGGGGATTTCACATTCAACTTAACAAACCACCTACGCGCGCTTTACGCCCAGTAATTCCGATTAACGCTTGCACCCTCTGTATTACCGCGGCTGCTGGCACAGAGTTAGCC
+
CCCCCGGGGGGGGGGGGGGGGGGGGGGGGGGGGGGGGGGGGGGGGGGGGGGGGGGGGGGGGGGGGGGGGGGGGGGGGGGGGGGGGGGGGGGGGGGGGGGGGGGGGGGGGGGGGGGGGGGEGGGGGGGGGGGGGGGGGGGGGGGGGGGGGGGGGGGGGGGGGGGEFGGGGGGGGGFGGGGGGGGGGGGGGGGGGGGGCFFFGGGGGGGGFGGGGGGGGGGGGGGGGGGGGGGGGGGGDGGGGGGGGGFGGGGGGGGGFGFGFGGGGGFBFFFFGGFGGFFF1;BF:BF7*2=:5:FFGFF?)
@M02143:5:000000000-JT863:1:1101:22179:4549 1:N:0:44
GACTACAAGGGTATCTAATCCTGTTTGCTCCCCATGCTTTCGTACCTCAGCGTCAGTATTAGGCCAGATGGCTGCCTTCGCCATCGGTATTCCTCCAGATCTCTACGCATTTCACCGCTACACCTGGAATTCTACCATCCTCTCCCATACTCTAGCTTCCCAGTATCGAATGCAATTCCTAAGTTAAGCTCAGGGATTTCACATCCGACTTAAGAAGCCGCCTACGCACGCTTTACGCCCAGTAAATCCGATTAACGCTCGCACCCTCTGTATTACCGCGGCTGCTGGCACAAAGTTAGCC
+
CCCCCGGGGGGGGGGGGGGGGGGGGGGGGGGGGGGGGGGGGGGGGGGGGGGGGGGGFGAFFG9FFGGGFEFGGGGGGGGGGGGEEFGGFGGGGGFGGGGG,EGGGGGCGGGGGGGGGGDGGGGFEGGGGGGGGGGCDGGGGGGEGGGFGGGGAFGGGF<FGGGGGGGGGD8FGGGGGGFCFFGGGFGGGA@DFGGGGGGGGGGD?GGGGGGGGGGGGGGGGGGGGGGGGDGGGGGGGGGGGGGGGGFGGGGD5CFGFDB7DGDGGC<B)4@9FGFGG?@D119B<2??52F<*35A2<)7)
@M02143:5:000000000-JT863:1:1101:11745:4598 1:N:0:44
GACTACAAGGGTATCTAATCCTGTTCGCTCCCCACGCTTTCGCGTCTCAGCGTCGGTACCGTCCCAGAGAGCCGCCTTCGCCACGGGTGTTCTTCCCGATATCTGCGCATTTCACCGCTACACCGGGAATTCCACTCTCCTCTTCCGGACCCTAGCCAGATGGTTTCCGTCGGCGTCCCGAGGTTAAGCCTCGGGTTTTCACAACGGACCTACCTGGCCGCCTACACGCGCTTTACGCCCAATGAATCCGGACAACGCTAGCCCCCTACGTATTACCGCGGCTGCTGGCACGTAGTTAGCC
+
CCCCCGGGGGGGGGGGGGGGGGGGGGGGGGGGGGGGGGGGGGGGGGGGGGGGGGGGGGGGGGGGGGGGGGGGGGGGGGGGGGGGGGGGGGGGGGGGGGGGGGGGGGGGGGGGGGGGGGGGGGGGGGGGGGGGGGGGGGGGGGGGGGGGGGGGGGGGGGGGGGGGGGGGGGGGCEGGGGGGEGGGGGGGGGGGGGGCFGGGGGGGGGGGGGGGGGGGGGGGGGGGGGGGGGGGGGGGGGGGGGGGGGFGGGGGGGGGFGFGBGGGGGF?F?F?GF<*??@:99>>?BF?GBFFG7)1:<<?4
@M02143:5:000000000-JT863:1:1101:7788:4598 1:N:0:44
GACTACAGGGGTATCTAATCCTGTTCGCTCCCCACACTTTCGCTCCTCAGCGTCAGGTAATGCCCAGAGAACCGCCTTCGCCACCGGTGTTCCTCCTGATATCTGCGCATTTCACCGCTACACCAGGAATTCCGTTCTCCCCTGCATACCTCTAGTCTGCCCGTATCGGAAGCAGGCTCAGAGTTAAGCCCTGAGTTTTCACTCCCGACGCGACAAACCGCCTACGAGCCCTTTACGCCCAATAATTCCGGACAACGCTCGCACCCTACGTCTTACCGCGGCTGCTGGCACGTAGTTGGCC
+
CCCCCGGGGGGGGGGGGGGGGGGGGGGGGGGGGGGGGGGGGGGGGGGGGGGGGGGGGGGGGGGGGGGGGGGGGGGGGGGGGGGGGGGGGGGGGGGGGGGGGGGGGGGGGGGGGGGGGGGGGGGGGGGGGGGGGGGGGGGGGGGGGGGGGGGGFGGGGGGGGGGGGGGGGGGGGGGGGFFGGGGGGGGGGGGGGGG>FDGGGGGGGGGGGGGGGGGGGGGGCGGGGGGGGDGGGGGGGGGGGGGGGGFG?GGGGCGGEGFGFGGGGGFFF1<:FC<FC?BDFFFFFFFFDF??G?)8CBFF)
@M02143:5:000000000-JT863:1:1101:20789:4655 1:N:0:44
GACTACAGGGGTATCTAATCCTGTTTGCTCCCCACGCTTTCGCGTCTCAGCGTCAGTTACGTCCCAGCGAGCTGCCTTCGCAATCGGTGTTCCTCCTGATATCTGCGCATTTCGCCGCTACACCAGGAATTCCACTCGCCTCTTCCGCACTCTAGCCCGACAGTATCCACCGGCATTCGAGGGTTGAGCCCCCGACTTTCACAGCGGCCTTACCGGGCCGCCTACACGCTCTTTACGCCCAATGATTCCGGACAACGCTAGCCCCCTACGTATTAACGCGGCTGCTGGCAAGTAGTTAGC
+
CCCCCGGAFGGGGGGGGGGG9EGFF<,,6CF@FFGGD;CD<FFGC:7@EF,@88@:;ECFCC,6B,6C6@@F@,CEC<9=F@FGGG7?B?B,C,CEE<,,CAFGA<F+@?:CF,++CC:C7FGGGFGGFCFGGFF9C<FGDGGFFGGGCFGGGGGGF?F7<FFF,,@;CE7<F**CFGGGGCCFFGGFFF@CE:<EEG9CGGGGGGG*=8CGFCG*:?>EE*9*;<C<C7C=GGCGGGGGGDG6EF*>7EGGGC5<>58:7?0:EG><>352*467707)((((-,6:G3*-:-*30))*
@M02143:5:000000000-JT863:1:1101:20299:4686 1:N:0:44
GACTACCAGGGTATCTAATCCTGTTTGCTCCCCACGCTTTCGCGTCTCAGCGTCAGTTACGTCCCAGCGAGCTGCCTTCGCAATCGGTGTTCCTCCTGATATCTGCGCATTTCACCGCTACACCAGGAATTCCACTCGCCTCTTCCGCACTCTAGCCCGACAGTATCCACCGGCTTTCGAGGGTTGAGCCCCCGACTTTCACAGCGGACTTACCGGGCCGCCTACACGCTCTTTACGCCCAATGATTCCGGACAACGCTAGCCCCCTACGTATTACCGCGGCTGCTGGCACGTAGTTAGCC
+
CCCCCGGGGGGGGGGGGGGGGGGGGGGGGGGGGGGGGGGGGGCGF7@EGGGGGGGGGGGGEFAFGGFFGEC:FGGGGGGGGDGGGGGGGGGGGGGGG,EFFGGGFGGGGGGGGGGAFGGGGGGEBFFGGGGGGGC9F=CFGGGEGGGCGGCGGGFGGGGGGGGGGFG<FFEF:C<FEGFFFGGGGGGGGGGGEFGCGGGGGGG9FDGDGGGFFF5B?EGGGGGGGCC7E5CGGGGGGEGGEFGCFGFGGFC3:EFGFGFCBGGGGGFBF(7<CFB>F?B3(7;917@>D:F?F7)*2).1/
@M02143:5:000000000-JT863:1:1101:26331:4692 1:N:0:44
GACTACCGGGGTATCTAATCCTGTTTGCTACCCACGCTTTCGCTCCTCAGCGTCAGTCTCGGCCCAGAGTGGCGCCTTCGCCACCGGTGTTCCTCCTGATATCTGCGCATTTCACCGCTACACCAGGAATTCCCCACTCCCCTACCGGACTCAAGTCACAGCAGTATCGGGTGGCCGCTCAGGGTTGAGCCCTGAGTTTTCACACCCGACTTACTGAACCGCCTACGAGCTCTTTACGCCCAATAAATCCGGACAACGCTTGGTGCCTACGTGTCACCGCGGCTGCTGGCACGTAGTTGGG
+
CCCCCGGGGGGGGGGGGGGGGGGGGGGGGGGGGGGGGGGGGGGGGGGGGGGGGGGGGGGGGGGGGGGGFGGGGGGGGGGGGGGGGGGGGGGGGGGGGGGGGGGGGGGGGGGGGGGGGGGGGGGGGGGGGGGGGGGGGGGGGGGGGGGGGGGGGGGGGGGGGGGGGGFGGGGGGEFGGGCFGGGGFGGCFGGGGGGFFGGGGGGGGEGG>EGGGGGGGGGGGGGGGGGGGGGFGGGGGGGGGGGGFFFGFGGGGGGGFDFE>CDF5>:BFFFBDC?GG?@F669;9?F)2()4>3:/9::9)
@M02143:5:000000000-JT863:1:1101:24535:4729 1:N:0:44
GACTACTAGGGTATCTAATCCCGTTCGCTCCCCACGCCTTCGCGCCTGAGCGTCAGGGACGGCCCAGCTGGCCGCCGTCGCCACGGGTGTTCCGCGTGATCTGTACGCATTTCACCACTACACCAGGCATTCCACCAGCCCCTACCGCCCTCAAGCGGTGCGGTCCCCGACGACCCTCCCCGGTTGAGCCGGGGGCTTTCACGCCGGGCCAGCACCGCCGCCTGCGCGCGCTTTACGCCCAGTAACTCCGGACAACGCTCGGACCCTACGTATTACCGCGGCTGCTGGCACGTAGTTAGCC
+
CCCCCGF9FGGGGGGGGGGGG@FC66BF7,@D;CFC+9,,6,666C,,C@66+BF@66,666++76,C<,C,F+F=4>47+448@:7+@F+5,8B+@:4=FG,<8,D>F::?AF?9FFFFFGGGGFGGGGGGGGGGGGGGGGGGGGGGGGGGGGGGGGG>FGGGGGGGGGGGCGGGGGGGGGGDGGGGGGGGGGGGCFGGGGGCFEEED=EGGGGFEDGGGGD5@ECDGGGGGGGGGGGGGFCGGDFDGGGGGGGGFC):7:952*(854.<FF<DG<)7>>9BB?F:C?F:7:)/:4A?)
@M02143:5:000000000-JT863:1:1101:14135:4774 1:N:0:44
GACTACCGGGGTATCTAATCCTGTTTGCTCCCCACGCTTTCGTGCATGAGCGTCAGTGACGTCCCAGGGGGCTGCCTTCGCCATCGGTATTCCTCCACATCTCTACGCATTTCACTGCTACACGTGGAACTCTACCCCCCTCTGACATACTCTAGCCTGACAGTCACAAGCGCCATTCCCAAGTTGAGCTCGGGGATTTCACGCCTGTCTTATCAAACCGCCTGCGCACGCTTTACGCCCAATAATTCCGGATAACGCTTGCGCCCTACGTATTACCGCGGCTGCTGGCACGTAGTTAGCC
+
CCCCCGGGGGGGGGGGGGGGGGGGGGGGGGGGGGGGGGGGGGGGGGGGGGGGGGGGGGGGGGGGGGGGGGGGGGGGGGGGGGGGGGGGGGGGGGGGGGGGGGGGGGGGGGGGGGGGGGGGGGGGGGGGGGGGFFFGGGGGGGGGEGGFGGGGGGGGGGGGGGGFFGGGGGGGGGGGGGGGGFGGGGGGGFGGGGG>FGGGGGGEFFGCGDFGGGGGGGGGGGGFGGGGGDGGGGGGGGGGGGGGGFFCGGGGEGGGEGFGFGDGGGFFFFFFGGDGG:EFF>FFB2?:C?FFG1:;DAFF4
@M02143:5:000000000-JT863:1:1101:21315:4799 1:N:0:44
GACTACCGGGGTATCTAATCCTGTTTGCTCCCCACGCTTTCGTGCCTCAGCGTCAGTTCCTGCCCAGAGACCCGCCTTCGCCACCGGTGTTCCTCCTGATATCTACGCATTCCACCGCTACACCAGGAATTCCAGTATCCCCTGCAGTACTCAAGTCTGCCCGTATCGCCCGCACGCCCACAGTTGAGCTGTGAGCTTTCACGGACAACGCGACAAACCACCTACGCGCGCTTTACGCCCAGTAATTCCGGATAACGCTTGCCACCTACGTATTACCGCGGCTGCTGGCACGTAGTTAAC
+
CCCCCGG7FFGCGGGGFGGGGGGGGGGGFGEFEGGGGGEGGGECFGGGGGGGGGGGGF9,6E,CEGG8C<,CEFGEGGGGGGGGGGGGGFGG<FCFE5FFGGGG,CF+FFG,FFGG=FGGGGG,+BBFBFGGGGA5,,CF5FG+A,,5CFFG,DF3>F=FF8FFGGGG7+5@FG@77F:<3<FFGGGGG9,757D,DEGGGG785>*AFE**=*=88CGFGGGGGGGGG5DEGGGGGGGGGGGGFGFFGG555CEGFGF5FGG?FGF:FFF?DGFGGFDBBF9BF?FFD26:*:5:FB-*
@M02143:5:000000000-JT863:1:1101:16916:4808 1:N:0:44
GACTACTAGGGTATCTAATCCTGTTTGCTCCCCACGCTTTCGCCCATTGTCCAATATTCCCCACTGCAGCCTCCCCGTAGG
+
CCCCCGGGGGGGGGGGGGGGGGGGGGGGGGGGGGGGGGGGGGGGGGGGGGGGGGGGGGGGGGGGGGGGGGGGGGGGGGGGG
@M02143:5:000000000-JT863:1:1101:5640:4827 1:N:0:44
GACTACACGGGTATCTAATCCTGTTTGCTCCCCACGCTTTCGCACCTCAGTGTCAGTATCAGTCCAGGTAGTCGCCTTCGCCACTGGTGTTCCTTCCTATATCTACGCATTTCACCGCTACACCAGGAATTCCACTCTCCTCTTCCGGACTCTAGTCAGATGGTTTCCATCGGCGTCTCGAGGTTGAGCCTCGAGTTTTCACAACGGACCTACCTGACCGCCTACACGCTCTTTACGCCCAATAAATCCGGACAACGCTTGCCCCCTACGTATTACCGCGGCTGCTGGCACGTAGTTAGCC
+
CCCCCGGGGGGGGGGGGGGGGGGGGGGGGGDGGGGGGGGGGGGGGGGGGGGGGGGGGGDGGFFGGGGGGGGGGGGGGGGGGGCGGGGGGGDGGGGGGGGGGGGGGGGEGGGGGGGGGGGGGGGGGGGGGGGGGGGGGGGGGGGGGGGGGGGGGGGGGGGGGGGGGGGGGGGGGGGGGGGGGFDGGGGGGGFGGGGGGGGGGGGGG>CEGGGGGGGGGGGGGGGGGGGGGDGGGGGGGGGGGGDFGF6DGGG5*>FGFG@CFGGGFD11<:7?DFF>F?FFF969?>67C?4(/4>EGFA=0
@M02143:5:000000000-JT863:1:1101:14123:4833 1:N:0:44
GACTACAAGGGTATCTAATCCTGTTTGCTCCCCACGCTTTCGCGCCTCAGCGTCAGAACCGGACCAGTTGGCCGCCTTCGCCACTGGTGTTCTTGCGAATATCTACGAATTTCACCTCTACACTCGCAGTTCCACCAACCTCTTCCGGTCTCGAGCCGAACAGTATCAAAGGCCATTCTGTGGTTGAGCCACAGGCTTTCACCCCTGACTTGATCGGCCGCCTACGCGCCCTTTACGCCCAGTGATTCCGAACAACGCTAGCCCCCTTCGTATTACCGCGGCTGCTGGCAAGAAGATAGCC
+
CCCCCGGGGGGGGGGGGGGGGGFGGGGGGGGGGGGGGGGGGGGGGGGGGGFGGGGGGGGGGGGGGFFGGGGGGGGGGGGGGGGGGGGGGEFGGGGGGGGGGGGGGGCFGAFGGGGFGGGGGGGGGGGGGEFGGGGGGGGGGGGGGGGGCEGGCFGDGGGGGGGCCFGGGGFGDGFGGGGGGGGGGGGGFGGGGGFFGGGGGGCFGGGFG7;9FGGG5=CGGEGGGGGDE5DEFGGGDECGGGFGG>/:96EDEEG*7C@*8CDGG71:.(<,7>40D(0041343?F(91*,C()+2:4*)
@M02143:5:000000000-JT863:1:1101:18356:4840 1:N:0:44
GACTACCGGGGTATCTAATCCTGTTCGCTCCCCTAGCTTTCGCGCCTCAGCGTCAGATCCGGACCAGTAAGCCGCCTTCGCCACTGGTGTTCTTGCGAATATCTACGAATTTCACCTCTACACTCGCAGTTCCACTTACCTCTTCCGGTCTCAAGCCATCCAGTATCGAAGGCAATTCTGTGGTTGAGCCACAGGCTTTCACCCCCGACTTAAATGGCCGCCTACGCGCCCTTTACGCCCAGTGATTCCGAGCAACGCTAGCCCCCTTCGTATTACCGCGGCTGCTGGCACGAAGTTAGC
+
CCCCCGGGEGGGGGGGGGGGGGGGGGGGGGGGGGGGGGGGGGGGGGGGGGGGGGGGGGGGGGGGGGGGGGGGGGGGGGFGGGGGGGGGGGGGGGGGGGGGGGGGGGGGGGGGGGGGCCGGGGGGGGGGGGGGGGGGGGGGGGGGGGGGGGGGGGGGGGGGGGGGGGGGGGGGGGGGGGGGGGGGGGGGGGGGGGGGGGGGGGGFGDGGGGGGGGGGFFGGGGGGGGGGGGGGGGGGGGGGGGC@CG?FGGGGGGGGFD>GFGGGGGF?F?F:DGAFGFEEFFB;?D@298F:C1);:AFF
@M02143:5:000000000-JT863:1:1101:7978:4873 1:N:0:44
GACTACACGGGTATCTAATCCTGTTTGCTCCCCACGCTTTCGCGCCTCAGCGTCAGAACCGTACTAGAGAGCCGCCTTAGCCACTGGTGTTCTTGCTGATATCTACGCATTTCACCGCTACACTCGGAATTCCGCTGTCCTCTTCCGGTCTCTAGCCAGCCAGTATCGAAGGCAATTCTGTGGTTGAGCCACAGGCTTTCACCCTCGACTAACTCAGCCGCCTACGCGCCCTTTACGCCCAATAATTCCGAACAACGCTTGCCCCCTTCGTATTACCGCGGCTGCTGGCACGAAGTTAGCC
+
CCCCCGG9FGGGGGGGGGGGGGGGG9FGGGGGGGGGGGGGGGGG7FFGGGGGGGGG9FGGG,FGCFGG9FGGGGGGGG9FGGGG,EGFGGGGGG,F,,CFFGGG9FGDGGGGGGGG+FEGGGG9,B+>+BFGG,+B+@FGGGGGGGGG+FFG<FGGGG83+3@FAFG7+3+@,,@3,,,@7FGGG:FGGG,F:3F*DFGGGF@6*1>EG51>>,,6AFGGGGGGG:CGGCGGGGGGGGGGG*7+<7?GGG5/:EGGFGD/5CFGGGF(??F:CDBGFBFEFFFFFFFFG<@?D6BC75279
@M02143:5:000000000-JT863:1:1101:9181:4874 1:N:0:44
GACTACCGGGGTATCTAATCCTGTTCGCTCCCCACGCTTTCGCTCCTCAGCGTCAGTATCGGCCCAGAGACCCGCCTTCGCCACCGGTGTTCCTCCTGATATCTGCGCATTTCACCGCTACACCAGGAATTCCACTCGCCTCTTCCGGACTCTAGCCCGACAGTATCGGTCGGCCTCCAAGGGTTGAGCCCCTGACTTTCACAACCGACTTACCGGACCGCCTACGCGCTCTTTACGCCCAATGATTCCGGACACCGCTTGCCCCCTACTAATACCCGCGGCTGCTGGCACTTAGTTGGCC
+
CCCCCGGGGGGGGGAFFGGGGGGGGGGGGGGGGGGGGGGGGGGGGGGGGGGGGGGGGGFGEGGGGGGGGGGGFGGGGGGGGGGGGGGGGGGGGGGGGGGGGGGGGGGEGGGDGGGGGGGGGGGGGGGGGGGGGGFFGGGGGGGGGGG=FGGGGGGGGGG7FCGGGFGC7CGGGGGGGGGFGGGFGGGGGGGGFGGGGGGGGGGGGEGGGGDFEEGCEGGGGGD5*12/7)5@F+*:/?GEG5400:6D7<E75E*953>E):6CG)22.)/):*-**().,((-(,92*.*(*)*+0)(6/
@M02143:5:000000000-JT863:1:1101:13875:4907 1:N:0:44
GACTACCAGGGTATCTAATCCTGTTTGCTCCCCACGCTTTCGCGCCTCAGCGTCAGAACCGGACCAGTAAGCCGCCTTCGCCACTGGTGTTCCTCCTGATATCTGCGCATTCCACCGCTCCACCAGGAATTCCAGTCTCCCCTGCCGAACTCCAGTGATGCCCGTATCGACCGCAAGCCCATAGTTAAGCTGCAGGTTTTCACGGCCGACGCGACACACCGCCTACGAGCTCTTTACGCCCAATAATTCCGGACAACGCTCGCACCCTACGTATTACCGCGGCTACTGGCACGTAGTTAGC
+
ACAC@FGGGGGGGGGGGGGGGGGGGGGGGGGGGGGGGGGGGGGGGGGGGGGEGGGGGGGGGGEGGGGFGFGGF@FGEGGGGGGGGGGGGGGGGGGGGGGGGGGGGGGGGGGGGGGGGGGGGGGGGGGGGGGGGGGGGGGGGGGGGGGGGGGGGGGGGGGFGFFGGGFGGGGGGGEG@GGGGFCFGGGGGGGGGGGFGFGGGGGGGGGGGGCGGGGGGGGCCDD5AFGGDCCGGGGGGEGGGGGGGGFGDGGDDGEGFD:535CECDFFF(04C:4:*.7)(,(((.<704857:?**.6**
@M02143:5:000000000-JT863:1:1101:11529:4913 1:N:0:44
GACTACTCGGGTATCTAATCCTGTTCGCTCCCCACGCTTTCGCTCCTCAGCGTCAGTTATTGCCCAGAGACCCGCCTTCGCCACCGGTGTTCCTCCTGATATCTGCGCATTTCACCGCTACACCAGGAATTCCAGTCTCCCCTGCCGAACTCAAGTGATGCCCGTATCGACCGCACGCTCAGGGTTGAGCCCCAAGTTTTCACGACCGACGTGACACACCGCCTACGAGCTCTTTACGCCCAATAATTCCGGATAACGCTTGCCACCTACGTATTACCGCGGCTGCTGGCACGTAGTTAGC
+
CCCCCGGGGGGGGGGGGGGGGGGGGGGGGGGGGGGGGGGGGGGGGGGGGGGGGGGGGGGGGGGGGGGGGGGGGGGGGGGGGGGGGGGGGGGGGGGGGGGGGGGGGGGGGGGGGGGGGGGGGGGGGGGGGGGGGGGGGGGGGGGCGGGGGGGGGGGGGGGGGGGGGGGGGGGGGGGGGG>FGGGEGGGGGGGGGGGGGGGGGGGGDEEGGGGEGGGGGGGGDEGDGGGGEGGGGGGGGGGGGGGGFCFDGGGGGCEGFGDGFGFGFC?FF?DB>:>C:6779>>B9<F268<59:<21:<**
@M02143:5:000000000-JT863:1:1101:15897:4925 1:N:0:44
GACTACCAGGGTATCTAATCCTGTTTGCTCCCCACGCTTTCGCGCCTCAGCGTCAGAACCGGACCAGTTAGCCGCCTTCGCCACTGGTGTTCTTGCGAATATCTACGAATTTCACCTCTACACTCGCAGTTCCACTAACCTCTTCCGGTCTCTAGCCAAACAGTATCGAAGGCAATTCCAGGGTTGAGCCCTGGGCTTTCACCCCCGACTTGAATGGCCGCCTACGCGCCCTTTACGCCCAGTGATTCCGAGCAACGCTAGCCCCCTTCGTATTACCGCGGCTGCTGGCACGAAGTTAGCC
+
CCCCCGGGGGGGGGGGGGGGGGFGGGGGGGGGGGGGGGGGGGGGGGGGGFGGGGGGGGGGGGGGGGGGGGGGGGGGGGGGGGGGGFGGGGGGGGGGGGGGGGGGGGGGGGGGGGGGGGGGGGGGGGGGGGGGGGGGGGGGGGGFGGGGGGGGGGGGGGGGGGGGGGGGGGGGGGGGGGGGGGGGGGGGFDFGGGGGGGGGGGGGGGGGGGGGGG?FGGGGGGGGGGGGGGGGGGGGGGGGGGGGGGFGGGGGGGGGFGFGFGGGGGFFFFFFGGBGFFFFF96360??GFFFG93;FA<F4
@M02143:5:000000000-JT863:1:1101:23466:4930 1:N:0:44
GACTACACGGGTATCTAATCCTGTTCGCTCCCCACGCTTTCGCTCCTCAGCGTCAGTTACTGCCCAGAGACCCGCCTTCGCCACCGGTGTTCCTCCTGATATCTGCGCATTTCACCGCTACACCAGGAATTCCAGTCTCCCCTGCAGTACTCCAGTTTGCCCGTATCGACTGCAGGCCCGAGGTTGAGCCTCGGGTTTTCACAGCCGACGCGACAGACCGCCTACGAGCTCTTTACGCCCAATAATTCCGGACAACGCTTGCACCCTACGTATTACCGCGGCTGCTGGCACGTAGTTGGCC
+
ACCCCGGGGGGGGGGGGGGGGGGGGGGGGGGGGGGGGGGGGGGEGGGGGFGGGGGGGGGGGGGGGGGCFGGGGGGGG>EGGGGGGGGGGGGGGGGGGGGGGGGGGGGGGGGGGGGGGGGGGGGGGGGGGGGGGGGDEFFFCFG7FFFGGGGGFGGGD9DFGGGGGFGEGGGGGGFGGEGE7FEFGGGGGG?:EEFCEGGGGGGCFGGEGDEGGGGG?FGGGGGGGGCDGDGGGGGGCGGGGCFGGFFGGGGGGG59@DFCFFGGGGF:F?>DFF2>F:BB(7>>????D<F0*47CC)2))
@M02143:5:000000000-JT863:1:1101:18779:4932 1:N:0:44
GACTACAAGGGTATCTAATCCTGTTTGCTCCCCACGCTGTCGCGCACTCAGTGTCAGTAACTGCCCAGCAGCCCGCCTTCGCCACCGGTCTTCCTCCGGATCTCTACGCATTCCACCGCTACACCCGGAGTTCCACCCGCCCCTACAGTGCCCGAGCCCGGCAGTCCGCACGGCCGATCCGGGGTGGAGCCCCGGACTTTCACCGCACGCTTACCGCGCCGCCTACGCGCCCTTTACGCCCAGTGATTCCGAGCAACGCTAGCCCCCTCCGTATTACCCGGGCTGCTGGCACGAAGTTGGC
+
CCCCCGFFDDEFFGGGGGGFGGGFGGGFGG<FGDCCGGECFFG>E@CC8FFF96C@CC9DF,,EFEC8FFF,EFEE@F@F@E,=,,66@CF99E,CC::=FF9<FF<7>FE@E<AE=:B+7><FF=++83CAF<<?F@+@+@>DDEFD@<,,38<C@F:*3*>>>:D::FEGCGCF88FDFEGGGC74*4AGDGGGGGGCG9FGEEGD8EGCCAECC*8C8E)2AFGDCDCCGG*778?EGED+9CF*CCFD*1:F><:*7/9EGGF>),<49C0?F)))(((((()4*17,/:>1*.<))
@M02143:5:000000000-JT863:1:1101:4873:4939 1:N:0:44
GACTACCAGGGTATCTAATCCTGTTTGCTCCCCACGCTGTCGCGCCTCAGCGTCAGCTACTGCCCAGCAGGCCGCCTTCGCCACCGGTGTTCTTCCGGATCTCTACGCATTCCACCGCTACACCCGGAATTCCGCCTGCCTCTACAGTGCTCCAGTCCCGCAGTTCGCACGGCCGACCCGGGGTTGAGCCCCGGGCTTTCACCACACGCTTACCGGACCGCCTACGCGCCCTTTACGCCCAGTGATTCCGGACAACGCTCGCACCCTCCGTATTACCGCGGCTGCTGGCACGTCGTTAGCC
+
@CCCCGGGGGGFFEGGGDFGGCFGGGGGGGGGGGGFGGGGGGFDEGGGGGGGGBCGGGFGGGGGGGGG@FGDGGGGGGGGGGGGGGGGGEGGGGFGGGGGGCGFGGGGGGGGCGFGGGGGGGGGGGGGGGGFFGGGFFGGGGGGGGGFFGFGEGGFGGGGGG7FGGGGGGEGGCE77EGDEGGGGGGCCFFFGGGGGGGGGGGGGGGGGEEEGGCEGGGGGEDEE>EGGDGGGFCFDGGGG5CC9FFGGGGDGGFFEGDGFGGE>C4:FF>?4*6C><@B091(,)045:F?G()21(46?
@M02143:5:000000000-JT863:1:1101:16073:4963 1:N:0:44
GACTACTAGGGTATCTAATCCCGTTTGCTCCCCTGGCTTTCGCGCCTCAGCGTCAGAAGAGGTCCAGTCGATCGCTTTCGCCACCGGCGTTCCTAATGATATCTACGCATTTCACCGCTCCACCATTAGTTCCATCGACCCCTACCTCCCTCGAGATCCCCAGTATCAGCGGCACTTTTCCAGTTGAGCTGAAAGATTTCACCACTGACTTGGAGACCCGCCTACGCGCCCTTTAAGCCCAGTGATTCCGAACAACGTTCGCACGGTTCGTCTTACCGCGGCTGCTGGCACGAACTTAGCC
+
CCCCCGGGGGGGGCGGGGGGGGGGGGGGGGGGGGGGGGGGGGGGGGGGGGGGGGGGGGGGGGGGGGGGGGGGGGGGGGGGGGGGGGGGGGGGGGGGGGGGGGGGGGGGGGGGGGGGGGDGGFGGGGGGGGGGGGGGGGGDGGGGGGFDGGGGGGGGGGFFGGGBFGGGGGGGGGGGFGGGGGGGGFGGGGGGGGGGGGGGGGGGGGGGGGGGGGGGGGGGGEGGGGGGGGGGGGGGGGGGGGGFGGFDFGDDGGGF>CFGFGGGGDBF>FFFGGDFFFFFFF0>B?F?C?F1C>DCD4679
@M02143:5:000000000-JT863:1:1101:13357:4985 1:N:0:44
GACTACCGGGGTATCTAATCCTGTTTGCTCCCCACGCTGTCGCGCCTCAGCGTCAGCCGAAGGATTGCTCCCTCTTCCTGCCCAGCGGGCCGCCTTCGCCACCGGTGTTCTTCCGGATCTCTACGCATTCCACCGCTACACCCGGAATTCCACCTGCCTCTACAGTGCTCCAGTCCGACAGTCCGCACGGCCGACCCGGGGTTGAGCCCCGGGCTTTCACCGCACGCTTATCGCACCGCCTACGCGCCCTTTACGCCCAGTGATTCCGGACAACGCTCGCAACCTACGTAATACCGCGGCT
+
CCCCCGGGGGGGGGGGGGGGGGGGGGGGGGGGGGGGGGGGGGGGGGGGGGGGGGGGGGGGGGGGGGGGGGGGGGGGGGGGGGGGGGGGGGGGGGGGGGGGGGGGGGGGGGGGGGGGGEGGGGGGGGGGGGGGGGGGFGGGGGGGGGGGGGGGGGGGGGGGGGGGGGGGGGGGGFGGGGGGEGFGGGGGGFEGGGGGGE8CEGGGFGGGGGEGGGGGGGGGCEDGGGGGDDGGFGGGGGGGGGGGGGFGGD?FFFCGDGFG:FGEE7A:5489D77C7:D)-,(,.5),24)(:<9*1317)
@M02143:5:000000000-JT863:1:1101:17797:5004 1:N:0:44
GACTACTGGGGTATCTAATCCTGTTTGCTCCCCATGCTTTCGTACCTCAGCGTCAGTATTAGGCCAGATGGCTGCCTTCGCCATCGGTATTCCTCCAGATCTCTACGCATTTCACCGCTACACCTGGAATTCTACCATCCTCTCCCATACTCTAGCTTCCCAGTATCGAATGCAATTCCTAAGTTAAGCTCAGGGATTTCACATCCGACTTAAAAAGCCGCCTACGCACGCTTTACGCCCAGTAAATCCGATTAACGCTCGCACCCTCTGTATTACCGCGGCTGCTGGCACGTAGTTAGCC
+
CCCCCGGGGGGGGGGGGGGGGGGGGGGGGGGGGGGGGGGGGGGGGGGGGGGGGGGGGGGGGGGGGGGFGGGGGGGGGGGGGGGGGGGGGGGGGGGGGGGGGGGGGGFGGGGGGGGGGGGGGGGGGGGGGGGGGGGGGGGGGGGGGGGGGGGGGGDFGGGGGGGGGGGGFGGGGGGGGGGGGGGGGGGGGGGGGGGGGGGGGGGGGGGEGGGGGGFGGGGGGGGGGDECGGGGGGGGGGGGGDGGGGFGGGGGGGGGFGFGEGGGGD:???FFF76>>(7@>9;;6)9854*1CFFEGF>F;
@M02143:5:000000000-JT863:1:1101:17809:5135 1:N:0:44
GACTACAAGGGTATCTAATCCTGTTTGCTCCCCATGCTTTCGTACCTCAGCGTCAGTATCAGGCCAGATGCCTGCCTTCGCCATCGGTATTCCTCCAGATCTCTACGCATTTCACCGCTACACCTGGAATTCTACCCTCCTCTCCCATACTCTAGCTTCCCAGTATCGACTGCAATTCCTAAGTTAAGCTCAGGGATTTCACATCAGACTTAAAAAGCCGCCTACGCACGCTTTACGCCCAGTAAATCCGATTAACGCTCGCACCCTCCGTATTACCGCGGCTGCTGGCACAGAGTTAGCC
+
CCCCCGGGGGGGGGGGGGGGGGGGG9FGGGGGGGGGGGGGGG@CFGGGGGGGGGGGGA,,CF,CFGGGA,,CFGGGGGGGGGGGGGGG8FGGGGGG<FGG8FGG9FGGGGGEGGGGGGGGGGGG@FGGGGGGAF95,CFG<FG,F==<FGGGGGGC,E<FG9FGGAF7F4>FGGFBGGG95,AFGGGGG9E3DF,3@FGGGGC9E,EFGG9>B,@F3DGGGGGGGG57E4CGGGGGGGGGG:FGG8CFGG:5AEGGFGFGFGDGGGF0),7:FGAGF<DE>F9>?0?>D?F?4>FEDBFB4
@M02143:5:000000000-JT863:1:1101:14265:5144 1:N:0:44
GACTACCGGGGTATCTAATCCTGTTTGCTCCCCACGCTTTCGCACCTCAGTGTCAGTATCAGTCCAGGTGGTCGCCTTCGCCACTGGTGTTCCTTCCTATATCTACGCATTTCACCGCTACACAGGAAATTCCACCACCCTCTACCATACTCTAGCTTGCCAGTTTTGGATGCAGTTCCCAGGTTGAGCCCGGGGATTTCACATCCAACTTAACAAACCACCTACGCGCGCTTTACGCCCAGTAATTCCGATTAACGCTTGCACCCTACGTATTACCGCGGCTGCTGGCACGTAGTTAGCC
+
CCCCCGGGGGGGGGGGGGGGGGGGGGGGGGGGGGGGGGGGGGGGGGGGGGGGGGGGGGGGGGGGGGGGGGGGGGGGGGGGGGGGGGGGGGGGGGGGGGGGGGGGGGGGGGGGGGGGGGGGGGGGGGGGGGGGGGGGGGGGGGGGGGGGGGGGGGGGGGGGGGGGGGGGGGGGGGGGGGGGGGGGGGGGGGGGGGGGGGGGGGGGGGGGGGGGGGGGGGGGGGGGGGGGGGGGGGGGGGGGGGGGGGFGGGGGGGGGFGFGFGGGGGFFFFF2CGFGGFFFFFFFFFF?G?FFGF4;DB4=9
@M02143:5:000000000-JT863:1:1101:21253:5151 1:N:0:44
GACTACCGGGGTATCTAATCCTGTTTGCTCCCCACGCTTTCGCACCTCAGCGTCAATACCAGTCCAGTGAGCCGCCTTCGCCACTGGTGTTCTTCCGAATATCTACGAATTTCACCTCTACACTCGGAATTCCACTCACCTCTCCTGGATTCAAGCGATGCAGTCTTAAAGGCAGTTCCGGAGTTGAGCCCCGGGCTTTCACCTCTAACTTACAAAGCCGCCTACGTGCGCTTTACGCCCAGTAATTCCGAACAACGCTAGCTCCCTCCGTATTACCGCGGCTGCTGGCACGGAGTTAGC
+
CCCCCGGGGGCFGGGGFGGGGGGGGGGGGGGGGGGGGGGGGGGGGGGGGGGGGGGGGEFGFGGGGGGGGGGGGGGGGGGGGFEGFGGGGEFGGGGGGGGEGGGGGGGGFG@EEGGGFGGGGGGGGGGGDGGGGGGGGGGGGGGCGFFFGGGGGGGGGGGGGGGGGGGGGGGGGGGGGFGGGGGGGDGGGGGGGGGGGFFGGGGGGGGFGGGFEFGGGGGGGGGG?590=DGGGGGGGDGGEGFFFGFFGGGGGGGGFGFGFG7+CFF:DFFFGGAGF:5B609617).>8F251>CFA>F
@M02143:5:000000000-JT863:1:1101:20838:5164 1:N:0:44
GACTACTAGGGTATCTAATCCTGTTTGCTCCCCATGCTTTCGTACCTCAGCGTCAGTATTAGGCCAGATGGCTGCCTTCGCCATCGGTATTCCTCCAGATCTCTACGCATTTCACCGCTACACCTGGAATTCTACCATCCTCTCCCATACTCTAGCTTCCCAGTATCGAATGCAATTCCTAAGTTAAGCTCAGGGATTTCACATCCGACTTAAAAAGCCGCCTACGCACGCTTTACGCCCAGTAAATCCGATTAACGCTCGCACCCTCTGTATTACCGCGGCTGCTGGCACAGAGTTAGCC
+
CCCCCGGGGGGGGGGGGGGGGGGGGGGGGGGGGGGGGGGGGGGGGGGGGGGGGGGGGGGGGGGGGGGGGGGGGGGGGGGGGGGGGGGGGGGGGGGGGGGGGGGGGGGGGGGGGGGGGGGGGGGGGGGGFGGGGGGGGGGFGGGGGGGGGGGGGGGGGGGGGGGGGGGGGG<FGGGGGGGGGGGGGGGGGDGFGGGGGGGGGGGGGGGGGGGGGGGGGGGGGGGGGGGGGGGGGGGGGGGGGGGGGGFGGGGGEEGGFGFGFDDGEGFFFFFFGGBGGFFFFF0>?FFFGFF4284<C<>?)
@M02143:5:000000000-JT863:1:1101:13284:5164 1:N:0:44
GACTACAAGGGTATCTAATCCTGTTTGCTCCCCTAGCTTTCGCGCCTCAGCGTCAGTTGTGGTCCAGAGAGCCGCTTTCGCCACAGGTGTTCCTCCCGATATCTACGCATTTCACCGCTACACCGGGAATTCCACTCTCCTCTCCCACACTCAAGCCCGGCAGTTTCCCCAGCAGACTCAGAGTTGAGCCCTGAGATTTCACTAGAGACTTGCCGAACCGCCTACGCGCCCTTTACGCCCAATAATTCCGAACAACGCTTGCACCCTCTGTATTACCGCGGCTGCTGGCACAGAGTTAGCC
+
CCCCCGGGGGGGGGGGGGGGGGGGGGGGGGGGGGGGGGGGGGGGGGGGGGGGGGGGGGGGGGGGGGGGGGGGGGGGGGGGGGGGGGGGGGGGGGGGGGGGGGGGGGGGGGGGGGGGGGGGGGGGEGGGGGGGGGGGGGGGGGGGGGGGGGGGGGGGGGGGGGGFFGGGGGGGGGGGGGGGGFGGGGGGGGGGGGGGGGGGGGGGFGGGGGGGGGGGGGGGGGGGGGGGGGGGGGGGGGGGGGGFGGFGGGGGGGGGEGFGFGGDGGF??DFAGGFGGBFFBFBFF>427:F492)3266?4
@M02143:5:000000000-JT863:1:1101:9539:5172 1:N:0:44
GACTACCAGGGTATCTAATCCTGTTCGCTCCCCACGCTTTCGCGCCTTAGCGTCAATACCGTCCCAGCGAGCTGCCTTCGCTATTGGTGTTCCTCCTGATATCTGCGCATTCCACCGCTACACCAGGAATTCCACTCGCCTCTTCCGGATTCTAGCCCGGCAGTATCCACCCGCTTTCCAGGGTTGAGCCCTGGACTTTCAGAGCGGACTTACCGGGCCGCCTACGCGCGCTTTACGCCCAATGATTCCGGACAACGCTAGCCCCCTACGTATTACCGCGGCTGCTGGCACGTAGTTGGCC
+
CCCCCGGGGGGGGGGGGGGGGGGGGGGGGGGGGGGGGGGGGGGGGGGGGGGGGGGGGGGGGGGGGGGGGGGGGGGGGGGGGGGGGGGGGFGGGGGGGGGGGGGGGGGGGGGGGGGGGGGGGGGGGGGGGGGGGGGGGGGGGGGGGGGGGGGGGGFGGGGGGGGGGGGGGGGGGGGGGGGGGGDEGEFGGGGGGGGGGGGGGGGGGGGGGGGGGGGGGGGGGGGGGCE3=DGDGGGGGGGGGGGFGGFGGGGDGGGGEDBE3?FGGD;?F6)40C<DD?D>0(((12)2C:FF57>*:4?))
@M02143:5:000000000-JT863:1:1101:15881:5173 1:N:0:44
GACTACAAGGGTATCTAATCCTGTTCGCTCCCCACACTTTCGCTCCTCAGCGTCAGGTAATGCCCAGGGAACCGCCTTCGCCACCGGTGTTCCTCCTGATATCTGCGCATTCCACCGCTACACCAGGAATTCCGTTCTCCCCTGCATACCTCTAGTCTGCCCGTATCGGAAGCAGGCTCAGGGTTAAGCCCTGAGTTTTCACTCCCGACGCGACAGACCGCCTACGAGCCCTTTACGCCCACTACTTCCGGACAACGCTCGCACCCTACGTATTACCGCGGCTGCTGGCACGTCGTTGGCC
+
CCCCCGGGGFGGFFGGFGGGGGEFF9@FGGEGEGGCGCFGGGG,FFEFGGGGGGGG,EEFFFFGFGA,8CCFGGGGEECFECFGGGEGBFGGGGGG8FGD<FGGEGGGGGG9EFGGGGGGGGGGGGGGFFGGG<5AFCGGGGFDGG9FFGGGGGGGAAFDG@FGGGF@CF<F@EB@C8FCFFGGGCFGGFGFG7F5DFGGGF,9D58CG5C8*??>FGGGGGG=FG5DG9DFGGGG3EGGG5DG+7BFGG5*7::FBGFGFGGGGGF:FBF?CCAFFBFFB>>>B:?(*(*8F(027(2F6
@M02143:5:000000000-JT863:1:1101:25832:5184 1:N:0:44
GACTACCGGGGTATCTAATCCTGTTTGCTCCCCACGCTTTCGCGCCTCAGCGTCAGAACCGGACCAGTTGGCCGCCTTCGCCACTGGTGTTCTTGCGAATATCTACGAATTTCACCTCTACACTCGCAGTTCCACCAACCTCTTCCGGTCTCGAGACCCTCAGTATCAAAGGCAATTCTGTGGTTGAGCCACAGGCTTTCACCCCTGACTTAAAGATCCGCCTACGTGCGCTTTACGCCCAGTGATTCCGAGCAACGCTAGCCCCCTTCGTATTACCGCGGCTGCTGGCACGAAGTTAGCC
+
CCCCCGGGGGGDGGGGGGGGGGGGGGGGGGGGGGGGGGGGGGGGGGGGGGGGGGGGGGGGGGGGGGGFGGGGGGGGGGGGGGGGGGGGGGGGGGGGGGGGGGGGGGGGGGGGGGGGGGGGGGGGGGGGGGGGGGGGGGDGGGGGGGGGGGGGGGGGGFGGGGDGGGGGGGFGGGGGGGGGGGGGGGGGGGGGGGGGGGGGGGGGGGGFGGGGGGGGGGGGGGGGGGGGGGGGGGGGGGGGGGGGGGFGGGGGGGGGFGFGFGGGGGFFFFFBGGFGGFFFF69>FFFFC:4:33>FG4<?/
@M02143:5:000000000-JT863:1:1101:13921:5233 1:N:0:44
GACTACAAGGGTATCTAATCCTGTTCGCTCCCCACGCTCTCGCGCCTCAGCGTCAGAACAGGACCAGGATGCCGCCTTCGCCGCTGGTGTTCCGCCCGATCTCTACGCATTTCACCGCTCCACCGGGCATTCCACATCCCTCTCCCTGCCTCCAGACCGCTCGTGTACCCTGGCCCTCCACCGTTGAGCGGTGGCTTGTCACACGGCACGTGGCGGTCCGCCTGCGCGCGCTTTACGCCCAGTAATTCCGATTAACGCTTGCACCCTCTGTATTACCGCGGCTGCTGGCACGTAGTTAGAC
+
CCCCCGGGGGGGGGGGGGGGGGGGGGGGGGGGGGGGGGGGGGGGGGGGGGGGGGGGGGGGGGGGGGGGGGGGGGGGGGGFGGGGGGGGGGGGGGGGGGGDGGGGGGGGGGGGGGGGDGCGGGGGGGGGGGGGGGGGGGGGGGGGGGGFGFFGGGGGGGGGEGGGGGGGGGGGGGGGGGGGGGGGGGGGGGGGGGGGC7CFGGGGG5>EGGDGGGGGEEEGGGDGGDGGGGGGGGGGGGGGGGGGGFFFGG5<EGGGFGFGFGGGGGFBF?F2CFBFCBFEB;96?DFBG?F?C?4;?<<*1
@M02143:5:000000000-JT863:1:1101:19193:5235 1:N:0:44
GACTACAGGGGTATCTAATCCTGTTCGCTCCCCTAGCTTTCGCGTCTCAGCGTCAGGAACGGCCCAGCGAGCCGCCTTCGCTACTGGTGTTCCTCCCGATATCTGCGCATTTCACCGCTACACCGGAAATTCCACTCGCCTCTACCGTCCTCTAGCCCGGCAGTATCCACCGCACGCCCGAGGTTGAGCCTCAGGTTTTCACGGCAGACTTACCGAACCGCCTACACGCTCTTTACGCCCAATAATTCCGGACAACGCTTGCACCCTACGTATTACCGCGGCTGCTGGCACGTAGTTGGCC
+
CCCCCGGGGGGGGGGGGGGGGGGGGGGGGGGGGGGGGGGGGGGGGGGGGGGGGGGGGGGGGGGGGGGGGGGGGGGGGGGGGGGGGGGGGGGGGGGGGGGGGGGGGGGGGGGGGGGGGGGGGGGGGGGGEGGGGGGGGGGGGGGGGGGGGGGGGGGGGFGGGGGGGGGGGGGGGGGGGGGGGGGGGGFGGGCGGGGGGGGGGGGCGGGGGFGGGGGGGGGGGGGEGFGDGDGGGGFGGGGGCFF6FGFGFFGDEGEGFGFGFG49EC6?@1;?FGDGG6>>127;:7@0*(/-9(>?*6:F9
@M02143:5:000000000-JT863:1:1101:17332:5236 1:N:0:44
GACTACAGGGGTATCTAATCCTGTTCGCTCCCCACACTTTCGCTCCTCAGCGTCAGGTCATGCCCAGAGAACCGCCTTCGCCACCGGTGTTCCTCCTGATATCTGCGCATTTCACCGCTACACCAGGAATTCCAGTCTCCCCTACATCACTCTAGTCTGCCCGTCCCCACCGCAGCTCCGGAGTTGAGCCCCGGACTTTCACGGCAGACTCGACAAACCGCCTACGCGCTCTTTACGCCCAATAATTCCGGATAACGCTTGCGCCCTACGTATTACCGCGGCTGCTGGCACGTAGTTAGCC
+
BCCCCGG@GEGGGGGGCGGGGGGGGGGGGGGGGGGGFGGGGGGCGGGGGGGGGGGG8<,,,,CFFGGGGG?EGGGGGGGGGGGGGGGGGGGGGGGGDFFFGGGG,EFGGGGGGGGGGGGGGGGCFGDGBFFGGG,CFGGGGEGDFA9,CFFG9BF<DFGCFDFG+@FF?7BFFG>+@E<>:3@FGGGGGGGC*C:=FFGGGG,*=EGFG+<;*==B6;FCGGGDF5*7C5>CGGDFGGEGGGGGFDFGGGED*:<CEGFGFG)*8CB0@2F?GGFFD?>511393)7(9(9:G07AFA<F<
@M02143:5:000000000-JT863:1:1101:19626:5238 1:N:0:44
GACTACAAGGGTATCTAATCCTGTTTGCTCCCCACGCTTTCGCGTCTCAGCGTCAGGCTAATGCCAGGGTGCCGCTTTCGCCACTGATGTTCCTCCCGATATCTACGCATTCCACCACTACACCGGGAATTCCGCTTCCCTCTCCTGCCTTCGAGTCGAACAGTATCGAATGACCCTCCCCAGTTGAGCCGGGGGCTTTCACATTCGACTTATCCGACCGCCTGCGCGCTCTTTACGCCCAGTAAATCCGGACAACGCTTGCCACCTACGTATTACCGCGGCTGCTGGCACGTAGTTAGCC
+
CCCCCGGGGGGGGGGGGGGGGGGGGGGGGGGGGGGGGGGGGGGGGGGGGGGGFGGGGGGGGGGGGGGGGGGGGGGGGGGGGGGGGGGGGGGGGGGGGGGGGGGGGGGGGGGGGGGGGGGGGGGGGGGGG,5:<:B?FFGGGGGGGGGGGGGGGGGGGGGGGGGGGGGGGGGGGGFGGGGGGGGGGGGGGGCFGEEDGGGGGGGGCFGGGGGGGGGCEGGEGGGGGGGGGGGGFGGGGGGGGGGFFFFFGGGGGGGGFGFGFGGGGGFFFBFF=<<FFFFFB2,(35@><8?:FFFGG2)*0
@M02143:5:000000000-JT863:1:1101:18919:5239 1:N:0:44
GACTACTAGGGTATCTAATCCCGTTTGCTCCCCTAGCTTTCGCGCCTCAGCGTCAAGAACAGGCCAGGTAGTCGCCTTCGCCACTGGTGTTCCTCCCGATATCTACGCATTTCACCACTACACCGGGAATTCCACTACCCTCTCCTGCCTTCGAGTCGATCAGTATCGCGTGACCCTCCCCAGTTGAGCCGGGGGCTTTCACACGCGACTTGAACGACCGCCTGCGCGCTCTTTACGCCCAGTAAATCCGGACAACGCTCGCCACCTACGTATTACCGCGGCTGCTGGCACGTAGTTAGCC
+
CCCCCGGGGGGGGGGGGGGGGGGGGGGGGGGGGGGGGGGGGGGGGGGGGGGGGGGGGGGGGGGGGGGGGGGGGGGGGGGGGGGGGGGGGGGGGGGGGGGGGGGGGGGGGGGGGGGGGGGGGGGGGGGGGGGGGGGGGGGGGGGGGGGGGGGGGGGGGGGGGGGGGGGGGGGGGGGGGGGGGGGGGGGGGGGEGGGGGGGGGGGGGGGGGGGGGGGGGGGGGGGGGGGGGGGGGGGGGGGGGGGGGGFGGGGGGGGGFGEGEGGGGGFFF<FBGGFGGFFBFFB6??F(*4*4D?>8C<<?<
@M02143:5:000000000-JT863:1:1101:17337:5254 1:N:0:44
GACTACAGGGGTATCTAATCCTGTTCGCTCCCCACACTTTCGCTCCTCAGCGTCAGGTCATGCCCAGAGAACCGCCTTCGCCACCGGTGTTCCTCCTGATATCTGCGCATTTCACCGCTACACCAGGAATTCCAGTCTCCCCTACATCACTCTAGTCTGCCCGTACCCACCGCAGATCCGGAGTTGAGCCCCGGACTTTCACGGCAGACGCGACAAACCGCCTACGAGCTCTTTACGCCCAATAATTCCGGATAACGCTTGCGCCCTACGTATTACCGCGGCTGCTGGCACGTAGTTAGCC
+
CCCCCGGGGGGGGGGGGGGGGGGGGGGGGGGGGGGGGGGGGGGGGGGGGGGGGGGGGGGGGGGGGGGGGGGGGGGGGGGGGGGGGGGGGGGGGGGGGGGGGGGGGGGGGGGGGGGGGGGGGGGGGGGGGGGGGGGGGGGGGGGGGGGGGGGGGGGGGGGGGGGGGGGGGGGGGGEGGGGGGEGGGGGGGGGGDGGGGGGGGGGGGGGGGGGGGGGGGGGEEGDECEEGGGGGGGGGGGGGCFFEGGFGGGGGGEGGFD@GFG<EGGFFFFFF7<2:D0;561(4(297D7F1C<58CAA*0
@M02143:5:000000000-JT863:1:1101:8064:5254 1:N:0:44
GACTACTGGGGTATCTAATCCTGTTTGCTCCCCACGCTGTCGCGCCTCAGCGTCAGTAACAGGCCAGCTCGCCGCCTTCGCCACCGGTGTTCTTCCCAATATCTACGAATTTCACCTCTACACTGGGAATTCCGCGACCCTCTTCCGTCCTCTAGCACACCCGTCTCAAGCGCAGTCCCCAGGTTGAGCCCAGGAATTTCACGCCTGACTAAATGCGCCGCCTACGCGCCCTTTACGCCCAGTAATTCCGGACAACGCTCGCCTCCTACGTCTTACCGCGGCTGCTGGCACGTAGTTAGCC
+
CCCCCGGGGGGGGGGGEFGGGGGGGGGGGGGGGGGGDGGGGGGGGGGGGGGGGGGGGGGGGGGGGGGGGGGEGGGGGGGFGGGGGGGGGGGGGGGCFGGGGGGGGGGGGGGGGGGFFGGGGGGGFFGGFGGGGGGGEEGGGGGGGGGGGGGGGGGGGGGGGGGGGGGGGCFGGGGGGEGGGGGFGGGGGGGGGDGFGGGGGGGGFFFGFFFCFGGGGGGGGGGGGGGCGGGGGGGGGGGGGGFCFGFGGFDGGGG45CDDDGGGGGFFF653<<AFG(7:6969:?F038=?*35EFA)*0
@M02143:5:000000000-JT863:1:1101:15472:5281 1:N:0:44
GACTACAAGGGTATCTAATCCTGTTCGCTCCCCACGCTTTCGCTCCTCAGCGTCAGTTGTTGCCCAGAGACCCGCCTTCGCCACCGGTGTTCCTCCTGATATCTGCGCATTTCACCGCTACACCAGGAATTCCGATCTCCCCTACCGAACTCTAGCCTGCCCGTATCGACTGCAGACCCGGGGTTAAGCCCCGGGCTTTCACAACCGACGCGACAAGCCGCCTACGAGCTCTTTACGCCCAATAATTCCGGACAACGCTCGCGCCCTACGTATTACCGCGGCTGCTGGCAAGTAGTTAGCC
+
CCCCCDFFFEFFFFGGGGGFGFAFGFGGGGEGGFGEGGGCFEDFFGFGGGGGGGEGGGGGEEFGGGGFGGGGGCGFGGGGGGDGGGEGGGGGGFGGGFGGGGGGGGG7FGGGGGGGGGGGGGGGGGGGGGGGGGCGGGGGGGGFGGGGGGGGGGFGGGGGGGGGGGGGGGGGGGGGGGGGGGGGGGGGGCFGDGGGGGGGGGGGGGGGGGG>EEGGFGGEGGGGGGEDGDGGGGGGGGGGGGGGGFFGGGEDGGFGEG>C>EGGED>?F?@)06<FG?BB;>FFF:F07(*-:)*3:<<F?
@M02143:5:000000000-JT863:1:1101:16600:5301 1:N:0:44
GACTACAAGGGTATCTAATCCTGTTTGCTCCCCACGCTTTCGCGCCTCAGTGTCAGTTACAGACCAGAAAGTCGCCTTCGCCACTGGTGTTCCTCCATATCTCTACGCATTTCACCGCTACACATGGAATTCCACTTTCCTCTTCTGCACTCAAGTCTCCCAGTTTCCAATGACCCTCCACGGTTGAGCCGTGGGCTTTCACATCAGACTTAAGAAACCACCTGCGCGCGCTTTACGCCCAATAATTCCGATTAACGCTCGCACCCTACGTATTACCGCGGCTGCTGGCACGTAGTTAGCC
+
CCCCCGGGGGGGGGGGGGGGGGGGGGGGGGGGGGGGGGGGGGGGGGGGGGGGGGGGGGGGGGGGGGGGGGGFGGGGGGGGGGGGGGGGGGGGGGGGGFGGGGGGGGGGGGGGGGGGGGGGGGGGFGGGGGGGGGGGGGGGGGGGGGGGGGGGGGGGGGGGGGGGGFFGGGCCGGGGGGGFDFDGGGGGGGGGGGGGGGGGGGGGGGGGGGGGGFDGGGGGGGGGGEGGGCDEGGGGGGGGGGFGGGFFGGGC*:FDBG>E>E3CGGFBFFF7:FF7C<5:>>(404FBD:@:G?7;::<F6
@M02143:5:000000000-JT863:1:1101:25411:5316 1:N:0:44
GACTACTGGGGTATCTAATCCTGTTTGCTCCCCACGCTTTCGCGCCTCAGCGTCAGAACCGGACCAGACAGCCGCCTTCGCCACTGGTGTTCTTGCGAATATCTACGAATTTCACCTCTACACTCGCAGTTCCACTAACCTCTTCCGGTCTCAAGCCATGCAGTATCGAAGGCAATTCTGTGGTTGAGCCACAGGCTTTCACCCCCGACTTACAAAGCCGCCTACGCGCCCTTTACGCCCAGTAACTCCGAACAACGCTCGCTGCCTACGTATTACCGCGGCTGCTGGCACGTAGTTAGCC
+
CCCCCGGGGGGGGGGGGGGGGGGGGGGGGGGGGGGGGGGGGGGGGGGGGGGGGGGGGGGGGGGGGGGGGGGGGGGGGGGGGGGGGGGGGGGGGGGGGGGGGGGGGGGGGGGGGGGGGGGGGGGGGGGGGGGGGGGGGGGGGGGGGGGGGGGGGGGGGGGFGGGGGGGGGGGGGGGGGGGGGGGGGGGGGGGGGGGGGGGGGGGGGGGEGGGGGCCGGGGGGGGGGGGGGGGGGGGGGGGGGGGGGGFGGGEGGGGFFGFGFGGGGGFFF?F?GGFGGBB@>((16?F7D:FBG:./:94F9
@M02143:5:000000000-JT863:1:1101:16612:5339 1:N:0:44
GACTACAGGGGTATCTAATCCTGTTTGCTCCCCACGCTGTCGCGCCTCAGCGTCAGCCACTGCCCAGCAGACCGCCTTCGCCACCGGTGTTCTTCCGGATCTCTACGCATTCCACCGCTACACCCGGAATTCCATCTGCCTCTACAGTGCTCCAGCCAGCCAGTTCGCACGGCCGACTCGGGGTTGAGCCCCGAGCTTTCACCGCACGCTTGACCCGCCACCTACGCGCCCTTTACGCCCAGTAAATCCGGACAACGCTTGCCACCTACGTATTACCGCGGCTGCTGGCACGTAGTTAGCC
+
CCCCCGGGGGGGGGGGGGGGGGGGGGGGGGGGGGGGGGGGGGGGGGGGGGGGGGGGGGGGGGGGGFGGGGGGGGGGGGGGGGGGGGGGGGGGGGGGGGGGGGGGGGGGGGGGGGGGGGGGGGGFGGGGGGGGGGGGGGGGGGGGGGGGGFGGFGGGGGGGGGGGGGGGGGGGGGGGGGGGGEGCGEGGGGGGGGGGGFGGGGGGGGGGGGGGGGGFEGGGGGGGGGGGGGGGFGGFGGGGGFGG9CBGGGDDGGGGFGFDFGGFEFFFFFFFGGFGGF>@>F>662F?3:FB53>E7<BF4
@M02143:5:000000000-JT863:1:1101:26685:5340 1:N:0:44
GCCTCCCTTTGTATCTAATCCTGTTCGCTCCCCACGCTTTCGCGCCTTAGCGTCAGTACCGTCCCAGCGAGCTGCCTTCGCTATTGGTGTTCCTCCTGATATCTGCGCATTCCACCGCTACACCAGGAATTCCAGTCACCCCTACCGCACTCTAGTCTGCCCGTACCCACTGCAAGCCCCAGGTTGAGCCTGGAGTTTTCACAGCAGACGCGACAAACCGCCTACGAGCTCTTTACGCCCAATAATTCCGGACAACGCTTGCGCCCTCTGTCTTACCGCGGCTGCTGGCACAGAGTTGGCT
+
CCCCCGGFGFGGGGGGGGGGGGGGGFFGGGGGGGGEGGGGGDFGGGGGGGGGGGGGGGGFGGGGFGGG@F7CF8FFGGFFGGDCGGFGGGGGGGGGGGGGCFFGFGGG7FGGGGGGGGGGGGGGGGGGGFGGGGGGGGGGFGGGGGGGGGDEEFGGGGGGGGGFGGGGGGFFGG9FGGGGG7FGGGEGGG8F:B<DFGGGGGFGGGGFGGGGGGGGDFGGGGGGGGGGGGGGGG*:5CG55=CFGGFGGG=DDGCGFGFCFGDEED9?F:FFGF)?7?EF90;2(3?2*193D0?GG<7F)
@M02143:5:000000000-JT863:1:1101:19736:5342 1:N:0:44
GACTACCCGGGTATCTAATCCTGTTTGCTCCCCACGCTTTCGCACCTCAGCGTCAGTACCGGGCCAGTGAGCCGCCTTCGCCACTGGTGTTCTTGCGAATATCTACGAATTTCACCTCTACACTCGCAGTTCCACTCACCTCTCCCGGACTCGAGATCCCCAGTATCAAAGGCAGTTCTGGAGTTGAGCTCCAGGCTTTCACCTCTGACTTAAAGATCCGCCTACGTGCGCTTTACGCCCAGTGATTCCGAACAACGCTAGCCCCCTTCGTATTACCGCGGCTGCTGGCAAGAAGATAGCC
+
CCCCCGGGGGGGGGGGGGGGGGGGGGGGGGGGGGGGGGGGGGGGGGGGGGGGGGGGGGGGGGGGGGGGGGGGGGGGGGGGGGGGGGGGGGGGDFGGGGGGGGGGGGGGGGGGGGGGGGGGGGGGGGGGEFFGGGGGGGGGGGGFGGGGGGGGGGGGGGGGGFGGGGGGGGFGGGGGGGGFGGGGGGGFGGFGGGCFFGGGGGGGGGGGGFGGGGGG?FGGGGGGFGEFGGDEGGFFGGGGGGGGGGFGGFGGE*A*5CBG37DGGDB:??FFGGFGGB>D9>(6:7:7C<*,710+:4)*)
@M02143:5:000000000-JT863:1:1101:7092:5368 1:N:0:44
GACTACAAGGGTATCTAATCCTGTTTGCTCCCCACGCTTTCGCACCTCAGCGTCAATACCTGTCCAGTGAGTCGCCTTCGCCACTGGTGTTCCTCCGCATATCTACGCATTTCACTGCTACACGCGGAATTCCATCCCCCTCTACCGTACTCTAGCCATGCAGTCACAAATGCAGTTCCCAGGTTGAGCCCGGGGATTTCACATCTGTCTTACATAACCGCCTGCGCACGCTTTACGCCCAGTAATTCCGATTAACGCTCGCACCCTACGTATTACCGCGGCTGCTGGCAAGTAGTTAGCC
+
CCCCCGGGGGGGGGGGGGGGGGGGGGGGGGGGGGGGGGGGGGGGGGGGGGGGGGGGGGGGGGGGGGGGGGGGGGGGGGGGGGGGGGGGGGGGGGGGGGGGGGGGGGGGGGGGGGGGGGGGGGGGGGGGGGGGGGGGGGGGGGGGGGGGGGGGGGGGGGGGGGGGGGGGGGGGGGGGGGGGGGGGGGGGGGGGGGGGGGGGGGGGGGGGGGGGGGGGGGGGGGGGGGGGGGGGGGGGGGGGGGGGGGFGGGGGGGGGFGFGFGGGGG:?FBFDCGFFG6>)13>FFFF7<1*(::@FG4)79
@M02143:5:000000000-JT863:1:1101:7110:5369 1:N:0:44
GACTACAAGGGTATCTAATCCTGTTTGCTCCCCACGCTTTCGCACCTCAGCGTCAATACCTGTCCAGTGAGTCGCCTTCGCCACTGGTGTTCCTCCGCATATCTACGCATTTCACTGCTACACGCGGAATTCCATCCCCCTCTACCGTACTCTAGCCATGCAGTCACAAATGCAGTTCCCAGGTTGAGCCCGGGGATTTCACATCTGTCTTACATAACCGCCTGCGCACGCTTTACGCCCAGTAATTCCGATTAACGCTCGCACCCTACGTATTACCGCGGCTGCTGGCACGTAGTTAGCC
+
@CCCCGGGGGGGGGGGGGGGGGGGGGGGGGGGGGGDGGGGGGGGGGGGGGGGGGGEGGGGGGGGGGGGGGGGGGGGGGGGGGGGGGGGGGGGGGGFGGGGGCGGFGGGGGGGGGGGGGGGGGGGGGGGGGGGFGGGDGGGDGGGGGGGGGFFGGGGGGGGGGF<FGGGGGGGGGGGFG<FFFGGGGGGGGGEDEEEGFGGGFCFGDGGGGFFGGGFEGGGGGGGFEGG5CGE>FFFGG@EGGFF?FFGGGGGEEGFEGBE5=DCGG38>054*7:FC0>>999(22F0C?F:<?5*:))*)
@M02143:5:000000000-JT863:1:1101:24427:5380 1:N:0:44
GACTACAAGGGTATCTAATCCTGTTCGCTCCCCACGCTTTCGCTCCTCAGCGTCAGTATCGGCCCAGAGACCCGCCTTCGCCACCGGTGTTCCTCCTGATATCTGCGCATTTCACCGCTACACCAGGAATTCCAGTCTCCCCTGCCGAACTCAAGTCCGCCCGTATCGACTGCAGACCCGGAGTTGAGCTCCGGGATTTCACAGCCGACGCGACGAACCGCCTACGAGCTCTTTACGCCCAATAATTCCGGACAACGCTTGCACCCTACGTATTACCGCGGCTGCTGGCACGTAGTTGGCC
+
CCCCCGGGFGGGGGGGGGGGGGGGGGGGGGGGGGGGGGGGGGGGGGGGGGGGGGGGGGGGGGGGGGGGGGGGGGGGGGGGGGGGGGGGGGGGGGGGGGGGGGGGFGGGGGGGGGGGGGGGGGGGGGGGGGGGGGGGGGGGGGGGGGGGGGGGGGGGGGGGGGGGGGGGGGGGGGGGGFGGGGGGGGGGGCFGGGGGGGGGGGGCFGGGGGGGGGGGGGGGGGDDGGGGGDFGGGGGGEGGGGGGGGFGFGEGGGGGFD5EFGGGGGFBFFFFGGFGG0>B>FFFFF4:DB@?C25;D>79)
@M02143:5:000000000-JT863:1:1101:23858:5468 1:N:0:44
GACTACCCGGGTACTAATCCTGTTTGCTCCCCATGCTTTCGTACCTCAGCGTCAGTATTAGGCCAGATGGCTGCCTTCGCCATCGGTATTCCTCCAGATCTCTACGCATTTCACCGCTACACCTGGAATTCTACCATCCTCTCCCATACTCTAGCTTCCCAGTATCGAATGCAATTCCTAAGTTAAGCTCAGGGATTTCACATCCGACTTAAAAAGCCGCCTACGCACGCTTTACGCCCAGTAAATCCGAGCAACGCTTGCACCCTCTGTATTACCGCGGCTGCTGGCACAGAGTTAGCCG
+
CCCCCGGGGGGGGGGGGGGGGGGGGGGGGGGGGGGGGGGGGGGGGGGGGGGGGGGGGGGGGGGGGGGGGGGGGGGGGGGGGGGGGGGGGGGGGGGGGGGGGGGGGGGGGGGGGGGGGGGGGGGGGGGGGGGGGGGGGGGGGFGGGGGGGGGGGFGGGGGGFGGFFG7FGGGGGGGGGGGGGGGGGGFGACFGGGGGGGGFGGGGGGGGGEGGGGGGGGGGGGGGDECDGGGGGGGGGGGGGGGGGGFGGGGGGGGGEDDGFGGGGG?BFFFFGGFGG>>B>(,4:76:DB>?4(=CG9AFF
@M02143:5:000000000-JT863:1:1101:22806:5502 1:N:0:44
GACTACCGGGGTATCTAATCCCGTTTGCTCCCCTGGCTTTCGCTCCTCAGTGTCAGTGTCGGTCCAGGATGCCGCCTTCGCCACCGGTGTTCCTCCAGATATCTACGCATTTCACCGCTACACCTGGAATTCCGCATCCCTCTCCCGAACTCAAGCCATCCAGTATCAGACGCAGTTCCCCGGTTAAGCCGAGGGATTTCACGTCTGACTTAGTTGGCCACCTACGAGCCCTTTACGCCCAATCATTCCGGACAACGCTCGCACCCTACGTATTACCGCGGCTGCTGGCACGTAGTTCGCC
+
CCCCCGGGDGGGGCGGGGGGGGGFGGGGGGGGGGGGGGGGGGGDFGGGGGGGGGGGGGFFEGGGGGGGDFFGGGEGGDGGGGEGGGGGGGGFGGGGCFFFGGFGGAFGGGGGGGGGGDGGGGGGGGGFGGGGGGGGEGGGGGGGGGGGEGF9FDGGGGGDGFGGGGGGGGGGGCC<EGGGGGGGCFGGGGEE7EGGGGGGGGGGFFGGGGGGGFGGGGGGFGGGGG8DGGGGEE*:DGGGGGC*AFFGGG=3CCEGDGFGFGGGGG30>:FFFG<GD03:096>?:??G0=?77)2*-()0
@M02143:5:000000000-JT863:1:1101:19220:5513 1:N:0:44
GACTACAAGGGTATCTAATCCTGTTTGCTCCCCACGCTTTCGCACCTCAGTGTCAGTATCAGTCCAGGTAGTCGCCTTCGCCACTGGTGTTCCTTCCTATATCTGCGCATTTCACCGCTACACCAGGAATTCCAGTCTCCCCTGCAACACTCTAGTTTGCTCGTATCGACTGCAGACCCGAGGTTGAGCCTCGGGATTTCACAGCCGACGCAACAAACCGCCTACGAGCTCTTTACGCCCAATAATTCCGGACAACGCTTGCACCCTACGTATTACCGCGGCTGCTGGCACGTAGTTCGCC
+
CCCCCGGGGGGGGGGGGGGGGGGGGGGGGGGGGGGGGGGGGGGGGGGGGGGGFGGGGGGGGGGGGGGGGGGGGGGGGGGGGGGGGGGGGGGGGGGGGGGGGGGGGGGGGFGGGGGGGGGGGGGGGGGGGGGGGGGGGGGGGGGGGGGGGGGGGGGGGGGGGGGGGGGGGGGGGGGGGGGGGGGGGGGGGGGGGGGDGGGGGGGGGGGGGGGGGGGGGGGGGGGDGDGDGDGGGGGGGGGGGGGGGGFGGGGGGGFF>DDGFF4CFDF?F:@>GCAGG<>E(1(4(.7:*(*-1(.A*)(..
@M02143:5:000000000-JT863:1:1101:19806:5527 1:N:0:44
GACTACTAGGGTATCTAATCCTGTTTGCTCCCCACGCTGTCGCGCCTCAGCGTCAGTAACGGACCAGCTCGCCGCCTTCGCCACCGGTGTTCTTCCCAATATCTACGAATTTCACCGCTACACCGGGAATTCCGCTTACCTCTCCCGCACTCCAGCAGCCCCGTTTCCGGCGCACCCTCCCAGTTAAGCCGGGAGATTTCACACCAGACATGGACCGCCGCCTACGCACGCTTTACGCCCAGTAACTCCGAACAACGCTCGCTGCCTACGTATTACCGCGGCTGCTGGCACGTAGTTAGCC
+
CCCCCGGGGGGGGGGGGGGGGGGGGGGGGGGGGGGGGGGGGGGEGGGGGGGGGGGGGGGGGGGGGGGGGGGGGGGGGGGGGEFGGGGGGGGGGFFGGGGGGGGGGGGGGGGGGGGGGGGGGGGGGGGGGCGGGGGGGGGGGGGGGGGGGGGGGGGGGGGGGGGGGGGGGGGGGGGGGGGGGGGGGGGGGGGGGGGGGGGGGGGGGGGGGGGGGGGGGGGGGGGGGGGDGGGGGGGGGGGG=F6<FGFGGGDCGEGGFGEGFGGGEGFFFFFBCGADF?)029>>FBF:C?FF7:7;C)-9)
@M02143:5:000000000-JT863:1:1101:11053:5534 1:N:0:44
GACTACAGGGGTATCTAATCCCGTTCGCTCCCCACGCTTTCGCACATGAGCGTCAGGCTAACGCTAGGGTGCCGCTTTCGCCACTGGTATTCCCCCCGATATCTACGCATTCCACCACTACACCGGGAATTCTACACCCCTCTCATCGCCTCAAGTCTGCCAGTCTTCAACGACCTCTCCCAGTTAAGCCGGGAACTTTCACGTCAAACTTAACAGACCGCCTGCGTTCGCTTTACGCCCAATAATTCCGGATAACGCTTGCCCCCTACGTATTACCGCGGCTGCTGGCACGTAGTTAGCC
+
CCCCCGGGGGGGGGGGGGGGGGGGGEF:FEGGGFGCFGGGGGGGGGG<FGGGGGGGCF@EEFC:,CF,6,8C8FG@FCGGG,CB6FGE9FGGDCFC@GGGGGGGGCEGGGGGGGGGGGGGGGGG7+CGGGGGAAF,>,@:FG,@F,@<<FGGGGFGGFCFGGGGF;@F9,@F3<>*?6>FG7<FG@FGGGGG*<*;FGGGGG;<CGCFFGGGG9FFGG>EGGG*;=/*:19CGGGG3EGGG*7CFCFFGGGGGDGGFGD=FFD+;9;BF?FFGCA*:1BE9;BF:?4(>:FB<3)**64B6
@M02143:5:000000000-JT863:1:1101:25158:5545 1:N:0:44
GACTACCAGGGTATCTAATCCTGTTTGCTCCCCATGCTTTCGTACCTCAGCGTCAGTATTAGGCCAGATGGCTGCCTTCGCCATCGGTATTCCTCCAGATCTCTACGCATTTCACCGCTACACCTGGAATTCTACCATCCTCTCCCATACTCTAGCTTCCCAGTATCGAATGCAATTCCTAAGTTAAGCTCAGGGATTTCACATCCGACTTAAAAAGCCGCCTACGCACGCTTTACGCCCAGTAAATCCGATTAACGCTCGCACCCTCTGTATTACCGCGGCTGCTGTCACAGAGTTAGCC
+
CCCCCCF@FGGFGGGGGGGGGCFEFGGGG<FGG8F<6FFAEC<FDGGFF8<FBGGGCCEF,,CCCA<8C6CFFD@@CC@FE:@FFGCFEFF<CCFEGFCFGGGGGGCFEFGGGFEGDGGGGGGGFFGGGGGGGGGGGGGGGGGGGGGGGGGGGGGGGGGGGGGGGGGFFGGGGGGGGGGGGGFGFFGGGGGGGGGGGGFGGGC;8,BEEGCEGFGGDFCEGGGGGGGGGGDGGGGGDGGG5CGF,=AGGGGGGGGGED>5AE3=EGBBFFFAGG47C?E3699((3?)25=>F?)<C<47)
@M02143:5:000000000-JT863:1:1101:12192:5568 1:N:0:44
GACTACAAGGGTATCTAATCCCGTTCGCTCTCCACGCCTTCGCGCCTCAGTGTCAGGGTCGGCCCAGCTGGCCGCCTTCGCCACGGGTGTTCCCCCCGATCTCTACGCATTTCACCACTACACCGGGGATTCCACCAGCCCCTGCCGCCCTCAAGTCCACCAGTCCCCGACGACCCTCCCCGGTTGAGCCGGGGGCTTTCACGCCGGGCACACGCCACCGCCTGCGCGCGCTTTACGCCCAGTAACTCCGGACAACGCTCGGACCCTACGTATTACCGCGGCTGCTGGCACGTAGTTAGCC
+
CCCCCGGGGGGGGGGGGGGGGGGGGGGGGG,FFGGGGGGGGGGGGGGGGGGGGGGGGGGGGGGGGGGGGGGGGGGGGGGGGGGGGGGGGGGGGGGGGGGGGGGGGGGGGGGGGGGGGGGGGGGGCGGGGGGGGGGGGGGGGGGFGGGGGGGGGGGGGGGGGGGGGGGGGGGGEEGFGGGGGGGGGGGGGGGGGGGGGGGGGGGGGGGEG5CGFCEGGGGDEGGGGDGGGGGGGFGGGGGGGGGGGGFGGGGGGDGGED:E>>CGGGBBFB4<CF2FFBEDFF69?062*4FFG<)*2:<F?
@M02143:5:000000000-JT863:1:1101:11224:5572 1:N:0:44
GACTACTAGGGTATCTAATCCTTTTTGCTCCCCACGCTTTCGCATCTCAGAGTCAGGAAGGTCCCAGTGCACTGCCTTCGCCTTTGGTATTCCGCATGATATCAACGGATTTCACCCCTACACCATGCGTTCTATGCACCTCTAACCTCCTCCAGCTCCGCAGTTTCCTCGGCACTCCCACCGTTAGGCGGTGGTCTTTAACCAAAGACTTGCGAAGCCTCCTACATGCTCTTTACGCCCAATAAATCCGGATAACGCTCGAGGCCTACGTATTACCGCTGGTGCTGGCACGTAGTAACCC
+
CCCCCGGGGGGFGGGGGGGGGGGGGGGGGGGGGGGGGGGGGGGGGGGGGGGGGGGGGGGGGGGGGGGGGGGGGGGGGGGGGGGGGGGGGGGGGGGGGGGGGGGGGGGGGGGGGGGGGGGGGGGGGGGGGGGGGGFGGGGGGGGGGGGGGGGGGGGGFGGGGGGGGGGGGGGGGGGGGGGGGGGGGGGGGGGGGGGFGGGGGGGGGGGGGGGGGGGGGGGGGGGGGFFFGGGFGGGGGGGCEGGGGG8F<ECDGGGGFGFGEGGGGGBFFBFDGGFGFBFFF02<4<F:5<F0>:>:*--?5
@M02143:5:000000000-JT863:1:1101:10093:5591 1:N:0:44
GACTACCAGGGTATCTAATCCTGTTCGCTCCCCACGCTTTCGCTCCTCAGCGTCAGTTGTTGCCCAGAGACCCGCCTTCGCCACCGGTGTTCCTCCTGATATCTGCGCATTTCACCGCTACACCAGGAATTCCAGTCTCCCCTGCAACACTCTAGTTTGCTCGTATCGACTGCAGACCCGAGGTTGAGCCTCGGGATTTCACAGCCGACGCAACAAACCGCCTACACGCCCTTTACGCCCAATGATTCCGAACAACGCTTGCACACTCTGTATTACCGCGGCTACTGGCAAAGCGTTAGCC
+
CCCCCGGGGGGGGFFGGGGGGGGGGGGGEFGGGGGGGGGGGGGGGGGGGGGGGGGGGGGGGGGGGGGGGGGGGGGGGGGGGGGGGGCFGGGGGGGGGGGGGGGGFGFGGGGGGGGGGGGGGGGGFGEFGGGGGGFGGGGGGGGGGGAFGGGGGGFGGGFGGGDGCGGGGGGGGGGGGGGGGCGGGGGFGGGGGGGGGGGGGFCFGGG=B8>5CEDGGGGGGGGGGGGGGGGGGGGGDDGGGFGCFGFGEFCDGGGG>DDG3FCG+9:?F294C:):C15<((((.)/4*4*,*()29(4F6
@M02143:5:000000000-JT863:1:1101:18539:5596 1:N:0:44
GACTACTCGGGTATCTAATCCGGATCGCTCCCCACGCTTTCGCTCATGAGTGTCAGGACCAGTCCAGGATGCCGCCTTCGCCGCTGGTGTTCCTCCGGATCTCTACGCATTCCACCACTACACCCGGAATTCCGCATCCCCCTACTGGCCTCCAGTCCGACCGTATCGCACGACACTCCCCAGTTGAGCCGGGGGCTTTCACGCACGACGCATCGAACCACCTGCGAGCGCTTTACGCCCAATAAATCCGGACAACGCTTGCCACCTACGTATTACCGCGGCTGCTGGCAAGTAGTTAGCC
+
CCCCCGGFGGGGGGGGGGGGGGGGGGGGGGGGGGGGGGGGGGGGGCFFGGCFFGGG8EDFGGEGFGGFDFFFGGGGGGGGGGGGGGGGGGGGGGGGEGGGGGGGGGGGGGGGGGDEFGGGGGGGGGGGEGGFGGGGGCGGGGGGGGFDFGGGGGGGGGECEFEGGGGGGGGGCGGG@FGGEGG:FGGGGGGDGCGEGGGGGFGGGGGGGCECC8=FDFGGGGGF>E?DGDDGGGGGDGGGGGGFGGFGGEGGGGFGFC@EFGGFGF7?F1.<DD9CFBB),,,4(.):D(*,:<*0*-54)
@M02143:5:000000000-JT863:1:1101:24464:5604 1:N:0:44
GACTACCAGGGTATCTAATCCTGTTCGCTCCCCTAGCTTTCGCGTCTCAGCGTCAGGAATGGCCCAGCGAGCCGCCTTCGCTACTGGTGTTCCTCCCGATATCTGCGCATTTCACCGCTACACCGGGAATTCCACTCGCCTCTACCATCCTCTCGCCCGGCAGTATCCATCGCACGCCCGAGGTTGAGCCTCAGGATTTCACGACAGACTTACCGAACCGCCTACACGCTCTTTACGCCCAATAAATCAGGACAACGATCGCCCCCTACGTATTACCGCGGTCGCTGGCACGTATTTAGC
+
CCCCCFGGGGGGGGGGGG,FFGFFGGCGFF+CFGGAFFGGGCFGGGGFE@FEG7BFDFGGG8EEEFACCFF7FEEGGGGGGG=FFEFDEECFGEEFGCE+@CFGF9=C>=CGFGGFGGGGGGGGECFE:D,CCC<BFGGEBFGGGGGGGAFFF,@E>BF>CF@BEFC@DCGFDCB<*BFEEEGGGG7<FFFGCGGGG9BCFGFGGGGGFFGFFCEG??8***/:FFGG=<<=7FCCD*:EC>*0CC?D+<CC*2:FE*7C>CDCG396>6FF**)*0-5)-(((-()(*,*(9(*+2.24
@M02143:5:000000000-JT863:1:1101:25080:5606 1:N:0:44
GACTACCAGGGTATCTAATCCTGTTTGCTACCCACGCTTTCGCTCCTCAGCGTCAGTACCGTCCCAGAGAGCTGCTTTCGCCATCGGTGTTCTTCCTGATATCTACGAATTTCACCTCTACACCGGGAATTCCACCCCCCTCTACCGTCCTCTAGTCAGCTAGTTTCCACCGACCCATCCGAGTTGAGCTCGGAGATTTCACGGCAGACTTAGCTCACCGCCTACACGCTCTTTACGCCCAGTAAATCCGGACAACGCTTGCCTCCTACGTATTACCTCGGCTGCTGGCACGTAGTTAGCC
+
CCCCCGGGGGG@FGGGFGFGGGGGGGGGGGGGGGGGGGGGGGGGGGGGGGGGGGGGGGGGDFEGGGGGGGGGGGGGGGGGGGGGGDGGGFGGGGGGGGGGGGGGGGGGGGGGGGGGGGGGGGGGGGGGGGGFGGGGGGGGGGGGGGGGGGGGGGGGGGGGGGGGGGGGGGGG:<FGGDFGGEDFGGGGG9EGCCFCFDFGGGGEGDGGGGGGFGGGGGGGGGCEGGGGGGGGFGFGGGGG=FFGGG=FF5GGGGGG>D>E@GGEFG?FF:F2DGBGG)*8(((7626451*(98>GF))6)
@M02143:5:000000000-JT863:1:1101:4552:5609 1:N:0:44
GACTACAAGGGTATCTAATCCTGTTTGCTCCCCATGCTTTCGTACCTCAGCGTCAGTATTAGGCCAGATGGCTGCCTTCGCCATCGGTGTTCTTCCCAATATCTACGAATTTCACCTCTACACTGGGAATTCCGCGAGCCTCTCCTGCCCTCAAGCCCCGCCGTATCAAGCGCAGTCCCCAGGTTGAGCCCAGGGCTTTCACGCCTGACTAACAGAGCCGCCTACGCGCCCTTTACGCCCAGTAATTCCGAGCAACGCTAGCCCCCTTCGTATTACCGCGGCTGCTGGCACGAAGTTAGCC
+
CCCCCGGGGGGGGGGGGGGGGGGGGGGGGGGGGGGGGGGGGGGGGGGGGGGGGGGGGGGGGFGGGGGGGFGGGGGGGGGGGGGGGGDGGGGGGGGGGGGGGGGGGGGGGGGGGGGGGGGGGGGFEFFGGGGGGDF+F7FGGGGGGGFCCFFGGGGGGGGGGGCGDGGGGDG7FGGGGGGGGGGGGGGGGGG7FCFEGGGGGGFGGGGGGGGFGG78CFFEECCEGEGDEGG=FGGGDGGGGGGGGGBDGFE7C=GD5C3:)<DGCDBBFBFFF<6F7<5>>>>6::4(13*472>8F>A4)
@M02143:5:000000000-JT863:1:1101:26146:5636 1:N:0:44
GACTACAAGGGTATCTAATCCTGTTTGCTCCCCACGCTGTCGCGCCTCAGCGTCAGAAACGGGCCAGCTCGCCGCCTTCGCCACCGGTGTTCTTCCCAATATCTACGAATTTCACCTCTACACTGGGAATTCCGCGAGCCTCTCCCGTCCTCCAGCCCCGCAGTCTCAAGCGCAGCCCCCGGGTTGAGCCCGGGGATTTCACGCCTGACTTGCCGGGCCGCCTACGCGCCCTTTACGCCCAGTGATTCCGAGCAACGCTAGCCCCCTTCGTATTACCGCGGCTGCTGGCACGAAGTTGGCC
+
CCCCCGGFFGGFGGGGGGGGGGGGGGGGGGGGGGGGGGGGGGGGGGGGGGGGGGGGGGGGGGGGGGGGGGGGGECGGGGFGGGGGGGGGGGGGGGGGGGGGGGGGGGGGGGGGGGGGGGGGGGGGGGGGGGGGGGGGGGGGGGGGGGGGGGGGGGGGGGGGGGGGGGGGGGGGGGGGGGGGGGGGGGGGGGGGGGGGGGGGGGGGGGGGGGGGGGGGGGGGGGGGGGGGGGGGGFGGGGGGGGGGGFGGFGGGGGGDDDGFGGGGGBFFFFFGGFGG?DFFFFFF>F>C?FFDBFFGFBF)
@M02143:5:000000000-JT863:1:1101:23954:5637 1:N:0:44
GACTACCAGGGTATCTAATCCTGTTCGCTCCCCACGCTTTCGCTCCTCAGCGTCAGTATCGGCCCAGAGACCCGCCTTCGCCACCGGTGTTCCTCCTGATATCTGCGCATTTCACCGCTACACCAGGAATTCCGTTCTCCCCTGCATGCCTCTAGTCTGCCCGTATCGAAAGCAAGCACCGAGTTAAGCCCGGTGTTTTCACTCCCGACGCGACAAACCGCCTACGAGCCCTTTACGCCCAATAATTCCGGACAACGCTCGCACCCTACGTATTACCGCGGCTGCTGGCACGTAGTTGGCC
+
CCCCCGGGGGGGGFFGGGGGGGGGGGGGGGGGGGGGGGGGGGGGGGGGGGGGGGGGGGGGGGGGGGGGGGGGGGGGGGGGGGGGGGGGGGGGGGGGGGGGGGGGGGGGGGGGGGGGGGGGGGGG?FGGGGGGGGGGGGGGGGGCGGGDGGGGGGGGGGFGGGGGGGGGGCCGGGGGGGGGG7FGGGGFGGGGEGGGGGGGGGGGCGGGGDGGGGDEFGGGGGGGGGGGGGGGGG=FGGGGGGGFGGFGGFGCGGGGFGEGFGGGGGFFFBFDGGFGGFF@;>6((4?(C:F0>?>ED4>F)
@M02143:5:000000000-JT863:1:1101:23428:5647 1:N:0:44
GACTACCAGGGTATCTAATCCCGTTCGCTCCCCTGGCTTTCGTGTCTCAGCGTCAGCACACTCCCAGCTGTCTGTTTTCACCGTTGGCGTTCCAAACGATATCTACGCATTTCACCGCTCCACCGTTTGTTCCGACAGCCCCTAAGTGGCTCAAGAAAAGCAGTATACCAAGCAGTTCCACGGTTGAGCCGTGGGATTTCACAAGGTACTTACAATTCCGCCTACACACGCTTTAAGCCCAGTGATTCCGCCTAACGCTTGGCACCTCTGTCTTACCGCGGCTGCAGCCACCCGAAGG
+
CCCCCGGGGGGGGGGGGGGGGGGGGGGGGGGGGGGGGGGGGGGGGGGGGGGGGGGGGGGGGGGGGGGGGGGGGGGGGGGGGGGGGGGGGGGGGGGGGGGGGGGGGGGGGGGGGGGGGGGGGGGGGGGGGGGGGGGGGGGGGGGGGGGGGGGGGGGGFGEGGGGGGGGGGGGGGGGFGGGGGGGGGGGGGGGGGGGGGGGGGGGGGGGGGGGFGGGGFGGGGGGGGGGGGGGGGGGGGGGGGGGFFGFGGDEGGGGGEDEGFEGCFG:BF?FFGG>FGFFEF9B9:5/,945<D>):70
@M02143:5:000000000-JT863:1:1101:26133:5649 1:N:0:44
GACTACAAGGGTATCTAATCCTGTTTGCTCCCCACGCTGTCGCGCCTCAGCGTCAGAAACGGGCCAGCCCGCCGCCTTCGCCACTGGTGTTCTTCCCAATATCTACGCATTTCACCTCTACACTGGGAATTCCGCTATCCTCTCCCGTCCTCCAGCCCCGCAGTCTCAAGCGCAGCCCCCGGGTTGAGCCCGGGGATTTCACTCCTGACTTGCCGGGCCGCCTACGCGCCCTTTACGCCCAGTGATTCCGAGCAACGCTAGCCCCCTTCGTATTACCGCGGCTGCTGGCACGAAGTTGGCC
+
CCCCCGGGGFGGGGGGFGGGGGFGGEFGGGGGGFCGGG,BFFDFEGGGCFGGGGGGC,6C<C,@FGFD,@CEFGGGGGGGDGDF,C=F8FFFGGGGC?FGGGGGGFG+BCFEEGGGGGGGGGGF,BEGDFGGGDGF++:FFGGFFFGC7CFG8FG8D=F+@FGG:FGCA<9FFF*5,>F:*=FGG<:FGF7=*BF*FFGGCG+5B<8FGFF?F+**1:EEGGG5ECE<E558CGGGGGGGG5D6<:=FG6275CED337*7CFCGGFFFB>7FF4CG<FD6631:D?:G?F03()*2).9/
@M02143:5:000000000-JT863:1:1101:19925:5657 1:N:0:44
GACTACACGGGTATCTAATCCTGTTTGCTCCCCACGCTTTCGCGCCTCAGTGTCAGTTACAGACCAGAAAGTCGCCTTCGCCACTGGTGTTCCTCCATATCTCTACGCATTTCACCGCTACACATGGAATTCCACTTTCCTCTTCTGCACTCAAGTCTCCCAGTTTCCAATGACCCTCCACGGTTGAGCCGTGGGCTTTCACATCAGACTTAAGAAACCACCTGCGCGCGCTTTACGCCCAATAATTCCGGACAACGCTCGGACCCTACGTATCACCGCGGCTGCTGGCACGTAGTTGGCC
+
CCCCCGGGGGGFGGGGGGGGGGGGGGGGGGGGGGGGGGGGGGGGGGGGGGGGGGGGGGGGGGGGGGGGGGGGGGGGGGGGGGGGGGGGGGGGGGGGGGGGGGGGGGGGGGGGGGGGGGGGGGGGGGGGGGGGGGGGGGGGGGGGGGGGGGGGGGGGGGGGGGGGGGGGGGGGGGGGGGGGGGGGGGGGGGGGGGGGGGGGGGGGGGGGGGGGGGGGGGGGGGGGGGGGGGGGGGGGGGGGGGGGGGFGGGGGGGGGFGFGEDDGGGFBF1>?GGFGFFFF>FFB<0??DBF?FFFG76:4)
@M02143:5:000000000-JT863:1:1101:22210:5658 1:N:0:44
GACTACCAGGGTATCTAATCCTGTTCGCTCCCCTAGCTTTCGCGTCTCAGCGTCAGGAACGGCCCAGCGAGCCGCCTTCGCTACTGGTGTTCCTCCCGATATCTGCGCATTTCACCGCTACACCGGGAATTCCACTCGCCTCTACCGTCCTCTAGCCCGGCAGTATCCACCGCACGCCCGAGGTTGAGCCTCAGGTTTTCACGGCAGACTTGCACGACCGCCTGCGCGCTCTTTACGCCCAGTAAATCCGGACAACGCTTGCCACCTACGTATTACCGCGGCTGCTGGCACGTAGTTAGCC
+
CCCCCGGGGGGGGGGGGGGGGGGGGGGGGGGGGGGGGGGGGGGGGGGGGGGGGGGGGGGGGGGGGGGGGGGGGGGGGGGGGGGGGGGGGGGGGGGGGGGGGGGGGGGGGGGGGGGGGGGGGGGGGGGGGGGGGGGGGGGGGGGGGGGGGGGGGGGGGGGGGGGGGGGGGGGGGGGGGGGGGGGGGGGGGGGGGGGGGGGGGGGGGGGGGGGGGGGGGGGGGGGGGGGGGDGFGGGGGGGGGGGGGGFGGGGGGGGGFGFGFGGGGGFFF?FFGGFGG?FFFBFFFFFBG?FF7:5?742*0
@M02143:5:000000000-JT863:1:1101:21647:5675 1:N:0:44
GACTACCAGGGTATCTAATCCTGTTTGCTCCCCACGCTTTCGCGCCTCAGTGTCGGACCTGGCCCAGCTGGCCGCCTTCGCCACGGGTATTCTTCCCGATCTCTACGCATTCCACCGCTACACCCGGAATTCCGCCTGCCTCTGACAAGCTCCAGTCCCCCAGTTCGCACGGCCGACCCGGAGTTGAGCCCCGGGCTTTCACCACACGCTTAAGAGACCGCCTACGCGCCCTTTACGCCCAGTGATTCCGGACAACGCTCGCACCCTCTGTATTACCGCGGCTGCTGGCACGTAGTTAGCC
+
CCCCCACFFEGGDFGGGGFGG<CFCFGD,6CFEFEF@CCFGFDEFEEGGCEEFG@C:FFE<FFFGEFDGFGGGGGGGGGGGEGGGGDGGGFGGGF9FBECBFFGGFGGGGGGGGGGGGGGGFDFGGGGGGGGGGGGGGGGGGGFAFFGGGGGGFGGGEGCCGEGGGGGGGGGGGGGGGGGCFGEGGGGGGGGGGGGGGGGGGGGFFGGGGDGG?CE*CFEGGGGGGGGGGDECFGGDCEGEFGGGGFGGGGDE5FD@GEGFGGGGG::F2B9FGFFGBFFFF6962?:D?F0CB>8C2)10
@M02143:5:000000000-JT863:1:1101:6772:5685 1:N:0:44
GACTACCAGGGTATCTAATCCTGTTTGCTCCCCACGCTGTCGCGCCTCAGCGTCAGGACGAGGCCAGGCCGCCGCCTTCGCCACCGGTGTTCTTCCCAATATCTACGAATTTCACCTCTACACTGGGAATTCCGCGGCCCTCTCCTCGCCTCCAGCCCCGCCGTCTCGGGCGCCGTCCCCGGGTTGAGCCCGGGACTTTCACGCCCGACCGCGCGGGGCCGCCTACGCGCCCTTTACGCCCAGTCATTCCGAGCAACGCTAGCCCCCTTCGTATTACCGCGGCTGCTGGCACGAAATTGGC
+
CCCCCGGGGGGGGGGGGGGGGGGGGGGGGGGGGGGGGGGGGGGGGGGGGGGGGGGGGGGGGGGGGGGGGGGGGGGGGGGGGGGGGGGGGGGGGGGGGGGGGGGGGGGGGGGGGGGGGGGGGGGGGGGGGGGGGGGGGGGGGGGGGGGGGGGGGGGGCGGGGEEGGGGGGGGGGGGGEGGGGGGGGGGGGGGGGGGGGGGGGGGFGGGGGGGGEGGGGGGGGGGGDGEGEDGGDGGGGGGGGGGCFGFFGGGGCEGFFCDCB*9CGGFFFFFBFGFCC<7@>01>01?76:8796>*9:46)
@M02143:5:000000000-JT863:1:1101:18359:5687 1:N:0:44
GACTACAGGGGTATCTAATCCCGTTTGCTACCCTAGCTTTCGCGCCTCAGCGTCAAGAACAGGCCAGGAAGTCGCCTTCGCCACTGGTGTTCCTCCCGATATCTACGCATTTCACCACTACACCGGGAATTCCACTTCCCTCTCCTGCCTTCGAGTCGAGCAGTATCGCGTGACCCTCCCCAGTTGAGCCGGGGGCTTTCACACGCGACTTGAACGACCGCCTGCGCGCTCTTTACGCCCAGTAAATCCGGACAACGCTTGCCACCTACGTATTACCGCGGCTGCTGGCACGTAGTTAGCC
+
CCCCCGGGGGGGGGGGGGGGGGGGGGGGGGGGGGGGGGFGGGGGGGGGGGGGGGGGGGGGGGGGGGGGGGGGGGGGGGGGGGGGGGGGGGGGGGGGGGGGGGGGGGGGGGGGGGGGGGGGGGGGGGGGGGGGGGGGGGGGGGGGGGGGGGGGGGGGGGGEGGGGGGGGGGGGGGGGGGGGGGGGGGGGGGGGGGGGGGGGGGGGGGGGGGGGGGGGEGGGGGGGGGGDG7DFGGGGGGEGGG6FGGFGGGGGGEGF>DEGFGGFFGFBF?<?GGAFG<D>B>9><?FFGFFF<?FEFA4=)
@M02143:5:000000000-JT863:1:1101:20499:5726 1:N:0:44
GACTACTAGGGTATCTAATCCCGTTTGCTCCCCTGGCTTTCGCTCCTCAGCGTCAGTGTTGGTCCAGAATGCCGCCTTCGCCACCGGTGTTCCTCCAGATATCTGCGCATTTCACCGCTACACCAGGAATTCCAGTCTCCCCTACATCACTCTAGCCTGCCCGTACCCACCGCAGATCCGGAGTTGAGCCCCGGACTTTCACGGCAGACGCGACAAACCGCCTACGAGCTCTTTACGCCCAATAATTCCGGATAACGCTTGCGCCCTACGTATTACCGCGGCTGCTGGACCGTAGATCGC
+
CCCCCGGGGGGFGGGGFGGGGGGGGGGGGGGGGGGGGGGGGGGGGGGGGGGGGGGGGGGGGGGGGGGGGGGGGGGGGGGGGGGGGGGGGGGGGGGGGGGGGGGGGGGGGGGGGGGGDGGGGGGGGGGGGGGGGGGGGFGGGGGGGDGGGGGGGGGGGGGGGGGGGGGGGGGGGGGGGGGG@FEGGGGGGGFGGGGGGGGGGGGGGGGCFEEECECGGGGGGGGDG=83CDFCEFFFGGGGGGDFGGFGGGGGEEGD>5B5)/)/;79?F::?GF2FF:>51>>;B09(*(0451)*2)(0
@M02143:5:000000000-JT863:1:1101:27192:5727 1:N:0:44
GCCTCCCCTTTTCTCTCCTCCTTTTTGCTCCCCACGCTGTCGCGCCTCAGCGTCAGTCGCCGCCCAGCAGGCCGCCTTCGCCACCGGTGTTCTTCCGGATCTCTCCGCATTCCACCTCTCCACCCGGACTTCCGCCTTCCCCTCCGGCCCTCCCGCCTGGGAGTATCGCTGGCCGACCCGGGGTGGAGCCCCGGGCTTTCACCATCGACTGCCCCGTCCGCCTACGCGCCCTTTACGCCCAGTGCTTCCTGACACCGCTCGCGCCCTCTGTATTACCGCGGCTGCTGTCACAGAGTTTGCC
+
B<A@CGGGGFGFFFGGGGGGGGFEEGGGGGGFGGG@EGEGGFGDGGDGGGG+CFGCFCCFGEGGGGCFGF7FGDGGGGF<FEFGF:FFEFGGGGGGG>FECEFGGG7FGG=FFGFFGG@FGGGGGG:FEEGGGGGGG@9FFCFFEC*BFFFGEG*<F:D*>F*<4,7CEEFDEGG>CEGDDG7F*:CGGG5?C5CCGFGG9CF?+2**:CECCCEG8C*/5CD=E5>)>C7EGGFG*;:?CCDC+0*2A++:+965535C):9EE738F?*-2:9FG0:)((4-1?64D)96*(9+7).9*
@M02143:5:000000000-JT863:1:1101:7296:5738 1:N:0:44
GACTACAGGGGTATCTAATCCTGTTTGCTCCCCATGCTTTCGTACCTCAGCGTCAGTATTAGGCCAGATGGCTGCCTTCGCCATCGGTATTCCTCCAGATCTCTACGCATTTCACCGCTACACAGGAAATTCCACTACCCTCTACCAAACTCTAGCTTGCCAGTTTTGGATGCAGTTCCCAGGTTGAGCCCGGGGATTTCACATTCAACTTAACAAACCACCTACGCGCGCTTTACGCCCAGTAATTCCGATTAACGCTTGCACCCTCTGTATTACCGCGGCTGCTGGCACAGAGTTAGCC
+
@CC8BFFFFGDGGGGGGGGGGGGGGGGGGGGGGGGGGGCFFGGGGGGGGGGGFGGGGFGGGGGGGGGGGGGGGGGGGGGFGGGGGGGGGGGGGGGGGGGFFFDGGGGGGGGGGGFFFGGGGGGGGGGGGFFGGGFFGDGFGGGGGGGGGGGGGGDGGGGGGGGGGGGGGGCGGGFGDGFGGFGFGGGCGFGGGGGCFGGGGGGCGGGGGGGGGGGGGGGGGGGGGGGD=CDGDGGCDGGGGFFGFCFDFFGGGEGGAGDC>FGGGDFFF?FA>7<D7237>B>F???:G2*498?G79>89
@M02143:5:000000000-JT863:1:1101:9503:5806 1:N:0:44
GACTACAAGGGTATCTAATCCTGTTCGCTCCCCACGCTTTCGCTCCTCAGCGTCAGTTGTTGCCCAGAGACCCGCCTTCGCCACCGGTGTTCCTCCTGATATCTGCGCATTTCACCGCTACACCAGGAATTCCAGTCTCCCCTGCAACACTCTAGTCTGCTCGTATCGACTGCAGGCCTGAGGTTGAGCCTCAGGTTTTCACAGCCGACGCAACAAACCGCCTACGAGCTCTTTACGCCCAATAATTCCGGACAACGCTCGCACCCTACGTATTACCGCGGCTGCTGGCACGTAGTTGGCC
+
CCCCCGGGGGGFGGGGGGGGGGGGGFGGGGGGGGGGGGGGGGGGGGGGGGGGGGGGGGGGGGGGGGGGGGGGGGGGGGGGGGGGGGGGGGGGGGGGGGGGGGGGGGGGGGGGGGGGGGGGGGGGGGGGGGGGGGGGGGGGGGGGFFGGGGGGGGGFGGGGDCGGGGGEGGGGGGFGGGGGGGGGGGGGGGGGDGGFGGGGGGGGGGDGGGGGGGGGGGGGGGGGGGGGGGGGGGGGGGGGGGGGGGFGGGEDGGGGFGBGFGGGGGF?F67>FFFFG0353>>B?))5>?@6<3>;C>746
@M02143:5:000000000-JT863:1:1101:9873:5840 1:N:0:44
GACTACAAGGGTATCTAATCCCGTTCGCTCCCCACGCCTTCGTGCCTCAGCGTCAGGTGTATCCCAGCTGGCCGCCTTCGCCACGGGTGTTCCTCCCGATCTCTACGCATTTCACCACTACACCGGGAATTCCACCAGCCCCTGATACCCTCAAGCCTGCCCGTCCCCGACGACCCTCCCCGGTTAAGCCGGGGGCTTTCACGTCGGGCGCGCGAGGCCGCCTGCGCGCGCTTTACGCCCAATAACTCCGGACAACGCTCGGCCCCTACGTATTACCGCGGCTGCTGGCACGTAGTTCGCC
+
CCCCCGGGGGGFEGGGGGGGGGGGGGGGGGGGGGGGGGGGGFGFGGGGGGGGGGGGGGGGGGGGGGGGGGGGGGGGGGGGGGGG@CFFGGGGGGGGGGGGGGGGGGGGGGGGGGGGGGGGGGGGGGD7CGGGGGGGGGGGGGGGGGFGGGGGGGGGGGGGGGGGGGGGFDGGGGGGGGGGGGCGGGGFGGEFGGFEGGGGGGGFGD*1:=CDGEEEGGGGGGGGFECCEDDG>FFG:EGGGCFGFG7DGGDDGD=FEGFGDEDGGGFF7(73?><GG0>EB6((-)02C??01()**-4>;
@M02143:5:000000000-JT863:1:1101:4506:5850 1:N:0:44
GACTACTGGGGTATCTAATCCCGTTCGCTCCCCACGCTCTCGCGCCTCAGCGTCAGTACAGGGCCAGGTCGCCGCCTTCGCCGCTGGTGTTCCGCCCGATCTCTACGCATTTCACCGCTCCACCGGGCATTCCACGACCCTCTCCCTGCCTCCAGCCGGTCTGTCTACCGAGTCCGCCCACGGTTGAGCCGTGGAGTGTCACCCAGCACATAACCGGCCGCCTGCGCGCGCTGTACGCCCAGTCAATCCGGACAACGCTTGCCCCCTCTGTCTTACCTCAGCTGCTGGCACGACGTTAGCC
+
CCCCCGGGFGGGGGGGGGFGGGCGGGGGGGGGGFGGGEGDEFGEGGGED<C:FEGCFFFCGFFGGDFGGGGGGFGCCFGFGGFCFC:FFCFFC?EGD@C+@EFGGG@FGGGFGGGDEGGGGGFGGGEGGGGGGGGGGDDGGG7@FGG><FGG>3FFGGGFFFGGFF9FF7**6<C*BCFGGECFGGCFGGGGG***3:AFGGECE*8*;@G7AFCG=>?5EGGGGE5):7DC5C7CFGGG57CCGGFFCCC<5E=F5C5>3C<+;D>F?)/672);*)*0,4)52))(946(9-.*/3(10
@M02143:5:000000000-JT863:1:1101:8253:5853 1:N:0:44
GACTACAGGGGTATCTAATCCTGTTTGCTCCCCACGCTTTCGCACCTCAGTGTCAGTATTAGTCCAGGTGGTCGCCTTCGCCACTGGTGTTCCTTCCTATATCTACGCATTTCACCGCTACACAGGAAATTCCACCACCCTCTACCATACTCTAGTCAGTCAGTTTTGAATGCAGTTCCCAGGTTGAGCCCGGGGATTTCACATTCAACTTAACAAACCACCTGCGCGCGCTTTACGCCCAATAATTCCGGATAACGCTTGCCACCTACGTATTACCGCGGCTGCTGGCACGTAGTTAGCC
+
CCCCCGGGGGGGGGGGGGGGGGGGGGGGGGGGGGGGGGGGGGGGGGGGGGGGGGGGGGGGGGGGGGGFGGGGGGGGGGGGGGGGGGGGGGGGGGGGGGGGFGGGGGGGGGGGGGGGGGGGGGGGGGGGGGGGGGGGGGGGGGGGGGGGGGGGGGGGGGGGGGGGGGGGGGGGGGGGGGGGGGGGGGGGGGGGGGGGGGGGGGGGGGGGGGFEGGGGCGGGGGF?FGGGGGGGGGGGGGGGGGGGGGFGGGGGGGGGEGFGFGGGGGFFF?FBFGFFGFFFFFFFFFF2*4=?<:>C*4<F9
@M02143:5:000000000-JT863:1:1101:15110:5879 1:N:0:44
GACTACCAGGGTATCTAATCCTGTTCGCTCCCCACGCTTTCGCGCCTCAGCGTCAGTATTAAGCCAGGTGGCTGCCTTCGCCATTGACGTTCCTTCCGATCTCTACGCATTTCACCGCTACACCGGAAATTCCGCCACCCTCTCTTATACTCCAGTCACATAGTCTGCGATGCACTTCCCAGGTTAAGCCCAGGGCTTTCACATCACTCACATCTGACCGCCTACGCGCCCTTTACGCCCAGTAACTCCGATTAACGCTTGCACCCTCTGTATTACCGCGGCTGCTGGCACAGAGTTTGCC
+
CCCCCGGGGGGGGGGGGGGGGGGGGGGGGGGGGGGGGGGGGGGGGGGGGGGGGGGGGGGGGGGGGGGGGGFFGGGGGGGGGGGGGGGGGGGGGGGGGGGEEGGGGGGGGGGGGGGGGGGGGGGGGGGFFGGGGGGGGGGGGGGGGGGGGGGGGGGGGGGGGGGGGGGGGEGGGFGGGGGGGGGGGGGGGGGGGGGGGGGGGGGGGGGGGGGGFGGGEGGGGGGGGGGDGGGGGGGGDGGGGGGGGGFGGGGCGD?FF5>GFGFGGGBFFFF4FDACGFEDB111?::3C7*45(99:<AF6
@M02143:5:000000000-JT863:1:1101:26076:5882 1:N:0:44
GACTACCGGGGTATCTAATCCTGTTCGCTCCCCACGCTTTCGCTCCTCAGCGTCAGTTATTGCCCAGAGACCCGCCTTCGCCACCGGTGTTCCTCCTGATATCTGCGCATTTCACCGCTACACCAGGAATTCCAGTCTCCCCTGCAATACTCTAGTTTGCCCGTATCGACTGCAGACCCGAGGTTGAGCCTCGGGATTTCACAGCCGACGCGACAGACCGCCTACGAGCTCTTTACGCCCAATAATTCCGGACAACGCTTGCACCCTACGTATTACCGCGGCTGCTGGCACGTAGTTAGCC
+
CCCCCGGGGGGGGGGGGGGGGGGGGGGGGGGGGGGGGGGGGGGGGGGGGGGGGGGGGGGGGGGGGGGGGGGGGGGGGGGGGGGGGGGGGGGGGGGGGGGGGGGGGGGGGGGGGGGGGGGGGGGGGGGGGGGGGGGGGGGGGGGGGGGGGGGGGGGGGGGGEFFGGGGGGGGGGGGGGGGGGGGGGGGGGGGGGGGGGGGGGGGGGFGGGGGGGGGGGGGGGGGGG=EGGGGGGGGGGGGGGGGGGGFGGGGGGGGGFCBDFGG?FD?FFBF?GGFFG:DDFB>B:06:DF=BC3>EGFD=0
@M02143:5:000000000-JT863:1:1101:19242:5892 1:N:0:44
GACTACTAGGGTATCTAATCCCAGTCCCTTGCACTGCAGCCACCCGTAGG
+
CCCCCGGGGGGGGGGGGGGGGGGGGGGGGGGGGGGGGGGGGGGGGGGGGG
@M02143:5:000000000-JT863:1:1101:15325:5903 1:N:0:44
GACTACAAGGGTATCTAATCCTGTTCGCTCCCCATGCTTTCGCTCCTCAGCGTCAGTTAATGCCCAGAGACCTGCCTTCGCCATCGGTGTTCCTCCTGATATCTGCGCATTTCACCGCTACACCAGGAATTCCAGTCTCCCCTACATCACTCTAGTCTGCCCGTACCCACCGCAGATCCGGAGTTGAGCCCCGGACTTTCACGGCAGACGCGACAAACCGCCTACGAGCTCTTTACGCCCAATAATTCCGGATAACGCTTGCGCCCTACGTATTACCGCGGCTGCTGGCACGTAGTTAGCC
+
CCCCCGGGGGGGGGGGGGGGGGGGGGGGGGGGGGGGGGGGGGGGGGGGGGGGGGGGGGGGGGGGGGGGGGGGGGGGGGGGGGGGGGGGGGGGGGGGGGGGGGGGGGGGGGGGGGGGGGGGGGGGGGGGGGGGGGGGGGGGGGGGGGGGGGGGGGGGGGGGGGGGGGGGGGGGGGGGGGGGG7FGGGGGGGGGGGGGGGGGGGGGGGGGGGGGGGGGGGGGGGGGGGGGGGGGGGGGCGGGDFGGGGFGGGGGGGFGFGBEFGCEGDBFF?FBFFAFF2:@>B>F??40CBF?<(./C<AF?
@M02143:5:000000000-JT863:1:1101:16783:5906 1:N:0:44
GACTACCAGGGTATCTAATCCCGTTCGCTCCCCCGGCCTTCGCGCCTCAGCGTCAGGTGTGGCCCAGCCGGCCGCCTTCGCCACGGGTGTTCCTCCCGATATCTACGCATTTCACCACTACACCGGGAATTCCACCGACCTCTGCCACCCTCCAGTCCCGCCGTCCCGCGCCACCCGCCCCGGTTGAGCCGGGGGCTTTCAGACGCGGCCCGCGGGACCGCCTGCGCGCGCTTTACGCCCAGTAACCCCGGACAACGCCCGCACCCTACGTGTTACCGCGGCTGCTGGCACGTAGATGGCC
+
CCCCCGGGGGGGGGGGGGGGGFCGGECGGG@FG7FFGF@FGGGGDGGGGEGGGE@FG96CC7<EFEGGGGGGGGGGDDFGGGGE=+==4CGEFGGGD@CFEFEDGG<CFEGC,AFA>>BFGGFG+:FED,FFGGGFGD:FCFEFGGGG@:DFGGF@:>FCGG*=FCFGG@FCEGFGE@FGGGE2:8?:F8E>E8EE888CF9CFC>8CC*:888E85?8EGCC/A5CCGDC8C*:CCEEEEECGG7*9CC*1:7:D@:)*.>)?*<:,>?5,*24:C?@E14;9())(91/(7:)**)))0
@M02143:5:000000000-JT863:1:1101:25514:5953 1:N:0:44
GACTACCAGGGTATCTAATCCTGTTTGCTCCCCACGCTGTCGCGCCTCAGCGTCAGGACGAGGCCAGGCCGCCGCCTTCGCCACCGGTGTTCTTCCCAATATCTACGAATTTCACCTCTACACTGGGAATTCCGCGGCCCTCTCCTCGCCTCCAGCCCCGCCGTCTCGGGCGCCGTCCCCGGGTTGAGCCCGGGACTTTCACGCCCGACCGCGCGGGGCCGCCTACGCGCCCTTTACGCCCAGTGATTCCGAACAACGCTAGCCCCCTTCGTATTACCGCGGCTGCTGGCACGAAGTTAGG
+
CCCCCGGGGGGGGGGGGGGGGGGGGGGGGGGGGGGGGGGGGGGGGGGGGGGGGGGGGFGGGGGGGGGGGGGGGGGGGGGGGGGGGGGGGGGGGGFGGGGGGGGGGGGGGGGGGGGGGGGGGGGGGGGGGGGGGGGGGGGGGGCFGGGEFEGGGGGGGGGGGGGGGGGGGGGGGGGGGGGGGGEEEGFGGGGGGGGGFGGFGGGFGGGGGGEEGGEGGE>>EGD=CGEGGGGGGGDGFGGGGEGGGG?FFFEDGGGGFGFGFGGGGGFF>1;8FD:GGABF>>FFF(9242@2*4>276>0)
@M02143:5:000000000-JT863:1:1101:8669:5969 1:N:0:44
GACTACCAGGGTATCTAATCCTGTTTGCTCCCCACGCTTTCGCACCTCAGTGTCAGTATCAGTCCAGGTAGTCGCCTTCGCCACTGGTGTTCCTTCCTATATCTACGCATTTCACCGCTACACAGGAAATTCCACTACCCTCTACCATACTCTAGCTTGCCAGTTTTGGATGCAGTTCCCAGGTTGAGCCCGGGGATTTCACATTCAACTTAACAAACCACCTACGCGCGCTTTACGCCCAGTAATTCCGATTAACGCTTGCACCCTCTGTATTACCGAGGCTGCTGGCACAGAGTTAGCC
+
CCCCCGFFGGGGGGGGGGFGGGGGGGGGGGGGGFFFGGGGGGGGGGGGGGEEGGGGGGGGGGFGGFGGGGGGGGGGEGGGGGGGGGGGGCFGGGGGGGGFGECEGGGGGGDGGGFGGGGGGGGGGGGGGGGGGGGGGGGGGGGGGGGGGGGGGGGGGFGGGFGEFGGGGGFGGGFFGGGGGGGGGGGGGFGFGEGECFGGGGGGGGCFGGGGGGGGGGFFF8FGGCECED<C>FFGGGEGGGGGGGFGFFGGGGGGFGEGFCG9EC:1<>@:>7>:>0.;;(1.,8:>C:F893)22:AF6
@M02143:5:000000000-JT863:1:1101:16374:5988 1:N:0:44
GACTACAAGGGTATCTAATCTAATTGTTCGCAGCCACCCGTAGG
+
CCCCCGGGGGGFGFGGGGGGGGGGGGGGGGGGGGGGGGGGFGGG
@M02143:5:000000000-JT863:1:1101:4845:5999 1:N:0:44
GACTACCGGGGTATCTAATCCTGTTTGCTCCCCACGCTTTCGCGCCTCAGTGTCAGTTACAGACCAGAAAGTCGCCTTCGCCACTGGTGTTCCTCCATATCTCTACGCATTTCACCGCTACACATGGAATTCCACTTTCCTCTACTGCACTCAAGTCTAACAGTTTCCAATGCACACAATGGTTGAGCCACTGCCTTTTACATCAGACTTATTAAACCACCTGCGCTCGCTTTACGCCCAATAAATCCGGACAACGCTCGGGACCTACGTATTACCGCGGCTGCAGGCACGAAGTAGGCCG
+
CCCCCGGGGGGGGFGGGGGGEEFEFF@EGGGGGGGDGGGG<FEGGGECFFEFGFAFGFFFGFFECFFFC<FFCFEG@EFGGEGGGGGGF<FFA9FGFGCF??CFGGFFGDCFGGGEEGGGCFGGGGGGGGGFGGGGGGGGGGGGGGFGGGGGGGGGGGGGCFFGGGGGGGG:FFCGGGCGGCFGGGGGCFGGGGGGGGGGGGGGG93@FGFGGGGGGGGGEF4C4C8??DGFFCG4CGEECGGGFF+CC5CGG*12>5>EFC):87<:@79A7:)**(.0(472((711,)(14)+*..)0
@M02143:5:000000000-JT863:1:1101:12747:6018 1:N:0:44
GACTACAAGGGTATCTAATCCTGTTCGCTCCCCACGCTTTCGCTCCTCAGCGTCAGTTACAGACCAGAGAGTCGCCTTCGCCACTGGTGTTCCTCCACATCTCTACGCATTTCACCGCTACACGTGGAATTCCACTCTCCTCTTCTGCACTCAAGTTCCCCAGTTTCCAATGACCCTCCCCGGTTGAGCCGGGGGCTTTCACATCAGACTTAAGAAACCGCCTGCGAGCCCTTTACGCCCAATAATTCCGGACAACGCTTGCCACCTACGTATTACCGCGGCTGCTGGCACGTAGTTGGCC
+
CCCCCGGGGGGGGGGGGGGGGGGGGGGGGGGGGGGGGGGGGGDEGGGGGGGGGGGGGGGGGGGGGGGGGGGEGGGGGGGGGGGGGGGGGGGGGGGGGGGGGGGGGGGGGGGGGGGGGGGGGGGGGGGGGGGGGGGGGGGGGGGCGGGGGGGGGGGFFGGGGGGGGGGGGGGGGGGGGGGGGGGGGGGGGGGGGGGGGGGGGGGGGGGGGGGGGGGGGGGGGGGFDEGGGGGGGGGGGGGGGGFGGGFGGGGGGGGGFGFGFGGGGGFFFFFFCGADFFB@619>6:??G?FFC(7;><?4/
@M02143:5:000000000-JT863:1:1101:17674:6023 1:N:0:44
GACTACAGGGGTATCTAATCCTGTTTGCTCCCCACGCTTTCGCACCTCAGTGTCAGTATTAGTCCAGGTGGTCGCCTTCGCCACTGGTGTTCCTTCCTATATCTACGCATTTCACCGCTACACAGGAAATTCCACCACCCTCTACCATACTCTAGTCAGTCAGTTTTGAATGCAGTTCCCAGGTTGAGCCCGGGGATTTCACATCCAACTTAACAAACCACCTACGCGCGCTTTACGCCCAGTAATTCCGATTAACGCTTGCACCCTCTGTATTACCGCGGCTGCTGGCACGTAGTTAGCC
+
CCCCCGGGGGGGGGGGGGGGGGGGGGGGGGGGGGGGGGGGGGGGGGGGGGGGGGGGGGGGGGGGGGGGGGGGGGGGGGGGGGGGGGGGGGGGGGGGGGGGGFGGGGGGGGGGGGGGGGGGGGGGGGGGGGGGGGGGGGGGGGGGGGGGGGGGGGGGGGGGGGGGGGGGGGGGGGGGGGGGGGGGGGGGGGGGGGGGDGGGGGGGGGGGGGGGGGGGGGGGGGGGGGGGGDGGGGGGGGGGGGGGGGFGGGGGDGGG>DFGFGGGGGFFFBFFGGFGG?>7>66>F:@(*.=BG?:EFFBB)
@M02143:5:000000000-JT863:1:1101:22829:6058 1:N:0:44
GACTACTAGGGTATCTAATCCGGATCGCTCCCCACGCTTTCGCTCCTGAGTGTCAGGACCAGTCCAGGATGCCGCCTTCGCCGCTGGTGTTCCTCCGGATCTCTACGCATTCCACCACTACACCCGGAATTCCGCATCCCCCTACTGGCCTCCAGTCCGCCCGTATCGCACGACCCTCCCCGGTTGAGCCGGGGCCTTTCACGCACGACGCGACGGACCACCTGCGAGCGCTTTACGCCCAATAAATCCGGACAACGCTTGCCCCCTACGTATTACCGAGGCTGCTGGCACGTAGTTGGCC
+
CCCCC8FEGFGGFG9FFGEGGGD7FGGGDECFEGGGGGGGGGGG8FFEGGGGGGGGFGGGGGGFEGF@GFEGGGGGGEGGGDCFGGGGGGFGGGGGGGGGGGGGGFGGGGGGGFGFGGFFGGGGEGGGGGFGGGGGDGGGGGGGGGFA<FC>FGFFGGFGGGGGGFGGGGGCFGFGFGGFG@FFCFBFGG8:@<F8<FFGGGGGCEGGGCEEGGGDGGGGGGFEGG>DGGGGCCFGGGGEEDGGGC=CFGGGD=CGFD:C>CFFGC9BF?FBGGFGG6))-4,3??::C<F?FFF?79:?6
@M02143:5:000000000-JT863:1:1101:13900:6064 1:N:0:44
GACTACCAGGGTATCTAATCCCGTTTGCTCCCCTGGCTTTCGCGCCTCAGCGTCAGAAGAGGTCCAGCGCGCCGCTTTCGCCACCGGTGTTCCTTCCGATATCTACGCATTTCACCGCTACACAGGAAATTCCACTACCCTCTACCATACTCTAGCTTGCCAGTTTTGGATGCAGTTCCCAGGTTGAGCCCGGGGATTTCACATTCAACTTAACAAACCACCTACGCGCGCTTTACGCCCAGTAATTCCGATTAACGCTTGCACCCTCTGTATTACCGCGGCTGCTGGCACAGAGTTAGCC
+
CCCCCGGGGGGGGGGGGGGGFGGGGGGGGGGGGGGGGGGGGGGGGGGGGGGGGGGGGGGGGGGGGGGGGGGGGGGGGGGGGGGGGGGGGGGFGGGGGGGDGDFGGGGGGGGGFGGFFCEFGGGGCFGGGGGGGGGGGGGGGGGGGGGGGGGGGGGGGGFGGGGGGGGCGGGCGGGGGGGGFGGGGGGGGGGGGGGGGCFGGGGGGGGGG?FGGGGGGGGGGGGGGGGGGGGGGGGGGGGGGGGGGGFGGGGGGGGFFGEGFGGGFGFFFFF<CFAF>?@>699B?F?BD:6495;+?AAF6
@M02143:5:000000000-JT863:1:1101:25306:6071 1:N:0:44
GACTACAAGGGTATCTAATCCTGTTCGCTCCCCTAGCTTTCGCGCCTGAGCGTCAGGTAAGGCCCAGAGATCCGCCTTCGCCACCGGTGTTCCTCCTGATATCTGCGCATTTCACCGCTACACCAGGAATTCCGATCTCCCCTACCTACCTCTAGCCTGACAGTATCGAATGCAGTCACGGGGTTGAGCCCCGGGATTTCACAACCGACTTGCCAAGCCGCCTGCGCGCTCTTTACGCCCAATGATTCCGGACAACGCTCGCCTCCTACGTTTTACCGCGGCTGCTGGCACGTAGTTAGCC
+
CCCCCGGGGGGGGGGGGGGGGGGGGGGGGGGGGGGFGFGGGGGGGGGGGGGGGGGG<FCFGGGGGGGGG<FFFGGGGGGGGGGGGGDGGGGGGGGGGGFGGGGGGGGGGGGGGGGGGGGGGGGGGGGGFGGGGGGEGGGGFGGGGGGGGGGGGGGGGGGGGGGGGGGGGGGGGGGGGGGGGGGEGGGGGGGGGGGGGGGGGGG9CCGGGGGGGGGGGGGGGGDGGGGGGGGGGGGGGGGGGFC?7CFGGG=C5CFGFGDEBGGEGGBFF?F(*CAGGBFE;;;F??F?D7FFD<FGGBFF0
@M02143:5:000000000-JT863:1:1101:8650:6073 1:N:0:44
GACTACTAGGGTATCTAATCCTGTTCGCTCCCCATGCTTTCGCTCCTCAGCGTCAGTTAATGCCCAGAGACCTGCCTTCGCCATCGGTGTTCCTCCTGATATCTGCGCATTTCACCGCTACACCAGGAATTCCAGTCTCCCCTACATCACTCTAGCCTGCCCGTACCCACCGCAGATCCGGAGTTGAGCCCCGGACTTTCACGGCAGACGCGACAAACCGCCTACGAGCTCTTTACGCCCAATAATTCCGGACAACGCTTGCACCCTACGTATTACCGCGGCTGCTGGCCCGTAGTTGGCC
+
CCCCCGGGGGGGGGGGGGGGGGGGGGGGGGGGGGGGGGGGGGGGGGGGGGGGGGGGGGGGGGGGGFGGGGGGGGGGGGGGGGGGGGGGGGGGGGGGGGGGGGGFGGGGGGGGGGGGGGGGGGGGFGGGCCGGGFGFGCGGFGGGGGGGGGGGGGGGFFGGGFGGFCFDGDGGGGGGDGFFEECFGGGGGGGGFEGEGFFGGGGEGG>FGGGGGGGGGGCEGEGGGGGDC3CFGFGGDG>EGGFGGGFG:ECDCEFGDGFGF=FCFG?F>1<<77:FF6B@66>F0>F:<()4D9)2*6>@7
@M02143:5:000000000-JT863:1:1101:9365:6075 1:N:0:44
GACTACAAGGGTATCTAATCCTGTTTGCTCCCCACGCTTTCGCACCTCAGTGTCAGTATCAGTCCAGGTGGTCGCCTTCGCCACTGGTGTTCCTTCCTATATCTACGCATTTCACCGCTACACAGGAAATTCCACCACCCTCTACCATACTCTAGTCAGTCAGTTTTGAATGCAGTTCCCAGGTTGAGCCCGGGGATTTCACATCCAACTTAACAAACCACCTACGCGCGCTTTACGCCCAGTAATTCCGATTAACGCTCGCACCCTCTGTATTACCGCGGCTGCTGGCACAGAGTTAGCC
+
CCCCCGGGGGGGGGGGGGGGGGGGGGGGGGGGGGGGGGGGGGGGGGGGGGGGGGGGGGGGGGGGGGGGGGGGGGGGGGGGGGGGGGGGGGGGGGFGGGGGGGGGGGGGGGGGGGGGGGGGGGGGGGGGGGGGGGGGGGGGGGGGGGGGGGGGGGGGGGGGGGGGGGGGGGGGGGGGGGGGGGGGGGGGGGGGGGGGGGGGGGGGGGFGGGGGGGGGGGGEGGFGGCGGGGGGGGGGGGG>EFGGGGFGGGGGGGGFEGFGFGGGGGFFFDFFGGDGF?FF1>>2?FF03:?40(/3*5:?)
@M02143:5:000000000-JT863:1:1101:18973:6086 1:N:0:44
GACTACAAGGGTATCTAATCCTGTTCGCTCCCCATGCTTTCGCTCCTCAGCGTCAGTTACGGCCCAGAGATCTGCCTTCGCCATCGGTGTTCCTCCTGATATCTGCGCATTTCACCGCTACACCAGGAATTCCAGTCTCCCCTGCAACACTCTAGTTTGCTCGTATCGACTGCAGACCCGAGGTTGAGCCTCGGGATTTCACAGCCGACGCAACAAACCGCCTACGAGCTCTTTACGCCCAATAATTCCGGACAACGCTTGCACCCTACGTATTACCGCGGCTGCTGGCAAGTAGATGGCC
+
CCCCCGGEFGGGGGGGFEFCFGFFGE@:FFGGGGGGGGAAFGC7FFFGFC@FBCEGGFGEEBF:@FFGCFDFFGFGDE<6:,BB,C:C:FCCFCG8CF?E?DEEAFFEGGEEGGG9=C:F7FGGGGGGFFDFGGGFGGGA?FFEFFGEFEFGFFGGGGGG9FFFG@=FGEEGGFFGD:FGG@GGFCCFGG@>C7FCCGCGGGGFE5>*==EGEEFGCG85CEDEG/;C556CBF>GG5E>CFGGGFFC9C=DEGGC><>=@GFFFGB?F(02CFFFDB)<(4(2<0)37<*:FDF+0)55/
@M02143:5:000000000-JT863:1:1101:8288:6106 1:N:0:44
GACTACCGGGGTATCTAATCCTGTTTGCTACCCACGCTTTCGTGTCTCAGCGTCAGTTACGGTCCAGAGAGCCGACTGCAGCCACCCGTAGG
+
CCCCCGGGGGGGGGGGGGGGGGGGGGGGGGGGGGGGGGGGGGFFFFGGGGGGFGGGGGFFGGFEGGGGGGGGFGGGGGGGGGGGGEFGEEFD
@M02143:5:000000000-JT863:1:1101:21294:6121 1:N:0:44
GACTACAAGGGTATCTAATCCCGTTCGCTCCCCACGCCTTCGCGCCTCAGCGTCAGGGACGGCCCAGCTGGCCGCCTTCGCCACGGGTGTTCCGCCTGATCTCTACGCATTTCACCACTACACCAGGCATTCCACCAGCCCCTACCGCCCTCAAGCGGTGCGGTCCCCGACGCCCCTCCCCGGTTGAGCCGGGGGCTTTCACGCCGGGCCAGCACCGCCGCCTGCGCGCGCTTTACGCCCAGTAACTCTGGACAACGCTCGGACCCTACGTATTACCGCGGCTGCTGGCACGTAGTTAGCC
+
CCCCCGGGGGEGGGGGFFGGFGGGGGFGFGGGGGGGG@FGGGGEGGGGGFCGGGGGDFFFCGGGECFGGGFEFGGGGGGD:FCF7FFGGGGGAFEGGFGGGGGGCF@FFGFFGCFGCEGFFGG8FFFC=FGGGGGGF<FGEGGFFECEGGG@F8,<>3F<F@FGEGGGGGGG*=FGD@FGGGEGGGGGGGEGGGGGDF6CGGGCGEGEGGGCF6C:*:C5CGDGGEGGECC8>CF*>EEE=EDFFGFG776:C6CGED>CE5CGCD:?F6>?GGBGF?EB09>F:?@032*370<:>4469
@M02143:5:000000000-JT863:1:1101:7623:6131 1:N:0:44
GACTACAAGGGTATCTAATCCTGTTCGCTCCCCACGCTTTCGCTCCTCAGCGTCAGTACAGGCCCAGAGAACCGCCTTCGCCATCGGTATTCCTCCAGATCTCTACGCATTTCACCGCTACACCTGGAATTCTACCATCCTCTCCCATACTCTAGCTTCCCAGTATCGAATGCAATTCCTAAGTTAAGCTCAGGGATTTCACATCCGACTTAAGAAGCCGCCTACGCACGCTTTACGCCCAGTAAATCCGATTAACGCTCGCACCCTCTGTATTACCGCGGCTGCTGGCACAGAGTTAGCC
+
CCCCCGGGGGGGGGGGGGGGGGGGGGGGGGGGGGGGGCEGGGGGGGGGGGGFFGGGFGGGGGFFGGGGGGGGGGGGGGGGGGGGGGGGGGGGGGDGGGDFFGGGGGGGGGGGGFGGDEGCGFGGGGGGGGGGGGGGGGGGGGGGGGFFGGGGGGGGGGGGGGCFGGGGGGFGGGGGGGFGGFGGGGGGGFGFFGGGGGDFFFGGFGGGGGGGGGGFCG6EG5DE8=EGGGGGGGGGDEGGGGGGGCADFEGG=GGGBGFGFGGGGGFF4:B<CDDFF:359>;2?BFB38@:94?<*6AF)
@M02143:5:000000000-JT863:1:1101:3894:6148 1:N:0:44
GACTACAGGGGTATCTAATCCTGTTCGCTCCCCATGCTTTCGCTCCTCAGCGTCAGTTAATGCCCAGAGACCTGCCTTCGCCATCGGTGTTCCTCCTGATATCTGCGCATTTCACCGCTACACAGGAAATTCCACTACCCTCTACCATACTCTAGCTTGCCAGTTTTGGATGCAGTTCCCAGGTTGAGCCCGGGGATTTCACATTCAACTTAACAAACCACCTACGCGCGCTTTACGCCCAGTAATTCCGATTAACGATCGAACCCTCTATATTACCACGGCTGCAGGCACAGAGTTAGCC
+
CCCCCCF9FEFGGGFGFGGGGGCFFGGGGGGDFGGGGGFGGCEFFGGGEEF7F:CFGGDGFGGCF@<CFECGGCE<FGFE7FC,EF7F7FFGGDGGFGGFFAFG9FF7@FGFGCFG7FCFGGGF8<FFFFGGFFGGFGFFGGGFFFCG9FC9EFGFFGGGGGGGGFCFGFB8<FFGCG,DDFFGDE:FFG?FGGGGGGFGDFGC;9DFGGGGGGGFFCD7*AD?G?C<=CDEGGG>58EEEGCFFFAGCG5<EE?D3*7A)**;89(4))*.2:4::-6)703-(,)()488<:/<75<49
@M02143:5:000000000-JT863:1:1101:4683:6155 1:N:0:44
GACTACCAGGGTATCTAATCCTGTTTGCTCCCCACGCTTTCGCACCTCAGCGTCAGTACCGGGCCAGTGTGTCGCCTTCGCCACTGGTGTTCTTCCGAATATCTACGAATTTCACCTCTACACTCGCAGTTCCACTCACCTCTTCCGGTCTCCAGCCCCGCAGTATCGAAGGCCATTCCGTGGTTGAGCCACGGGATTTCACCCCCGACTTGCAAGGCCGCCTACGCGCCCTTTACGCCCAGTGATTCCGAACAACGCTAGCCCCCTTCGTATTACCGCGGCTGCTGGCACAAAGTTAGCC
+
CCCCC<FGGGGFFFCGGGGFGGGGGGGGGGGGGGGGGGGGGGGBFEGGGGGGGGGGGGCFGGGGFEGFGFFF9FFGGGGGGGGGGFFGGGGGDGGGGGGGGGGGFGGGGGGGGGGGGGGGGGGAEFFGEFGGGGGGFDGGGGGFGFEEGGGDFGGGGGGGGGGGGGGGGGGGGGGGGGGGGGGFGGGFCFGGEFD:BFGGGGFGGGGGGGGGG6FEGGGGGGGGGG>7CDDGGGGGGGGGDFCGGGFGD?EDGGGGDGE=EGC?EGFB?2:?GGFGF13>((4(4)6:536(24?<*6.60
@M02143:5:000000000-JT863:1:1101:17877:6164 1:N:0:44
GACTACAGGGGTATCTAATCCTGTTTGCTACCCACGCTTTCGCTCCTCAGCGTCAGTTTCGGCCCAGAGTGGCGCCTTCGCCACCGGTGTTCCTCCTAATATCTGCGCATTTCACCGCTACACTAGGAATTCCCCACTCCCCTACCGAACTCAAGTCACGGCAGTATCGAATGCACGCTTTGGGTTGAGCCCAAAGTTTTCACATCCGACTTACCGAACCGCCTACGAGCTCTTTACGCCCAATAAATCCGGACAACGCTTGGTGCCTACGTGTCACCGCGGCTGCTGGCACGTAATTGGC
+
CCCCCGGGGGGGGGGGGGGGGGGGGGGGGGGGGGGGGGGGGGGGGGGGGGGGGGGGGGGGGGGGGGGGGGGGGGGGGGGGGGGGGGGGGGGGGGGGGGGGGGGGGGGGGGGGGGGGGGGGGGGGGGGGGGGGFGGGGGGGGGGFGGGGGGGGGGGGGGGGDGGGGCFGDFFGGGGGGGGGGGGGGGGFFGGGGGGGFGGGGGGGGGGGGGGGGGGGGGGGGGGGGGGG=CGGGGGFGGGGGGGGGGFGDEEDGGGGFGFGFGDGCF:<@1:?DC?FC8:.70662:F)7:<<C:@**..))
@M02143:5:000000000-JT863:1:1101:9258:6175 1:N:0:44
GACTACACGGGTATCTAATCCTGTTTGCTCCCCACGCTTTCGCGCCTCAGCGTCAGATACGGACCAGCGCGCCGCCTTCGCCACTGGTGTTCTTCCCAATATCTACGAATTTCACCTCTACACTTGGAATTCCGCTATCCTCTTCCGCCCTCAAGCACACCAGTTTCAAGCGCCCTTCCCAGGTTGAGCCCCGGTCTTTCACGCCTGACTAAATCCGCCGCCTACGCTCCCTTTACGCCCAGTAATTCCGACCAACGCTTGCCCCCTTCGTATTACCGCGGCTGCTGGCACGTAGTTAGCC
+
CCCCCGGGGGGGGGGGGGGGGGGGGGGGGGGGGGGGGG;FGGCEGGGGGGGGGGGGCFEGCGGGGGG,++@FGGGGGGGGGGGGCGFGFGGGFGGG,5BFGGGGGGG:FCGGGGGGFGGGGGGE,CEFFFGGG=F+3+BFGGGGG<=++@ECFFC,,3,@F+3E,@F=C,,6<*33,?D:,?*FF,2>FG>*<C1*CFGGGG****=CFGCFFF++/=C5EGGCF*:*C)9FGGGGDGGGE5>FG76C?6/17C=DEGD*0AC+CGF0@:F?GG>FG<D)02111>F(C?F(*.8/C4274
@M02143:5:000000000-JT863:1:1101:21851:6200 1:N:0:44
GACTACAGGGGTATCTAATCCTGTTTGCTCCCCACGCTTTCGAGCCTCAGCGTCAGTAATGAGCCAGTGTGTCGCCTTCGCCACTGGTGTTCTTCCGAATATCTACGAATTTCACCTCTACACTCGGAGTTCCACACACCTCTCTCATACTCAAGACACCCAGTATCAAAGGCAATTCCGAGGTTGAGCCCCGGGATTTCACCCCTGACTTAAATGTCCGCCTACGCTCCCTTTACGCCCAGTAATTCCGAGCAACGCTAGCCCCCTTCGTATTACCGCGGCTGCTGGCACGAAGTTGGCC
+
CCCCCGGGGGGGGGGGGGGGGGGGGGGGGGGGGGGGGGGGGGGGGGGGGGGGGGGGGGGGGGGGGGGFGGGGGGGGGGGGGGGGGGGGFGGGGGGGGGGGGGGGGGGGGGGGGGGGGGGGGGGGGGGGGGGGGGGGGGGGGGGGGGGGGGGGGGGGGGGGGGGGGGGGGGGGGGGGGGGGGGGGGGGGGGGFGGGGGGGGGGGGGGGGGGGGGGGGGGGGGGGGGGGGGGGGGGGGGGGGGGGGGGFGGGGGGGGGDDEGFGGGGD>1@<FFGGFGGBF30696B::8C<?6D>5@F<:)0
@M02143:5:000000000-JT863:1:1101:15276:6225 1:N:0:44
GACTACACGGGTATCTAATCCTGTTCGCTCCCCACGCTTTCGCGTCTCAGCGTCAGTACCGTCCCAGAGAGCCGCCTTCGCCACGGGTGTTCTTCCTGATATCTGCGCATTTCACCGCTACACCAGGAATTCCACTCTCCTCTTCCGGACTCTAGTTATACGGTTTCCACCGACGTCTGGAGGTTAAGCCTCCAGTTTTCACAGCGGACCTGTATAACCGCCTACACGCTCTTTACGCCCAATAATTCCGGACAACGCTCGCCCCCTACGTATTACCGCGGCTGCTGGCACGTCGTTAGCC
+
CCCCCGGGDGGGGGCGGGGGGGGGGGGGGGGGGGGGGGGGGGGGGGGGGGGGGGGGGGGGDGGGGGGGGGGGGGGGGGGCFGGG+>FGGGGGGGGGGGCFGGGGEGGGEGGGGGGGGGGGGGGG?<@DFFGGGGGGGGGGGGGGFGG7CEGGGGFFGGG<F<:FFGGGGGGGEGGGGGF?,FEGGFGCFFGGGGGGGGGGGGGCGEGGGGGGGGGGGGFEGGGGGGGG5/9FFGDFGGGGCFG??DBCG?59CEGGBDFGFGGGGG>FF?FBGGBFC?)502;61:6?G<F?D(0/C:1@)
@M02143:5:000000000-JT863:1:1101:25731:6247 1:N:0:44
GACTACCAGGGTATCTAATCCTGTTTGCTCCCCACGCTTTCGCGCCTCAGCGTCAGTTACAGCCCAGAAAGTCGCCTTCGCCACTGGTGTTCCTCCACATCTCTACGCATTTCACCGCTACACGTGGAATTCCACTTTCCTCTTCTGCACTCAAGCCTTGCAGTTTCCAGCGCGTATCGGGGTTGAGCCCCGAGCTTAAACGCTAGACTTACAAAGCCGCCTGCGCGCGCTTTACGCCCAATAATTCCGGACAACGCTTGCCCCCTACGTATTACCGCGGCTGCTGGCACGTAGTTAGCCG
+
CCCCCGGFEGDGGFFGFGCFFFGGGGFGGGGGGGGGGEGEFGGGGGGGFDGGGGGGGGGGGDGFCGGFCEDGGGGGEGGFEGGGGFFGGGGGGGGGGGGGGGGGGGGGGGGGGGGGGGGGGGGGGGGGGGGGGGGGGGGGGGGGGGGGGGGGGGGGGGGGGGGGGGGGGGGGGGGGGGCFGGGGGGGGGGGGGGGGGGGGGGGDGCFGGGGGGGGGGGGGGGGGGGGGGGGGGGGGGGG5FGGGGGFGGGGGGGGGFGFGFGFGGDFFFBFFGGDGGFFFFFFFFF609<@?G?ECG2<65
@M02143:5:000000000-JT863:1:1101:11689:6256 1:N:0:44
GACTACTCGGGTATCTAATCCTGTTCGCTCCCCACACTTTCGCTCCTCAGCGTCAGGACATGCCCAGAGAACCGCCTTCGCCACCGGTGTTCCTCCTGATATCTGCGCATTTCACCGCTACACCAGGAATTCCGTTCTCCCCTGCATGCCTCTAGTCTGCCCGTATCGAAAGCCAGCACCGAGTTAAGCCCGGTGTTTTCACTCCCGACGCGACAAACCGCCTACGAGCCCTTTACGCCCAATAATTCCGGACAACGCTCGCACCCTACGTATTACCGCGGCTGCTGGCACGTAGTTGGCC
+
CCCCCGGGGGGGGGGGGGGGGGGGGGGGGGGGGGGGGGGGGGGGGGGGGGGGGGGGGGGGGGGGGGGGFGGGGGGGGGGGGGGGGGGGGGGGGGGGGGGGGGGGGFGGGGGGGGGGGGGGGGGGGFGGGGGGGGGGGGGGGGGFGGGGGGGGGGGGGGGGGGGGGGGGGGGGGGGGGGGGGGGGGGGGGGGGGGGGGGGGGGGGGGGGGGGGGGGGGGGGGGGGGGGGGGGGGGGGGGGEGGGGGGFGGFGGCCGGFGFGFGDGGGBFF(73*C2:70;)49;0:?62<17(>?>*7:0?)
@M02143:5:000000000-JT863:1:1101:9125:6312 1:N:0:44
GACTACAAGGGTATCTAATCCTGTTTGCTCCCCACGCTTTCGCGTCTCAGCGTCAGTAACGTCCCAGCGAGCTGCCTTCGCCATTGGTGTTCCTCCCGATATCTGCGCATTTCACCGCTACACCAGGAATTCCACTCTCCCCTCCGGCACTCGAGCTCGGCAGTTTCTAGCGCCCTTCCCGGGCTGAGCCCGGGGCTTTCACACCAGACCCACCAAGCCGCCTACGCACCCTTTACGCCCAGTGATTCCGAGCAACGCTTGCACCTTCCGTCTTACCGCGGCTGCTGGCACGGAATTGGAC
+
ACCCCGGGFGGGGGGGGGGGGGGGGGGGGGGGGGGGGGGGGGGGGGGGGGGGGGGGGGGGGGGGGGGGGGGGGGGGGGGGGGGGGGGGGGGGGGGGGGGGGEFGGGGGGGGGGFGGGGGGGGGGGGGGGGGGGGGGGGGGGGGGGGGGGGGFFFGGGGG>FDGFCGGGGGG::CCFGGGGGGGEGDFDGGG7FGGGGGFGGGGG58FGGGGGGGGGGGFEEGCGFEEDG3CFGDCDDEGGGGGGGF6:CGE)>EGFDDEGFCFGCFFFF:::CCAF4:::(,4(())5C?F:D>>*95?6/
@M02143:5:000000000-JT863:1:1101:3817:6422 1:N:0:44
GACTACAAGGGTATCTAATCCTGTTTGCTCCCCACGCTGTCGCGCCTCAGCGTCAGCAATGTCCCAGCAGGCCGCCTTCGCCACCGGTGTTCTTCCGGATCTCTACGCATTTCACCGCTACACCTGGAATTCTACCATCCTCTCCCATACTCTAGCTTCCCAGTATCGAATGCAATTCCTAAGTTAAGCTCAGGGATTTCACATCCGACTTAAAAAGCCGCCTACGCACGCTTTACGCCCAATGATTCCGGACAACGCTTGCCCCCTACGTATTACCGCGGCTACTGGCACGTAGTTAGCC
+
CCCCCGGGGGGGG<FGGGGGGGGGGGGGGGGGGGGGGGGGGGGGGGGGGGGGGGGGGGGGGGGGGGFGGGGGGGGGGGGGGGGGGGGGGGGGGGGGGGGGGGGGGGGGGGGGGGGGGGGGGGGGGGGGGGGGGGGGGGGGGGGGGGGGGGGGGGFGGFGFGCGGFFGGFGGGGGGGGGFGGGFGFGGGGGGGGGGGGGGGGGGGGGGEGGGGG?FGEGGGCGGGGGGDDCDEGFCGGGGGGGGGGGFGFGGGGG*9BDFGFGGGGD><F6@?GG<FG:3>6>2(,563F?F:>158:))8/
@M02143:5:000000000-JT863:1:1101:19397:6440 1:N:0:44
GACTACTGGGGTATCTAATCCCGTTCGCTCCCCTAGCTTTCGCGCCTCAGCGTCAGTGTCGGCCCAGCTACCCGCCTTCGCCACAGGTGTTCCTCCTGATATCTGCGCATTTCACCGCTACACCAGGAATTCCACTCGCCTCTTCCGGACTCAAGCTCGACAGTATCCACCGGCATCCCAGGGTTGAGCCCTGGACTTTCACAGCAGACTTATCGAGCCGCCTACACGCGCTTTACGCCCAATGATTCCGGACAACGCTTGCCCCCTACGTATTACCGCGGCTGCTGGCACGTCGTTAGCC
+
CCCCCGFDGGGGGGGGGGGGG<FGGGGGGGGGGFCFGGGGGGGEGGGGGGGGGGGGG9CFB@GGGGFFEFGGEGGGGGGGGGGG8FGGGGGGGGGGGGGGGGGGGGGGGGGGGGGGGGGGGGGGGGGGGGGGGGFGE+CFGGGEGAF7FGGG,DF<FD7@F@@F;3@FEGG7CFGFFGG7FGC<F7DDFGGB:C,<FGG;,@@9BFFEFGFF?78ECEGC*=85CFGDE5DCEFFFDGGGGGG6CFFDFCE37EGGBDEG>5CFGGF?>354*>)*21551(((,,)5<(96>()2><BF9
@M02143:5:000000000-JT863:1:1101:24264:6446 1:N:0:44
GACTACCAGGGTATCTAATCCTGTTTGCTCCCCATGCTTTCGTACCTCAGCGTCAGTATTAGGCCAGATGGCTGTCTTCGCCATCGGTATTCCTCCAGATCTCTACGCATTTCACCGCTACACCTGGAATTCTACCATCCTCTCCCATACTCTAGCTTCCCAGTATCGAATGCAATTCCTAAGTTAAGCTCAGGGATTTCACATCCGACTTAAAAAGCCGCCTACGCACGCTTTACGCCCAGTAAATCCGATTAACGCTCGCACCCTCTGTATTACCGCGGCTGCTGGCACGGAGTTAGCC
+
CCCCCGGGGGGGGGGGGGGGGGGGGGGGGGGGGGGGGGGGGGGGGGGGGGGGGGGGGGGGGGGGGGFFGEFGGGGGGGGGGGEGGGGGGGGGGGGGGGGGGGGGGGGGGGGGGGGGGGGGGGGGGGGGGGGGGGGGGGGGGGGGGGGGGGGGFGGGGGGGGGGGGGGGGGGGGGGGGGGGGGGGGGGGGGGGGGGGGGGGGGGGGGGGGGGGGGGGDGGGGGGGGDGGGGDGGGGGGGGGGGGGGGFGGGGGDGFGEGFGFGGGGGFBFFFFGGFGF05>>FFFF???3:@<DF@EGAAF7
@M02143:5:000000000-JT863:1:1101:17008:6472 1:N:0:44
GACTACAAGGGTATCTAATCCTGTTCGCTCCCCACGCTTTCGCTCCTCAGCGTCAGTATCGGCCCAGAGACCCGCCTTCGCCACCGGTGTTCCTCCTGATATCTGCGCATTTCACCGCTACACCGGGAATTCCACTCGCCTCTACCATCCTCTAGCCCGGCAGTATCCATCGCACGCCCGAGGTTGAGCCTCAGGATTTCACGACAGACTTACCGAACCGCCTACACGCTCTTTACGCCCAATAATTCCGAACAACGCTTGCACCCTCTGTATTACCGCGGCTGCTGGCACGTAGTTAGC
+
CCCCCGGGGGGGGGGGGGGGGGGAC@FG;CFGGFG:FFCFDEG;<FDFGGGDGGGCCDFC:@FGC7@,,EC,CBFGECCE@FEGF=:7FFC,C5CEF=<F9EC?5FFEGDEFGGGGEGCGGGFGGDGGGGGGGGGGGCFGGGGGGGGGGGGGGDFGGGGCFGGGGGGGGGGGGGGGGFGGCFGGGGGGGG?FGGGGGGGGGGGGGGGGGGGGGGGDEGCGGGDEFGGGG:DGGGGGGGGGG5DGGGFGFGGGGGGGFGFGFGGGFGFFF:BBGCACC<>33>0963?(9:=?F<F/:<)*
@M02143:5:000000000-JT863:1:1101:16988:6475 1:N:0:44
GACTACAAGGGTATCTAATCCTGTTCGCTCCCCACGCTTTCGCTCCTCAGCGTCAGTATCGGCCCAGAGACCCGCCTTCGCCACCGGTGTTCCTCCTGATATCTGCGCATTTCACCGCTACACCGGGAATTCCACTCGCCTCTACCATCCTCTAGCCCGGCAGTATCCATCGCACGCCCGAGGTTGAGCCTCAGGATTTCACGACAGACTTACCGAACCGCCTACACGCTCTTTACGCCCAATAATTCCGAACAACGCTTGCACCCTCTGTATTACCGCGGATGATGGAACGTAGTTAGCC
+
CCCCCGGGGGGGGFFGGGGGGGGGGGGGEGGGGGGGGGGGGGGDGGGGGGGGFFGGGGGFGGGGGGG8FGGGGGGGGDE@F:CFFGDFEGGGGFGGGGGGGGGGGGGGGGGGGGGGGGDFFGGGGGGGGCFGGGGFGCGECGGGGFGGGGGGFGFFGGGGGGGGGFGFGGGGGGGGGGGGGGGGGGGGCGEFFGGGGGGFGGGGGGGGGGGGGGGGGGGGGGDGGGCCECDGGGGGDGGGGGGGGGFGGFED=EG*57@D>=4E8C33)4B6CFA:72>53((4()18*,/,185CGAF4/
@M02143:5:000000000-JT863:1:1101:11455:6476 1:N:0:44
NNNNNNNNNNNNNNNNNNNNNNNNNNNNNNNNNNN
+
###################################
@M02143:5:000000000-JT863:1:1101:15649:6477 1:N:0:44
GACTACACGGGTTTCTAATCCTGTTTGCTCCCCATGCTTTCGTACCTCAGCGTCAGTATTAGGCCAGATGGCTGCCTTCGCCATCGGTATTCCTCCAGATCTCTACGCATTTCACCGCTACACCTGGAATTCTACCATCCTCTCCCATACTCTAGCTTCCCAGTATCGAATGCAATTCCTAAGTTAAGCTCAGGGATTTCACATCCGACTTAAGAAGCCGCCTACGCACGCTTTACGCCCAGTAAATCCGATTAACGCTCGCACCCTCTGTATTACCGCGGCTGCTGGCACAGAGTTAGCC
+
CCCCCGGGGGGGGGGGFGGGGGGGGGGGGGGGGGGGGGGGGGGGGGGGGGGGGGGGGGGGGGGGGGFGGGGGGGGGGGGGGGGGGGGGGGGGGGGGGGGGGGGGGGGGGGGGGGGGGGGGGGGGGGGGGGGGGGGGGGGGGGGFGGGGGGGGGGCGGGGGGGGGGGGGGGGGGGGGGGGGGFFGGGGGGGGGGGC+DFGFGGGGGGGGGGGGGFGGGGGGGGGGGGGGGGGGGGGGGGGGGGGGGGFGCGGGCEFGDDFGFGGGGGFFF?F<FGBFFFEE>FFF6:7?D?@425)3?>F46
@M02143:5:000000000-JT863:1:1101:24710:6480 1:N:0:44
GACTACAAGGGTATCTAATCCTGTTTGCTCCCCACGCTTTCGTGCATGAGCGTCAGTTTCAGCCCAGAGACCTGCCTTCGCCATCGGTATTCCTCCTGATATCTACGCATTTCACTGCTACACCAGGAATTCCAGTCTCCCCTGCCGAACTCAAGTCCGCCCGTATCGACTGCAGGCCCGGAGTTGAGCTCCGGGTTTTCACAGCCGACGCGACGAACCGCCTACGAGCTCTTTACGCCCAATAATTCCGGACAACGCTCGCACCCTACGTATTACCGCGGCTGCTGGCACGTAGTTGGCC
+
CCCCCGGGGGGGGGGGGGGGGGGGGGGGGGGGGGGGGGGGGGGGGGGCGGGGGGGGGGGGGGGGGGGGGGGGGGGGGGGGGGGGGGGGGGGGGGGGGGGGGGGGGGGGGGGGGGGGGGGGGGGGGGGFGGGGGGDFGGGGGGGGGGG>EGGGGGGGGFGGGGGGGGGGGGGGFGGGGGGGG@FGGGGGGGDFGGGEGGGGGGGGGGEGGGGGGGEGGGGGGGGEFECGGGGGGGFGCEGGEDGGGGFGFC=<EEFGFGEE@GCEGGB:FF>?CGFGC(7BF>>00>F23:=8C3)*;),<)
@M02143:5:000000000-JT863:1:1101:24964:6490 1:N:0:44
GACTACAAGGGTATCTAATCCTGTTTGCTCCCCACGCTTTCGCTCCTCAGCGTCAGTACTGGCCCAGGATCCCGCCTTCGCCACCGGTGTTCCTCCTGATATCTGCGCATTCCACCGCTACACCAGGAATTCCAGATCCCCCTACCAGACTCTAGCCGCCCAGTATCGAATGCAGGCTCGAGGTTGAGCCTCGAGGTTTCACATTCGACTTGAGCAGCCGCCTACGAGCTCTTTACGCCCAATGAATCCGGACAACGCTCGGTCCCTACGTATTACCGCGGCTGCTGGCACGTAGTTTGCC
+
CCCCCGGGGGGGGGGGGGGGGGGGGGGGGGGGGGGGGGGGGGGGGGGGGGGGGGGGGGGGGGGGGGGGGGGGGGGGGGGGGGGGGGGGGGGGGGGGGGGFGGGGCGDGGGGGGGGGGGGGGGGGGGGGFGGGGGGFGGGGGGGGGGGGGGGGGGGGGGGGGGGGGGG>DFGCGGGCG@FGFGGGGGGGGGCACFGGGGFGGGGGGGGGGGG?CCFGGGGGGGGEGECDE7FGGCFGCEEGG5DCCF@CGGGGGGDGEGFGEGDEDGFAF?FBGGFGGFFFFFFFFF:0C?FFGFFCF)64*
@M02143:5:000000000-JT863:1:1101:23524:6490 1:N:0:44
GACTACAAGGGTATCTAATCCTGTTTGCTCCCCACGCTTTCGTGCATGAGCGTCAATCTTGACCCAGGGGGCTGCCTTCGCCATCGGTGTTCCTCCACATCTCTACGCATTTCACTGCTACACGTGGAATTCTACCCCCCTCTGCCAGATTCTAGCCTTGCAGTCTCCAACGCAATTCCCAGGTTGAGCCCGGGGATTTCACGTCAGACTTACAAAACCGCCTGCGCACGCTTTACGCCCAGTAATTCCGATTAACGCTTGCACCCTACGTATTACCGCGGCTGCTGGCACGAAGTTAGCC
+
CCCCCDGGGGGGGGGGFFGGGGGGG<FGGGGGGGGGGGGGGGE8F@F6EFFGGGGGGFFD@FGGGGGGGG7FGGGGGGGFGGGGGGGGGGGGFGGGGGGGGGGGGGGGGGGCFGGCFFGGGGGCFGGGFGGGGGG9F7FGCFGFG?FFD9FGGGFGGGG<FGGGGGGGGGGGGGDC9EGGGGGGGGGGGGG*>FGCFGGGGGGGGGDFGC;BFGGGGGGGGGGDGEGGGGGGGGGGGGGGGGGGDFFGGG5CG5FFFD>A@FFGGGFFFBF?GGFGGFFFFFFFFFFFGFF691<CGDA?0
@M02143:5:000000000-JT863:1:1101:4975:6499 1:N:0:44
GACTACTAGGGTATCTAATCCTGTTTGCTCCCCACGCTTTCGCGTCTCAGCGTCAGTTACGTCCCAGCGAGCTGCCTTCGCAATTGGTGTTCCTCCTGATATCTGCGCATTTCACCACTACACCGGGAATTCCACTACCCTCTCCCGAACTCAAGCCATCCAGTATCAGACGCAGTTCCCCGGTTAAGCCGAGGGATTTCACGTCTGACTTAGTTGGCCACCTACGAGCCCTTTACGCCCAGTAATTCCGAACAACGCTTGCCCCCCCCGTATTACCGCGGCTGCTGGCACGGAGTTAGCC
+
CCCCCGGGGGGC8<9FFGG9CFGGGGGGGGGGGGGGGGGGGGGGGGGGGGGGGGGGGGGGDGGCFGGGGGGGGGGGGGGGGGGGGGFGGGGGGGGGGGGGGGGGGGGGGGGGGGGGFGGGGGGGGDGGGGGGGGGGGGFGGGDGGGGGGGGGGGGGGGFBGGFGGGGGFGGGGGGGGGGGGGGGEGGFGGGDGGGGGGGGGGFGGGG?CFFFGGGGFFGGGGGGGGGGGGGGGGGGGGGGGFFFGGFGGGGGGGGGFGBG:FGGGGF>FB39CFB=C(7:(33937)(*4?BC4)/26:74
@M02143:5:000000000-JT863:1:1101:27847:6504 1:N:0:44
GACTACTAGGGTATCTAATCCTGTTCGCTCCCCACACTTTCGCTCCTCAGCGTCAGAACATTGCCAGAGAACCGCCTTCGCCACCGGTGTTCCTCCTGATATCTGCGCATTTCACCGCTACACCAGGAATTCCGTTCTCCCCTCAATGCCTCAAGTCTGCCCGTATCGAAAGCAAGCACTCGGTTAAGCCCAGTGTTTTCACTCCCGACGCAACAAACCGCCTACGAGCCCTTTACGCCCAATAATTCCGGACAACGCTCGGACCCTACGTATTACCGCGGCTGCTGGCACGTAGTTGGCC
+
CCCCCGFGGGGGGGGGGGGGGGGGGGGGGGGGGGGGGGGGGGGGGGGGGGGGGGGGGGGGGGGGGGGGGGGGGGGGGGGGGGGGCGGGGGGGGGGGGCDGGGGGGGGGGGGGGGGGGGGGGGGGGGGGGGGGGGFGGGGG8FGEGEDDAFGGGGGFGGGGGGGGGGGFFGGGGGGGCFE:FGGGGGGGGGGGGGG,EFGGGG;9EGGGGCEGGGGGFGGGGGGGGG>CG8DGGGGGGGGGGGGGGFFFGG=DGGGGFGFEED7CGC:BFFFFGGFGGFDFFFFFFFF?<(76F?FGGBF:)
@M02143:5:000000000-JT863:1:1101:21423:6549 1:N:0:44
GACTACAAGGGTATCTAATCCTGTTTGCTCCCCACGCTTTCGCGTCTCAGCGTCAGTCACGTCCCAGCGAGCTGCCTTCGCCATTGGTGTTCCTCCTGATATCTGCGCATTTCACTGCTACACGTGGAATTCTACCCCCCTCTGACATACTCTAGCCTGGCAGTCACAAGCGCCATTCCCAAGTTGAGCTCGGGGATTTCACGCCTGTCTTACCAAACCGCCTGCGCACGCTTTACGCCCAGTAATTCCGATTAACGCTCGCACCCTACGTATTACCGCGGCTGCTGGCACGTAGTTAGCC
+
CCCCCGGGGGGGGGGGGGGGGGGGGGGGGGGGGGGGGGGGGGGGGGGGGGGGGGGGGGFGGGGGGGGGEGGGGGGGGGGFGGGGGGFGGGGGGGFGGGGGGGGGFGGGGGGGGGGGEGGGGGGGGG+FFGGGFGGCFDFGGGGE<FFGGGGGGGGGGG<7DDEGGCF=FCFGGGGGGGFGACFGGGGEGGGGGDG5FFGGGG:FFFGGGGGGG8=EFGGEGGGGGGGDGDDGGGGGGGGGGFGCGGFGGFEGDGGGFGFE@GDGGGFFFFFFGGFGG?:<1>FFBFF?D?F?G<58DFD4)
@M02143:5:000000000-JT863:1:1101:20767:6562 1:N:0:44
GACTACTGGGGTATCTAATCCTGTTTGCTCCCCACGCTTTCGCGCCTCAGCGTCAGAACCGGACCAGTCAGCCGCCTTCGCCACTGGTGTTCCTCCATATCTCTACGCATTTCACCGCTACACATGGAATTCCACTTTCCTCTTCTGCACTCAAGTCTCCCAGTTTCCAATGACCCTCCACGGTTGAGCCGTGGGCTTTCACATCAGACTTAAGAAACCACCTGCGCGCGCTTTACGCCCAATAATTCCGGATAACGCTTGCCACCTACGTATTACCGCGGCTGCTGGCACGTAGTTAGCC
+
9CCCCGGGGGGGDGGGFGGGGGGGGGGGGGGGGGGGGGGGGGGGGGGGGGGGGGGGGGGGGGGGGGGGGGGGGGGGGGGGGGGGGDGGGGGGGGGGGGGFGGGGGGGGGGGGGBFGGGGGGGGGGGGGGGGGGGGGGGGGGGGGGGGGCFCGGGCFEFGGGGGGGGGGGGGGGGGGGGGEGGGGGGGGGGGGGDDGGGGGGGGCFFGGGGGGFCGGGGGGGGGGGGGGGGDGGGGFGGGGGGGGGGFGGGDGEGGGFGFCFGGGGG:?FFFFGGFGGFFF>FFF02F(*.62*(.;DAF=9
@M02143:5:000000000-JT863:1:1101:26728:6564 1:N:0:44
GACTACCAGGGTATCTAATCCTGTTTGCTCCCCACGCTTTCGCGCCTCAGCGTCAGTAATGAGCCAGTATGTCGCCTTCGCCACTGGTGTTCTTCCGAATATCTACGAATTTCACCTCTACACTCGGAGTTCCACATACCTCTCTCACACTCAAGACACCCAGTATCAAAGGCAATTCCGAGGTTGAGCCCCGGGATTTCACCCCTGACTTAAATGTCCGCCTACGCTCCCTTTACGCCCAGTAATTCCGAGCAACGCTAGCCCCCTTCGTATTACCGCGGCTGCTGGCACGTAGTTAGCC
+
CCCCCGGGGGGGGGGGGGGGGGGGGGGGGGGGGGGGGGGGGGGGGGGGGFFGGGFEGFFFFEAFGDGGGGDGGGGGGGGDGGGGGFDGGGGGGGGGGDGGGGGGGGGFGGGGGGGGGGGGGGGGGGBEFGGGGGGGGEFGGGGGGGGGGGGGGFGGGEGGGGGGGGGFGGADFFGGGGGF@FGGGGGFGGGGGGGEGGGGGGGGGGFGGGGGCEFFGGGDGGGGGGGGGGGGGGGG5EEGGGG77CACFGD3CE*C>DF57CFGGGFFF?F:GG<GG0>)(9>(8?F05:FFG(7CF):*/
@M02143:5:000000000-JT863:1:1101:19942:6586 1:N:0:44
GACTACAAGGGTATCTAATCCTGTTCGCTCCCCACGCTTTCGCTCCTCAGCGTCAGTATCGGCCCAGAGACCCGCCTTCGCCACCGGTGTTCCTCCTGATATCTGCGCATTTCACCGCTACACCAGGAATTCCAGTCTCCCCTACCGAACTCTAGCCTGCCCGTATCGACTGCAGACCCGGAGTTAAGCCCCGGGCTTTCACAACCGACGCGACAAGCCGCCTACGAGCTCTTTACGCCCAATAATTCCGGACAACGCTCGCACCCTCCGTATTACCGCGGCTGCTGGCACGAAGTTAGCC
+
CCCCCGGGGGGGGGGGGGGGGGGGGGGGGGGGGGGGGGGGGGGGGGGGGGGGGGGGGGDGGGGGGGGGGGGGGGGGGGGGGGGGGGGGGGGGGGGGGGGGGGGGGGGGGGGGGGGGGGGGGGGGCGGGGGGGGGGGGFGGGGGGGGGGGGGGGGGGGGGGGGGGDGGEGGGGGGGGGGGGGGGGGGGGGGGGGGGGGGGGGGGGGGGGGGGGGGGGGGGGGGGDGGCDECGGGGGGGGGGGGGGGGFGGGDGGGGGFGFGFGGGGGFFFFFFGGAFG6DF>BF96?F058@BGF:;7<)90
@M02143:5:000000000-JT863:1:1101:5462:6592 1:N:0:44
GACTACAGGGGTATCTAATCCTGTTTGCTCCCCACGCTTTCGCACCTCAGTGTCAGTATCAGTCCAGGTAGTCGCCTTCGCCACTGGTGTTCCTTCCTATATCTACGCATTTCACCGCTACACAGGAAATTCCACTACCCTCTACCATACTCTAGCTTGCCAGTTTTGGATGCAGTTCCCAGGTTGAGCCCGGGGATTTCACATCCAACTTAACAAACCACCTACGCGCGCTTTACGCCCAGTAATTCCGATTAACGCTTGCACCCTCTGTATTACCGCGGCTGCTGGCACAGAGTTAGCC
+
CCCCCGGFGGGGGCFGAEGGGGGGGGGGGGGGGGGGGGGGGGGGGGGGGGGGGGGGGGGGFGGGGGGGGGGGGGGGGGGGGGGGGGGGGGGGGGFGGGGGGGGGGGGGGGGGGGGGGGGGGGGGGGGGGGGGGGGGGGGGGGGGGGFGGGGGGGGGGGGGGGGGGGGGGFGGGFGGGGGGGGGGGDFGGGGGGGGGGFGEGGGGGGGGGGGGGGGGGGDEFEGGGGGGDGGGGGGGGGGGGGGGGGF7@6EDGGFGDGFGFD49@C6::?FDFGA7DBBDF>FF1)0,98F?74)3CA290
@M02143:5:000000000-JT863:1:1101:18682:6607 1:N:0:44
GACTACACGGGTATCTAATCCTGTTTGCTCCCCATGCTTTCGTACCTCAGCGTCAGTATTAGGCCAGATGGCTGCCTTCGCCATCGGTATTCCTCCAGATCTCTACGCATTTCACCGCTACACCTGGAATTCTACCATCCTCTCCCATACTCTAGCTTCCCAGTATCGAATGCAATTCCTAAGTTAAGCTCAGGGATTTCACATCCGACTTAAAAAGCCGCCTACGCACGCTTTACGCCCAGTAAATCCGATTAACGCTCGCACCCTCTGTATTACCGCGGCTGCTGGCCCGGAGTTAGC
+
<CCCCGFGEGGGGGGGGDGGGGGGGGGGGGFGGGGCFGGGGGGFFGGGGGGGGGGGF,FACG9FGG@EFF,EAEGGGFGGGGGGACCGFGGEDFGG@F9FFGGFFGFGE:FDFFGGC7CEGDGGGBFCEGGGAFG?,FGF=FFGGFG?EGFGGFDD?5EGFAEEFGG+36ADFFAC,>FFC?DFFG9;FGG:FC@DGGGFCGGDGGECGGCFG7EFCFGCGEDGGGGDGGGGGGCD4EEGGGD7EFFF65C7:=FG3DFGDE3CCD?F@?FAGGA7C:D>0999?:72<(),92B574)0
@M02143:5:000000000-JT863:1:1101:24039:6624 1:N:0:44
GACTACAAGGGTATCTAATCCCGTTTGCTCCCCTGGCTTTCGCGCCTCAGCGTCAGAAGGGGTCCAGCGCGCCGCTTTCGCCACCGGTGTTCCTCAGGATATCAACGCATTTCACCGCTCCACCGATAGTTCCGCATACCCCTACCACCCTCGAGGCACCCAGTATCCGAGGCAGTTCCACAGTTGAGCTGTGGGATTTCACCCCGGACTTGAGAACCCGCCTACGCGCCCTTTAAGCCCAGTGATTCCGAACAACGTTCGCTCGGTTCGTCTTACCGCGGCTGCTGGCACGAACTTAGCC
+
CCCCCGGGGGGGGGGGGGGGGGGGGGGGGGGGGGGGGGGGGGGGGGGGGGGGGGGGGGFGGGGGGGGGGGGGGGGGGGGGGGGGGGGGGGGGGFGGGGGGGGGGGGGGGGGGGGGGGGGGGGGGGFFGGGGGGGGGGGGGFFGGGGGGDGGGGGGGGGGGGGGGGGGGGGGGGGGGCFGGGEEFGFGGGGGGGDGGGFGGGGGGGGGGGGGGGGGGGGGGGGGGGGGGGGDGGGGGGGGGGGGGGGFG7AEGGGGGEGFGFGDFGGFFF>>:FGFFG<>DFFF018F7C8@<GF>5D><4/
@M02143:5:000000000-JT863:1:1101:5729:6644 1:N:0:44
GACTACAAGGGTATCTAATCCTGTTTGCTCCCCACGCTTTCGCACCTCAGTGTCAGTATCAGTCCAGGTAGTCGCCTTCGCCACTGGTGTTCCTTCCTATATCTACGCATTTCACCGCTACACAGGAAATTCCACTACCCTCTACCATACTCAAGCCGTCCAGTATCAGACGCAGTTCCCAGGTTAAGCCGGGGGATTTCACGTCTGACTTAGATGGCCGCCTACGCGCCCTTTACGCCCAGTAATTCCGAGCAACGCTAGCCCCCTTCGTATTACCGCGGCTGCTGGCACGAAGTTAGCC
+
CCCCCGGGGFGGGGGGGGGGGGGGGGGGGGGGGGGGGGGGGGDCGCFFGGEGGGFGGGEFFGGGGGGGGGGGAFEGGGGGGGGDFGGGGGGGGGFFEEFFGGGGGGGGGGGGGGGCGGGGGGGGCGFGFGGGGGFE<FGGGGGGGGGGGGGGFGFGGCGEEGGG;;FGFGCGGGGGGGGGGGGGGCFFGFEGGGGGGGGGGGFGGGGCFGGE;CF=EGGGGGG=EEGDG<DEGGGGGGGGDFGGGGFGGGG)*>GG:7B=EG5FEDF0?BF?GGBG>1BFFFFB00?3D:FF3>E@>4<F0
@M02143:5:000000000-JT863:1:1101:5814:6666 1:N:0:44
GACTACAAGGGTATCTAATCCTGTTTGCTCCCCACGCTTTCGCGCCTCAGCGTCAGAACCGGACCAGTAAGCCGCCTTCGCCTCTGGTGTTCTTCCGGATCTCTACGCATTTCACCACTACACCGGGAATTCCACCGACCTCTCCCACCCTCAAGTCACGCGGTTTCACCCGCAACAACCCGGTTGAGCCGGGTGCTTTCACAGATGACCTGCGTGACCGCCTGCGCGCGCTTTACGCCCAGTAAATCCGGACAACGCTCGCCTCCTACGTCTTACCGCGGCTGCTGGCACGTAGTTAACC
+
CCCCC<ECC8;@FFGGGGGACFEFFFGFGGAC;FCFCCFGFGE7FCB7FA<:@CBC@FFFFDDEFF8FFCEF8@@FCCGGGGGGGFGG=FGFGGGGEEGGGGGGGGFGGGGGGGGGGGGGGGGGGGGGGGGGGGGGCGGFGGGGGGGGGGGGGGEFGGGFGGGGGGGGGGGGGGGGGGCFDGGGGGGGGGGGG:CEGGGGGGGFGGGFGGGGGCEGGGGGGGGGGGGGCGGGGGGGDEEGEFFGFFBG?CEGGDGGFGFGFGGDEGFFFF5:CFADG?@EFF2><2605:F<F:>EFD2*1
@M02143:5:000000000-JT863:1:1101:9708:6668 1:N:0:44
GACTACTCGGGTATCTAATCCTGTTCGCTCCCCTAGCTTTCGCGTCTCAGCGTCAGGAATGGCCCAGCGAGCCGCCTTCGCTACTGGTGTTCCTCCCGATATCTGCGCATTTCACCGCTACACCGGGAATTCCACTCGCCTCTACCATCCTCTAGCCCGGCAGTATCCATCGCACGCCCGAGGTTGAGCCTCAGGATTTCACGCCTGACTAAATGCGCCGCCTACGCGCCCTTTACGCCCAATAAATCCGGACAACGCTCGCCCCCTACGTATTACCGCGGCTGCTGGCACATAGTTAGCC
+
CCCCCGGGEFFGGGGGGGGGGGGGGGCFGGGGGGGGGGGGGGGGGGGGGGGGGGGGGGGGGGGGGGGGGGGGGGGGGGGGGGGGGGGGGGGGGGGGGGGGGGGGGGGGGGGGGGGGGGGGGGGGGEGGGGGGGGGGGCFGGGGGGGGGGGGGGFGGGGGDGGDGGGGGGGG7FCFGGGGGGGGGGFGGGGGGFG?CFGGGFGGGGGGGGG9FFGFGCGG*CGGGG5C<EGGGGGGGGGGGGGGGECFGG*=CGGCFED5E3EGGGGF?F(03CF47D?BB(,4(406:<:4(?)0+246*9
@M02143:5:000000000-JT863:1:1101:15065:6690 1:N:0:44
GACTACAAGGGTATCTAATCCTGTTTGCTCCCCACGCTTTCGAGCCTCAGCGTCAGTAATGAGCCAGTGTGTCGCCTTCGCCACTGGTGTTCTTCCGAATATCTACGAATTTCACCTCTACACTCGCAGTTCCACTGACCTCTTCCGGTCTCAAGCCAAACAGTATCGAAGGCCATTCTGTGGTTGAGCCACAGGCTTTCACCCCCGACTTGCAAGGCCGCCTACGCGCCCTTTACGCCCAGTGATTCCGAACAACGCTAGCCCCCTTCGTATTACCGCGGCTGCTGGCACGAAGTTAGCC
+
CCCCCGGGGGGGGGCGGGGEFE<FGFCFGDG<B6FFGGECEF8F;BCF@FEC@,CECF6<<6CFF<C,6C<C<F<F7,6,@@6BCF@F@FE<F<C9,,8C=FFFFEDEF=<CEFGFFFGGGGGGGGGGCCFGGGGGFGGGGGGGGGGGGGGGGGGGGGGFGGGGGGGEDFFEGGGGGGGGGGCGGGGGGGGGGGGGGGGGGGGGGGGGGGDFGGGGFGGGGGGEGCGGDGGGGGGGGGGGGFCFGGFGGFGGEEGG5DBEEFGGEGBB?07:4*4:C(7;6>6>BFF7C:??D9@8*-6/0
@M02143:5:000000000-JT863:1:1101:21066:6711 1:N:0:44
GACTACAAGGGTATCTAATCCCGTTTGCTCCCCTGGCTTTCGTGTCTCAGCGTCGGCGCAACCCCAGCAGCCTGTTTTCACCTTCGGCGTTCCAAGCGATATCTACGAATTTCACCTCTACACTCGGAGTTCCACACACCTCTCTCATACTCAAGACACCCAGTATCAAAGGCAATTCCGAGGTTGAGCTCCAGGATTTCACCCCTGACTTAACAAGCCGCCTACGTGCGCTTTACGCCCAGTGATTCCGAGCAACGCTAGCCCCCTTCGTATTACCGCGGCTGCTGGCACGAAGATAGCC
+
@CCCCGGGGGGGGGGGFCFGGGGGGGGGGGGGGGDFGGGGGGGGGGGGGFGGGGGGGGGGDGGGGGGGFFGGGGGFGGGGGGGGGGGGGGGGGGGGGCFFEGGGGGGGGGGGGGGGGGGGGGGCFFGDGGGGGGGGGDGGGGGG@FGFGGGGGGGGGGGGGGFGGGGGGGGGGGGGGGGG7FEGGGGFGCGGGGGFGGGGGGGGGGGGGGGGGGGGGGGGGGGGGGGFGGGGGGFGGGGGGGGGGGFGGGGGGGGGFGFCBGGGGGFFFFFFGGBGGFFFB>9>??F0C07(>(.*:4)99
@M02143:5:000000000-JT863:1:1101:8015:6719 1:N:0:44
GACTACTAGGGTATCTAATCCGGATCGCTCCCCACGCTTTCGCGCCCGAGCGTCAGGACCGGCCCAGCGAGCCGCCTCCGCCACCGGTGTTCCTCCCGATCTCTACGCATTCCACCACTACACCGGGAATTCCGCTCGCCCCTACCGGCCTCCAGCCGCGAGGTCCCCGACGGCCTCCCCCGGTTGAGCCGGGGGCTTTCACGCCGGGCTCTCGCGGCCGCCTGCGCGCGCTTTACGCCCAATGAATCCGGACAACGCTCGCCCCCTACGTATTACCGCGGCTGCTGGCACGTAGTTAGCC
+
CCCCCGGGGGGGGGGGGGGFGGGGGGGGGGGGGGGGGGGGGGGGGGGGGGGGGGGGGGGGGGGGGGGGGGGGGGGGGGGGGGGGGGGGGGGGGGGGGGGGGGGGGGGGGGGGGGGGGGGGGGGGGGGGGGGGGGGGGGGGGGGGGGEGGGGGGGDGGEGGGGGGGGGGGGGGCCEGGGGGGGGGGGGGGGGGGGGGGGGGGGFGGGGGGGGGGGGGGGGEGGGFGGGGGGGDGGGGGGGGGGGGGGFGGGGGGGGGFGFGFGGGGGFFFFF<DFAFFB:>>99>F?F?G??(184;>9>F)
@M02143:5:000000000-JT863:1:1101:14076:6755 1:N:0:44
GACTACCAGGGTATCTAATCCTGTTTGCTCCCCACGCTTTCGCGCCTCAGTGTCAGTTACAGACCAGAAAGTCGCCTTCGCCACTGGTGTTCCTCCATATCTCTACGCATTTCACCGCTACACATGGAATTCCACTTTCCTCTTCTGCACTCAAGTCTCCCAGTTTCCAATGACCCTCCACGGTTGAGCCGTGGGCTTTCACATCAGACTTAAGAAACCACCTGCGCGCGCTTTACGCCCAATAATTCCGGATAACGCTTGCCACCTACGTATTACCGCGGATGCTGGCACGTAGTTAGCC
+
CCCCCGGGGGGGGGGGGGGGGGGGGGGGGGGGGGGGGGGGGGGCGGGGGG<FGGGCGF@FGG<FGGGD<FG6FGGGGGGGGGGGGFGGGGGG<FGGFFFGEGGGGGGGGGGGGGGGEGGGGGGFEFGGGGGGGGGG<?FGGGGGGGGFGAFGGGG,CE<5FFGG;FADFGDF9,,8@F7D>:FGGGGGG@:@F@FGGGGGGGFGG93<FGGG;9EGFGGGGGGCGG5DGGGGGGGGGGGGGGGGGGFGGFEDEGGGEGF=FF*+<C8(<?FBDGFGGF>@((497>B?*8?0*84;><>F?
@M02143:5:000000000-JT863:1:1101:17368:6765 1:N:0:44
GATACAAGGGTATCTAATCCTGTTCGCTCCCCACGCTTTCGCTCCTCAGCGTCAGGTAAGGCCCAGCAAGCCGCCTTCGCCACCGGTGTTCCTCCTGATATCTGCGCATTTCACCGCTACACCAGGAATTCCACTTGCCCCTACCTACCTCTAGCCGGCCCGTATCCACCGCAGACCCGCAGTTAAGCTGCGGGCTTTCACGGCAGACGCGACCAGCCACCTACGAGCTCTTTACGCCCAATAATTCCGGACAACGCTTGCGCCCTACGTATTACCGCCGCTGCTGGCACGTAGTTAGCCT
+
CCCCCGGGGGGGAFF9F<FGFCFFFCFGGFGGEEFECGGGEG;FGGGG<E:FE:FFGFFCFGGF7CFFGGFFGGGGGFFGG7CF>CF:FFFFAAFFEFFGGGF,EBF@BCFGFGG7F:FFEFGGGGGGGGFG<EEF<9FGD<:<FFCGGCFBFFDFD>FFGEG>FAFFFGDD@*3F8E:F<CFGGGGGCFGGGDGCFF+<E<8*1=B@C5*C8ECC8CEFG8CC:C/9/>:EGCGCCCD8CECFFF@:<EGGDGG15/>5>=DGGG(4).9>GGFD71)797040)/47<7,9?F7C64?*
@M02143:5:000000000-JT863:1:1101:10591:6770 1:N:0:44
GACTACAAGGGTATCTAATCCTGTTTGCTCCCCACGCTTTCGCGCCTCAGCGTCAGTATCGGTCCAGAGAGCCGCCTTCGCCACCGGTGTTCTTCCCAATATCTACGAATTTCACCTCTACACTCGCAGTTCCACTTACCTCTTCCGGTCTCAAGATCTCCAGTATCGAAGGCAATTCCAGGGTTGAGCCCTGGGCTTTCACCCCCGACTTAAAGATCCGCCTACGCTCCCTTTACGCCCAGTAATTCCGAGCAACGCTAGCCCCCTTCGTATTACCGCGGCTGCTGGCACGAAGTTAGCC
+
CCCCCGGGGGGGGGGGGGGGGGGGGGGGGGGGGGGGGGGGGGGGGGGGGGGGGGGGGGGGGGGGGGGGGGGGGGGGGGGGGGGGGGGGGGGGGGGGGGGGGGGGGGGGGGGGGGGGGGGGGGGGGFGGGGGGGGGGGGGGGGGGGGGDGGGGGGGGGGGGGGGGGGGDGGGGGGDGGGFFGGGGGGGGGGGGCD7DFGGGGGGGGGDEGGGGGGGFFGG6FGGGGEGCCGFFF?DFGGGGGCCCCFFGEG*):>FF3DBG)CFGGDFFF:F09F4:F?B3(02,:26(91=6DB>F744B6
@M02143:5:000000000-JT863:1:1101:8127:6792 1:N:0:44
GACTACAAGGGTATCTAATCCTGTTCGCTCCCCTAGCTTTCGCGTCTCAGCGTCAGGAACGGCCCAGAGCGCCGCCTTCGCCGCTGGTGTTCCTCCTGATATCTGCGCATTTCACCGCTACACCAGGAATTCCAGTCTCCCCTACATCACTCTAGTCTGCCCGTACCCACCGCAGATCCGGAGTTGAGCCCCGGACTTTCACGGCAGACGCGACAAACCGCCTACGAGCTCTTTACGCCCAATAAATCCGGACAACGCTCGCCCCCTACGTATTACCGCGGCTGCTGGCACGTAGTTAGCC
+
CCCCCGGGGGGGGGGGGGGGGGGGGGGGGGGGGGGGGGGGGGGGGGGGGGGGGGGGGGGGGGGGGGGGGGGGGGGGGGGGGGGGGGGGGGGGGGGGGGGGGGGGGGGGGGGGGGGGGGGGGGGGGGGGGGGGGGGGGGGGGGGGGGGGGGGGGGFGGGGGGGGGGGGGGGGGGGGGGGGGGGGGGGGGGGGGGGGGGGGGGGGGGGGGGGGGGGGGGGGGGGGGGGGGGGGGGGGGDGGGGGGGCD@FGGGGGGGGEGEGDGGGGGFFFBFFGGFGG0BEFF>>??47<3?BF<7;C))10
@M02143:5:000000000-JT863:1:1101:7004:6793 1:N:0:44
GACTACAGGGGTATCTAATCCTGTTTGCTCCCCATGCTTTCGTACCTCAGCGTCAGTATTAGGCCAGATGGCTGCCTTCGCCATCGGTATTCCTCCAGATCTCTACGCATTTCACCGCTACACCTGGAATTCTACCATCCTCTCCCATACTCTAGCTTCCCAGTATCGAATGCAATTCCTAAGTTAAGCTCAGGGATTTCACATCCGACTTAAAAAGCCGCCTACGCACGCTTTACGCCCAGTAAATCCGATTAACGCTCGCACCCTCTGTATTACCGCGGCTGCTGGCACGGAGTTAGCC
+
CCCCCGGGGGGGEGGGGGGGGGFGGGFGGGGGGGGGGGGCGGGGGGCFGGGGGGGGGGGGFGDGGFFGGFCFGGGGGGGFGGG@FFCFGGGGGGGGGGGGGGGGGGGGGGGGGGGGGGGGGGGGGGGGGGGGGGGGGFGGGGGGFGGGGGGGGGGGGFGGGGGGGGGGFGGGGGGGGGGGGDFGGGGGGGGGGGGGGGGGGGGGGGGGGDGGGGGFCG>EGGGEGC5DGDGDEGGGDGGGGFGGGGAGFEDGEGGGEGFGF5CGCCBFFBFBGGBFFBFFFFBFFFF?G<*459BG0:>F9
@M02143:5:000000000-JT863:1:1101:19480:6800 1:N:0:44
GACTACAAGGGTATCTAATCCTGTTTGCTCCCCACGCTTTCGCACCTCAGCGTCAGTACCGGGCCAGTGAGCCGCCTTCGCCACTGGTGTTCTTGCGAATATCTACGAATTTCACCTCTACACTCGCAGTTCCACTCACCTCTCCCGGACTCAAGCTCTTCAGTATCGAAGGCAGTTCTGGAGTTGAGCTCCAGGATTTCACCCCCGACTTAAAGAGCCGCCTACGTGCGCTTTACGCCCAGTAATTCCGAGCAACGCTAGCCCCCTTCGTATTACCGCGGCTGCTGGCACGAAGTTAGCC
+
CCCCCGGGGGGGGGGGGGGGGGGGGGGGGGGGGGGGGGGGGGGGGGGGGGGGGGGGGGGGGGGGGGGGGGGGGGGGGGGGGGGGGGGGGGGGGGGGGGGGGGGGGGGGGGGGGGGGGGGGGGGGGGGGGGGGGGGGGGGGGGGGGGGDGGGGGGFGGGGGGGGGGGGGGGGGGGGGGGGGGFGGGGGGGFGGGGFGGGGGGGGGGGGGGGGGGDGCEGGGGGGGGGGGGGGGGFFGCGGGGGGDGGFGGGGDGGGGFGDC>GDGGG>FF?FFGGFGC<DD>99>??F?G?@?G0>>DB<=4
@M02143:5:000000000-JT863:1:1101:15077:6811 1:N:0:44
GACTACTAGGGTATCTAATCCTGTTTGCTCCCCACGCTTTCGCGCCTCAGTGTCAGTTACAGACCAGAAAGTCGCCTTCGCCACTGGTGTTCCTCCATATCTCTACGCATTTCACCGCTACACATGGAATTCCACTTTCCTCTTCTGCACTCAAGTCTCCCAGTTTCCAATGACCCTCCACGGTTGAGCCGTGGGCTTTCACATCAGACTTAAGAAACCACCTGCGCGCGCTTTACGCCCAATAATTCCGGATAACGCTTGCCACCTACGTATTACCGCGGCTGCTGGCACGTAGTTAGCC
+
CCCCCGGGGGGGGGGGGGGGGGGGGGGGGGGGGGGEGGGGGGGGGGGGFFGGGGGGGGGGGGGGGGGGGFGGGGGGGGGGGGGGGGGGGGGGGGGGGGGGGGGGGGGGGGGGGGGGGGGGGGGGGGGGGGGGGGGGGGGGGGGGGGGGGGGGGGFGGGGGGGGGGGGGGGGGGGGGGGGGGGGGGGGGGGGGGGGGGGGGGGGGGGFGGGGGGCGGFGFEGGGGGEGGGGGGGGGGGGGGGGGGGGFGGGGGGGGGFGBE5FFEGG:?F?F?GGFGF?FEBB>663?0<:FBG?:8:)687
@M02143:5:000000000-JT863:1:1101:18477:6817 1:N:0:44
GACTACAAGGGTATCTAATCCTGTTTGCTCCCCACGCTGTCGCGCCTCAGCGTCAGATACGGACCAGCTCGCCGCCTTCGCCACCGGTGTTCTTCCCAATATCTACGAATTTCACCTCTACACTGGGAATTCCGCGAGCCTCTTCCGTCCTCAAGCACACCCGTCTCAAGCGCAGTCCCCAGGTTAAGCCCAGGAATTTCACGCCTGACTAAATGCGCCGCCTACGCGCCCTTTACGCCCAGTAATTCCGAGCAACGCTAGCCCCCTTCGTATTACCGCGGCTGCTGGCACGTAGTTAGCC
+
CCCCCGGGGGGG@EFGGGGEFGGGGGGGGGGGGGGGGGGGGGG@FFEGGGGGGGGGGGGGGE7FGGGGGGGGGGGGGGGFGGEGFFDGGGGGGGGGGGGGGGGGGGGGGGGGGGGGGGGGGGGGGGGFGGGGGGGEGGGGGGGGGGGGGGDGFGCFFGAFGGGGGGGGGGGGGGGGGFGGGGGGGGGGGGGFGGGGGGGGGGEFGGCFGGFFEFGGDGGGGGDGGGGGGGGGGGGGGDGGGFCFEFFGGGGGEGC75CDEEGGGGGBBFFFFGGBF76BB>((-8:?:5:*(*.)2?4)6)
@M02143:5:000000000-JT863:1:1101:12552:6820 1:N:0:44
GACTACCAGGGTATCTAATCCTGTTTGCTCCCCACGCTTTCGCGCCTCAGCGTCAGAACCGGACCAGTAAGCCGCCTTCGCCACTGGTGTTCTTGCGAATATCTACGAATTTCACCTCTACACTCGCAGTTCCACTTACCTCTTCCGGTCTCAAGCCATGCAGTATCGAAGGCAATTCTGTGGTTGAGCCACAGGCTTTCACCCCCGCCTTACAAAGCCGCCTACGCGCCCTTTACGCCCAGTGATTCCGAACAACGCTAGCCCCCTTCGTATTACCGCGGCTGCTGGCACGAAATTAGCC
+
CCCCCGGGGGGGGGGGGGGGGGGGGGGGGGGGGGGGGGGGGGGGGGGGGGGGGGGGGFGFEGCFGGGGGGGGGGGGGGGGGGGGCGGGGGGGFGEFCFFGGGGGGGGDGGGGGGGGFGGGGGGFFGEFEFGGGGGG<FGGGGGGGFECFGGGGGGGGDFBFFFFFGG<FG<FGGGDCCGBFCDGGEE:FGCCF>,>FGGGF;>F>CB*=;CEBEGG9CC7CCD5C*=3CDDGGFGGCE5EC=>CCGFGFFE<55EF)7>C)<CGG3,,5(7:FF):*,<5((21(,0(*.9(9()**.)90
@M02143:5:000000000-JT863:1:1101:5905:6833 1:N:0:44
GACTACAAGGGTACTAATCCCGTTTGCTCCCCTGGCTTTTGCGCCTCAGCGTCAGAAAGGATCCAGCACACCGCTTTCGCCACCGGAGTTCCTATGGATATCAACGCATTTCACCGCTCCACCCACAGTTCCGTGTGCCCCTATCCTCCTCGAGACCATCAGTATCCGAGGCCGTTCTCCAGTTAAGCTGGAGGATTTCACCCCGGACTTGATAGCCCGCCTACGCGCCCTTTAAGCCCAGTGATTCCGCCTAACGCTCGGCACCTCTGTCTTACCGCGGCTGCTGGCACAGAGTTAGCCC
+
CCCCCGGGGFGGGCFGGGGAFGFGGGGGGGGGGGGGGGGGGGGGGGGGGGGGGGGGGGGFGGGGGGGGGGGGGGGGGGDGGGGGGGGEGGGFGFFGGGGGGGGGGGGGGGGGGGGGGGGGGGGGGGGGGGFGGGGGFFGGGGGGGGGGGGGEDFFGGGGGCFGGGGGGD<>FGGGGGGGGGGGGGGFGGC7<AFGGGGGGGGGGGG58:F?FFEFGGGGGGGGFEGEDGGDGGGGFG@FFGGGGFGFF+7CGGGG3@DDE3CGEFF??66=AFDFC77;399>:??/:CBF4<>FC:4<6)
@M02143:5:000000000-JT863:1:1101:18045:6833 1:N:0:44
GACTACAGGGGTATCTAATCCTGTTTGCTCCCCACGCTGTCGCGCCTCAGCGTCAGATACGGACCAGCTCGCCGCCTTCGCCACCGGTGTTCTTCCCAATATCTACGAATTTCACCTCTACACTGGGAATTCCGCGAGCCTCTCCTTGCCTCCAGCGCCCCCGTATCGGGCGCAGCCCCCGGGTTGAGCCCGGGGATTTCACGCCCGACTAGAGGCGCCGCCTACGCGCCCTTTACGCCCAGTGATTCCGAGCAACGCTAGCCCCCTTCGTATTACCGCGGCTGCTGGCACGAAGTTAGCC
+
CCCCCGGGGGGGGGGGGGGGGGGGGGGGGGGGGGGGGGGGGGGGGGGGGGGGGGGGGGGGGDCGGGGGFGFGGGGGGGGGGGGGGEGGGGGGGGGGGEFGFGGGGGGGGGFGGGFGGGGGGGGGGGGGGGGGGGGGGCEGGGGGGGGGGGGGGG@FGGGGGGGGGGGD>FGGGGGGGGFGDEGGGGGGGGGGGDGGGFGFGGCFGGGDGGGGFGCEGGGGGGGCE=EGGGGGGF=C3EGGDFGFEGFGGGDGGCFG:DD*)<DGEGFFF-71<F<GGF37(73(426(/(*,1()20))/9
@M02143:5:000000000-JT863:1:1101:5922:6839 1:N:0:44
GACTACAAGGGTACTAATCCCGTTTGCTCCCCTGGCTTTTGCGCCTCAGCGTCAGAAAGGATCCAGCACACCGCTTTCGCCACCGGAGTTCCTATGGATATCAACGCATTTCACCGCTCCACCCACAGTTCCGTGTGCCCCTATCCTCCTCGAGACCATCAGTATCCGAGGCCGTTCTCCAGTTAAGCTGGAGGATTTCACCCCGGACTTGATAGCCCGCCTACGCGCCCTTTAAGCCCAGTGATTCCGCCTAACGCTCGGCACCTCTGTCTTACCGCGGCTGCTGGCACAGAGTTAGCCC
+
CCCCCGGGGGGGGGGCFGGGGGGGGGGGGGGGGGGGGGGGGGGGGGGGGGGGGGGGGGGGGGGGCFGGGGGGDGGGGGGGGGGGGCECFGGGGDF<FFGGGGGGGGGGGGGGGGGGGGGGGGGGGGGGGGFGFGGGFFGGGFGGGGGGGGGG7+AFGGGGGFGGGGGGGGEGGFGEGGGFGGFGGGGGGGFCFFGFGGGGGGGGGCEGGGGGGG7FGGGGGGDG*>8CEGDGGFGF>FGGCC=CFG?*+CGGGGGD37B*):CEGC:<4.9AGGDF77)),17(45)(97F.9479:-:F)
@M02143:5:000000000-JT863:1:1101:25889:6860 1:N:0:44
GACTACAAGGGTATCTAATCCTGTTCGCTCCCCACGCTTTCGCTCCTCAGCGTCAGTTACGGCCCAGAGAACTGCCTTCGCCATCGGTGTTCCTCCTGATATCTGCGCATTCCACCGCTACACCAGGAATTCCATTCTCCCCTACCGCACTCCAGTCTGCCCGTACCCACTGCAGGCCCGAGGTTGAGCCTCGGGATTTCACACCAGACGCGACAAACCGCCTACGAGCTCTTTACGCCCATTAATTCCGGACAACGCTCGCCCCCTACGTATTACCGCGGCTGCTGGCAAGTAGTTAGC
+
CCCCCGGGGGGGGGCFGGGGGCFFGCEGGGGF;FCG7FEFFE7@CFF@FFFFGEGGGGGGGGGGGE8@E8F,CFDFGA<<::?FFCFCGGE<FEAEFEFF?DEFDGGGGGGGGFCFECFGFDFF@F7+8FFEEAAF?FGG<FFEG8FGGGGGFF<FCEBFCFFFCGCFC<FGGCFEC7<3>CCCED@FGG8FGEG>CCFBB@,,1=CDG=C5:E8CFGG=E8<EGGC5>)2AGGGG<EEEG*:FCCFCFFECG5:C55:5>E<EGDB?F1>7CFAGG6DD0696??FBD:*,C2BCFAAF
@M02143:5:000000000-JT863:1:1101:14273:6865 1:N:0:44
GACTACAAGGGTATCTAATCCTGTTTGCTCCCCACGCTTTCGTGCATGAGCGTCAGTACAGGTCCAGGGGATTGCCTTCGCCATCGGTGTTCCTCCGCATATCTACGCATTTCACCGCTACACGTGGAATTCCACCTTCCTCTGCCACACTCCAGCAAAGTAGTTTCGAGCGCAATTCCCAAGTTAAGCCCGGGGCTTTCACACTCGACTTGCTCTGCCGCCTGCGCACACTTTACGCCCAGTAATTCCGATTAACGCTCGCACCCTACGTATTACCGAGGCTGCTGGCACGTAGTTAGCC
+
CCCCCGGGGGGGFGGGGGGGGGGGGGGGGGGGGGGGGGGGGGGGGGGGGGGGGGGGGGGGDGFGGGGGGGGGGGGGGGGGGGGGGGGGGGGGGGGGGGGGGGGGGGGGGGGGGGGGGGGGGGGGGGGGGGGGGGGGGGGGGGGGGGGGGGGGGGGGFGGGGGGGGGGGGGGGGGFGGGGGGGGGGGGGGFGGGEGGGGGGGGGGGGGGGGGGGGGFFGGGGGGGGGGDEDCCGGGGGGGGEGGGGG4CFG5/:=FGEGFEBEGGD5<?F0>>FGDF70)7091<?BF7D?F:F?)2:A)*)
@M02143:5:000000000-JT863:1:1101:25193:6924 1:N:0:44
GACTACCGGGGTATCTAATCCTGTTCGCTCCCCACGCTTTCGCTCCTCAGCGTCAGTTGTTGCCCAGAGACCCGCCTTCGCCACCGGTGTTCCTCCTGATATCTGCGCATTTCACCGCTACACCAGGAATTCCAGTCTCCCCTGCAACACTCAAGTCTGCCCGTATCGACTGCAGGCCCGGAGTTGAGCTCCGGGATTTCACAGCCGACGCGACAAACCGCCTACGAGCTCTTTACGCCCACTAATTCCGGACAACGCTTGCACCCTACGTATTACCGCGGCTGCTGGCACGTAGTTGGCC
+
CCCCCGGGGGGGGGGGGGGGGGGGGGGGGGGGGGGGGGGGGGGGGGGGGGGGGGGGGGGGGGGGGGGGGGGGGGGGGGGGGGGGGGGGGGGGGGGGGGGGGGGGGGGGGGGGGGGGGGGGGGGGGGGGGGGGGGGGGGGGGGGGGGGGGGGGGGGGGGGGGGGGGGGDGGGGGGGGGGGGGGGGGGGGGGGGGGGGGGGGGGGGGGGGGGGG58CEGGGGGGGGGGGGGGGGGGGGGGGGG570<FFGGGGGGG5DEGFGFGGGGGFFFFFFGGFGGFFEFB>BFFFF<<FBG:FGGBF@)
@M02143:5:000000000-JT863:1:1101:13145:6964 1:N:0:44
GACTACTCGGGTATCTAATCCTGTTTGCTCCCCACGCTTTCGCGCCTCAGCGTCAGAACCGGACCAGTAAGCCGCCTTCGCCACTGGTGTTCTTGCGAATATCTACGAATTTCACCTCTACACTCGCAGTTCCACTTACCTCTTCCGGTCTCAAGATCTCCAGTATCGAAGGCAATTCCAGGGTTGAGCCCTGGGCTTTCACCCCCGACTTAAATGTCCGCCTACGCTCCCTTTACGCCCAGTAATTCCGAGCAACGCTAGCCCCCTTCGTATTACCGCGGCTGCTGGCACGGAGTTAGCC
+
CCCCCGGGGGGGGGGGGGGGGGGGGGGGGGGGGGGGGGGGGGGGGGGGGGGGGGGGGGGGGGGGGGGGGGGGGGGGGGGGGGGGGGGGGGGGGGGGGGGGGGGGGGGGGGGGGGGGGGGGGGGGGGGGGGGGGGGGGGGGGGGGGGGGGGGGGGGGGGGGGGGGGGGGFGGGGGDCGGGGGGGGGDGGGGGGG>GGGGGGGGGGGGCCEGGGGGGFGFFEGGGGG=EGGGFFGGGGGGGGGGGGGGFGGGGDCEGGFG>GFCGGGGF:@6FBGGFFC1>319>>:24(7:6:DF>EF))69
@M02143:5:000000000-JT863:1:1101:20500:6977 1:N:0:44
GACTACAAGGGTATCTAATCCTGTTCGCTCCCCACACTTTCGCTCCTCAGCGTCAGGATACTCCCAGAGAACCGCCTTCGCCACCGGTGTTCCTCCTGATATCTGCGCATTTCACCGCTACACCAGGAATTCCATTCTCCCCTGAGTACCTCTAGTCTGCCCGTATCGAAAGCAGGCCAGGTGTTAAGCACCTGGTTTTCACTCCCGACGCGACAGACCGCCTACGAGCCCTTTACGCCCAATAATTCCGGACAACGCTCGGACCCTACGTATTACCGCGGCTGATGGCCCGTAGATGGCC
+
CCCCCGGGGGGG,;CFFGGGGGFGGGGGGGGGGGGGGGGGGGGGGDEGGDGGGGGGCFGFFGGGFGGGGGGEFGGGGEG@FGGGCCFGGGGFGGGGGGGGFEGGFFFGGGGGGEGGGGGEGGGGGGDCFGGGGGGGGGGGGGGFFFGGGGGCGGFFGGGGGGGGCFDF7D+>DGGFEEGFFGGGGFGGGFGGGFGGFGGGGGGGGGDCEEGGGGG89EFCEEGGGG8:CDFFFGFGGGGGGGGGGGFCFGCDGGGFFG57B7>C>717@?F<GGBF>?D>(-40(-92C(8>C>D*2:>F4
@M02143:5:000000000-JT863:1:1101:8723:6981 1:N:0:44
GACTACAAGGGTATCTAATCCTGTTCGCTCCCCACGCTTTCGCTCCTCAGCGTCAGTTGTTGCCCAGAGACCCGCCTTCGCCACCGGTGTTCCTCCTGATATCTGCGCATTCCACCGCTACACCAGGAATTCCAGTCACCCCTACCGCACTCTAGTCTGCCCGTATCGACTGCAGGCCCGAGGTTGAGCCTCGGGTTTTCACAGCCGACGCGACAGACCGCCTACGAGCTCTTTACGCCCAATAATTCCGGACAACGCTTGCACCCTACGTATTACAGCGGCTGCTGGCAAGTAGATGGCC
+
CCCCCGGGGGGGGGGGGGGGGGGGGFGGGGGGGGGGGGGGGGGGGGGGGGGGGGGGGGGGGGGGGGGGGGGGGGGGGGGGGGGGFGGGGGGGGFGGGGGGGGGGGGGGGGGGGGGGGGGGGGGFGGDGGGGGGGGGGGGGGGGGGGGGGGGGGGGFGGFGGGGGGGFGGGGGGGGGCEFFGDGGGGGGGGFGGGGGGGGGGGGFEGGGGGGGG=?*2CFGGGDCGGCDGC7EFGGGGGGGGGGFGC47?FD<EGG45>DEFG6ECD<BFBFFGD-?*4)8(2;FB:607:*(26*+247))
@M02143:5:000000000-JT863:1:1101:24619:6985 1:N:0:44
GACTACCAGGGTATCTAATCCTGTTCGCTCCCCATGCTTTCGCTCCTCAGCGTCAGTTAATGCCCAGAGACCTGCCTTCGCCATCGGTGTTCCTCCTGATATCTGCGCATTTCGCCGCTACACCAGGAATTCCAGTCTCCCCTACATCACTCTAGTCTGCCCGTACCCACCGCAGATCCGGAGTTGAGCCCCGGACTTTCACGGCAGACGCGACAAACCGCCTACGAGCTCTTTACGCCCAATAATTCCGGACAACGCTTGCCACCTACGTATTACCGCGGCTGCTGGCACGTAGTTAGCC
+
CCCCCGGGGGGGGGGGGGGGGGGGGGGGGGGGGGGGGGGGGGGGGGGGGGGGGGGGGGGGGGGGGGGGGGGGGGGGGGGGGGGGGGGGGGGGGGGGGGGGGGGGGGGGGGDGGGGGGGGGGGGGGGGGGGGGGGGFGGGGGGGGGGGGGGGGGGGGGGAFGGGGGGGCGGEEGGEGGGGGGGDGGGGGGGGGGDGGGGGGGGGGGGGD65CGDGGGGGGGGGGGG=*<ECCGGGGGGGGGGGGGGFFGGGEGGGGGFG>C:CF7CFFFF4>>F6<GF0BBBBF20:425<F6D?:;:94F9
@M02143:5:000000000-JT863:1:1101:5344:7002 1:N:0:44
GACTACCAGGGTATCTAATCCTGTTCGCTCCCCATGCTTTCGCTCCTCAGCGTCAGGTCATGCCCAGAGAACCGCCTTCGCCACCGGTGTTCCTCCTGATATCTGCGCATTCCACCGCTACACCAGGAATTCCGTTCTCCCCTACCTACCTCTAGTCCGCCCGTATCGGAAGCACGCTCGGGTTTAAGCCCCGAGTTTTCACTCCCGACGCGACGGACCGCCTACGAGCTCTTTACGCCCAATAATTCCGGACAACGCTTGCACCCTACGAATTACCGCGGCTGCTGGCACGTAGTTACCC
+
CCCCCGGGGGGGGCFGGGGGGGGGGGGGGGGGGFFGGGGGGGGEGGGGGGGGGGGGGFEFAGGGGGGG8CFGGGGGGGGGGGGGGGGGGGGGFGGGFAFGGGGGFGGGGGG<FFGGGGGGGGG?7FGGGFGGGG<?8FGGGGGGGGFFGFGGGGGGGAFFGEGGGGGFGGGGGF7>8CGGGG:FCGF:DGGGFECFGG;B,@;C,;8/B8:C8C*:?EC=EE<=87E/:)0CFFGC<EG5=55CEGFG?FE3EE*509>E5EFGGD1(.()(><4:C3>5((((,)0,98F09()1*6)1/
@M02143:5:000000000-JT863:1:1101:4433:7006 1:N:0:44
GACTACTAGGGTATCTAATCCTGTTTGCTCCCCACGCTTTCGCGTCTCAGCGTCAGTAACGTCCCAGCGAGCTGCCTTCGCCATAGGTGTTCCTCCCGATATCTGCGCATTTCACCACTACACCGGCAATTCCATGGACCTCTGCAGGGCTCGAGCCCAGCCGTATGGGATGGCATCTGGCAGTTAAGCCGCCAGCTTTCACACCCCACGCGCCGAGCCGCCTGCGTGCGCTTTACGCCCAGTCAATCCGGACAACGCTTGGCTCCTCTGTCTTACCGCGGCTGCTGGCACGAAGTTAGCC
+
CCCCCGGGGGGGGGGGGGGGGGGGGGGGGGGGGGGGGGGGGCGGGGGGGGGGGGGGGGGGGGGGGGGGGGGGGGGGGGGGGGGGGGGGGGGGGGGGGGGGGGGGGGGGGGGGGGGGGGGGGGGGGGGGGGGGGGGGGGGGGGGGGGGGGGGGDGCGGGGGFGGGGGGGDGFGFGGGGGDFGGGGGGGGGGGGGGGGGGGGGGGGGGGGGGGDDECGGGGEEGGGGGGGGGGGGGG=DGGGDGGGGGFGGG=CEEGGFGFGFEGFCC:BF?BACFFGGFEEB>04:BF:C:?0<0)2::<F9
@M02143:5:000000000-JT863:1:1101:19713:7008 1:N:0:44
GACTACCAGGGTATCTAATCCTGTTCGCTCCCCACGCTTTCGAGCCTTAGCGTCAGTATCGTCCCAGCAAGCTGCCTTCGCTATGGGTGTTCCTCCTGATATCTGCGCATTCCACCGCTACACCAGGAATTCCACTTGCCTCTTCCGAACTCTAGCCCGACAGTATCCACCGGCTTTCAACGGTTGAGCCGTTGACTTTCACAGCAGACTTATCGGGCCGCCTACGCTCGCTTTACGCCCAATGATTCCGGACAACGCTAGCCCCCTACGTATTACCGCGGCTGCTGGCACGTAGTTAGCC
+
CCCCCGGGGGGGGG<FFGGGGGGGGGGGGGGGGGGGGGGGGGGGGGGGGGGGGGGGGGGGGGGGGGGGGGGGGGGGGGGGGGGGGGGGGGGGGGGGGGGGGGGGGGGGGGGGGGGGGGGGGGGGGGGGGGGGGGGGGFGGGGGGGGGGGGGGGGGGGGGGGGGGGFGGGGGGGGGGGGGGGGGGGGGGGGGGGGFFGGGGGGGGGGGGGGGGGGGEGGGGGGGGGGGDGGGCFGGGGGGGGGGGGGFGGGGGGGFGFGEGDGGGGGFFF<FDGG>CFB>:>>6><D@0>1/(14.;FB<?9
@M02143:5:000000000-JT863:1:1101:15535:7010 1:N:0:44
GACTACAAGGGTATCTAATCCTGTTTGCTCCCCACGCTTTCGTGCATGAGCGTCAGTGTCAGCCCAGAGACCTGCCTTCGCCATCGGTATTCCTCCTGATATCTACGCATTTCACTGCTACACCAGGAATTCCAGTCTCCTCTGCCGCACTCAAGCCTTGCAGTCCCAAATGCCATTCCCAGGTTAAGCCCGGGGATTTCACATCTGGCTTACAAAACCGCCTGCGCACGCTTTACGCCCAGTAATTCCGATTAACGCTCGCACCCTACGTATTACCGCGGCTGCTGGCACGTAGTTAGCC
+
@CCCCGGGGGGGGGGGGGGGGGGGGGGGGGGGGGGGGGGGGGGGGGGFGGGGGGGGGGGGGGGGGGGGGGGGGGGGGGGGGGGGGGGGGGGGGGGGGGGGFGGGGGGGGGGGGGGGGGGGGGGGGFGGGGGGGGGGGGGGGGGFGGGGGGGGGGFGGGGGGGGFGGGGGGGGGGGGGGGGGD7FGGGFGGGGGGDGGGGGGGGGGGF7EFGFGGGGGGGGEGGGGCGDECCGGGCFDGGGG5CFGGFGG?=CEECD>GEGDG<EGGF?F67?GGAFF0>D009;?0939(=:D?>C>4<69
@M02143:5:000000000-JT863:1:1101:14875:7014 1:N:0:44
GACTACAGGGGTATCTAATCCTGTTTGCTCCCCACGCTTTCGAGCCTCAGCGTCAGTAATGAGCCAGTGTGTCGCCTTCGCCACTGGTGTTCTTCCGAATATCTACGAATTTCACCTCTACACTCGCAGTTCCACCAACCTCTTCCGGTCTCGAGCCGAACAGTATCAAAGGCAATTCTGTGGTTGAGCCACAGGCTTTCACCCCTGACTTGATCGGCCGCCTACGCGCCCTTTACGCCCAGTGATTCCGAGCAACGCTAGCCCCCTTCGTATTACCGCGGCTGCTGGCACGAAGTTAGCC
+
CCCCCGGGCFFGDGGGGGGGGGGGGGGGGGGGGGGGGGGGGGGGGGGGGGGGGGGGGGGGGGGGGGGGGGGGGGGGGGGGGGGGGGGGGGGGGGGGGGGGGGGGGGGGGGGGGGGGGGGGGGGGGFGGGGGGGGGGGGGGGGGGGGGGGGGGEGGGGGGGGGGGGGGGGGGGGGGGGGGFGCFGGGGGGGGGGCFGGGGGGGGGGGGGGGGFGGGGGGGGGGGGGGGGGGGGGGGGGGGGGGGGGGFGGFECEGGG>DFGFFGGGGFFFFFFGGAFF?FF61>FBFF:C:@?C9)1:<<F:
@M02143:5:000000000-JT863:1:1101:14816:7030 1:N:0:44
GACTACAGGGGTATCTAATCCTGTTTGCTCCCCACGCTGTCGCGCCTCAGCGTCAGCAACAGCCCAGCAGGCCGCCTTCGCCACTGATGTTCTTCCCGATCTCTACGCATTCCACCGCTACACCGGGAATTCCACCTGCCTCTACTGTGCTCGAGCCCGACAGTTTAGAAGGCAGCCTTGCGGTTAAGCCGCAAGATTTCACCCCCTACTTATCAGGCCGCCTACGCGCCCTTTACGCCCAGTGATTCCGGACAACGCTCGCACCCTCCGTATTACCGCGGCTGCTGGCACGTAGTTAGCC
+
CCCCCGGGGGGGGGGGGGGGGGGGGGGGGGGGGGGGGGGGGGGGGGGGGGGGGGGGGGGGGGGGGGGGGGGGGGGGGGGGGGGGGGGGGGGGGGGGGGGGGGGGGGGGGGGGGGGGGGGGGGGGGGGGGGGGGGGGGDGGGGGGGGFGFGGGFFEGGGGGGGGGGGFFGGGGGGGGGGGGGGGGGGGGGGGGGGG6FGGGGGGGGGGGGGGGGGGGGGGEGGGGGCGDGGGGGGGGGGGGGGFDCF@FGGGGGGFFFGFGFGGGGGFFFFFFGGFGG:>BB>>;B>?7D?F?G<>*:)-*6
@M02143:5:000000000-JT863:1:1101:7604:7035 1:N:0:44
GACTACACGGGTATCTAATCCTGTTCGCTCCCCATGCTTTCGCTCCTCAGCGTCAGTTACGGCCCAGAGATCCGCCTTCGCCACCGGTGTTCCTCCTGATATCTGCGCATTTCACCGCTACACCAGGAATTCCGATCTCCCCTACCGCACTCTAGTCTGCCCGTACCCACTGCAGGTCCAGGGTTGAGCCCTGGATTTTCACAGCAGACGCGACAAACCGCCTACGAGCTCTTTACGCCCAATAATTCCGGACAACGCTTGCACCCTACGTATTACCGCGGCTGCTGGCACGTAGTTAGCC
+
CCCCCGGGGGGGGGGGGGGFGGGGGGGGGGGGGGGGGGGGGGGGGGGGGGGGGGDFGGGGGGGGGGGGGDGGFGGGGGGGGGGGGGGGGGGGGGGGGGGGGGGGFGGGGDGGGGGGGGGGGGGGGGG<EFGGGFBBFCDGGDGGGGGGGGGGGEFFGFFGGGGCGGGGGGGGGGGG@8FFFGGC:FCFGGGGGGGFGGGGGGGGGGFGGGGGDGGGGCGGGGG5<E>CCDGGGGGGCEEGCGF?FFFGGGDGGGG5)CDGFGFGFGBFF?;2CGA778>>92((44?03.70D:)2C2>=9
@M02143:5:000000000-JT863:1:1101:7501:7036 1:N:0:44
GACTACCAGGGTATCTAATCCTGTTTGCTCCCCACGCTTTCGCGCCTCAGCGTCAGAACCGGGCCAGTGAGCCGCCTTCGCCACTGGTGTTCTACCCAATATCTACGAATTTCACCTCTACACTGGGAATTCCACTCTCCTCTCCCGAACTCTAGCCCATCCGTCTCAAGCGCAGTTCCCAGGTTAAGCCCGGGGCTTTCACGCCTGACAAAATGAGCCGCCTGCGCGCCCTTTACGCCCAGTAAATCCGAACAACGCTCGCCCCCTTCGTATTACCGAGGCTGCTGGCACGAAGTTAGCC
+
CCCCCGGGGGGGGGGGAEFGGGGGGGGGGGGFGEFCGGGGGGGGGGGGGFGGGGGGFGGGGGGGGGGGFGGGGGGGEGGGGGGGGGGGGEGGEEGAFGEFGGGGGEGEG@FGGGGGGGGGGGGG9FGGGGGGFEGCFFGGGGGGGGG7FEGGGG9FGGGFGGGGGCFFGCGGGGGEGFFFFGGGFGGGGDGGDEGGGGGGGGFGGFGGGFGGFFEGGGGGGGGGGGGGGGGGGGGGGGGGGGFFGGFGGGGGGGGGFG):DGGGGGFFFFFFFCAGG?339>1((5?:D:@?C482>A>F6
@M02143:5:000000000-JT863:1:1101:20953:7085 1:N:0:44
GACTACAAGGGTATCTAATCCTGTTCGCTCCCCACACTTTCGCTCCTCAGCGTCAGATCATGCCCAGAGAACCGCCTTCGCCACCGGTGTTCCTCCTGATATCTGCGCATTTCACCGCTACACCAGGAATTCCACTCGCCTCTTCCGGACTCTAGCTCGACAGTATCCATCGGCGTTCCAGGGTTGAGCCCTGGGCTTTCACAACAGACTTATCGAGCCGCCTACACGCGCTTTACGCCCAATGATTCCGGACAACGCTAGCCCCCTACGTATTACCGCTGCTGCTGGCACGTAGTTAGCC
+
@CCCCGGGGGGGFGGGGGGGGGGGGGGGGGGGGGGGGGGGGGGGGGGGGGGGGGGGFGFFFGGGGGGGGGGGGGGGGGGGGGGGGGDGGGGGGGGGGGGGGGGGGGGGGGGGGGGGGGGGGFGGGGEFGGGGGGGFGFGGGGGGGGGEGGGGGGFGGGGGGGGGGGGFFGFGGGGGGGGGGGDGGGGGGGGGGFFFGGGGGGGGGGGGGGGGGGGG5EGGGGGGGGGGGGGGGGGGGGGGGFFCGGFFGCEDGGGGFGDC@GGGGGFFFFF>GGBCF1:)414:?FF:GFFBF?FGF229/
@M02143:5:000000000-JT863:1:1101:5400:7085 1:N:0:44
GACTACAAGGGTATCTAATCCTGTTCGCTCCCCTAGCTTTCGCGTCTCAGCGTCAGGAACGTCCCAGCGAGCTGCCTTCGCCATTGGTGTTCCTCCCGATATCTGCGCATTTCACCGCTACACCAGGAATTCCACTCGCCTCTTCCGCACTCTAGCCCGACAGTATCCACCGGCATCCGAGGGTTGAGCCCCCGACTTTCACAGCGGACTTACCGGGCCGCCTACACGCGCTTTACGCCCAATGATTCCGGACAACGCTAGCCCCCTACGTATTACCGCGGCTGCTGGCACGTAGTTAGCC
+
CCCCCGGGGGGGFGGGGGGGGGGGGGGGGGGGGGGGGGGGGGGGGGGGGGGGGGGGGGGGGGGGGGGGGGGGGGGGGGGGGGGGGGGGCFFGGGGGGGGGGGGGGGGGGGGGGGGGGGGGGGGGGGGGFGGGGGGGGGGGGGGGGGGGGGGGGGGGGGGGGDEGGGGGGGGGGGGGGGCFGGGGGGGGGGGGGGGGGGGGGGGGGEGGGGG?FGGGGGGGGGGGGGGCEDDEGFFGGGGGGGGFGFFGGGGGGCGFEDEGFGGGGGFFFFF?GF<GG?FD>FFFB?FFG?F:GF>:CABF6
@M02143:5:000000000-JT863:1:1101:5384:7092 1:N:0:44
GACTACAAGGGTATCTAATCCTGTTCGCTCCCCTAGCTTTCGCGTCTCAGCGTCAGGAACGTCCCAGCGAGCTGCCTTCGCCATTGGTGTTCCTCCCGATATCTGCGCATTTCACCGCTACACCAGGAATTCCACTCGCCTCTTCCGCACTCTAGCCCGACAGTATCCACCGGCATCCGAGGGTTGAGCCCCCGACTTTCACAGCGGACTTACCGGGCCGCCTACACGCGCTTTACGCCCAATGATTCCGGACAACGCTAGCCCCCTACGTATTCCCGCGGCTGCTGGCACGTAGTTAGCC
+
CCCCCGGGGGGGGGGGGGGGGGGGGGGGGGGGGGGGGGGGFGGGGGGGGGGGGGGGGGGGGGGGGGGGGGGGGCGGGGGGGGGGGGGGGGGGGGGGGGGGGGGGGGGGGGGGGGGGGGGGGGGGGGGGGGGGF?ECFFGGGGGGGGCFGGGGGGGGGGGGGGGGCFCGGGGGGGGEGGEGDGGGGGGGGFGGGGGDFEGGGGGGGECGGGGGGGD>EGGGGGDEGEFD=DDGGGGGGGGGG*9C+?BFGGDDGG*9)<>G36DGDGFFFF7>7C2*92>519B>FFF03.637<FE>:670
@M02143:5:000000000-JT863:1:1101:24259:7109 1:N:0:44
GACTACAGGGGTATCTAATCCCGTTCGCTCCCCTGGCCTTCGCGCCTCAGCGTCAGGGTCGGCCCAGGTGGCCGCCTTCGCTACGGGTGTTCCTCCCGATCTCTACGCATTTCACCACTACACCGGGAATTCCACCACCCTCTACCGCCCTCAAGCCCTGCCGTCCTGCCGAACCTCTCCCAGGTGAGCCGGGAGCTTTCACCGGCAGCGCACAGGGCCGCCTGCGCGCGCTTTACGCCCAGTAACTCCGGACAACGCTTGCCTCCTACGTCTTACCGCGGCTGCTGGCACGTAGTTAGCC
+
CCCCCGGGGGGGGGGGGGGGGGGGGGGGGGGGGGGGGGGGGGGGGGGGGGGGGGGGFGGGGGGGGGGGGGGGGGGGGGGGGGDGGGGGGGGGGGGGGGGGGGGGGGGGGGGGGGGGGGGGGGGGGGGFGGGGGGGGGGGGGGGGGGGGGGGGGGGGGGGGGGGGGGGGGGGGGGGGGGGGGGGGGFGGGGGGGGGGGGGGGGG5CGEGGGGGGGGGGGGGGGGGGGGGGGGGGGGGGGGGGFGCFGBGGGGGGGGGFGFGFFGFCGBBFF::FGFGGFDBBFBFF?FFGFFFF08C>)<F0
@M02143:5:000000000-JT863:1:1101:27420:7121 1:N:0:44
GACTACTAGGGTATATAATCCTGTTTGCTCCCCACGCTGTCGCGCCTCAGCGTCAAATCCGAGCCAGATCGCCGCCTTCGCCTCTGGTGTTCTTCCCAATATCTACGAATTTCACCTCTACACTGGGAATTCCACGATCCTCTCTCGGTTTCGAGCCTGCCCGTTTCGAGTGCACCTCCCAGGTTGAGCCCAGGGCTTTCACACCCGACGCAACAGGCCGCCTACGCGCCCTTTACGCCCAGTAATTCCGAACAAAGCTTGCACCCTCTGTATTACCGCGGCTGCTGGCACAGAGATAGCC
+
CCCCCGCGGGGCGG<FDFGEGGGGGGGGFGCEGFFFEFGGGGGGGGGGGGGGGGGGFG,EFGGGEGFFGGGGGGCCGGGGGGGGGGGGGCBFFFGGFGGGGDF9FEGGGGGGGGEG9EFGGGGDFGGDFAFGFGGGGGGGGG,ADFGBFFGGGFGCC=>,CDFGGFFEFBFGGG,>D7@*5,>,@FGGFCEEFGG5FFGEFFGGEGBCEECCC:=9E8CCEG3=2:BC:DGCGCCGGEGDEG<7CC4*9CEG5*:*)09?5/*<C<??F0B)**)2::5>(1(((,90/,14D0?6*62*)
@M02143:5:000000000-JT863:1:1101:23618:7121 1:N:0:44
GACTACAAGGGTATCTAATCCTGTTCGCTCCCCACGCTTTCGCTCCTCAGCGTCAGTATCGGCCCAGAGACCCGCCTTCGCCACCGGTGTTCCTCCTGATATCTGCGCATTCCACCGCTACACCAGGAATTCCAGTCACCCCTACCGCACTCTAGTCTGCCCGTACCCACTGCAAGCCCCAGGTTGAGCCTGGAGTTTTCACAGCAGACGCGACAAACCGCCTACGAGCTCTTTACGCCCAATAATTCCGGACAACGCTTGCGCCCTACGTCTTACCGCGGCTGCTGGCACGTAGTTAGCC
+
CCCCCGGGGGGGGGGGGGGGGGGGGGGGGGGGGGGGGGGGGGGGGGGGGGGGGGGGGGGGGGGGGGFGGGGGGEGGGGGGGGGGGGGGGGGGGGGGGGGGFGGGFGGGGGGGGGGGGGGGGGGGGGEFGGGGGGGGGGGGGGGGGGGGGGGGGGFGGGFGGGGGGGGGGGGGGGGGGGGGGGGGGGGGGGGGGFGGGGGGGGGGGGGGGGGGEGGGGGGGGGGGGGGGGGGGGGGGGGGGGGFFGGFGGGGGDCFGFGFGFGGGGGBBFFF(*9AGG:EF06616?6(9(*4F:FGG<940
@M02143:5:000000000-JT863:1:1101:23794:7174 1:N:0:44
GACTACAAGGGTATCTAATCCTGTTTGCTCCCCACGCTTTCGCGTCTCAGCGTCAGTCACGTCCCAGCGAGCTGCCTTCGCCATTGGTGTTCCTCCTGATATCTGCGCATTTCACCGCTACACCAGGAATTCCACTCGCCTCTTCCGGACTCGAGCCCGACAGTATCCACCGGCATCCCAGGGTTGAGCCCTGGACTTTCACAGCGGACTTACCGGGCCGCCTACACGCGCTTTACGCCCAATGATTCCGGACAACGCTAGCCCCCTACGTATTACCGCGGCTGCTGGCACGTAGTTAGCC
+
CCCCCGGGGGGGGGGGGGGGGGGGGGGGGGGGGGGGGGGGGGGGGGGGGGGGGGGGGGGGGGGGGGGGGGGGGGGGGGGGGGGGGGGGGGGGGGGGGGGGGGGGGGGGGGEGGGGGGGGGGGGGGGDGGGGGGGGGGGGGGGGGGGGGGGGGDFGGGGGGGGGGGGGGGGGGDGGGGGGGGGGGGDGGGGGGGGGGFGGGGGGGGGGGGGGGGGGEGGGGGGGGGGGGGGGGGGGGGGGGGGGGGGFGGGGGGGGG>D>C>GGGGGF?F?@BGGFGG1::9>>>:0<>5:=6C<FEFA<40
@M02143:5:000000000-JT863:1:1101:6820:7176 1:N:0:44
GACTACAAGGGTATCTAATCCTGTTCGCTCCCCACGCTTTCGCTCCTCAGCGTCAGTTACTGCCCAGAGACCCGCCTTCGCCACCGGTGTTCCTCCTGATATCTGCGCATTTCACCGCTACACCAGGAATTCCAGTCTCCCCTGCAGTACTCTAGTTTGCCCGTATCGACTGCAGACCCGAGGTTGAGCCTCGGGATTTCACAGCCGACGTGACAGACCGCCTACGAGCTCTTTACGCCCAATAATTCCGGACAACGCTTGCGCCCTACGTATTACCGCGGCTGCTGGCACGTAGTTAGCC
+
CCCCCGGGGGGGGGGGGGGGGGGGGGGGGGGGGGGGGGGGGGGGGGGGGGGGGGGGGGGGGGGGGGGGGGGGGGGGGGGGGGGGGGGGGGGGGGGGGGGGFGGGGGGGGGGGGGGGGGGGGGGGGGGGGGGGGGGGGGGGGGGFGGGGGGGGGGGGGGGGGGGGGGGGGGGGGGGGGGGGDGGGGGGGGGGGGGGGGGGGGGGGGGGGGGGGGGGGGGGGGGGGGGGGGGGGGGGGGGGGGGGFGGFGGGGGGGGGFGFGFGGGGGFFFF>BGFBFG<D30>>9?FF?G?F?GB4EG>DF<
@M02143:5:000000000-JT863:1:1101:13647:7191 1:N:0:44
GACTACAGGGGTATCTAATCCTGTTTGCTCCCCACGCTTTCGCGTCTCAGCGTCAGTCACGTCCCAGCGAGCTGCCTTCGCCATTGGTGTTCCTCCTGATATCTGCGCATTTCACCGCTACACCGGGAATTCCACTCGCCTCTTCCGCACTCTAGCCCGACAGTATCCACCGGCATCCCAGGGTTGAGCCCTGGACTTTCACAGCGGACTTACCGGACCGCCTACACGCGCTTTACGCCCAATGATTCCGGACAACGCTTGCCCCCTTCGTATTACCGCGGCTGCTGGCACGAAATTAGCC
+
CCCCCGGGGGGGEGGGGGGGGGGGGGGGGGGGGGGGGGGGGGGGGGGGGGGGGGGGGGGGGGGGGGGGGGGGGGGGGGGGGG7FGDGGGGGGGGGGGGGGGGGGGGGGGGGGGGGGGGGGGGGGGGCGGGGGGGGGGDGGGGGGGGGG@FGGGGFFGGGFGGEGGGGGGGGGEGDGGGGCFGEGGG7CFGGGCFGGGGGGGGGEF>EGGGGGGGEEDGGDEGGCG6EGGCDGGGFF3EGGGGGCFGFGGGCCE=FF3CDG>=CFGG>FF0<(9F2CC(0)(9>(4))(9(=1C;)8D))96
@M02143:5:000000000-JT863:1:1101:6137:7195 1:N:0:44
GACTACCGGGGTATCTAATCCAGCTGATCGCCTTCCTAGCACCGGCACTGCAGCCGCCCGTAGG
+
CCCCCGGGGGGGGGGGGGGGGGGGGGGGGGGGGGGGGGGGGGGGGGGGGGGGGGGGGGGGGDGG
@M02143:5:000000000-JT863:1:1101:18780:7197 1:N:0:44
GACTACGCCTCCTCGCGTGCCCAGGTAGACCCAACTACTCAGCAACATCTATCTCCTCGCGGTGTTGGGCATCGGTGCTCTCTCCCTTGATTCCGGCTAGTTTGAGGAAAATGTCTAATGCCTCGGGGTGCAGCCCCCCGTAGG
+
CCCCCGGGGGGGGGGGGFGGGGGGGGGGGGGGGGGGGGGGGGGGGGGGGGGGGGGGGGGGGGGGGGGGGGGGGGGGGGGGGGGGGGGGGGGGGGGGGGGGCGGGGGGGGGGGGGGGGGGGGGGGGGGGGGGGDGGGGGGGGGGG
@M02143:5:000000000-JT863:1:1101:10217:7213 1:N:0:44
GACTACAGGGGTATCTAATCCTGTTTGCTCCCCACGCTTTCGAGCCTCAGCGTCAGTAATGAGCCAGTGTGTCGCCTTCGCCACTGGTGTTCTTCCGAATATCTACGAATTTCACCTCTACACTCGGAGTTCCACACACCTCTCTCATACTCAAGACACCCAGTATCAAAGGCAATTCCGAGGTTGAGCCCCGGGATTTCACCCCTGACTTAAATGTCCGCCTACTCTCCCTTTACGCCCAGTAATTCCGAGCAACGCTAGCCCCCTTCGTATTACCGCGGATGCTGACACGAAATTAGCC
+
CCCCCGGG8FFGGGGGGCGGGFGGGGGGGGGGGGGGGGGGGGGGGGGGGGGGGGGGGGGGGF9AFFGFEFGFG@GGGGGGGGGGGGGGGGGGGGGGGGGEGECFGGGEGGGGGFGGGGGFGGGFG+?>+FFFGGGFFGGGGGGGGGGGGGGGGGF<,>FDGGDGGGGGGG<DFGFGGGGGGGGGGCD,DFGGC7CCFGF;>FG58D>8DGG9?CGFFGEGDEGDG?ECCGDGGG7;*;ECE5;7@7=FGCE57EGF>DDEB6<F5C>:70>1FG>*:()0((,7?9*)9<F()()*242)9
@M02143:5:000000000-JT863:1:1101:7060:7217 1:N:0:44
GACTACAAGGGTATCTAATCCTGTTCGCTCCCCACGCTTTCGCTCCTCAGCGTCAGTTTCGGCCCAGAGACCCGCCTTCGCCATCGGTATTCCTCCTGATATCTGCGCATTTCACCGCTACACCAGGAATTCCAGTCTCCCCTACATCACTCTAGTCTGCCCGTACCCACCGCAGATCCGGAGTTGAGCCCCGGACTTTCACGGCAGACGCGACAAACCGCCTACGAGCTCTTTACGCCCAATAATTCCGGATAACGCTTGCGCCCTACGTATTACCGCGGCTGCTGGCACGTAGTTAGCC
+
CCCCCGGGGGGGGGGGGGGGGGGGGGGGGGGGGGGGGGGGGGGGGGGGGGGGGGGGGGGGGGGGGGGGGGGGGGGGGGGGGGGGGGGGGGGGGGGGGGGGGGGGGGGGGGGGGFGGGGGGGGGGGGGGGGGGGGFFGGGGGGGGGFFGGGGGGGFGGFFGGGGGGGGGGGGGGGGGGGGGGGGGGGGGGGGGGGGGGGGGGGGGGGDGGGGGGGGGGGGGGGGGGGDGGGGGGGGGGGGGGCF8FGFGFGGDGGGGDGFE5FDGGGFFF67?GF<FF?DE0629:::7D??:72)17:AF9
@M02143:5:000000000-JT863:1:1101:7115:7221 1:N:0:44
GACTACTAGGGTATCTAATCCTGTTTGCTCCCCACGCTGTCGCGCCTCAGCGTCAGCAACAGCCCAGCAGGCCGCCTTCGCCACTGATGTTCTTCCCGATCTCTACGCATTCCACCGCTACACCGGGAATTCCACTCGCCTCTACCACCCTCTAGCCCGGCAGTATCCACCGCACGCCTGGGGTTGAGCCCCAGGTTTTCACGGCAGACTTACCGAACCGCCTACACGCTCTTTACGCCCAATGATTCCGGACAACGCTAGCCCCCTACGTATTACCGCGGCTGCTGGCACGTAGTTAGCC
+
CCCCCGGGGGGGGGGGGGGGGGGGGGGGGGGGGGGGGGGGGGGGGGGGGGGGGGGGGGGGGGGGGGGGGGGGGGGGGGGGGGGGGGGGGGGGGGGGGGGGGGGGGGGGGGGGGGGGGGGGGGGGGGGGGGGGGGGGGGGGGGGGGGGGGGGGGGGGGGGGGEGGGGGGGGGGGGGGGGGGGGGGGGGGGGGGGGGGGGGGGGGGGGGGGGGGGGGGGGGGGGGGGGGGGGGGGGGGGGGGGGGGFGFGGGGGGGFGFGFGFGGGGC>FFF:>FGDGGFDFFFFFFBF0C:FBG7:EGD<@9
@M02143:5:000000000-JT863:1:1101:18659:7233 1:N:0:44
GACTACACGGGTATCTAATCCTGTTCGCTCCCCACGCTTTCGCTCCTCAGCGTCAGTATCGGCCCAGAGACCCGCCTTCGCCACCGGTGTTCCTCCTGATATCTGCGCATTTCACCGCTACACCAGGAATTCCAGTCTCCCCTGCCGAACTCCAGTCCGCCCGTATCGACTGCAGGCCCGAGGTTGAGCCTCGGGTTTTCACAGCCGACGCGACGAACCGCCTACGAGCTCTTTACGCCCAATAATTCCGGACAACGCTTGCACCCTACGTATTACCGCGGCTGCTGGCACGGAGTTAGCC
+
CCCCCGGGGGGGG,FFGGGGGGGGGGGGGGGGGGGGGGGGGGGGGGGGGGGGGGGGGGGGGGGGGGGGGGGGGGGGGGGGGGGGGGGGGGGGGGGGGGGGGGGGGGGGGGGGGGGGGGGGGGGGGGGGGGGGGGFGGGGGGGGCGGGGGGGGGGGGGGGGGGGGGGGECFGGGGGGGGGGGGGGGGGGGGGGGGGGGDGGGGGGGGGGGGGGGGGGGGGGGGCEFEGGGDGGGGGF3ECGGEGG?FFGGFGDGGGF3D:GFGGGGGF?F684CGFGG6)590(-8?F(/29,)2);7<<F9
@M02143:5:000000000-JT863:1:1101:27691:7244 1:N:0:44
GACTACAAGGGTATCTAATCCTGTTTGATCCCCACGCTTTCGTGTATGAGCGTCAGTACTAGACCAGATCGCCGCCTTCGCAACCGGTGTTCCTCCAAATATCTACGTATTTCACCACTACACTTGGAATTCCACGATCCTCTTCCGTACTCAAGTTTGATAGTTTTGAATGCACTTCTTGGGTTGAGCCCAAGGCTTTCACATCCAACTTATCAAACAGCCTGCACACGCTTTACGCCCAATGATTCCGAACAACGCTTGCACCCTCTGTATTACCGCGGCTGCTGGCACAGAGTTAGCC
+
CCCCCGGGGGGDFFGGCGGGGGGGGGCFFGGGGGGGGGGFGGGGGGGGGGGGGGGGGGGGGGFGGGGGGGGGG7FGGGGGGGGGGGGGGGGGGFGGGGFGGGGFGGGGGGGGGGGGGGGGGGGGGFGGGGGGGFGCFDGEGGGFGGGGGGFGGGFGGGGDGFCGGGGGGGG9FGGCGGGGF@FFG7FFGGGGGGGGGDGGGGGGGFGGGGGGGGG9ACC6BEGCFGGGGGGEGGGGGGGGGGGGCCFGGFGDGGFF>DEGFGGGGC06@?BADGFFF(7)41;BBB)(/3=:5()<:<:=)
@M02143:5:000000000-JT863:1:1101:8202:7252 1:N:0:44
GACTACAAGGGTATCTAATCCTGTTTGCTCCCCACGCTTTCGAGCCTCAGCGTCAGTTGCAGACCAGAGAGCCGCCTTCGCCACTGGTGTTCTTCCATATATCTACGCATTCCACCGCTACACATGGAGTTCCACTTTCCTCTTCTGTACTCAAGCTTCCCAGTTTCCAATGCACTTCCACGGTTAAGCCGTGGGCTTTCACATCAGACTTAAGAAGCAGCCTGCGCCCCCTTTACGCCCAGTAACTCCGAACAACGCTCGCTGCCTACGTATTACCGCGGCTGCTGGCACAGAGTTAGCC
+
CCCCCGGGGGGGGGGGGGGGGGGGGGFGGGGGGGGGGGGGGGGGGGGGGGGGGGGGGGGGGGFGGGGGGFCFGGGGGGGGGGGGGGGGGGGGGGGGGGFGGGGGGGGGGGGGGGGGGGGEGGGGGGGGGGGGGGGGGGGGGGGGGGEEGGGGGGGGGGGGGGGGGGGGGGGGGGGGFGG9FG>FGGGDFGEGEGDFGGGGGGGGGGGDFGGGGGGGFFGGGGGFF>C<EGGGGGCGDGGGGGGGGGFGGGEDCGGGDGBGFGG5EC44<?F?GGFGC2BB011(8?4(97@32.)<C<<F7
@M02143:5:000000000-JT863:1:1101:17371:7255 1:N:0:44
GACTACAAGGGTATCTAATCCTGTTTGCTACCCACGCTTTCGCTCCTCAGCGTCAGTACTGGCCCAGAGCACCGCCTTCGCCACCGGTGTTCCTCCTGATATCTGCGCATTTCACCGCTACACCAGGAATTCCGTGCTCCCCTACCAGACTCAAGCCATAGCAGTATCGGGTGGCATCTCCAGGTTGAGCCTGGAGTTTTCACACCCGACTTGCCAAGCCGCCTACGAGCTCTTTACGCCCAATAAATCCGGACAACGCTTGCACCCTACGTATTACCGCGGCTGCTGGCACGTATTTAGC
+
CCCCCGGG?FGGGGGGGGGGGGCGGGGGGGGGGGGEGGGGGGGBGGGGGGGDGGGGGGGGGGGGGGGFGGGGGGGGGGGGGGGGGGGGGGGGGGGGGGGGEFGGGGGGGGGGGGGGGGGGGGGGDGGFGFGGGGG7CFGGFGGGGGGGCGGGGFGGGGGFFGGGGGGGFFECFCCFGGAGGFGDFG,,@FGFGGCCCCEFGGGGGGGGGGGGFFFGF,BEEGGGGGG3>DGGGGGCGEGGGGFFFGFGDG*>5C*C@DB*7:FG9FB<FBBFG7:FC2050(,,,(9)*-7.<<?+264*1
@M02143:5:000000000-JT863:1:1101:14152:7284 1:N:0:44
ATTGCAGCTCAGCCACTCATATCATAAGAGCTTGTGTCTGATTTTCCACAATTTTAGCTTTCTTCACAGGAGATAAGATTCTCACTCAGGGTAATACAAGATTTGAGGCACAGTATCTGCTTCTGAAGCTGAGTGTTAGAATCCCTGAGTTCATCATTTTCTTTCATCACTTTGTCCACTGAACTTAGGAG
+
CCCCCGGGGGGFFG@FCEFGGGGGGGGGCFGGGGGGGGGGGGGGGGGGGGFGGGGGGGGGGGGGGGGGGGGGGGGGGGGGGGGGGGGGGGGGGGGGGGGGGGGGGGGGGGGGGGGGGGGGGGGGGGGFGGGGGGGGGGGAFGGCGGGGGGGGGGGGGGGGGGGGGGGGGGGGGGGGGGGGGGGGGGGGGGG
@M02143:5:000000000-JT863:1:1101:23020:7286 1:N:0:44
GACTACAAGGGTATCTAATCCTGTTCGCTCCCCACGCTTTCGCTCCTCAGCGTCAATATCGGCCCAGAGACCCGCCTTCGCCACCGGTGTTCCTCCTGATATCTGCGCATTTCACCGCTACACCAGGAATTCCAGTCTCCCCTCCCGAATTCTATTCTGCCCGTATCGGAAGCCAGCCCAGGGTTAAGCCCTGGGTTTTCACTCCCGACGCGACAAACCGCCTACGCGCCCTTTACGCCCAATAATTCCGGACAACGCTCGCACCCTACGTATTACCGCGGCTGCTGGCACGTAGATGGCC
+
CCCCC8FGGGGGGGGGGGGGGGGGGGGGGGGGGGGGGGGGGEGDGGGGGGGGGGD7EAFGECFEGGGFFFFFF@CGGGG?GGGGGGDG:FFGGGFGGFGGGGGG,E@C:FGGGCGGEGGGG?FFAFC4<F<FGGFFGGGGGGG7:=FECFGGGG,CDG<FGGEF>DG>+:@*@FCDEFFCC:FFFF,2DFGGFDCFGGFGGGF?EGDEGGGC838:9EFEGGDCFC*)/CCEGFCD*CGGG*9F9FFCG?5*/5:C)C3:>E3:CC:3@(>4FG)0:1731913,:F(/.=:F<)/C<3)0
@M02143:5:000000000-JT863:1:1101:12922:7298 1:N:0:44
GACTACTAGGGTATCTAATCCTGTTCGCTCCCCACACTTTCGCTCCTCAGCGTCAGGTATTGCCCAGAGAACCGCCTTCGCCACCGGTGTTCCTCCTGATATCTGCGCATTTCACCGCTACACCAGGAATTCCGTTCTCCCCTTCATACCTCAAGTCTGCCCGTATCGAAAGCAAGCACCCAGTTAAGCTGGATGTTTTCACTCCCGACGCGACAAACCGCCTACGAGCCCTTTACGCCCAATAATTCCGGACAACGCTCGCACCCTACGTATTACCGCGGCTGCTGGCACGAAGTTAGCC
+
CCCCCGGFCFCGDGGGGGGGGGGGGGEEGGGGGGGGGGGGGEGCFGFGGFGGGGGGCFF,CCEFGGGFGGFFGGGGGGDFGGGGGGGGEGGGFGGGGCEFGGGGGDGGGGGGGGGGDGDGGGGFGFGGFFGFGCF@ED,E=FFBD<F,AD=BFFFGGGFGG8FGGFGGF=>FGGFFGGGGFGGGGGGGGGGGCGFEGGGGGGEBFCEGGGDCECEGFGCGGGGGGGG:EGGGGGGGGGGGGGGGGGFGGGGGGGGGFG3ED5CGG:??F?>?GGF7FFB>>BB(15@BG?F6C>3*:<2?7
@M02143:5:000000000-JT863:1:1101:25568:7302 1:N:0:44
GACTACCAGGGTATCTAATCCTGTTCGCTCCCCTAGCTTTCGCGTCTCAGCGTCAGGAACGGCCCAGCGAGCCGCCTTCGCTACTGGTGTTCCTCCCGATATCTGCGCATTTCACCGCTACACCGGGAATTCCACTCGCCTCTACCGTCCTCTAGCCCGGCAGTATCCACCGCACGCCCGAGGTTGAGCCTCAGGTTTTCACGGCAGACTTACCGAACAGCCTACACGCTCTTTACGCCCAATAAATCCGGACAACGCTCGCCCCCTACGTATTACCGCGGCTGCTGGCACGTAGTTAGCC
+
CCCCCGGGGGGGGGGGGGGGGGGGGGGGGGGGGGFGGGGGGGGGGGGGGGGGGGGGGGGGGEGGGGGGGGGGGGGGGGGGGGGGGGGGCFGGGGGGGGGGDFGGGGGGGGGGGGGGGGEGGGGGGGGGGGGGGGGGGGGGGGGGGGGDEGGGGGGGGGGGGGGGGGGGGDGGGDGGGGGGGGGGGGGGGGGGGGGGGGGGGGGCEEEFGGGGGGGGGGEFGGCFFGGGGCGGDGGGGGGGGGGGGGFGG5CGGGGGFGEE@GGGGGFFF<)2:F>D7(8>6>F>B?FBG7?<9(.2;-4*0
@M02143:5:000000000-JT863:1:1101:17385:7303 1:N:0:44
GACTACAAGGGTATCTAATCCTGTTCGCTCCCCACGCTTTCGCTCCTCAGCGTCAGTACCGGCCCAGACCACCGCCTTCGCCACCGGTGTTCCTCCTGATATCTGCGCATTTCACCGCTACACCAGGAATTCCATGGTCCCCTACCGGACTCTAGTCATAGCAGTATCAGGTGGCCTCTCCGAGTTGAGCCCGGAGATTTCACACCTGACTTGCCAAACCGCCTACGAGCTCTTTACGCCCAATAATTCCGGACAACGCTTGCACCCTACGTATTACCGCGGCTGCTGGCACGTAGTTGGC
+
CCCCCGGGGGGGGGGGGGGGGGGGGGGGGGGGGGGGGGGGGGGGGGGGGGGGGGGGGGGGGGGGGGGGGGGGGGGGGGGGGGGGGGGGGGGGGGGGGGGGGGGGGGGGGGGGGGGGFGGGGGGGGGGGGGGGGGGCFFGGGGGGGGGGGGGGGGGGGGGGGGG<FGGGFGFGFCFFGGGGGGD*@FGFFGGGGGGGDFGGGGGGGGGG?8FGCFGGGFGFCEGG>FGD5DCFGGGGGEGGGDFGDFFGFFG3CE5FFGFGEFGGFD?<?:BFFGFG:))0-(4>0?F.98>>>??*9<5))
@M02143:5:000000000-JT863:1:1101:10704:7306 1:N:0:44
GACTACTGGGGTATCTAATCCTGTTTGCTCCCCACGCTTTCGCGTCTCAGCGTCAGTAACGTCCCAGCGAGCTGCCTTCGCCATTGGTGTTCCTCCCGATATCTGCGCATTTCACCGCTACACCGGGAATTCCACTCGCCTCTTCCGCACTCTAGCCCGACAGTATCCACCGGCATCCCAAGGTTGAGCCTTGGACTTTCACAGCAGACTTATCGAACCGCCTACACGCGCTTTACGCCCAATGATTCCGGACAACGCTTGCCCCCTACGTATTACCGAGGCTGCTGGCACGTAGTTAGCC
+
CCCCCGGGGGGGGGGGGGGGGGGGGGGGGGGGGGGGGGGGGGGGGGGGGGGGGGGGGGGGGGGGGGGGDFGGGGGGGGGGGGGGGGEFFGGGGGGGGGGGGGGGGGGGGGGGGGGGEGGGGGGGGDGGEGGGGGGGGFGGGGGGGGEGGGGGGGGGGGGGGG:DCFGGGGGGGGGGGGE:FGCFGGGGGGGGAFGGGGGGGGGGGFG6EGGDGG8FFGGEGGGGGGGGGGGGGGGGDGGGGDFFFCFGGFG55=5*)9BGFGGGGGF?F0><FG97F0))(41024@(98F6C<5/?>>49
@M02143:5:000000000-JT863:1:1101:21129:7317 1:N:0:44
GACTACAAGGGTATCTAATCCTGTTTGCTCCCCACGCTTTCGTGCATGAGCGTCAGTGTTGGCCCAGAAGGCTGCCTTCGCCATCGGTGTTCCTCTACATCTCTACGCATTTCACCGCTACACGTGGAATTCCACCTTCCTCTGCCACACTCCAGCCACGTAGTTTCGAGCGCAATTCCCAAGTTAAGCTCGGGGCTTTCACACTCGACTTGCGCGGCCGCCTGCGCACACTTTACGCCCAGTAATTCCGATTAACGCTCGCACCCTACGTATTACCGCGGCTGCTGGCACGTAGTTAGCC
+
CCCCCGGGGGGGGGGGFGGGGGGGGGGGGGGGGGGGGGGGGGGGGGGGGGGGGGGGGGGGGDGGGEGGGFGGGGGGGGGGGGGGGGGGGGGGGGGGGGGGGGGGGGGGGGGGGGGGGGDEGGGFGFGEGGGGGGGGGGGGGGGEGFGGGGGGGGFGGGGGGGGGGGGDGGGGEGGGGGFGG7FFGGGFGFGE@E7CGGGGGFGGGG>FGGGGGDGCEGGGGGGGFGGGGGGGGGGGDEGGDGGGGFFFFGGGDGGFFGFGBEDEGGFFF?FBGGFGG:@309>F?7@?31??G:F8CA2*0
@M02143:5:000000000-JT863:1:1101:4751:7335 1:N:0:44
GACTACCCGGGTATCTAATCCTGTTTGCTCCCCACGCTTTCGTGCATCAGCGTCAGTGTTAGCCCAGGGGGCTGCCTTCGCCATCGGTGTTCCTCCCGATATCTGCGCATTTCACCGCTACACCGGGAATTCCACTCGCCTCTTCCGAACTCTAGCCTGACAGTATCCATCCGCCTCCCGGGGTTGAGCCCCGGGCTTTCAGAACGGACTTACCAGGCCGCCTACACGCGCTTTACGCCCAATGATTCCGGACAACGCTTGCCCCCTACGTATTACCGCGGCTGCTGGCACGTAGTTAGCC
+
CCCCCGGFGGGGGFGGFFGGGFGGGGGGGGGGGGGGGGGGGGG@FGGGGGGGGGGGCFGGGGGGGGGGECCFEGGGGGGGGGFGGGGGGGGGGGGGGGGGGGGGEFDGGGGGGGGGCGGGGGGGFGGGGGGGGGGGG@FGGGGFGDGF:FFGFGGGGGGGG9CGGFGGFEGGFFGGGGGCF>FGGGGGGGGDGGCEGGGGG9+?E8EGGDGCGGGGGGGGGGGGGGG:EDGGGGGGGGGDEGG6E>?FGGEDGGCGBGFGFGGGGGFFF?5<CGBGG0:>9>FF?:?:C?F1C?4*:))77
@M02143:5:000000000-JT863:1:1101:6267:7354 1:N:0:44
GACTACAGGGGTATCTAATCCTGTTTGCTCCCCACGCTTTCGCACCTCAGTGTCAGTATCAGTCCAGGTAGTCGCCTTCGCCACTGGTGTTCCTTCCTATATCTACGCATTTCACCGCTACACAGGAAATTCCACTACCCTCTACCATACTCTAGCTTGCCAGTTTTGGATGCAGTTCCCAGGTTGAGCCCGGGGATTTCACATTCAACTTAACAAACCACCTACGCGCGCTTTACGCCCAGTAATTCCGATTAACGCTTGTACCCTACGTATTACCGATGCTGCTGGCACGTCGTTAGC
+
CCCCCGGGGGGGGGGGGGGGGGGGGGGGGGGGGGGGGGGGGGGGGGGGGGGGGGGGGGGGGGGGGGGGGGGGGGGGGGGGGGGGGGGGGGGGGGGGGGGGGGFGGGGGGGGGGGGGGGGGGGGGGGGGGGGGDFGGGGGGGGGGGFGGGGGGGGGGGGGGGGGGGGGGGGGGGGFGGFGGGGGGGGGGGGGGGGGGGGGGGGFFGGGGGDEFGGGGGGGG8EGGFEGDEDDEGGDGGGGGGG<FGGFGFGGGGDFFFGFE>F>FFG??FFF?GG<FF0)7::ADB0?23(9?F()*9(:F
@M02143:5:000000000-JT863:1:1101:17273:7364 1:N:0:44
GACTACAGGGGTATCTAATCCTGTTTGCTCCCCACGCTTTCGAGCCTCAGCGTCAGTAATGAGCCAGTGTGTCGCCTTCGCCACTGGTGTTCTTCCGAATATCTACGAATTTCACCTCTACACTCGGAGTTCCACACACCTCTCTCATACTCAAGACACCCAGTATCAAAGGCAATTCCGAGGTTGAGCCCCGGGATTTCACCCCTGACTTAAATGTCCGCCTACGCTCCCTTTACGCCCAGTAATTCCGAGCAACGCTAGCCCCCTTCGTATTACCGCGGCTGCTGGCACGAAGTTAGCC
+
CCCCCGGGGGGGGGGGFGGGGGGGGGGGGGGGGGGGGGGGGGDFGGGGGGGGGGGGGGGGGGGGGGGGGGGGGGGGGGGGGGGGGGGGGGGGGGGGGGGGGGGGGGGGFGGGGGGGGGGGGGGGGGEGGGGGGGGFGGGGGGGGGGGGGGGGFGGGGGGGGGGGFGGGGGGGGGGGGGGGGGEGGGGGGGGGGGGEGGGGGGGGGGGGGGGGGGGFGGGGGGGGGGDDGGGGGGGGGGGGGDFGGGFGGGGDEG6F5CB5<FDFGGFFF?F<DGAGGFF:6>>BBFF:D1F:<;D@FA2B9
@M02143:5:000000000-JT863:1:1101:6403:7373 1:N:0:44
GACTACAAGGGTATCTAATCCTGTTCGCTCCCCACGCTTTCGCGCCTCAGCGTCAGATCACGCCCAGCAAGCCGCCTTCGCCTCCGGTGTTCTTCCGGATCTCTACGCATTCCACCGCTACACCCGGAATTCCGCTTGCCTCTACGTGTCTCCAGCAGGCCAGTATCCTTGGCACGCTCGGGCTTGAGCCCCGGCATTTCACCCATAGACTTGGCCCGCCGCCTGCGCGCGTTTTACGCCCAATGATTCCGAACAACGCTTGCACCCTCCGTATTAACGCGGCTGCTGGCACGGAATTAGC
+
@CCCCFGCEG,C@<FGGGGGGGDFGG7FGGGGGGG@FEGGGGEFCE:FFGGGGGGGGGG,CFGG:FGGFC,C<@FFFGFDGGGGG+=@FFGFGGGD::+=:?FFGGFGCFFFGGGG7CGEG?E?>CCFGGGFGFC:F<>@<FF<=FGD><FC9F@FCF+CF7:>@FFGG,3>A,>:EE*1:F*<F:F7<CCFCED5FG@CGFFCC9EGC6CFGE62*1:5*:>58C?):)1/2?DF028?5:*8+:47:C?5/**94<DG@*9A653?F6)(9*5:*6)8-199>0?)24><*(7**440)
@M02143:5:000000000-JT863:1:1101:14629:7378 1:N:0:44
GACTACAAGGGTATCTAATCCTGTTCGCTCCCCTAGCTTTCGCGTCTCAGCGTCAGGAATGGCCCAGCGAGCCGCCTTCGCTACTGGTGTTCCTCCCGATATCTGCGCATTTCACCGCTACACCGGGAATTCCACTCGCCTCTACCACCCTCTAGCCCGGCAGTATCCACCGCACGCCCGGGGTTGAGCCCCAGGTTTTCACGGCAGACTTACCGAACCGCCTACACGCTCTTTACGCCCAATAATTCCGGACAACGCTCGCACCCTACGTGTTACCGCGGCTGCTGGCACGTAATTGGCC
+
CCCCCGGGGGGGGGGGGGGGGGGGGGGGGGGGGGGGGGGGGGGGGGGGGGGGGGGGGGGGGGGGGGGGGGGGGGGGGGGGGGGGGGGGGGGGGGGGGGGGGGGGGGGGGGGGGGGGGGGGGGGGGGGGGGGGGGGGG<FGGGFGGGGGGGGGGGGGGG7FGGGGGGGGGGGGGGGGGGGGGGGGGGGGGGGGGGGGGGGFGF7EEGGGGGGGGGGGGGGGGGGGGGGGG3DGGGGGGGGGGFDGGGFCEC=DGGCFEGEG:E<EEGB?F<;06C<FGBEE(423()/(986(14)*2.3?6
@M02143:5:000000000-JT863:1:1101:11880:7383 1:N:0:44
GACTACAAGGGTATCTAATCCTGTTCGCTCCCCACGCTTTCGCTCCTCAGCGTCAGGTCATGCCCAGAGAACCGCCTTCGCCACCGGTGTTCCTCCTGATATCTGCGCATTTCACCGCTACACCAGGAATTCCGATCTCCCCTACCACACTCTAGTCTGCCCGTATCGACTGCAGGCTCGGGGTTGAGCCCCGAGTTTTCACAGCCGACGCGACAGACCGCCTACGAGCTCTTTACGCCCAATAAATCCGTACAACGCTTGCCCCCTACGTATTACCGCGGCTGCTGGCACGTAGTTAGCC
+
CCCCCGGGCGGGGGGGFFGGGGGGGGGGGGGGGGGGGGGGGGGGGGGGFFGEGGGGGGGGGGGGGGGGGFGGGGGGGGGGGGEGGGGGGGGGGGGGGFDGGGGGGGGGEGGGGGGGGGGGGGGGGG>DGFGGGGGGGGGGGGGGGGGGGGGGGGEGGGGGGGGGGGGGDFGFGGGGGGGDEGEGGG@:FGGGCFGGGGGGGGGGGGGGGGGGGGECFGGGGGGGGG8CGDFFFFFF<EGGGCFCGFFDFG/5CCFGFGFGFFGGGGF<F(>3D<4DG(57((-4<?9(92?(9(0;C))6/
@M02143:5:000000000-JT863:1:1101:20114:7411 1:N:0:44
GACTACTCGGGTATCTAATCCTGTTCGCTCCCCACGCTTTCGCTCCTCAGCGTCAGGTAAGGCCCAGCAAGCCGCCTTCGCCACCGGTGTTCCTCCTGATATCTGCGCATTTCACCGCTACACCAGGAATTCCACTTGCCCCTACCTACCTCTAGCCGGCCCGTATCCACCGCAGACCCGCAGTTAAGCTGCGGGCTTTCACGGCAGACGCGACCAGCCACCTACGAGCTCTTTACGCCCAGTGATTCCGGACAACGCTCGCACCCTCCGTATTACCGCGGCTGCTGGCACGGAGTTAGCC
+
CCCCCGFGGGGGGGGGGGGGGGGGGGGGGGGGGGGGGGGGGGGGGGGGGGGGGGGGGGGGGGGGGGGGGCGFGGGGGGGGGGGGGDGGEGGGGGGGGGFGGGGGGGGGGGGGGGGGGGGGGGGGGGGGGGGGGGGGGFGGGGGGGGGGGGGGGGEFG7FGGGGGGGGGGGGGGGGGGGGGGEGGGGGGGGFGGGGGGGGGGGGGGGGGGGGGGGGGGGGGGGGGGGDGEDFGGEDGGGGGGGGGGGFGGGDGGGGGFGFGFGDGGD:BFFFFGGFGFFE>904>609(9:FFC>>ED<9F9
@M02143:5:000000000-JT863:1:1101:23228:7432 1:N:0:44
NNNNNNNNNNNNNNNNNNNNNNNNNNNNNNNNNNN
+
###################################
@M02143:5:000000000-JT863:1:1101:12558:7435 1:N:0:44
GACTACAGGGGTATCTAATCCTGTTTGCTCCCCACGCTTTCGCGCCTCAGTGTCAGTTACAGACCAGAAAGTCGCCTTCGCCACTGGTGTTCCTCCATATCTCTACGCATTTCACCGCTACACATGGAATTCCACTTTCCTCTTCTGCACTCAAGTCTCCCAGTTTCCAATGACCCTCCACGGTTGAGCCGTGGGCTTTCACATCAGACTTAAGAAACCACCTGCGCGCGCTTTACGCCCAATAATTCCGGATAACGCTTGCCACCTACGTATTACCGCGGCTGCTGGCACGTAGTTAGCC
+
CCCCCGGGGGGGGGGGGGGGGGGGGGGGGGGGGGGDGGGGGGGGGGGGGGGGGGGFGGGGGGGGGGGGGGGGGGGGGGGGGGGGGGGGGGGGGGGGGGGGGGGGGGGGGGGGGGGGDGGGGGGGGGFGGGGGGGGGGGGGGGGGGGGGGGGGGGGGGGGGGGGGGGGGGGGGGGGGGGGGGGDGGCFGGGCGGCEFGGGGGGGGGFGGGGGGGFFGGGGGGGF6DEGDGGGGGGGGDGGGGGGGFGFGGGGDEGGGBGFGFGGFGG??F<;3FGBGF:D3(9>>:?F7D?F:FF58C<)99
@M02143:5:000000000-JT863:1:1101:14732:7440 1:N:0:44
GACTACAAGGGTATCTAATCCCGTTCGCTCCCCTGGCTTTCGCGCCTCAGCGTCAGTGGGGGTCCAGCGTGCCGCCTTCGCCACCGGAGTTCCTGTGGATATCAACGCATTTCACCGCTCCACCCACAGTTCCGCACGCCCCTACCCCCCTCGAGGCCGCCCGTACCCGGGGCCGTTCCACGGTTGAGCCGTGGGATTTCACCCCGGACGCGGCAGCCCGCCTACGCGCCCTTTAAGCCCAGTGATTCCGCCTAACGCTCGGGGCCTCTGTCTTACCGCGGCTGCTGGCACAGAGTTAGCC
+
CCCCCGGGGGGGGGGGGGGGGGDGGGGGGGGGGGGGGGGGGGGGGGGGGGGGGGGGGGGGGGGGGGGGGGGGGGGGGGGGGGGGGGGGGGGGGGGGGGGGGGGGGGGGGGGGGGGGGGDGGGGGGGGGGGGGGCGGG:FGGGGGGGGGGGGGCFCFFGGGGGGGGGGGGGDGGGGGGGGGGGGGGGGGGGGGGGGCFGGFGGGGGGGGGGGGGGGGGGGGGGGGGGGDGGGGGGGGGEFGGCG9FFFGFCEGGGGGDGDGEED=EC??FFFF7DBGG?3>1071:2<0>7F40(00:><F6
@M02143:5:000000000-JT863:1:1101:17545:7445 1:N:0:44
GACTACAGGGGTATCTAATCCTGTTTGCTCCCCACGCTTTCGCGCCTCAGTGTCAGTTACAGACCAGAAAGTCGCCTTCGCCACTGGTGTTCCTCCATATCTCTACGCATTTCACCGCTACACATGGAATTCCACTTTCCTCTTCTGCACTCAAGTCTCCCAGTTTCCAATGACCCTCCACGGTTGAGCCGTGGGCTTTCACATCAGACTTAAGAAACCACCTGCGCGCGCTTTACGCCCAATAATTCCGGATAACGCTTGCCACCTACGTATTACCGCGGCTGCTGGCACAGAGTTAGCC
+
-CCCCGGGGGGGGGGGGGGGGGGGGGGGGGGGGGGGGGGGGGGGGGGGGGGGGGGGGGGGGGGGGGGGGGGGGGGGGGGGGDGGGFGGGGGGGGGGFGGGGGGGGGGGGGGGGGGGCGGGGGGGGEGGGGGGGGGGGGGGGGGGGGGGGGGGGGGGGGGGGGGGGGGGGFGGGGFGGGGDFEGGGCFCGGGGGGGGGGGGGGGGGF9FFGGGGADGFGGFGGGGGGGGGGGGGGGDDGEGGCGG?FFGCEGDGGGGFD355CGGGGF?F4>7FFAGF?>@0(-1:>F0<24423/<:6)*)
@M02143:5:000000000-JT863:1:1101:25343:7495 1:N:0:44
GACTACACGGGTATCTAATCCTGTTTGCTCCCCACGCTTTCGTGCATGAGCGTCAGTGTTATCCCAGTGGGCTGCCTTCGCCATCGGTATTCCTCCACATCTCTACGCATTTCACTGCTACACGTGGAATTCTACCCCCCTCTGACACACTCTAGCCGTGCAGTCACAAATGCAGTTCCCAGGTTAAGCCCGGGGATTTCACATCTGTCTTACACAACCGCCTGCGCACGCTTTACGCCCAGTAATTCCGATTAACGCTAGCACCCTATGTATTACCGCGGCTGCTGTCACGTAGTTAGCC
+
CCCCCGFFGGGGGGGGGGGGGGGGGGGGGGGGGGGGGGGGGDECFDF,CEGGGGGEGCFDG9,@FFG,CCFG<@FGCDGFGGGGDFGG@FFFAF9F,=FGCEFGGGGGGGGGGFFE,EFFFGGGFFDGDFGGFGGGF<FGGGG,,5=5A:FFGFFFC:FFEFGFG,CFCFGGGGDGFGACA<FCGAGGG:E>5FFCFFGEGGGGGGC,?DGGGG5,/BEEEDG5CE:>*>DEEGGGDG7CECFFFG@FGG55CCCC:DE*5?7EED?().99:FAGC<E:19;0(5).*-*-*,8C*)./)
@M02143:5:000000000-JT863:1:1101:6468:7508 1:N:0:44
GACTACCAGGGTATCTAATCCTGTTCGCTCCCCTAGCTTTCGCGTCTCAGCGTCAGGAACGGCCCAGCGAGCCGCCTTCGCTACTGGTGTTCCTCCAGATATCTACGCATTTCACCGCTACACCTGGAATTCTGCATCCCTCTCCCGGATTCAAGCCATCCAGTATCGGACGCAGTTCCCAGGTTGAGCCTGGGGATTTCACGTCCGACTTAGTTGGCCGCCTACGAGCCCTTTACGCCCAGTAATTCCGAACAACGCTTGCCCCCCCCGTCTTACCGCGGCTGCTGGCACGTAGTTGGCC
+
CCCCCGGGGGGGGGGGGGGGGGGGGGGGGGGGGGGGGGGGGGGGGGGGGGGGGGGGGGGGGGGGGGGGGGGGGGGGGGGGGGGGGGGGGGGGGGGGGGGGGGGGGGGGGGGGGGGGGGGGGGGGGGGGGGGGGFGGGGGGGGGGGGGGGGGGGGGGGGGGGCGGGGGGGGGGGGGGGGGGGGGGGGGGGGGFGDGDGGGGGGGGFEEGGGGFGGGG6FGGGGGGGGGGGGGGGGGGGGGGGGGCFGFGGGGDE=FG>GFDFGGGGGFBFFB(>C6CF:E3(4>FF:?2DB6(1,5;:)5?)
@M02143:5:000000000-JT863:1:1101:15819:7512 1:N:0:44
GACTACACGGGTATCTAATCCTGTTTGCTCCCCACGCTTTCGCACCTCAGTGTCAGTATCAGTCCAGGTAGTCGCCTTCGCCACTGGTGTTCCTTCCTATATCTACGCATTTCACCGCTACACAGGAAATTCCACTACCCTCTACCATACTCTAGCTTGCCAGTTTTGGATGCAGTTCCCAGGTTGAGCCCGGGGATTTCACATTCAACTTAACAAACCACCTACGCGCGCTTTACGCCCTGTAATTCCGATTAACGCTCGCACCCTACGTATTACCGCGGCTGCTGGCACGTAGTTAGCC
+
CCCCCGGFG7FGCDFGGGGGGGGGGCGGGGGGGGGGGGGFFCGDGGGGGGGFFGFFGGGGGGFGADFGGGGFGDFGGGGGGGGGG<@FGGGGGGFGFFGGGEFGGGGGEGGGGGGGGGGEGGG@FF8FEGGGGGGGFGGGGGGGGGFGFFGGGGFGGGGGF9FGGGCDEGGDGGGGGGGGGG?FGGGGGGGDGG>CFCFFGGGGGGGGGGGGGGGGGGGGGGGGGDGDDDGGGGGGGGGGGGGFG@FFGC5D=ECCDDDG>EDGGGB2@<>?CFFGF:D32>BF?0)(186(9?7CF)6*/
@M02143:5:000000000-JT863:1:1101:5636:7512 1:N:0:44
GACTACAAGGGTATCTAATCCTGTTCGCTCCCCATGCTTTCGCTCCTCAGCGTCAGTTACGGCCCAGAGATCCGCCTTCGCCACCGGTGTTCCTCCTGATATCTGCGCATTTCACCGCTACACCGGGAATTCCACTCGCCTCTACCGTCCTCTAGCCCGGCAGTATCCACCGCCCGCCAGAGGTTGAGCCTCAGGTTTTCACGGCAGACTTACCGAACCGCCTACACGCTCTTTACGCCCAATAAATCCCGACAACGCTCGCCCCCTACGTATTAACGCGGCTGCTGGCACGTAGTTAGCC
+
CCCCCGGCCFCFG<FGGGGGGFGGGGGGG8FFGFFGGGGGGGG,EFFGGGGGGGEGGGGGDGGGGGGGGGGG@FGGGGGGGGGEGGGGGGGGGGGGGGGGGGGGGGGGGGGAFGGGGGDGGGGGGDGGGGGGGGGGG<FG@CFGGDED+@FFE<DC<AF@FE<D,,@F;FGCC**>EG7<,,@F:B,<<:BGAFGCCFFEFGF8C588:CC2BC85?EGDGGGEGF?5=9<8ECGFGDGG5/>+3*9>++2*1:EDDG>E@GC8EGF<FB5406)27())40(114)(*.71*4)/*)6@9
@M02143:5:000000000-JT863:1:1101:25663:7518 1:N:0:44
GACTACAGGGGTATCTAATCCTGTTCGCTCCCCACGCTTTCGCTCCTCAGCGTCAGGTAAGGCCCAGAGAACCGCCTTCGCCACCGGTGTTCCTCCTGATATCTGCGCATTTCACCGCTACACCAGGAATTCCGTTCTCCCCTGCCTACCTCTAGCCAGCCCGTATCGAATGCAGACCTGGAGTTAAGCCCCAAGCTTTCACACCCGACGCGACAAGCCACCTACGAGCTCTTTACGCCCAATAATTCCGGACAACGCTTGCACCCTACGTATTACCGCGGCTGCTGGCACGTAGTTGGCC
+
CCCCCGGGGGGGGGGGGGGGGGGGGGGGGGGGGGGGGGGGGGGGGGGGGGGGGGGGGGGGGGGGGGGGGGGGGGGGGGGGGGGGGGGGGGGGGGGGGGGGGGGGFGGGGGGGGGGGEGGGGGGGGGG7FGGGGGGGGGGGGGGGGGGFGGGGGGFGFGGGGGGGGGGCFGGGGGGGGGGGGGGGGGGGGGGGGGGGGGGGGGGGEEGGGGGCEGCGGGGGGGGGGGGDDGGGGGGGGGGGGFFFFGFGGGGGGGFGFGFGFGGGGGFFF?FBGG<CF?BFFFF>2?F(>:?:FBFEFB:)/
@M02143:5:000000000-JT863:1:1101:19852:7519 1:N:0:44
GACTACAGGGGTATCTAATCCTGTTTGCTCCCCACGCTTTCGCGCCTCAGTGTCAGTTACAGACCAGAAAGTCGCCTTCGCCACTGGTGTTCCTCCATATCTCTACGCATTTCACCGCTACACATGGAATTCCACTTTCCTCTTCTGCACTCAAGTCTCCCAGTTTCCAATGACCCTCCACGGTTGAGCCGTGGGCTTTCACATCAGACTTAAGAAACCACCTGCGCGCGCTTTACGCCCAATAATTCCGGATAACGCTTGCCACCTACGTATTACCGCGGCTGCTGGCACGTAGTTAGCC
+
CCCCCGGGGGGGGGGGGGGGGGGGGGGGGGGGGGGGGGGGGGGGGGGGGGGGGGGGGGGGGGGGGGGGGGGGGGGGGGGFGGGGGGGGGGGGGGGGGGGGGGGGGGGGGGGGGGGGGGGGGGGGGGGFGGGGGGGGGGGGGGGGGGGGFGGGGGGGGGGGGGGGGGGGGGGGFFFGFFEGGGGGGGGGGGGGCGCGGGGGGGGGGGGGGGGGGFGDFGGFGDGGGDGGGGDEGGGGGGGGGGGCFFFGGGGGGGGGEGECFGGGGG?>FBFBFGFG>:DD>>FFFFF?C:F(985CGAAB)
@M02143:5:000000000-JT863:1:1101:9982:7531 1:N:0:44
GACTACAAGGGTATTAATCCTGTTTGCTCCCCACGCTTTCGCACCTCAGCGTCAATACCAGTCCAGTGAGCCGCCTTCGCCACTGGTGTTCTTCCGAATATCTACGAATTTCACCTCTACACTCGGAATTCCACTCACCTCTCCTGGATTCAAGCGATGCAGTCTTAAAGGCAATTCTGGAGTTGAGCTCCAGGCTTTCACCTCTAACTTACAAAGCCGCCTACGTGCGCTTTACGCCCAGTAATTCCGAATAACGCTAGCTCCCTCCGTATTACCGCGGCTGCTGGCACGGAGTTAGCCT
+
CCCCCGGGAFGGGGGCFGGFGFGGGCFFFGGGGGDGGGGGDG7FGGFAEFGGEEGGGGGGGFFGFFGFGFGGEGGGGGGGGGGGFGGCEFGGGGGGEFFCGGGGGGEGGGGGDGGGGGFGGGGG@@CFFGGGGGGGGGGGGGGGGGFCFGGGGFFFGGCGGFCDFFG<C5F@F@FFFFEDFCFGFD?EGGGGFCGFGGGGGGGGGGGGGGFGGGFBCGDEEGC?EF:CCGGGG7:5C:8B7C79CFFC+*:>FGGGDGF:AFGGFGB?@:>BDFB;19<59>03:79:C?3-C(<*2).)*
@M02143:5:000000000-JT863:1:1101:20484:7545 1:N:0:44
GACTACACGGGTATCTAATCCCGTTTGCTCCCCTGGCTTTCGCTCCTCAGCGTCAGTGTTGGTCCAGAATGCCGCCTTCGCCACCGGTGTTCCTCCAGATATCTACGCATTTCACCGCTACACCTGGAATTCCGCATTCCTCTCCCAAACTCAAGCCATCCAGTATCAAACGCAGTTCCCCGGTTGAGCCGAGGGATTTCACGTGTGACTTAGTTGGCCGCCTACGAGCCCTTTACGCCCAGTAATTCCGAACAACGCTTGCCCCCCCCGTATTACCGCGGCTGCTGGCACGGAGTTAGCC
+
CCCCCGGGGGGGGGGGGGGGGFGGGGGGGGGGGGGGGGGGGGGGGGGGGGGGGGGGGGGGGGGGGGGGGGGGGGGGGGGGGGGGGGGGGGGGGGGGDFGGGGGGGGGGGGGGGGGGGGGGGGGGGGGGGGGGGFGD=FGGGGGGGGGFGGGGGGFGGGGGGGGGGGGCFGFGGGGGGGGGGGGGGGGGGGGGGGGGGGGGGGDGECFGGGFGGGGFGGGEGGGEGGG3C:FFFFFGGGGGGGGGFGFGGGCGGGGGFGFC>F<FGGB0<3@>GGFGGFFF9BFFB?F?G?FFGBDEF96=6
@M02143:5:000000000-JT863:1:1101:9721:7561 1:N:0:44
GACTACACGGGTATCTAATCCTGTTTGCTCCCCACGCTTTCGAGCCTCAGCGTCAGTAATGAGCCAGTGTGTCGCCTTCGCCACTGGTGTTCTTCCGAATATCTACGAATTTCACCTCTACACTCGGAGTTCCACATACCTCTCTCACACTCAAGACACCCAGTATCAAAGGCAGTTCCAGAGTTGAGCTCTGGGATTTCACCCCTGACTTAAATGTCCGCCTACGCGCCCTTTACGCCCAGTAATTCCGAGCAACGCTAGCCCCCTTCGTATTACCGCGGCTGCTGGCACGTAGTTAGCC
+
CCCCCGGGGGGGGGGGGGGGGGGGGGGGGGGGGGGGGGGGGGGGGGGGGGGGGGGGGGGGGGGGGGGGGGFGGGGGGGGGGGGGGGGGGGGGGGGGGGGGGGGGGGGGGGGGGGGGGGGGGGGGGCFGGGGGGGGGGGGGGGGGGGGGGGGGGGGGGGGGGGGGGGGGGGGGGGGGGGFFFGFGGDGGGGGGGG7EGGGGGGGGGGFGGGGGGCG,@CFEEGGGGEGGGGGGGGGGGGGGGGGGGGFGGEG:EDGGDGDC;GGGGGFFF073CFAFF0>B((411:F0C?44<07ECB24/
@M02143:5:000000000-JT863:1:1101:9659:7577 1:N:0:44
GACTACACGGGTATCTAATCCTGTTCGCTCCCCACGCTTTCGCTCCTCAGCGTCAGTACCGGCCCAGAGCAGCGCCTTCGCCGCTGGTGTTCCTCCTGATATCTGCGCATTTCACCGCTACACTAGGAATTCCCTGCTCCCCTACCGAACTCAAGTCAGAGCAGTATCGAGTGGCGGCTCTGGGTTAAGCCCAGAGTTTTCACACCCGACTTACTCAACCGCCTACGAGCTCTTTACGCCCAATAAATCCGTACAACGCTTTGTGCCTACGTGTCACCACGGCTGCTGGCACGTACTTGTC
+
CCCCCGGGGGGGGGGGGGGGGGFGGGCFEGGGGGGGGGGGGGGGGGGGGGGGGGGDGGGGGGGGGGGGGGGGGGGGGGGGGGGGGDGGFGGGFGGGGFFGFFGGFGGGGGGGGGGGDGGGG9FFGFGGCFGGGGGGGGGGGGGFGGG@CCFGFFFFGFC@FFGCFBFGCFFFFFGGGG<FF,CCFF:CF@FGGGGGEGGGG9BFFGEDBCCEFGF?C@EGEGGGDFEC*7DFF:DDD5CGE=FFECFF:FE*:EED4/<=7*:C*26<F?DF7*3::5*7((49;BF)24<3*8<**.)**
@M02143:5:000000000-JT863:1:1101:20024:7577 1:N:0:44
GACTACAAGGGTATCTAATCCTGTTCGCTCCCCACGCTTTCGCTCCTCAGCGTCAGTATCGGCCCAGAGACCCGCCTTCGCCACCGGTGTTCCTCCTGATATCTGCGCATTTCACCGCTACACCAGGAATTCCAGTCTCCCCTGCAACACTCTAGTTTGCTCGTATCGACTGCAGACCCGAGGTTGAGCCTCGGGATTTCACAGCCGACGCAACAAACCGCCTACGAGCTCTTTACGCCCAGTAATTCCGAGCAACGCTAGCCCCCTTCGTATTACCGCGGCTGCTGGCACGAAGTTAGC
+
CCCCCGGGGGGGGGGGGGGGGGGGGGGGGGGGGGGDGGGGGGGGGGGGGGGGGGGGGGGGGGGGGGGGGFGGGGGGGGGGGGGGGGGGGGGGGGGGGFGGGGGGGGGGGGGGGGGGEGGGGGGGGGGDGGGGGGGGGGGGGGGEGDGGGGGGGG9FGGDFGGGGGGG@FFGGGGGGGGGGGGGGGGGGGGGGGGGGGGGGGGGGGGGGGGGGGGGGGGGGGGGGGGGDGDFGGG7CCGGGGGGGGGFG76CDGD6DDDD5BGGGGGF8@?F<DC9DF(8>>9>BFFF0C??:D05;:4>4
@M02143:5:000000000-JT863:1:1101:23018:7580 1:N:0:44
ACTACTAGGGTATCTAATCCTGTTTGCTCCCCACGCTTTCGCACCTCAGTGTCAGTATTAGTCCAGGTGGTCGCCTTCGCCACTGGTGTTCCTTCCTATATCTACGCATTTCACCGCTACACAGGAAATTCCACCACCCTCTACCATACTCTAGTCAGTCAGTTTTGAATGCAGTTCCCAGGTTGAGCCCGGGGATTTCACATCCAACTTAACAAACCACCTACGCGCGCTTTACGCCCAATAATTCCGATTAACGCTTGCACCCTCTGTATTACCGCGGCTGCTGGCACAGAGTTAGCTT
+
CCCCCGGGGGGGGGGGGGGGGGGGGGGGGGGGGGGGGGGGGGGGGGGGGGCFGGDFFGGF<FGGGGGGGGGGGGGGGGGGGGGGGGGGGGGGGGGGGGGGGGGGGGGCGGGGGGGDGGGGGGGDGGGGGGGGGGGGGGGGGGGGGFFGGGGGGFGGGGGFFGGGGGFGGGGGGGGGGGGGFGGGFFGGGGGGGCFCFGGFGGGGGGGGGD9FGGCGGGGGGGGGGDGGDDGGGGGDDGGGGGGGGGFGGGGGGGGDBGF:FCFGDGFBFDBAGGFFD>:@>BFFF:4(9<F7CBB2:6<**
@M02143:5:000000000-JT863:1:1101:27114:7606 1:N:0:44
GACTACAAGGGTATCTAATCCTGTTTGCTCCCCTAGCTTTCGCGTCTCAGCGTCAGGAACGGCCCAGCGAGCCGCCTTCGCTACTGGTGTTCCTCCCGATATCTGCGCATTTCACCGCTACACCAGGAATTCCACTCGCCTCTTCCGCACTCTAGCCCGACAGTATCCACCGGAATCCCAGGGTTGAGCCCTGGACTTTCACACCCGACTTACCGAACCGCCTACACGCGCTTTACGCCCAATGATTCCGGACAACGCTTGCCCCCTACGTATTACCGCGGCTGCTGGCACGAAGTTAGCC
+
CCCCCGG<FGGGGGGGGGGGGGGGG,FFGGGGGD,EFGGGGGGGCGGGGGGGGGGGCF,CFF7FFGGC+FGGGGGGGGGGG,?FGGGGGGGG,ECF:@FGGGGG<FGDFGGGGGGGGGGGGGG8+B4BFFFGGFGGE=CGFFGGGGG::FEF,>FGFGC+CEGGGGG@C,,>**5F;F<>DFGGGGCFGG8,<FCCFGGGFG@+3*=?EGCG?9*=:ECGGGDGG<FGG5<GGGGGCEEGGFFGGG?GGG=<CGGFDDF=>FFGEDF0>:FFGGFGGFF>9>F;:2:(9<41*-<CF:AF/
@M02143:5:000000000-JT863:1:1101:11775:7611 1:N:0:44
GACTACAAGGGTATCTAATCCTGTTTGCTCCCCACGCTGTCGCGCCTCAGCGTCAGCAACAGCCCAGCAGGCCGCCTTCGCCACTGATGTTCTTCCCGATCTCTACGCATTCCACCGCTACACCGGGAATTCCACCTGCCTCTACTGTGCTCGAGCCCGACAGTTTAGAAGGCAGCCCAGCGGTTAAGCCGCAGGATTTCACCCCCTACTTATCAGGCCGCCTACGCGCCCTTTACGCCCAGTGATTCCGGACAACGCTCGCACCCTACGTATTACCGCGGCTGCTGGCACGTAGTTGGCC
+
CCCCCGGGGGGGGGGGGGGGGGGGGGGGGGGGGGGGGGGGGGGGGGGGGGGGGGGGGGGGGGGGGGGGGGGGGGGGGGGGGGCGGGFFGGGGGGGGGGGGGGGGGGGGGGGGGGGGGGGDGGGGGEDGGGGGGGGGGFGGGGGGGGFGDGGGGEFGGGECFFGGGGGGEGGGGEGGGGGGGGGGGGGGGGGGGDECGGGGGGGGGGGGGGGGGGGGGGGGGGGGGGGGGGGGGGFGDGGGGFFGGGFGGCEDGEFG>D>GEGGGGDFFF?F?GG977(559BF92?6(*(1(975>FF:6)
@M02143:5:000000000-JT863:1:1101:9394:7612 1:N:0:44
GACTACAAGGGTATCTAATCCTGTTTGCTCCCCACGCTTTCGCACCTCAGCGTCAGTACCGGGCCAGTGAGCCGCCTTCGCCACTGGTGTTCTTCCGAATATCTACGAATTTCACCTCTACACTCGCAGTTCCACCAACCTCTTCCGGTCTCGAGCCGAACAGTATCAAAGGCCATTCTGTGGTTGAGCCACAGGCTTTCACCCCTGACTTGATCGGCCGCCTACGCGCCCTTTACGCCCAGTGATTCCGAGCAACGCTAGCCCCCTTCGTATTACCGCGGCTGCTGGCACGACGTTAGCC
+
CCCCCGGGFFGGGGGGGGGGGGGGGGGGGGGGGGGGGGGGGGGGGGGGGGGGGGGGGGGGGGCFGGFGGGGGGGGGGGGGGGGGGGGGFGGGGGGGGEGGGGGGGGFGGGGGGGGGGGGGGGGEGCG7CFGGGGGGGGGGGGGGGGGCGGGGCFGGGGGDGGGGGGGCF9F,@FGGGGGFGF:FFGGCFCGGGGGGGGGGGGGGGGGGGGGGCEFGGGGGGGGGGDGGGGGGGFFGGGEGGGGGGGFGGGGDGGGGBC:E>?FGGGF:F371FFFF>053(((,24)7><F:G(7:C8:=?
@M02143:5:000000000-JT863:1:1101:7336:7622 1:N:0:44
GACTACAAGGGTATCTAATCCTGTTTGCTCCCCATGCTTTCGTACCTCAGCGTCAGTATTAGGCCAGATGGCTGCCTTCGCCATCGGTATTCCTCCAGATCTCTACGCATTTCACCGCTACACCTGGAATTCTACCATCCTCTCCCATACTCTAGCTTCCCAGTATCGAATGCAATTCCTAAGTTAAGCTCAGGGATTTCACATCCGACTTAAAAAGCCGCCTACGCACGCTTTACGCCCAGTAAATCCGATTAACGCTCGCACCCTCTGTATTACCGCGGCTGCTGGCACAGAGTTAGCC
+
CCCCCGG<FGGGGGGGGGGGGGGE@FGG<@FGC,CC@FCDD;EFCGFEG<<7BFG@6,;F9,CECEC6C<CD@7FFFAEC:,,6C@@B,F<@66ECF8<FGGFFDFGGGCFEFGECCFGGGGGGGGGGGGGGGGGGGGGGGGGGGGGGFGGGGGGGGGGGGGGGGGGGGGGGGFGGGGGGGGGGGGEFGGGFGFGGGGGGGGGGGFGGEEGGGGGGGGGGGGGGGGGGGGGGGGGGGGGGGGGGGGFGGGGGGGGGFGFGDGGGGGFFF09<GGFGF1B:9;9>6?:8DFF<40;@FFAF9
@M02143:5:000000000-JT863:1:1101:12312:7630 1:N:0:44
GACTACAAGGGTATCTAATCCTGTTTGCTCCCCATGCTTTCGTACCTCAGCGTCAGTATTAGGCCAGATGGCTGCCTTCGCCATCGGTATTCCTCCAGATCTCTACGCATTTCACCGCTACACCTGGAATTCTACCATCCTCTCCCATACTCTAGCTTCCCAGTATCGAATGCAATTCCTAAGTTAAGCTCAGGGATTTCACATCCGACTTAAGAAGCCGCCTACGCACGCTTTACGCCCAGTAAATCCGATTAACGCTCGCACCCTCTGTATTACCGCGGCTGCTGGCACAGAGTTAGCC
+
CCCCCGGGGGGGGGGGGGGGGGGGGGGGGGGGGGGGGGGGGGGGGGGGGGGGGGGFGGGGGGCFFFFFGFDFGGGGGGGGGGGGGGGGCFGGCEGGGGGGGGGGGGGGGGGGGGGGGGGGGGGGGFEGGGGGGGGAFGGGFGGGGGGGGEGGFFGGGGFGGGGGGGG?D<FGGGGGGGFGGGFGGGGGGGGGG?FGGGGGGGGGGGGGGGGCDEGGFGGDGGGGG>EDECGGEGGGGGGGGGGGGGFGCGEDGDGG>GFCBGDEEGFFF2@>FG97765:(4;FFF?BG:=878<::<<=9
@M02143:5:000000000-JT863:1:1101:5466:7640 1:N:0:44
GACTACAGGGGTATCTAATCCTGTTTGCTCCCCACGCTGTCGCGCCTCAGCGTCAGATACGGACCAGCTCGCCGCCTTCGCCACCGGTGTTCTTCCCAATATCTACGAATTTCACCTCTACACTCGGAATTCCACTCACCTCTTCCATACTCGAGATACCCAGTATCAAAGGCAGTTCCAGAGTTGAGCTCTGGGATTTCACCCCTGACTTAAATATCCGCCTACGTGCGCTTTACGCCCAGTAATTCCGAGCAACGCTAGCCCCCTTCGTATTACCGCGGCTGCTGGCACAGAGTTAGCC
+
CCCCCGGGGGGGDDFGGGE9FEGGGGGGFGGGGGGGGGGGGGGGGGGGGGGEFFFGGCGGGGEGGGGGGGGGGGGGGGGGGGGGGGGGGCFGFGGGGF=FGGFGFGGGFFGGF<FFEFFGGGGGGGGGCFGGGGGFGGGGEGGEGG9FGGCFCDGC=CFDFGGGGGGCGGFGGGGGGGGFFFFGGGFCGGGGGGGGGGGGGGGGGGGGGGGGGGGG@FGGGGGGGGGCFGGGGGGGGGGGGEG7EF6CF6=CEEGGDGEGFGGGGC>FFFF2FG<C7?EFBF>BFFF:C?F<5>FGGFAF?
@M02143:5:000000000-JT863:1:1101:6436:7652 1:N:0:44
GACTACAAGGGTATCTAATCCTGTTTGCTCCCCACGCTTTCGAGCCTCAGCGTCAATTACAGACCAGAGAGTCGCCTTCGCCACTGGTGTTCCTCCATATATCTACGCATTTCACCGCTACACATGGAATTCCACTCTCCTCTTCTGCATTCAAGTTCCCCAGTTTCCAATGACCTTCCTCGGTTGAGCCGAGGGCTTTCACATCAGACTTAAGAAACCGCCTGCGCTCGCTTTACGCCCAATACATCCGGACAACGCTCGGGACCTACGTATTACCGCGGCTGCTGGCACGTAGTTAGCC
+
CCCCCGGECGGGGGGGGGGGGGGGGGFGGGGGGGGGGGGGGG8,CFGGGGGGGGGEGGFGGG9FFFGGGGGFGGGGGGGGGGGGGGGGGGGGFGGGCDFF9FGGCFCGEGGGGGGGGGGGGGGFGGGGGGGGGFDCFGGGGGGFGGGGGGGGF@9FEFGFGFGGGFGGGGGG9FFGGGGGGCCGGFGCFDE7FDCEGGGGGGGGGGG,DF>DF7@CFGGGGGGCGEGGEDGGFF+@<EGGGCCG+::FFGCDGGGGED>EF=C*:D2,?:F?FCAGG?E33>FB:FF7C?60/.8EGB)*0
@M02143:5:000000000-JT863:1:1101:19142:7657 1:N:0:44
GACTACCAGGGTATCTAATCCTGTTTGCTCCCCACGCTTTCGCGCCTCAGCGTCAGTCTCGGTCCAGAGAGCCGCCTTCGCCACCGGTGTTCTTCCCAATATCTACGAATTTCACCTCTACACTGGGAATTCCACTCTCCTCTCCCGAACTCTAGCCCTGCCGTATCAAACGCAGTTCCCAGGTTAAGCCCGGGGCTTTCACGCCTGACAAACAAAGCCGCCTGCGCGCCCTTTACGCCCAGTAAATCCGAACAACGCTCGCCCCCTTCGTATTACCGCGGCTGCTGGCACGAAGTTAGCC
+
CCCCCGGGGGGGGGGGGGGGGGGGGGGGGGGGGGGGGGGGGGGCFGGGGGGGGGGCFCEGGGEGGGGGGGGF<FGGGGGFGGGGEEGGGGGGGGGGGFCGGGGGGGGEEFGFGGGGGGGFGGGGGGGGGGGGGGGGGGGGGGGGGGG+>FGGGGFGGGG8FGGGGGG9EDFEGGFE;FGG,>FFGFGFGEG7CGGEGGGGGG;FFGGGG62CGCGBCFGGGGGFGEGGGGDGGG7:DGGGGGGGGCFGFGEDGG?F>GFGFGGGGGFBF?FBGGDGGFBB06;FFFF0<<44>>:FF<)=9
@M02143:5:000000000-JT863:1:1101:20332:7662 1:N:0:44
GACTACCGGGGTATCTAATCCTGTTTGCTCCCCACGCTGTCGCGCCTCAGCGTCAGTAATGGACCAGGCCGCCGCCTTCGCCACCGGTGTTCTTCCCAATATCTACGAATTTCACCTCTACACTGGGAATTCCGCGGCCCTCTTCCATCCTCGAGCCCTGCCGTATCAAGCGCAGTTCCCGGGTTGAGCCCGGGAGTTTCACGCCTGACTAACAAGGCCGCCTACGCGCCCTTTACGCCCAGTGATTCCGAGCAACGCTAGCCCCCTTCGTATTACCGCGGCTGCTGGCACGAAGTTGGCC
+
CCCCCGGGGGGGGGGGGGGGGGGGGGGGGGGGGGGGGGGGGGGGGGGGGGGGGGGGGGGGGGGGGGGGGGGGGGGGGGGGGGGGGGGGGGGGGGGGGGGGGGGGGGGGGGGGGGGGGGGGGGGGGGGGGGGGGGGCGGGGGGGGGGGGGGGGCGGGGGG:FGGGGGGGGGGGGGGGGGGGGGGGGGGFGGGGGGFGGGGGGGGGGGGFGGGGGGGCFGGDGGGGGGGGGGGGGGGGGGGGGGGGGGFGGGG3CEG4)17CDGGGGGF07?FBGG2>CBF39>>FFFF23,9:597CGF84)
@M02143:5:000000000-JT863:1:1101:15296:7668 1:N:0:44
GACTACAGGGGTATCTAATCCTGTTTGCTCCCCACGCTTTCGTGCATGAGCGTCAGTGTCAGCCCAGAGACCTGCCTTCGCCATCGGTATTCCTCCTGATATCTACGCATTTCACTGCTACACCAGGAATTCCAGTCTCCTCTGCCGCACTCAAGCCTTGCAGTCCCAAATGCCATTCCCAGGTTAAGCCCGGGGCTTTCACATCTGGCTTACAAAACCGCCTGCGCACGCTTTACGCCCAGTCATTCCGAACAACGCTAGCACCCTCCGTCTTACCGCGGCTGCTGGCACGGAGTTAGCC
+
9CCCCGGGGGGGGGGGGFGGGGGGGGGGGGGGGGGGGGGGGGGFGGGCFGGGGGGGGGGGGGGGGFGGGGGGGGGGGGGGGGGGGGGGFGGGGGGGGGGGGGGGGGGGGGGGGGGGGGGGGFGGGGCFGGGGGGGGGGGGGGG<FGGGGGGGGGGGGGGGGGGGGGGGGGGGGGGGGGGGGFFGGGGFGGGGGGG*FGGGAFGGGGG7DGGFGGGGCGGEGGGEFGGGGGGGGGGGDGGGGGGGGGFGG?ECECFG)9>EBGFGGDF:>1@:FF2CF0B3,142??F0C:61>9)1>))/7
@M02143:5:000000000-JT863:1:1101:26302:7681 1:N:0:44
GACTACAAGGGTATCTAATCCTGTTTGCTCCCCACGCTTTCGCGTCTCAGCGTCAGTTACCGTCCAGGTGGCCGCCTTCGCCACCGGTGTTCCTCCCCATATCTACGAATTTCACCTCTACTTGGGGAATTCCGCCACCCTCTCCGGCACTCAAGCTCTGCAGTTTCGGGCGCACTTCCTCAGTTGAGCTGAGGGCTTTCACACCCGACTTAAAACGCCGCCTACGCGCCCTTTACGCCCAGTGATTCCGAGCAACGCTAGCCCCCTTCGTATTACCGCGGCTGCTGGCACGAAGTTAGCC
+
CCCCCGGGGGGGGGGGGGGGGGGGGGGGGGGGGGGGGGGGGGGGGGGGGGGGGGGGGGGGGGGGGGGGGGGGGGGGGGGGGGGGGGGGGGGGGGGGGGGGGGGGGGGGGGGGGGGGGGGGGGGGDGGGGGGGGFGGEGGGGGGGGGDGGGGGGGGGGGGGGGGGGGGGFEGGGGGGGGGGGGGGGGGFGGGGGGGGGGGGGGGGGGGGGGDGGGGGDGGGGGGGGGGDGGGGGGGGGGGGGGGGGGFGGGGGGGGGFGEE@FDFGGFFFFFFGGFGC:>@9BF6086:CBFFD;D8D4)9/
@M02143:5:000000000-JT863:1:1101:7753:7689 1:N:0:44
GACTACAAGGGTATCTAATCCTGTTTGCTCCCCTAGCTTTCGTGCCTCAGTGTCAGGTATTGTCCAGGGACTCGCCTTCGCCACTGGTGTTCCACTTGATATCTACGCATTTCACTGCTACACCAAGTATTCCAGTCCCCCCTCCAATCCTCTAGCCATGCAGTTTCCAATGCCATTTCCGGGTTGAGCCCGGAGATTTCACATCAGACTTGCACAACCACCTACGCGCGCTTTACGCCCAGTAATTCCGATTAACGCTTGCACCCTCTGTATTACCGCGGCTGATGGCCCAAAGTTAGCC
+
CCCCCGGGGGGGGGGGGGGGGGGGGGGGGGGGGGGGGGGGGGGFEGGGGGGGGGGGGGGGGGGGGGGGGGGGGGGGGGG@FGGGGGGGGGGGGGGGGGGGGGFGGGGGGGGGGGGGGGGGGGGGGGGGGGGGGGGGGGGGGGGGGGGGGGGGGGGGGGG8FGGFFGFGFGGGGGGGGGGGGGEEGGGGGGGGGGGGGGGGGGGGGGGGGGFEFEGGGEGGGGGGGGGGGDGCGGGGGGGGGGGFGGFFGF5CC=FGFGFGFCFGGGF<;:?):?:>715)391((.9)*(03*4?F74660
@M02143:5:000000000-JT863:1:1101:18614:7694 1:N:0:44
GACTACCAGGGTATCTAATCCCGTTCGCTCCCCTGGCTTTCGCGCCTCAGCGTCAGTGTCAGCCCAGCAACCCGCCTTCGCCGCAGGTGTTCCTCTCGATATCTACGCATTTCACCGCTCCACCGGAAGTTCCCGCGACCCCTACCTCCCTCCAGCTCCGCAGTATCCGAGGCCCTTCCCCAGTTGAGCTGGGGGCTTTCACCCCGGACTTGCGAAGCCGCCTACGCGCCCTTTAAGCCCAGTGATTCCGAACAACGTTCGCACGGTTCGTCTTACCGCGGCTGCTGGCACGAACTTAGCC
+
CCCCCGGGGGGGGGGGGGGGGGGGGGGGGGGGGGGGGGGGGGGGGGGGGGGGGGGGGGGGGGGGGGFGGGGGGGGGGGGGGGGGGGGGGGGGGGGGGGFGGGGGGGGGGGGGGGGGGGGGGGGGGGGGEGFGGGGGEGGGGGGGGGGGGGGGGGGGGGGGGGGGGGGGDGGGGGGGGGGGGGGGGGGGGGGFGGGGGGGGGGGGGGDGGGGGGGGGEGGGGGGGGGGGGGGGGGGGGGGGGGG6FGFGGGGGGGGGFGFGFGDG83:?F><4CFADFF>E00(7<>@0C:@<DFFFFABF7
@M02143:5:000000000-JT863:1:1101:8445:7695 1:N:0:44
GACTACAAGGGTATCTAATCCTGTTTGCTCCCCACGCTTTCGTGCATGAGCGTCAGTACAGGTCCAGGGGATTGCCTTCGCCATCGGTGTTCCTCCGCATATCTACGCATTTCACTGCTACACGCGGAATTCCATCCCCCTCTACCGTACTCTAGCCATGCAGTCACAAATGCAGTTCCCAGGTTGAGCCCGGGGATTTCACATCTGTCTTACATAACCGCCTGCGCACGCTTTACGCCCAGTAATTCCGATTAACGCTCGCACCCTACGTATTACCGCGGCTGCTGGCACGTAGTTAGCC
+
CCCCCGGGGGGGGGGGGGGGGGGGGGGGGGGGGGGGGGGGGGGFGGGGGGGGGGGDGGGGGGGGGGGEGGGGGGGGGGGGGGGGGGEGEGGGGGGGGGGGGGGGGGGGGGGGGGGGGGGGGGGGGGGGGGGGGGGGGGGGGGGGGGGGGGGGGGGGGGGGGGBFGGGGG,FFGGGGGGGGGFFGGGGFFFGG>EGGGGGGGGGGGGGGGGGGGGGGGGGGGGGCFCGGGGGGGGGGGEEGGGGGGG?CEFCDGGCGDGFGFGDGGGF?F:F?GDA>C07561316:?(536(>0:/*))/6
@M02143:5:000000000-JT863:1:1101:7625:7722 1:N:0:44
GACTACCCGGGTATCTAATCCTGTTCGCTCCCCTAGCTTTCGCGTCTCAGCGTCAGTTGTTGCCCAGAGACCCGCCTTCGCCACCGGTGTTCCTCCTGATATCTGCGCATTTCACCGCTACACCAGGAATTCCAGTCTCCCCTGCAACACTCTAGTTTGCTCGTATCGACTGCAGACCCGAGGTTGAGCCTCGGGATTTCACAGCCGACGCAACAAACCGCCTACGAGCTCTTTACGCCCAATAATTCCGGACAACGCTTGCACCCTACGTATTACCGCGGCTGCTGGCACGTAGTTGGCC
+
CCCCCGGGGGGGGGGGGGGGGGGGGGGGGGGGGGGGGGGGGGGGGGGGGGGGGGGGGGGGGGGGGGGGGGGGGGGGGGGGGGGGGGGGGGGGGGGGGGGGGGGGGGGGGGGGGGGGGGGGGGGGGGGFGGGGGGFGGGGGGGGGGGGGGGGGGGGGGGGGGGGGGGGGGGGGGGGGGGGGDGGGGGGGGGGGGGGGGGGGGGGGGGGGGGGG5=EGGGGGGGDGGG>CEDGGGGGGGGGGGGGGGFFGGGGDEGFGFGFGFGGGGGFFF0<7FDAGF0.79;6>BFFFGBF:12<CFDF:6
@M02143:5:000000000-JT863:1:1101:16610:7758 1:N:0:44
GACTACAAGGGTATCTAATCCTGTTTGCTCCCCACGCTTTCGCACCTCAGTGTCAGTATCAGTCCAGGTAGTCGCCTTCGCCACTGGTGTTCCTTCCTATATCTACGCATTTCACCGCTACACAGGAAATTCCACTACCCTCTACCATACTCTAGCTTGCCAGTTTTGGATGCAGTTCCCAGGTTGAGCCCGGGGATTTCACATTCAACTTAACAAACCACCTACGCGCGCTTTACGCCCAGTAATTCCGATTAACGCTTGCACCCTCTGTATTACCGCGGCTGCTGGCACAGAGTTAGCC
+
CCCCCGGGGGGGGGGGGGGGGGGGGGGGGGGGGGGGGGGGGGGGGGGGGGGGGGGGGGGGGGGGGGGGGGGGGGGGGGGGGGGGGGGGGGGGGGFGGGGGGGGGGGGGGGGGGGGGGGGEGGGGGGEFGFGGGGGGGGGGGGGGGGGGGGGGGGGGGGEGGGGGGGGGCFFGGGFGGGGGFGGGGGGGGGGGGGGCGGGGGGFGGGGGGGGGGGGGGGGGGEGGGGGDECGGGGGGGGGGGGGGGFFGECEGGGGGFGFGFFGG8DFFF0@>DGFGGFBE6>FF04<07:@4*46CGF2@0
@M02143:5:000000000-JT863:1:1101:6831:7775 1:N:0:44
GACTACAGGGGTATCTAATCCTGTTTGCTCCCCACGCTTTCGCGTCTCAGCGTCAGTGTCTGTCCAGGTGGCCGCCTTCGCCTCTGGTGTTCCTCCCAATATCTACGAATTTCACCTCTACACTCGGAATTCCACTCACCTCTCCTGGATTCAAGCGATGCAGTCTTAAAGGCAATTCCGGAGTTGAGCTCCGGGCTTTCACCTCTAACTTACAAAGCCGCCTACGTGCGCTTTACGCCCAGTAATTCCGAGCAACGCTAGCCCCCTTCGTATTACCGCGGCTGCTGGCACGAAGTTAGCC
+
CCCCCGGGGGGGGGGGGGGGGGGGGGGGGGGGGGGGGGGGGGGGGGGGGGGGGGGGGGGGGGGGGGGGGGGGGGGGGGGGGGGGGGGGGGGGGGGGGGGGGGGGGGGGGGGGGGGGGGGGGGGGGGGGGGGGGGGGGGGGGGGGGGGGGGGGGGGGGGGGGGGGGGGFGGGGGGGGGGGGFGGGGGGGGGGGGGGGGGGGGGGGGGGGGGGGGGGGGG8EGGGGGGGGGGGGGGGGGGGGGGGGGGFGGGGGGGGGFGFGFGGGGGFFFFFFGGFFF07>669>B0<7C?=8C77:*6<F/
@M02143:5:000000000-JT863:1:1101:19192:7818 1:N:0:44
GACTACAGGGGTATCTAATCCTGTTTGCTCCCCACGCTTTCGAGCCTCAGCGTCAGTAATGAGCCAGTGTGTCGCCTTCGCCACTGGTGTTCTTCCGAATATCTACGAATTTCACCTCTACACTCGCAGTTCCACCAACCTCTTCCGGACTCGAGATCCCCAGTATCAAAGGCAGTTCCAAGGTTGAGCCTTGGGATTTCACCCCTGACTTAAAGATCCGCCTACGTGCGCTTTACGCCCAGTGATTCCGAGCAACGCTAGCCCCCTTCGTATTACCGCGGCTGCTGGCACGAAGTTAGCC
+
CCCCCGGGGGGGGGGGGGGGGGGGGGGGGGGGGGGGGGGGGGGGGGGGGGGGGGGGGGGGGGGGGGGGGGGGGGGGGGGGGGGGGGGGGGGGGGGGGGGGGGGGGGGGGGGGGGGGGGGGGGGGGGGGGGGGGGGGGFGGGGGGGGGGGGGGFFCCGFGGGGGGGGGGGGGGGGGGGGGGEGGGGFFGGGGGCFFGGGGGGGGGGGGGGGGFGGGGGGGGGGGGGGGFGGGGGGCFGGGGGGGGGGFGFGG:EGGGEGFGEGGGGGFFF:FBGGFGGFFF09>>B?62D196C()/:4)67
@M02143:5:000000000-JT863:1:1101:12520:7831 1:N:0:44
GACTACAAGGGTATCTAATCCTGTTCGCTCCCCTAGCTTTCGCGTCTCAGCGTCAGGAACGGCCCAGCGAGCCGCCTTCGCTACTGGTGTTCCTCCCGATATCTGCGCATTTCACCGCTACACCGGGAATTCCACTCGCCTCTACCGTCCTCTAGCCCGGCAGTATCCACCGCACGCCCGAGGTTGAGCCTCAGGTTTTCACGGCAGACTTACCGAACCGCCTACACGCTCTTTACGCCCAATGATTCCGGACAACGCTCGCACCCTACGTATTACCGCGGCTGCTGGCACGTAGTTGGCC
+
CCCCCGGGGGGGGGGGGGGGGGGGGGGGGGGGGGGGGGGGGGGGGGGGGGGGGGGGGGGGGGGGGGGGGGGGGGGGGGGGGGGGGFFGGGGGGGGGGGGGGGGGGGGGGGGGGFGGGGGDGGGGGGGGGGGGGFGGGFGGGGGGGGGGGGGGGGFGGGCEEGDGFGGFCGGGGDGDGGG>FGGGGGDGFGGGCGGFGGGEGGFCGGGDGGGFFGCCEGGGGGGGGFGGGDDFGGGGGGDGG5D?EFFFGD5CC*AF>GFGEGCGGGBFF07)*94:C65B017((.03D(1(13)1:-0))
@M02143:5:000000000-JT863:1:1101:28326:7850 1:N:0:44
GACTACAAGGGTATCTAATCCCGTTCGCTCCCCACGCTTTCGCTCCTCAGCGTCAGTACAGGCCCAGAGAACCGCCTTCGCCACCGGTGTTCCTCCCGATATCTGCGCATTTCACCGCTACACCGGGAATTCCATTCTCCCCTACCTGCCTCTAGTCTGCCCGTATCCACCGCAGACCCACGGTTAAGCCGTGGGCTTTCACGACAGACGCGACAAACCGCCTACGAGCTCTTTACGCCCAATAATTCCGGACAACGCTTGCGCCCTACGTATTACCGCGGCTGCTGGCACGTAGTTAGCC
+
CCCCCGGGGGGEFCFGGGGGGGGGGGGGGGGGGGGGGGGGGGGGGGGGGGGGGGGGGGGGGGGGDGGGGGGGGGGGGGGGGGGGGGGGGGGGGGGGGGGGGGGGGGGGGGGGGGGGGGGGGGGGGGGGGGGGGGGGGGGGGGGGGGGGGGGGGGGGGGGGGGGGGGGGGGGGGGGGGGGGGGGGGGGGGGGGGGGGGGGGGGGGGGGGGGGGGGGGGGFGGGGGGGGGGGGGGGGGGGGGGFGFGGFGFEGGGGFDDGFG>FGGCGB<><FBGGFGGFFFF>>FFFF><0?1<:4;C96?0
@M02143:5:000000000-JT863:1:1101:15802:7853 1:N:0:44
GACTACAGGGGTATCTAATCCTGTTCGCTCCCCACGCTTTCGCTCCTCAGCGTCAGTTACTGCCCAGAGACCCGCCTTCGCCACCGGTGTTCCTCCTGATATCTGCGCATTTCACCGCTACACCAGGAATTCCAGTCTCCCCTGCAGTACTCTAGTTTGCCCGTATCGACTGCAGACCCGAGGTTGAGCCTCGGGATTTCACAGCCGACGTGACAGACCGCCTACGAGCTCTTTACGCCCAATAATTCCGGACAACGCTTGCACCCTACGTATTACCGCGGCTGCTGGCACGTAGTTGGCT
+
CCCCCGGGGGGGGGGGGGGGGGGGGGGGGGGGGGGGGGGGGEGGGGGGGGGGGGGGGGGGGGGGGGGGGGGGGGGGGGGFGGGGGGGGGGGGGGGGGGGGGGGGGGGGGGGGGGGGGGGGGGGGGGGGGGGGGGGGGGGGFGGDFGGGGGGGGGCFGGGGGGGGGGGGGGGGGGGGGGGGGGGGGGGGGGGGGGGGGGGGGGGGGGDGGGGGGGGGGGGDGGGGGGCDGGGGGGGGGGGGGGGGGGFFFFEGGGGGFGFGFGGGGGFBFBFBGGFGG6.)4>>BBBF?GF?6F7>A><??)
@M02143:5:000000000-JT863:1:1101:14641:7855 1:N:0:44
GACTACACGGGTATCTAATCCTGTTTGCTCCCCACGCTGTCGCGCCTCAGCGTCAGGACGAGGCCAGGCCGCCGCCTTCGCCACCGGTGTTCTTCCCAATATCTACGAATTTCACCTCTACACTGGGAATTCCGCGGCCCTCTCCTCGCCTCCAGCCCCGCCGTCTCGGGCGCCGTCCCCGGGTTGAGCCCGGGACTTTCACGCCCGACCGCGCGGGGCCGCCTACGCGCCCTTTACGCCCAGTCATTCCGAGCAACGCTAGCCCCCTTCGTATTACCGCGGCTGCTGGCACGAAGTTGTC
+
<CCCCGGGGGGGGGGGGGGGGGGGGGGGGGGGGGGGGGGGGFGGGGGGGGGGGGGFGGGGGGGGGGGGGGGGGGGGGGGGGGGGGGGGGGGGGGGGGGGGGGGGGGGGGGGGGGGGGGGGGGGGGGGGGGGGGGGGGGGGGGGGGFGDFGGGGGFGGGGGGGGGGGGGGGGGGGGGGGGGGGGGGG6FGGFGGGGGGGGGGG>CEGGGDGGGGGCEEEEGGGGGGGGG5<DGGGGCGGGEEGGGGGFF?EGGGGDGFG@GDCF?FG>FF:@?FG?F*6)7(49>1:@8*485127216>/*
@M02143:5:000000000-JT863:1:1101:22878:7887 1:N:0:44
GACTACCAGGGTATCTAATCCTGTTTGCTCCCCACGCTTTCGCTCCTCAGCGTCAGTACTGGCCCAGGATCCCGCCTTCGCCACCGGTGTTCCTCCTGATATCTGCGCATTCCACCGCTACACCAGGAATTCCAGATCCCCCTACCAGACTCTAGCCGCCCAGTATCGAATGCAGGCTCGAGGTTAAGCCTCGAGGTTTCACATTCGACTTGAGCAGCCGCCTACGAGCTCTTTACGCCCAATGAATCCGGACAACGCTCGGTCCCTACGTATTACCGCGGCTGCTGGCACGAAGTTCGCC
+
CCCCC?FGGGGGGGGGGGGGGGGGGGGGGGGGGGGGGGGGGGGGGGGGGGGGGGGGGGGGGGGGGGGGGFGGGGGGGGGGGGGGGGGGGGGGGGGGGFGGGGGGAGGGGGGGGGGGGGGGGGGGGGGGGGGGGGGGGGGGGGGGGGGGGGGGGGGGGGGGGDGGGGDCFGFFGGGGGGGGCGGGGGGGGGGGGGGGEFFGGGGGFGEAED*;>EFGGGGGGGGGGGGGDCGGGGGFGGGGGGGGGGFFFECGGGGGFGFGFD<E8CAAF?FFFFFDGFE36611:BF:D:F<D(;/0),))
@M02143:5:000000000-JT863:1:1101:5219:7895 1:N:0:44
GACTACCCGGGTATCTAATCCTGTTCGCTCCCCACGCTTTCGCGCCTCAGCGTCAATACCGTCCCAGCGAGCTGCCTTCGCTATTGGTGTTCCTCCTGATATCTGCGCATTCCACCGCTACACCAGGAATTCCACGCTCCCCTACCGGACTCTAGCCACACCAGTATCGGGTGGCGTTTCGAGGTTGAGCCTCGAAATTTCACACCCGACTTAGTGAGCCGCCTACGAGCTCTTTACGCCCAATAAATCCGGACAACGCTCGCCCCCTACGTGTTACCGCGGCTGCTGGCACGTAGTTGGC
+
CCCCCGGGGCGEFFGGGGGCGGGGGGGGGGGGGGGGGGGGGGGGGGGGGGGGGGGGGGGGGGGGGGGGGGGGGGGGGGGGGGGGGGGGGGGGGGGGGGGGGGGGGGGGGGGGGGGGGGGGGGGGGGGGGGGGGGGGGGGGGGGGGGGGDGGGGGGGGGGGGGGGGFGGGGGGGGGGGGGGGGGGGGGFEFGGGFGFGGGGGGGCGGGDEGGGGGGGGFGGGGGGGGGGDDGGGGFGFDGGGGGFFFFGGGGGGGEFFGD=5=DGGGFFFF38564?C<::02>06::)9487CB?2*696)
@M02143:5:000000000-JT863:1:1101:5044:7897 1:N:0:44
GACTACAGGGGTATCTAATCCTGTTTGCTCCCCACGCTTTCGTGCATGAGCGTCAGTGTTGGCCCAGGAGGCTGCCTTCGCCATCGGTGTTCCTCCACATCTCTACGCATTTCACTGCTACACGTGGAATTCCACCTCCCTCTGCCACACTCCAGCCTGCCAGTCACAAGCGCCATTCCCAAGTTAAGCTCAGGGATTTCACATCCGACTTAAAAAGCCGCCTACGCACGCTTTACGCCCAGTAAATCCGATTAACGCTCGCACCCTCTGTATTACCGCGGCTGCTGGCACAGAGTTAGCC
+
CCCCCGGFGGGCEGGGGGGGGGGGGGGGGGGFGGGGGGEGGGGGGGGGFDGGGFGGFGGGAFGGGGGGFEGFGGEGFGGGGGGGGDEGGG>FDGGGGGFGGGGGGFFCCGGGGGGGGGGGGGGEGDGGGGGGGGGGFGGGGGGGGGGGGGGGGGGGGGGGGGGGGFFG98FFGGGGGGGGGGGGGGGGGFFGGGGFEEFGGGGGGGGGGGGGGGGGGGGGGGGGGGGDCD<8EGGGGGGGGGGGGGAGGGGGGGGGFGFGFGGEEGFFFFFBGGF77,5>;F>(1)9:G?/4>??ECAAF9
@M02143:5:000000000-JT863:1:1101:27481:7906 1:N:0:44
GACTACCAGGGTATCTAATCCTGTTTGCTCCCCATGCTTTCGTACCTCAGCGTCAGTATTAGGCCAGATGGCTGCCTTCGCCATCGGTATTCCTCCAGATCTCTACGCATTTCACCGCTACACCAGGAATTCCGATCTCCCCTACCGCACTCTAGTCTGCCCGTACCCACTGCAGGTCCAGGGTTAAGCCCTGGATTTTCACAGCAGACGCGACAAACCGCCTACGAGCTCTTTACGCCCAATAATTCCGGACAACGCTTGCACCCTCTGTATTACCGCGGCTGCTGGCACAGAGTTAGCC
+
CCCCCGGGGGGGGGGGGGGGGGGGGGGGGGGGGGGGGGGGGGGGGGGGGFGGGGGGGGGGGDFGGGGGGGGGGGGGGGGGGGDGGGGGGGGGGGGGGGGGGGGGGGFGGGGGGGGGGGGGGGGGGGGGGGGGGGCGGGGGGGGGGGGGGGGGGGGGGG<FGGGGGGGGGGGGFGGGGGGGGFGGGGGGGGGGGGGCFGGGGGGGGGFGGGGGGGGGGGGGGGGGGG*:EGGGGGGGDGEGGDFGGGFCGGGDGGGDFGFDFGGGGG???)8>GGFGGF>>>FFFFF:BG<F<F?FFFF<B)
@M02143:5:000000000-JT863:1:1101:6542:7910 1:N:0:44
GACTACAAGGGTATCTAATCCTGTTCGCTCCCCACACTTTCGCTCCTCAGCGTCAGGTCATGCCCAGAGAACCGCCTTCGCCACCGGTGTTCCTCCTGATATCTGCGCATTTCACCGCTACACCAGGAATTCCGATCTCCCCTACCGAACTCTAGCCTGCCCGTATCGACTGCAGACCCGGGGTTAAGCCCCGGGCTTTCACAACCGACGCGACAAGCCGCCTACGAGCTCTTTACGCCCAATAATTCCGGACAACGCTCGCGCCCTACGTATTACCGCGGCTGCTGGCACGAAGTTAGCC
+
CCCCCGGGGGGGGGGGGGGGGGGGGGGGGGGGGGGGGGGGGGGGGGGGGGGGGGGGGGGGGGGGGGGGGGGGGGGGGGGGGGGGGGGGGGGGGGGGGGGGGGGGGGGGEGGGGGGFGGGGGGGGGGGGGGGGGGEGGGGGGGGGGGDFEGGGGGFGGGFGGGGGGGCGGGGGGGGGGGGGGGGGGFGGGGGGGGGGGGGGGGGGGGGGGGGGGGGGGGGGGGGGGGGGGDGGFGGGGGGGGGCFGFFGFGGGGGGGFGFGFGGGE5(:FBFFGGFGGFFFFFF>FFF0<:43*48CC2)9)
@M02143:5:000000000-JT863:1:1101:13662:7936 1:N:0:44
GACTACCGGGGTATCTAATCCTGTTTGCTCCCCACGCTTTCGCGTCTCAGCGTCAATACCGTCCCAGTGAGCTGCCTTCGCCATTGGTGTTCCTCCTGATATCTGCGCATTTCACCGCTACACCAGGAATTCCACTCACCTCTTCCGGATTCGAGCCCGACAGTATCCACCGGCATTCCAGGGTTGAGCCCTGGACTTTCACAGCGGACTTATCGGGCCGCCTACACGCTCTTTACGCCCAATAATTCCGGACAACGCTCGAGACCTACGTATTACCGCGGCTGCTGGCAAGTAGTTAGCC
+
C6BC@FFCCEDFFFGGGGGGGGFFFFGGGGFGGGGGGGGFG7FCGGEEGGGGGG@CGFGDEGGGGFCGGF@FGCGGGGGDGGEFGAFGFGGEF?FFFFFFFFGGDG7FGGCFGGGFGGGEFGGGGGDFFGGGGGGGGGGGF@DFFGGGGGGGFFBCEECEGGGGGGGFFFFDFGGGGGGGCG7FFGGFGGGGFGGGGGGGFG,,C>>CCGGGGGFEGDEGGGGGG??DE5DFGGFGDEEGGGGFFF?DFGGGGEFGFD5EFGCF*C2<F?F>7CFGF0B3;091<:60D(/(*)10:)4*9
@M02143:5:000000000-JT863:1:1101:7829:7953 1:N:0:44
GACTACTAGGGTATCTAATCCCGTTCGCTCCCCTGGCTTTCGCGCCTCAGCGTCAGAATGAGTCCAGGACCTTGCTTTCGCCATCGGCGTTCCGTCCGATCTCAACGCATTTCACCGCTCCACCGGACGTTCCGGGTCCCCCTACGCCCCTCCAGGCCGGTCGTATCGGCGCCCCTTCCCCGGTTGAGCCGGGGGATTTCAGCGACCGACGTGCCGGCCCGCCTACACGCGCTTTAAGCCCAGTGATTCCGAATAACGTTCGCCCGGTTCGTTTTACCGCGGCTGCGTGCACGAACTTAGC
+
CCCCCGGGGGGGGGGGGGGGGGGGGGGGGGGGGGGGGGGGGGGGGGGGGGGGGGGGFGGDFGGGGGGGGGGFGGGGGGGGGGGGGGGDEGGGG@CFGGGGGGGGGGGGGGGGGGGGGGGGGGGGGGGGGGGGGFGG:FFGGGGGGFEGGGGG7::,@FG71>:FCCFC<F<<FE@GGGGGGGGGGFGFGG8EGDEGGGGGG7A??E8:*8::/;CECEGE8?//*:+**/)*:ED77+AF=>CE9>42C?<CE5::9/700*9*2)(-7()-*1::C8553(3((()-*-..18<2957*1
@M02143:5:000000000-JT863:1:1101:7104:7957 1:N:0:44
GACTACCAGGGTATCTAATCCTGTTCGCTCCCCTAGCTTTCGCACCTGAGCGTCAGGTAAGGCCCAGAGATCCGCCTTCGCCACCGGTGTTCCTCCTGATATCTGCGCATTTCACCGCTACACCAGGAATTCCGATCTCCCCTACCTACCTCTAGTCGGGCAGTATCGGATGCACGCCCGGAGTTGAGCTCCGGGTTTTCACATCCGACTTGCCAAACCGCCTGCGTGCTCTTTACGCCCAATGAATCCGGACAACGCTCGCCTCCTACGTCTTACCGCGGCTGCTGGCACGTAGTTAGCC
+
CCCCCGGGGGGGGGGGGGGGGGGGGGGGGGGGGGGGGGGGGGGGGGGGGGGGGGGGGGGGGFGGGGGGGGGGGGGGGGGGGGGGGGGGGGGGGGGGGGGGGGGGGGGGGGGGGGGGGGGGGGGGGGGGGGGGGGGGGGGGGGGGGGGGGGGGGGFGGGEGGGGGGGGGGGGGGGGGGGGGGCGGGGGGGGGGGGGGGGGGGGGGGGGGGGGGGGGGGGGGGGGGGGGGGGGGGGGGGGGGGGGGGGFGGGGGGGGGFGDGFGGGGGFFFFFFGGF>FFFFFFF>FF?0C?FFGFFEGFFF9
@M02143:5:000000000-JT863:1:1101:24640:7972 1:N:0:44
GACTACACGGGTACTAATCCTGTTTGCTCCCCACGCTTTCGCGTCTCAGCGTCAGTAACGTCCCAGCGAGCTGCCTTCGCCATTGGTGTTCCTCCCGATATCTGCGCATTTCACCGCTACACCGGGAATTCCACTCGCCTCTTCCGAACTCTAGTCCGGCAGTATCGACCGGCATCCCAGGGTTGAGCCCTGGACTTTCACAGCCGACTTACCGAACCGCCTACACGCGCTTTACGCCCAATGATTCCGGACAACGCTTGCCCCCTACGTATTACCGCGGCTGCTGGCACGTAGTTGGCCG
+
CCCCCGGGGGGGGGDFGGGGGGGGGGGGGGGGGGGGGGGGGGGGGGGGGGGGGGGGGGGGGGGGGGGGGGGGGGGGGGGGGGGGGGGGGGGGGGGGGGGGGGGGGGGGGGGGGGGGGGGGGGGGGGGGGGGGGGGGFGGGGGGGGG:FGGGGGGGGGCEGGGGGGGGGGGGGGGGGGGGGGGGGGGGGGGGDFFGGGGFBFFGGFGGGDCFGGEGGGGEGGGDGGGGGGGGGGGGDCGE8F=C7CGFGGGGGGGGD>GEGFG4@EC:B@?FFGGAD<1B)(-7?B:F:F?DFG<F7C7:?3
@M02143:5:000000000-JT863:1:1101:13647:8002 1:N:0:44
GACTACTAGGGTATCTAATCCTGTTTGCTCCCCACGCTTTCGCGCCTCAGTGTCAGTTACAGACCAGAAAGTCGCCTTCGCCACTGGTGTTCCTCCATATCTCTACGCATTTCACCGCTACACATGGAATTCCACTCTCCTCTACTGCACTCAAGTCTAACAGTTTCCAATGCACACAATGGTTGAGCCACTGCCTTTTACATCAGACTTATTAAACCACCTGCGCTCGCTTTACGCCCAATAAATCCGGACAACGCTCGGGACCTACGTATTACCGCGGCTGCTGGCACGTAGTTAGCCT
+
CCCCCGGGFGGGGGGGGGGGGGGGGGGGGGGGGGGGGGGGGGGGGGGGGGGGGGGGGGGGGGGGGGGGGGGEGGGGGGGFGD,CFFGG8FGGGEGGEFCFFFFGFFGGGGGGGGGGDGGEG=F=FGGFGGGGGGGFGGGGGGGFFGGGGGGGGGCFFGGAFGGGGGGGFGGDFDFFGG7FG?FGCFCGGA@E8FGGGGGGG9FFF?CFGGGGGGGGGGGG8FFG87>CCDGGFCC<DGDE=EFDGGFFECEDCGG7AC>E>E5ECC<?58?BCDF>1().460:??6:7?38D1>+2)50*
@M02143:5:000000000-JT863:1:1101:13228:8025 1:N:0:44
GACTACACGGGTATCTAATCCTGTTTGCTCCCCACGCTTTCGTGCATGAGCGTCAGTGTTATCCCAGGGGGCAGCCTCCCCTAGG
+
CCCCCGGFEEGF@FGGGGGGGFEFFFGGGGEGGGGGGGGGGGF8F@E9FGGGGGD@FA6CFCFGGGGGD@FFGFFFGCFE,C<C,
@M02143:5:000000000-JT863:1:1101:24363:8032 1:N:0:44
GACTACACGGGTATCTAATCCTGTTTGCTCCCCACGCTTTCGCACCTCAGCGTCAGTACCGGACCAGTGGGCCGCCTTCGCCACCGGTGTTCTTCCTAATATCTACGAATTTCACCTCTACACTAGGAATTCCACCCACCTCTTCCGGACTCGAGACCTACAGTATCAAAGGCAATTCCGAGGTTGAGCCCCGGGATTTCACCCCTGACTTGAAAGTCCGCCTACGTGCGCTTTACGCCCAGTGATTCCGAACAACGCTAGCCCCCTTCGTATTACCGCGGCTGCTGGCACGTAGTTAGCC
+
CCCCCGGCFGGGGGGGGGGGGGFGGGGGGGGGGGGGGGGGGGGGGGFFGGGGGGGGGGGGGGGGGGGGGGGGFFGGGGGGGGGGGGGGGCFGGGGGGGGGGGGGGGGGGGGGGGGGGGGGGGGGGGGGGGGGGGGGGGGGGGGGGGGGGGGGGGGGGGGGGGGGGGGFGGGGGGGGGGGGGGGGGGGGGGGGGGGGGGGGGGGGGGGGGGGGGGGGGGGGGGGGGGGGGGGGGGGGGGGGGGGG7C?GGGGGGGGGDGFGFGGGGGBFF?FBGGFGG:>>933;B?@:D<41/1>CCA<F0
@M02143:5:000000000-JT863:1:1101:5338:8044 1:N:0:44
GACTACTCGGGTATCTAATCCTGTTCGCTCCCCACGCTTTCGCTCCTCAGCGTCAGTAATGGCCCAGAGATCCGCCTTCGCCACCGGTGTTCCTCCTGATATCTGCGCATTTCACCGCTACACCAGGAATTCCGATCTCCCCTACCACACTCTAGCTAGCCCGTATCGAATGCAGACCCGAGGTTAAGCCTCGGGCTTTCACATCCGACGTGACAAGCCGCCTACGAGCTCTTTACGCCCAATAATTCCGGACAACGCTTGCGCCCTACGTATTACCGCGGCTGCTGGCACGTAGTTAGCC
+
CCCCC8EFFGGGGGGGGGGGGGGGGGGGGGFGGGGGGGGGGGGCFGFGGGGDFGGGGGGGGG@DCFGGGGGGFFGGGGGGGGGGGGDGGCGGGGGGGGGGGGGGGGGGGGGGGGGFDGGGGGDGGGGGGGGGGGGGGGGGGGGGGGGGGGGGGGGGGGGGGGGGGGGGGGGGGGGGGGGGGGGGGGGGGGGFCC@EGGGFFGGGGGGGGEEGGGGGGFGGCEDDFEGDGDGFGGGGDGGGGGGGGGFFFFGGGGGGD<>EFGCC>DBB>:))09<C747)(462:7:2D8F?77.2CAB*)
@M02143:5:000000000-JT863:1:1101:13851:8073 1:N:0:44
GACTACTGGGGTATCTAATCCTGTTCGCTCCCCTAGCTTTCGCGTCTCAGCGTCAGGAATGACCCAGCGAGCCGCCTTCGCTACTGGTGTTCCTCCCGATATCTGCGCATTTCACCGCTACACCGGGAATTCCACTCGCCTCTACCATCCTCTAGCCCGGCAGTATCCATCGCACGTCCAAGGTTGAGCCTCAGGATTTCACGACAGACTTACCGAACCGCCTACACGCTCTTTACGCCCAATAATTCCGGATAACGCTTGCCACCTACGTATTACCGCGGCTGCTGGCACGTAGTTAGCC
+
CCCCCGGGGGGGGGGGGGGGGGGGGGGGGGGGGGGGGGGGGFGGGGGGGGGGGGGGGGGGGAFGGGGGGGGGGGGGGGGGGGGGGGGGGGGGGGGGGGGGGGGGGGGGGGGGGGGGGGGGGGGGGGGGGGGGGGGGGGGGGGGGGGFGGGGGGGGGGGGGGGGGGGGGGGGGGGGGGGGGGGGGGFDFGGCFGGGFGGGGGGGGGGGGGGGGGGGGGGDGGGGEGGGDGGGGGGGGGGGGGGGGGGFGGGGDGGG=5DFG>FG9+>?BF0.4CGAGG:B>((41(39:C??:<0.:C<44)
@M02143:5:000000000-JT863:1:1101:19718:8090 1:N:0:44
GACTACTGGGGTATCTAATCCTGTTTGCTACCCACGCTTTCGTGCCTCAGCGTCAGTTACGGTCCAGTAAGCCGTCTACACCGCAGGTGTTCCTCCTGATATCTACGCATTTCACCGCTACACCAGGAATTCCGCTTACCTCTCCCGCACTCCAGCATCTCAGTATTCGCCGCACCCTCCCGGTTAAGCCGGGAGATTTCACAACAAACTTAAGACACCGCCTACGCACGCTTTACGCCCAGTAACTCCGAACAACGCTCGCTGCCTACGTATTACCGCGGCTGCTGGCACGTAGTTAGCC
+
CCCCCGGGGGGGGGGGGGGGGGGGGGGGGGGGGGGGGGGGGGGGGGGGGGGGGGGGGGGGGGGGGGGGGGGGGGGGGGGGGGGGGGGGGGGGGGGGGGGGGGGGGGGGGGGGGGGGGGGGGGGGGGGGGGGGGGGGGGGGGGGGGGGGGGGGGGGGGGGGGGGGGGGGGGGGGGGGGGGGGGGGGGFGGGGGGGGGGGGGGGGGGGGGGGGGGGGGGGGGGGGGGGGGGGGGGGGGGGGGGGGGGG?FGGGGGGGGFGFGFGGCGGFFFBFBGGFGGFFBBFFFFB:(<?FBG07CG<<B?
@M02143:5:000000000-JT863:1:1101:9235:8099 1:N:0:44
GACTACCAGGGTATCTAATCCTGTTTGCTCCCCACGCTGTCGCGCCTCAGCGTCAGCAACAGCCCAGCAGGCCGCCTTCGCCACTGATGTTCTTCCCGATCTCTACGCATTCCACCGCTACACCGGGAATTCCACCTGCCTCTACTGTGCTCCAGCCTGACAGTTTAGAAGGCAGCCCTGCGGTTAAGCCGCAGGATTTCACCCCCTACTTATCAGGCCGCCTACGCGCCCTTTACGCCCAGTGATTCCGGACAACGCTCGCACCCTCCGTATTACCGCGGATGCTGGCACGGAGTTAGCC
+
CCCCCGGGGGGGGGGGGGGGGGGGGGGGGGGGGGGGGGGGGGGGGGGGGGGGGGGGGGGGGGGGGGGGGFCFGGGGGGGGGGGGGGGGGGGGGGGGGGGGGGGGGGGGGGGGGGGGGGGGGGGGGDGGGGGGGGGGGFGGGGGGGGGGFFGGGGGGGGGGGGGGGGGGGGGGGGGGGGGGGGGGGGGGGGGGGCGGGGGGGGGGGGGGGGGGGGGGFGGEGGGGGGGGGGGGGGGGGGGGGGFCGGFGGGGGGGGG>D):BGGGDDFFF9FFGGFGF0@F0((-427:C:?BDFEGCA)70
@M02143:5:000000000-JT863:1:1101:5109:8100 1:N:0:44
GACTACCAGGGTATCTAATCCTGTTTGCTCCCCACGCTTTCGCACCTCAGTGTCAGTATCAGTCCAGGTAGTCGCCTTCGCCACTGGTGTTCCTTCCTATATCTACGCATTTCACCGCTACACAGGAAATTCCACTACCCTCTACCATACTCTAGCTTGCCAGTTTTGGATGCAGTTCCCAGGTTGAGCCCGGGGATTTCACATTCAACTTAACAAACCACCTACGCGCGCTTTACGCCCAGTAATTCAGATTAACGCTTGCACCCTCTGTATTACCGCGGCTGCTGGCAAGAAGTTAGCC
+
CCCC@CFGGGGGF<,ED<FGGGFGGGF9FFGGGGGGD@FF<EF7FGGGGGCGGGGGGGGG9FEGGGGGFGGFCGGG7CF?BFCGGDGGGGGGCFFGGGGGGFDFGCDCGGGGCCFGGDDGGGGGG<E8FGGGGGGGFGGGGFGGGGFGG8EDDFDFFECFEGGG9EFFGFGGGGFGGG9,?@FFFGGGFFFGGEGGGGGGGC9FGGGGDCFGG7EFFGFFFGGFFEGGGDDEGGGGGEGGGGCFEF8F+=C7AF?7>CEGFFGFG*3:@?9<CFA*?2@F>(1((,)(/(*(93)+*5<F7
@M02143:5:000000000-JT863:1:1101:13808:8105 1:N:0:44
GACTACTAGGGTATCTAATCCTGTTCGCTCCCCACGCTTTCGCTCCTCAGCGTCAGTAGTTGCCCAGAGAACCGCCTTCGCCACCGGTGTTCCTCCTGATATCTGCGCATTTCACCGCTACACCAGGAATTCCAGTCTCCCCTACATCACTCTAGCCTGCCCGTACCCACCGCAGATCCGGAGTTGAGCCCCGGACTTTCACGGCAGACGCGACAAACCGCCTACGAGCTCTTTACGCCCAATAATTCCGGATAACGCTTGCGCCCTACGTATTACCGCGGCTGCTGGCACAGAGTTAGCC
+
9CCCCGGGGGGGGGGGGGGGGGGGGGGGGGGGGGGEGGGGG7FFGGGGGGGGGGDEFGDGGGGGGCFAFEGGGGGGGGGGGGGGGGGFGGGFGFGFGDGGGGGGGGGGGGGGGGGGGGGEGGGGFGGGGGFGGGGGGGGGGGGGG<FFGGGGGGCFGGFGGGGGGGGGGGGGGGCFGGGGCC7FFGGGG@FGGGCGGGGGGG>C:EGFGGGGGGGGGGGDGGGEGD5<=)9C@@FFGG5CECFCEG?FF65CGGGGDGFCFGDGCDBFF082CC<GF()0(--7??)(<:F30.9:D-4@9
@M02143:5:000000000-JT863:1:1101:9015:8115 1:N:0:44
GACTACAAGGGTATCTAATCCTGTTCGCTCCCCACGCTTTCGCTCCTCAGCGTCAGTATCGGCCCAGAGACCCGCCTTCGCCACCGGTGTTCCTCCTGATATCTGCGCATTTCACCGCTACACCAGGAATTCCAGTCTCCCCTGCCGAACTCTAGTCTGCCCGTATCGAATGCAGGCCCAGGGTTGAGCCCTGGGTTTTCACATCCGACGCGACAGACCGCCTACGAGCTCTTTACGCCCAATAATTCCGGACAACGCTTGCACCCTACGTATTACCGCGGCTGCTGGCACGTAGTTAGCC
+
CCCCCGGGGGGGGGGGGGGGGGGGGGGGGGGGGGGGGGGGGGGGGGGGGGGGGGGGGGGGGGGGGGGGGGGGGGGGGGGGGGGGGGGGGGGGGGGGGGGGGGGGGGGGGGGGGGGGGGGGGGGGGGGGGGGGGGGGGGGGGGGFGGGGGGGGGGGGGGGGGGGGGGGGGGGGGGGGGGGGGGGGGGGGGGGGGGGGGGGGGGGGGGGGGGGGGGGGGGGGGGGGGGGGGCGGGGGGGGGGGGGGGGFGGGGGGGGD:DEGF5=GGGB0)28<:FA*:<D@969B?FFFD?*(C?>;CA4*)
@M02143:5:000000000-JT863:1:1101:16288:8117 1:N:0:44
GACTACTAGGGTATCTAATCCTGTTCGCTCCCCCAGCTTTCGCGCCTCAGCGTCAGAACAGCCCCAGAGAGCCGCCTTCGCCACCGGTGTTCCTCCTGATATCTGCGCATTTCACCGCTACACCATGAATTCCGTTCTCCCCTGCATACCTCTAGTCTGCCCGTATCGAAAGCCAGCCCAGGGTTAAGCCCTGGGTTTTCACTCCCGACGCGACAAACCGCCTACGAGCCCTTTACGCCCAATAATTCCGGACAACGCTCGCACCCTACGTATTACCGCGGCTGCTGGCACGTAGTTGGCC
+
CCCCCGGGFDFFFGFFFEFGGGAFGG@@;EGGGGGFFFGGGGGGG>EG@<FGFGGGEF8DCFDFGGDGG@:FFEEFGFGGGGE@FCGF+8CFFGGGF8BEGAEF<E:FFGFGGFGG@FG7C,BFF,C<FFGGGEB<FGGG@FG+D<B@<FGGGC9FGGFGGGGGFGGFDDF7FCFGGGCFBCEFGGGFGGGGFG>FGGGGGGCEGGGGGGGDGGGGGGGDGGGGGGGGDGGGGGGGGGGGGGGGGGFGFDGGGGGGFGDGFGGGGGBBF?FFGGFDF0>)06;9:>6(14??F?@8:-3@)
@M02143:5:000000000-JT863:1:1101:9823:8129 1:N:0:44
GACTACACGGGTATCTAATCCTGTTTGCTCCCCACGCTTTCGTGCCTGAACGTCGATGCTGGACCAGGAAGCCGCTTTCGCCACTGGTGTTCCTTCCGATATCTACGCATTTCACCGCTACACCGGGAATTCCACTCGCCTCTACCACCCTCTAGCCCGGCAGTATCCACCGCACGCCCGGGGTTGAGCCCCAGGTTTTCACGGCAGACTTACCGAACCGCCTACACGCTCTTTACGCCCAATAATTCCGGACAACGCTCGCCCCCTACGTATTACCGCGGCAGCTGGCACCAAGTTGGCC
+
@ABCCDDG@@7@@ECC@EFGGGAFFFGGGGGFGGGGFGFGGGGCFFF@FGGGGG7@F9F@C8<FEFGCF<<FC@BCFGGFGGFGF,,CFFGGGGG?E4F?+>FF9E7BCBFGGDEF:CGGGCFFCFG>:AFFGGGGG7FGGGGAFGGGGGGGFGFGGG:+@CCGFFFGGGGGGEGDE8FGGDDFEEG7FFFDFCCGGGGFCF@E5E5*=C?FGG5CEGG*:597C+;553*;CC7;5*?87CC++07:9+*755FGEG.=):DEGGF?F(8<*72*:1>301((4<6(544(23)3:42;)
@M02143:5:000000000-JT863:1:1101:14716:8156 1:N:0:44
GACTACCGGGGTATCTAATCCTGTTCGCTCCCCACGCTTTCGCTCCTCAGCGTCAGTAGTTGCCCAGAGACCCGCCTTCGCCACCGGTGTTCCTCCTGATATCTGCGCATTTCACCGCTACACCAGGAATTCCAGTCTCCCCTGCAACACTCAAGTCCGCCCGTATCGACTGCAGGCCCGGAGTTGAGCTCCGGGTTTTCACAGCCGACGCGACGAACCGCCTACGAGCTCTTTACGCCCAATAATTCCGGACAACGCTTGCACCCTACGTATTACCGCGGCTGCTGGCACGTAGTTGGCC
+
CCCCCGGGGGGGGGGGGGGGGGGGG9CCGGGGGGGGGGGGGGGFG+CFGGG:FG@@CEACFADF@,C@CF<FE:CF@,C,B,BBF:+4+8?CFCG=?,:AFEEA@F:FCGCFB<FE:FG@F@FFD8:FGFDBEGADFGGGGGGGGGGGGGGGGGFGGGGGGGGGGGGGGGGGGGD:CEGGGGGGGGGGGFGGGGGCGGGGGGGGGFGGGGGGGGCGGGGGGGGGGGDGG3DGFGGGGGEGGGGGGGFDGDCCEGGG>DE=@F=GCGFFF0:?GGA:FBEF96192:?7<?439:>;7)46/
@M02143:5:000000000-JT863:1:1101:7920:8188 1:N:0:44
GACTACAAGGGTATCTAATCCCGTTCGCTCCCCACGCTTTCGCGCCTCAGCGTCAGGTCCGACCCAGTCGGCCGCCTTCGCCACGGGTGTTCCTCCTGATCTCTACGCATTTCACCGCTACACCAGGAATTCCACCGACCTCTATCGCCCTCAAGACGCCCAGTTTGCAGCCACCCGTAGG
+
CCCCCGGGGGGGGGGGGGGGGGGGGGGGGGGGGGGGGGGGGGGGGGGGGGGGGGGGGGGGGGGGGGGGGGGGGGGGGGGGGGGGFGGGGGGGGGGGGGGGGGGGGGGGGGGGGGGGGGGGGGGGGGGGGGGGGGGGGEGGGGGGGGGGGGGGGGGGGDGGGGGGGGGGGGGGGGGGGGDGG
@M02143:5:000000000-JT863:1:1101:10273:8212 1:N:0:44
GACTACCGGGGTATCTAATCCTGTTCGCTCCCCACGCTTTCGCTCCTCAGCGTCAGTAATGGCCCAGAGATCCGCCTTCGCCACCGGTGTTCCTCCCGATATCTGCGCATTCCACCGCTACACCAGGAATTCCGTTCTCCCCTGCATACCTCTAGTCTGCCCGTATCGGAAGCACGCTCAGGGTTGAGCCCTGAGTTTTCACTCCCGACGCGACAGACCGCCTACGAGCCCTTTACGCCCAGTGATTCCGAACAACGCTTGCCACCTACGTATTACCGCGGCTGCTGGCACGTAGTAAGCC
+
CCCCCGGGGGGGGGGGGGGGGGGGGGGGGGGGGGGGGGGGGGGGGGGGGGGGGGGGGGGGGGGGGGGGGGGGGFGGGGGGGGGGGGGGGGGGGGGGGGGGGGGGCGGGGGGGGGGGGGGGGGGGGGGGGGGGGGGGGGGGGGGFGFGFGGGGGAAFGGFGGGGGGGGGDEGGGGGGGCEGGGGGGGGGGGEFFGGGGGGGGGGGGGGGGGGGGGGG8EGGGGGGFCG:CGGGFGGFGGGGGFDFGG?FGDG3>ECGDD>C:EGGGG?BF07):FACD::>16(1:B??G?@:GFFE*62=9
@M02143:5:000000000-JT863:1:1101:19604:8213 1:N:0:44
GACTACTCGGGTATCTAATCCTGTTTGCTCCCCATGCTTTCGTACCTCAGCGTCAGTATTAGGCCATATGGCTGCCTTCGCCATCGGTATTCCTCCAGATCTCTACGCCTTTCCCCACTACACCCGGCATTCCGTCTCCCTCGACCGCTCCCCAGCCTGCCCGTCCCTGCCCCATCCCGGGGTTCACCCCCGCACTTTCCGGCCCCACTTAGCCGGCCGCCTACGCACCCTTTTCGCCCACTGATTCCGGACAACGCTCCCACCCTCCTCATTTCCTCGGATACTAGCACAGAGTTAGCCT
+
CCCCCG96FGGGGGGGGGGGGAC;C@<<,C,6B<C,6;F@F,C6@FF<CF@@8,CFC,,6,,,,;6,,6,6,CFDFG@F@@:C@6F,696CCC66F,,:66<C,,6,C+C79F9<,4@F,,,:,77+@F:<<?,BF,E5EFA+++4@F+CF+3DFGG<FGF@+>FGG,,,@,3+3,,35**@55,,,,5>E:**=E,,,2**BE1*1=6+>E99E**BG5:/*2/=;>*C3F8+:1*;8***0+02=F?7:CE5E)5*)/)*2/**4,)(*.**):*).7((-,)-0(2<).7(1+:599*
@M02143:5:000000000-JT863:1:1101:18476:8218 1:N:0:44
GACTACCAGGGTATCTAATCCTGTTCGCTCCCCTAGCTTTCGCGTCTCAGCGTCAGGAACGGCCCAGCGAGCCGCCTTCGCTACTGGTGTTCCTCCCGATATCTGCGCATTTCACCGCTACACCGGGAATTCCACTCGCCTCTACCGTCCTCTAGCCCGGCAGTATCCACCGCACGCCCGAGGTTGAGCCTCAGGTTTTCACGGCAGACTTACCGAACCGCCTACACGCTCTTTACGCCCAATAATTCCGGACAACGCTCGCCCCCTACGTATTACCGCGGCTGCTGGCACGTAGTTAGCC
+
CCCCCGGGGGGGGFGGGGGGGGGGGGGGGGGGGGGGGGGGGGGGGGGGGGGGGGGGGGGGGGGGGGGGGGGGGGGGGGGGGGGGGGGGGGGGGGGGGGGGGGGGGGGGGGGGGGGGGGGGGGGGGGGGGGGGGGGGGFGGGGGGGGGGGGGGGGGGGGGGGGGGGGGGGGGGGGGGGGGGGGGGGGGGGGGGGGGGGGGGGGGGGGGGGGGGGGGGGGGGGGGGGGGGGDGGGGGGCGGGGGGGGGBGCFEGGEFG@DEGBGGGGGFFFFFFGGFF>?>D019;?7F0D7@<<<4C>A940
@M02143:5:000000000-JT863:1:1101:11713:8230 1:N:0:44
GACTACAAGGGTATCTAATCCCGTTTGCTCCCCTAGCTTTCGCGCCTCAGCGTCAGAAGAGGTCCAGCACGCCGCCTTCGCCACCGGAGTTCCTGTAGATATCAACGCATTTCACCGCTCCACCTACAGTTCCGCATGCCCCTACCTCCCTCGAGGCCGTCAGTATCTGAGGCAGTTCCACGGTTGAGCCGCGGGATTTCACCCCAGACTGGACAGCCCGCCTACGCGCCCTTTACGCCCAGTGATTCCGAACAACGCTAGCCCCCTTCGTATTACCGCGGCTGCTGGCACGAAGTTAGCC
+
CCCCCGGGGGGGGGGGGGGGGGGGGGGGGGGGGGGGGGGGGGGGGGGGGGGGGGGGGGGGGGGGGGGGGGGGGGGGGGGGGGGGGGGGGGGGGGGGGGGGGGGGGGGGGGGGGGGGGGGGGGGGGGGGGGGGGGGGGGGGGGGGGGGGGGGGGGGGGGGGGGGGGGGGGGGGGGGGGGGGGGGGGGGFGGDGGGGGGGGGGGGGGGGGGGGGFGGFGGGGGGGGGGGGGGGGGGGGGGGGGGGGGGFGGGGGGGGGFGFDFGGGGGFFFFF(5CAFD<EE9;BFF?F?G??:5>DCFB9F?
@M02143:5:000000000-JT863:1:1101:16127:8236 1:N:0:44
GACTACACGGGTATCTAATCCCGTTCGCTCCCCACGCTTTCGCACCTCAGCGTCAGATACGGGCCAGGAAGCTGCCTTCGCCATCGGTGTTCCTCCGGATATCTACGCATTTCACCGCTACACCTGGAATTCTACCATCCTCTCCCATACTCTAGCTTCCCAGTATCGAATGCAATTCCTAAGTTAAGCTCAGGGATTTCACATCCGACTTAAGAAGCCGCCTACGCACGCTTTACGCCCAGTAAATCCGATTAACGCTCGCACCCTCTGTATTACCGCGGCTGCTGGCACAGAGTTAGCC
+
CCCCCGGGGGGGGGGGGGGGGGGGGGGGGGGGGGGGGGGGGGGGGGGGGGGGGGGGGGGGGGGGGGGGGGGGGGGGGGGGGGGGGGGGGGGGGGGGGGGGGGGGGGGGGGGGGGGGGGGGGGGGGGGGGGGGGGGGGGGGGGGGGGGGGGGGGGGGGGGGGGGGGGGGGGGGGGGGGGGGGGGGGGGGGGGGGGGGGGGGGGGGFGGGGGGGGGGGGGGGGGGGGGGGGGGGGGGGGGGGGGGGGGFGGGGGGGGGEGFGFGGGGDB?F?FFGGFGFFF@B>>F:)97D?F4239<:94F/
@M02143:5:000000000-JT863:1:1101:17178:8268 1:N:0:44
GACTACAGGGGTATCTAATCCTGTTTGCTCCCCACGCTTTCGAGCCTCAGCGTCAGTAATGAGCCAGTGTGTCGCCTTCGCCACTGGTGTTCTTCCGAATATCTACGAATTTCACCTCTACACTCGGAGTTCCACACACCTCTCTCATACTCAAGACACCCAGTATCAAAGGCAATTCCGAGGTTGAGCCCCGGGATTTCACCCCTGACTTAAATGTCCGCCTACGCTCCCTTTACGCCCAGTAATTCCGAGCAACGCTAGCCCCCTTCGTATTACCGCGGCAGCTGGCACGAAGATAGCC
+
CCCCCFGGGGGGDCDGGGGGGGGGGGGGGGGGGGGGGGGGGG<EGGGGGGGGGGGGGGGFAF9FGGFGGGGGGGGGGGGGGGGGGGGFGGGGGGGGGGGGGGGGGGGGGFCGGGGGGGFFGGGGG<EGEGGGGGGFGGGGGGGGFGGGCGGGGG9?FGG?FFGGGGGGGGGGGGAFGGGGDGDGGGGGGGGGGCFDGGGFFGGGGGGGGG9E?FFCFGG=EGDGGGGDGGGGF?>F9EEGCFGFGGFGFFD>E=7*)9@::F<FG<2?F:@?D4)222552((40:61C2=:GB)*:))9)
@M02143:5:000000000-JT863:1:1101:10872:8268 1:N:0:44
GACTACAAGGGTATCTAATCCTGTTCGCTCCCCACGCTTTCGCGTCTCAGCGTCAGTACCGTCCCAGAGAGCCGCCTTCGCCACGGGTGTTCTTCCCGATATCTGCGCATTTCACCGCTACACCGGGAATTCCACTCTCCTCTTCCGGACTCTAGCCAGGTGGTTTCCATCGACGTCTCGAGGTTAAGCCTCGAGTTTTCACAACGGACCTTCCAGGCCGCCTACACGCTCTTTACGCCCAATAAATCCGGACAACGCTTGCCCCCTACGTATTACCACGGCTGCTGGCACGGAGTTAGCC
+
CCCCCGGGGGGGGGGGGGGGGGGGGGGGGGGGGGGGGGGGGGGGGGGGGGGGGGGGGGGGGGGGGGGGGGGGGGGGGGGGGGGGGGGGGGGGGGGGGGGGGGGGGGGGGGGGGGGGGGGGGGGGGGGGGGGGGGGGGGGGGGGGGGGGGGGGGGGGGGGGFFGGGGGGGGGGCFGGGGGGGGGGGGGGGGGGGGGGGGGGGGGGGGGGGGGGGGGGGGGGGGGGGGGGG3DGFGFGGGGGGGGGGGFGGGGDGGGGDCBGFGGGGGFFF:@>7FF7C)979B09?7FFD:F<DBE?5<A46
@M02143:5:000000000-JT863:1:1101:21064:8269 1:N:0:44
GACTACCGGGGTATCTAATCCTGTTTGCTCCCCACGCTTTCGCGCCTCAGTGTCAGTTACAGACCAGAAAGTCGCCTTCGCCACTGGTGTTCCTCCATATCTCTACGCATTTCACCGCTACACATGGAATTCCACTTTCCTCTTCTGCACTCAAGTCTCCCAGTTTCCAATGACCCTCCACGGTTGAGCCGTGGGCTTTCACATCAGACTTAAGAAACCACCTGCGCGCGCTTTACGCCCAATAATTCCGAACAACGCTTGCCCCTTCCGTATTACCGCGGCTGCTGGCACGGAATTCGCC
+
CCCCCGGEGGDGGGGGFFGGGGGGGGGGGGGGGGGGGGGGGGGGGGGGGGGGGGGGGGGGFEAGGGGGFGAFGGGGGGGGGGGGGGGGGGGGGGGGGGGGGGGGGGGGGGGGGGGFEGGGGGGGGGFGCFGGGGGGGGGFGGGGGGGGGGGGGGGGGGGGGGGGGGGGDGGGFFGGGGD8FBCGGGGGGG@FECDFDGGGFGGGGGGDGGGGGGGGGGG9FEG6FGGGGGGGGGGGGGGGGDF8FFFGGGGGGCGGBGFG@GGGGFFFF:F?GGFGG:D3;>B;B?@4D:?0C>>8>),8)
@M02143:5:000000000-JT863:1:1101:19887:8290 1:N:0:44
GACTACAGGGGTATCTAATCCTGTTTGCTCCCCACGCTGTCGCGCCTCAGTGTCAGCCAGAGCCCAGCGGGCCGCCTTCGCCACCGGTGTTCTTCCGGATCTCTACGCATTCCACCGCTACACCCGGAATTCCACCCGCCTCTACTCTGCTCGAGCGCGGCAGTTCGCACGGCCGACCCGGGGTTGAGCCCCGGGCTTTCACCGCACGCTTGCCGCGCCACCTACGCGCCCTTTACGCCCAGTGATTCCGGACAACGCTCGCACCCTCTGTATTACCGCGGCTGCTGGCACGAAGTTAGCC
+
@CCCCGGGGEFGGGGGGGGGGFFGGGGGGGGGGGGGGGGGGGGGGGGGGGGGGGGGGGGGGGGGGGGGGGGGGGGGGGGGGGGGGGGGGGGGGGGGGGGGGGGGGGGGGGGGGGGGGGGGGGGGGGGGGGGGGGGGGGGGGGGGGGGGGGFGFGGGDGCFGGGGGGEGGGGGGGDGGGGGEEGGGGGGGGGGGGGGGGGGGGGGGGGGGGGGGGGGGGG=GGDFGEGDGGGGGGFGCEGGDGGFGGFGGGCDEGGG>D5E@GGGGC::@:FFDFFGGFFFFF>9<:F:C??6D0:CCAAF6
@M02143:5:000000000-JT863:1:1101:4138:8295 1:N:0:44
GTCAGGCCGGTCTTGTGGTAACAGAGTTCCTCAGCGTTGGCTTATCTGAATAGGATTATATTTATTTTTTACTTCTGTAGCTTGCTTTGGTAAG
+
CC6BCGGGGGGDGFGGGGGGFGGGGGGGGGGGGGGGGGGGGGGGGGGFGGGGGGGGGFFGGGGGGGGGGGGGGGGGGGGGGFGGGGGGGGGGFF
@M02143:5:000000000-JT863:1:1101:9649:8300 1:N:0:44
GACTACACGGGTATCTAATCCTGTTTGCTCCCCACGCTTTCGCGCCTCAGTGTCAGTTACAGACCAGAAAGTCGCCTTCGCCACTGGTGTTCCTCCATATCTCTACGCATTTCACCGCTACACATGGAATTCCACTTTCCTCTTCTGCACTCAAGTCTCCCAGTTTCCAATGACCCTCCACGGTTGAGCCGTGGGCTTTCACATCAGACTTAAGAAACCACCTGCGCGCGCTTTACGCCCAATAATTCCGGATAACGCTTGCCACCTACGTATTACCGCGGCTGCTGGCACGTAGTTAGCC
+
CCCCCGGGGGGGGGGGGGGGGGGGGGGGGGGGGGGGGGGGGGGGGGGGGGGGGGGGGGGGGGGGGGGGGGGGGGGGGGGGGGGGGGGGGGGGGGGGGGGGGGGGGGGGGGGGGGGGGGGGGGGGGGGGGGGGGGGGGGGGGGGGGGGGGGGGGGGGGGGGGGGGGGGGGGGGGGFGGGEFGDGGGDGGGGGGGGDGGGGGGGGGGGFGGGGGGGGGGGGGGGGGGDGGGGGGGGGGGGGGGGGGGGCFEFGGGGEFFGFGFGGG6F?BFBF>CCAC*(.8>>9>BDF:C?F?F?4;7:AB9
@M02143:5:000000000-JT863:1:1101:17772:8322 1:N:0:44
GACTACCCGGGTATCTAATCCTGTTTGCTCCCCACGCTTTCGCACCTCAGTGTCAGTATTAGTCCAGGTGGTCGCCTTCGCCACTGGTGTTCCTTCCTATATCTACGCATTTCACCGCTACACAGGAAATTCCACCACCCTCTACCATACTCTAGTCAGTCAGTTTTGAATGCAGTTCCCAGGTTGAGCCCGGGGATTTCACATCCAACTTAACAAACCACCTACGCGCGCTTTACGCCCAGTAATTCCGATTAACGCTTGCACCCTACGTATTACCGCGGCTGCTGGCACGTAGTTGGCC
+
CCCCCGGGGGGGGFGGGGGGGGGGGGGGGGGGGGGGGGGGGGGGGGGGGGGGGGGGGGGGGGGGGGGGGGGGGGGGGGGGGGGGGGGGGGGGGGGGGGGGGGGGGGGGGGGGGGGGGGGGGGGGGGGGGGGGGGGGGGGGGGGGGGGGGGGGGGFGGGGGGGGGGGGGGGGGGGGGGGGGGGFGGCGGGGGGGDG5FFGFGGGGGGGGGFFFGFGGFGGGGGGGGEGGGGGGGGGGGGGGGGGGGGFGGGDGGGGGEGFG@GFGGG?BF:FFGGFGGFF39FFB<:??D?F:F7FEGF0))
@M02143:5:000000000-JT863:1:1101:8004:8323 1:N:0:44
GACTACCCGGGTATCTAATCCTGTTCGCTCCCCTAGCTTTCGCGTCTCAGCGTCAGGAACGGCCCAGCGAGCCGCCTTCGCTACTGGTGTTCCTCCCGATATCTGCGCATTTCACCGCTACACCGGGAATTCCACTCGCCTCTACCGTCCTCTAGCCCGGCAGTATCCACCGCACGCCCGAGGTTGAGCCTCAGGTTTTCACGGCAGACTTACCGAACAGCCTACACGCTCTTTACGCCCAATAAATCCGGACAACGCTCGCCCCCTAAGTATTACCCCGGCTGCTGGCAACTAATTACCC
+
CCCCCGGGGGGGGGFGGGGGAEAFA@,FCFGGDFFFFGGGGGDDCCCGGEFFGGGG?D@EF@FGGE,CB7:CEBGEEBFFGGGGGGGF<ECGCEGGGEBFCFEGAA@FEGGFGFGFGEDGGEGFGGGGGGFGGG9<D>FEFGFFGE7>FECFCF,CFFE>FGGGGEGGFGE<<<:<CFGG<C7=FFGGG<9FCGFGGGC;BEDCEG85@FCFFGEGGGGCFG4?8+2/5*9FGF77*;EGEFGGEF*:CE>*:C:FDC315CDGGD(()(16F7:F*(00119(()0(*(*(0./+*.-/)
@M02143:5:000000000-JT863:1:1101:6939:8366 1:N:0:44
GACTACAGGGGTATCTAATCCTGTTCGCTCCCCTAGCTTTCGCGTCTCAGCGTCAGGTGTGGCCCAGCGAGCCGCCTTCGCTACTGGTGTTCCTCCCGATATCTACGCATTTCACCACTACACCGGGAATTCCACTACCCTCTCCCACCTTCAAGCCGATCAGTTTCCGATGCCGTTTCCCAGTTAAGCCGGGAGCTTTCACATCGGACTTGACCAGCCGCCTGCGCGCTCTTTACGCCCAGTAAATCCGATTAACGCTCGCACCCTCTGTATTACCGCGGCTGCTCGCACAGAGTTAGCC
+
CCCCCGGGGGGGGGGGGGGGGGGGGGGGGGGGGGGGGGGGGGGGGGGGGGGGGGGGGGGGGGGGGGGGGGGGGGGGGGGGGGGGGGGGGGGGGGGGGGGGGGGGGGGGGGGGGGGGGGGGGGGGGGGGGGGGGGGGGGGGGGGGGGGGGGGGGGGGGGGGGGGGGGGGGDGGGGGGGGGGGGGGGGGGGGGGGGGGGGGGGGGGGGGGGGGFGGGGGGGGGGGGGGGGGGGGGGGGGGGGGGGGGGFGFG7DGGGGFGEGFGGGCD?FFDFDC:>DG0339>06::F:GB)404?C>AAF9
@M02143:5:000000000-JT863:1:1101:16099:8369 1:N:0:44
GACTACAAGGGTATCTAATCCTGTTTGCTCCCCACGCTTTCGCGCCTCAGCGTCAGTTCCGGTCCAGTGAGCCGCCTTCGCCACTGGTGTTCCTCCCAATATCTACGCATTCCACCGCTACACCCGGAATTCCGCCCGCCTCTACAGTGCTCCAGCGCGGCAGTCCGCACGGCCGACCCGGGGTTGAGCCCCGGGCTTTCACCGCCCGCTTACCGCGCCGCCTACGCGCCCTTTACGCCCAGTGATTCCGGACAACGCTCGCACCCTCCGTATTACCGCGGCTGCTGGCACGGAGTTGGCC
+
CCCCCGGGGGGGGGFGFGGGGGGGGGGGGGGGGGGGGGGGGGGGGGGGGGGGGGGGGGGGGGGGGGGGGGGGGGGGGGGGGGGGGGGGGGGGGGGGGGGGGGGGGGGGGGGGGGGGGGGGGGGGGGGGGGGGGGGGGCGGGGGGGGGGGGGGGGCGGGGGFGGGGGGGGGGGGGGGGGGGEGGGGGGGGGGGGGGGGC@FGGGGGED5:CGEGG=E?CGCGGGGGGGDGGGGGGGGGGGGGGD?FFFGGGDCG7FGDDBGFGGGEG??E>FBFG2CG:D)21>9<04:C7F?:9>C4)(99
@M02143:5:000000000-JT863:1:1101:15114:8440 1:N:0:44
GACTACTAGGGTATCTAATCCTGTTTGCTCCCCACGCTTTCGCGTCTCAGCGTCAGGAATGGCCCAGCGAGCCGCCTTCGCTACTGGTGTTCCTCCCGATATCTGCGCATTTCACCGCTACACCGGGAATTCCACTCGCCTCTACCATCCTCTAGCCCGGCAGTATCCATCGCACGCCCGAGGTTGAGCCTCAGGTTTTCACGACAGACTTACCGAACCGCCTACACGCTCTTTACGCCCAATAATTCCGGACAACGCTCGCCCCCTACGTATTACCGCGGATGCTGGCACGTAGTTAGCC
+
CCCCCGGGFGGGGG<FGGGGGGGGGGGGGGGGGGGGGGGGGGGGGGGGGGGGGGGGGGGGGGGGGGGGGGGGGGGGGGGGGGGGGFGGGGGGGGGGGGGGGGGGGGGGGGGGGGGGGGGGGGGGGGGGGGGGGGGGGCGGGGGGGGGGGGGGGGGGGGGGGGGGGGGGGGGGGGGGGGGGGGGGGGGGGGFGGGGGGGGGGGFBEGGGGGGGGGGGGGGCGGGGGGGGGGGGGGGGGGGGG=FGGGFFGGGDGGGGFGFGFGGGGDFBF?F>>FAFGB@BF(,,,.@03863C<4*0:576
@M02143:5:000000000-JT863:1:1101:21360:8464 1:N:0:44
GACTACCAGGGTATCTAATCCTGTTTGCTCCCCACGCTGTCGCGCCTCAGTGTCAGCCACTGCCCAGCGGGCCGCCTTCGCCACCGGTGTTCTTCCGGATCTCTACGCATTCCACCGCTACACTGGGAATTCCAGTTGCCCCTTCCGCACTCTAGCTCGGCAGTCTCGAAAGCAGTTCCTCGGTTGAGCCCAGGCCTTTCACTCCCGACTTGCCGTGCCGCCTACGCGCCCTTTACGCCCAGTAATTCCGAACAACGCTTGCCCCCTACGTATTACCGCGGCTGCTTGCACGTAGTTGGCC
+
CCCCCGGGGGGGGGGGGGGGGGGGGGGGGGGGGGGGGGGGGGGGGGGGGGGGGGGGGGGGGGGGGGGGGGGGGGGGGGGGGGGGGGGGGGGGGGGGGGGGGGGGGGGGGGGGGGGGGGGGGGGGFFCFEFGGGGGFGGGGGGGGGGGGGGGGGG=FFGDCFGGGGGG:FGGGGGGGGGGGGGCFGCFFGGGGGGGGGGGGGGGGGGGDGGGGGGCE*CGGGGGGGGGCEGGEFFFFGGGG=CF+CGFDFGGGGGGGFGFG>FGGGGFFF?:2CF2FF0DD(-47::*4C)*4>1>EFA(0)
@M02143:5:000000000-JT863:1:1101:6095:8472 1:N:0:44
GACTACTGGGGTATCTAATCCTGTTCGCTCCCCACGCTTTCGCGTCTCAGCGTCAGTACCGTCCCAGAGAGCTGCCTTCGCCATAGGTGTTCTTCCTGATATCTGCGCATTTCACCGCTACACCAGGAATTCCACTCACCTCTTCCGGACTCTAGCCCAGCAGTATCCACCCGCATCCAGGGGTTGAGCCCCTGACTTTCAGAGCGGACTTACTGGGCCGCCTACACGCGCTTTACGCCCAATGATTCCGGACAACGCTTGCACCCTACGTATTACCGCGGCTGCTGGCAAGTAATTGGCC
+
CCCCCGGGGGGGG8FGGGGDGGGGGGGGGGGGGGGGGGGGGGGGGGGGGGGGGGGGGGGGGGGGGGGGGGGGGGFGGGGGGGGGGGGGGGGGGGGGGGGGGGGGGGGGGGGGGGGGGGGGGGFFGGGGGGGGGGGGGGGGGGGGGGGGGGGGGGGGGGGGGGGFGGFCFGFGGGGGGGFCGGGGGGGGGGGGGFGGGGGGGGGGGGEGGGGGGFGGGGGGGGGGGGGGGGGGGGGGGGGGGGFCCGFGGGGGGGFDEGFG5EGGGGBFF(087CAFF?359(-7<?F0C?*-::*<:9?F?
@M02143:5:000000000-JT863:1:1101:6211:8495 1:N:0:44
GACTACAAGGGTATCTAATCCTGTTTGCTACCCACGCTTTCGCGTCTCAGCGTCAGTATCCGTCCAGATGGCCGCCTTCGCCACCGGTGTTCCGCCCCATATCTACGAATTTCACCTCTACTTGGGGCATTCCGCCATCCTCTCCGGTACTCAAGCACAGCAGTTTCGGGCGCACTTCCTCAGTTAAGCTGAGGGCTTTCACACCCGACTTGCCATGCCGCCTACACGCGCTTTACGCCCAGTGATTCCGAACAACGCTAGCCCCCTTCGTATTACCGCGGCTGCTGGCACGAAGTTAGCC
+
CCCCCGGGGGGGGFGGGGGGGGGGGGGGGGGGGGFGGGGGGGGGGGGGGGGGGGGGGGGGGGGGGFGGGGGGGGGGGGDGGGGGGGGGGGGGGGGGGGG<FFGGGGGGGGGGGGGGGGGGGFGGGGGGGGGGGGGGGGGGGGGGGGGGGGGGGGGGGGGGGGGFGGGGGGGGGGGGGGECGGGGGGGGGGGGGGGGGGGGGGGGGGGGGGGGGGGGGGGGGEGGGGGGGGGGGGGGGGGEGGGGFGFG7EGGGGGGFG@GFGGGGGBFFFFFGGBGG<@FFF>><>FFD7?3C>D;*-)60
@M02143:5:000000000-JT863:1:1101:23391:8498 1:N:0:44
GACTACAGGGGTATCTAATCCTGTTTGCTCCCCACGCTTTCGTGCATGAGCGTCAGTACAGGTCCAGGGGATTGCCTTCGCCATCGGTGTTCCTCCGCATATCTACGCATTTCACTGCTACACGCGGAATTCCATCCCCCTCTGCCGCACTCCAGCCGTGCAGTCACAAATGCAGTTCCCAGGTTGAGCCCGGGGATTTCACATCTGTCTTGCACAACCGCCTGCGCACGCTTTACGCCCAGTAATTCCGATTAACGCTTGCACCCTCTGTATTACCGCGGCTGCTGGCACAGAGTTAGC
+
CCCCC8FGGGGGGGGGGGGGGGGGGGGGGGGGGGGGGGGGGGGGGGGFGGGGGGGGGGGGGGGGCGFGGEGGGGGGGGGGGGGGGGGGGGGGGGGGGGGGGGGGGGGGGGGGGGGGGGGGGGGGGGGGGGGGGGGGGGGGGGGGGGGGGGGGGGGGGGGGGGFFGGGGGGGGGG9DGGGDFCEGGGGGGGGGGGGDGGGGGGGGGGGGGGGGGGGGDEGGGGGCCCEDGGGGG=FGCEEGGGGDGGFG:C*CEEGFDGFEF5FGGD:??:FFGGFG7()7009BB7::D2=47(63:))*
@M02143:5:000000000-JT863:1:1101:25107:8512 1:N:0:44
GACTACAGGGGTATCTAATCCTGTTTGCTCCCCACGCTTTCGCACCTCAGTGTCAGTATCAGTCCAGGTAGTCGCCTTCGCCACTGGTGTTCCTTCCTATATCTACGCATTTCACCGCTACACCTGGAATTCTGCATCCCTCTCCCGAATTCAAGCCATCCAGTATCAGACGCAGTTCCCAGGTTGAGCCTCGGGATTTCACAGCCGACGCAACAAACCGCCTACGAGCTCTTTACGCCCAATAATTCCGGACAACGCTTGCACCCTACGTATTACCGCGGCTGCTGGCACGTAGTTAGCC
+
CCCCCGGGGGGGGGGGGGGGGGGGGGGGGGGFGGGGGGGGGGGGGGGGGGGGGGGGGGGGGGGGGGGGGGGGGGGGGGGGGGGGGGGGGGGGFGGGGGGGGGGGGGGGGGGGGGGGGGGGGFGGGGGFGFGGGGGGCGGGGGEEGGGGEGGGGGFGGGGGGGGGGGGGDFGGGGGGGGGGGGGGGGGGGGGGGGGGGGGGGGGGDFGGGGGGGGGGGGGEGGGGGGGDGGGGGGFGGGGGGFFFGGFGFGGDDGGGEGFGFGGGGGFFF:F?GGFGGFFD9>>BFD@:3362C?F8CA<40
@M02143:5:000000000-JT863:1:1101:9845:8524 1:N:0:44
GACTACAGGGGTATCTAATCCTGTTCGCTCCCCTAGCTTTCGCGTCTCAGCGTCAGGAACGGCCCAGCGAGCCGCCTTCGCTACTGGTGTTCCTCCCGATATCTGCGCATTTCACCGCTACACCGGGAATTCCACTCGCCTCTACCGTCCTCTAGCCCGGCAGTATCCACCGCACGCCCGAGGTTGAGCCTCAGGTTTTCACGGCAGACTTACCGAACCGCCTACACGCTCTTTACGCCCAATAATTCCGGACAACGCTCGCCCCCTACGTATTACCGCGGCTGCTGGCACGTAGTTAGCC
+
CCCCCGGGGGGGGGGGGGGGGGGGGGGGGGGGGGGGGGGGGGGGGGGGGGGGGGGGGGFGGGGGGGGGEGGGGGGGGGGGGGGGGGGGGGGGGGGGGGGGEGGGFGEGGGGGGGGGEGGGGGGGEDCEGGGGGGGGGFGGGGGGGGCFGGGGGE9FFGDEFGEGGGGGGGGGG:FCGGCFEGCGGGGGGGFGFFFCFFGGGGCEGCEGGGGEGGGGCEE5EGGGGGGGG3CFGGFGDGGGGGGGGGFGGFGGGGGG>CBGFGGGGGFFF6F2CCAFG0B>09>>?>?>D:=:F?4::):=7
@M02143:5:000000000-JT863:1:1101:14694:8554 1:N:0:44
GACTACAAGGGTATCTAATCCTGTTCGCTCCCCTAGCTTTCGCTCCTCAGCGTCAGGTCATGCCCAGAGAACCGCCTTCGCCACCGGTGTTCCTCCTGATATCTGCGCATTTCACCGCTACACCAGGAATTCCACTCGCCTCTTCCGGACTCTAGCCCGACAGTATCCGCCGGCATCCAAGGGTTGAGCCCTTGACTTTCACAGCGGACTTACCGGACCGCCTACGCGCTCTTTACGCCCAATGATTCCGGACAACGCTTGCCCCCTACGTATTACCGAGGCTGCTGGCACGTAGTTAGCC
+
CCCCCGGGGGGGGGGGGGGGGGGGGGGGGGGGGGGGGGGGGGGGGGGGGGGGGGGGGGGGGGGGGGGGGGGGGGGGGGGGGGGGGGGGGGGGGGGGGGGGGGGGGGGGGGGGGGGGGGGGGGGGGGGGGGGGGGGGG7FGGGGGGGGGGGGGGGFGGGGGGGGGGGGGCGGGGDGGGGGFFGGGGGGGGGFGGCGGGGGGGGGFGCEGGGGGGGGDGGG=EGGGGGGDGCGGGGGGGGGDGEGFFGFDGGGGGGGGFGEGFGGGGGFFF?FFGGFG7()0(43<?B?BG0*4F:7;:))*0
@M02143:5:000000000-JT863:1:1101:4416:8578 1:N:0:44
GACTACAAGTATCTAATCCTGTTTGCTCCCCACGCTGTCGCGCCTCAGCGTCAGCCACTGCCCAGCGGGCCGCCTTCGCCACCGGTGTTCTTCCGGATCTCTACGCATTCCACCGCTACACCCGGAATTCCACCCGCCTCTACAGTGCTCGAGCGACTCAGTCGGCACGGCCGACCCGGGGTTGAGCCCCGGGCTTTCACCGCCCCCTTAAGCCGCCGCCTACGCGCCCTTTACGCCCAGTGATTCCGGACAACGCTCGCTGCCTACGTATTACCGCGGCTGCTGGCACGTAGTTAGCCGC
+
CCCCCGGGGGGGGGGGGGGGGGGGGGGGGGGGGGGGGGGGGGGGGGGGGGGGGGGGGGGGGGGGFGGGGGGDGGGGGGGGGGGCFGGGGGGGGGGGGGGFGGGGGG>FGGGGGGDGGGGGGFG>ECFGGGGGGGGGGGGGGGGGGGGGGGGGGGGGGGGGFGGGGGGGDDGGGGGGGGGGGGGGGGGGGGGGGGGGGGGGFCGGGGGGGGGGGGGGGCEGGGFGGGGGGGGDFGDGDGGG69:EFFFFGGGGFF=DBGBGEDDFGGF6F<97D7<1C0))((4:0:E:2(8894FA267)0
@M02143:5:000000000-JT863:1:1101:8767:8607 1:N:0:44
GACTACAGGGGTATCTAATCCTGTTCGCTCCCCACGCTTTCGCGTCTCAGCGTCAGTACCGTCCCAGAGAGCCGCCTTCGCCACGGGTGTTCTTCCTGATATCTGCGCATTCCACCGCTACACCAGGAATTCCGCTCTCCTCTTCCGGACTCTAGCGAGGCAGTTTCCAGTGACCGCTTGCGGTTGAGCCGCAAGATTTCACACCAGACTTGCCAAGCCGCCTACACGCTCTTTACGCCCAATGATTCCGGACAACGCTTGCCCCCTACGTATTACCGCGGCTGCTGGCACGTAGTTAGCC
+
CCCCCGGGGGGGGGGGGGGGGGGGGGGGGGGGGGGGGGGGGGGGGGGGGGGGGGGGGGGGGGGGGGGGGGGGGGGGGGGGGGGGEGGGGGGGGGGGGGGGGGGGGGGGGGGGGGGGGGGGGGGGGGGGGGGGGGGGGGGGGGGGGGGGGGGGGGGGGGGGGGGGGGGGGFFGGGGGGGGCGGGGGGGGGGGGGGGGGGGGGGGGGGFCGGGGGGGGGGGGGGGEGGGDGGGGGGGGGGGGGGGGGFFGGCCDGGGGFGEGFGGGGGFFFBF?FGB>*()72>>BFFF(*36(>?)*049@6
@M02143:5:000000000-JT863:1:1101:25726:8613 1:N:0:44
GACTACAAGGGTATCTAATCCTGTTCGCTCCCCACGCTTTCGCACCTGAGCGTCAGGTAAGGCCCAGAGATCCGCCTTCGCCACCGGTGTTCCTCCTGATATCTGCGCATTTCACCGCTACACCAGGAATTCCGATCTCCCCTACCTACCTCTAGTCGGGCAGTATCGGATGCAGGCCAGGAGTTGAGCTCCTGGTTTTCACATCCGACTTGCCAAACCGCCTGCGTGCTCTTTACGCCCAATGAATCCGGACAACGCTCGCCTCCTACGTCTTACCGCGGCTGCTGGCACGTAGTTAGCC
+
CCCCCGGGGFGGGGAFFFGGGGGGGGGGGGGGGCFCEGGGG7FEGGGGGGGCFFGGGGFCGCFGGGGDD@FGGGGGGGGGGGGCEFEFEGGGGGGGGGGGFGGGFGDGGGGGGGGGGGGGGGGGGGGBEGGGGGCFBFGGEFGGGGGGFGGGGGGGGG7>CFEGFGFFGGCEGGGGDGGGGFGGGGFFGGGGGGGFGGGGGGGGGGGGGGGGGGGGGGGGGGGGGGGGGGGGGGGGGGGGGGGGFGFGGGG:EEGGFGFGFGGCEGFFFFFFFDFGG:>:9;BF??F(9?FFGFFGGA<F0
@M02143:5:000000000-JT863:1:1101:7498:8625 1:N:0:44
GACTACCAGGGTATCTAATCCCGTTCGCTCCCCACGCTTTCGCACCTGAGCGTCAGGCTAATGCCAGGGTGCCGCTTTCGCCACTGGTGTTCCTCCCGATATCTGCGCATTTCACCGCTACACCGGGAATTCCACTCGCCTCTACCATCCTCTAGCCCGGCAGTATCCATCGCACGTCCAAGGTTGAGCCTCAGGATTTCACGACAGACTTACCGAACCGCCTACACGCTCTTTACGCCCAATAAATCCGGACAACGCTCGCCCCCTACATATTACCGCGGCAGCTGGCACGTAGTTAGCC
+
CCCCCGGGGGGGGGGGGGGGEFGGGGGGGGGGGFFGGGGGGGGGGGGGGGGGGGGGGGGGGGGGGGGGGGGGGGGGGGGGGGGGGGGGGGGGGGGGGGGGGGGGGGGGGGGGGGGGGGGGGGGGGGGGGGGGGGGGGGGGGGGGGGGGFGGGGGGGGGGGGGGGGGGFGGGGGGGG8FGGGGGGGGGGGGGGGGGGFGGGGGCBCCGGGGGGGGEGGGGGGGGGGFGGDDGGFGGG5ECGGGGGGG4>+::3*:FF:D5C>ECEGGFFF(*6:><C7:5>FF(9<:?0D:*(>?5;CA4*0
@M02143:5:000000000-JT863:1:1101:26370:8658 1:N:0:44
GACTACAAGGGTATCTAATCCTGTTTGCTCCCCACGCTTTCGTGCATGAGCGTCAGTGTCGACCCAGGGGGCTGCCTTCGCCATCGGTGTTCCTCCACATCTCTACGCATTTCACTGCTACACGCGGAATTCCATCCCCCTCTACCGTACTCTAGCCATGCAGTCACAAATGCAGTTCCCAGGTTGAGCCCGGGGATTTCACATCTGTCTTACATAACCGCCTGCGCACGCTTTACGCCCAGTAATTCCGATTAACGCTTGCACCCTCCGTATTACCGCGGCTGCTGGCACGGAGTTAGCC
+
CCCCCGGGGGGGGGGGGGGGGGGGGGGGGGGGGGGGGGGGGGGGGGGEGGGGGGGGGGGGGGGGGGGGGGGGGGGGGGGGGGGGGGGGGGGGGGGGGGGGGGGGGGGGGGGGGGGGGGGGGGGGGGFEGGGGGGGGGGGGGGGGFGGGGGGGGGGGGGGGGGGGGGGGGGGGGGGGGGGGGGGGGGGGGGGGGGGGDGGGFGGGGGGGGGGGGGGGGGFEEGGGGGGGGGGGGGGGGGGGGGGGGF=GFGGDEGGGFGFGFGGGFGFFFFFBGGAGGFFFFF060:FFGFF<G>3/96-*0
@M02143:5:000000000-JT863:1:1101:20485:8660 1:N:0:44
GACTACTAGGGTATCTAATCCTGTTTGCTCCCCACGCTGTCGCGCCTCAGTGTCAGTAACTGCCCAGCAGGCCGCCTTCGCCACCGGTCTTCCTCCGGATCTCTACGCATTCCACCGCTACACCCGGAATTCCGCCTGCCCCTACGGCACTCCAGCCCGAGAGTATCGCCGGCCGACCCGGGGTTGAGCCCCGGGCTTTCACCAGCGACTCCTCCGGCCGCCTACGCGCCCTTTACGCCCAGTGATTCCGGACAACGCTCGCGCCCTCCGTATTACCGCGGCTGCTGGCACGGAGTTAGCC
+
CCCCCGGGGGGGFGFFGGGGGGGGGGGGGGGGGGGGGGGGGEGGGGGGGGFGGGGGGFGGGGGGGCGGGCGGGGGGGGGGGGGGGGCGGGGGGGGGGGGGGGGGGGGGGGGGGGGGDFGGGGGGGGGGDGGGGGGG@DFGGGGBF:FGCGGGGF@FGFEC*@FGGGG7FGGFGFCFEGEC@EGGGGGGGGGGGGGGGGGGGGFG8*8CEE>FFGGGGGGGGGGGGGGCEDGGGGFGGGGGGGGEFCFGGFGGGGFGFG@EFG5EGGFFF9FFGG2CF().2>BFF?:(92?:3;DGGA>F6
@M02143:5:000000000-JT863:1:1101:23365:8666 1:N:0:44
GACTACCAGGGTATCTAATCCTGTTTGCTCCCCACGCTTTCGCGCCTCAGTGTCAGTTACAGACCAGAAAGTCGCCTTCGCCACTGGTGTTCCTCCATATCTCTACGCATTTCACCGCTACACATGGAATTCCACTTTCCTCTTCTGCACTCAAGTCTCCCAGTTTCCAATGACCCTCCACGGTTGAGCCGTGGGCTTTCACATCAGACTTAAGAAACCACCTGCGCGCGCTTTACGCCCAATAATTCCGGATAACGCTTGCCACCTACGTATTACCGCGGCTGCTGGCACGTAGTTAGCC
+
CCCCCFGGGGGGGGGGGGGGGGGGGGGGGGGGGGGGGGGGGGGGGGGGGGGGGGGGGGGGGGGGGGGGGGGGGGGGGGGGGGGGGGGGGGGGGGGGGGGGGGGGGGGGGGGGGGGGGGGGGGGGGGGGGGGGGGGGGGGGGGGGGGGGGGGGGGGGGGGGGGGGGGGGGGGGGGCGGGGGGGGGGGGGGGGGGGGGGGGGGGGGGGGGGGGGGGGGGGGGGGGFGGGGGGGGGGGGDGGGGGGGGGFGGGEGGGGGEGFGFGGGGG?>FFFFGGFGD?FEB>FFFBF2C?FFGFFGGFF4)
@M02143:5:000000000-JT863:1:1101:2572:8666 1:N:0:44
GACTACAAGGGTATCTAATCCAGTGCAGATGACCTGGCATGTGGAGTTACAGAGGGATCCCTCATGCCACTGCAGCCTCCCGTAGG
+
CCCCCGGGGGGGGGGGGGGGGGGGGGGGGGGGGGGD@FGGGGGGGFGGFGGAFFFEEGGGGGGGGGGGGGG8FGFGGGGGGEGCEG
@M02143:5:000000000-JT863:1:1101:2569:8684 1:N:0:44
GACTACAAGGGTATCTAATCCAGTGCAGATGACCTGGCATGTGGAGTTACAGAGGGATCCCTCATTCCACTGCAGCCTCCCGTAGG
+
CCCCCGDFFCCFGGGGGGGFGGFGGGGA9FFFGGGDCFGG@C,@EFFFGGGGC,:;@CFGGACFF,EFGGG<FCACEFGGGGFE7:
@M02143:5:000000000-JT863:1:1101:23268:8694 1:N:0:44
GACTACCCGGGTATCTAATCCCGTTTGCTCCCCTGGCTTTCGTGTCTCAGCGTCAGCACACTCCCAGCAATCTGTTTTCACCATTGGCGTTCCAAACGATATCTACGCATTTCACCGCTCCACCGTTTGTTCCGATTGCCCCTAAGTGGCTCAAGAAAAGCAGTATACCAAGCAGTTCCACGGTTGAGCCGTGGGATTTCACAAGGTACTTACCATTCCGCCTACACACGCTTTAAGCCCAGTGATTCCGCCTAACGCTCGGCACCTCTGTCTTACCGCGGCTGCTGGCACAGAGTTAGCC
+
CCCCCFGGGGGGGGGGGGGGGGGGGGGGGGGGGGGGGGGGGGGGGGGGGGGGGGGGGGGGGGGGGGGGGGGGGGGGGGGGGGGGGGGGGGGGGGGGGGGGGGGGGGGGGGGGGGGGGGGGGGGGGGGGGGGGGGDGGGGGGGGGGGGGCFGGGGGGGGGGGGGGGGGGGGFCGGGGGGGGGGGGGGGGGGGGGGGGGGGGGGGGGGGGGGGGGGGGGGGGGGGGGGGGGGGGGGGGFGGGGGGGGGFGGFEGGGGGFGBGFGGEGGFFF?FBGGFGG?FEFFFFFFF?GBF:C:FGGF9?)
@M02143:5:000000000-JT863:1:1101:15148:8719 1:N:0:44
GACTACCGGGGTATCTAATCCTGTTCGCTCCCCACGCTTTCGCTCCTCAGCGTCAGTTACGGCCCAGAGACCCGCCTTCGCCACCGGTGTTCCTCCTGATATCTGCGCATTTCACCGCTACACCAGGAATTCCAGTCTCCCCTACCGCACTCTAGTCTGCCCGTATCGACTGCAGGCCCGGGGTTGAGCCCCGGGTTTTCACAGCCGACGCGACAGACCGCCTACGAGCTCTTTACGCCCAATAATTCCGGACAACGCTCGCGCCCTACGTATTACCGCGGCTGCTGGCACGTAGTTAGCC
+
CCCCCGGGGGGGGGGGGGGGGGGGGGGGGGGGGGGGGGGGGGGGGGGGGGGGGGGGGGGGGGGGGGGGGGGGGGGGGGGGGGGGGGGGGGGGGGGGGGGGGGGGGGGGGGGGGGGGGGGGGGGGGGGGGGGGGGGGGFGGGGGGGGGGGGGGGGCFGGFGGGGGGGGGGGGGGGGGGGGGGGGGGGGGGGGGGGGGGGGGGGGGGGGGGGGGGGGGFGGGGGGGGGGGGDGGGGGGGGGGGGGFGGFCGGGGDEGGFGFGFGDGGGFFF6>7CD<>*373069>?FF:D?F?FF4;D)-69
@M02143:5:000000000-JT863:1:1101:12673:8727 1:N:0:44
GACTACTAGGGTATCTAATCCTGTTTGCTCCCCTAGCTTTCGCGCCTCAGCGTCAGGGCCGGTCCAGGCAGCCCCCCGTAGG
+
CCCCCGGGGGGGGGGGGGGGGGGGGGGGGGGGGGGGGGGGGGGGGGGGGGGGGGGGGGGGGGGGGGGGGGGGGGGGGGGGGC
@M02143:5:000000000-JT863:1:1101:16369:8730 1:N:0:44
GACTACAGGGGTATCTAATCCCGTTCGCTCCCCTGGCTTTCGTGTCTCAGCGTCAGCACACCCCCAGCTGTCCGTTTTCACCGCCGGCGTTCCAAGCGATATCTACGCATTTCACCGCTCCACCGCTTGTTCCGGCTGCCCCTAGTTGGCCCAAGACCCGCAGTATGCCCAGCAGTTCCACGGTTGAGCCGTGGGATTTCACAAGACACTTACGGGCCCGCCTACACACGCTTTAAGCCCAGTGATTCCGAGCAACGCTTGCACCTTCCGTCTTACCGCGGCTGCAGGCACGAAGTTAGTC
+
CCCCCGFFFGGGGFGGDF@@FAEGGGGGGGGGCG<CFEEGGGGGGGGGGFGGCGGGGGGCGGDGGGGGC<FGGGE@E@FGG<FEEGGGGEGGGGGCFCFFG7EFA<FGDEGDFGG??F+>>FGA:F@FGBFGD@CCF:FD<FGFCFGC,D>FGGGGGGGGGDFGGGGGGGGGGGGGGGGGGGEGEECFFGGGGGGGGFGGGGGGFFEGGGGGGGGGGGGGGGGGGGFGGDGGGGGGCFGGGGGGGGFGGGGG*5:CDGFGFGGGGG>FFB60*5)0245)96(20(0(/3)(79B/*6A*1
@M02143:5:000000000-JT863:1:1101:19826:8751 1:N:0:44
GACTACAAGGGTATCTAATCCTGTTCGCTCCCCATGCTTTCGCTCCTCAGCGTCAGTTACAGCCCAGAGACCTGCCTTCGCCATCGGTGTTCCTCCTGATATCTGCGCATTTCACCGCTACACCAGGAATTCCAGTCTCCCCTACATCACTCTAGCCTGCCCGTACCCACCGCAGATCCGGAGTTGAGCCCCGGACTTTCACGGCAGACGCGACAAACCGCCTACGAGCTCTTTACGCCCAATAATTCCGGATAACGCTTGCGCCCTACGTATTACCGCGGCTGCTGGCACGTAGTTAGCC
+
CCCCCGGGGGEGGGFGGGGGGGGGGGGGGGGGGGGGGGGGGGGGGGGGGGGGGGGGGGGGGGGGGGGGGGGGGGGGGGGGGGGGGGDGGGGGGGGGGGGGGGGGFGEGGGGGGGGGGGGGGGGGGGCGGGGGGGGGGGGGGGGGGGGGGGGGGGFGGGGGGGGGCGGGGGGGGGEGGGGGGEGGGGGGGGGGDCFEGGGGGGFGGGGDGGGGDEGG6EGGGGGGGGGGGGGGGGFGGGGGGGDFFGFGGGGGGGGG@GEE:FDGGGFFF:F2DFFGG:EDFFFFFFF:D2=?G?@GG><?6
@M02143:5:000000000-JT863:1:1101:20251:8768 1:N:0:44
GACTACAAGGGTATCTAATCCTGTTCGCTCCCCACGCTTTCGCTCCTCAGCGTCAGTAGTTGCCCAGAGACCCGCCTTCGCCACCGGTGTTCCTCCTGATATCTGCGCATTTCACCGCTACACCAGGAATTCCAGTCTCCCCTGCAACACTCAAGTCCGCCCGTATCGACTGCAGGCCCGGAGTTGAGCTCCGGGTTTTCACAGCCGACGCGACGAACCGCCTACGAGCTCTTTACGCCCAATAATTCCGGACAACGCTTGCACCCTACGTATTACCGCGGCTGCTGGCACGTAGTTGGCC
+
CCCCCGGGGGGGGGGGGGGGGGFGGFGGGGGGGGGGGGGGGGGGGGGGGGGGGGGGGFGGGGFGGGGGGFGGGGGGGGGGGGGGGGGGGGGGGGFGFFGGGGGGAFGDGGGGGGGGEGGGGGGFGGGGGGGGGGCFGFGGGGGFG=FFGGGGGGGGGFEGG7FGGGGGGGGGGGGGGGEG75CGGDGGGGGGGGG5CGGGGGGCGGGGGGGGGGC5?EGGGGGGGGGGC7FGGGGGGGGGDGF8EF?FGG:CEGDGFGFEFGGGGGFBFFFFGGAFD?FFBF;FFFF?D?FFGFFEFBFF)
@M02143:5:000000000-JT863:1:1101:28343:8769 1:N:0:44
GACTACAAGGGTATCTAATCCTGATGAAGCCGATGCTGTTAGCACCCTCCCATATCCCTGGGCCTTTTAGAATTTTCAGTTGATTTCCAACTGTCAGTATTTGTACCTCTGTACCTGCAGCCTCCCGTAGG
+
CCCCCGGGGGGGGGGGGGGGGGGGGGGGGGGGGGGGGGGGGGGGGGGGGGGGGGGGGGGGGGGGGGGGFGGGGGGGGGGGGGGGGGGGGGGGGGGGGGGGGGGGGGGGGGGGGGGGGGGGGGGGGGGFGGG
@M02143:5:000000000-JT863:1:1101:4313:8792 1:N:0:44
GACTACCAGGGTATCTAATCCTGTTTGCTCCCCACGCTTTCGCGCCTCAGTGTCAGTTACAGACCAGAAAGTCGCCTTCGCCACTGGTGTTCCTCCATATCTCTACGCATTTCACCGCTACACATGGAATTCCACTTTCCTCTTCTGCACTCAAGTCTCCCAGTTTCCAATGACCCTCCACGGTTGAGCCGTGGGCTTTCACATCAGACTTAAGAAACCACCTGCGCGCGCTTTACGCCCAATAATTCCGGATAACGCTTGCCACCTACGTATTACCGCGGCTGCTGGCACGAAGTTGGCC
+
CCCCCGGGGGGGGGGGGGGGGGGGGGGGGGGGGGGGGGGGGGGGGGGGGGGGGGGGGGGGGGGGGGGGGGGGGGGGGGGGGGGGGGGGGGGGGGGGGGGGGDGGGGGGGGGGGGGGGGGGGGGGGGGGGGGGGGFFGGGGGGGGGGFGGGFGGGGGGGGGGGGGFGGGGGGGGGGGGGGGGGGGGGGGGGDGGGGGGGGGGGGGGGFGGGGGGGGGGGGGGGGGGGGGGGGGGGGGGGGGGGGGFGFGGGGGEEGFBGFGFGGG9FFFFFFFGGFGGFFFFFFFBDF:D?FBG>B>FFFF4
@M02143:5:000000000-JT863:1:1101:10636:8794 1:N:0:44
GACTACCGGGGTATCTAATCCTGTTTGCTACCCACGCTTTCGAGCCTCAGTGTCAGTGACAGTCCAGAGAACCGCCTTCGCCACCGGTGTTCCTCCTGATATCTGCGCATTCCACCGCTACACCAGGAATTCCGTTCTCCCCTGCATACCTCTAGTCTGCCCGTATCGGAAGCACGCTCAGGGTTGAGCCCTGAGTTTTCACTCCCGACGCGACAAACCGCCTACGAGCCCTTTACGCCCAATAATTCCGGACAACGCTTGCACCCTACGTATTACCGCGGCTGCTGGCACGTAGTTGGCC
+
CCCCCGGGCFGGGGGGEFGGGGGGGGGGGGGGGGGGGGGGGGGGGGGGGGGGGGGGGGGGGGGGGGGGGGGGGGGGGGGGGGGGGGGGGGGGGGGGGGGGGGGGGGGGGGGGGGGGGGGGGGGGGGGGGGGGGGGGGGGGGGGGGGGGGGGGGGFGGGGGGGGGGGGGGGGGGGGDGGDGGGGFGGGGGGGGGGGGGGGGGGGGGGGGGGGGGGGGFGGGGGGGGGGDGGGGGGGGGGCGGGGGGG4:EGGGGGGGFGFGFGGGGGFFFFF2*99CF(>@B6>B?F:8D763CB;*:::4)
@M02143:5:000000000-JT863:1:1101:9692:8820 1:N:0:44
GACTACAGGGGTATCTAATCCTGTTTGCTCCCCACGCTTTCGCACCTCAGCGTCAGTGTCGAGCCAGTGAGCCGCCTTCGCCACTGGTGTTCCTCCGAATATCTACGAATTTCACCTCTACACTCGGAATTCCACTCACCTCTCTCGAACTCAAGACCAGGAGTTTTGAAGGCCATTCCGGGGTTGAGCCCCGGGATTTCACCCCCAACTTCCTGATCCGCCTACGCGCGCTTTACGCCCAGTCATTCCGAACAACGCTAACCCCCTCCGTATTACCGCGGCTGCTGGCACGGCGTTAGCC
+
CCCCCGGFFGEFGGGGGGGGGGGGGGGGGGGGGGGGGGGGGGGGGGGFGCGGGEGGGFEGEGGGGGGGGFGGGGGGGGGGGGGGGFGGGGGGGGGGEECF=FGGGGGEEEFGGGGGGGGGGGGGGGGD:FFFGFFAFGGGGGFGFGFFFFGGGDFAFGGGFGEGFGGFDCFFFGGGFGGFEFGEG<FCGDGGF7C5FGGCFGGGGGGDGFFFGEFF?CF5FGGCG5EC5CCGGFFGCE*:*:2A+29:A<=<CEGG>DB=>CFCC73:E(0(9C<FF13:(-(714)(7843<(7*1384)
@M02143:5:000000000-JT863:1:1101:19664:8825 1:N:0:44
GACTACCCGGGTATCTAATCCTGTTTGCTCCCCACGCTTTCGAGCCTCAGCGTCAGTAATGAGCCAGTGTGTCGCCTTCGCCACTGGTGTTCTTCCGAATATCTACGAATTTCACCTCTACACTCGGAGTTCCACACACCTCTCTCATACTCAAGACACCCAGTATCAAAGGCAATTCCGAGGTTGAGCCCCGGGATTTCACCCCTGACTTAAATGTCCGCCTACGCTCCCTTTACGCCCAGTAATTCCGAGCAACGCTAGCCCCCTTCGTATTACCGCGGCTGCTGGCACGAAGTTAGCC
+
CCCCCGGGGGGGGGGGGGGGGGGGGGGGGGGGGGGGGGGGGGGGGGGGGGGGGGGGGGGGGGGGGGGGGGGGGGGGGGGGGGGGGGGGGGGGGGGGGGDGGGGGGGGGGGGGGGGGGGGGGGGGGGEGEGGGGGGGGGGGGGGGGGGGGGGGGGFDGFGGGGGGGGGGGGGGGGGGGGGGDGGGGGGGGGGGGGGGGGGGGGGGGGFGGGGGGFG@FGGGGGGGGGGDGGGGGG=FCEGGGGCEGGFGFFGDGGGG>DDCBGDGGGF?F6>?FF2FG0>)-17;:>F(*3?0<()1:56?9
@M02143:5:000000000-JT863:1:1101:27472:8826 1:N:0:44
GACTACAGGGGTATCTAATCCTGTTTGCTCCCCACGCTTTCGTGCCTCAGCGTCAGTTGCCGTCCAGAGAGTCGCTTTCGCCACCGGTATTCCTCCTGATATCTACGCATTTCACCGCTACACCGGGAATTCCACTCGCCTCTTCCGAACTCTAGTCCGGCAGTATCGACCGGCATCCCAGGGTTGAGCCCTGGACTTTCACAGCCGACTTACCGGACCGCCTACACGCGCTTTACGCCCAATGATTCCGGACAACGCTTGCCCCCTACGTATTACCGCGGCTGCTGGCACGTAATTAGCC
+
CCCCCGGGGGGFEGGGGGGGGGGGGGGGGGGGGGGGGGGGGGGGGGGGGGGGGGDGGGCFFGGGGGGGGGGGGGGEGFGGGEGFGFGG>GGGGGGGGGGGGGGGGGCEEGGGFCFGEEGGGFGGFGGGGGCGEGCGGFGGGGFGGGG7@:FGGGGGGGGGGGCGGGGGGGC>:FFFGGGGFGD@FEEGGFCC7CFGFGGGGGGGGGGGDEGGGGG*8BEEG85EGFGGGCDGDFGGGGGG5CGGGFBGFGG37E5C7DFE>GGGGGF?FBF?GGFGG?@F9;BFB))(9:??F8)*:476)
@M02143:5:000000000-JT863:1:1101:8376:8834 1:N:0:44
GACTACAAGGGTATCTAATCCCGTTCGCTCCCCTGGCTTTCGCGCCTCAGCGTCAGTGTCCGCCCAGCTACCCGCCTTCGCCGCTGGTGTTCCTCCCGATCTCTACGCATTTCACCACTACACCCGGAATTCCACCCCCCTCTACCGGCCTCCAGAACGATAGTTTCCGTCGACCTCGCCCGGTTGAGCCAGGCGCTTTCACAACAGACTTACCGCTCCGCCTACACGCGCTTTACGCCCAGTGATTCCGGACAACTCTTGCCTCCTACGTATTACCGCGACTGCTGGCACGTCGTTAGCC
+
CCCCCGGGFGGGGGGGGGGGG,FF,66@;FGDC,FFFGGFGEE+@CCC<CF:8B@:EAC@,,@FC@,E66FFF7FBFGG<FF+:+44FECCFGGAF7F+CFFFFGG@EGGEGGAGGGGGGGFGGGGGGGGGGGGGGGGGGGGGGGGGGDGGGGGGF7@@CFCFFFGFGGGGGGECEE8FEGGGCGEGGGGGGGGGEGGGGGGGGGEC6CGGGFGCGGGGCEGG*;CGCGDDGGGGGGGGGGFGFGGFCF?EGDDGG6:=+9F:+8C?2?1FB7FA**-.3(1(,()9(94?15():D??*9
@M02143:5:000000000-JT863:1:1101:10622:8858 1:N:0:44
GACTACAGGGTATCTAATCCCATTCGCTCCCCTAGCTTTCGTCTCTCAGTGTCAGTGTCGGCCCAGCAGAGTGCTTTCGCCGTTGGTGTTCTTTCCGATCTCTGCGCATTTCACCGCTCCACCGGAAATTCCCTCTGCCCCTACCGTACTCCAGCTTGGTAGTTTCCACCGCCTGTCCAGAGTTGAGCCCTGGGATTTGACGGCGGACTTAAAAAGCCACCTACAGACGCTTTACGCCCAATCATTCCGGATAACGCTTGCATCCTCTGTATTACCGCGGCTGCTGGCACAGAGTTAGCCG
+
CCCCCGGGGGG8EFFGGGGGGGGGGGGGGGGGGGGGGGGGFGGGGGGFFGGGGFGG9FFCGGEGEDFGFGGGGGGGGGGGGEGC@FGCFGGGGGGGDEGGGGGCEEGGGGGGGGGGGEGGGGGGGDEFGGGGGGGGGGGFGGFGGGFGGGGGGFGGGGEFGGGGGGBBFGGGGGGGGGGCCEGGGGGGFGGGGF7EFFGGGGCGGCEEEDGGGGGG5FCGGGGGGGGGGGGGFGGGGGGGFFGGGGF77=EDEGGD@C5=@FGGFFAFFFFFGGFC*(05(96:?>4:>?>(2(1+2-6<)
@M02143:5:000000000-JT863:1:1101:9335:8862 1:N:0:44
GACTACAGGGGTATCTAATCCTGTTTGCTCCCCACGCTTTCGCGTCTCAGCGTCAGTCACGTCCCAGCGAGCTGCCTTCGCAATTGGTGTTCCTCCTGATATCTGCGCATTTCACCGCTACACCAGGAATTCCAGTCTCCCCTACCGCACTCTAGCTAGCCCGTATCCACTGCAGGCTTGGAGTTGAGCCCCAAGTTTTCACAGCAGACGTGACAAGCCGCCTACGAGCTCTTTACGCCCAATAAATCCGGACAACGCTTGCCCCCTACGTATTACCGCGGCTGCTGGCACGCAGTTAGCC
+
CCCCCGGGGGGGGGGGGFGGGGFGGGGGGGGGGGGGGGGGGGEGFGGGGGGGGGGGGGFGGGFGGGGGGG7FGGGGGGGGGEGFEFGGGGGGGGGGGFEGGGGGFGGEGGGGGGGGGGGGGGGGGFGGDFGGGGEDFFGGGGGGGGEGGGGGFFGFFG9DFFGGGGFAFBGFFGGCCGFC>E7DFCF,@FGGGGGEGGGFF;@>,>C:E5B>8FGGGGGCEGGGGGGCE<FGGG+19CGGGEC6?C*:?CEC75CF)CDDFFFGF)417(0)205:D()7(322()/(13*()-7;*))00
@M02143:5:000000000-JT863:1:1101:8973:8870 1:N:0:44
GACTACAAGGGTATCTAATCCTGTTTGCTCCCCACGCTTTCGCGCCTCAGCGTCAGTAATGACCCAGTGTGTCGCCTTCGCCACTGGTGTTCTTCCGAATATCTACGCATTTCACCTCTACACTCGGAGTTCCACACACCTCTCTCATACTCAAGCCACCCAGTATCAAATGCAATTCCGAGGTTGAGCCCCGGGATTTCACCCCTGACTTAACTGTCCGCCTACGCTCCCTTTACGCCCAGTAATTCCGAGCAACGCTAGCCCCCTTCGTATTACCGCGGCTGCTGGCACGAAGTTAGCC
+
CCCCCGGGGGGGGGGGGGGGGGGGGAFGGGGGGGGGGGGGGG,+@FGGGGGDGGGGGG,6F<,CFGG<F,,:FEGGGGGGGGGG<,=FGGGG9FGG7,BFGGGGEFD4FGGAFFGGFGGGGFG94FCGBFGGGGCEF+CF<FG8,CF9FFGG,DFCF,:AF7FF;3F,E,,3CBFC9EFG>FDFGAFGGGGGGCF8FGGGGG9>E*>CGC;?C,1,>CG=EGGGG48*=CFGGGGGDGGGG5CF:7=CGF5):>FGDGF5@F<FED;:F05?GGAGGFFD>B>180)3DBF:3(7;:)486
@M02143:5:000000000-JT863:1:1101:20815:8874 1:N:0:44
GACTACTAGGGTATCTAATCCTGTTTGCTCCCCACGCTTTCGCACCTCAGTGTCAGTATTATTCCAGGTGGTCGCCTTCGCCACTGTTGTTCCTTCCTATATCTACGCATTTCACCGCTACACAGGAAATTCCACCACCCTCTACCATACTCTAGTCAGTCAGTTTTGAATGCAGTTCCCAGGTTGAGCCCGGGGATTTCACATCCAACTTAACAAACCACCTACGCGCGCTTTACGCCCAGTAATTCCGATTAACGCTTGCACCCTCTGTATTACCGCGGCTGCTGGCACAGAGTTAGCC
+
CCCCCGAEGGGGGGGGGGGGGGGFDGGGC@FGECF:@F@C@@@F@FC<FD6CCFG,;,,C6,<C,<,;C<FFG+FC:696668@F8,,CF@,6<6C<6?F,FCECCFFGD:CF?FECEGGGGGGGFGFGGGGGGGGGGGGGGGGGGGGGGGGGGAFGFGGGGGGGGGGGGGFGG9FFGGGGGGGGGGGGGGGGGGGGGGGGGGGGFGGGGGGGGGCGGGGGGGGGGG4ECGGGGGGGGGCGGGFGGFGGGECEE+;>GDGFGDF?D6<FF@AGF2:>0356>FF6:F?G:6.5,)3C))*0
@M02143:5:000000000-JT863:1:1101:25004:8883 1:N:0:44
GACTACAAGGGTATCTAATCCTGTTTGCTCCCCATGCTTTCGTACCTCAGCGTCAGTAATGAGCCAGTGTGTCGCCTTCGCCACTGGTGTTCTTCCGAATATCTACGAATTTCACCTCTACACTCGGAGTTCCACACACCTCTCTCATACTCAAGACACCCAGTATCAAAGGCAATTCCGAGGTTGAGCCCCGGGATTTCACCCCTGACTTAAATGTCCGCCTACGCTCCCTTTACGCCCAGTAATTCCGAGCAACGCTAGCCCCCTTCGTATTACCGCGGCTGCTGGCACAGAGTTCGCC
+
CCCCCGGGGGGGGGGGGGGGGGGGGGGGGFGGGGGGGGGGGEGGGGGGGGGGGGGGGGGGGCFGGFFFGGGGGGGGGGGGGGGGGGGGGGGGGGGGGCFGGGGGGGGFGFFEGGGGGGGGGGGGGGGGCGGGGGGGGGGGGGGGGGFGGGGGGGGGGGGGGFFGGGGGGGGFFFFGGGGGGGGGFGGGGGGGGGGGGGGGGGFFGGGGGGGGGGGFFG;EGGGGGGGGGGGGGGGG5EEGDC8+:C:@9CEGGG7C>5.:)<FFGDB7?:@?FGBG:83:0969<DF0*4922(9CF)3>)
@M02143:5:000000000-JT863:1:1101:5767:8910 1:N:0:44
GACTACAAGGGTATCTAATCCTGTTTGCTCCCCACGCTGTCGCGCCTCAGCGTCAGTTCAAGGCCAGCTCGCCGCCTTCGCCACCGGTGTTCTTCCCAATATCTACGAATTTCACCTCTACACTGGGAATTCCGCGAGCCTCTCCTTGCCTCCAGCCCCGCCGTTTCGGGCGCAGCCCCCGGGTTGAGCCCGGGGATTTCACGCCCGACCAACAGGGCCGCCTACGCGCCCTTTACGCCCAGTAATTCCGAGCAACGCTAGCCCCCTTCGTATTACCGCGGCTGCTGGCACGAAGTTAGCC
+
CCCCCGGGGGEGGGGGGGGGGGGGGGGGGGGGGGGGGGGGGGGGGGGGGGGGGGGGGGGGGGGGGGFGDGDGGGGGGGGGGGGGGGGGGGGGGGGGGGGGGGGGGGGGGGGGGGGGGGGGGGGGGGG<FFGGGGGGGGGGGGGGGGGGGGGGGGGGGGG>FFFEGGGGCDGDGGGGGGGGEFGGGGG7FFGGGGGGGGGGGGFGGGGGGGGGG*;CEGEEGGGGGGGDGGGGGFGFGGGGCF<9ECFFFGG3=*:F@C5E>EFGED>BF?)39D4F73>D;>;>?:@7C<F33,)106499
@M02143:5:000000000-JT863:1:1101:15945:8933 1:N:0:44
GACTACAGGGGTATCTAATCCTGTTCGCTCCCCATGCTTTCGCTCCTCAGTGTCAGTTAATGCCCAGAGACCTGCCTTCGCCATCGGTGTTCCTCCTGATATCTGCGCATTTCACCGCTACACCAGGAATTCCAGTCTCCCCTACATCACTCTAGTCTGCCCGTACCCACCGCAGATCCGGAGTTGAGCCCCGGACTTTCACGGCAGACGCGACAAACCGCCTACGAGCTCTTTACGCCCAATAATTCCGGATAACGCTTGCGCCCTACGTATTACCGCGGCTGCTGGCACGTAGTTAGCC
+
CCCCCGGGGGGGGGGGGGGGGGGGGGGGGGGGGGGGGGGGGGGGGGGGGGGGGGGGGGGGGGGGGGGFGGGGGGGGGGGGGGGGGGGGGGGGGGGGGGGGGGGGGGGGGGGGGGGGGGGGGGGGGGDFGGGGGGGGGGGGGGGGGGGGGGGGGGFFGGFGGGGGGGGGGGGEGGGGGGGGGGGGGGGGGGGGGGGGGGGGGGGGGGGGGGGGGGGGGGGGGGGGGGGGGGGGGGGGGGGGGDGGGGBGEFGGGGFFFGFGFGDGGGBFF?FFGGFGGB>D>11604?05:?1>?>E>A<=0
@M02143:5:000000000-JT863:1:1101:21843:8949 1:N:0:44
GACTACCCGGGTATCTAATCCTTTTTGCTCCCCACGCTTTCGTGTCTCAGAGTCAGGAAGGTACCAGTGCACTGCCTTCGCCTTTGGTGTTCCCCACGATATCAACGGATTTCACCCCTACACCGTGAGTTCCATGCACCTCTCACCTCCTCTAGCGCGATCGTATCCCGGGCATCTCCACCGTTAGGCAGTGGGCTTTAACCAGAGACGCATCGCACCTCCTACACACGCTTTACGCCCAATAAATCCGGATAACGCTTGTGGTCTACGTATTACCGCTGGTGCTGGCACGTAGTTAGCC
+
CCCCCFGGGGGGGGGGGGGGGGGGGGGGGGGGGGGGGGGGGGGGGGGGGGGGGGGGGGGGGGGGGGGGGGGGGGGGGGGGGGGGGGGGGGGGGGGGGGGGGGGGGGGGGGGGGGGGGGGGGGGGGGGGGGGGGGGEFFGGGGGGGGGGGGGGGDGGGGDCGGGGGGGGGGDEFGGGGGGGGGDGGGDGGFEGGGFGGGGGGGGGG>88FGGGGGCD=EGFFGGDGGGGGCCEEF7@CEGGGGGGFGFGGGGDEGGGFGFG:F68;6<AF053DGD7C8>@07<:2>=7C090C?;GF>F=)
@M02143:5:000000000-JT863:1:1101:10232:8955 1:N:0:44
GACTACAAGGGTATCTAATCCTGTTTGCTCCCCATGCTTTCGTACCTCAGCGTCAGTATTAGGCCAGATGGCTGCCTTCGCCATCGGTATTCCTCCAGATCTCTACGCATTTCACCGCTACACCTGGAATTCTACCATCCTCTCCCATACTCTAGCTTCCCAGTATCGAATGCAATTCCTAAGTTAAGCTCAGGGATTTCACATCCGACTTAAGAAGCCGCCTACGCACGCTTTACGCCCAGTAAATCCGATTAACGCTCGCACCCTCTGTATTACCGCGGCTGCTGGCACAGAGTTAGCC
+
CCCCCGGGGGGGGGGGGGGGGGGGGGGGGGGGGGGGGGGGGGGGGGGGGGGGGGGGGGGGGGGGGGGGGGGGGGGGGGGGGGGGGGGGGGGGGGGGGGGGGGGGGGGGGGGGGGGGGGGGGGGGGGGGGGGGGGGGGGGGGGGGGGGGGGGGGGGGGGGGGGGGGGGGFFGFGGFGGGGGGGGGGGGGGGGGFFCGGGGGGGGGGGGGGGGGGCFG,BGEGGGGGDGGGGGGGGGGGGGGGGGGGF68CGGDEGGGBD:CEDGGGGFFF:FBGGFF>03>>FB0:?::<?F49,/<CAF?6
@M02143:5:000000000-JT863:1:1101:17545:8970 1:N:0:44
GACTACACGGGTATCTAATCCCGTTCGCTCCCCTGGCTTTCGCGTCTCAGCGTCAGAAAACGTCCAGGACCTCGCTTTCGCCACGGGCGTTCCTTCCGATCTCAACGCATTTCACCGCTCCACCGGAAGTTCCAGGTCCCCCTACGTCCCTCCAGGGCGGTCGTATCGGCGCCCGTTCCCCGGTTGAGCCGGGGGATTTCAGCGACCGACGTGCCGTCCCGCCTACACGCGCTTTAAGCCCAGTGATTCCGAATAACGTTCGCACGGTTCGTCTTACCGCGGCTTCTGGCACTTAGTTTTT
+
@CC@@EDGGGECB<@FGGGGGGGGGGGEGGGGGGFFGFGGG7FGGGGGGGGGGGGGGGGGGGGGGGGGGFGGGGGGGGGEGGFG+>CGGGGGGGGGGEGGGGGGGGGGGGGGGGGGEGGGGGGGGC+@BFGGGGFA@FFGGGGGGGGGGGGGEEG7CFBFGGGGGGGB:FGGGGGCGGGFG>:FG>C+<EEC>CC8?FGGFFFCCEGC8CEGGGCEGGGC:ECG5FEF575CGGC:7+AEFG:E+2@FGC6DGEGGF3>?>*95/)-4@B),9D8C047.(,(,(49)2455*)9+26)*)
@M02143:5:000000000-JT863:1:1101:10110:8972 1:N:0:44
GACTACAAGGGTATCTAATCCTGTTCGCTCCCCACGCTTTCGCTCCTCAGCGTCAGTTGTTGCCCAGAGACCCGCCTTCGCCACCGGTGTTCCTCCTGATATCTGCGCATTTCACCGCTACACCAGGAATTCCAGTCTCCCCTGCAACACTCTAGTTTGCTCGTATCGACTGCAGACCCGAGGTTGAGCCTCGGGATTTCACAGCCGACGCAACAAACCGCCTACGAGCTCTTTACGCCCAATAATTCCGGACAACGCTTGCACCCTACGTATTACCGCGGCTGCTGGCACGTAGTTAGCC
+
CCCCCGGGGG7FGFGGGGGGGGGGGGGGGGGGGGGGGGGGGGGGGGGGGFGGGGGGGGGGGGGGGGGGGGGGGGGGGGGGGGGGGGGGEGGGGGGGGGGGGGGGFGGGGGGGGGGGGGGGGGGGGGGGGGGGGGGGGGGGGGGGGGGGGGGGGG9FGGFGGGGGGGG@EEGDGGFFGGGGGGGGGGGGGGGGGGCGGGFCGGGGGGGGGGGGGGGGGGGGGGGGGDEDEGGGGGGGGGGGCGGGGGFFGG5CGGFG:DFGFC7CGGB<@:@BGGAFD<>>>FB00562C:=(><:*:4240
@M02143:5:000000000-JT863:1:1101:18217:8990 1:N:0:44
GACTACAGGGGTATCTAATCCTGTTTGCTCCCCATGCTTTCGTACCTCAGCGTCAGTATTAGGCCAGATGGCTGCCTTCGCCATCGGTATTCCTCCAGATCTCTACGCATTTCACCGCTACACCTGGAATTCCGCGTCCCTCTCCCAAACTCAATCCATCCAGTATCAGACGCAGTTCCCCGGTTAAGCCGAGGGATTTCACGTCTGACTTAGTTGGCCACCTACGAGCCCTTTACGCCCAGTAATTCCGAACAACGCTTGCCCCCTCTGTATTACCGCGGCTGCTGGCAAAGAGTTAGCC
+
CCCCCGGGGGGGGGGGGGGGGGGGGGGGGGGGGDGGGGGGGGGGGGGGG@FGBEGGGGGGGGFGGGGFGF8FGGGGGGGCGGGGGGGGGGGGGGGGG8FEGGFGEFCGGGGGFGGG=FGDGGGGGFGC=DGGGGGC>FGGGGFFFGGGFGGGGG9FGGGGGGGGGGGGCFFEGEGGGGGGGDGGGGGGGGC>FGGGGGGGGGCGGGGGGFGGGGGFEFGGGGGGGGGGEGGGGGGGGGGGGGFGGGFFGFEDCGGGEGDEFGGGGGFFF28<GGFFD:::>69>?:@B3(*.0(0<*6<F)
@M02143:5:000000000-JT863:1:1101:18195:9001 1:N:0:44
GACTACCAGGGTATCTAATCCCGTTCGCTCCCCACGCCTTCGCGCCTCAGCGTCAGGGACGGCCCAGCTGGCCGCCTTCGCCACGGGTGTTCCGCCTGATCTCTACGCATTTCACCACTACACCAGGCATTCCACCAGCCCCTACCGCCCTCAAGCGGTGCGGTCCCCGACGACCCTCCCCGGTTGAGCCGGGGGCTTTCACGCCGGGCCAGCACCGCCGCCTGCGCGCGCTTTACGCCCAGTAACTCCGGACAACGCTCGGACCCTACGTATTACCGCGGCTGCTGGCACGTAGTTAGCC
+
CCCCCGGGGGGGGGGGGGGGGGGGGGGGGGGGGGGGGGGGGGGGGGGGGGGGGGGGGGGGGGGGGGGGGGFGGGGGGGGGGGGGFGGGGGGGGGGGGGGGGGGGGGGGGGGGGGGGGGGGGGGGFGGGGGGGGGGGFFGGGGGGGGGGGGGGGGEGEFGCFCGGGEGGGGGGGGGGFGGGGGGGGGFGGG8CEEDGGFFGGGFGGDGGGGGGGGGGGGGDGGGGGEG<CDGGGGGGGGGGGGGGGGFGGEEDEGGG>GBGFGGGGGFFF08<GGFFF0<D;0760444*,91FB@GGFB=6
@M02143:5:000000000-JT863:1:1101:5432:9010 1:N:0:44
GACTACCAGGGTATCTAATCCCGTTCGCTCCCCACGCCTTCGCGCCTCAGCGTCAGGGACGGCCCAGCTGGCCGCCTTCGCCACGGGTGTTCCGCCTGATCTCTACGCATTTCACCACTACACCAGGCATTCCACCAGCCCCTACCGCCCTCAAGCGGTGCAGTCCACGACGACCCTCCCAGGTTGAGCCTGGGGCTTTCACGCCATGCTTACACCGCCGCCTGCGCGCGCTTTACGCCCAGTAACTCCGGACAACGCTCGGACCCTCCGTATTACCGCGGCTGCTGGCACGTCGTTGGCC
+
CCCCCGGGG;@FGGGGGGGGGGGGGGGGGGGGGGGGGGGGGGGCGFGGGFFGFGGGGGGGGGGGGGGGGGGGGGGGGGGFGGGGGGGGFGGGGGGGGGGGGGGGGGGGGGGGGGGGGGFFFGGGGGGG<FGGGGGGGGGGCFFEGFFGGGGGGFCF@FGGGGGGGGGGGGG>CGGGEGGGGGGGGGGFGGGGGGGGGGGGGG*BFGECGF9<FCFGGGGGGGGGGGG<EDGGGGGGDGGGGDF7:FFFC:CDEGEFB:7E@GDGGD?(<95:G*<F7,>>>9;0(.97/3?15-7C33(60
@M02143:5:000000000-JT863:1:1101:9567:9015 1:N:0:44
GACTACAAGGGTATCTAATCCTGTTTGATCCCCACACTTTCGAGCCTCAGTGTCAGTTATAGTTTCGTTAGCTGCCTTCGCAATCGGTGTTCTATGACATCTCTATGTATTTCACCACTACATGTCATATTCCGCCAACGGCATCTATACTCAAGCCCTACAGTATCAATGGCAATTTCTGGGTTAAGCCCAGAGATTTCACCACTGACTTATAAGGCCACCTACGCTCCCTTTAAACCCAATGAATCCGGATAACGCTTGCATCCTTCGTATTACCGCGGCTGCTGGCACGTAGTTAGCC
+
CCCCCGGGGGGGGGGGGGGGGGGGGGGGGGGGGGGGGGGGGGGGGGGGGGGGGGGGGGGGGGGGGGGGGGGGGGGGGGGGGGGGGGGGGGGGGGGCFGGGGGGGGGGGGGGGGFGGGGGGGGGGGGGFGGGGGGGGGGGGCEGGGGGGGGGGGGFGGGGGGGGGGGGGGGGDGGGGGGGGGFGGGGGGGGGGGGDFGGGGGGGGFGGGGGGGGGGDFGGGGGGGD5EGGGGGGGGGGGCGGGGGCCFGGGGGGGGG6CDGAGGGCDEEF@F@FGE7+2>>;1>>?F625:71D7>CF><F4
@M02143:5:000000000-JT863:1:1101:17752:9018 1:N:0:44
GACTACAGGGGTATCTAATCCTGTTTGCTACCCACACTTTCGAGCCTCAACGTCAGTTGCAGTCCAGTAAGCCGCCTTCGCCACTGGTGTTCTTCCATATATCTACGCATTCCACCGCTACACATGGAGTTCCACTTACCTCTACTGCACTCAAGTTAACCAGTTTCCAATGCCATTCCGGAGTTGAGCTCCGGGCTTTCACATCAGACTTAATAAACCGTCTGCGCTCGCTTTACGCCCAATAAATCCGGATAACGCTCGGGACATACGTATTACCGCGGCTGCTGGCACGTAGTTAGCC
+
CCCCCGGGGGGGGGGGGGGGGGGGGGGGGGGGGGGGGGGGGGGGGGGGGGGGGGGGGGGGGGGGGGGGGGGGGGGGGGGGGGGGGGGGGGGGGGGGGGGGGGGGGG7FCFGGGCGGGGGGGGGGG<F?FGGGGGGGGGGGGGGGGGGGCGGGGGGGGGGGGGGGGGGGGGGGGGGGGGGGG7CFGFCE@FGGGEGEGGGGCGFGGG,@EGGGGGGGFGGCGGGDGEGGGGGGGGGGDGGGCFGFGGFG?=:*AE:FAC5EBCD8E<AAF0??GGF*08B39919BFF(*,92DB@CFF2@)
@M02143:5:000000000-JT863:1:1101:19455:9027 1:N:0:44
GACTACACGGGTATCTAATCCTGTTTGCTCCCCACGCTTTCGCGTCTCAGCGTCAGTTACGTCCCAGCGAGCTGCCTTCGCAATCGGTGTTCCTCCTGATATCTGCGCATTTCACCGCTACACCAGGAATTCCACTCGCCTCTTCCGGACTCGAGCTCGACAGTATCCACCGGCATCCCAGGGTTGAGCCCTGGGCTTTCACAGCAGACTTACCGAGCCGCCTACACGCGCTTTACGCCCAATGATTCCGGACAACGCTCGCCCCCTACGTATTACCGCGGCTGCTGGCACGTAGTTAGCC
+
CCCCCGGGGGDGGGGGGGGGGGGGGGFGGGGGGGGGGGGGGGGGGGGGGGGGGGGGGGGGGGGGGGGGGGGGGCFGGGGGGGEGGGGGEGGGGGGGGGGGGGGGFGGGCFGGGGGGGGGGGGGGGGGGGGGGGGGGG=FGGGGGGGE7FGGG=F:FEGEFGGGGGGGGGGGGGGGGGGGFGGGGGGFGGGGGGFGGGGGFFGGGGGGGGGGGGGGGGGGGGGGGGGGGGDDGGGFGDGGGGFGGFGFGGGGDGGGG>GDGBGGGGGFFF?>7CFFGG:>5((6>FFF?G(9:C078C5-=7
@M02143:5:000000000-JT863:1:1101:10559:9028 1:N:0:44
GACTACCAGGGTATCTAATCCTGTTTGCTCCCCACGCTTTCGCGCCTCAGTGTCAGTTACAGACCAGAAAGTCGCCTTCGCCACTGGTGTTCCTCCATATCTCTACGCATTTCACCGCTACACATGGAATTCCACTTTCCTCTTCTGCACTCAAGTCTCCCAGTTTCCAATGACCCTCCACGGTTGAGCCGTGGGCTTTCACATCAGACTTAAGAAACCACCTGCGCGCGCTTTACGCCCAATAATTCCGGATAACGCTTGCCACCTACGTATTACCGCGGCTGCTGGCACGTAGTTAGCC
+
CCCCCGGGFFGGGGGGGFGGGGGGGGFGGGGGGGGGGGGGGGGGGGGGGFGGGGGGGGGGGFGGGGGFGGCGGGGGGGGGGGGGGGGGGGGGGGGGGGGGGGGGGGGGGGGGGGGGGGGGGGGGG@FFFGGGGGGGGGGGGGGGGGCFGGGGGFGGGGGGGGCFFGFGGCGC?FGGGGGFG@CGGEFGGFGGFCCDGGGGFFGGGGCGGGGGA9ECEGGFGDGCG5CCGDCCGEGGGGEGGGGGFC=CEDGDGGGGFGEG:GGC+/8:)(8<CFA:76B@6((-:?)85:F<G:FGG4469
@M02143:5:000000000-JT863:1:1101:14783:9038 1:N:0:44
GACTACCGGGGTATCTAATCCTGTTTGCTCCCCACGCTTTCGCGCCTCAGTGTCAGTTACAGACCAGAAAGTCGCCTTCGCCACTGGTGTTCCTCCATATCTCTACGCATTTCACCGCTACACATGTAATTCCACTTTCCTCTTCTGCACTCAAGTCTCCCAGTTTCCAATGACCCTCCACGGTTGAGCCGTGGGCTTTCACACCAGACTTAAGAAACCACCTGCGCGCGCTTTACGCCCATTAATTCCGGACAATGCTTGCGCCCTACGTATTACAGCGGCTCCTGGCACATCGTAAGAC
+
CCCCCGGFEGGGGGFFDGGGGCFGGFGFGGGGGFEGGGGGGGGGGDGG@F@FGG9CFGFFGG,FF<FEFEFGGGGEGGD@@EGGFF<FFGGE,EEG8FFGCEGGGGDFCGGGGGGGCCFGG@=9F<,<CFGGFFFGFGCFGGGAF57EFGGGD<A,CFGGGF@GGAF,3,5A,,6@@D+>A@+:@>C7FG+3@>F5FG7DB3@,**>@CEGC,5,61D8,D:6C6=C4EC5=8*2:5CEE*0+1<+@:+7C*:C=*17*+*A7:8)73)().:C9F*)95((4(-5)0*4*(:))223(*1
@M02143:5:000000000-JT863:1:1101:7145:9054 1:N:0:44
GACTACAAGGGTATCTAATCCGGATCGCTCCCCACGCTTTCGCTCCTGAGCGTCAGGCCAGGTCCAGGACGCCGCCTTCGCCGCCGGTGTTCCTCCCGATCTCTACGCATTCCACCACTACACCGGGAATTCCGCGTCCCCCTACCTACCTCCAGCCGACCCGTTTCCTACGACCACCCTCGGTTGAGCCGAGGGCCTTCACGCAAGACGCGGCCGACCGCCTGCGAGCGCTTTACGCCCAATGAATCCGGACAACGCTCGCCCCCTACGTATTACCGCGGCTGCTGGCACGAACTTAGCC
+
CCCCCGGGGGGGGGGGGGGGGGGGGGGGGGGGGGGGGGGGGGGGGGGGGGGGGGGGFGGGGGGGGGGGGGGGGGGGGGGGGGGGGGGGGGGGGGGGGGGGGGGGGGGGGGGGGGGGGGGGGGGGGGGGGGGGGGGGGGGGGGGGGGGGGGGGGGGGGGEGGGGGGGGGGGGGGGGGGGGGGGGGGGGGGGGGGGGGGGGGGGGGGGGGGGGGGGGGGGGGGGGGGGGGGGGGGGGGGGGGGGGGGGFGGGGGGGGGEGFGFGGGGD9BFFF?FGAFFBFF9>FFFBF?D?FB>>F@F<AF;
@M02143:5:000000000-JT863:1:1101:9786:9063 1:N:0:44
GACTACCAGGGTATCTAATCCTGTTTGCTCCCCACGCTTTCGCGCCTCAGCGTCAGAACCGGCCCAGTAACCCGCCTTCGCCACTGGTGTTCTTCCGAATATCTACGCATTTCACCTCTACACTCGCAGTTCCACTTACCTCTTCCGGTCTCTAGCCAAACAGTATCAAAGGCAATTCTGTCGTTGAGCCACAGGCTTTCACCCCTGACTTGAATGTCCGCCTACGCTCCCTTTACGCCCAGTAATTCCGAGCAACGCTAGCCCCCTTCGTATTACCGCGGCTGCTGGCACGTAGTTAGCC
+
@CCCCGGGGGGGGGGGGGGGGGGGGFCFGGGGGGGGGGGGGCG++FFGDFGGGGGGCFGG:F7FGGCE9F,C,@FGGGGFGGC?FGFGGGGGGG,E,48CDGGGGG<+CFG<F?FGGDGGGGGFC+6C=FGGGGAF?,EFDGG9F<@+3@FFGGDFG,3,@,8FF,F,=,,8@DGEAFF38,8DG:BBFCCE>FFDFGFGGG?EE8>:FC;EF,><1CFCGGGGG*8DG):FGEGGGGGGG*CCEFFGCC:)*:*95DF5>F5C5DB???57GGBDC8>31999??F:D3=1/,5*?4496
@M02143:5:000000000-JT863:1:1101:6012:9071 1:N:0:44
GACTACAAGGGTATCTAATCCTGTTTGATCCCCACGCTTTCGTGCCTCAGAGTCAATATTCGTGTAACGAGCTGCCTTCGCAATTGGTGTTCTATGTCATATCTAAGCATTTCACCGCTACATGACATATTCCGCTCACCTCCACAGAATTCAAGACAGATAGTATCAACGGCAGTTTCCGAGTTAAGCCCGGAGATTTCACCACTGACTTACCTGCCCGCCTACGCACCCTTTAAACCCAGTGAATCCGGATAACGCTTGCACCCTCCGTATTACCGCGGCTGCTGGCACGGAGTTAGCC
+
CCCCCGGGGGGGGGGGGGGGGGGGGGGGGGGGGGGGGGGGGGGFGGGGGGCFGGGGGGGGGGGGGGGGGGGGGGGGGGGGGGGGGGGGGGGGGGGFFGGGGGGGGGGGGGGGGGGGGGGGGGGGGGGGGGGGGGGGGGGGGGFFGFFGGGGGGGCGGGGGGGGGGGGGGGGGGGGGGCFGGGGGGGGGGGGEGGGGGGGGGGGCGGGGGGGGGGGGGGGDGGGGGGGGGGGGGGGGGGGGGCGFFGFGGGGGGGGGFGFEFGCCFGFFF>7<C4<?7(8319B>BD:(98F?D;)*9))=0
@M02143:5:000000000-JT863:1:1101:7322:9082 1:N:0:44
GACTACAGGGGTATCTAATCCTGTTTGCTCCCCACGCTTTCGCGTCTCAGCGTCAGTCACGTCCCAGCGAGCTGCCTTCGCCATTGGTGTTCCTCCTGATATCTGCGCATTTCACCGCTACACCAGGAATTCCACACTCCTCTACCGAACTCAAGTCACAGCAGTATCGGATGGCGTCTCAGGGTTGAGCCCTGAGTTTTCACATCCGACTTACCGAACCGCCTACGAGCCCTTTACGCCCAATAATTCCGGACAACGCTTGCGCCCTACATATTACCGCGGCTGCTGGCACGAAGTTAGC
+
CCCCCGGGGGGGGGGGGGGGGGGGGGGGGGGGGGGGGGGGGGGGGGGGGGGGGGGGGGGGGGGGGGGGGGGGGGGGGGGGGGGGGGFGGGGGGGGGGGGGGGGGGGGGGGGGGGGGGGGGGGGGGGGGGGGGGCGGGGGGGGGGGGGGGGGGGGGGGGGGGGGGGGGGGFGGGGFGGGGGGGGGGGGGFGGGGGGGGGGGGGGGGFGGCEGGGGGGGGGGCGGEEGGGGGGFGGGGGGGGGGGGGGFGGGGGGGGGFGFGFGG8>C26FF)6:::?:)083>99;FFFC6@>/4<*16<1*
@M02143:5:000000000-JT863:1:1101:14892:9087 1:N:0:44
GACTACAAGGGTATATAATCCTGTTTGCTCCCCATGCTTTCGTACCTCAGCGTCAGTATTAGGCCAGATGGCTGCCTTCGCCATCGGTATTCCTCCAGATCTCTACGCATTTCACCGCTACACCTGGAATTCTACCATCCTCTCCCATACTCTAGCTTCCCAGTATCGAATGCAATTCCTAAGTTAAGCTCAGGGATTTCACATCCGACTTAAAAAGCCGCCTACGCACGCTTTACGCCCAGTAAATCCGATTAACGCTCGCACCCTCTGTATTACCGCGGCTGCTGGCACAGAGTTAGCC
+
@CCCCGGGFGGGGG,FF9FGGFCFGFGGFGGGGGGGGGGGGGGGGGFGG8FGGGGGGGGGGECEFGFFGGCFFGGGGGG<FGGGG:FGFGGGGGGGGDFGGGGGGG7FCFFCFGGGGDGGGGGGGGGGGG@FGGGCEEFGGFFGDGGGGGGGGC?FFGGFGGGGGGGED=F8DFGGFGGFFF8FDAFGGDFGF,,3FGGGGGGGFD>6>EEEC9@C@F,7C5CDG58DE>GGGGGGGGGGC5CFFGAFCD=GEGFF:D>EDGGGG32:5)/)*CA>C0BD9191(4/(*,/4*5)3*)6*/
@M02143:5:000000000-JT863:1:1101:23960:9106 1:N:0:44
GACTACTAGGGTATCTAATCCCGTTTGCTCCCCTGGCTTTCGCGCCTCAGCGTCAATGCCGGTCCAGGATGCCGCCTTCGCCACCGGTGTTCCTCCAGATATCTACGCATTTCACCGCTACACCTGGAATTCCGCATCCCTCTCCCGGATTCAAGCCAACCAGTATCGAACGCAGTTCCTGGGTTGAGCCCAGGGATTTCACGTTCGACTTAGCAGGCCGCCTACGCGCCCTTTACGCCCAGTAATTCCGAACAACGCTTGCCCCCTCTGTATTACCGCGGCTGCTGGCACAGAGTTAGCC
+
CCCCCFGGGGGGGGGGGGGGGFGGGGGGGGGGG@CFGGGGGGGGGGGGGGGGGGG:E,EFGGCGGGG8,6CFGGGGGGGGGGGGCGGGGGGGCFCGC=FGGGGGGGG>FGGGGGGG7FGGGGG<=F8?,CFGGGGCECFGGGG8FGGG7=FFGGGGGGGGGGGGGGGG+>AFFGCGGG;C9FGGGGGGGGD,>FE5FGGGGG8BFFGGGG;FB+32=EGGGGGGGGGGGGGGGGGGGGGGGDGCFGFGGGGDEGGGFGFC@GGGGGF:)5FFGGBFG00<006>FFF?GBF?4:FCF>>40
@M02143:5:000000000-JT863:1:1101:5826:9135 1:N:0:44
GACTACAAGGGTATCTAATCCTGTTTGCTCCCCACGCTTTCGCTCCTCAGCGTCAGTTACGGCCCAGAGACCCGCCTTCGCCACCGGTGTTCCTCCTGATATCTGCGCATTTCACCGCTACACCAGGAATTCCAGTCTCCCCTACCGCACTCTAGTCTGCCCGTATCGACTGCAGGCTCGGGGTTGAGCCCCGAGTTTTCACAGCCGACGCGACAGACCGCCTACGAGCTCTTTACGCCCAATAATTCCGGACAACGCTTGCACCCTACGTATTACCGCGGCTGCTGGCACGTAGTTGGCC
+
CCCCCGGGGGGGGCGGGGGGGGGGGGGGGGGGGGGGGGGGGGGGGGGGGGGGGGGGGGGGGGGGGGGGGGGGGGGGGGGGGGGGGGGGGGGGGGGGGGGGGGGGGGGGGGGGGGGGGGGGGGGGGGGGGGGGGGGGGGGGGGGGGGGGGGGGGGGGGGGGGGGGGGGGFGGGGGGGGFGGGGGGGGGGGGGGGGGFGGGGCFGGGGGGGGGGGGGEGGFEGGGGGGGGGGGGGGGGGGGGGGGGGGFGGGGDGGGGFDFGFGGGGGF?F::?FGAFC?5)127>FBF0C<FB4:587)(66
@M02143:5:000000000-JT863:1:1101:20670:9140 1:N:0:44
GACTACACGGGTATCTAATCCTGTTCGCTCCCCATGCTTTCGCTCCTCAGCGTCAGTTAATGCCCAGAGACCTGCCTTCGCCATCGGTGTTCCTCCTGATATCTGCGCATTTCACCGCTACACCAGGAATTCCAGTCTCCCCTGCAACACTCAAGTCCGCCCGTATCGACTGCAGGCCCGGAGTTGAGCTCCGGGTTTTCACAGCCGACGCGACGAACCGCCTACGAGCTCTTTACGCCCAATAATTCCGGACAACGCTTGCACCCTCCATATTACCGCGGCTGCTGGCACGGAGTTAGCC
+
CCCCCGGGGGGGGGGGGGGGGGGGGGGGGGGGGGGGGGGGGGGGGGGGGGGGGGGGGGGGGGGGGGGGGGGGGGGGGGGGGGGGGGGCFGGGGGGGGGGGGGGGGGGGGGGGGGGGGGGGGGGGGGGGGGGGGGGGGGGGGGGGGGGGGGGGGGGGGGGGGGGGGGGGGGGGGGGGGGGGGGGGGGGGGFGGGGGCFEFGGGGGGGGGGGGGGGEGGGGGGGGGGGGGGGGGGGGGGGGGGGGGCGFGGG=DGGGG@GFGFGCGGGFFE174CFFGG(7@91,103473(947;>8D><?9
@M02143:5:000000000-JT863:1:1101:13760:9140 1:N:0:44
GACTACAGGGGTATCTAATCCTGTTTGCTCCCCACGCTTTCGCGCCTCAGCGTCAGAACCGGACCAGTAAGCCGCCTTCGCCACTGGTGTTCTTGCGAATATCTACGAATTTCACCTCTACACTCGCAGTTCCACTTACCTCTTCCGGTCTCAAGCCATGCAGTATCGAAGGCAATTCTGTGGTTGAGCCACAGGCTTTCACCCCCGACTTACAAAGCCGCCTACGCGCCCTTTACGCCCAGTGATTCCGAACAACGCTAGCCCCCTTCGTATTACCGCGGCTGCTGGCACGAAGTTAGCC
+
CCCCCGGGGGGGGGGGGGGGGGGGGGGGGGGGGGGGGGGGGGG7FGGGGGGGGGGGCFFGEEEFGGGGGGGGGGGGGEGGGGGGGGGGGGGGGG<F:+CFGGGGGGG7EFGGGGGGFGGGGGGFFGGG@FGGGGGGFFGGGGGAGGFCBGGGFGGGGFA<FGGGGGG:F<5CFGGGGGGCCGDGGGGGGG7DCGGGGGGGGGGGGGGGGGGGGG7C@FFEGGGGGEGGG3DGGGGGGGGGGGG?CF?GGGGC=EFGFGFG@GCGEGB:F?F1575:D?FFFFFBBFF>D?FF3;:E:))69
@M02143:5:000000000-JT863:1:1101:17581:9159 1:N:0:44
GACTACCGGGGTATCTAATCCCGTTCGCTCCCCTGGCTTTCGTCCCTCAGCGTCAGAAAATCCCCAGTGAGCCGCCTTCGCCTCCGGTGTTCCTGATGATATCAACGCATTTCACCGCTCCACCATCAGTTCCGCTCACCTCTAGATTCCTCAAGCACAGGAGTTTGGAGCGCAATTCCTCGGTTAGGCCGAGGGATTTCACACCCCACTTTCTGCGCCGCCTACGGACTCTTTAAGCCCAGTAATTCCGAATAACGTTTGGGCCTCTCGTATTACCGCGGCTGCTGTCACGAGATTAGCC
+
CCCCCGGGGGGGGGGGGGGGGGGGGGDGGGGGGGGGGGGGGGGGGGGGGGGGGGGGFGGFGGGGGGGFFGGGGGGGGGGGGGGGGGGGGGGGGGGEFFFGGGGGGGGDGGGGGGGGDGGGGGGGGGGGCFFGGGGGGGGGGGGGGFGGGGGGGGGG<FFGGCFGGGFEFGGGGGGGGGGGGGGGGGGGGGG7<FGGFGGGGGFGGGEEGGGGGGGGGGGGGGG*CG5D=DGGGGG7:FFGGGGGFGFGGGGGEGFG>GFGF*>F5CBFF<FFGG9>C:35(313<?F6D>FFG(02:))/0
@M02143:5:000000000-JT863:1:1101:12689:9163 1:N:0:44
GACTACACGGGTATCTAATCCCGTTTGCTCCCCTGGCTTTCGCGCCTCAGCGTCAATGCCGGTCCAGGACGTCGCCTTCGCCACCGGTGTTCCTCCAGATATCTACGCATTTCACCGCTACACCTGGAATTCCACGTCCCTCTCCCGGATTCAAGCCAACCAGTATCGGACGCAGTTCCTGGGTTGAGCCCAGGGATTTCACGTTCGACTTAGCAGGCCGCCTACGCGCCCTTTACGCCCAGTAATTCCGAACAACGCTTGCCCCCTCTGTATTACCGCGGCTGCTGGCACAGAATTAGCC
+
CCCCCGGFGEGGGGGGGGGGGGGGGGGGGGGGGC8FFGGGGGDGGEGEGGGGGGGEGCFFECGGGGG?,,@FGDGGGGGGGGG7FFGGGGGGGGGGF,FFGGGGGGGGGGGGGGGFGGGGGGGB=EFGFGGGGGD>=FFGGGGGGGGGG@FGGGGGGGGGGGGGGCF@*C:FGGGGGGG9CGGGGGGGGGGGGGGGGGGGGGCF69EGGGGF++323:CEGGDCF=ECE3<=FGGGGGGGGGGGGGFGGGGD=EGGBGDE@GCFFG9<5:=<FC>*:1BB6;(((5)(*,94*(02:<)9)
@M02143:5:000000000-JT863:1:1101:23746:9165 1:N:0:44
GACTACAAGGGTATCTAATCCTGTTCGCTCCCCATGCTTTCGCTTCTCAGCGTCAGTAGTGGCCCAGAGACCTGCCTTCGCCATCGGTGTTCCTCCTGATATCTGCGCATTTCACCGCTACACCAGGAATTCCAGTCTCCCCTACCACACTCTAGTCTGCCCGTACCCACTGCAAGTTCGGGGTTGAGCCCCGAAATTTCACAGCAGACGCGACAAACCGCCTACAAGCTCTTTACGCCCAGTGATTCCGAACAACGCTAGCACCCTCCGTCTTACCGCGGCTGCTGGCACGGAGTTAGCC
+
CCCCCCFGGGGGGGGGGGGGGGGGGGGGGGGGGGGGGGGGGGGGGGGGGGGGGGGGGGGGGGGGGGGGGGGGGGGGGGGGGGGGGGGGGGGGGGGGGGGGGGGGGGGGGGGGGGGGGGGGGGGGGGGGGGGGGGGGGGGGGGGGGGGGGGGGGGGGGGGGGGGGGGGGGGGGGGGGGGGGGGGGGGGGGGGGGGGGGGGGGGGGGGFGGGGGGGGGGGGGGGGGGGGGGGGGGGGGGGGGGGGGFGFGGGGGGGGGFGFGFGGGGG?FFFFFGGFGGFFF99>9?FF:DBFFD6>EGFFF/
@M02143:5:000000000-JT863:1:1101:23901:9168 1:N:0:44
GACTACAGGGGTATCTAATCCTGTTTGCTCCCCATGCTTTCGTACCTCAGCGTCAGTATTAGGCCAGATGGCTGCCTTCGCCATCGGTATTCCTCCAGATCTCTACGCATTTCACCGCTACACCTGGAATTCTACCATCCTCTCCCATACTCTAGCTAGCCCGTATCGAATGCAGACCCGGGGTTAAGCCCCGGGCTTTCACACCCGACGTGACAAGCCGCCTACGAGCTCTTTACGCCCAATAATTCCGGACAACGCTTGCGCCCTACGTATTACCGCGGCTGCAGGCACGTCGTTAGCC
+
CCCCCC8EEGGGGGGGDGGGGG<C@,6FGGGEEE<<F@@CDCG<E@<@<FFGGEGGEG@C9F,CCA,FF9;C<FCGD<EFG:FGFGEGFF<@,@C:=,EFGGAD<C,:=,=CEEFGECFGGGFCFGGGFGDFGFFFGGFFGGGGGGGGFGEFGGGGGGGGGGGGGCFGGGAFGGGGGGGGCECFGFGFFFGCEGG>FFFCFFFGGGDEED:B;@EGGGGGGG<EGGCGGDGGGGGF3CCEEFFGGGFG?6C3EGGG@DFGFGGGGGF?FF5)2>A>D1;B099>0().96@<G()?D:(@)
@M02143:5:000000000-JT863:1:1101:4784:9198 1:N:0:44
GACTACAAGGGTATCTAATCCTGTTTGCTCCCCACGCTTTCGCACCTCAGTGTCAGTATCAGTCCAGGTAGTCGCCTTCGCCACTGGTGTTCCTTCCTATATCTACGCATTTCACCGCTACACAGGAAATTCCACTACCCTCTACCATACTCTAGCTTGCCAGTTTTGGATGCAGTTCCCAGGTTGAGCCCGGGGATTTCACATTCAACTTAACAAACCACCTACGCGCGCTTTACGCCCAGTAATTCCGATTAACGCTCGCACCCTACGTATTACAGCGGCTGCTGGCACGTAGTTAGCC
+
CCCCCGGGGGGGGGGGGGGGGGGGFFGGGGGGGGGGGGGGGFEGDGGGGGCGFFGGGFFGGFCFGGFEFG?,CFGFECFGGGGDGFEFFGFGGGCGGGDG9?FEFGGEGGFGGGGGGGGGGEFF8FFGGGGGGGGGF8FFFGGAFDFEFGGGGGGGDFEFGGGGGGCFBFGGGFF3EFGGGGGGGGGGCGGGGEGCGGGGGGGGA;DGGGGGGGGGGGGFGGG?EGGGGDGGGFDGGDGGG5CGGFFGCFGDGGGGFGF5BGD88D:?F172FDAC:)<)7>(-4:62D?F?G:7C*..=9
@M02143:5:000000000-JT863:1:1101:18521:9231 1:N:0:44
GACTACCAGGGTATCTAATCCCGTTCGCTCCCCACGCCTTCGCGCCTCAGCGTCAGGTGCAGCCCAGCTGGCCGCCTTCGCCACGGGTGTTCCTCCCGATCTCTACGCATTTCACCACTACACCGGGAATTCCACCAGCCCCTGCTGCCCTCAAGCCGCGCCGTCCCCGACGACCCTCCCCGGTTGGGCCGGGGGCTTTCACGTCGGGCGCGCACGGCCGCCTGCGCGCGCTTTACGCCCAGTAACTCCGGACAACGCTCGGCCCCTACGTATTACCGCGGCTGCTGGCACGTAGTTAGCC
+
CCCCCGGGGGGGGGGGGGGGGGGGGGGGGGGGGGGGGGGGGGGGGGGGGGGGGGGGGGGGGGGGGGGGGGGGGGGGGGGGGGGGFGGGGGGGGGGGGGGGGGGGGGGGGGGGGGGGGGGGGGGGGGGGGGGGGGGGFFGGGGGFGGGGGGGGGGFGGGGGGGGGGGGGGGGGGGGGGGGGGGGGGGGGGGEEEGGGGGGGGGGGGDGGGGGGGEGEGGGGGGGGGGGDGDGGGGGGGGGGGGGGGGFGGGGGGGGGFG@E>CDGGGF?F<F?=FBGGBFD;F;0:??(/461<?48D:9F@
@M02143:5:000000000-JT863:1:1101:15631:9234 1:N:0:44
GACTACAGGGGTATCTAATCCTGTTCGCTCCCCACGCTTTCGCGTCTCAGCGTCAGTACCGTTCCAGAGAGCCGCCTTCGCCACCGGTGTTCTTCCTGATATCTGCGCATTTCACCGCTACACCAGGAATTCCAGTCTCCCCTGCCGAACTCGAGTCCGCCCGTATCGACTGCAGGCCCGGAGTTGAGCTCCGGGTTTTCACAGCCGACGCGACGAACCGCCTACGAGCTCTTTACGCCCAATAATTCCGGACAACGCTTGCACCCTACGTATTACCGCGGCTGCTGGCACGTAGTTGGCC
+
CCCCCGGGGGGGGGGGGGGGGGGGGGGGGGGGGGGGGGGGGGGGGGGGGGGGGGGCFGGGGGGGGGGGGGGGGGGGGGGGGGGGGGGGGGGGGGGGGGGGGGGGGGGGGGGGGGGGGGGGGGGGGGGGGGGGGGGGGFGGGGGFGGFGGGGGGGGGGGGGGGGGGGGGGGGGGGGGGGGGGGGGGGGGGFFGGGGEGGGGFGGGGGGGGEGGGGGGGGGGGGGGGGGGGGGGGGFCDGGGGGGGFGFFGGGGGC=FEGFGFGGGGGFFF?>?GGACGFF3>((-::;:52@6C75;7).9)
@M02143:5:000000000-JT863:1:1101:22336:9239 1:N:0:44
GATACCAGGGTATCTAATCCTGTTTGATCCCCACGCTGTCGCGCCTGAGCGTCAGATATGAGCCAGTGAGCCGCCTTCGCCACCGGTGTTCTTCCCAATATCTACGAATTTCACCTCTACACTGGGAATTCCACTATCCTCTCCCGCATTCAAGCTCACCAGTATCAAGCGCAGCCCCCAGGTTGAGCCCGGGAATTTCACCCCTGACTTAAATGTCCGCCTACGCTCCCTTTACGCCCAGTAATTCCGAGCAACGCTAGCCCCCTTCGTATTACCGCGGCTGCTGGCACGAAGTTAGCCG
+
CCCCCGGGGGGFFGGGGGGGGGGGGGGGGGGGGGEGDEGGGGGGGFFGFGGGGGGGGGGEFGFGGGGGGGGGGGGGGGGGGGGGGGGGGGGGGFGGGGGGGGGGGGGGGGGGGGGGGFGGGGGGGGFGCFGGGGGGGGGGGGGGCCGGGCGGGAFGGGGGFGGGFGGFGGGGGGGGGGGGGGGGGGFGGGEGGGGGGGGGGGFGFFEGGGGGGGGGFGGGGGGGGGEGGGGGGGGGGGGDCGG?FGFGGGGGGGGGFGF:FGGGGGF?F?FFFFF>547@F9BFFF41255:C38<2..)0
@M02143:5:000000000-JT863:1:1101:19824:9265 1:N:0:44
GACTACTGGGGTATCTAATCCTGTTCGCTCCCCACGCTTTCGCGCCTCAGCGTCAGATCACGCCCAGCAAGCCGCCTTCGCCTCCGGTGTTCTTCCGGATCTCTACGCATTCCACCGCTACACCCGGAATTCCGCTTGCCTCTACGTGTCTCCAGCTCCCCAGTATCCTGGGCACGCACGGGGTTGAGCCCCGGCATTTCACCCATGGACTTAGAAAGCCGCCTGCGCGCGCTTTACGCCCAATAATTCCGAACAACGCTCGCACCCTCCGTATTACCGCGGCTGCTGGCACGGAGTTAGC
+
CCCCCGGEFGDGGGGGGGGGFGFGGGGGGGGGGGGGGGGGGGGGGGGGGGGGGGGGGGGGGGGGGGGGGGGGGGGGGGGGGGGGEGEGGGGGGGGGGGGGGGGGGGGGDGGGGGGGGGGGGGGGGGGGGGGGGGGGGGGGGGGGGFGGGGGGGGGGGGGGGGGGFGFGGGGGGGGEG@FGGGGGGGGGGGGGGGGDGGCEFGGGGGGGGGGGGGGGGEFGCEDGEGCGGGGGGGGGGGGGGGGGGGFGGGGGGGEGFGF5>*CEGGFFF::8CD2CC67.,4>BBFF4*3<<99<2*46*1
@M02143:5:000000000-JT863:1:1101:15816:9280 1:N:0:44
GACTACTAGGGTATCTAATCCTGTTTGCTCCCCACGCTTTCGCGCCTCAGCGTCAGAACCGGGCCAGAGAGCCGCTTTCGCCACCGGTGTTCCAGCCAATATCTACGAATTTCACCTCTACACTGGCTATTCCACCCTCCTCTCCCGGTCTCGAGCCCCCCCGTATCGGATGCCGTTCCGGGGTTGAGCCCCGGGCTTTCACATCCGACGCAAGGAGCCGCCTGCGCGCCCTTTACGCCCAGTAAATCCGGACAACGCTTGCCACCTACGTATTACCGCGGATGCTGGCACGTAGTTAACC
+
CCCCCGGGGGGGGGGGGGGGGGGGGGGGGGGGGGGGGGGGGGGGGGGGGGGGGGGGGGGGGGGGGGGGGGGGGGGGGGGGGGGGGGGGGGGGGGGGGGFGGGGGGGGGGGGGGGGGGGGFGFGGGGGGGGGGGGGGGGGGGGGGGGGGGGGG8F=FGGGGGGEGGGGGGGGDGGGGEGGGGGGGGGGFFFGGGGGGGGGGFGGGGGEGG55EGGG>C@GGGGGFGGGGGGGGGGGF<EGGGGGGGFFGGGGGGGGGDDEDFGG7EGFFF<FFGGFGF0>:B((-.677D760D08C>))90
@M02143:5:000000000-JT863:1:1101:8817:9282 1:N:0:44
GACTACTCGGGTATCTAATCCTGTTCGCTCCCCACGCTTTCGCTCCTCAGCGTCAGTATCGGCCCAGAGACCCGCCTTCGCCACCGGTGTTCCTCCTGATATCTGCGCATTTCACCGCTACACCAGGAATTCCAGTCTCCCCTACCGAACTCCAGCCTGCCCGTATCGACCGCCAGCCCGTAGTTGAGCCACGGGTTTTCACGATCGACGCGACAAGCCGCCTACGAGCTCTTTACGCCCAATAAATCCGGACAACGCTCGCGCCCTACGTCTTACCGCGGCAGCTGGCACGTAATTGGCC
+
CCCCCGGGGGGGGGGGGGGGGFGFGGGGGGGGGGDEGGGGGGDFGDGGGGGGGGGGDCFGGDGGDG,FFGGGGGGGGGFGGGGGGGGGGGGGGGGGGGGGGGGGGGGGGEDFGGGGGGGGGGGGGGGGGGGGGGGFGGGGGGGGGGGGGGGGGGGGGGGGGGGGGGCFGGGGGGGGGGGGECEGGGGGGGGGGGGEGGGGGGGGGGGGGGGGGGGGGGGGGGGGGGGGG7<EGGGGGGGGGGGGGC9FGGE:7EFC>D:E>ECGGC9?FBF?95:C6335>9(((.71*(*-9:);C)(79
@M02143:5:000000000-JT863:1:1101:18464:9311 1:N:0:44
GACTACCGGGGTATCTAATCCTGTTCGCTCCCCATGCTTTCGCTCCTCAGCGTCAGTTAATGCCCAGAGACCTGCCTTCGCCATCGGTGTTCCTCCTGATATCTGCGCATTTCACCGCTACACCAGGAATTCCAGTCTCCCCTACATCACTCTAGTCTGCCCGTACCCACCGCAGATCCGGAGTTGAGCCCCGGACTTTCCCGGCAGACGCGACAAACCGCCTACGAGCTCTTTACGCCCAATAATTCCGGATAACGCTTGCGCCCTACGTATTACCGCGGCTGCTGGCAACTAGTTAGAC
+
CCCCCGF7FGGGGGGGGGGGGGGGG<FGGGGGGGGGGGGGGGGGGGGGGGGGGGGGGGG9FGGGGGGGGGGGGGGGGGGFGGGGGGGGGGGGGGGGGGFGGGGGGGGGGGGAFGGGGGGGGGGGGGGGGGGGGGGGGGGGGGGGGGCGGGGGGGDGCFDFFGGGG+>FGGGGGGECFGGFE*>FG9BCFGGGEGGGGGGG,2**4C5CFCCB88*BFGG**:7:C=CD=7DCFGFDDGGGGFCFGCFGGCE3CE?=:C@EFG3:EGF<F6).7C)*:27)39(413<0C(*(*(12*4>*1
@M02143:5:000000000-JT863:1:1101:18577:9338 1:N:0:44
GACTACCCGGGTATCTAATCCTGCAGCCTCCCGTAGG
+
CCCCCGGGGGGGGGGGGGGGGGGGGGGGGGGGGGGGG
@M02143:5:000000000-JT863:1:1101:9839:9345 1:N:0:44
GACTACAGGGGTATCTAATCCTGTTCGCTCCCCACGCTTTCGCTCCTCAGCGTCAGTTGTTGCCCAGAGACCCGCCTTCGCCACCGGTGTTCCTCCTGATATCTGCGCATTTCACCGCTACACCAGGAATTCCAGTCTCCCCTGCAACACTCTAGTTTGCTCGTATCGACTGCAGACCCGAGGTTGAGCCTCGGGATTTCACAGCCGACGCAACAAACCGCCTACGAGCTCTTTACGCCCAATAATTCCGGACAACGCTTGCACCCTACGTATTACCGCGGCTGCTGGCACGTAGTTGGCC
+
CCCCCGGFGGGGGGGGGGGGGGGGGGGGGGGGGGGGGGGGGGGGGGGGGFGEGGGGGGGGGGGGGGFGGGGGGGGEGGGGGGGGGGGGGGGGGGGGGGGGGGGGGGGGGGGGGGGGGGGGGGGGGGGGGGGGGGGGGGGGGGGGGGGGGGGGGGGGGGGGGGGGGGGGFGGGGGGGGGGGGGGGGGGGGGGGGGGGGGGGGGGCGGGGGGGGGGGGGGGGGGGGGGGGGGGGGGGGGGGGGFGGFGFGGGE3EGGGEDDGFGGGGDF?F:F<FGFG71>@99BBFFFB:7F:C78EF2>F6
@M02143:5:000000000-JT863:1:1101:25710:9366 1:N:0:44
GACTACAAGGGTATCTAATCCTGTTTGCTCCCCACGCTTTCGCGCCTCAGCGTCAGTACCGTCCCAGCGAGCTGCCTTCGCCATCGGTGTTCCTCCTGATATCTGCGCATTTCACCGCTACACCAGGCATTCCACCAGCCCCTACCGCCCTCAAGCGGTGCGGTCCCCGACGACCCTCCCCGGTTGAGCCGGGGGCTTTCACGCCGGGCCAACACCGCCGCCTGCGCGCGCTTTACGCCCAGTAACTCCGGACAACGCTCGGACCCTACGTATTACCGCGGCTGCTGGCACGTAGTTAGCC
+
CCCCCGGGGGGGGGGGGGGGGGGGGGGGGGGGGGGGGGGGGGGGGGGGGGGGGGGGGGGGGGGGGGGGGGGGGGGGGGGGGGGGGGGGGGGGGGGGGGGGGGGGGGGGGGGGGGGGGGGGGGGGGGGGGGGGGGGGGFGGGGGGGGGGGGGGGGGGGGGGGGGGGGGGGGGGEGDGGGGGGGGGGGGGGGGGGGGGGGGGGGGGGGGGGGGGGGGGGGGGGGGGGGGGGGGGGGGGGGGGGGGGGGFGGGDGGGGGFGFGFDGGGGFFFFF?GGFGGFFF>FBFFB@?D:FFG05;?<>F0
@M02143:5:000000000-JT863:1:1101:27260:9415 1:N:0:44
GACTACCAGGGTATCTAATCCTGTTTGCTCCCCACGCTTTCGTAGTTTAGTGTCAGTAACTGTCCAGGTCGCCGCCTTCGCCTCTGGTGTTCCTCCCGATCTCTACGCATTTCACCGCTACACCGGGAATTCCACGACCCTCTCCAGCACTCGAGTCTCACCGTTTCTGGGGCACTTCTTGGGTTAAGCCCAAGGCTTTCACCCCAGACAAATGAGACCACCTACCTACCCTTTACGCCCAATGATTCCGAGCAACGCTTGCACCCTCTGTATTACCGCGGCTGCTGGCACGGAGTTAGCC
+
CCCCCGGGGGGGGGGGGGGGGGGGGGGGGGGGGGGGGGGGGGGGGGGGFGG<FGGGGGGGGGGGGGDGGGGGGGGGGGGGGGGGGEEGGGGGGGGGGGGGGGGGGGGGGGGGGGGGGGGGGGGGGGGGGGGGGGGGGGGGGGGGGGGGGGGGFGGGGGGGGGGGGGGGGGFDGGGGGGGGGCGGGGGGGGGGGGFFGGGGGGGGGGGGFG8<CFCECGGGGGGGGGGGGGGGGGGFGGGG5FFF?FFFGGDGGGGGFGFGFGGFGGFFF7FAF:AGG:>@>020::90C7@?D2>CCDAF)
@M02143:5:000000000-JT863:1:1101:5370:9430 1:N:0:44
GACTACAGGGGTATCTAATCCTGTTCGCTCCCCACGCTTTCGCTCCTCAGCGTCAGTTGTTGCCCAGAGACCCGCCTTCGCCACCGGTGTTCCTCCCGATATCTGCGCATTTCACCGCTACACCGGGAATTCCACTCGCCTCTACCACCCTCTAGCCCGGCAGTATCCACCGCACGCCCAGGGTTGAGCCCTGGGTTTTCACGGCAGACTTACCGAACCGCCTACACGCTCTTTACGCCCAATACTTCCGGACAACGCTCGCCCCCTACGTATTACCGCGGCTGCTGGCCCGTAGTTGGCC
+
CCCCCGGGGGGGGGGGGGGGGGGGGGGGGGGGGGGGGGGGGGGEGGGGGGGGGGGGGGGGGFFGFGGEFGGGGGGGGGGGGGGGFEEGGGGGGGGGEEGGGDGGFGGGGGGGGGGGGGGGGGGGGGGGGGGGGFGGGCFGGGGEGGGGGGGGGDCFFCFDGGGGFGGEFFGGGGDGGGGGGGGGGGGGGGGGGGGGGGGGGGCEEEDGGGGFGC5EGGGGGGGGG?C<E9DGGCCG<GGD*:CF+:FF9*=DGGGCBGEGFGGGG59:F?5<CFA>D6DDB1126?F:D1)-743;:27@?
@M02143:5:000000000-JT863:1:1101:5059:9431 1:N:0:44
GACTACAAGGGTATCTAATCCTGTTTGCTCCCCACGCTTTCGAGCCTCAGCGTCAGTAATGAGCCAGTGTGTCGCCTTCGCCACTGGTGTTCTTCCGAATATCTACGAATTTCACCTCTACACTCGGAGTTCCACACACCTCTCTCATACTCAAGACACCCAGTATCAAAGGCAATTCCGAGGTTGAGCCCCGGGATTTCACCCCTGACTTAAATGTCCGCCTACGCTCCCTTTACGCCCAGTAATTCCGAGCAACGCTAGCCCCCTTCGTATTACCGCGGCTGCTGGCACGAAGTTAGCC
+
CCCCCGGGGGGGGGGGGGFGGGGGGGGGGGFGGGGGGGGGGGGGGGGGGCFGGGGGGGGGGGGGGGGGGGGGGGGGGGGGGGGGGGGGGGGGGGGGGGGGGGGGGGGGGGGGGGGGGGGGGGGGGGGGGGGGGGGGGGGGGGGGGGGGGGGGGG?FGGGGGFDFFGGGGGGGGGGGGGGGGGGGGGGGGGGGGGGGGGGFGGGGGGFFGGGG?FGGGGGGGGGGGGGGEGFGGGGGGGGEGGGGGGFGGGEGGEGGFGE5BGGGDG>1??)4>C>7D:>E>;>><D6(/362*3<:7<<B9
@M02143:5:000000000-JT863:1:1101:24838:9435 1:N:0:44
GACTACAGGTATCTAATCCTGTTTGCTCCCCACGCTTTCGCGCCTCAGCGTCAGAACCGGACCAGTAAGCCGCCTTCGCCACTGGTGTTCTTGCGAATATCTACGAATTTCACCTCTACACTCGCAGTTCCACTTACCTCTTCCGGTCTCAAGCTCTACAGTATCGAAGGCAATTCTGTGGTTGAGCCACAGGCTTTCACCCCCGACTTATAAAGCCGCCTACGCGCCCTTTACGCCCAGTGATTCCGAACAACGCTAGCTCCCTCCGTATTACCGCGGCTGCTGGCACGGAGTTAGCCGG
+
CCCCCGGGGGGGGGGGGGGGGGGGGGGGGGGGGGGGGGGGGGGGGGGFGGGGGGGGGGGGGGGGGGGGGGGGGGGGGGGGGGGGGGGGGGGGGGGGGGGGGGGGGGFGGGGGGGGGGGGGGGGGGGGFGGGGGGGGGGGGGGGGGGGGGGG9DFFGGEFGGGGGGGDGCGGFGGGGGFGGGGGGGGGGGGGGGGGGGGGGGGGGGGGDEGGGGGFGFEGGGGGGGGGGGGGGFGCDGGEGGGFFGGFGG=EDCFCGEGDGFGGGGGF>F:7:DGBCD0<DBBF7)438>3)4547C>9:>.
@M02143:5:000000000-JT863:1:1101:26669:9449 1:N:0:44
GACTACAAGGGTATCTAATCCTGTTCGCTCCCCCAGCTTTCGCTCCTCAGCGTCAGGTAAGGCCCAGAGATCTGCCTTCGCCATCGGTGTTCCTCCTGATATCTGCGCATTTCACCGCTACACCAGGAATTCCGATCTCCCCTACCTACCTCTAGCTATCCCGTATCGAATGGCCTCTCAAGGTTGAGCCTTGAGCTTTCACATCCGACGTGAATAGCCGCCTACGAGCTCTTTACGCCCAATAATTCCGGACAACGCTTGCACCCTCCGTATTACCGCGGCTGCTGGCACGTAGTTAGCC
+
CCCCCGGGGGGFFFGGGGGFGGGGGGGGGGGGGG@FGGGGGGGEGGGGFEFEGGGGGGAFGCEGG7F@EFGGGFGGGGGGGGGGGGGGGGGGGGGGGGFGGGGGFGGGGGGGGGGGFGGGGGGGFGGFGGGGGGGGGGGGGGGGGGGEGGGGGAFGGBFGGGGGDGGEGDGFGGGGGGGED<FFGGGGGGGGGDGGGGGGGGGGGGGCEGGGGGGGFGGGGGGGGCCGGGGGGGGGGGGGGFFGFFFGGGCGGG=FEGFGFGGGGGFFF>>1CC<7F<DB0>>>BFF090?FG?4EG>4*0
@M02143:5:000000000-JT863:1:1101:26139:9464 1:N:0:44
GACTACAGGGGTATCTAATCCTGGAAACTGCAGCCTCCCGTAGG
+
CCCCCGGGGGGGGGGGGGGGGGGGGGGGGGGGGGGGGGGGGGGG
@M02143:5:000000000-JT863:1:1101:17333:9473 1:N:0:44
GACTACCAGGGTATCTAATCCCGTTTGCTCCCCTCGCTTTCGCGCCTCAGCGTCAATAACAGGCCAGGAAGTCGCCTTCGCCACTGGTGTTCCTCCCGATATCTACGCATTTCACCACTACACCGGGAATTCCACTTCCCTCTCCTGCCTTCCAGTCTATCAGTATCGAGTGCCCCTCCCCAGTTGAGCCGGGGGCTTTCACACTCGCCTTGAACGACCGCCTGCGCGCTCTTTCCGCCCAGTAATTCCGGCCACCGCTTGCCCCCTACGTATTACCGCGGCTGCTGGCACGTCGTAAGCC
+
CCCCCGGGFGGGGGGGGGGGGDGGGGGGGGGGGE,@FGGGGGGGGGGDGEFGGGG:,CC,6C8DFGGEGG<FGGGGGGGGGGGG8FDGGGGGGGGG,7CG:BFGGGGGGGGGGGGGEFGGGGGB>FGGGGGGGGGGGGGGGGGGGB5F,5CF,CD@<,7FFGCG=DFCDC<8,33@CEEEC<:D,7,,@F*@*1*1=FGDGGF?EF58:CE5?0<E/:8:CCC*;*:7C)9FGC*79EGCE*2:0*9D?C*)2C5C:DDE@F4+;996>,5):C2C:235(,1(,49(93*(/-0C*436)
@M02143:5:000000000-JT863:1:1101:6620:9476 1:N:0:44
GACTACACGGGTATCTAATCCTGTTTGCTCCCCACGCTGTCGCGCCTCAGCGTCAGTAATGGACCAGGTCGCCGCCTTCGCCACCGGTGTTCTTCCCAATATCTACGAATTTCACCTCTACACTGGGAATTCCACGACCCTCTTCCATCCTCAAGCCCCGCAGTATCAAGCGCAGTCCCCAGGTTAAGCCCGGGGCTTTCACGCCTGACAAAATGAGCCGCCTGCGCGCCCTTTACGCCCAATAAATCCGGACAACGCTCGGGACCTACGTATTACCGCGGCTGCTGGCACGGAGTTAGCC
+
CCCCCGGGGGGGGGGGGGGGGGGGGGGGGGGGGGGGGGFGGFGGGGGGGGGGGGGGGGGGGGGGGGGEGGGGGGGGGGGGGEFGGGGGGGGGGGGGGGGGGGGGGGFCEFGGGGGGGGGGGGFGFGGGGGGGGGGGCGGGGGGGGFGCGFF<FF9FGGGFFGGGEFGGGGGGGGGGGGGGDGDGGGGGGGFGGGCGEGGGGG>FGGCCFFGFGG<9CFGGGGGFEE>DGGGGGGDC<EGGG5C@FG@DCEG<CG=FFGE5BGG*?C?F??5<:C):7(7;>>F6?BF75(6671@GC2<F6
@M02143:5:000000000-JT863:1:1101:9642:9497 1:N:0:44
GACTACCGGGGTATCTAATCCTGTTTGCTCCCCATGCTTTCGTACCTCAGCGTCAGTATTAGGCCAGATGGCTGCCTTCGCCATCGGTATTCCTCCAGATCTCTACGCATTTCACCGCTACACCTGGAATTCTACCATCCTCTCCCATACTCTAGCTTCCCAGTATCGAATGCAATTCCTAAGTTAAGCTCAGGGATTTCACATCCGACTTAAAAAGCCGCCTACGCACGCTTTACGCCCAGTAAATCCGATTAACGCTCGCACCCTCCGTATTACCGCGGCTGCTGGCACAGAGTTAGCC
+
CCCCCGGFGGGGGGGGGGGGGGGGGGGGGGGGGGGGGGGGGGGGGGGGGGGGGGGGGGGGGGGGGGGGGGGGGGGGGGGGGGGGGGGGGGGGGGGGGGGGGGGGGGGGGGGGGGGGGGGGGGGGGGGGGGGGGGGGGGGGGGGGGGGGGGGGGGGGGGGGGGGGCFGGFGFFGGGGGGGGGGGGGGGGGGGGGGGDFGGGGGGGGGGGGGGGGGGGGGGGGGGEGDGGGGGGGGGGGGGGGGFGFFAFFEEGGGGGBGEGFGDGGGFF:(0.>CAGF0BEFF(3::;(90*.24/<0-6B?
@M02143:5:000000000-JT863:1:1101:4556:9502 1:N:0:44
GACTACAAGGGTATCTAATCCTGTTTGCTCCCCACGCTTTCGCGCCTCAGCGTCAGAACCGGACCAGTAAGTCGCCTTCGCCACTGGTGTTCTTGCGAATATCTACGAATTTCACCTCTACACTCGCAGTTCCACTTACCTCTTCCGGTCTCAAGCCCGACAGTATCGAAGGCAATTCTGTGGTTGAGCCACAGGCTTTCACCCCCGACTTATCAGGCCGCCTACGCGCCCTTTACGCCCAGTGATTCCGATTAACGCTCGCACCCTCTGTATTACCGCGGCTGCTGGCACAGAGTTCACC
+
CCCCCGGGGGGGGFGGGGGGGGGGGGGGGGGGGGGGGEGGGDGGGGGGGGGGGGGCDGGGE@CGGGGGCACEFC7CFGGGGGGGGGGGGGGGGG?FGEFFFGFGFFGGGGDFGGGGGGGGGGGGGGGGGGGGGGGGGGGGGFFGGGDGGGGGGGFFGGGGGGGGGFF@FFECGEGGGGGCGFGGGGGCE:8CFEDF@CGGGGGGCEEEGGGGGGG?8CGGGGGGG5*CEGGGGGCCGGGGGF7E<:FFGGGGGDDF>D:E>DCE8C14?0/47C<*2:@>60918:6(*(642./3:))*1
@M02143:5:000000000-JT863:1:1101:21527:9507 1:N:0:44
GACTATGGGGTATCTAATCCTGTTTGCTCCCCATGCTTTCGTACCTCAGCGTCAGTATTAGGCCAGATGGCTGCCTTCGCCATCGGTATTCCTCCAGATCTCTACGCATTTCACCGCTACACCTGGAATTCTACCATCCTCTCCCATACTCTAGCTTCCCAGTATCGAATGCAATTCCTAAGTTAAGCTCAGGGATTTCACATCCGACTTAAAAAGCCGCCTACGCACGCTTTACGCCCAGTAAATCCGATTAACGCTCGCACCCTCTGTATTACCGCGGCTGCTGGCACAGAGTTAGCCG
+
CCCCCGGGGGGGGGGGGGGGGGGGGGGGGGGGGGGGGGGGGGGGGGGGGGGGGGGGFGGGGGGGGGGGGGGGGGGGGG@EGGGGGGGGGGGGGGGGGGGGGGGGGGGGGGGGGGGDGGGGGGGGGGFGGGGGGGGGGGGGGGGGGGGGGGGGG9EGGGGGGEFGGGFFFGFGFGGGGGGDFFGGGGGGGGGG?FCFGGGGGFGGGEGGGGGCGCFCFGEEGGGGEGCD>DGGGGGGCGGG5FGCFGFGGGGGCGGGEGFGD7DGGGFFF>FFGGDC9;7;>FBB?8?<><F(7(9A;)67)
@M02143:5:000000000-JT863:1:1101:13475:9512 1:N:0:44
GACTACCCGGGTATCTAATCCTGTTTGCTCCCCACGCTGTCGCGCCTCAGTGTCAGCCATGGCCCAGCGGGCCGCCTTCGCCACCGGTGTTCTTCCGGATCTCTACGCATTCCACCGCTACACCCGGAATTCCACCCGCCTCTACCATGCTCGAGCGCCACAGTTCGCACGGCCGACCCGGGGTTGAGCCCCGGGCTTTCACCGCCCGCTTGTGGTGCCACCTACGCGCCCTTTACGCCCAGTGATTCCGGACAACGCTCGCGCCCTCTGTCTTACCGCGGCTGCTGGCACAGCGTTAGCC
+
CCCCCGGGGGGGGGGGGGGGGGGGGGGGGGGGGGGGGGGGGGGGGGGGGGGGGGGGGGGGGGGGGGGGGGGGGGGGGGGGGGGGGGGGGGGGGGGGGGGGGGGGGGGGGGGGGGGGGGEGGGGGGGGGGGGGGGGGGGGGGGGGGGGGFFGGFCFGFGGEGGGFGGGGGGGGGGDEGGGGGGGGGGFGGGGGGGGGGGGGGGG8EGGGGGGGGGGG5EGCGGGFGEGDGGGGGGGGGGGGDFGF<FBGGFGDE5FG>GDE5C):>D9?54=)*::7>(5<9611::?(72?4*(./98069
@M02143:5:000000000-JT863:1:1101:23494:9514 1:N:0:44
GACTACAAGGGTATCTAATCCTGTTCGCTCCCCACGCTTTCGCGTCTCAGCGTCAGGTGTGGCCCAGCGAGCCGCCTTCGCTACTGGTGTTCCTCCGAATATCTGCGCATTTCACCGCTACACTCGGAATTCCACTCGCCTCTACCACCCTCTAGCCCGGCAGTATCCGCTGCACGCCCAGGGTTGAGCCCCAGGATTTCACGGCAGACTTACCGAACCGCCTACACGCTCTTTACGCCCAATAATTCCGGACAACGCTCGCCCCCTACGTATTACCGCGGCTGCTGGCACAGAGTTAGCC
+
CCCCCGGGGGGGGGGGGGGGGGGGGGGGGGGGGGGGGGGGGGGGGGGGGGGGGGGGGGGGGGGGGGGGGGGGGGGGGGGGGGGGGGGGGGGGGGGGGGGGGGGGGGGGGGGGGGGGGGGGGGGGGGGGGGGGGGGGGGGGGGGGGGGGGGGGGGCFGGGGGGGGGGGGGGGGGGGGGGGGGFGGGGGGGFGGGGGGGGGFGGGGGGCGGGGGGGGGGGGGGGGGGGGGGGGGGGGGGGGGEGGGGGFGGGDDEGFGFGFGEGGGGGF?F:FFGG)?C0>E>FFBB?FBGBF?72)2?4<@9
@M02143:5:000000000-JT863:1:1101:26857:9539 1:N:0:44
GACTACCAGGGTATCTAATCCTGTTCGCTCCCCACGCTTTCGCTCCTCAGCGTCAGTTACGGCCCAGAGAACTGCCTTCGCCATCGGTGTTCCTCCTGATATCTGCGCATTTCACCGCTACACCAGGAATTCCAGTCTCCCCTACCGAACTCTAGCCTGCCTGTATCGGCTGCAGACCCGCAGTTAAGCTCAGGGATTTCACATCCGACTTAAGAAGCCGCCTACGCACGCTTTACGCCCAGTAATTCCGAGCAACGCTAGCCCCCTTCGTATTACCGCGGCTGCTGGCACGAAGTTAGCC
+
CCCCCGGGGGGEGGGGGGGGGGGGGGGGGGGGGGGGGGGGGGGGGGGGGGGGGGGGGGGGGGGGGGGGGGGGGFGGGGGGGGGGGGGGGGGGGGGGGGGGGGGGGGGGGGGGGGGGGGGGGGGGGGGGGGGGGGGGGGGGGGGGGGGGGGGGGGGGGGFGGGGGGGGGGGGGGGGGGGGGGGGGGGGGGGGGGGGGGGGGGGGGGGDGGGGFGGG9FGGGGGGGGGGGGGGGGGFGGGGGGG<FGGFGGGGDGGGF>DDGFGGGGGFFFFFFGGFGG<EFFFF;BF@2C:@:36>FFAA=)
@M02143:5:000000000-JT863:1:1101:9545:9541 1:N:0:44
NNNNNNNNNNNNNNNNNNNNNNNNNNNNNNNNNNN
+
###################################
@M02143:5:000000000-JT863:1:1101:28630:9590 1:N:0:44
GACTACAAGGGTATCTAATCCTGTTCGCTCCCCACGCTTTCGCTCCTCAGCGTCAGTTGTTGCCCAGAGACCCGCCTTCGCCACCGGTGTTCCTCCACATCTCTACGCATTTCACTGCTACACGTGGAATTCCACCCCCCTCTGCCACACTCCAGCCTATCAGTTACAAGCGCAGTTCCCAGGTTAAGCCCGGGGATTTCACACCTGTCTTAGCAAACCGCCTGCGCACGCTTTACGCCCAGTAATTCCGATTAACGCCTGCACCCTACGTATTACCGCGGCTTCTGGCACGTAGTTAGCC
+
CCCCCGGGGFGGGGGGGGGGGGGGGGGGGGGGGGGGGGGGGGGGGGGGGGGGGGGGGGGGGGGGGDGGGGGGFGGGGGGGGGGGGGGGGGGGGGGGGGGGGGGGGGGGGGGGGGGGGGGGGGGGGFGGGGGGGGGGDEGGGGGFFGGGGGGGGGGGGFFG9=FC;FFCF,@FGGGGGGGGGGFFFCGDFFGGGGGGGGGG@FGGGGGGGGGGGFFGGGGC8?CFGGGGG<GEGGGGGGGC*:7C9CFFFF5DEGGF>:>CFF<?FD?:F:F>FGFDC()0,21(,-85C3@:F?>8CAFF)
@M02143:5:000000000-JT863:1:1101:10238:9594 1:N:0:44
GACTACAAGGGTATCTAATCCTGTTCGCTCCCCCAGCTTTCGCTCCTCAGCGTCAGGTAAGGCCCAGAAAGCCGCCTTCGCCACCGGTGTTCCTCCTGATATCTGCGCATTTCACCGCTACACCAGGAATTCCACTTTCCCCTACCTACCTCTAGCTGATCCGTATCGAATGGCCTCTCAGAGTTGAGCTCTGAGCTTTCACATCCGACGTGACCAGCCGCCTACGAGCTCTTTACGCCCAATAAATCCGGACAACGCTTGCCCCCTACGTATTACCGCGGCTGCTGGCACGTAGTTGGCC
+
CCCCCGGGGGGGGGGGGGGGGGGGGGGGGGGGGGGGGGGGGGGGGGGGGGGGGGGGGGGGGGGGGGGGGGGGGGGGGGGGGGGGGGGGGGGGGGGGGGGGGGGGGGGGGGGGGGGGGGGGGGGGGGGGGGGGGGGGGGGGGGGGGGGGGGGGGGFGGGGGGGGGGGGGGGFGGGGGGGGGGGGGGGGGGGGGGGFGGGGGGGGGFGGGGGGDGGGGGGGGGGGGGGGGGGGGGGGGGGGGGFGGGGFGGEEGGGGGFGFGFFGGGG>BFFF?FGFFG?EBFF>9?:F>D:?<<<>*2-:?6
@M02143:5:000000000-JT863:1:1101:27327:9613 1:N:0:44
GACTACTAGGGTATCTAATCCTGTTTGCTCCCCACGCTTTCGCGCCTCAGCGTCAGAACCGGACCAGTCAGCCGCCTTCGCCACTGGTGTTCTTGCGAATATCTACGAATTTCACCTCTACACTCGCAGTTCCACTAACCTCTTCCGGTCTCAAGCCATGTAGTATCGAAGGCAATTCTGTGGTTGAGCCACAGGCTTTCACCCCCGACTTACAAAGCCGCCTACGCGCCCTTTACGCCCAGTGATTCCGAACAACGCTAGCCCCCTTCGTATTACCGCGGCTGCTGGCACGAAGTTAGCC
+
CCCCCGGGGGGFGGGGGGGGEGGGGGGGGGGFGGGGGGGGGGGGGGGGGGGGGEDGGGGGGG+@FFGCFCFFFEGGGGGGGGGGGGGFFFGFGGCEGGGGGGGGGGGGGGGGGGGGGGGFFGFGGGEGGGGGGGGGGGGGGGGGGGGGEGGGGGGGGGGGGFFG9FF@CFGGGGGGGGGGGGGGGGEGGGGGG7FGGGG?GGGFGEGGGGGGFGGGFGGGGGGGGGGGGCDCFGGGGGGGDFFGGGFGGFGDGGGF>DDDBC5@G59BFFFFGGA7:<>)414>B7/07106525;0))*)
@M02143:5:000000000-JT863:1:1101:11387:9613 1:N:0:44
GACTACTCGGGTATCTAATCCTGTTTGCTCCCCACGCTTTCGCACCTCAGTGTCAGTATTAGTCCAGGTGGTCGCCTTCGCCACTGGTGTTCCTTCCTATATCTACGCATTTCACCGCTACACAGGAAATTCCACCACCCTCTACCATACTCTAGTCAGTCAGTTTTGAATGCAGTTCCCAGGTTGAGCCCGGGGATTTCACATCCAACTTAACAAACCACCTACGCGCGCTTTACGCCCAGTAATTCCGATTAACGCTTGCACCCTCTGTATTACCGCGGCTGCTGGCACAGAGTTAGCC
+
CCCCCGGGGGGGGGGGGGGGGGGGGGGGGGGGGGGGGGGGGGGGGGGGGGAFGGGGGFGGGGGGGGGGGGGEGGGGGGGGGGGGGGGGGGGGGGGGGGGGGGGGGGGGGGGGGGGGGGGGGGGGGGFFGGGGGGGGGGGGGGGGGGGGGGGGGGGGGGGGGGGGGGGGGGGGGGGGGGGGGGGGGGGGGGGGGGGGGGGGGGGFGGGGGFFGGGGGGGGGGGGGGGGGGGGGGGGGGGGGGGGGGGFGFGGGGEGGFGFEFGGGGG?B@?FAGG>CC:5)443>??FBD0?42.63C<BF9
@M02143:5:000000000-JT863:1:1101:15721:9652 1:N:0:44
GACTACTCGGGTATCTAATCCTGTTCGCTCCCCACGCTTTCGCTCCTCAGCGTCAGTATCGGCCCAGAGACCCGCCTTCGCCACCGGTGTTCCTCCTGATATCTGCGCATTTCACCGCTACACCAGGAATTCCAGTCTCCCCTGCCGAACTCAAGTCCGCCCGTATCGACTGCAGGCCCGGAGTTGAGCTCCGGGTTTTCACAGCCGACGCGACGAACCGCCTACGAGCTCTTTACGCCCAATAATTCCGGACAACGCTTGCACCCTACGTATTACCGCGGCTGCTGGCAAGTAGTTGGCC
+
CCCCCGGGGGGGGGGGGGGGGGGGGGGGGGGGGGGDGGGGGGGGGGGGGGGGGGGGGGGGGGGGGGGGGGGGGGGGGGGGGGGGGGGGGGGGGGGGGGGGGGGGGGGG7FGGGGGGGGGGGGGGGGGGGGGGGGGGGGGGGGGFGGGDGGGGGGFGEFGGGGGGGGGGGGGGGGGGGGGGGGGGGGGGGGGGGGGGGGGGGGDGGGGGGGGGGECEGGGGGGGGGGGGG3CGGGGGDGGGDGGGGGFGFEEDGGGGFGFGFGCGGGFFF?FFGGFGG?FE>621?>?:D0*(:<4@7:246
@M02143:5:000000000-JT863:1:1101:4897:9660 1:N:0:44
GACTACAAGGGTATCTAATCCTGTTTGCTACCCACGCTTTCGCGCATCAGCGTCAGAACCGGTCCAGGTGGCCGCCTTCGCCACTGGTGTTCCTCCCAATATCTACGCATTTCACCGCTACACTGGGAATTCCGCCACCCCCTCCCGGCCTCAAGCCAGACAGTTTCAAAGGCAGTTCCTCAGTTGAGCCGCGGGATTTCACCTTTGACTTATCGAGCCGCCTACGCGCCCTTTACGCCCAATGATTCCGAACAACGCTAGCCCCTTCCGTATTACCGCGGCTGCTGGCACGAAGTTAGCC
+
CCCCCGGGGGGGGCGGGGGGGGGGGGFGGFGFGGGGGGGGGGGGGGGGGGGGGGGGGGGGGG:FGGG,6CFGFEEGGGGGGGGGGFGGGGGG9FCF7FFFFGGGGGFCGGGGGGGGCFGGGGGG9A8EFFGGGGG7>7FG+FFFGGGGEFGGGGGGC,<<FGGG;FGEGGGGGG:BFG99,7<<FEGFGGE7*<ECFFGFGGG:C?FGGG+B++**3BEGGGGGGEGGGGG8EFFGDGGGGFGGGGFGGDGGGDGGEG>*0<C;E*(,7::1DFAF74559>03()9>C<FBGFFGGAAB/
@M02143:5:000000000-JT863:1:1101:13234:9663 1:N:0:44
GACTACACGGGTATCTAATCCTGTTTGCTCCCCACGCTTTCGCTCCTCAGCGTCAGTACCGGCCCAGAGTGCCGCCTTCGCCGCCGGTGTTCCTCCCGATATCTGCGCATTTCACCGCTACACCGGGAATTCCACACTCCCCTACCGGACTCAAGCCACAGCAGTATCGGGCGAAGGCTCCAGGTTGAGCCTGGAGATTTCCCACCCGACTTGCTGAGCCGCCTACGAGCTCTTTACGCCCAATAAATCCGGACAACGCTCGCCCCCTACGTATTACCGCGGCTGCTTGCACGTAGTTGGC
+
CCCCCGGGGGGGGGGGFEFFGGGEC@FFFCEFE?BFGCF@FGGDGEDD<<F@CFGFCFGFFCFFEGDFFGAEFEDEGGG,FGCGGGCG7FFGFFFFGGG=FFGGGGCGGGGGGGGGGGGGGGGGGDGGEGGGGGGDEFGGGGGGGGGGGGGGGGGGGGGG7FFGGGGGCCFGGFGFGGFGGGGGGGGCGGGGGGGFGGGGGGGFGGGGEGGGGGG9?CFG>CGD5F5CEGGGGFGGGGEGGGGGF>9??E5CCEEGF3B=<CGEEG>FFB37902;260846>;9F6)0-94*(0*1626)
@M02143:5:000000000-JT863:1:1101:28048:9669 1:N:0:44
GACTACAGGGGTATCTAATCCTGTTTGCTCCCCACGCTTTCGCACCTCAGCGTCAGTTATGGACCAGTGAGCCGCCTTCGCCACTGGTGTTCCTGCGAATATCTACGAATTTCACCTCTACACTCGCAGTTCCACTCACCTCTTCCGGTCTCGAGCCGTCCAGTATCGAAGGCCATTCTGTGGTTGAGCCACAGGCTTTCACCCCCGACTTGACCGGCCGCCTACGCGCCCTTTACGCCCAGTGATTCCGAACAACGCTTGCCCCCTTCGTATTACCGCGGATGCTGGCACGAAGTTAGCC
+
CCCCCGGGGGGEGGGGGGGGGGGGGGGGGGFGEFEFEGGGGGGGGGGGGGGGGGGGFGGGGGGGFG8F@CFGGGGGGGGGGGGDGGGGGDFGGGCFGGGGFGFGFGGGGGGEFGGGGGGGGF8FGF=C7BFFFFC9EFDFFGGGGF@CBFFGE<CFGG:FEFEGGGGEGGGEGG@F9EGFGCEGGG7AFCFA@CFFFGGDCFCGGGGEEEGCFG9:5:8EEG*=EGGGGGD8CECFGGGGGDFG7>FFGG=DGGGGFG5*8CCFGG9<F6><4D2*2-8>;((47)*5D06(*-5CFAAF/
@M02143:5:000000000-JT863:1:1101:26793:9680 1:N:0:44
GACTACTAGGGTATCTAATCCTGTTTGCTCCCCTGGCTTTCGCTCCTCAGCGTCAGTATCGGTCCAGGATGCCGCCTTCGCCACCGGTGTTCCTCCAGATATCTACGCATTTCACCGCTACACCTGGAATTCCGCATCCCTCTCCCGAACTCAAGCCATCCAGTATCAGACGCAGTTCCCCGGTTAAGCCGAGGGATTTCACGTATGACTTAGTTGGCCGCCTACGCGCGCTTTACGCCCAGTAATTCCGATTAACGCTTGCACCCTACGTATTACCGCGGCTGCTGGCACGTAGTTAGCC
+
CCCCCGGGGGGGGGGGGGGGGGGGGGGGGGGGGGGGGGGGGGGGGGGGGGGGGGGGGGGGGGGGDFFFGGGGFGGGGGGGGGGGGGGGGGGGGGGGGGGGGGGGGGGGGGGGGGGGGGGGGGGGGGGGGGGGGGGDGFFFGGGGGGGGGGGGGGGGGGGGGGGGGGGGGGGGFGGGEGGGGGGGGGGGGGEGGGGGCFGGGFG>8;FEGGCFCFFF@FGGGGGGGGGGGD:EGGGGGGGGDGGGGG?FF7*>EGFCEGEGFFGGF3??F6><FGFC>0)74(3903/.7:F?F?:CF<<*)
@M02143:5:000000000-JT863:1:1101:7601:9690 1:N:0:44
GACTACACGGGTATCTAATCCTGTTTGCTCCCCACGCTGTCGCGCCTCAGCGTCAGCAACAGCCCAGCAGGCCGCCTTCGCCACTGATGTTCTTCCCGATCTCTACGCATTCCACCGCTACACCGGGAATTCCACCATCCTCTCCCGAACTCTAGCCCACCAGTCTCAAGCGCGGTTCCCAGGTTGAGCCCGGGGCTTTCACGCCTGACTTGATGCACCGCCTACGCGCCCTTTACGCCCAGTAATTCCGAACAACGCTAGCCCCCTTCGTATTACCGCGGCTGCTGGCACGAAGTTAGCC
+
CCCCCGGGGGGGGGGGGGGGGGGGGGGGGGGGGGGGGGGGGGGGGGGGGGGGGGGGGGGGGGGGGGGGGGGGGGGGGGGGGGGGGGAEFGGGGGGGGGGGGGGGGGGGGGGGGGGGGGGGGGGGGGGGGGGGGGGGGGGGGGGGGGGGGGGGGGGGGGGGGGGGGGGGGFGGGGGGGGGGGGGGGGGGGGGGGGGGGGGGGGCFGGGGGGGGGGC9CGFGGGGGGGGGGGGGGGGGGGGGGGCGGGFFGGCDGGGGFGFGFGGGDG>FF?F?DCAFF?:)4;9BFFF0<7/:D()2C<469
@M02143:5:000000000-JT863:1:1101:13214:9705 1:N:0:44
GACTACCAGGTATCTAATCCTGTTTGCTCCCCACGCTGTCGCGCCTCAGCGTCAGTACCGTCCCAGCGAGCTGCCTTCGCCGTTGGTGTTCCTCCTGATATCTGCGCATTCCACCGCTACACCGGGAATTCCACTCGCCTCTTCCGGACTCTAGCCCGACAGTATCAACCGGCATTCAAGGGTTGAGCCCTTGACTTTCACAGCTGACTTACCGGACCGCCTACACGCTCTTTACGCCCAATAATTCCGGACAACGCTTGCCCCCTTCGTATTACCGCGGCTGCTGGCACGAAGTAACCCG
+
CCCCCGGGGGGFGGGGGGGGGGGGGGGGGGGGGGGGGGGGGGGGGGGGGGGGGGGGGGGGGGGGGFGGGGGGGGGGGGGGGGGGGGGGGGGGGGGGGGGGGGGGGGGGGGGGCFGDGDGECEFEEGGGGGFFFGFGGGGGEGGGG7CCGGGGGEFGGGFEBFGGGGFGGGGGGGGDGGDFGGGGGGGGGGGGGFCFGGGGGGCFGFGGFFGGGGGGGGGGGEDGGGCD=GGFFGGDDGGGGGGFEFFFGGDGGDFDECFCFFGGG<1:>(8.9:<:94)<>;FF22629<58G(0+2).0)
@M02143:5:000000000-JT863:1:1101:22353:9730 1:N:0:44
GACTACCGGGGTATCTAATCCCGTTCGCTCCCCACGCCTTCGCACCTGAGCGTCAGGATCATGCCAGGGTGTCGCCTTCGCCACTGGTATTCCTGCCGATATCTACGAATTTCACCACTACACCCGCAATTCTGCTCCCCTCTTCCCGCCTCAAGCCCATCAGTCTCCAAGGACACCCCCTGGTTGAGCCACGGGCTTTCACCCCCGACTTAATCAGCCGCCTGCGCGCCCTTTACGCCCAGTGATTCCGGATAACGCTTGTCCCCTACGTATTACCGCGGCTGCTGGCACGTAGTTAACC
+
CCCCC?FGGGGGGGGGGGGGG,FGG,CCGGGGGGGGG8FGGGG7F+E,CFGGGGGG8,,96,,CFFF7,:B7EFG,CFGFGGGGGGGG9FFG<F,C,+8@FGGGGGG+BFG,EBEG=FFGGGG84F+>+BFG,,C,,,BFGGG,,,,@+@FGFGGGG7F,@FFGFGFCF:,3,>,,33*1*@FGG*FFFG,,1*=*CGGGGG9**1=CGG5FGG++>BFEGGG*CG*):57EGFGGGGGGGGG+<:BGGFEC*:FGEGF5FEGGF<?(7(>?FFAFG(7>;6>04::7D(6<9:FGGA)89
@M02143:5:000000000-JT863:1:1101:14133:9735 1:N:0:44
GACTACCAGGGTATCTAATCCTGTTCGCTCCCCACGCTTTCGCTCCTCAGCGTCAGTAGTTGCCCAGAGACCCGCCTTCGCCACCGGTGTTCCTCCTGATATCTGCGCATTTCACCGCTACACCAGGAATTCCACTTGCCCCTACCTACCTCTAGCCGGCCCGTATCCACCGCAGACCCGCAGTTAAGCTGCGGGCTTTCACGGCAGACGCGACCAGCCACCTACGAGCTCTTTACGCCCAATAATTCCGGATAACGCTTGCGCCCTACGTATTACCGCGGCTGCTGGCACGTAGTTAGCC
+
C<ACCFC@;C,C@EFGGGGDCFDFEEFE@D@FCFFGEEEGFCE@C@E@EEE+FG@FFF@C@FEEE8@C6FEFC@@@FFFDFCCFE:6FGCFFDFEDFFGGGGGGGGGGGGGGGGGGGGGGGGGGGGGGGGGGGGGGGGGGGGGGGGGGGGGGGGGGGGGGGGGGGGGGGGGGGGGGGGGGGGGGGGGGGGGGGGGGGGGGGGGGGGGGGGGGDGGGGGGGGGGCGGGGGGGFGGGGDGEGGG4FCGFGGGGGEEGF>DEGFGDGCGBFF:>?CFDGF<B)211>?D?7*3@?C?5:CAF4/
@M02143:5:000000000-JT863:1:1101:4921:9740 1:N:0:44
GACTACTAGGGTATCTAATCCTGTTTGCTCCCCATGCTTTCGTACCTCAGCGTCAGTATTAGGCCAGATGGCTGCCTTCGCCATCGGTATTCCTCCAGATCTCTACGCATTTCACCGCTACACCTGGAATTCTACCATCCTCTCCCATACTCTAGCTTCCCAGTATCGAATGCAATTCCTAAGTTAAGCTCAGGGATTTCACATCCGACTTAAAAAGCCGCCTACGCACGCTTTACGCCCAGTAAATCCGATTAACGCTCGCACCCTCTGTATTACCGCGGATGCTGGCACAGAGTTAGCC
+
CCCCCGGGGFGGGFGGGGGGGGGGGGGGGGGGGGGGGGGGGGGGGGGGGGGGGGGGGGGGGGGGGGFGGGGGGGGGGGGGGGGGGGGGGGGGGGGGGGGGGGGGGGGGGGGGGGGGGGGGGGGGGGGGGGGGGGGGGGGGGGGGGGGGGGGGGGGGGGGGGGGGGGGGGGGGGGGFGGGGGGGGGGGGGGGGGGGGGGGF9EGGGFGGGGGGGGGGGGGGGGGGGGGGGGGEGGGGGGG@EGGGGG6CFEGGE5FGBG>GEC<EE3???7BBFGFGG?E39((,4<=(7:F49,)32)-99
@M02143:5:000000000-JT863:1:1101:2532:9751 1:N:0:44
GACTACCAGGGTATCTAATCCTGTTTGCTCCCCACGCTTTCGCGTCTCAGCGTCAGTAACGTCCCAGCGAGCTGCCTTCGCAATCGGTGTTCCTCCTGATATCTGCGCATTTCACCGCTACACCAGGAATTCCACTCGCCTCTTCCGTACTCGAGCCCGACAGTATCCACCGGCATCCGAGGGTTGAGCCCCCGACTTTCACAGCGGACTTACCGGGCCGCCTACACGCGCTTTACGCCCAATGATTCCGGACAACGCTAGCCCCCTACGTATTACCGCGGCTGCTGACACATAGTTAGAC
+
CCCCCGGGGGGGGGEGGGGGGGGGGGGGGGGGCGGGGGGGGGEGEFFGGGGEGGGGFFGGGGGGGGGGGGGFGGGGGGGGGEGGGFFGGGGGGGGGGGGGGGGGGDGGGGGGGGFGGGGGGGGGGGGGGGGGGGGGGGGGGGGGGGGGGGGGEG7FGGC+CGGGGGGGGGGGCE<FGGFGDGGGFCFGGGGGDGEGGGGGGGGGG5CGGGGGGCE*:EEGGGGGGGGGGDGGGGGG<=EGGGGGCGBGG?=DGGGG>DEE3EFGGG><>(7<>C<D7:BB99((-54)*.6(2<60:9<**
@M02143:5:000000000-JT863:1:1101:6274:9766 1:N:0:44
GACTACCAGGGTATCTAATCCTGTTCGCTCCCCACGCTTTCGCTCCTCAGCGTCAGTAATGGCCCAGAGATCCGCCTTCGCCACCGGTGTTCCTCCTGATATCTACGCATTTCACCGCTACACCTGGAATTCCACATCCCTCTCCCGGATTCAAGCCTCCAGTCTCGGACGCAGTTCCCGGGTTGAGCCCGGGGATTTCACGTTCGACTTAGAAGGCCGCCTACGCGCCCTTTACGCCCAGTAATTCCGAACAACGCTTGCCCCCTCTGTATTACCGCGGCTGCTGGCACAGAGTAAGCCG
+
CCCCCGGGGGGGGFFGGGGGGGGGGGGGGGGGGGGGGGGGGGGGGGGGGGGGGGGGGGGGGGGGGGGGGGGGGGGGGGGGGGGGGGGGGGGGGGGGGGGGGGGGGGGGGGGGGGGGGGGGGGGGGGGCFGGGGGG@FGGGGGGGGGGGGEGGGGGGGGGGGDFGGGGGGGGGGGGGGGGGGGGGGGGGGGGGGGGGFGGGGGGGGGGGGGDGGFGGGGGGGGGGGGGGGGGGGGGGGGGGGGGGGGFGGE:DGFGGBCEGFGGGGGB?F29>C:<:1353>9>?FF4094<.*56+:68?0
@M02143:5:000000000-JT863:1:1101:9188:9774 1:N:0:44
GACTACAAGGGTATCTAATCCTGTTTGCTCCCCACGCTTTCGCGCCTCAGTGTCAGTTACAGACCAGAAAGTCGCCTTCGCCACTGGTGTTCCTCCATATCTCTACGCATTTCACCGCTACACATGGAATTCCACTTTCCTCTTCTGCACTCAAGTCTCCCAGTTTCCAATGACCCTCCACGGTTGAGCCGTGGGCTTTCACATCAGACTTAAGAAACCACCTGCGCGCGCTTTACGCCCAATAATTCCGAACAACGCTTGCCCCCCCCGTATTACCGCGGCTGCTGGCACGGAGTTAGCC
+
CCCCCGGGGGGGGGGGGGGGGGGGGGGGGGGGGGGGGGGGGGGGGGGGGGGGGGGGGGGGGGGGGGGGGGGGGGGGGGGGGGGGGGGGGGGGGGGGGGGGGGGGGGGGGGGGGGGGGGGGGGGGGGGGGGGGGGGGGGGGGGGGGGGGGGGGGGGGGGGGGGGGGGGGGGGD?FGGGG@FGGGGGGGGGGGGGGGGGGGGGGGGGGGGGGGGGFGGGGGGGGGGGGGGGGGGGGFFGEGGGGGGGFFGFGGGCEGGFGFG@GGGGG(7DBF;GGBC*1>>66(3()??33?1<27><)6?0
@M02143:5:000000000-JT863:1:1101:16144:9778 1:N:0:44
GACTTACAAAGCCGCCTACGCGCGCTTTACGCCCAGTAATTCCGAACAACGCTAGCCCCCTCCGTATTACCGCGGCTGCTGGCACGGAGTTAGCCGGGGCTTATTCTCCCGGTACTGTCATTATCATCCCGGGTAAAAGAGCTTTACAACCCTAAGGCCTTCATCACTCACGCGGCATTGCTGGATCAGGCTTTCGCCCATTGTCCAATATTCCCCACTGCAGCCTCCCGTAGG
+
CCCCCGGGGGGGGGGGGGGGGGGGGGGGGGGGGGGGGGGGGGGGGGGGGGGGGGGGGGGGGGGGGGGGGGGGGGGGGGGGGGGGGGGGGGGGGGGGGGGGGGGGGGGGGGGGGGGGGGGGGGGGGGGGGGGGGGGGGGGGGGGGGGGGGGFGGGF?FFGGGGGGGGGGGGGGGGGGGGGGGGGGGGGGGGGGGGGGGGGGGGGGGGGGGGGGGGGGGGGGGGGGGGGGGGGGGG
@M02143:5:000000000-JT863:1:1101:7526:9779 1:N:0:44
GACTACCAGGGTATCTAATCCTGTTTGCTCCCCACGCTTTCGCACCTCAGTGTCAGTATCAGTCCAGGTAGTCGCCTTCGCCACTGGTGTTCCTTCCTATATCTACGCATTTCACCGCTACACCGGGAATTCCGTTCTCCCCTACCTGCCTCTAGTCTGCCCGTATCCACCGCAGACCCACGGTTAAGCCGTGGGCTTTCACGACGGACGCGACAAACCGCCTACGAGCTCTTTACGCCCAATAATTCCGGACAACGCTTGCGCCCTACGTATTACCGCGGCTGCTGGCACGTAGTTAGCC
+
CCCCCGGGGGGGGGGGGGGGGGGGGGGGGGGGGGGGGGGGGGGGGGGGGGGGGGGGGGGGGGGGGGGGGGGGGGGGGGGGGGGGGGGGGGGGGGGGGGGGGGGGGGGGGGGGGGGGGGGGGGGGGGGGGGGGGGGGGGGGGGGGGGGGGGGGGGGGGGDGGGGGGGGGGGGGGGGGGGGGGGGGGGGGGGGGGGGGGGGGGGDGGGGGGGGGGGGGGGGGGGGGGGDGGGGGGGGGGGGGGGGGGFFGGGGGGGGGFGFGFGGGGGF?>?>2:CACF07;0>BFFFF?G??3C<;CC4<F:
@M02143:5:000000000-JT863:1:1101:6174:9783 1:N:0:44
GACTACAGGGGTATCTAATCCCGTTCGCTCCCCTAGCTTTCGTCCCTCAGCGTCAGAACCGAGCCAGTGAGCCGCTTTCGCCACCGGTGTTCCACCCAATATCTACGAATTTCACCTCTACACTGGCTATTCCACCCTCCTCTCCCGGTCTCCAGCCGCCCCGTCTCGGATGCCGTTCCGGGGTTGAGCCCCGGGCTTTCACATCCGACGCGGGCGGCCGCCTACGCGCCCTTTACGCCCAGTAATTCCGAACAACGCTAGCACCCTCCGTCTTACCGCGGCTGCTGGCACGTAGTTAGCC
+
CCCCCGGGGGGGGCFGGGGGGGGGGGGGGGGGGGGGGGGGGGGGGGGGGGGGGGGGGGGGGGGGGGGGGGGGGGGDGGGGGGGGGGGGGGGGGGGGGGGGGGGGGGGGGGGGGGGGGGGGFGGGGGG8FGGGGGGGGGGGFGGGGGGCFGGG<FGFGEGGGGGGGGGGGGGGGGGGGGGGGGGGGGGGGGGGGGDGGGGGGGGGGGGGGGGGG5CDGGGEGDGEFE8CGGGGGGGGGGGGGGGGGGFFG6CDGGGGEGDGFGGGG3(1>>F<FFBGGB>3-90(8762/(61>:4*::<F<
@M02143:5:000000000-JT863:1:1101:28764:9784 1:N:0:44
GACTACAAGGGTATCTAATCCTGTTCGCTCCCCACGCTTTCGCTCCTCAGCGTCAGTAATGGCCCAGAGATCCGCCTTCGCCACCGGTGTTCCTCCTGATATCTGCGCATTTCACCGCTACACCAGGAATTCCGATCTCCCCTACCACACTCTAGCTAGCCCGTATCGAATGCAGACCCGAGGTTAAGCCTCGGGCTTTCACATCCGACGTGACAAGCCGCCTACGAGCTCTTTACGCCCAATAATTCCGGACAACGCTTGCGCCCTACGTATTACCGCGGCTGCTGGCACGTAGTTCGCC
+
CCCCCGGGGGGGGGGGGGGGGGGGGGGGGGGGGGGGGGGGGGGGGGGGGGGGGGGGGGGGGGGGGGGGFGGGGGGGGGGGGGGGGGGGGGGGGGGGGGGGGGGFFGGGGGGGGGGGGGGGGGGGGGGGGGGGGGGGGGGGGGGGGGGGGGFGGGGGGFGGGGGGGGG>CGGGGGGGGGGGGGGGGGGGGGGGGGGGGGGGGGGGGGGGGGGEFGGGGGGGGGGE?=>DGDFGGGGGGGGG5FGCGGFGGG5<C5=GBGFGFG:EEGFFFBFBGGAGGFF5;BFFFFF?G?FBGF>C:)3>0
@M02143:5:000000000-JT863:1:1101:16230:9787 1:N:0:44
GACTACAAGGGTATCTAATCCTGTTTGCTACCCATGCTTTCGTACCTCAGCGTCAGTATTAGGCCAGATGGCTGCCTTCGCCATCGGTATTCCTCCAGATCTCTACGCATTTCACCGCTACACAGGAAATTCCACCACCCTCTACCATACTCTAGCTTGCCAGTTTTGGATGCAGTTCCCAGGTTGAGCCCGGGGATTTCACATCCAACTTAACAAACCACCTACGCGCGCTTTACGCCCAGTAATTCCGATTAACGCTTGCACCCTCTGTATTACCGCGGCTGCTGGCACAGAGATAGCC
+
CCCCCGGGGGGGFDGGGGGGGGGGGGGGGGGGGGGGGGGGGGGGGGGGGGGGGGGGFGGGGGDGGGGGGGGGGGGGGGGGGGGGGGGGGGGGGGGGGGGGGGGGGGGGGGGGGGGGEGGGGGGGCFGGGGGGGGGGGGGGGGGGGGGGGGGGGGGGGGGGGGGGGGGGGGFGGGGGGGCG<FGGGGGGGFFFGGD8FFGGGGGGGCGFGGGGGGGGGGGGGGGGGGGGGGGGGGGGGGGGGCGGGGFGCCEDGGGGFGFG>FGGFD??FBF<>F4DDB>5>B>1(3)(97F425)*:>>*)
@M02143:5:000000000-JT863:1:1101:12300:9829 1:N:0:44
GCTACTAGGGTATCTAATCCTGTTTGCTCCCCACGCTTTCGAGCCTCAGCGTCAGTAATGAGCCAGTGTGTCGCCTTCGCCACTGGTGTTCTTCCGAATATCTACGAATTTCACCTCTACACTCGGAATTCCACTTACCTCTCCAAGATTCTAGCTATCTAGTTTCAAAGGCAGTTCCGGGGTTGAGCCCCGGGCTTTCACCTCTGACTTGAATAGCCGCCTACGTGCGCTTTACGCCCAGTGATTCCGAGCAACGCTAGCCCCCTTCGTATTACCGCGGCTGCTGGCACGAAGTTAGCCG
+
CCCCCGGGGGGCGGGGGGGGGGGGGGGGGGGGGGGGGGGGGGGGGGGGGGGGGGGGGGGGGGGGGGGGGGGGGGGGGGGGGGGGGGGGGGGGGGGGGGGGGGGGGGGGGGGGGGGGGGGGGGGGGGGGGGGGGGGGGGGGGGGGGGGGGGGGGGGGGGGGGGGGGGGGGGGGGGGGGGGGGGGGGGGGGGGGGGGGGGGGGGGGGGFGGGGGGGGGGGGGGGGGEGCGGGGGGGGCGGGCFGGGGGFGGEEGGGGGEGFCFGGGGG?BF38:9:A:9(8>>990246(28749-8+2..))
@M02143:5:000000000-JT863:1:1101:22394:9855 1:N:0:44
GACTACACGGGTATCTAATCCTGTTCGCTCCCCACGCTTTCGCGTCTCAGCGTCAGTACCGTCCCGGAGTGCTGCCTTCGCCATAGGTGTTCTTCCTGATATCTGCGCATTTCACCGCTACACCAGGAATTCCACTCGCCTCTTCCGCACTCTAGCCCGACAGTATCCACCGGCATTCGAGGGTTGAGCCCCCGACTTTCACAGCGGACTTACCGGACCGCCTACACGCGCTTTACGCCCAATGATTCCGGACAACGCTTGCCCCCTACGTATTACCGCGGCTGCTGGCACGTAGTTAGCC
+
CCC8C@FGGGGGGGGGGGGGGGGGGGGGGGGGGGGGGGGGGGGGGGGGGGGGGGGDGGGGGGGGGGGGGGGGGGGGGGGGGGGGGGGGGGGGGGGGGGGGGGGGGGGGGGGGGGGGGGGGGGGGGGGGGGGGGGGGGGGGGGGGGGGGGGGGGGGGGGGGGGGGGGGGGGGGGGGGGGGGGGGGGGGGGGGGGGGGGGFGGGGDGGGGGCFGGGGDGGGGGGGGGGGGGGGGGGGCDGGGGGGGGGFGGGGGGGGGFGFGFGGGGGFFFFFFFF>GF65BBBF>B7??C<??F07?GAF?6
@M02143:5:000000000-JT863:1:1101:14051:9859 1:N:0:44
GACTACAGGGGTATCTAATCCTGTTTGCTCCCCATGCTTTCGTACCTCAGCGTCAGTATTAGGCCAGATGGCTGCCTTCGCCATCGGTATTCCTCCAGATCTCTACGCATTTCACCGCTACACCTGGAATTCCACCATCCTCTCCCATACTCTAGCTTCCCAGTATCGAATGCAATTCCTAGGTTAAGCTCAGGGCTTTCACATCCGACTTAAAAAGCCGCCTACGCACGCTTTACGCCCAGTAAATCCGATCAACGCTCGCACCCTCCGTATTACCGCGGCTGCTGGCACAGAGTTAGCC
+
CCCCCGGGGGGGGGGGGGGGGGGGGGGGGGGGGGFGGGGGGG@,FFGGGGGGGGGGGGGDFG<FGGG<FFGG8FGGGGGGGGG:FGGG8FGGCGGG8,CF,FGGGGGGGGGGGGGGCGEGGGG<=F8F,EGG9FGGGGGGGGG8FGGFGGGG9FFGCFGGGGGGGGGGGG@FGGGGGG9C,,>FG,FGG,,C,@FCGGGGGGGAGFGGGGGGC,E?EGGGGGGGGGGCG5DGGGFGGGGGGFGFGFFGGG55*=FGFGF55E5C8DF?)4>?DG<:FBFFBBF>B?@0D?F:059<>>9*0
@M02143:5:000000000-JT863:1:1101:16291:9861 1:N:0:44
GACTACCAGGGTATCTAATCCTGTTTGCTCCCCACGCTTTCGCGTCTCAGCGTCAGTACCGTCCCAGAGAGCCGCCTTCGCCACGGGTGTTCTTCCTGATATCTGCGCATTTCACCGCTACACCAGGAATTCCACTCTCCTCTTCCGGACTCTAGCCTTGCGGTTTCCACCGGCGTCTCGAGGTTGAGCCTCGAGTTTTCACAACGGACCTGCAAGGCCGCCTACACGCTCTTTACGCCCAATAAATCCGAACAACGCTTGCTCCCTACGTATTACCGCGGCTGCAGGCACGTAGTTAGCC
+
CCCCCGGGGGGGGGGGGGGGGGGGGGGGGGGGGGGGGGGGGGGGFGGGGGGGGGGGGGGAGGGGGGGGGGGGFGGGGGGGGGGGGGGGGGGGGGCFGGGGGGGGFGGGGGGGGGGGGGGGGGGGGGGGGGGGGGGGGGGGGFGGGGGGGGGGGGGGGFGGGGGGGGGGGGFEECFGGGGGGGGGGGGGGGGGGGGGGFGGFFGGGGDGGDCCFGGGGGGGGGGEGFGG=CDGGGGGGGGGG=CFGDBFGC=>EGGGFGFG@FGGFGFFFFFDCFAGG?@F9;>9?(907?F:D?4E06>F9
@M02143:5:000000000-JT863:1:1101:17781:9865 1:N:0:44
GACTACAAGGGTATCTAATCCTGTTCGCTCCCCACGCTTTCGCTCCTCAGCGTCAGTATCGGCCCAGAGACCCGCCTTCGCCACCGGTGTTCCTCCTGATATCTGCGCATTTCACCGCTACACCAGGAATTCCAGTCTCCCCTGCCGAACTCTAGTCTGCCCGTATCGAATGCAGGCCCAGGGTTGAGCCCTGGGTTTTCACATCCGACGCGACAGACCGCCTACGAGCTCTTTACGCCCAATAATTCCGGACAACGCTTGCACCCTACGTATTACCGCGGCTGCTGGCACGTAGTTAGCC
+
CCCCCGGGGGGGGGGGGGGGGGGGGGGGGGGGGGGGGGGGGGGGGGGGGGGGGGGGGGGGGGGGGGGFGGGGGGGGGGGGGGGGGGGGGGGGGGGGGGGGGGGGGGGGGGGGGGGGGGGGGGGGGGGGGGGGGGGGGGGGGGGEGGGEGGGGGGGGGGGGGGGGGGGGGGGGGGGGGGFGGGGGGGGGGGGGGGGGGGGGGGFGGGGGGGGGGGGGGGGGGGGGGGGGGDGGGGGGGGGGGFFGC7FGGGDDGGGGFGFGFGGGGG??F387GC5*>8>@B>9;<FF7D:=2C7.CGF<6/
@M02143:5:000000000-JT863:1:1101:13801:9879 1:N:0:44
GACTACAAGGGTATCTAATCCTGTTCGCTCCCCCAGCTTTCGCGCCTCAGCGTCAAGAACGTCCCAGGAGACCGCCTTCGCCACTGGTGTTCCTACCGATATCTACGCATTTCACCGCTACACCGGTAATTCCATCTCCCCCTAACGCCTTCAAGACTGGCAGTATCCACCGACCCGCTGAGGTTAAGCCTCAGGCTTTCACAGCGGACTTGCCAACCCGCCTACGCGCGCTTTACGCCCAATAAATCCGGACAACGCTCGCCCCCTACGTATTACCGCGGCTGCTGGCACGTAGTTAGCC
+
CCCCCGGFGGGGGGGGGGGGGGGGGGGGGGGGGGGGGGGGGGGGGGGGGGGGGGGCGGGGGGGGGGGC<F8FG@FGGGGGGGGGGGGGGGGGGG9FGGGGGGGGCGGGGGGGGGGGGGGGGGGGGGCFGGGGGG<?,5FGEGGGAFGDEFGGFGG9FFGGGGGGGGGGGGGGCFGGCE:FEGGGGFGGGGGGGGGGGGGGGGGFGEGGGGGFGGGG=GGGGGGGG>GGG)>EEGGGGGGGGGGGF:*:CGGGGEGGBG;E):DGGG><F6@<*>6CF:BEFFFFF7:(74609?>CF<>F6
@M02143:5:000000000-JT863:1:1101:18595:9884 1:N:0:44
GACTACAAGGGTATCTAATCCTGTTCGCTCCCCTGGCTTTCGCGTCTCAGCGTCAGCAGACGTCCAGGAGCTCGCTTTCGCCGCGGGCGTTCCTTCCGATCTCAACGCATTTCACCGCTCCACCGGAAGTTCCAGTTCCCCCTACGTCGCTCCAGGCCGGTCGTATCGGCGCCCCTTCCCCGGTTGAGCCGGGGGATTTCAGCGGCCGACGCACCGACCCGCCTACACGCGCTTTAAGCCCAGTGATTCCGAATAACGTTCGCACGGTTCGTATTACCGCGGCTGATGGCACGGAATTAGC
+
CCCCCGGFCFFGGGGGGGGGGGGGG9BFGGEGFG<DFGGGGGGG:FGGGGGGGGGGCFGFDGGGGGGG7FGDFEGEGGGDCECG:FG@FGGGGGGGFGGGGGGGGGGGGGGGGGGGGGGGGGGFGGDGGGGFGG<CFFGGGGGGGG:FCBFFCC,5FFGC:FFFGFFFCGGDEGGG8FGCCFGGGDGGGFE*8EG8E?FFGGG5CGGGGGGGGD8EGGE5*87:*7CF=CCED5CFFCFGCFG@E??>F7A*7:5CF/8C<5D8C76(70>89C?C:4)537990(9:=08852B*/)6)/
@M02143:5:000000000-JT863:1:1101:6179:9912 1:N:0:44
GACTACAGGGGTATCTAATCCTGTTCGCTCCCCTAGCTTTCGCGTCTCAGCGTCAGGAATGGCCCAGCGAGCCGCCTTCGCTACTGGTGTTCCTCCCGATATCTGCGCATTTCACCGCTACACCGGGAATTCCACTCGCCTCTACCATCCTCTAGCCCGGCAGTATCCATCGCACGCCCGAGGTTGAGCCTCAGGATTTCACGACAGACTTACCGAACCGCCTACACGCTCTTTACGCCCAATAAAACAGGACAACGCTCGCCCCCTACGTATTACCGCGGCTGATGGCACGTAGTTAGCC
+
CCCCCGFDGGGGGGGGGGGGGGFFCCF:CFGGGFGGGGFGGGGEGEGGGG@@B,BF6@FFGGGEFFDGGGGFGGG:FGCGGGGGGFGGFFEEAFGGGGGCGGGGGGGECFC9BF5:4C7F@FFCGGGGGFGGGGGF<FGGGGFGGGFGGGFFGGGGGGGEGGGGGDGFGGGGGGGEGDGGGCECGGGGG:8FGGGGGGGGGGFGGGGCFFGGGGEGGGEEGC<E6FGGG:<FGGFCDEGDEFCFGF*9*:E9AFGD>3;EEGDCGG>B40>?F4<>C?E5>903(.925:*(987*:6)1/
@M02143:5:000000000-JT863:1:1101:13570:9915 1:N:0:44
GACTACACGGGTATCTAATCCTGTTCGCTCCCCATGCTTTCGCTCCTCAGCGTCAGTATTAGGCCAGATGGCTGCCTTCGCCATCGGTATTCCTCCAGATCTCTACGCATTTCACCGCTACACCTGGAATTCTACCATCCTCTCCCATACTCTAGCTTCCCAGTATCGAATGCAATTCCTAAGTTAAGCTCAGGGATTTCACATCCGACTTAAAAAGCCGCCTACGCACGCTTTACGCCCAGTAAATCCGATTAACGCTCGCACCCTCTGTATTACCGCGGCTGCTGGCACAGAGTTAGCC
+
CCCCCGGGGGGGGGGGGGGGGGGGGGGGGGGGGGGGGGGGGGGGGGGGGGGGGGGGGGGGGGGGGGGGGGGGGGGGGGGFGGGGGGGGGGGGGGGGGGGGGGGGGGGGGGGGGGGGGGGGGGGGGGGGGGGGGGGGGGGGGGGGGGGGGGGGGGGGGGGGGGGGGGGGGGGGGGGGGGGGGGGGGGGGGAFGGGGGGGGGGGGGGGGGGGGAEFGGGGFGGGGGGGGGGGGEGGGGGGGGGGGGGG7DCGGDGGGGFGFGFGGGGGFFF2=<GFAGFFFB0(((4>F:D<642(0<C<2@)
@M02143:5:000000000-JT863:1:1101:20548:9915 1:N:0:44
GACTACTAGGGTATCTAATCCTGTTTGCTCCCCATGCTTTCGTACCTCAGCGTCAGTATTAGGCCAGATGGCTGCCTTCGCCATCGGTATTCCTCCAGATCTCTACGCATTTCACCGCTACACCTGGAATTCTACCATCCTCTCCCATACTCTAGCTTCCCAGTATCGAATGCAATTCCTAAGTTAAGCTCAGGGATTTCACATCCGACTTAAGAAGCCGCCTACGCACGCTTTACGCCCAGTAAATCCGATTAACGCTCGCACCCTCTGTATTACCGCGGCTGCTGGCACAGAGTTAGCC
+
CCCCCGGGGG8FGGGGFGGGGGGGGGGGGGGGGGGGGGGGGGGGGGGGGFGGGGGDGGGGGCGGGGGG9EFGGGGGGGGGGGGGGGGGGGGGGGGGGGGGGGGGGGGGGGDFGGGGGGGGGGGGGGGGGGGGGGGGGGGGGGGGGGGGGGGGGGGGGGGGGGGGGGGGGGGGGGGGFFGGGGGGGGGGGGGGGGGGGGGGGGGGGFEGGGGGGGGFFGGGGGDGGGGGGDGGGGFFGCEEGFGGGGFGFEGCGEGGFGFGDGGG@GDBFF=<G=>D76@B>F>B???0<?64949<:447)
@M02143:5:000000000-JT863:1:1101:23297:9930 1:N:0:44
GACTACCCGGGTATCTAATCCTGTTTGCTCCCCACGCTTTCGTGCATGAGCGTCAGTACAGGTCCAGGGGATTGCCTTCGCCATCGGTGTTCCTCCGCATATCTACGCATTTCACTGCTACACGCGGAATTCCATCCCCCTCTACCGTACTCTAGCCATGCAGTCACAAATGCAGTTCCCAGGTTGAGCCCGGGGATTTCACATCTGTCTTGCACAACCGCCTGCGCACGCTTTACGCCCAGTAATTCCGATTAACGCTTGCACCCTACGTATTACCGCGGCTGCTGGCACGTAGTTAGTC
+
@CCCC,CFEGEFEGFG<FFFFFFFGGGGGG8FGFGGGGGGGEFCEFFFFFFGGGGGGGGCCCEFFFFGG77FFFGGGGG7FGGGGGDGBFCGGFGGGGGGDGFCFFFG+=FGGCFGGGGGGGFG@FE7:F8D?,AE==FGGGGDGFGGGGG<A,:D,CFAEGFGGFF3><FFGGFFFGGGG:FGC,DFGGGF<<C5FFGGGG9CFGFCFGGCGCGFGGGGDGGCG5B5:9<=EGGGGGGG5CGEC>BGGGGGGGGGFG@EFFFFFGF?F?)307<CF?:>>;>6:340*,91C1)2?)2/1
@M02143:5:000000000-JT863:1:1101:11626:9937 1:N:0:44
GACTACACGGGTATCTAATCCTGTTTGCTCCCCATGCTTTCGTACCTCAGCGTCAGTATTAGGCCAGATGGCTGCCTTCGCCATCGGTATTCCTCCAGATATCTACGCATTTCACCGCTCCACCGGAAGTTCCGCACGCCCCTATCCCCCTCGAGGCGGCCAGTATCAGAGGCACTTCCCCAGTTGAGCTGGGGGCTTTCACCCCTGACTTGGCCGCCCGCCTACGCGCCCTTTAAGCCCAGTGATTCCGAGCAACGCTAGCCCCCTTCGTCTTACCGCGGCTGCTGGCACGAAGTTGACC
+
CCCCCGGGGDGGGGGGGGGGGGGGGGGGGGGGGGGGGGGGGGGGGGGGGGGGGGGGGGFGGGFGGGCFGGCFGGGGGGGGGGGGGGGGDFGGGGGGGGGGGGGGGGGGDGGGGGGGGGGGGGGGEG7F:FGGGFGGGGGGGGGFGGFGGGGGGGGDFCGGGGGGGGGFCEFGGGGGGGGGGGGGGFCFFC@FGGGECGGGGGGGGGGGGGGFFCFGGGGGGGGDGEGGGGGGGGFCCE8ECCFFGF7CGG5DGEFC5CEC@GFGGGFFFB>(CGAF*(.)416BFBF7<29<C6);*6)6/
@M02143:5:000000000-JT863:1:1101:22001:9938 1:N:0:44
GACTACTGGGGTATCTAATCCTGTTCGCTCCCCACGCTTTCGCTCCTCAGCGTCAGTATCGGCCCAGAGACCCGCCTTCGCCACCGGTGTTCCTCCTGATATCTGCGCATTTCACCGCTACACCAGGAATTCCAGTCTCCCCTACCGAACTCTAGCCTGCCCGTATCGACCGCAGGCTCGCAGTTGAGCTGCGAGTTTTCACGGTCGACGCGACAAGCCGCCTACGAGCTCTTTACGCCCAATAAATCCGGACAACGCTCGCGCCCTACGTCTTACCGCGGCTGCTGGCACGTAGATGGCC
+
CCCCCGGEGGGGGGGGGGGGGGGGGGGGGGGGGGGGGGGGGGGGGGGGGGGGGGGGGGGGGGGGGGGGGGGGGGGGGGGGGGGGGGGGGGGGGGGGGGGGGGGGGGGGGGGGGGGGGGGGGGGGGGGGGGGGGGGGGGGGGGGGGGGGGGGGGGGGGGGGGGGGGGGGGGGGGDGGEGGGGDGGGGGGGGGGGGGDG?FGGGGGFGGGG8CEGGEGGGGGGGGGGG>DGGGGGGGFDGGGGGGFGGFFGGGGGGGGEG>EFG<EDDFF>8F?D<9>D8@B9;>;0:?(*./8C?;*:53)0
@M02143:5:000000000-JT863:1:1101:9102:9943 1:N:0:44
GACTACAGGGGTATCTAATCCTGTTTGCTCCCCATGCTTTCGTACCTCAGCGTCAGTATTAGGCCAGATGGCTGCCTTCGCCATCGGTATTCCTCCAGATCTCTACGCATTTCACCGCTACACCTGTAATTCTACCATCCTCTCCCATACTCTAGCTTCCCAGTATCGAATGCAATTCCTAAGTTAAGCTCAGGGATTTCACATCCGACTTAAGAAGCCGCCTACGCACGCTTTACGCCCAGTAAATCCGATTAACGCTCGCACCCTCTGTATTACCGCGGCTGCTGGCACAGAGTTAGCC
+
CCCCCGGGFFGGGGGGGGGGGGGGGGGGGGGGGGGGFGGGGGGGGGGFGGGGGGGGGGFGGGGGGGGFGGGGGGGFFGGGGGEFGGGGGGGFGFGGGGGFGGGGFGGGEEGGGGGGGGGGGGGFGGEGGGGGGGGGGGGGGGGGGGGGGGGGGGGGGFGGGGGGGGGGGGCFFGGGGGGGGGGGGGGGGDGFGGGFGGGGGGGGGGGGGGGGGGGGGGGGGGGGGGGGGGDEGGGGGGGGGG<FGGFG6C=DGGGCEGEGFCGGED(452/6:::7;:37>>F>62?:C3F8CB42*44*)
@M02143:5:000000000-JT863:1:1101:11641:9948 1:N:0:44
GACTACACGGGTATCTAATCCTGTTTGCTCCCCATGCTTTCGTACCTCAGCGTCAGTATTAGGCCAGATGGCTGCCTTCGCCATCGGTATTCCTCCAGATATCTACGCATTTCACCGCTCCACCGGAAGTTCCGCACGCCCCTATCCCCCTCGAGGCGGCCAGTATCAGAGGCACTTCCCCAGTTGAGCTGGGGGCTTTCACCCCTGACTTGGCCGCCCGCCTACGCGCCCTTTAAGCCCAGTGATTCCGAGCAACGCTAGCCCCCTTCGTATTACCGCGGCTGCTGGCACGAAGTTGGCC
+
CCCCCFGGGDDCGGGGGGGGGGGGGGGGGGGGGGGGGGGGGGGGGGGGGGGGGGGFGGGGGGGGGGG8FGGGGFGGGGGGGGGGGGDGGGGGGGGGGGGGFGGGGGGGGGGGGGGGGGGGFGGGGGGGCGGGGCGEGFGGGGGGFGCFFGGGBFECFFGGGGGGGGGGFFCFGGGGGGGGFFFCFGGGGGFGDGDE>FFGGGGGGGGGGGFFGE8CEGGGGECCFGGGECCEGGGGGGCGGGGGGGFGGGGGGGGGFGFGEGGGGC>:?17:4C<*C?E3(179?26(9(0(9282*-.)0
@M02143:5:000000000-JT863:1:1101:20342:9977 1:N:0:44
GACTACCCGGGTATCTAATCCTGTTCGCTCCCCTAGCTTTCGCGTCTCAGCGTCAGGAATGGCCCAGCGAGCCGCCTTCGCTACTGGTGTTCCTCCCGATATCTGCGCATTTCACCGCTACACCGGGAATTCCACTCGCCTCTACCATCCTCTAGCCCGGCAGTATCCATCGCACGCCCGAGGTTGAGCCTCAGGATTTCACGACAGACTTACCGAACCGCCTACACGCTCTTTACGCCCAATAAATCCGGACAACGCTCGCCCCCTACGTATTACCGCGGCTGCTGGCACGTAATTAGCC
+
CCCCCGGGGGGGGGGGGGGGGGGGGGGGGGGGGGGGGGGGGGGGGGGGGGGGGGGGGGGGGGGGGGGGGGGGGGGGGGGGGGGGGGGGGGGGGGGGGGGGGGGGGGGGGGGGGGGGGGGGGGGGGGGGGGGGGGGGGGGGGGGGGGGGGGGGGGGGGGGGGGGGGGGGGGGGGGGGGGGGGGGGGGCEGGCFFGGGGGGGGGGGGGGGGGGGGGGGGGGGGGGGGGGGGDGGGGGGDGGGG5CFGGFGGGGGGGGC;D:EFGGGGGFBFBFFGGFGG03),49B?:68DBFBF()2C<2:6
@M02143:5:000000000-JT863:1:1101:5852:9978 1:N:0:44
NNNNNNNNNNNNNNNNNNNNNNNNNNNNNNNNNNN
+
###################################
@M02143:5:000000000-JT863:1:1101:23595:9982 1:N:0:44
GACTACAGGGGTATCTAATCCTGTTTGCTCCCCACGCTTTCGCGTCTCAGCGTCAGTTACGTCCCAGCGAGCTGCCTTCGCAATCGGTGTTCCTCCTGATATCTGCGCATTTCACCGCTACACCAGGAATTCCACTCGCCTCTTCCGCACTCTAGCCCGACAGTATCCACCGGCTTTCGAGGGTTGAGCCCCCGACTTTCACAGCGGACTTACCGGGCCGCCTACACGCTCTTTACGCCCAATGATTCCGGACAACGCTTGCCCCCTACGTATTACCGCGGCTGCTGGCACGTAGTTAGCC
+
CCCCCFGGGGGGGGGGGGGGGGGGGGGGGGGGGGGGGGGGGGGGGGGGGFGGGGGGGGGGGGGGGGGGGGGGGGGGGGGGGGGGGGGGGGGGGGGGGGGGGGGGGGGGGGGGGGGGGGGGGGGGGGGGGGGGGGGGGGGGGGGGGGGGGGGGGGGGGGGGGGGGGGGGGGGGGGGGCEGGGGGGGGGGGGGGGGGGGGGGGGGGGGDGGGGGGGGGGGGGGGGGGGGGGGGGGGGGGGEGGGGGGGFGGGGGGGGGFGFGFGGGGGF6FBFFGGDGGBEF>;>91:FFG:68F:FGGF<?)
@M02143:5:000000000-JT863:1:1101:17251:9994 1:N:0:44
GACTACAAGGGTATCTAATCCTGTTTGCTCCCCACGCTTTCGCGTCTCAGCGTCAGTACCGTCCCAGCGAGCTGCCTTCGCCGTAGGTGTTCCTCCTGATATCTGCGCATTTCACCGCTACACCAGGAATTCCACTCGCCTCTTCCGGACTCTAGCCCGACAGTATCCGCCGGCATCCAAGGGTTGAGCCCTTGACTTTCACAACGGACTTACCGGGCCGCCTACACGCTCTTTACGCCCAATGATTCCGGACAACGCTTGCCCCCTACGTATTACCGCGGCTGCTGGCAAGTAGTTGGCC
+
CCCCCGGGGGGGGGGGGGGGGFFGGGGGGGGGGGGGGGGGGGGGGGGGGGGGGGGGGGGGGGGGGGGGGCEGGGGGGGGGGGGGDGGGGGGGGGGGGGGGGGGGGGGGGGGGGGGGGGGGGGGGGGGGFGGGGGGGGGGGGDGGGGGGGGGGGGGGGGGGFGGGGGGGGGGGCFGGGGGGFGGGFDGGGGGGGCGGGGGGGGGGGGGGGGGGGGG5CGGGGGDCE7FGGGGGGGFGGGGGGGGGGGFGGGGGG5EGBGBGFFGGGG>BF?5>GG9CF<:)-499??@:D1*(24*+260)0
@M02143:5:000000000-JT863:1:1101:24803:10012 1:N:0:44
GACTACAAGGGTATCTAATCCTGTTCGCTCCCCTAGCTTTCGCGCCTGAGCGTCAGGTAAGGCCCAGAGATCCGCCTTCGCCACCGGTGTTCCTCCTGATATCTGCGCATTTCACCGCTACACCAGGAATTCCGATCTCCCCTACCTACCTCTAGCCTGACAGTATCGAATGCAGTCACGGGGTTGAGCCCCGGGATTTCACACCCGACTTGCCAAGCCGCCTGCGCGCTCTTTACGCCCAATGAATCCGGACAACGCTTGCCCCCTACGTATTACCGCGGCTGCTGGCACGTAGTTAGCC
+
CCCCCGGGGGGGGGGGGGGGGGGGGGGGGGGGGGGGGGGGGGGGGGGGGGGGGGGGGGGGGGGGGGGFGGGGGGGGGGGGGGGGGGGGGGGGGGGGGGGGGGGGGGGGGGGGGGGGGGGGGGGGGGGGGGGGGGGGGGGGGGGGGGGGGGGGGGGGGGGGGGGGGGGEGGGGGGGGGCGGGGGGGGGGGGGGGGGGGGGGGGGGGGGGGGGFGGGGGGGGGGGGGGGGGGGGGGGGGGGGGGGGGGFGGGGGGGGGFGFGFFGGFGFFFFF?GFFGG?3@BFFBFFFFGBF1><@8C)5=/
@M02143:5:000000000-JT863:1:1101:25806:10025 1:N:0:44
GACTACTGGGGTATCTAATCCTGTTTGCTCCCCACGCTTTCGCACCTCAGTGTCAGTATCAGTCCAGGTGGTCGCCTTCGCCACTGGTGTTCCTTCCTATATCTACGCATTTCACCGCTACACATGGAATTCCACTTTCCTCTTCTGCACTCAAGTCTCCCAGTTTCCAATGACCCTCCACGGTTGAGCCGTGGGCTTTCACATCAGACTTAAGAAACCACCTGCGCGCGCTTTACGCCCAATAATTCCGGATAACGCTCGCACCCTACGTATTACCGCGGCTGCTGGCACGTAGTTAGCC
+
CCCCCGFFGGGGGGGGGFGGGGGGGGGGGGGGGGGGGGGGGGGGGGGGGGGGGGGGGFGGGGEGGGGGAEF@FFGGGGGGGGGGGGCFDEGGGG9FGEFGGGGGGGGGGGGGGGGGGGGGGGGEGEGGGGGG9FGFGGGGGGG<EFFGGGGGGGG?FFDFFGGGGCFAFGGGCGCFGGGDFEGGGGGGGGC@FGGGGGGGGGGDC9DFGGGCE7DF:EFGGGG6FEDDGGGGGGGGGGGGGGGGGGFGGGG:EGGGFGFGFGGGGGFBF?>BGFFGGBB5;B;>B2?(C1F?C?F8>2:7/
@M02143:5:000000000-JT863:1:1101:4403:10064 1:N:0:44
GACTACCGGGGTATCTAATCCTGTTCGCTCCCCTAGCTTTCGCGTCTCAGCGTCAGGAACGGCCCAGCGAGCCGCCTTCGCTACTGGTGTTCCTCCCGATATCTGCGCATTTCACCGCTACACCAGGAATTCCGATCTCCCCTACCTACCTCTAGTCGGGCAGTATCGGATGCACGCCCGGAGTTGAGCTCCGGGTTTTCACATCCGACTTGCCAAACCGCCTGCGTGCTCTTTACGCCCAATGAATCCGGACAACGCTCGCCTCCTACGTCTTACCGCGGCTGCTGGCACGTAGTTAGCC
+
CCCCCGGGGGGGGDGGGGGGGGGGGGGGGGGGGGGGGFGGGGGGGGGGGGGGGGGGGGGGGDGFGGGGGGGGGGGGGGGGGGGGGGGGGGGGGGGGGGGGGGGGGGGGGGGGGGGGGGGGGGGGFFGGGGGGGGGGGGGGGGGGGGGGGGGGGGGGGCGFGGGGGGGGGDGGGGGGGGGGGGEGGGGGGCFFGGGEGGCEGGGGGGGGGGG7CFGCGGFGDGGGGGGGGGGGGGGGGGGGGGG@CF?FGGGGGGGGEGDGBDGDCFFFFFF?9FACDF5)419;FF?27:FF4:)274)=:
@M02143:5:000000000-JT863:1:1101:3172:10082 1:N:0:44
GACTACAAGGGTATCTAATCCCGTTTGCTCCCCTAGCTTTCGCGCCTCAGCGTCAAGAACAGGCCAGGTAGTCGCCTTCGCCACTGGTGTTCCTCCCGATATCTACGCATTTCACCACTACACCGGGAATTCCACCGGCCTCTGCCTGCCTCCAGTCCCCCAGTATCCCGCGCCCCCTCCCGGGTGAGCCGGGAGATTTCACACAGGACTTAACGGACCACCTGCGCGCGCTTTACGCCCAATAAATCCGGACACCGCTCGCCACCTACGTATTACCGCGGCTACTGGCACGTCGTTAGCC
+
CCCCCGGGGGGGGGGGGGGGGGGGGGGGGGGGGGGGGGGGGGGGEGGGGGGGGGGGGGGGGGGGGGFFGGGGGGGGGGGGGGGGGGGGGGGGGGGGGGGGGGGGGGGGGGGGGGGGGGCGGGGGGGGGGGFGGGGGGGGGGGGGGGGGGGGGFGGEFGGGGGGFFGGGGEEEGGGGGDGGGGGE:CGGGGGECFEGFGGGGCGGGFC5CGGGGGGGGGGCGGGGGE5)*/1?CGGFDEGGGG:FGF?DFGG<GG5*7C:C>EGC8CB?FF@?>>4C7(0.(4((4,9)1(939()298(10
@M02143:5:000000000-JT863:1:1101:6481:10092 1:N:0:44
GACTCTAGGGTCTCTAATCCTGTTTGCTCCCCACGCTTTCGCGTCTCAGCGTCAGTTACGTCCCAGCGAGCTGCCTTCGCAATCGGTGTTCCTCCTGATATCTGCGCATTTCACCGCTACACCAGGAATTCCACTTTCCTCTTCTGCACTCAAGTCTCCCAGTTTCCAATGACCCTCCACGGTTGAGCCGTGGGCTTTCACATCAGACTTAAGAAACCACCTGCGCGCGCTTTACGCCCAATAATTCCGGATAACGCTTGCCACCTACGTATTACCGCGGCTGCTGGCACGAAGTTAGCCG
+
CCCCCFGGGFF,C<FEC<FGA<FGF@C,;CFG@:+@;CE@@F7@FCFG<<+8FFGGECF,;6FEGGCG7BC@<FGGGEFGD@FG7F,,B?FG?FCE@9CCFFG9F4=FGGGFBFG7F:4:FFGDFGGGGGDE9<FFDFFFFFCA@FCD=AFGD9AECD9FEFFGGGF9B,8>FFGGD@<FCCDF7,@FE>4FEFCDGEFFGGEBBCCC6F9EGCGCFGFCGFDGEGGGEGDGGCFC<EGG=FGCEF*??E5CECCD>5@FFCCFGC53;495>?<:93@D>B>B227(9>><G?><;..6)
@M02143:5:000000000-JT863:1:1101:9673:10110 1:N:0:44
GACTACAAGGGTATCTAATCCTGTTTGCTCCCCACGCTTTCGCACATCAGCGTCAGTACCGGGCCAGTGAGCCGCCTTCGCCACTGGTGTTCTTCCGAATATCTACGAATTTCACCTCTACACTCGGAGTTCCACTCACCTCTCCCGGACTCAAGATCGCCAGTATCAAAGGCAGTTCTGGAGTTGAGCTCCAGGATTTCACCCCTGACTTAACAATCCGCCTACGTGCGCTTTACGCCCAGTGATTCCGAGCAACGCTAGCCCCCTTCGTATTACCGCGGCTGCTGGCACGAAGTTAGCC
+
CCCCCGGGGGGGGGGGGGGGGGGGGFGGGGGGGGGGGGGGGGGGGGGGGGGGGGGGGGFGGG7FGDGGGGGGEGGGGGGGGGGGGGGGGGGGGGGGEGGGGGGGGGFGGGGGGGGGFGGGGGGEGGDGGGGGGGFGGGGGGGGGGGGCFGGGCFGCCGGGGCGGGGGCCGAEGGG>EGGGGEFGG,@BFFGGGGGFGGGGGGGGGCFGGGFGGGCF6FGGGGGGGEGGGDGGGGGGGGGGG=C9<:7FCFA35ECGFGFDEGGGG59:@(827<AFG::D6;69?760C:?6DB:CG9AF6
@M02143:5:000000000-JT863:1:1101:3675:10113 1:N:0:44
GACTACCAGGGTATCTAATCCTGTTTGCTCCCCACGCTTTCGAGCCTCAGCGTCAGTAATGAGCCAGTGTGTCGCCTTCGCCACTGGTGTTCTTCCGAATATCTACGAATTTCACCTCTACACTCGGAGTTCCACACACCTCTCTCATACTCAAGACACCCAGTATCAAAGGCAATTCCGAGGTTGAGCCCCGGGATTTCACCCCTGACTTAAATGTCCGCCTACGCTCCCTTTACGCCCAGTAATTCCGAGCAACGCTAGCCCCCTTCGTATTACCGCGGCTGCTGGCACGTAGTTAGCC
+
CCCCCGGGGGGDFGGGGGGGFFGGGGGGGGGGGGGGGDGGGGGGGGGGGGFGGEGGGGGGGGGFGGGGGGGGGGGGGGGGGGGGGGGGGGGGGGGGGGGGGGDFGGGGGGGGGGGGGFGGDGGGGGGGGGGGGGGGGGGCFGGGGGGGGFFFGGGGGGG@FGGFGGGGGGGGGGGGGGGFGGGGGGGGGGGDEGGGEGFFGFGGGGGGGGGGGGGGGGGGGGGGFGDDE<CCFGGGDECCEGGGGGFGGGGGGGFFFGFG>FGF*CBBFBF?596?D<3)39(6(5?(9<=?*44*2:AF)
@M02143:5:000000000-JT863:1:1101:4290:10114 1:N:0:44
GACTACCAGGGTATCTAATCCTGTTTGCTCCCCACGCTTTCGAGCCTCAGCGTCAGTAATGAGCCAGTGTGTCGCCTTCGCCACTGGTGTTCTTCCGAATATCTACGAATTTCACCTCTACACTCGGAGTTCCACATACCTCTCTCACACTCAAGACACCCAGTATCAAAGGCAGTTCCAGAGTTGAGCTCTGGGATTTCACCCCTGACTTAAATGTCCGCCTACGCGCCCTTTACGCCCAGTAATTCCGAGCAACGCTAGCCCCCTTCGTATTACCGCGGCTGCTGGCACGAAGTTGGCC
+
CCCCCGGGGGGGGFGGGGGGGGGGGGGGGGGGGGGGGGGGGGGGGGGGGGGGGGGGGGGGGGGGGGGGGGFGGGGGGGGGGGGGGGGGGGGGGGGGGGDGFGGGGGGGGGGGGGGGGGGGGGGGGGGGGGGGGGGGGGGGFGGGGGGGGGGGGGGGGGGGGFGGGGGGGGGGGG7BEGGGGGGGGEGFGGGGGGGGGGGFFGGGGGGGGGGGGGGGGGGGGGGGGGGGGGGGGFFGDGGGGGGCGGFGGCE<CGFCADDG:CGGGGFFF051*9>FD())3;>FF?F(7:F:C>:2>AF?;
@M02143:5:000000000-JT863:1:1101:12814:10123 1:N:0:44
GACTACAAGGGTATCTAATCCTGTTTGCTCCCCACGCTTTCGCACCTCAGCGTCAGTTACGGGCCAGTGAGCCGCCTTCGCCACTGGTGTTCTTCCCAATATCTACGAATTTCACCTCTACACTGGGAATTCCACTCACCTCTCCCGCACTCGAGACTGCCAGTATCGGAGGCAATTCTGAGGTTGAGCCCCAGGATTTCACCCCCGACTTAACAGTCCGCCTACGTGCGCTTTACGCCCAGTAATTCCGAACAACGCTAGCCCCCTCCGTATTACCGCGGCTGCTGGCACGGAGTTAGCC
+
CCCCCGGGGGGGGGGGGGGGGGGGGGGGGGGGGGGGGGGGGGGGGGGGGGGGGGGGGGGGGGGGGGGGGGGGGGGGGGGGGGGGGGGGGGGGGGGGGGGGGGGGGGGGGGGGGGGGGGGGGGGGGGGGGGGGGGGGGGGGGGGGGGGGGGGGGGGGGGGGGGGGGGGGGGGGGGGGGGGGGGGGGGGGGGGGGGGGGGGGGGGGGGGGGGGGGGGGGGGGGGGGGGGFCDDGGGGGGGGGGGFGGGBFGGGGGGGGFGFGFGGGGGBFE9F1<<<:FBFEFFFF?:?:C:61DBDC4<BF)
@M02143:5:000000000-JT863:1:1101:13515:10128 1:N:0:44
GACTACAGGGGTATCAATCCTGTTTGCTCCCCACGCTTTCGCGTCTCAGCGTCAGTAACGTCCCAGCGAGCTGCCTTCGCCATAGGTTTTCCTCCCGATATCTGCGCATTTCACCGCTACACCAGGAATTCCACTCGCCTCTACCGTCCTCTAGCCCGGCAGTATCCACCGCACGCCCGAGGTTGAGCCTCAGGTTTTCACGGCAGACTTACCGAACCGCCTACACGCTCTTTACGCCCAATAAATCCGGACAACGCTCGCCCCCTACGTATTACCGCGGATGCTGACACGTAGTTAGCCC
+
CCCC@@C6@B7BFFG@F9@CCF@FF<@<@CCFF7@:CEDF;F:@@FG,6,6B:@@<EEE::@CC9FFGFBF7,CCFFEGGGCC,,9<,CC?CAEEEBE+FFFGDF7CFCEFGF?FGGGGGGGGCFDFGGGGGFGDFFFG@FGGGG7DFFGGGGDCGGEGG:CEFGGG9FGGGDGFGGGDCFGGGGGGGGFCCFGG?FGGGGFCEEEFGGGDGGG=CGG>EE*9F?FED5<FGGGG*5EEGCECCGGFG=EGGCGG<B*8*7EDGGC<?7,96FFFF*4))-(((62*(24.4C1)32.6))
@M02143:5:000000000-JT863:1:1101:13533:10130 1:N:0:44
GACTACAGGGGTATCAATCCTGTTTGCTCCCCACGCTTTCGCGTCTCAGCGTCAGTAACGTCCCAGCGAGCTGCCTTCGCCATAGGTGTTCCTCCCGATATCTGCGCATTTCACCGCTACACCAGGAATTCCACTCGCCTCTACCGTCCTCTAGCCCGGCAGTATCCACCGCACGCCCGAGGTTGAGCCTCAGGTTTTCACGGCAGACTTACCGAACCGCCTACACGCTCTTTACGCCCAATAAATCCGGACAACGCTCGCCCCCTACGTATTACCGCGGCTGCTGGCACGTAGTTAGCCG
+
CCCCCGGGGGGGGGGGGGGGGGGGGGGGGGGGGGGGGGGGGGGGGGGGGGGGGGGGGGGGGGGGGGGGGGGGGGGGGGGGGGGGGGGGGGGGFGGGGGGGGGGGGGGGGGGGGGGGGGGGGGGGGGGGGGGGGGGGGGGGGGGGGDGGGGGGGGGGGFGGGGGGGGGGGGGGGGGGGGGGGGGGGGGGGGGGGGGGGGGGGGGG>EGGGGGGGGDGGGGGGGGGGGGGGGGGGGGDGGGGFGGGGG?GGEGGGEGDDDFCEGGGGG<<>8959:A2908593368>632<5354722.60)
@M02143:5:000000000-JT863:1:1101:26812:10185 1:N:0:44
GACTACAAGGGTATCTAATCCTGTTCGCTCCCCACGCTTTCGCTCCTCAGCGTCAGTATCGGCCCAGAGATCCGCCTTCGCCACCGGTGTTCCTCCTGATATCTGCGCATTTCACCGCTACACCAGGAATTCCGATCTCCCCTACCGCACTCTAGTCTGCCCGTACCCACTGCAGGTCCAGGGTTAAGCCCTGGATTTTCACAGCAGACGCGACAAACCGCCTACGAGCTCTTTACGCCCAATAATTCCGGACAACGCTTGCGCCCTACGTATTACCGCGGCTGCTGGCACGTAGTTAGCC
+
CCCCCGGGGGGGGGGGGGGGGGGGGGGGGGGGGGGGGGGGGGGGGGGGGGGGGGGGGGGGGGGGGGGGGGGGGGGGGGGGGGGGGGGGGGGGGGGGGGGGGGGGGGGGGGGGGGGGGGGGGGGGGGGGGGGGGGGDGGGGGGGGGGGGGGGGGGGGGGGGGGGGGGGGGGGGGGGGFFFGGGGGGGGGGGGGGGGGGGGGGGGGGGGFGGGGGGGGGGGGEGGGGGGGGGGGGGGGGGGGD=CFGGFGGGGGGGGGFGFGFGGGGGBFF<F?GGFGGFEEF9>FFD@>C:?<F?58CA240
@M02143:5:000000000-JT863:1:1101:20609:10195 1:N:0:44
GACTACAGGGGTATCTAATCCCGTTCGCTCCCCTGGCTTTCGCACCTGAGCGTCAGGTACTCCCCAGGACACTGCCTTCGCCTTTGGTGTTCCTCCGGATCTCTACGCATTTCACCACTCCACCCGGAATTCCGTGTCCCTCTGAAGCCCTCAAGTCTGCCAGTTTTCAAAGCACTTTGGTGGTTGAGCTACCAACTGTCACTCCAAACTTAACAGACCGCCTGCGTGCGCTTTACGCCCAGTAACTCCGGACAACGCTCGCCCCCTACGTATTACCGCGGCTGCTGGCACGTAGTTAGCC
+
CCCCCGGGGGGGGGGGGGGGGGGGGFGGGGGGGGCDGGGGGGGGGDG@FGGGGGGGGGGGFGGGGGGCG@EFGGGGGGGGGGGEGGGGGGGGGGGGC:FGGGGGGGGGGGGGGGGGGGGEGGGFCGDGGGGGGG@?FFFGGGGGA?FD,DFGGGGGGGCGFGGGGGGGGGAFCFGFGC,:BFGGGGGGGCEFCGFCG,EFGG;>FGDFGGGGGEGCGGGGGGG=FGCDGGGGGGGGGGGGGFGGGCFGGG>DEGGGFGFC@GGGEGBFFFFFGGFGG?FF69>FF7?07<FBF?4*::<=)
@M02143:5:000000000-JT863:1:1101:24917:10202 1:N:0:44
GACTACCGGGGTATCTAATCCTGTTTGCTCCCCACGCTTTCGCGCCTCAGCGTCAGAACCGGACCAGTTAGCCGCCTTCGCCACTGGTGTTCTTGCGAATATCTACGAATTTCACCTCTACACTCGCAGTTCCGCCGACCTCTTCCGGTCTCGAGATCTTCAGTATCGAAGGCAATTCCAGGGTTGAGCCCTGGGCTTTCACCCCCGACTTAAAGATCCGCCTACGCGCCCTTTACGCCCAGTGATTCCGAGCAACGCTAGCCCCCTTCGTATTACCGCGGCTGCTGGCACGAAGTTAGCC
+
CCCCCGGGGGGGGGGGGGGGGGGGGGGGGGGGGGGGGGGGGGGGGGGGGGGGGGGGGGGGGGGGGGGGGGGGGGGGGGGGGGGGGGGGGGGGGGGGGGGGGGGGGGGGGGGGGGGGGGGGGGGGGGGGGGGGGGGGGGGGGGGGGGGGGGGGGFGGGGGGGGGGGGGGGGGGGGGGGGGGGGGGGGGGGGGGGGGGGGGGGGGGGGGGGGGGGGGGGGGGGGGGGGGGGGGGGGGGGGGGGGGGGGFGGGGGGGFFEGEDEGGGGGFFFFFFGGFGG0@B>>6>FFF:DBFFDB>@F99F/
@M02143:5:000000000-JT863:1:1101:2357:10224 1:N:0:44
GACTACCCGGGTATCTAATCCGGTTCGCTCCCCACACTTTCGCTCCTCAGCGTCAGGTAATGCCCAGAGAACCGCCTTCGCCACCGGTGTTCCTCCTGATATCTGCGCATTTCACCGCTACACCAGGAATTCCGTTCTCCCCTGCATACCTCTAGTCTGCCCGTATCGGAAGCAGGCTCAGGGTTAAGCCCTGAGTTTTCACTCCCGACGCGACAAACCGCCTACGAGCCCTTTACGCCCAATAATTCCGGACAACGCTCGCGCCCTACGTATTACCGCAGATGCAGGCCAGTAGTTAGCC
+
C@BCC@EF@CC:CECDFGGGGDGGGCECEGGFFGGGGFGGFGGGGGGGGGGGGGGGGCF@CFGGGGFCFDFGGGGGGGFGGCGGFGGEGGEGGFDFGGGGDA5EFACEEEGGGGGFFGGGGGG<FFEGGDDDGGGGGFGCFGGGEFGGFGGGGGGGFFGFGGEGGGFGGGGGGGGGGGGCFGGGGGFGGGGDFFFFGCFCCC,CB>:;EC*8EGGGGCC5CCG52:ADGDC?C?7CDE*:EGGGGGFCCF=CEE:CEGDCB=9:*9>?4:>8**67*370((.6<-*()()(*.9:C<)=)
@M02143:5:000000000-JT863:1:1101:13381:10226 1:N:0:44
GACTACAGGGGTATCTAATCCTGTTCGCTCCCCACGCTTTCGCTCCTCAGCGTCAGTATCGGCCCAGAGACCCGCCTTCGCCACCGGTGTTCCTCCTGATATCTGCGCATTTCACCGCTACACCAGGAATTCCAGTCTCCCCTACCGAACTCCAGCCTGCCCGTATCGACCGCCGGCCCGCAGTTGAGCCACGGGTTTTCACGGACGACGCGACAAGCCGCCTACGAGCTCTTTACGCCCAATAAATCCGGACAACGCTCGCGCCCTACGTCTTACCGCGGCTGCTGGCACGTAGTTGGCC
+
CCCCCGGGGGGGGGGGGGGGGGGGGGGGGGGGGGGGGGGGGGGGGGGGGGGGGGGGGGGGGGGGGGGGGGGGGGGGGGGGGGGGGGGGGGDGGGGGGGGFGGGGGGDGGGGGGGGGGGCEGGGGGGGGGGGGGGGGGAFGGGGGGGGGGGGGGGGGGGFGGGGGGGGGGGGGGGGGGGGGGGGGEGDFGGGGGGGEEGGGGGGGGGGGGG5:EE=EDGGGGGDGGGGGGDG7CGDGDDGGGFGFGG6F?CGGGDGD:<):>:5CCDFFF0)4974:6:@D;60362?(*.965:5;D9,6)
@M02143:5:000000000-JT863:1:1101:26878:10242 1:N:0:44
GACTACTAGGGTATCTAATCCTGTTTGCTCCCCACGCTTTCGCGCCTCAGTGTCAGTTACAGACCAGAAAGTCGCCTTCGCCACTGGTGTTCCTCCATATCTCTACGCATTTCACCGCTACACATGGAATTCCACTTTCCTCTTCTGCACTCAAGTCTCCCAGTTTCCAATGACCCTCCACGGTTGAGCCGTGGGCTTTCACATCAGACTTAAGAAACCACCTGCGCGCGCTTTACGCCCAATAAATCCGGACAACGCTTGCCCCCTACGTATTACCGCGGCTGCTGGCACGTAGTTGGCC
+
CCCCCGGGGGGFGGGGGGGGGGGFFGGGGGGGGGGGGGGGGGGGGGGGGGGGGGFFFGGGGGGGGGGGGGGGGFGGGGGGGGGGGGGGDGGFGGFGGGGGGGGGGGGGGGGGGGGGGGGGGGGGGGGGGGGGGGGGGGGGGGGGGGGGGGGGGGGGGGGGGGGGGGGGGGGGFFFGGGGGGGGGGGGGGGGDGGGGGGGGGGGGGGGGGGGGGCGGGGFGGGCGFGGGGGGDGGGGGGGGGGGGFGAF6CEDEGGFEG>GFG4EGGF?FFFFGGFGG1;5>;B><>F:5:6<7?>EC<76)
@M02143:5:000000000-JT863:1:1101:9304:10255 1:N:0:44
GACTACAAGGGTATCTAATCCTGTTCGCTCCCCACGCTTTCGCACCTCAGCGTCAGAACAAGCCCAGTTGGCCGCCTTCGCCTCTGGTATTCCTCCGGATCTCTACGCATTCCACCGCTACACCCGGAATTCCGCCTGCCCCTACAGTGCTCGAGCCCGGGAGTTCGCACGGCCGACCCGGGGTTGAGCCCCGGGCTTTCACCGCACGCTTCCCGCGCCGCCTACGCGCCCTTTACGCCCAGTGATTCCGGACAACGCTCGCCCCCTACGTATTACCGCGGCTGCTGGCACGTAGTTAGCC
+
CCCCCGGGGGGGGGGGGGGGGGGGGGGGGGGGGGGGGGGGGGGGGGGGGGGGGGGGGGGGGGGGGGGGGGGGGGGGGGGGGGGGGGGGGGGGGGGGGGGGGGGGGGGGGGGGGGGGGGGGGGGGGGGGGGGGGGGGGGGGGGGGGGGGGGGGGGGGGGGGGGGGGGGGGGGGGGGGGGGGGGGGGGGGGGGGGGGGGGGFFGGGGGGGGGDGGGGGDEGGGGGDGGGGGGGGGFGGGGGGGGGGGGFGF6EDEGGGFGDGDGGGGGBB>:777D>FG0>32,(7B:?:G2*2F:)*:><46
@M02143:5:000000000-JT863:1:1101:19249:10273 1:N:0:44
GACTACTGGGGTATCTAATCCTGTTTGCTACCCACGCTTTCGCGTCTCAGTGTCAGTAACCGTCCAGATGGCCGCCTTCGCCACAGGTGTTCCTCCCGATATCTACGAATTTCACCTCTACACCGGGAATTCCGCCATCCCCTCCGGTACTCAAGCGAGTGAGTATCGAATGCACTTCCTTGGTTGAGCCAAGGGATTTCACACCCGACTTTACTCGCCACCTACACGCGCTTTACGCCCAGTAATTCCGAACAACGCTTGCACCCTCTGTATTACCGCGGCTGCTGGCACAGAGATAGCC
+
CCCCCGGGGGDGGGGGGGGGGGGGGGGGGGGGGGGGGGGGGGGGGGGGGGGGGGGGGGGGGGGGGGGGGGGGGGGGGGGGGGGGGGGGGGGGGGGGGGGGGGGGGGGGGGGGGGGGGGGGGGGGGGGGGGGGGCFGGGGGGGGGGGGGGGGGGGGGEGGGGGGGGGGGGGGGGGGGGGGGGGGGGGGGGGGGGGGGGGGGGGGGGGGGGGGGGGGGGGGGGGGGGGGDGGGGGGGGGGGGGGGGGGFGGGGGGGGGFGFGFFGGGGFFFFFFGGFGGBBD9>FFF>F0D?F7*.0*:<AF?
@M02143:5:000000000-JT863:1:1101:4907:10277 1:N:0:44
GACTACTAGGGTATCTATCCCGTTTGCTCCCCTAGCTTTCGCGCCTCAGCGTCAAGAACAGGCCAGGTAGTCGCCTTCGCCACTGGTGTTCCTCCCGATATCTACGCATTTCACCACTACACCGGGAATTCCACTTCCCTCTCCTGCCTTCAAGTCGAGCAGTCTCGAATGACCCTCCCCAGTTAAGCCGGGGGCTTTCACATTCGACTTATTCGACCGCCTGCGCGCTCTTTACGCCCAGTAAATCCGGACAACGCTTGCCACCTACGTATTACCGCGGCTGCTGGCACGTAGTTAGCCC
+
CCCCCGGGGGGGGGGGGGGGGFEGGEFEDFGGGGFEEGGF7@@@FCGF<FCEG:FFEGGGEGGGGCEGFGFFCCGFGGFGGEGC=E?,CFFFFGGGGGGG=FEBFDFGGGGCEGGGFCFDCGG:=F=FFG9EFF<FGGGFG,=FDGGGCEFAFBFFFGEDCDG,8CCFGFGGG@<F?E::>CFFFC,@FGE*>FCEFFFCGGEFG9EEEGDFGGGFEGCCECCD8=8C/<3<FCGDGGE5A<FFGG?FEGEDGFG)>DE57C>FGG:B5(*66:6?14)5,((,.)9408)472)<244?)
@M02143:5:000000000-JT863:1:1101:11319:10286 1:N:0:44
GACTACCAGGGTATCTAATCCCGTTCGCTCCCCTGGCTTTCGCGCATCAGCGTCAGTGTCGGCCCAGCTACCCGCCTTCGCCGCAGGTGTTCCTCTCGATATCTACGCATTTCACCACTACACCGGGAATTCCACTTCCCTCTCCTGCCTTCCAGTCGAGCAGTATCGCGTGACCCTCCCCAGTTGAGCCGGGGGCTTTCACACGCGACTTGCACGACCGCCTGCGCGCTCTTTACGCCCAATGATTCCGGACAACGCTCGCCTCCTACGTGTTAACGCGGCTGCTGGCACGTAGTTAGCC
+
CCCCCGGGGGGGGGGGGGGGGGGGGGGGGGGGGGGGGGGGGGGGGGGGGGGGGGGGGGGGGGGGGGGGGGGGGGGGGGGGGGGGGGGGGGGGGGGGGGGGGGGGGGGGGGGGGGGGGGGGGGGGGGGGGGGGGGGGGGGGGGGGGGGGGGGGGGGGGGGGGGFFGGGDGGCGGGGGGGGGGGGGGGGGGGGGGGGGGGGGGGGGGGGGGGGFFGGGGGGGGGGGGGGDGGGGDGGGGGGGGGGGGGFGGGGGGGGGEC):>5D8EFF??:)294<*::EE916>:0F751*,>05?><4F)
@M02143:5:000000000-JT863:1:1101:24230:10293 1:N:0:44
GACTACAAGGGTATCTAATCCTGTTCGCTCCCCACGCTTTCGCTCCTCAGTGTCAGTATCAGTCCAGGTGGTCGCCTTCGCCACTGGTGTTCCTTCCTATATCTACGCATTTCACCGCTACACAGGAAATTCCACCACCCTCTACCATACTCTAGCTTGCCAGTTTTGGATGCAGTTCCCAGGTTGAGCCCGGGGATTTCACATCCAACTTAACAAACCACCTACGCGCGCTTTACGCCCAGTAATTCCGATTAACGCTTGCACCCTCTGTATTACCGCGGCTGCTGGCACGTAGTTAGCC
+
CCCCCGGGGGGEGGGGGGGGGGGGGGGGGGGGGGGGGGGGGGGGGGGGGGEEGFFGGGGGGGFGGGGGEFGGGGGGGGGGGGGGFGGGGFGGGGGGGGGGGGGGGGGGGGGGGGGGGGGGGGGGGGGGGGGGGGGGGGGGGGGGGGGGGGGGGGGGGGGGGGFGGGGFGGGGGGGGGGGGCFGFGGGGGGGGGGGGGBGGGGGFFGGGGGGGGGGGGGGGGGGGGGGGGGGGGGGGGGEGEFGGGGF7EGGGGGGG>DFGFGGGFGF???FAGFFFGFBBF;F9:7?0<?@057FEGFFF9
@M02143:5:000000000-JT863:1:1101:9296:10309 1:N:0:44
GACTACACGGGTATCTAATCCTGTTTGCTCCCCACGCTTTCGCACCTCAGTGTCAGTATCAGTCCAGGTGGTCGCCTTCGCCACTGGTGTTCCTTCCTATATCTACGCATTTCACCGCTACACAGGAAATTCCACCACCCTCTACCATACTCTAGCTTGCCAGTTTTGGATGCAGTTCCCAGGTTGAGCCCGGGGATTTCACATCCAACTTAACAAACCACCTACGCGCGCTTTACGCCCAGTAATTCCGATTAACGCTCGCACCCTCTGTATTACCGCGGCTGCTGGCACAGAGTTAGCC
+
CCCCCGGGGGGGGGGGGGGGGGGGGGGGGGGGGGGGGGGGGGGGGGGGGGGGGGGGGGGGGGGGGGGGGGGGGGGGGGGGGGGGGGGGGGGGGGGGGGGGGGGGGGGGGGGGGGGGGGGGGGGGGGGGGGGGGGGGGGGGGGGGGGGGGGGGGGGGGGGGGGGGGGGGGGGDGGGGGGGGGGFGGGDGGGGGGGGGGGGGGGGGGGGGGGGGGGGGGGGGGGGGGGGGGGGGGGGGGGGGGGGGGGFFGGGGGGGGFGFGFGGGGGF?FFFAFFFGFFF@9B>92?@2D??.0.)+*-.=6
@M02143:5:000000000-JT863:1:1101:20870:10320 1:N:0:44
GACTACAAGGGTATCTAATCCTGTTCGCTCCCCACACTTTCGCTCCTCAGCGTCAGGTAATGCCCAGAGAACCGCCTTCGCCACCGGTGTTCCTCCTGATATCTGCGCATTTCACCGCTACACCAGGAATTCCAGTCTCCCCTGCAACACTCTAGTTTGCTCGTATCGACTGCAGACCCGAGGTTGAGCCTCGGGATTTCACAGCCGACGCAACAAACCGCCTACGAGCTCTTTACGCCCAATAATTCCGGACAACGCTCGCACCCTACGTGTTACCGCGGCTGCTGGCACGTAGTTGGCC
+
CCCCCGGGGGGGGGGGGGGGGGGGGEGGGGGGGGGDGGGGGGGEGGGGGGGGGGGGFDFFAFGGGGGGCFDGGGGGGGGGGGGGGGGGGGGGEGFG<5FGGGGGFGGGGGGGGGGGEGGGGGGDGGCGFGGGGGDEFFGGGFGCGFGEGGGGFGGEFGCF<9FGGGGGGC:FGGFC:D<F:FGGGGGGGG7FCFG:FGGGGGG9FGGGGCBEGGG>CGGGGGGGGGGGG3DGGFGGGGGGGCFCFGFGGG57CCGGFGF5@G)?GGF?F67(9<AGG:DEF>>B:09:DBFB5<5*:)(7/
@M02143:5:000000000-JT863:1:1101:2347:10323 1:N:0:44
GACTACCAGGGTATCTAATCCTGTTTGCTCCCCACGCTTTCGCGCATCAGCGTCAGAACCGGACCAGTTAGCCGCCTTCGCCACTGGTGTTCTTGCGAATATCTACGAATTTCACCTCTACACTCGCAGTTCCACTAACCTCTTCCGGTCTCTAGCCAAACAGTATCGAAGGCAATTCCAGGGTTGAGCCCTGGGCTTTCACCCCCGACTTGAATGGCCGCCTACGCGCCCTTTAAGCCCAGTGATTCCGAGCAACGCTCGCCCCCTTCATATTACCGCGGCTGCTGGCCCGAAGAAAGCC
+
CCCCCGFFEGGGGGCFGGGGGFGGFGGGDEFGEFGFEGGGGGGDF+BFDGFCGGG7FFGGDEGGDGGGAFGGGEG>FGGGGCGG8CFGGFFFGGGGGEGGGFGGFGGCGCD9FFFGCC95EF=FGGDF:+E<FGGGGGGGFGGGFGD+@>FGFG9FGGGGGGG,DF93+FC<F,,DCEAFFGGDECCBFG*FGFFFGGGGGGGGCEGGGG>+++9BCFG5:ECCC558CCDGFGG**:+;*>039:*7CCC):CFF;G>*051;:5;?:)*)0:4>7()7((4(40/(*()-9()**(()0
@M02143:5:000000000-JT863:1:1101:25973:10324 1:N:0:44
GACTACAGGGGTATCTAATCCTGTTTGCTCCCCACGCTTTCGCACCTCAGTGTCAGTATCAGTCCAGGTAGTCGCCTTCGCCACTGGTGTTCCTTCCTATATCTACGCATTTCACCGCTACACAGGAAATTCCACTACCCTCTACCATACTCTAGCTTGCCAGTTTTGGATGCAGTTCCCAGGTTGAGCCCGGGGATTTCACATTCAACTTAACAAACCACCTACGCGCGCTTTACGCCCAGTAATTCCGATTAACGCTTGCCACCTACGTATTACCGCGGCTGCTGGCACGTAGTTAGCC
+
CCCCCGGGFGGGGGGGGGGGGGGGGGGGGGGGGGGGGGGGGGGGGGGGGGGGGGGGGGGGGGGGGGGGGGGGGGGGGGGGGGGGGGGGGGGGGGGGGGGGGGGGGGGGGGGGGGGGGGGGGGGGGGGGGGGGGGGGGGGGGGGGGGGGGGGGGGGGGGGGGGGGGGGGGGGGGGGGGGGGGGGGGGGGGGGGGGGGGGGGGGGGGGGGGGGGGGGGGGGGGGGGGGGGGGGGGGGGGGGGGGGGGGFGGGGGGGGGFGFGFGGGCD::?<F>GGACF(3<>00;?FFFG?*197FGFA>*)
@M02143:5:000000000-JT863:1:1101:12587:10327 1:N:0:44
GACTACACGGGTATCTAATCCTGTTTGCTCCCCTAGCTTTCGCGCCTCAGCGTCAGGCAAGGCCCAGAGATCCGCCTTCGCCACCGGTGTTCCTCCTGATATCTGCGCATTTCACCGCTACACCAGGAATTCCACTACCCTCTCCCACACTCGAGCCACATGGTTTCGAATGCAATTCCCGGGTTGAGCCCGGGGCTTTCACACCCGACCTGCGTGGCCGTCTGCGTACGCTTTACGCCCAATAAATCCGGACAACGCTTGCCCCCTACGTATTACCGCGGCTGCTGGCAAGTAGTTAGCC
+
CCCCCGGGGGGGGGGGGGGGGGGGGCFGGGGGGGGGGGGGGGGGGGGGGGGGGGGGGGGGGGGGGGGGGGGGGGGGGGGGGGGGGGGGGGGGGGGGGGGGGGGGGGGGGGGGGGGGGGGGGGGGGGGGGGGGGGGGGGGGGGGGGGGGGGGGGGGGGGGGGGGGGGGGGGGGGGGGGGGGGGGGGGGGGGGGGGGGGGGGGGGGGGGGGGGGGGGGGGGGGGGGGGE<EDGGEGGGGGGGGGGGGC/CFGGGGGGGFGFGFGGGGGFBFFFFG<>FG6:>B19>?:?07,/(259AG9)80
@M02143:5:000000000-JT863:1:1101:9291:10328 1:N:0:44
GACTACACGGGTATCTAATCCTGTTTGCTCCCCACGCTTTCGCACCTCAGTGTCAGTATCAGTCCAGGTGGTCGCCTTCGCCACTGGTGTTCCTTCCTATATCTACGCATTTCACCGCTACACAGGAAATTCCACCACCCTCTACCATACTCTAGCTTGCCAGTTTTGGATGCAGTTCCCAGATTGAGCCCGGGGATTTCACATCCAACTTAACAAACCACCTACGCGCGCTTTACGCCCAGTAATTCCGATTAACGCTCGCACCCTCTGTATTACCGCGGCTGCTGGAACAGAGTTAGC
+
CCCCCGGFGGGGGGGGGGGGGGGGGGGGGGGGGGGGGGGGGGGGGGGGGGGGGGGGGGGFGGGGGGFGCFGGGGGGGGGGGGGGGGGGGGGGGFGFGGGGGGGGGGGGGGGGGGGGGGGGGGGGFGFGGGGG9FFFFGGGGGGGGGGGGGGGGGGGG,AFGGGGGGGGGGGGGGFGGGGGGGGCGGDGGGGGGGGGGGGADGGGGGFGGGGGGGGEGGGGGGGGGGGGCDDEGGGGGGGGDGCFGGFGGGGD*:C*7C:EE*CEE301)49<FF<7D1>EB6>047?(186.2.030.5*
@M02143:5:000000000-JT863:1:1101:25715:10330 1:N:0:44
GACTACACGGGTATCTAATCCTGTTTGCTACCCACGCTTTCGAGCCTCAGTGTCAGTGACAGTCCAGAGAGCCGCTTTCGCCACCGGTGTTCCTCCATATATCTACGCATTTCACCGCTACACATGGAATTCCACTCTCCTCTTCTGCACTCAAGTCTCCCAGTTTCCAATGCCCCTCCACGGTTGAGCCGGGGTCTTTCACGCACGACGCCGCGAACCACCTGCGAGCGCTTTACGCCCAATAATTCCGGATAACGCTTGCCCCCTACGTATTACCGCGGCTGCTGGCACGTAGTTAGCC
+
CCCCCGG9FGGGGGGGGGGGGGGGGAFGGDGGGG;FEGGGGG86FGGGGG@FGGGGC6EFGGCFGGGGGGCF<FGBFGGGGGGCGGGGGGGGGGGGCAFGGGGGEGGGGGGCGGGGGGGGGGG<<FGGGGGGGGEGGGGG9FGAFGGGGGGG@FGGGGEGGCFF;,EGGE?F<3,@FEG>CFGGGBFGGG8<FE>EFGGGGGG>:8CGGGG:1C8EEGG*=EG6CEGGGCGEEGGGGGGGGGC?FGFGGGGGGGGGFGF*>G68CDBFFFFFGGBGF83>>29FFB?2C?FFGFFGGFBF6
@M02143:5:000000000-JT863:1:1101:15534:10339 1:N:0:44
GACTACCCGGGTATCTAATCCTGTTCGCTCCCCACGCTTTCGCTCCTCAGCGTCAGTTGTTGCCCAGAGACCCGCCTTCGCCACCGGTGTTCCTCCTGATATCTGCGCATTTCACCGCTACACCAGGAATTCCACTCGCCTCTCCCGCACTCGAGCCCGACAGTATCCACCGGCATTCGAGGGTTGAGCCCCCGACTTTCACAGCGGACTTACCGGACCGCCTACACGCTCTTTACGCCCAATGATTCCGGACAACGCTTGCGCCCTACGTATTACCGCGGCTGCTGGCACGTAGATAGCC
+
CCCCCGGGGGGGGGGGGGGGGGGGGGGGGGGGGGGGGGGGGGGEGGGGGGGGGGGGGGGGGGGGGGGGGGGGGGGGGGGGGGGGGEFGGEFGGGGGGGGGGGGGGGGGGGGGGGGGGGGGGGGGGGGGGGGGGGGGGFGGGGGGGGGGGGGGCGGGGGGGGGGGGGGGGGGGGGGGGGGGGGGGGGFGGGGGGGGGGGGGGGGGGGGGGGGGGGGCEGGGGGGGGGGGGGGGGGGGDGGGGGGFEFFGGGGGGGGGFGFEFGGGAD>FFBFBGGDG76EFF;9>FF)473=:F:)*24<F9
@M02143:5:000000000-JT863:1:1101:13448:10342 1:N:0:44
GACTACCAGGGTATCTAATCCTGTTCGCTCCCCACACTTTCGCTCCTCAGCGTCAGGTCATGCCCAGAGAACCGCCTTCGCCACCGGTGTTCCTCCTGATATCTGCGCATTTCACCGCTACACCGGGAATTCCACTCGCCTCTACCATCCTCTAGCCCGGCAGTATCCATCGCACGCCCGAGGTTGAGCCCTGGACTTTCAGAGCGGACTTACCGGGCCGCCTACGCGCGCTTTACGCCCAATGATTCCGGACAACGCTAGCCCCCTACGTATTACAGCGACTGCAGGCACGTAGTTAGCC
+
CCCCCGGGFDCEEGGGGGGGGGGCFGGGG<FGGGGGGGCGGEGGGGFGGFGE,FBFCFGGGGGGGGFGGGGGGEGD@EGDGFGGE>FFGEFFGGGGCFFFGGFEEG@EGGGGGGGGGGGGGGGGGGG@@FGGGGGGGC7C=FBFFA>DABFGGGFFGGGEGEFGGGGGGECFGGG@:7FG:CGGFCG:FCGF7@FGFGGGFCCFGGGGGGGGGGDGGGGGGGGEGEGDEGGGDCFFGGDEGGGGGF/CFG=CGGGGFGFGBGGF>C;B::52CDA>*,6)(421<))(),)-185;:))*)
@M02143:5:000000000-JT863:1:1101:2235:10345 1:N:0:44
GACTACCCGGGTATCTAATCCTGTTTGCTCCCCACGCTTTCGCGCCTCAGCATCAGAACCGGGCCAGAGAGCCGCTTTCGCCACCGGTGTTCCAGCCAATATCTACGAATTTCACCTCTACACTGGCTATTCCACCCTCCTCTCCCGGTCTCCAGCCCCACCGTCTCGGGTGCCGTTCCGGGGTTGAGCCCCGGGCTTTCACACCCGACTGATAGAGCCGCCTGCGCGCCCTTTACGCCCAGTGATTCCGAACAACGCTAGCCCCCTCCGTATTACCGCGGCTGCTGGCACGAAGTTAGCC
+
CCCCCGGGGGGGGGGGGGGGGGGGGGGGGGGGGGGGGGGGGGGGGGGGGGGGGGGGGGGGGGGFFGGGGGGGGGGGGGGGGGGGGGGGGGGGGGGGGGGGGGGGGGGEGGGGGCGGGGGGGGGGFGGGGGGGGGGGGGGGGGGGDGGCGGGGFBFGGGGGGGGGG7FF<CFDGGGGGGGGFEEGGFG7FGFEFFGGGGGGGGGGGGGEGDE6CFFG7CFGGGGGGGGGGGGGGGGGGGGGGGGGGGFGG6EDGEGGFGFE>EGG859BF0>?FG2>C:@B>6>F:BF0D7F<C();:-)8)
@M02143:5:000000000-JT863:1:1101:5257:10349 1:N:0:44
GACTACCCGGGTATCTAATCCTGTTCGCTCCCCACACTTTCGCTCCTCAGCGTCAGATCATGCCCAGAGAACCGCCTTCGCCACCGGTGTTCCTCCTGATATCTGCGCATTTCACCGCTACACCAGGAATTCCAGTCTCCCCTGCAACACTCAAGTCGGCCCGTATCGACTGCAGGCCCGGAGTTGAGCTCCGGGTTTTCACAGCCGACGCGACCAACCGCCTACGAGCTCTTTACGCCCAATAATTCCGGACAACGCTTGCACCCTACGTATTACCGCGGCTGCTGGCACGTAGTTAGCC
+
CCCCCGGGGGGGGGGGGGGGGGGGGGGGGGGGGGGGGGGGGGGGGGGGGGGGGGGGGGGGGGGGGGGGGGGGGGGGGGGGGGGGGGGGGGGGGGGGGGGGGGGGGGGGGGGGGGGGGGGGGGGGGGGGGGGGGGGGGGGGGGGGGGGGGGGGGGGGGGGGGGGGGGGGFGGGGGGGGGGGGGGGGGGGGFFGGGGGGGGGGGGFGGGGGGGGEGGEGGGGEEDGGGGDGGGGGGGGGGGGGGGGGGFGFGGGGGFCDCEC@FFGGGFBFBFDGFA724E>;>>>?>F:D?F?<1@CC<DF6
@M02143:5:000000000-JT863:1:1101:26680:10351 1:N:0:44
GACTACCAGGGTATCTAATCCTGTTTGCTCCCCACGCTGTCGCGCCTCAGCGTCAGTAACAGGCCAGCTCGCCGCCTTCGCCACCGGTGTTCTTCCCAATATCTACGAATTTCACCTCTACACTCGGAGTTCCACACACCTCTCTCATACTCAAGACACCCAGTATCAAAGGCAATTCCGAGGTTGAGCCCCGGGATTTCACCCCTGACTTAAATGTCCGCCTACGCTCCCTTTACGCCCAGTAATTCCGGACAACGCTCGCACCCTACGTATTACCGCGGCTGCTGGCACGTAGTTGGCC
+
CCCCCGGGGGGGGGGGGGGGGGGGGGGGGGGGGGGGGGGGGGGGGGGGGGGGGGEGGGGGGGGGGGGGGGGGGGGGGGGGGGEGGGGGGGGGGGGGGGGGGGGGGGGGFGGGGGGGGGGGGGGGGGDGGGGGGGGGGGGGGGGGGGFFGGGGGGGDGGGGGGGGGGGGFFFGGGEGGGGGGGGGGGGGGGGGGGGDEGGGGGGGGGGGGGGGGGGFGGGGGGGGGGGGGGGGGGGGGGGGGGGC?CFGGGDGGGFGFGFGFGDGGGFFFFFFGGAGG0>>>>>BB>),51F<F:)20:0?7
@M02143:5:000000000-JT863:1:1101:27740:10354 1:N:0:44
GACTACAAGGGTATCTAATCCTGTTCGCTCCCCTAGCTTTCGCGTCTCAGCGTCAGGAATGGCCCAGCGAGCCGCCTTCGCTACTGGTGTTCCTCCCGATATCTGCGCATTTCACCGCTACACCGGGAATTCCACTCGCCTCTACCACCCTCTAGCCCGGCAGTATCCACCGCACGCCCGGGGTTGAGCCCCAGGTTTTCACGGCAGACTTACCGAACCGCCTACACGCTCTTTACGCCCAATAATTCCGGACAACGCTCGCCCCCTACGTATTACCGCGGCTGCTGGCACGTAGTTAGCC
+
CCCCCGGGGGGAFGGGGGGGGGGGGGGGGGGGGGGGGGGGGGGGGGGGGGGGGGGGGGGGGGGGGGGGGGGGGGGGGGGGGGGGGGGGGGGGGGGGGGGGGGGGGGGGGGGGGGFGGGEGGGGGGGGGDGGGGGGGGGGGGGGGGFGGGGGGGGGGGGGDGEGDC9FFGGEE@FFGGGGGGGGEGGGGGGGGGGGGGFGGGGGGGGEGFGGGGFGGGGGGGGGGGGGDGDGGGGGGDECEEGGGF>BCFGGGG5:7>DBEBDGGGGFFF?FBFGFGGFB)(2111)00C<F?FB:1?<A6)
@M02143:5:000000000-JT863:1:1101:5916:10359 1:N:0:44
GACTACAGGGGTATCTAATCCTGTTTGCTCCCCACGCTTTCGCACCTCAGTGTCAGTATCAGTCCAGGTAGTCGCCTTCGCCACTGGTGTTCCTTCCTATATCTACGCATTTCACCGCTACACAGGAAATTCCACTACCCTCTACCATACTCTAGCTTGCCAGTTTTGGATGCAGTTCCCAGGTTGAGCCCGGGGATTTCACATCCAACTTAACAAACCACCTACGCGCGCTTTACGCCCAGTAATTCCGATTAACGCTTGCACCCTCTGTATTACCGCGGCTGCTGGCACGAAGTTAGCC
+
CCCCCGGGFEGGGGGGGGGGGGGGGGGGGGGGGGGGGGGGGGGGGGGGGGGGGGGGGGGGGGGGGGGGGGGGGGGGGGGGGGGGGGGGGGGGGGGGGGGGGGGGGGGGGGGGGGGGGGGGGGGGGGGGGGGGGGGGGGGGGGGGGGFGGGGGGGGGGGCEGGGGGGGFGGGGGGGGGGGGGGGGGGGDGGGGGGGGGGGGFGGGGGGGGGGGGGGGGGGFGCFGGGG:54>CEGGGGGGGGGGFGGFG9AEGGEGGFGFGFGGGGC0:F794DCAF*(0519>>(862<4?6DB3/0)-0/
@M02143:5:000000000-JT863:1:1101:27489:10365 1:N:0:44
GACTACAAGGGTATCTAATCCTGTTTGCTCCCCACGCTTTCGCACCTCAGCGTCAGTTCCAGACCAGTGAGCCGCCTTCGCCACTGGTGTTCCTCCGAATATCTACGAATTTCACCTCTACACTCGGAATTCCACTCACCTCTTCTGGACTCTAGATTGCCAGTATGAAAGGCAGTTCCAGGGTTGAGCCCTGGGATTTCACCCCTCACTTAACAATCCGCCTACGTGCGCTTTACGCCCAGTAATTCCGAACAACGCTAGCCCCCTTCGTATTACCGCGGCTGCTGGCACGAAGATAGC
+
CCCCCGGGGGG8FGGGGGGGGGGGGGGGGGGGGGGGGGGGGGGGGGGGGGGGGGGGGGGGGGGGGGGGGGGGGGGGGEGGGGGGGGGGGGGGGGGFGGGGGGGGGGGGGGGGGGGGGGDGGGGGGGGGGGGGGFGGGGGGGFGGGGGGGGGGGGGGFFDGGGGGGGGGGGGGGGGFFGGGGGGGGGDFFGGGGGGGGGGGGCFGGGGGGGGGGGGGGGFGGGGGGGGFGGGGGGGGGCEGGFFGGGFGGGGGGGGGEG>C:FGCGGF?F<F?*9<>D1<390(,-5;7D<?8C9@*:<46
@M02143:5:000000000-JT863:1:1101:14309:10388 1:N:0:44
GACTACAAGGGTATCTAATCCAGCTGATCGCCTTCCTAGCACCGGCACTGCTGCCTCCCGTAGG
+
CCCCCGGGGGGGGGGGGGGGGGGGGGGGFFGGGGGGGGGGGGGGGGGGGGGGGGGGFFEFGGGG
@M02143:5:000000000-JT863:1:1101:5038:10399 1:N:0:44
GACTACTAGGGTATCTAATCCCGTTTGCTCCCCTGGCTTTCGCGCCTCAGCGTCAGAAAGGATCCAGCACACCGCTTTCGCCACCGGAGTTCCTATGGATATCAACGCATTTCACCGCTCCACCCACAGTTCCGTGTGCCCCTATCCTCCTCGAGACCATCAGTATCCGAGGCCGTTCTCCAGTTAAGCTGGAGGATTTCACCCCGGACTTGATAGCCCGCCTACGCGCCCTTTAAGCCCAGTGATTCCGGACAACGCTCGCCCCCTACGTATTACCGCGGCTGCTGGCACGAAGTTAGCC
+
CCCCCGGGGGGGGGGGGGGGGGGGGGGGGGGGGGGGGGGGGGGGGGGGGGGGGGGGGGGGGGGGGGGGGGGGGGGGGGGGGGGGGGGGGGGGGGGGGGGGGGGGGGGGGGGGGGGGGGGGGGGGGGGGGGGGGGGGGGGGGGGGGGGFGGGGGGGGGGGGGGGGGGGGGGGGGGGEEGGGGGGGGGGGGFFGGGGGGGGFGGFGEDGGGGFGGGGGGGGGDGGGGGGGGGGGGGGGGGGGGGGGGGFGCGGGGGGGFGFGFGGGGGF?F:7>D4>FDB>369>FFFF(C<FFGB71*6<69
@M02143:5:000000000-JT863:1:1101:5546:10421 1:N:0:44
GACTACAAGGGTATCTAATCCTGTTTGCTCCCCACGCTTTCGCTTCTCAGCGTCAGTTACGGCCCAGAGCTGCGCCTTCGCCACTGGTGTTCTTCCTGATATCTGCGCATTTCACCGCTACACCAGGAGTTCCCCGCTCCCCTACCGCACTCGAGTCACAGCAGTATCGGGTGGCGTCTCTGGGTTGAGCCCAGAGGTTTCACACCCGACTTACCGAACCGCCTACAAGCTCTTTACGCCCAATAAATCCGGACAACGCTTGGTGCCTACGTGTCACCGCGGCTGCTGGCACGTAGTTAGC
+
CCCCCGGGGGGGGFGGGGGGGGGGGGGGGGGGGGGGGGGGGGGGGGGGGGGGGGGGGGGGGGGGGGGGGGGGGGGGGGGGGGGGGGGGGGGGGGGGGGGGGGGGGGGGGGGGGGGGGGGGGGGGGGGGGGGGGGGGGGGGGGGGGGGGGGGGGGGGGGGGGGGGGGGGGGGGGGGGGGGGGGGGGGGGGFGGGGGGGGFFGGGGGGGGGGGGGGGGGGGGGGGGGGGFFFCEFGGGGGGGGGFGGG@><?=CEGGGFD@C7FD?**4>FFBBC78F?87>90>B01?8<:;?DB<//6691
@M02143:5:000000000-JT863:1:1101:8286:10449 1:N:0:44
NNNNNNNNNNNNNNNNNNNNNNNNNNNNNNNNNNN
+
###################################
@M02143:5:000000000-JT863:1:1101:15888:10451 1:N:0:44
GACTACAAGGGTATCTAATCCTGTTTGCTACCCACGCTTTCGTGCCTCAGCGTCAGAACCTTTCCAGAGAGCTGCCTTCGCCATTGGTGTTCCTCCTGATATCTGCGCATTTCACCGCTACACCGGGAATTCAGCTTTCCCCTACCTACCTCTAGCCAGCCCGTATTCACCGCAGACTCACAGTTAAGCCATGGGCTTTCACTGCAAACGCGACAAGCCACCTCCTAGCCCTTTACGCCCATTAATCCCGGACACCGCTCGCACTCAACGTATTACCGCGGCTGCTGCAACAAATTAAGCC
+
CCCCCGG-6CCFGGGGGGGGGGFGGGGGG9FGGGGGGGGGGG,<FFGGGGGGGGGG,,,;,,6CFGG,,CF7<FGGGGGGGGG76EFG<FGGGGGGG8FFGGGGGGGGGGGGGGGGGGGGGGGC+@FGGGGG,,CFG,EFGDF+F@GGGGGG,EF9=><+A+@F+D,8F<,@F:=@F,3,,,,@3FB,,,,,7F*3@F8,,3,,,@,,2*4***:*,6*,=;*/**?+=**=E+++*=CCG*07+;+;0=*9:E5*))0*777E**,,)()(2*.::0;:(20(()0)*)).*4*+2))/)
@M02143:5:000000000-JT863:1:1101:27152:10471 1:N:0:44
GACTACAGGGGTATCTAATCCTGTTCGCTCCCCACGCTTTCGCTCCTCAGCGTCAGTACCGGCCCAGAGCAGCGCCTTCGCCGCTGGTGTTCCTCCTGATATCTGCGCATTTCACCGCTACACCAGGAATTCCCTGCTCCTCTACCGGACTCAAGCCACGGCAGTATCAGATGGCGTCTCCAGGTTGAGCCTGGAGGTTTCACATCCGACTTACCGAGCCGCCTACGAGCTCTTTACGCCCAATAAATCCGGACAACGCTCGCCCCCTACGTATTACCGCGGCTGCTTGCAAGTAATTAA
+
CCCCCGGGGGGGGGGGGGGGGGGGGGGGGGGGGGGGGGGGGGGGGGGGGGGGGGGGGGGGGGGGGGGGGGGGGGGGGGCFGGGGGGGGGGGGGFGGGGGGGGGGGGGGGGGGGGGGGGGDGGGGGGGGGGGGGGGGGGGGFGGGGGGGGGGGGGGGGGGGCEGGGGFGGGGGFGGGGGGGGGGGGGGGGGGGGGGGG<FDFGGFGGGEEEGGGGGGGEGGGG3*CFDGGGGGGG7>FGGGCEFGGGFFEGGGGGGG>D@EFGGGGGFFFFF:FF0>CAEB6(,-2:F)0(*)*69+*.6*
@M02143:5:000000000-JT863:1:1101:27631:10513 1:N:0:44
GACTACCAGGGTATCTAATCCTGTTCGCTCCCCTAGCTTTCGCGTCTCAGCGTCAGGAACGGCCCAGCGAGCCGCCTTCGCTACTGGTGTTCCTCCCGATATCTGCGCATTTCACCTCTACACTGGGAATTCCACGACCCTCTTCCGCACTCAAGCCCACACGTATCGAATGCAGCCCCCAGGTTAAGCCCAGGAATTTCACATCCGACGGTGCAAGCCGCCTACGCGCCCTTTACGCCCAGTCATTCCGAGCAACGCTAGCCCCCTTCGTATTACCGCGGCTGCTGGCACGAAGTTAGCC
+
CCCCCGGGGGE<EFGGGFFFGFGGGGGGGGGGGGGGGGFGGGGGFEGGGGGGEEFGGGGGGEEGGGGGGGGEGGEGGEGGGGDGGGGGGDEFGGGGGEEGG+EFACFEGEGGGGGGGGGGGGGGGGGGGGGGGGGGGGFGFGGCGF@EGGGGGGFGGFGGGGGGGGGDFGGGGGCGGGGGGGGGGGGGFFFGFFGGGGGFCFGGGGGGGGGGGGGGGFGEGCCGGCGGGGGGGGGGGGGGGCGGGGFGGGGGGGGGEG>E:FFGGD1:F6FBGC>FG0>E;B90:>44D7=:D>>CDA6@6
@M02143:5:000000000-JT863:1:1101:10495:10518 1:N:0:44
GACTACCGGGGTATCTAATCCTGTTTGCTCCCCACGCTTTCGCACCTCAGTGTCAGTATCAGTCCAGGTAGTCGCCTTCGCCACTGGTGTTCCTTCCTATATCTACGCATTTCACTGCTACACGTGGAATTCTACCCCCCTCTGACACACTCTAGCCGTGCAGTCACAAATGCAATTCCCAGGTTGAGCCCGGGGATTTCACATCTGTCTTGCACAACCGCCTGCGCACGCTTTACGCCCAGTAATTCCGATTAACGCTTGCACCCTACGTATTACCGCGGCTGCTGGCACGTAGTTGGCC
+
CCCCCGGGGGGGGGGGGGGGGGGGGGGGGGGGGGGGGGGGGGGGGGGGGGGGGGGGGGGGGGGGGGGGGGGGGGGGGGGGGGGGGGGGGGGGGGGGGGGGGGGGGGGGGGGGGGFGGGGGGGGGGGGGFGGGGGGGGGGGGGGGGGGGGGGGGGGGGGGDGGGGGGGGGGGFGGGGGGGGGFG@FFGGGGGGGGGGGGGGGGGGGGGGGGGGGGGGGGGGGGGGGGGGGGGGGGGGGGGGGG<FGCFGGGGGGGGGFGDEFCGG*CB<>:>BFGADG(5.2(47?>F7C76(C?>/*6:@6
@M02143:5:000000000-JT863:1:1101:20805:10518 1:N:0:44
GACTACAAGGGTATCTAATCCTGTTCGCTCCCCACGCTTTCGCTCCTCAGCGTCAGTATCGGCCCAGAGACCCGCCTTCGCCACCGGTGTTCCTCCTGATATCTGCGCATTTCACCTCTACACTCGGAGTTCCACACACCTCTCTCATACTCAAGACACCCAGTATCAAAGGCAATTCCGAGGTTGAGCCCCGGGATTTCACCCCTGACTTAAATGTCCGCCTACGCTCCCTTTACGCCCAGTAATTCCGATTAACGCTTGCACCCTACGTATTACCGCGGCTGCTGGCACAGAGTTAGCC
+
CCCCCGGGGGGGGGGGGGGGGGGGGGGGGGGGGGGGGGGGGGGGGGGGGGGGGGGGGGGGGGGGGGGGGGGGGGGGGGGGGGGEGGGGGGGGGGGGGGGGGGGGGGGGGGGGGGGGCFGGGGGEFGGGGGGGGGGGGGGG@DFGGGGGGGGGGGGFGGGGGGGGGFGFEG9FGGGFGGGGGGGGGGGGGGGGGGGGGGGGGGGGGFGGGG?FGGG?@FGGGGGGGGGDGGGGGGGGGGGGGGGGGGFGGGGDEDGGFGFGFGF6CGB?F?FBFCDFG:EF;BF9:?FBGB?:D09@DA4F6
@M02143:5:000000000-JT863:1:1101:17998:10535 1:N:0:44
GACTACCAGGGTATCCAATCCTGTTTGCTCCCCACGCTTTCGAGCCTCAGCGTCAGTAATGAGCCAGTGTGTCGCCTTCGCCACTGGTGTTCTTCCGAATATCTACGAATTTCACCTCTACACTCGGAGTTCCACACACCTCTCTCATACTCAAGACACCCAGTATCAAAGGCAATTCCGAGGTTGAGCCCCGGGATTTCACCCCTGACTTAAATGTCCGCCTACGCTCCCTTTACGCCCAGTAATTCCGAGCAACGCTAGCCCCCTTCGTATTACCGCGGCTGCTGGCACGACGTAAGCC
+
CCCCCGGGGGGGGGGGGGGGGGGGGGGGGGGGGGGGGGGGGGGGGGGGGGGGGGGGGGGGGGGGGGGGGGGGGGGGGGGGGGGGGGGGGGGGGGGGGGGGGGFGGGGGGGGGGGGGGGGGGGGGGGGGGGGGGGGGGGGGGGGGGGGGGGGGGGGGGGGGGGGGGGGGGGGF8FFGFGGFCGCGFDFC@FGFFGGEGGGFGGGGGGFFGGGGGGFGCGGGGGGGGCEDEDGGGGGFGGGGGGGGF78F?=1/>EG::D>EFGGGGGFFF?)(9C>GG<>)20(1:BFF*8=19():*(.6)
@M02143:5:000000000-JT863:1:1101:28710:10546 1:N:0:44
GACTACAAGGGTATCTAATCCTGTTTGCTCCCCACGCTTTCGTGCCTGAGCGTCAGTGTTATCCCAGGAGGCTGCCTTCGCCATCGGTGTTCCTCCGCATCTCTACGCATTTCACTGCTACACGCGGAATTCCATCCCCCTCTGCCGCACTCCAGCGATGCAGTCACAAATGCAGTTCCCAGGTTAAGCCCGGGGATTTCACACCTGTCTTACATCACCGCCTGCGCACGCTTTACGCCCAGTAATTCCGATTAACGCTAGCACCCTCCGTCTTACCGCGGCTGCTGGCACGGCGTTAGCC
+
CCCCCGGGGGGEFGGGGGGGGGGGGGGGGGGGGGGGGGGGGGGGGGGGGGGGGGGGGGGGGGGFGGFGGG>FGGGGGGGGGGGGGGGGGGGGGGGGGGGGGGGFGGGGGGGGGGGGGGGGGGGGGGGGDGGGGGGGGGGGGGGDGGGGGGDGGGGGGGGCFEGGGGGGGGGGGGGGGGGGGGGGGFGGGFFGGGG5FGGGGGGGEDG,BFG9CF???GGGGGGGGGGGGCCEGG7C<EGGGGGGGGFGGGCDGG?F>D@D:?FFGGFFE0F<DG):<()71(46:??8DFFFG()/90(9)
@M02143:5:000000000-JT863:1:1101:8074:10553 1:N:0:44
GACTACACGGGTATCTAATCCTGTTTGCTCCCCATGCTTTCGTACCTCAGCGTCAGTATTAGGCCAGATGGCTGCCTTCGCCATCGGTATTCCTCCAGATCTCTACGCATTTCACCGCTACACCTGGAATTCTACCATCCTCTCCCATACTCTAGCTTCCCAGTATCGAATGCAATTCCTAAGTTAAGCTCAGGGATTTCACATCCGACTTAAAAAGCCGCCTACGCACGCTTTACGCCCAGTAATTCCGAGCAACGCTAGCCCCCTTCGTATTACCGCGGCTGCTGGCACGAAGTTAGCC
+
CCCCCGFGCFGGGGGGGGGGGGGGGGECCFGGGGGGGGGGGGGGGGGGGGGGGGFEGGGGGGFGGGFGGC@FGGGGGGGGGGGGGGDGGGGGGGGGGFGGGGGGGGGGGGGGGCFGEGGGGGGGGGFGGGFGGGGGGGGGGGGGGGGGGGGGGGGGGGFGGGGGGCGFGGGGGGGGGGGG9FFGGEFGFFGGFFGGGGGGGGEFGGGGGGGGGGFGGGG>GDGGFEGGGGGGGGGGGGGGGFGGGGFGGGGC55FGFGEG>CGGED>BFBFFGF9CG:F:6(49?>F:D<F6C9<E7AAF?
@M02143:5:000000000-JT863:1:1101:7721:10573 1:N:0:44
GACTACAGGGGTATCTAATCCTGTTTGCTCCCCATGCTTTCGTACCTCAGCGTCAGTATTAGGCCAGATGGCTGCCTTCGCCATCGGTATTCCTCCAGATCTCTACGCATTTCACCGCTACACCTGGAATTCTACCATCCTCTCCCATACTCTAGCTTCCCAGTATCGAATGCAATTCCTAAGTTAAGCTCAGGGATTTCACATCCGACTTAAAAAGCCGCCTACGCACGCTTTACGCCCAGTAAATCCGGACAACGCTCGCCCCCTACGTATTACCGAGGCTGCTGGCACGTAGTTAGCC
+
CCCCCGGCCGGGGGGGGGGGGGGGGGGCFFFGGGGFGDFGGGGGGGGGGGGGGGGCEAEFGG<CFGFFGF@FGDGGGGGGGFGGGGGGGGGGGGGGEFF<FGGGGGGGGGGGGGGGGGGGGGGGGGGGGGGGGGGGGGGGGGGGGGGGGGGGGGGGGGGGGGGGGGGGGGGGGGGGGGGGGGGGGGGGGGGGGGGGGGGFFGGGGCGGGGDFGGGGGGGEGGGGGGGGGGGGGGGGGGGGGFGGGG6C6CGGGGGGFGFGFGGGGGFFFBFFGGFGGF)54>2??>:2C:48F?:**:4@6
@M02143:5:000000000-JT863:1:1101:25009:10573 1:N:0:44
GACTACTAGGGTATCTAATCCTGTTCGCTCCCCACGCTTTCGCTCCTCAGCGTCAGTTACTGCCCAGAGACCCGCCTTCGCCACCGGTGTTCCTCCTGATATCTGCGCATTCCACCGCTACACCAGGAATTCCAGTCTCCCCTGCAGTACTCCAGTCTGCCCGTATCGCCCGCACGCCCACAGTTAAGCTGTGAGTTTTCACGAACAACGCGACAAACCACCTACGAGCTCTTTACGCCCAGTAATTCCGGACAACGCTCGGACCCTACGTATTACCGCGGCTGCTGGCACGTAGTTGGCC
+
CCCCCFGGGGDGGGGGFGGGFGGGCF@FFFGGGGGGGGGGGGGGGGGGGGGGGGGGGGGGGFGDGGGG?EFGGGGDGGGGGEGGFG7FGGEFFFFDGFGFGGGGGGGGGEGGGGGGGGGGGGGFGGDGGGGGGGGGGGGGGDGFGCF<FFGGGGCCEGGGGGGGCFG>FGDEGGGGGFE@B>FGGFFBFGEG:99DGGGGGGFGGGGGGGGGGGGG8FGGGGGGGGGDE3CFGGGGDGGGGGGGGGFDGGGCCEGF3D@GFGGGED?FFFF>GCBGGFFFF>F9?4@0D?FBG(8CF)29)
@M02143:5:000000000-JT863:1:1101:21643:10575 1:N:0:44
GACTACCAGGGTATCTAATCCCTAGTTCTGCAGCCCCCCGTAGG
+
CCCCCEGGGGGGGGGGGGGGGGGGGFEGGFGGGGFGGGGGFGEG
@M02143:5:000000000-JT863:1:1101:19332:10583 1:N:0:44
GACTACAGGGGTATCTAATCCTGTTCGCTCCCCACACTTTCGCTCCTCAGCGTCAGGTCATGCCCAGAGAACCGCCTTCGCCACCGGTGTTCCTCCTGATATCTGCGCATTTCACCGCTACACCAGGAATTCCGTTCTCCCCTGCATACCTCCAGTCTGCCCGTATCGAAAGCAAGCCAGGTGTTAAGCACCCGGTTTTCACTCCCGACGCGACAAACCGCCTACGAGCCCTTTACGCCCAATAATTCCGGACAACGCTCGGACCCTACGTATTACCGCGGCTGCTGGCACGGAGTTAGCC
+
CCCCCGGGGGGGGGGGGGGGGGGGGGGGGGGGGGGGGGGGGGGGGGGGGGGGGGGGGGGGGGGGGGGGGGGGGGGGGGGGGGGGGGGGGGGGGGGGGGGGGGGGGGGGGGGGGGGGGGGGGGGGGGGGGGGGGGGGGGGGGGGGGFGGGGGGGGGGGGFGGGGGGGGGGGGGGGGGGGGGGGGGGGGGGGGGGGGDFGGGGGGGGGGGGGGGGGGDGGGGGGGEGGGGGGGGGGGGGGGGGGGFFGFGGGGGGGGGBG>GBECGDDB?F:F7FGFGGFEFFFFFFFF0C?FBC03C*56B6
@M02143:5:000000000-JT863:1:1101:4409:10592 1:N:0:44
GACTACAAGGGTATCTAATCCTGTTTGCTCCCCACGCTTTCGCACCTCAGCGTCAACAGTCGTCCAGTGAGCCGCCTTCGCCACTGGTGTTCCTCCTGATATCTGCGCATTTCACCGCTACACCAGGAATTCCAGTCTCCCCTGCAACACTCAAGTCCGCCCGTATCGACTGCAGGCCCGGAGTTGAGCTCCGGGTTTTCACAGCCGACGCGACGAACCGCCTACGAGCTCTTTACGCCCAATAATTCCGGACAACGCTTGCACCCTACGTATTACCGCGGCTGCTGGCACGAAGTTAGCC
+
CCCCCGGGGGEGGGGGGGGGGGGGGGGGGGGGGGGGGGGGGGGGGGGGGGGGGGGGGGGGGGGGGGGGGGGGGGGGGGGGGGGGGGGGGGGGGGGGGGGGGGGGGGGGGGGGGGGGGGGGGGGGGGGGGGGGGGGGGGGGFGGGGGGGGGGGGGGGGGGGGGGGGGGGGGGGGGGGGGGEGEGGGGGGG9DFGGE5BFGGGGGGGGGGGGCEGGGGGGGGGGGGFGGGGGGGGGGGGGGGCGGCFGFGGGGDE=:<:DEGFGGGGGFFFF:7:6AFGFF@>19><76?C:?177)*2-6@?
@M02143:5:000000000-JT863:1:1101:14873:10596 1:N:0:44
GACTACCAGGGTATCTAATCCTGTTTGCTCCCCACGCTTTCGCACCTCAGTGTCAGTATCAGTCCAGGTGGTCGCCTTCGCCACTGGTGTTCCTCCCTATATCTACGCATTTCACCGCTACACAGGAAATTCCACTACCCTCTACCATACTCTAGCTTGCCAGTTTTGGATGCAGTTCCCAGGTTGAGCCCGGGGCTTTCACATTCAACTTAACAAACCACCTACGCACGCTTTACGCCCAGTAAATCCGATTAACGCTCGCACCCTATGTATTACCGCGGCTGCTGGCACGTAGTTAGCC
+
CCCCCG<DFGGGGGGGGGGGGGGGFGGGG9FGGFFGGGGGGGEFGGGGGGCFFGGFF9,CEFCFFFG<,,CCFEGGGGGGGG,@FFCFFGGGCD,E7<FFFGFEEEGGGGG<FGFGGGGGGGGG<FBFCGGGGGGGCFGGGGGEGCFEFGGGFGFDE<4=FGGGGG9ACGGGGGGG;FGCAEFGGGGGGG?CFGGEFGGGGGGGC;BFGGGGFE?;DEGGGGGGGCGDEGGGGGGGGGGGG5DFFDFFGGECCEGGFGFEFGCCGGF14>FFCCAFGBFDFFB(4>6.C:F(9:);*.)99
@M02143:5:000000000-JT863:1:1101:15102:10607 1:N:0:44
GACTACCAGGGTATCTAATCCTGTTCGCTACCCATGCTTTCGAGCCTCAGCGTCAGTTGCAGACCAGAGAGCCGCCTTCGCCACTGGTGTTCTTCCATATATCTACGCATTCCACCGCTACACCTGCAATTCCACCAACCTCTACCGGTCTCAAGATCTGCAGTATCAAAAGCAGCTACACCGTTGAGCAGTGCAATTTCACTTTCGACTTACAGACCCGCCTGCGCGCGCTTTACGCCCAGTAATTCCGAACAACGCTTGCACCCTCTGTATTACCGCGGCTGCTGGCAAGTAGTTAGCC
+
CCCCCGGGGGGGGG9FGGGGGGGGGGGGGGGGGGGGGGGGFGCFGGGGGGGGGGGGGGGGGGGGGGFGDGGGGGGGGGGGGGGGGGGGGGGCGGFFGDGGGGGGGGGGGGGGGGGGGGGGFGGGGGGGGGGGGGGGGGGGGGGGGGGGGEFGGGFFGGGGGGGGGFGGGGGGGGGGGGGGGGGGGGGGGGGGGGGCGGGGGGGGGGDGGGGFGGFGGGGGGGGGGGGGGGGGGGGGGGGGGGGGGGFGGGGCEGGDDGFGFGGGFGFFF:75:><7C?550,96(5?>G?*4CA/+:>A49
@M02143:5:000000000-JT863:1:1101:6449:10617 1:N:0:44
GACTACTAGGGTATCTAATCCTGTTTGCTCCCCACGCTTTCGTGCCTGAACGTCGGTGCTGGACCAGGAAGCCGCTTTCGCCACTGGTGTTCCTTCCGATATCTACGCATTTCACCGCTACACCGGAAATTCCGCTTCCCTCTTCCGCACCCTAGCTACGCAGTCTCAAATGCAATTCCCAGGTTGAGCCCGGGGCTTTCACATCTGACTTACGTAACCGTCTACGCACGCTTTACGCCCAGTAATTCCGATTAACGCTTGCACCCTCTGTATTACCGCGGCTGCTGGCACAGAGTTAGCC
+
CCCCCGFEFGGGGGGGGGGGGGGGGGGGGGGGGGGGGGGGGGGFGGGGGGGGGGDFGEGGGGFGGGGDFGGGGGGEGGGGGGGGGGGGGGGGGGCFFEFFFGGGGGGGGGGGGGGGGGGGGGGGGGGGGGGGGGGGGGGGGGGGGGGGGGGGGGGGGGGGGGGGGGGGGGGGGGGGGGGGGGGGGGGGGGGGGGGGGGGGGGGCGGGGGGGGGGGGGEGG=CFGGGGGGGGDGGGGGGGGGGGGGGFGGGC<CGGFFGFGFGGG6<4:5>F>FDAFF:B.6>62:?FFGBF42503:4:F9
@M02143:5:000000000-JT863:1:1101:14671:10618 1:N:0:44
GACTACAAGGGTATCTAATCCTGTTTGCTCCCCATGCTTTCGTACCTCAGCGTCAGTATTAGGCCAGATGGCTGCCTTCGCCATCGGTATTCCTCCAGATCTCTACGCATTTCACCGCTACACCTGGAATTCTACCATCCTCTCCCATACTCTAGCTTCCCAGTATCGAATGCAATTCCTAAGTTAAGCTCAGGGATTTCACATCCGACTTAAGAAGCCGCCTACGCACGCTTTACGCCCAGTAAATCCGATTAACGCTCGCACCCTCTGTATTACCGCGGCTACTGGCAAAGAATAAGCC
+
CCCCCGGGGGGGGGAFGGGGGGGGGGGGGGGGGGGGGGGGGGGGGGGGGGGGGGGGGGGGGGGGGFFGGGGGGGGGGGGGGGGGGGGGGGGGGGGGGGGGGGGGGGGGGGGGGGGGGGGGGGGGGGGGGGGGGGGGGGGGGGGGGGGGGGGGGGGGGGGFGGFGGGGGGGGGGGGGGGGGGGGGGGGGGGGGGGGGGGGGGGGGGGGGGGGGGGGGGGGGGGGGGGGGGDGDGGGFGGGEGGGGGGFGGGGGGGGG>CEGFGGGE<:?:7F<CGFCC(75;FB(8>F:*.040.)+*.-99
@M02143:5:000000000-JT863:1:1101:24805:10632 1:N:0:44
GACTACCGGGGTATCTAATCCTGTTTGCTCCCCACGCTTTCGTGCATGAGCGTCAGTGTCAGCCCAGAGACCTGCCTTCGCCATCGGTGTTCCTCCTGATATCTGCGCATTTCACCGCTACACGTGGAATTCCACCTTCCTCTGCCACACTCCAGCAAAGTAGTTTCGAGCGCAATTCCCAAGTTAAGCCCGGGGCTTTCACACTCGACTTGCTCTGCCGCCTGCGCACACTTTACGCCCAATAATTCCGGATAACGCTTGCCACCTACGTATTACCGCGGCTGCTGGCACGTAGTTAGCC
+
CCCCCGGGGGGGGGGGGGGGGGGGGGGGGGGGGGGGGGGGGGGGGGGGGGGGGGGGGGGGGGGGGGGGGGGGGGGGGGGGGGGGGGDGGGGGGGGGGGGGGGGGGGGGGGGGGGGGGGGGGGGGGFGGGGGGGGGGGGGGGGGGGGGGGGGGGGGGGFFCGGGGGGGEGGGGGGGGGGGGGGGGGGGGGGGGGGGGGGGGGGGGGGGFGGGGGFFGGGGGGGGFGGGGGGGGGGGGGGGGGGGGGGFGGGDGGGGGFGDEFGG?C<<BF0>?GGAGGBEFF919??F0C?F1D05:C<2@/
@M02143:5:000000000-JT863:1:1101:24527:10641 1:N:0:44
GACTACCCGGGTATCTAATCCCGTTCGCTCCCCACGCTCTCGCGCCTCAGCGTCAGGTCAGGGCCAGGTTGCCGCCTTCGCCGCTGGTGTTCCGCCCGATCTCTACGCATTTCACCGCTCCACCGGGCATTCCACAACCCTCTCCCTGCCTCCAGCACCGCTGTCTACCCGGGCCGCCCACGGTTAAGCCGTAGGATGTCACCGGGCACATACCGTGCCGCCTGCGCGCGCTGTACGCCCAGTCAATCCGGACAACGCTAGCCCCCTTCGTATTACCGCGGCTGCTGGCACGAAGTTAGCC
+
CCCCCGGGGGGGGGGGGGGGGGGGGGGGGGGGGGGGGGGGGGGGGGGGGGGGGGGGGGGGGGGGGGGGGEFGFGGGGGGGGGEGGGGGGGGGGFGGGEGGGGGGGGGGGGGGGGGGGGGGGGGGGGGGGGGGGGGGGGGGGGGGGGGCFFFGFGGGGGG*C>EGGECFGGGC<CFGGGGGGC7FGGGGGGEGEEGCFF@FGGG:*?EEEGFFGGGFFGGGGGGGGDGGGGDG>8>FGGGGGDFGGFFGGGDD5E*9>DBDBEFFGGB?@:F<FC<GGFFEF>0(()9>D16(*3;FG29?/
@M02143:5:000000000-JT863:1:1101:3394:10669 1:N:0:44
GACTACCGGGGTATCTAATCCTGTTTGCTCCCCACGCTTTCGTGCATGAGCGTCAGTGTTAGCCCAGGGGGCTGCCTTCGCCATCGGTGTTCCTCCACATCTCTACGCATTTCACTGCTACACGTGGAATTCCACCCCCCTCTGCCACACTCTAGCCTTTCAGTTTCAAACGCAGTTCCCAGGTTAAGCCCGGGGATTTCACATCTGACTTAAAAGACCGCCTGCGCACGCTTTACGCCCAGTAATTCCGATTAACGCCTGCACCCTACGTATTACCGCGGCTGCAGGCACGAAGTTAACC
+
CCCCCGFFGGGGGGGGGGGGGGGGGGGGGGGGGGGGGGGGGGEGGCFFGGGGGGGGGFFGFGFGGGGGDGGGGGGGGGGGGGGGFGGGGGGGCGFGGGGGGGGGGGGGGGGGGGGFGGGGGGGGGGGDGGGGGGGG:CFGGGGEDGGGGGGGGGGGGGECFGGGCFGGGGGGGGGGGGDFBFGGGGGGGGGEGGGGGGGGGGG;6BFGGGGGGCGEGGGGGGCCFGDGGDGGGGGGDGGGGGGGGGFGGGGDCGGGEG:EFG<EE5<1@:FFFG9DC15>3>F9:(9:<:>1>()/;<)7*
@M02143:5:000000000-JT863:1:1101:25595:10689 1:N:0:44
GACTACACGGGTATCTAATCCTGTTCGCTCCCCACGCTTTCGCTCCTCAGCGTCAGTATCGGCCCAGAGACCCGCCTTCGCCACCGGTGTTCCTCCTGATATCTGCGCATTTCACCGCTACACCAGGAATTCCAGTCTCCCCTGCCGAACTCCAGTGATGCCCGTATCGACCGCACGCCCACAGTTAAGCTGCAGGTTTTCACGGCCGACGCGACACACCGCCTACGAGCTCTTTACGCCCAATAATTCCGGACAACGCTCGCACCCTACGTGTTACCGCGGCTGCTGGCACGTAGTTGGC
+
CCCCCGGGGGGGGGGGGGGGGGGGGGGGGGGGGGGGGGGGGGGGGGGGGGGGGGGGGGGGGGGGGGGGGFGGGGGGGGGGGGGGGGGGGGGGGGGGGGGGGGGGFGGGGGGGGGGGGGGGGGGGGGG+EFGGGGGGGGGGGGGGGGGGGGGGGGGGFGGGGGGDGGCFCFEGGGGGGGGGGGCF9<CFGGFGGGFGGGGGGFGGGE5EGGEGGGGGD;EGGGGGCFG:EDDEGFFFGDGGGGGGGGFGGGGGGGGGFGD:>CG=EGFFF?E?<D8FFA>>9>BFFFF471>BG?F;9<)0)
@M02143:5:000000000-JT863:1:1101:3849:10705 1:N:0:44
GACTACTAGGGTATCTGTCCACTGCCTGAACCCTGAAGGCCGGGCAGTGAGCCAAGGTCATGGTGCCTGGCCCAGGAGCAGGTGTCCCTGAGAAACCAAACATCCTGGAGAGGATCTGAGAACCTACCAAGAAAAACAGTCTCATCATTCAAACACAGGAGGCAAAGAGCCAGAAAATTAGCTTAAAAGCAGCTTAGAGATGGGAGGCGGTGCGGATCTCTAGAGCAGTCCTGCTGCCACCCGTAGG
+
CCCCCGGGGGGGGGGGGGGGGGGGGGGGGGGGGGGGGGGGGGGGGGGGGGGGGGGGGGGGGGGGGGGGGGGGGGGGGGGGGGGGGGGGGGGGGGGGGGGGGGGGGGGGGGGGGGGGGGGGGGGGGGGGGGGGGGGGGGGGGGGGGGGGGGGGGGGFGCFGDGGGEGGGGGGGGGGGGGGGGGGGGGGGFGGGGGGGGGGGG:EGGGGGGGGDGGGGGGGGGGGGFGGGFFGGGGG<CFGGGGGGGGF
@M02143:5:000000000-JT863:1:1101:8968:10709 1:N:0:44
GACTACTGGGGTATCTAATCCTGTTCGCTCCCCACGCTTTCGCTCCTCAGCGTCAGTAATGGCCCAGAGATCCGCCTTCGCCACCGGTGTTCCTCCTGATATCTGCGCATTTCACCGCTACACCAGGAATTCCGATCTCCCCTACCACACTCTAGTCTGCCCGTATCGAATGCAGACCCGGGGTTAAGCCCCGGGCTTTCACATCCGACGCGACAGACCGCCTACGAGCTCTTTACGCCCAATAATACCGGACAACGCTTGCGCCCTACGTATTACCGCGGCTGCTGGCCAGTAATTAACC
+
6@@@CFEEGFEGDEFFFGGGGGGGGFGGGGGFEFGGGGGGFEEDFGGDGGGGGCGGFGFCEGFFGFFDF,C9EFGGGFEGCFGGGGDCFGDFFFFGGGAFGGGGGGCGGGGGGGGGGGGGGGGGGGEGGGGGGGE@CFFCFGFFGGGGGGGGGGGGGGGGGGGGGGGGGGGGGGGGGCFGDGGGGGGFGGGGGGGGGGGFGGGD,*;CGCCEGGC:CFFCGGGGGG*CEDC+A90>CCCGGF5F9F4:CEGGGGDCBDD=3C<ECDF?F:))2*.?>1>B01;16368*()(0.8+0.2**
@M02143:5:000000000-JT863:1:1101:8674:10720 1:N:0:44
GACTACCAGGGTATCTAATCCTGTTTGCTCCCCACGCTTTCGAGCCTCAGCGTCAGTAATGAGCCAGTGTGTCGCCTTCGCCACTGGTGTTCTTCCGAATATCTACGAATTTCACCTCTACACTCGGAGTTCCACACACCTCTCTCATACTCAAGACACCCAGTATCAAATGCAGTTCCCAGGTTGAGCCCGGGGATTTCACATCCAACTTAACAAACCACCTACGCGCGCTTTACGCCCAGTAATTCCGATTAACGCTTGCACCCTACGTATTACCGCGGCTGCAGGCACATAGTTAGCC
+
CCCCCGGGGGGGGGGGGGGFGGGGGGGGGGGGGGGGGGGGGGGGGGGGGFGGGGGGGGFGGGGGGGGGGGFGGGGGGGGGGGGGGGGGGGGGGGGGGGGGGGFGGGGGGGGGGGGGGGGGGGGGGGGGGGGGGGGGGGGGGGGGGGGGGGGGGGGGGGGGGGGFGGGGGGGGGGGGGGGGGGGGGGGGGGGGGGGGGGGGGGGGGGGGGGGFGGGGGGFCFEGGGEGGGDGGGGGGGGGGGGGGGGCG7CEGGGGGFGFGFGGGFGBBF?FFGF<CC2>)339;6(9,/4>(:99<C<.@9
@M02143:5:000000000-JT863:1:1101:8961:10725 1:N:0:44
GACTACTGGGGTATCTAATCCTGTTCGCTCCCCACGCTTTCGCTCCTCAGCGTCAGTAATGGCCCAGAGATCCGCCTTCGCCACCGGTGTTCCTCCTGATATCTGCGCATTTCACCGCTACACCAGGAATTCCGATCTCCCCTACCACACTCTAGTCTGCCCGTATCGAATGCAGACCCGGGGTTAAGCCCCGGGCTTTCACATCCGACGCGACAGACCGCCTACGAGCTCTTTACGCCCAATAATTCCGGACAACGCTTGCGCCCTACGTATTACCGCGGCTGCTGGCACGTAGTTAGCC
+
CCCCCGGGGGGGGGGGGGGGGGGGGGGGGGGGGGGGGGGGGGGGGGGGGGGGGGGGGGGGGGGGGGGGGGGGGGGGGGGGGGGGGGGGGGGGGGGGGGGGGGGGGGGGGGGGGGGGGGGGGGGGGGGGGGGGGGGGGGGGGGGGGGGGGGGGGGGGGCFGGGGGGGGGGGGGGGGGGGGGGGGGGGGGGGGGGGGGGGGGGGGDGGGDGGGGGGGGGGGGGGGGGGGGGC67CFGGGGGGGGGGGG4FGGGGGGFDEGBE>FGGGC9751>B=7<GG?D5>(,7146:*3=?G:5?D>A=6
@M02143:5:000000000-JT863:1:1101:12464:10735 1:N:0:44
GACTACAGGGGTATCTAATCCTGTTTGCTCCCCACGCTTTCGTGCATCAGCGTCAGTTGTAGCCCAGATGACCGCCTTCGCCACCGGTGTTCCTCCTAATATCTAAGAATTTCACCTCTACACTAGGAATTCCATCATCCCCTACTACACTCTAGATTAGTAGTTTTGAAAGCAATTCCGAGGTTAAGCCCCGGGCTTTCACTTCCAACTTACTAAACCGCCTACGCACTCTTTACGCCCAGTAATTCCGAACAACGCTAGCCCCCTCCGTCTTACCGCGGCTGCTGGCACGGAGTTAGCC
+
CCCCCGGGGGGGGGGGGGGGGGGGGGGGGGGGGGGGGGGGGGGGGGGGGGGGGGGGGGGGGFGGGGGGGGGGGGGGGGGGGGGGGGGGGGGGGGGGGGGGGGGGGGGGGGGGGGGGGGGGGGGGGGGGGGGGGGGGGGGGGGGGGGGGGGGGGGGGGGGGGGGGGGGGGGGGGGGGGGGGGGGGGGGGGGGGGGEGGGGGGGGGGGGGGGGGGGGGGGGDGGGGGGGGGGGGGGGGDGGGGGGGGGFGGGGGGGGGFGFGFGGGGGFFFFF:FF>CC1>F9;FFFFF2D2=0)(<ED<)/)
@M02143:5:000000000-JT863:1:1101:24053:10740 1:N:0:44
GACTACACGGGTATCTAATCCTGTTCGCTCCCCACGCTTTCGCTCCTCAGCGTCAGTATCGTCCCAGAGACCCGCCTTCTCCACCGGTGTTCCTCCTGATATCTGCGCATTTCACCGCTACACCAGGAATTCCAGTCTCCCCTGCCGAACTCCAGTGATGCCCGTATCGACCGCAAGCTCCCAGTTAAGCTGAAAGTTTTCACGGCCGACGCGACACACCGCCTACGAGCTCTTTACGCCCAATAATTCCGGACAACGCTCGCACCCTACGTGTTACCGCGGCTGCTTGCACGTAGTTGGC
+
CCCCCFFGF7+@@FGGD<FGGFGG<F;F@EGGGCF@FEGGGCFEFGGF9<,@@F@@FGFA7,CFCEF8,FGGG7FGEGG,EF9FFC:4@FFF?FG8CA?E,@F<CCFGE7FE,@FFEG7CEGGGGGG7B=FFFCEEFGFGGGG7FFD@:FBFGGDGCDC9F=F<F7BGGFG+@FFEEGGGGGFFGGG9DFC,,<<,@FGFB9;85EDGDGGC5CECGFGEDGG=>:C*:DCG:C**2;:CE/CF6>BC++0):C*57/>5755CGG6??:>.**4:FADF62,-,3@2*(73*85**.)))
@M02143:5:000000000-JT863:1:1101:4216:10755 1:N:0:44
GACTACTGGGGTATCTAATCCTGTTTGCTCCCCACGCTTTCGTGCATGAGCGTCAATCTTGACCCAGGGGGCTGCCTTCGCCATCGGTGTTCCTCCACATCTCTACGCATTTCACTGCTACACGTGGAATTCTACCCCCCTCTGCCAGATTCTAGCCTTGCAGTCTCCAACGCAATTCCCAGGTTGAGCCCCGGGATTTCACCCCTGACTTAAATGTCCGCCTACACACCCTTTACGCCCAGTACCTCCGAACAACGCTCGCTGCCTACGTATTACCGAGGCAGCTGGCACGTAATTAGCC
+
CCCCCGGCFDDGGGGGGGGGGGGGGGGGGGDGGFGGGGGGGGG?FGGEFFDGFGGGGGFG9@EFGGGGD>@FCFFGFGGGGGGGGG>F@F7FGGGGGGFGFFFGGG7FGFGGGFGGGGGGGGGGGGGGGGGGGGGFGGGGGGGEFFG8FGGGGGFFGGGFGGGFGDFFDGGCFG<BEGGGFEFFGAFFGGGGGE75FGFDFGCGGGDGGGGGEFG9CFGGEGGDDGGDCD<FG?CFGGGGGDFG+?FC57*9EC7CBGDGFDG85C?AF6>2D4ADC<)860,-(2915860/.)**.,99
@M02143:5:000000000-JT863:1:1101:3340:10764 1:N:0:44
GACTACAGGGGTATCTAATCCTGTTCGCTCCCCACGCTTTCGCTCCTCAGCGTCAGTTGTTGCCCAGAGACCCGCCTTCGCCACCGGTGTTCCTCCTGATATCTGCGCATTTCACCGCTACACCAGGAATTCCAGTCTCCCCTACCGAACTCTAGTCTGCCCGTATCGATTGCAGGCCTGGAGTTGAGCCCCAGGTTTTCACAACCGACGCGACAGACCGCCTACGAGCTCTTTACGCCCAGTAACTCCGGACAACGCTCGGACCCTACGTCTTACCGCGGCTGCTGGCACGTAGTTAGCC
+
CCCCCGFCFGGGGGGGGGGGGGGGGGGGGGGGGGGGGGGGGGGFGGGCGFGGGGGGGGFGGGFGGGGGGFEFFGGGGGGGGGGGGGGGGGGGGGGGEGGGGGGGFCFGGGGGGGGGGGGGGGGG=FGGGGGGGG9EFEGGDFGGGFCCGGGGAFG@FCFGGGGG7FGGG@FGGFG7*@7<>,@FGGGGGGGE@FG:FFFGGGGCEGGEDE5CEGGGGGGGGGGCGG>DG77CFGGFDGGGGGGGGFFGGD=D7EGGFGFE@C7*19?072><FGAGGBFE>FFF(263<?4<>1FGG):F6
@M02143:5:000000000-JT863:1:1101:9555:10766 1:N:0:44
GACTACACGGGTATCTAATCCTGTTTGCTCCCCACGCTTTCGTGCATGAGCGTCAATCTTGACCCAGGGGGCTGCCTTCGCCATCGGTGTTCCTCCACATCTCTACGCATTTCACTGCTACACGTGGAATTCTACCCCCCTCTGCCAGATTCTAGCCTTGCAGTCTCCAACGCAATTCCCAGGTTGAGCCCGGGGATTTCACGTCAGACTTACAAAACCGCCTGCGCACGCTTTACGCCCAGTAATTCCGATTAACGCTTGCACCCTACGTATTACCGCGGCTGCTGGCACGTCGTAAGCC
+
CCCCCGGGGGGGGGGGFGGGGGFGFGFFGDGGGGGGGGGGFGGGGGG<FFGCFGDGGFFEFGGGGGGF7+@BFGCEFA,CBCFFGGGGG=FDFGGGGG8F<FFGGGDEG@FGGGGGGFEGGGGGGGGEGGGGGGGF=+@FGGGBFFGCGFGGGG9FGGDDGGFFA,;FBFGGGDCFGFA:FGC,D,@CFDFFG7E:FGDGCCDC8CEGGGGGFFGFGGGGGDGGGGG3CGCCGGGGDCED75<FFCF7CFCDGEG7)7)C@=FF89::F(0.*>AFG055990(1::(/19(7(0:*.(*0
@M02143:5:000000000-JT863:1:1101:13725:10790 1:N:0:44
GACTACCGGGGTATCTAATCCTGTTTGCTCCCCACGCTTTCGCGCCTCAGTGTCAGTTACAGTCCAGAAAGTCGCCTTCGCTACTGGTGTTCCTCCCGATATCTACGCATTTCACCGCTACACCGGGAATTCCACTCGCCTCTACCGTCCTCTAGCCCGGCAGTCTCCACCGCACGCCCGAGGTTGAGCCCCGGGTTTTCACGGCAGACTTACCGAACCGCCTACACGCTCTTTACGCCCAATACATCCGGACAACGCTCGCCCCCTACATATTACCGCGGCTGCAGGCCCGTAGTTCACC
+
CCCCCGG7FFFGGGGG9EFGGGGGGGGGGGGGGGGGGGGGGGCEGCEGGGGGFGGGGF<ECF<EFF8,CC8EE:FGGGGEF@E:FFGG@FEGGGGGGCEEGEGG,FFGEGGGGGGGGGGGGFGF:F>:@EFGGG9,A<CFFGGGGGGG+FFGGGGGG7:@FCBFC9F9D3<FFGE78DF@*FEFFFC@FF*<*4:1:BFGFG*1:C>CFGG7C8A5CE?CCE<*A0A1C>DFFG>F<EEG5/2C+28CG5/*:CCF.>.:5E<EGGFFF(9)2:A>7(0.-90((,).)(0412)*0))0/
@M02143:5:000000000-JT863:1:1101:3150:10808 1:N:0:44
GACTACAGGGGTATCTAATCCTGTTTGCTCCCCACGCTTTCGCGTCTCAGCGTCAGTCACGTCCCAGCGAGCTGTCTTCGCCATTGGTGTTCCTCCTGATATCTGCGCATTTCACCGCTACACCAGGAATTCCACTCGCCTCTTCCGGACTCGAGCTCGACAGTATCCACCGGCATTCCAGGGTTGAGCCCTGGACTTTCACAGCAGACTTACCGAGCCGCCTACACGCGCTTTACGCCCAATGATTCCGGACAACGCTCGCCCCCTACGTATTACCGCGGATGCTGGCACGTAGATAGCC
+
CCCCCGGGGGGGGGGGGGGGGGGGGGGGGGGGGGGGGGGGGGGGGGGGGGGGGDGGGGGGGGGGGGCFGGGGEGGGGGGGGGGGGEFGGGGGGGGGGGGGGGGGFFCGGGGFGGGGGGGGGGGGGGGGGGGGGGGGGGGGGGGGGGGFGCFF7FFEGGGGGGGGGCGFGGGGCFGGGGGGGGGGGGGFGGGGG>:8BGGGGGGFGGFGGGGGG6EG?ECCGEGGGGFCE7DEGG7CCGCEGGCEGFFG?6CCE5FGDGEG:EDGCG>:;47,*94:CBFBF((,4-90C(/3C?)*;44=)
@M02143:5:000000000-JT863:1:1101:27001:10839 1:N:0:44
GACTACCAGGGTATCTAATCCGGATCGCTCCCCACGCTTTCGCGCCTCAGCGTCAGCAAAGCTCCAGGCAACCGCCTTCGCCACTGGTGTTCCTCCCGATATCTACGCATTCCACCACTACACCGGGAATTCCATTGCCCCCTAGCTTGCTCCAGCCACGCCGTATCCGCTGACCCCGCCCAGTTGAGCCGAGCGATTTCACAACGGACGTGCGTGGCCGCCTGCGCGCCCTTTACGCCCAATAAATCCGGGCAACGCTCGCACCCTCTGTATTACCGCGGCTGCTGGCACGTAGTTGGCC
+
CCCCCGGGGGGGGGGGFGGGGGGGGGGGGGGGGGGGGGGGGGGGGGGGGGGGGGGGGGGGGGGGGGGGGGGGGGGGGGGGGGGGGGGGGGGGGGGGGGGGGGGGGGGGGGGGGGGGFGGGGGGGGGGGGGGGGGGGGGGGGGGGGGGGGGGGGGGGGGGEGGGGGGGGGGGGGGGFGGGEGGGGGGGGGGGGEGGCFGGGGGGGGGGGGGGGGGCEEGGGGGGGGGGGGGGGGGGGGGGGGGGFGGFGGGGGGGGGFGDEFGDGGG?2789<7:AFGF3>;B(1:?)7DFFBGB4:C)26)
@M02143:5:000000000-JT863:1:1101:3319:10871 1:N:0:44
GACTACAGGGGTATCTAATCCTGTTCGCTCCCCACGCTTTCGCTCCTCAGCGTCAGTAATGGCCCAGAGATCCGCCTTCGCCACCGGTGTTCCTCCTGATATCTGCGCATTTCACCGCTACACCAGGAATTCCGATCTCCCCTACCACACTCTAGCTAGCCCGTATCGAATGCAGACCCGGGGTTAAGCCCCGGGCTTTCACACCCGACGTGACAAGCCGCCTACGAGCTCTTTACGCCCAATAATTCCGAGCAACGCTAGCCCCCTTCTAATACCCACGGCAGATGGACCAAATAACGC
+
CCCCCGGGGGGGGGGGGGGGGGGGGGGGGGGGGGGDEGGGGGGGGDGGGGGGGGGGGGGGGGGGGGGGGFGGGGGGGGGGGGGGGGGGGGGGGGGGGGGGGGGGGGGGGGGFGGGGGGGGGGGGFGGGGGFGGFGGGGGGGGGGGGGGGGGGGGGGGFGGGGGFCFGEGGGGGGGAFGGGGGGGGGGGGGFGGEFDCGGGGGGGGGGGGDGDGFCFFFEGGGDGGGGGGDGFGGGGDGGGGGGGGFFGGGGDGGGG@G>EBDGGG)4(0)1):0)9*,8)2((((,1)*4)-91*+*.(.
@M02143:5:000000000-JT863:1:1101:19623:10882 1:N:0:44
GACTACAGGGGTATCTAATCCTGTTTGCTCCCCACGCTTTCGCGTCTCAGCGTCAGTAACGTCCCAGCGAGCTGCCTTCGCAATTGGTGTTCCTCCCGATATCTGCGCATTTCACCGCTACACCGGGAATTCCACTCGCCTCTTCCGCACTCTAGTCCAGCAGTATCCACCGGCATCCCAGGGTTGAGCCCTGGACTTTCACAGCAGACTTACTGAACCGCCTACACGCGCTTTACGCCCAATGATTCCGGACAACGCTTGCCCCCTACGTATTACCGCGGCTGCTGGCACGTAGTTAGCC
+
CCCCCGGFGGGGGGGGGFGGGGGGGGGGGGGGGGGGGGGGGGGGGGGGGGGGGGGGGGGGGGGGGGGGGGGGGGGGGGGGGGGGGGGGGGGGFGGGGGGGGGGGGGGGGGGGGGGGGGGGGGGGEGGGGGGGGGGGGFGGGGGGGGGGGGGGGGGGGGGGGFGGCFGGGGGGGGGGFGGGGGGGGGGGGGG7CGGGGGGGGGGGFCF*BFGGGFCFGFGGGGGGGGGGGGGGGGGGDGGGGGGG70@FGGDCGE5>DGFGFGGGGGF?@<F2:C2>C153(219:26,<:F0>:5?:).69
@M02143:5:000000000-JT863:1:1101:23735:10901 1:N:0:44
GACTAAAAGGGTATCTAATCCTGTTTGCTCCCCATGCTTTCGTACCTCAGCGTCAGTATTAGGCCAGATGGCTGCCTTCGCCATCGGTATTCCTCCAGATCTCTACGCATTTCACCGCTACACCTGGAATTCTACCATCCTCTCCCATACTCTAGCTTCCCAGTATCGAATGCAATTCCTAAGTTAAGCTCAGGGATTTCACATCCGACTTAAGAAGCCGCCTACGCACGCTTTACGCCCAGTAAATCCGATTAACGCTCGCACCCTCTGTATTACCGCGGCTGCTGGCACAGAGTTAGCC
+
CCCCC,FGGGGGGGGGFGGGGGGGGGGGGGGGGGGGGGGGGGGGGGGGGGGGGGGGGGGGGGGGGGGGGGGGGGGGGGGGGGGGGGGGGGGGGGGGGGGGGGGGGGGGGGGGGGGGGGGGGGGGGGGGGGGGGGGGFGGGGGGGGGGGGGGGGGGGGGGGGGGGGGGDDGGGGGEGGGGGGDGGGGGGGGGGGGFFGGFGGGGGGGGCEGGGFG7DFGGGGGGGGGGGGGGGGGGGGGGGGGGGGDFGGGGGGGGGFGEGDGGGGDFF:?F2CGBGF<DF99>F?BF7DFF?C0/AF>2@)
@M02143:5:000000000-JT863:1:1101:21356:10903 1:N:0:44
GACTACTGGGGTATCTAATCCTGTTTGCTCCCCATGCTTTCGTACCTCAGCGTCAGTATTAGGCCAGATGGCTGCCTTCGCCATCGGTATTCCTCCAGATCTCTACGCATTTCACCGCTACACCTGGAATTCTACCATCCTCTCCCATACTCTAGCTTCCCAGTATCGAATGCAATTCCTAAGTTAAGCTCAGGGATTTCACATCCGACTTAAGAAGCCGCCTACGCACGCTTTACGCCCAGTAAATCCGATTAACGCTCGCACCCTCTGTATTACCGCGGCTGCTGGCACGAAGTTAGCC
+
CCCCCGGEFGCGGGGGGGFGGGGGGGGGGGGGGGGGGGGGGGGGGGGGFFGGGGGGGGGGGGGGGFGFGFGGGGGGGGGGGGGGGGGGGGGGGGGGGFGGGGGGGGGGCEEFGGGGGGGGGGGGGGGGGGGGGGGGGGGGGGGGGGGGGGGGGGGGGGGGGGGGFGGCFGGGGGGGGGGGFGGGGGGGGGGGGGGFGGGGGGGGGGGGGGGGG9;FGGGGGGGEGGGGGGGGGGGGGGGGGGGGGGFGGGGDEEGGFGFEBGGGGGFBF?F2DC<7>1DF>BBF::FFG?F:DB>8CA>F?
@M02143:5:000000000-JT863:1:1101:7703:10903 1:N:0:44
GACTACTAGGGTATCTAATCCTGTTTGATCCCCACGCTTTCGTGCCTCAGCGTCAATCTCTGCGTAGTGAGCTGCCTTCGCAATTGGTGTTCTATGTCATCTCTATGCATTTCACCGCTACACCAGGAATTCCAGTCTCCCCTGCAACACTCTAGTTTGCTCGTATCGACTGCAGACCCGAGGTTGAGCCTCGGGATTTCACAGCCGACGCAACAAACCGCCTACGAGCTCTTTACGCCCAATAATTCCGGACAACGCTTGCACCCTACGTAATACCGCGGCTGCTGGCCCGTAGTTGGCC
+
CCCCCGGGGGGGFFFGGGGGGGGFGGGGGGFGGGGGGGGGGEG@FGFGGGGGGGGGGGFGGGFGGGGEFGGGGGGGGGGGGGGGGGFGGGGGGGGGGGGGGGGGGGGGGGGGGGGGGGGGGGGGGGGGGGGGGGGGGGGGGGGFGGGGGGGGGGGGGGGGGGGGGGGGGGGGGGGGGGGGGGDGGGGGGGGGGGGGGGGGGGGGGGGGGGGGGGGGG7FGDGDGGGGGGGGGGGGGGGGGGGGGGGFGFGGDGEGG>DDEFFGGGD?F4<FF*9<CFB)89199<:<:/(0;GB>/:<:66
@M02143:5:000000000-JT863:1:1101:20330:10910 1:N:0:44
GACTACCAGGGTATCTAATCCTGTTCGCTCCCCACGCTTTCGCTCCTCAGCGTCAGTACAGGCCCAGAGAACCGCCTTCGCCACCGGTGTTCCTCCCGATATCTGCGCATTTCACCGCTACACCGGGAATTCCGTTCTCCCCTACCTGCCTCTAGTCTGCCCGTATCGGATGCAGACCCGAGGTTAAGCCTCGAGCTTTCACATCCGACGCGACAGACCGCCTACGAGCTCTTTACGCCCAATAAATCCGGACAACGCTTGCCCCCTACGTATTACCGCGGCTGATGGCACGTAGTTAGCC
+
CCCCCGGGGGDGFGGGGGGGGGGGGGGGGGGGGGGGGGGGGGGGGGGGGGGGGGGGGGGGGGFGGGGGGGGG<FDGGGGGGGGEGGGGGGGGGGGGGGGGGGGGGGGGGGGGGGGC=EGGGGGF7FGGGGGGGFGGGGGGGGGGGGGCDFFGGGGGGGGGGFFGGCGECFEGGGGGGGGDFFGGGFGFGGFGGEGGGGFGGGGGGGEEECEB>CCCFGGGGGDEGGCCGGGGGGGGGGGGGFFGGFFGGGGGGGCGBGBEFFGCFGFFF:F<DGFGF(>;(160(.*)92=3C0);>4<49
@M02143:5:000000000-JT863:1:1101:14528:10918 1:N:0:44
GACTACTAGGGTATCTAATCCTGTCTGCTCCCCACGCTTTCGCGCCTCAGCGTCAGAACCGGACCAGTAAGCCGCCTTCGCCACTGGTGTTCTTGCGAATATCTACGAATTTCACCGCTACACCAGGAATTCCACACTCCTCTCCCGCACTCTAGCCCTCCAGTTTCCCACGACCGTCTGCGGTTGAGCCGCAGGATTTCACGCAGGACTTAAAGGGCCGCCTACACGCTCTTTACGCCCAATGATTCCGGACAACGCTCGGTCCCTACGTATTACCGAGGCTGCTGGCACGTCGTTAGCC
+
CCCCCGGGGGGGGGGGGGGGGGGGGGGGGGGGGGGGGGGGGGGGGGGGGGGGGGGGGGGGGGGGGGGGGFGGGGGGGGGGGGGGGGGGGGGGGGGGGGGGGGGGGGGGGGGGGGGGGGGGGGGGGGGGGGGGGGGGGGGGGGGGGGGGGGGGGGGGGGGGGGGGGGGGGGGGGGGGGGGGGGGGGGGGGGGGGGGGGGGGGGGGGGGGGGGGGGGGGGGGGGGGGGGGGGGGGGGGGGGGGGGGGGFGGGGGGGGGDGEGFGGGGCABF:FFFGDFFF)57018<7F?GFFBG(8:7:FF4
@M02143:5:000000000-JT863:1:1101:24771:10941 1:N:0:44
GACTACCAGGGTATCTAATCCTGTTTGCTCCCCACGCTTTCGAGCCTCAGCGTCAGTAATGAGCCAGTGTGTCGCCTTCGCCACTGGTGTTCTTCCGAATATCTACGAATTTCACCTCTACACTCGGAGTTCCACACACCTCTCTCATACTCAAGACACCCAGTATCAAAGGCAGTTCCAAGGTTGAGCCTTGGGATTTCACACCCGACTAAACGAGCCGCCTACGCGCCCTTTACGCCCAGTAATTCCGAACAACGCTAGCACCCTCTGTCTTACCGCGGCTGCTGGCACAGAGTTAGCC
+
CCCCCGCGGGGGGGGGGGGGGGGGGGGGGGGGGGGGGGGGGGFGGGGGGGGGGGGGFG,CDF9FFGGGCEG6FFGGGGGGGGGGGGGGGGGGGGFEFFEGGGGGGGGGGGGGGGGGGGGGGGGFFGCDGGGGGFGDGCFGGGG@,AFC<FGGGGG9FGGGGGGGGGGFCFGGGGGGGGF9FGGGGGGGGGE:CGGFFGGGGGGGEEGGGGGGGCEEGGGGGGGGGGGGGGGGGGGGGGGGGGGGFGFDGGEDGG?DDDDE:F7CGGF?:>F>FGFGGBFEF;>9?3:(9:F?4379C<<F9
@M02143:5:000000000-JT863:1:1101:12787:10958 1:N:0:44
GACTACCAGGGTATCTAATCCTGTTCGCTCCCCACGCTTTCGCGTCTCAGCGTCAGTACCGTCCCAGAGAGCCGCCTTCGCCACGGGTGTTCTTCCTGATATCTGCGCATTTCACCGCTACACCAGGAATTCCATCCCCCTCTACCGTACTCTAGCCATGCAGTCACAAATGCAGTTCCCAGGTTGAGCCCGGGGATTTCACATCTGTCTTACATAACCGCCTGCGCACGCTTTACGCCCAGTAATTCCGATTAACGCTCGCACCCTACGTGTTACCGCGGCTGCTGGCACGTAGTTAGCC
+
CCCCCGGGGGGGGGGGGGGGGGGGGGGGGGGGGGGGGGGGGGGGGGGGGGGGGGGGGGGGGGGGGGGGGGGGGGGGGGGGGGGGGGGGGGGGGGGGGGGGGGGGGGGGGGGGGGGGGGGGGGGGGGGGGGGGGGGGGGGGGGGGGGGGGGGGGGGGGGGGGGGGGGGGGGGGGGFGGGGGGGGGGGGGGGGGGGGGGGGGGGGGGGGGGFGGGGGGGGGGGGGGGGGGGDGGGGGGGGGGGGDFEGFGFGGGGDFGFG>EFG3CC5<?F:::DGBGD0557>(((5:(13447(0;FAD4)
@M02143:5:000000000-JT863:1:1101:15334:10963 1:N:0:44
GACTACAAGGGTATCTAATCCTGTTTGCTCCCCACGCTTTCGTGCATGAGCGTCAGTACAGGCCCAGGGGATTGCCTTCGCCATCGGTGTTCCTCCGCATATCTACGCATTTCACTGCTACACGCGGAATTCCATCCCCCTCTGCCGTACTCTAGCCTTGCAGTCACAAAGGCAGTTCCCAGGTTGAGCCCGGGGATTTCACCTCTGTCTTACAAAACCGCCTGCGCACGCTTTACGCCCAGTAATTCCGATTAACGCTTGCACCCTACGTATTACCGCGGCTGCTGGCACGTAATTAGCC
+
CCCCCGGGGGGGGGGGGGGGGGGGGGGGGGGGGGGGGGGGGGGGGGGFFGGGGGGGGGGGGGGGGGGGGGGGGGGGGGGGGGGGGGGGGGGGGGGGGGGGGGGGGGGGGGGGGGGGGGGGGGGGGGGGGGGGGGGGGGGGGGGFGGGGGGGGGGGGGGGGGGGGGGGGGGGGGGGGGGGGGGGGGGGGGGGGGGGGGGGGGGGGGGGGGGGGGGGGGGGGGGGGGGGGGGGGGGGGGGGGGGGGGGFG?EGGGGGGFGFGFGGGGGFFF:FFGGAFF?35(1126?F?D?FBG:);C),60
@M02143:5:000000000-JT863:1:1101:21306:10975 1:N:0:44
GACTACACGGGTATCTAATCCTGTTCGCTCCCCACGCTTTCGCTCCTCAGCGTCAGTTCCGGTCCAGAGCGCCGCCTTCGCCGCTGGTGTTCCTCCTGATATCTGCGCATTTCACCGCTACACCAGGAATTCCACGCTCCCCTACCGGACTCAAGTCACAGCAGTATCAGGTGGCGTCCCCGGGTTGAGCCCGGGGGTTTCACACCCGACTTACTGAACCGCCTACGAGCTCTTTACGCCCAATAATTCCGGACAACGCTTGCACCCTACGTATTACCGCGGCTGCTGGCACGTAGTTGGC
+
CCCCCGGGGGDGGGGGGGGGGGGGGGGGGGGGGGGGGGGGGGGGGGGGGGGGGGGGGGGGGGGGGGGGGGGGGGGGGGGGGGGGGGGGGGGGGGGGGGGGGGGGGGGGGGGGGGGGGGGGGGGGGGGGGGGGGGGBFGGGGGGGGGGGGGGGGGGGGGGGAFFFGGGGGGGGGGGGGGGGGGGGGGGFFGGGGGGGGGGGGGGGGGGGGGGGGGGGGGGGGGGDCGECEGGGGGGFGC8EGDFGGGFGFGFDCEEFFGFGBFGFGGFF@<5?>C?FG20<6>>BFFF?C4>?D3?*16<)/
@M02143:5:000000000-JT863:1:1101:23067:10977 1:N:0:44
GACTACAAGGGTATCTAATCCTGTTTGCTACCCACGCTTTCGTGTCTCAGCGTCAGTTACGGTCCAGTGAGCCGTCTACACCACCGGTGTTCCTCCTGATATCTACGCATTTCACCGCTACACCTGGAATTCTACCATCCTCTCCCATACTCTAGCTTCCCAGTATCGAATGCAATTCCTAAGTTAAGCTCAGGGATTTCACATCCGACTTAAAAAGCCGCCTACGCACGCTTTACGCCCAGTAAATCCGATTAACGCTCGCACCCTCTGTATTACCGCGGCTGCTGGCACAGAGTTAGCC
+
CCCCCGGGGGGGGGGGGGGGGGGGGGGGGGGGGGGGGGGGGGGGGGGGGGGGGGGGGGGGGGGGGGGGGGGGGGGGGGGGGGGGGGGGGGGGGGGGGGGGGGGGGGGGGGGGGGGGGGGGGGGGGGGGGGGGGGGGGGGGGGGGGGGGGGGGGGGGGGGGGGGGGGGGGFGGGFGGGGGGGGGGGGGGGGGGGGGGGGGGGGGGGGGGGGGGGGGGDGGGGGGGGGGGGGGGGGGGDGGGGGGGGGFGGGGGGGGG>DFGFGGGGGFBF)96>D9DG1)76(((-,9(54F42./<DB<B:
@M02143:5:000000000-JT863:1:1101:11762:10981 1:N:0:44
GACTACAGGGGTATCTAATCCTGTTTGCTCCCCACGCTTTCGAGCCTCAGCGTCAGTAATGAGCCAGTGTGTCGCCTTCGCCACTGGTGTTCTTCCGAATATCTACGAATTTCACCTCTACACTCGCAGTTCCACTAACCTCTTCCGGTCTCAAGCCATACAGTATCGAAGGCAATTCTGTGGTTGAGCCACAGGCTTTCACCCCCGACTTATAAAGCCGCCTACGCTCCCTTTACGCCCAGTAATTCCGAGCAACGCTAGCCCCCTTCGTATTACCGCGGCTGCTGGCACGAAGTTAGCC
+
CCCCCGGGGGGGGGGGGGGGGGGGGGGGGGGGGGGGGGGGGGGGGGGGGGGGGGGGGGGGGGGGGGGGGGGGGGGGGGGGGGGGGGGGGGGGGGGGGGGGGGGGGGGGGGGGGGGGGGGGGGGGGGGGGGGGGGGGGGGGGGGGGGGGGGGGGGGGGGGEGGGGFGGGGFEGGGGGGGGGGGGGGGGGGGGFFGGGGGGGGGGGGGGGGGGGGGGGGGGGGGGEGDGCEGGGGG=FGGGGCGGEGGFGGFGDGGGGFDDGECCGGG>BF0@BGGAFF03569>F??6(*4=8C18AC4)9)
@M02143:5:000000000-JT863:1:1101:24854:11012 1:N:0:44
GACTACTAGGGTATCTAATCCTGTTTGCTCCCCACGCTTTCGCGTCTCAGCGTCAGTACCGTCCCAGCGAGCTGCCTTCGCCATTGGTGTTCCTCCCGATATCTGCGCATTTCACCGCTACACCGGGAATTCCACTCGCCTCTTCCGGACTCGAGCCAAGCAGTATCCATCCGCCTCCCGGGGTTGAGCCCCGGGCTTTCAGAACGGACTTACCTGGCCGCCTACACGCGCTTTACGCCCAATGATTCCGGACAACGCTTGCCCCCTACGTATTACCGCGGCTGCTGGCACGTAGTTAGCC
+
CCCCCGGGGGGGGGGGGGGGGGGGGGGGGGGGGGGGGGGGGGGGGGGGGGGGGGGGGGGGGGGGGGGGGGEGGGGGGGGGGGGGGGEGGGGGGGGGGGGGGGGGGGGGGGGGGGGGGGGGGGGGGGEGGGGGGGGGGGGGGGGGGGGGGGGGGGGGGGGGGGGGGGFGGGGGGGGGGGGGGGGGGGGGGGGGGGGGEGGGGG9FGEGGGGGGGGG?DGGGEGGGGFGGGDGGGGGGGGGGGEGGDGFGGGCDEG5FFGFG@FFGFGB?F6FDGGAFG<EB004(4:F::2*(984:><)=9
@M02143:5:000000000-JT863:1:1101:27819:11030 1:N:0:44
GACTACCCGGGTATCTAATCCTGTTCGCTCCCCATGCTTTCGCTCCTCAGCGTCAGTTAATGCCCAGAGACCTGCCTTCGCCATCGGTGTTCCTCCTGATATCTGCGCATTTCACCGCTACACCAGGAATTCCAGTCTCCCCTACCACACTCTAGTCTGCCCGTACCCACTGCAAGTCCGGGGTTGAGCCCCGGATTTTCACAGCAGACGCGACAGACCGCCTACAAGCTCTTTACGCCCAATAATTCCGGACAACGCTCGCACCCTACGTATTACCGCGGCTGCTGGCACGTAGTTAGCC
+
CCCCCGGGGGGGGGGGGGGGGGFGGGGGGGGGGGGGGGGGGGGGGGGGGGGGGGGGGGGGGGGGGGGGGGGGGGGGGGGGGGGGGGGGGGGGGGGGGGGGGGGGGGGGGGGGGGGGGGGGGGGGGGGGGGGGGGGGGGGGGGGGGGGGGGGGGGGGGGGGGGGGGGGGGGGGDFGGGGGGGGGGGGGGGGGGGGGGGGGGGGGGGGGGGGGGGGGGGGGGGGGGGGGGGGGGGGGGGGGGGGGGGGFGGGGC=5CGFGFGEGCCGGFFF?F?GFFGG?DF>9>FF?F?G?FBF?FGG)9F)
@M02143:5:000000000-JT863:1:1101:11275:11056 1:N:0:44
GACTACAAGGGTATCTAATCCTGTTTGCTCCCCACGCTTTCGTGCCTCAGTGTCAGTTACAGACCAGAAAGTCGCCTTCGCCACTGGTGTTCCTCCATATCTCTACGCATTTCACCGCTACACATGGAATTCCACTTTCCTCTTCTGCACTCAAGTCTCCCAGTTTCCAATGACCCTCCACGGTTGAGCCGTGGGCTTTCACATCAGACTTAAGAAACCACCTGCGCGCGCTTTACGCCCAATAATTCCGGATAACGCTTGCCACCTACGTATTACCGCGGCTGCTGGCACGTAGTTAGCC
+
CCCCCGGFGFGFGGGGGGGGGGGGGGFGGGGGGGGGGGGGGGGGGGGGGGGGGGGGGGGGGGGGGGGGGGFGGGGGGGGGGGGGGGGGGGGGGGGGGGGGGGGGGGGGGGGGGGGGGGGGGGGGGGGGGGGGGGGGGGGGGGGGGGGGGGGGGGGGGFGGGGGFGGGGGGGCGGGGGGGGGGGGGGGGGGGGGGGGGGGGGGGGGGGGGGGGGGGGGGGGEGGGGGGDCGGGCGGGGGGGGGGGGGFGFGGGGGFFFGFGFGFGGGFFF?78FGDF7<:509>2<)92C:9<G?FGFFFF)
@M02143:5:000000000-JT863:1:1101:11185:11082 1:N:0:44
GACTACCCGGGTATCTAATCCCGTTCGCTCCCCTGGCTTTCGCGTCTCAGCGTCAGAAAGGGTCCAGGACCTCGCTTTCGCCACGGGCGTTCCTTCCGATCTCAACGCATTTCACCGCTCCACCGGAAGTTCCAGGTCCCCCTACCCCCCTCCAGGCCGGTCGTCTCGGCGCCGCTTCCCCGGTTGAGCCGGGGGCTTTCAGCGACCGACGCACCGGCCCGCCTACACGCGCTTTAAGCCCAGTGATTCCGAACAACGTTCGCACGGTTCGTCTTACCGCGGCTGCTTGCACGAACTTAGC
+
CCCCCGGGGGGGGGGGGGGGGGGGGGGGGGGGGGGGGGGGGDGGGGGGGGGGGGGGGGGGGGGGGGGFGGGGGGGGGGGGGGGGGGGGGGGGGGGGGG:FGGGGGGGGGGGGGGGGGGGGGGGGGGGGGGGGGGGGGGGGGGGGGGGGGGGGGGGFFGGGGGGGGGGGGGGGGDGGGGGGGGGGDGGGGGGGGGEEGFGGGGGGGGGEGGGGGGGEEGGGEEGEEG6CCD5EEDCFGFGGGGFE6C*?FEFDEGGGFDFG>EG=EG>?E?D:D*02:.0)(-(,419)04=)9(0:*65**
@M02143:5:000000000-JT863:1:1101:4180:11082 1:N:0:44
GACTACCGGGGTATCTAATCCTGTTCGCTCCCCACGCTTTCGCGTCTCAGCGTCAGGAGTGGCCCAGCGAGCCGCCTTCGCTACTGGTGTTCCTCCCGATATCTGCGCATTTCACCGCTACACCGGGAATTCCACTCGCCTCTACCATCCTCTAGCCCGGCAGTATCCATCGCACGCCCGAGGTTGAGCCTCAGGTTTTCACGACAGACTTACCGAACCGCCTACACGCTCTTTACGCCCAATAATTCCGGACAACGCTTGCACCCTACGTATTACCGCGGCTGCTGGCACGTAGTTAGCC
+
CCCCCGGGGGGGGGGGGGGGGGGGGGGGGGGGGGGGGGGGGGGGGGGGGEFGGGFGGGGGGGGGGGGGGGGGEGFGGGGGGGGGGFGGGGGGGGGGDCFGGGGGGGGGDGGGGCGGGGGGGGGGGGGGGFGGGGGGGBFGGGGGGGGGGGGGGGFFFGGGGGGGGGGGGGGGGGGGGGGGCFGGGGGGGGGGGGGGGFGGGGG58EGGGFF<FCEEGGGGGGGGGGG<EDGGGF:FDGEE*CFGGGFC9C*9EEDGBGFG@=6CG5(341><F4)::3:;((,-()90>7=8D7)2><44<
@M02143:5:000000000-JT863:1:1101:17657:11090 1:N:0:44
GACTACCGGGGTATCTAATCCCGTTCGCTCCCCACGCCTTCGCGCCTCAGCGTCAGGGACGGCCCAGCTGGCCGCCTTCGCCACGGGTGTTCCTCCTGATATCTGCGCATTCCACCGCTACACCAGGAATTCCAGTCACCCCTACCGCACTCTAGTCTGCCCGTACCCACTGCAGCCACCCGTAGG
+
CCCCCGGGGGGGGGGGGGGGGGDGGGGGGGGGGGGGGGGGGGGGGGGGGGGGGGGGGGFGGGGGGDGGCEFGFEGGGGGFGGEEEGDFDFGGGGGGGFGGGGCC9EBFGGGGGGGGFGGDGFGGGGGGGGGGGGGFFFGGGGG+FFGGCGFDE9EFGGCFGGGGGGGGFGGGGGGGGCFGGGE7FG
@M02143:5:000000000-JT863:1:1101:27272:11103 1:N:0:44
GACTACAGGGGTATCTAATCCTGTTTGCTCCCCACGCTTTCGCGCCTCAGTGTAGGTTAAAGACCAGAAATCCGCCTTCGCCACTGGTTTTCCTCCATACCCCACCGCATTCCACCCCTCCCCATGGAATCCACCTTTCCCCTCTTCCCCTAAAGTCTCCCAGTTCCAAATGACCCTCCCCGGTTGAGCCGTGGGTTTTCAAACCAGCCTAAAGAACCCCCCTGCGCGCGCTTTACCCCCGGTAATTCCATTAAACCTTTCACCCCCTGTATTACCCCCGCTTGTTGCCCAAAGTTTACCC
+
CCCCCGGGGGGGGGGGGGGGGGGGGGGGGGGG@<66+BF,,8,+@+,,,6;,<,,,;,,,,,,:@,CEG,,6,6C8C,99B,,6,C<9,C,C?6E,,,66,:4,4,+++BF,5,C,++++4++44A,E?F,A,,,BF,C5,,A+,,,,,,,3A,,5,,CF=33DF,E,@,,,7CD,,@+++@+@<+,3@,3*5C**>F12,,,,126:*=,?9,>C,=**4*/*3*3)*)):C****<C***/:*0*:3++:++0*)*9+*+*<E52(),*);*):*()0(,((.)0)*.)(*.1<7))0/
@M02143:5:000000000-JT863:1:1101:28923:11122 1:N:0:44
GACTACAAGGGTATCTAATCCTGTTCGCTCCCCTAGCTTTCGCGTCTCAGCGTCAGGAACGGCCCAGCGAGCCGCCTTCGCTACTGGTGTTCCTCCCGATATCTGCGCATTTCACCGCTACACCGGGAATTCCACTCGCCTATACCGTCCTCTAGCCCGGCAGTATCCACCGCACGCCCGAGGTTGAGCCTCAGGTTTTCACGGCAGACTTACCGAACCGCCTACACGCTCTTTACGCCCAATAATTCCGGACAACGCTCGCCCCCTACGTATTACCGCGGCTGCTGGCACGTAGTTAGCC
+
CCCCCG8FFG;FGGGGGGFFGEFFFEFGGGGFEF@@FGGGGGGGGECG<FFEGCFGFFDEGGEGGGF<7C6F@CCGGGGFEEGGGCDFCGFGDFEGGGGGGG<C<FCGGGGGGGEGGCFGGGGGGGEGDGGGGGGGGCEGGGFGGGGGGGGGGGGGGGG>EGGGGGGGGGCDGGGGGGGGGGGGGGGGGGGGGGGGGGF?CG@CEGEFCG?G7<EGGGGGGGGGGFGGGGGCGGGGGGGGD=DFFFF7CG5DGGGGFGFE>53CEGFFFBF?FGBGGF:B>B>F?7?8C?@FG()/;26*)
[truncated: 43,571,720 more chars]
