# Supplementary material for: Amplicon sequencing data profiling of bacterial community connected with the rhizospheric soil from sunflower plants
Source: Data Brief. 2022 Apr 26;42:108207. doi: 10.1016/j.dib.2022.108207 (PMC9079167; doi:10.1016/j.dib.2022.108207)
Supplement: Supplementary file 3 [file mmc3.zip › mmc3.fastq]

@M02143:5:000000000-JT863:1:1101:17896:1842 2:N:0:44
CCTACGGTCTGCAGCAGTGGGGAATATTGGACAATGGGCGCAAGCCTGATCCAGCAATGCCGCGTGAGTGAAGAAGGCCTTCGGGTTGTAAAGCTCTTTTGTCAGGGAAGAAACGGCTGGGGCTAATATCCTCGGCTACTTACGGTACCTGAAGAATAATCACCGGCTAACTACGTGCCATCCGCCGCGGTAATACGTCTGTTCCGAGCGTTTTCCGGACTTATTGGGCTTACAGAGCTTGTAGTCGTTTTTTCTCCTCTTCCTTTAAACTCCTGCTCTCCACTCCCTCTCCTTTTTTTCT
+
A8AAC;C-B,,;,,;,,C,C-+,,;,CF,<,E@AF,C,C+@+++CCF<,CFG,@F8FGGGGGGC@7,,<,C<FE@C@,9CEE,,+BCGGDFG,CEFGGGF,A?,<,B<B+F,E=D7CCF7++?:,,C9FFBCB++?B+,A,,C+86+3@@>,,,,68,,,6,,@++>8+,5@,,+@,*@D,@,*:;4>5/):*=,4*2***111:2**27C5):1:=)2)69*09***.*89))/)))0(07)974-()-8)-4*2*6)1*5**:*+3:))./))(())/)-,622()),.(.))**((()
@M02143:5:000000000-JT863:1:1101:13337:1846 2:N:0:44
CCTACGGGTGTCTGCAGTGGGGAATTTTGGACAATGGGGGCACCCCTGATCCAGCAATGCCGCGTGCGTTAAGAAGGCCTTCTGGTTGTAAAGCTCTTTTGTCCGGGAAGAAACGGTCCGGTCTAATATCTTGGGCTAATGACGGTACCTGAAGAATAATCACCGGCTAACTACGTGCCAGCAGCCGCGGTACTACGATGTGTGCTAGCGTTGTTCGGATTCACTTGGCGTCAAGGCCGCGTAGGCGGCTTTCTTCCACATGTTTGATATCCCCTAGCTTACCTTTTCACTTTCTCTTTTT
+
88888,B++++;C,6,,;,--+,,;CCFC+,CEFG,C,,+76,:@@FC,EFFF,C<FGGGGGG+@+,+8,8CCFCE@49CE=,,:BFFCF,?,5?BFGGF9FE,++++@+,<BE+=BBE77+88,,:AFGF;5,,AD:,E,,86+@+6BF,3,7,,8,,,8@BB7+@@8,37,44@61;,5?67CF*5**?E*=7:****0+1;@77@7<:5)=778)8*47*96**2))0))(*.))0,)0()),(()456<A***)1)))/06)<+*)-.),((((.9*).)-)-**).))-)9*6)2)
@M02143:5:000000000-JT863:1:1101:9121:1895 2:N:0:44
CCTACGGGCGTCAGCAGTGGGGAATCTTGCGCAATGGGCGAAAGCCTGACGCCGCGACGCCGCGTGGGGGAAGAAGGCCTTCGGGTTGTAAACCTCTTTCAGGAGGGACGAAGCCACTCGGGTTAATAGCCCAGAGGGTGACGGTACCTCCAGAAGAAGCCCCGGCTAACTACTTGCCAGCAGCCGCGGTAATACGTAGGTTGCACGCCTTGTCCGGCTTTATTGGGCGTAATGCGAGCGCAGGCGTTTTCTTATTTCTGTTTTGAAATCCCTCTGCTCAACCTCTGACTTCCATTTTCCC
+
88AACCF76++8,,C,@C@@9C77FDFFFFDGGGGGF8F@C:+@<@FGFG>F+@ECCGGCGGGGG7++++>+=FFFG<4E>B+8>FGGGGGGGCGGGGGGG,,3+B7FGDG*C@F8>,@D77>F7,F;,<F:<,F7<FFE7<F*=CGG;9C>8F?:++++4*1:88C*80>+<:0<@C7C5:*9F=EC5CD59:CCCD<*<0*0>*9>**1*:C75))7C?CFF*9*7)1)7)-*-)8:1B333>6((0(//64**9)9**.6935<?*.44)3().66**,4(())199))).490))))
@M02143:5:000000000-JT863:1:1101:20072:1898 2:N:0:44
CCTACGGGCGGCTGCAGTGGGGAATATTGCGCAATGGGCGGAAGCCTGACGCAGCGACACCGCGTGGGGGATGACGGCCTTCTGGTTGTAAACCTCTTTCAGCAGGGACGAAGCGGAAGTGACGGTACCTGCAGAAGAAGCCCCGGCCAACTACGTGCCAGCAGCCGCTCTAATACGTAGTGTGCAAGCGTTGTCCGGAATTTTTGGGCGTAACGGGCTCGTAGGCTGTCCTTCCCCTCGGGCTTGACAACTCATTCATCTACTCTTAGCCTGCTTCCTATCCGTTCCTTCTTTCTTTTTT
+
AAACCGGDC7+8C:F8<F8DFGEEF9FGAFCGGGGG?FF:+6:@=FFGGGGGGCFCEGCEGGEGGD7++:FGGGGGG:>CEB,,?F,:CFGGGGFFGG@DACB=A>FCG7FEGGGDG@GFCFF7<F7CCC,C7,<<7:7FF,=F*:BEEGCF7C*=+=;++3BCFGGG**2+++0+*2<5*<C*A++:CEDE5EGE*7*/2++1:)9C<5:)95<))))13CC:36*1<C?@*-),)0)()7()8302*).).4***)1/*)1*,*+30)).)((.)))19)3(,).)*).)))-*/))5,
@M02143:5:000000000-JT863:1:1101:18247:1911 2:N:0:44
CCTACGGGAGGCTGCAGTGGGGAATCTTGCGCAATGCGCGAAAGCGTGACGCAGCAACGCCGCGTGGGGGAAGAAGGCCTTCGGGTTGTAAACCCCTTTCAGTTGGGACGAAGCTCCGCCGGTGAATAGCCGGCCGGAGTGACGGTACCTTCACAAGAAGCCCCGGCTAACTTCGTGCCAGCAGCCGCGGTAATACGTAGGGGTCGAGCGTTGTCCGGAGTTACTGGGCTTAAAGCGCGTGCAGGTGGCTCATTACCCCCGGCTTTAAAGCCCCCGCCCTACCCTGTGTCTGTCTTCCGGT
+
8AB8BFGC777@F@E<FFDGGGGCFEFGFFGGGGGGGGGGGG>GGEFGFGGGGGGGGGGGGGGGGG7F@FDDF8EGGGEDFFC>FFGGGGGGGGGGGGGFFGACDGGGDEGEFEFGGCGGGCC@D9FGFFFGGEGDGGGG,=FFEGGGGGGC9FCG*=78<6CCDG=C*+<9:98;FGGGGG6>CG5CCGD**3++*2***1*01CCC5DEC5EC7377D8>:767654*)9*.96>30,)82*88765.9?2:4:*.)0)(7)()3+?<<:)49(((()0.38),)0/))).))/1)(((
@M02143:5:000000000-JT863:1:1101:13214:1983 2:N:0:44
CCTACGGGAGGCTGCAGTGGGGAATATTGGACAATGGGCGAAAGCCTGATCCAGCCATGCCGCGTGTGTGAAGAAGGTCTTCGGATTGTAAAGCACTTTAAGTTGGGAGGAAGGGCATTAACCTAATACGTTAGTGCTTTGACGTTACCGACAGAATAAGGACCTGCTAACTACGTGCCAGCAGCCGCGGTCATACGTAGGGTCCAAGCGTTATCCGGAATTATTGGGCGTAAAGGGTTCGTAGGCGGTCTGTCCCGTCGGGAGTGAAAACTCAGGGCACAACCCTGAGCCTGCTTCCCCT
+
CCCCCGEFGFGGGGGGGGGGGGGGGGGGGGGGGGGGGGGGGGGGGGGFGGGGGGGGGGGGGGGGEGFGGGGGGGGGGGGGGGGGGGGGGGG<FGGGGGFGFCFGGGGGGGGGGBGGGGCFGFGDFFGGGGCFGGGGGGGGGGGGEGGGGGGGEEEFA9EDFGGGEGGFGFFGGFEFGCGGGC?FGGGGDEGGGC9CG64458CA42;FDGEGGGC@AB>7=DFFA6DGFG3550*-0002)0(<>>B(7())..)2).))),)/-.<+:60.*.)(.,()),8:??()).(((,.*/4.,,
@M02143:5:000000000-JT863:1:1101:9691:1998 2:N:0:44
CCTACGGGCGGCAGCAGTGGGGAATCTTGCGCAATGGGCGAAAGCCTGACGCAGCCATGCCGCGTGAATGATGAAGGTCTTAGGATTGTAAAATTCTTTCACCGGGGACGATAATGACGGTACCCGGAGAAGAAGCCCCGGCTAACTTCGTGCCAGCAGCCGCGGTAATACGAAGGGGGCTAGCGTTGTTCGGAATCACTGGGCGTAAAGGGCGCGTAGGCGGCTTTATAAGTCGGGGGTGAAAGCCTGTGGCTCACCCACAGAATTGCCTTACAAACTTTATGGCTTGTGACCTGAACAC
+
AAC6CFGGGGGGGGGGGGGGGGGGGGGGGGGGGGGGGGGGGGGDGGGGGGGGGGGGGGGGGGGGGGGGGGGGGGGGG,EFFFGGFEECFGGGGGGGGGGGGGGDEGGDFGGGGGGCGGDGGGDGD@EEGGGGGGGGGGGEEDCGGGGGGGGGGGGGGGGGGEGDGGGGGGGGFGDGGGGGGGGGECE<*:FGGGGGGFGF785:DGC5>FGGGGGG3>DCBDDEE>FDFGF?FF59@BF9:3>F?<(3:A?4:(/>/,7@>(5F:F?+0).)1(.)).-*06))).(7),.).))00)(6(
@M02143:5:000000000-JT863:1:1101:21290:2014 2:N:0:44
CCTACGGGAGGCTGCAGTGGGGAATATTGCACAATGGGCGCAAGCCTGATGCAGCGACGCCGCGTGAGGGATGACGGCCTTCGGGTTGTAAACCTCTTTCAGTAGGGAAGAAGCGAGAGTGACGGTACCTGCAGAAGAAGCGCCGGCTAACTACGTGCCAGCAGCCGCGGTAATACGTAGGGCGCAAGCGTTATCCGGAATTATTGGGCGTAAAGAGCTCGTAGGCGGTTTGTCGCGTCTGCCGTGAAAGTCCGGGGCTCAACTCCGGATCAGCGGGGGGGCCGGGCCACCTAGAGTGATT
+
CCCCCGGGGGGGGGGGFGGGGGGGGGGGFGGGGGGGGGGGDGGGGGGGGGGGGGGGGGGGGGGGGGGGGDCFEGGGGGGGGGGGGGGGGFGGGGGGGGGGGGGGFGGFGGGGGGGGGGGCGGGGGGGGGGGGFGGGF7FGGEEGGGGGDCGGGGGGGGGGGGFCGF=CED*=CFGFD:+*=A*9E*>DCGGGEEEGGG7D5EC?7CFGGG55<C:FFF*9(/*7>=3/)957F4545).()98:8(((/)*1)-.5),7>485:76*:<:9(=)4((,())(((499))(..,))**)-.)
@M02143:5:000000000-JT863:1:1101:16368:2016 2:N:0:44
CCTACGGGTGGCTGCAGTGGGGAATCTTGCGCAATGGGCGAAAGCCTGACGCAGCCATGCCGCGTGAATGATGAAGGTCTTAGGATTGTAAAATTCTTTCACCGGGGACGATAATGACGGTACCCGGAGAAGAAGCCCCGGCTAACTACGTGCCAGCAGCCGCGGTAATACGTAGGGGGCAAGCGTTGTCCGGATTTATTGGGCGTAAAGAGCGTGTAGGCGGCCAGACAGGTCCGTTGTGAAAACTAGAGGCTTCACTTTTAGGAGTAGAAGGAAAACGTCTGGCCAAAGTCGGAAAGA
+
CCCCCGGGGGDGGGGGGGGGGGGGGGGGGGGGGGGGGGGGGDGGGGGGGGGGGGGGGGGGGGGGGGGGGGFGGGGGGGGGGGGGGGDGGGGGFCFGGGGGGGGGGGGGGGGCCFGGGGEGGGDGFFGGGGGGGGGGGFGGGGGGGGFGGEFF*DFFG@DF7EGGG5C=FFGGCEFGGGEGG5:588:)*=@EGE=E*:DCFGF:3)9CCD7C*>GG35=DFGGF@BFF>*8F7:@>8?),0*-81(,6/69)1()*/,***)1*)/0:*)45B(7(4(707:4-42(<).())(()0-((
@M02143:5:000000000-JT863:1:1101:18933:2022 2:N:0:44
CCTACGGGGGGCAGCAGTGGGGAATATTGGACAATGGGCGAAAGCCTGATCCAGCCATGCCGCGTGTGTGAAGAAGGTCTTCGGATTGTAAAGCACTTTAAGTTGGGAGGAAGGGCATTAACCTAATACGTTAGTGCTTTGACGTTACCGACAGAATAAGCACCGGCTAACTCTGTGCCAGCAGCCGCGGTAATACAGAGGGTGCAAGCGTTAATCGGAATTACTGGGCGTAAAGCGCGCGTAGGTGGTTTGTTAAGTTGAATGTGAAATCCCCGGGCTCAACCTGGGAACTGCATCCAA
+
CCCCCGGGGGGGGGGGGGGGGGGGGGGGGGGGGGGGGGGGGGGEGGGGGGGGGGGGGGGGGGGGGGGGGGGGGFGGFGGGGGGGDEGGGGCFFGGGGGCAAFCFFGGGGGGGGDGGGGGGGGGGDFCGGGGGFEGGFGGGGGGGGDGGGCFGGGGGGGEEGGGGG55EEFF9EGGGGDGGGGGGGFGGGGGEEGFGFGGGG=E:DFF+75AD*>FG>>>D:GFFFFGGF:55<:BFF>FB@BFE3:21>(<::14*066864=:6*<CFFF2<,4109(;=?FF74,0)5:4,)44*4,8
@M02143:5:000000000-JT863:1:1101:9894:2081 2:N:0:44
CCTACGGGTGGCTGCAGTAGGGAATCTTCCGCAATGGACGAAAGTCTGACGGAGCAACGCCGCGTGAGTGATGAAGGCTTTCGGGTCGTAAAACTCTGTTGTTAGGGAAGAACAAGTGCTAGTTGAATAAGCTGGCACCTTGACGGTACCTAACCAGAAAGCCACGGCTAACTACGTGCCAGCAGCCGCGGTAATACGTCGGTGGCAAGCGTTATCCGGACTTATTGGGCGTAAAGAGCACGTAGACGGTTTGTTTCGTCGGCTGTGAAATCCCGAGGCACACCCTAGGTTCTGCAGTCGC
+
CCCCCEGGCGEGFGG@GGGGGGGGGGFGGGGGGGEGFGGGGGGGGGGGFGGGGGGGGFGGGGGGFGGGFF9FCFGGGBFEFGGGEBFCGGG+FFGGGFFFFGEFGFGGFCF8?CDGGGGDFGGGGDFFDGDADD<FFGGGGG9==FE7CFGGGGGGFGFGGGFDDE>EE*@CF9,886E>,297=CFGEED585E78D6**=55C7C9*8C<559FA::3(/7@BFGC>C7>5-7)05).0)(0)(-,51)0:?40*(0))(07()+3*:)50,(--((.8:(,4(()0)).)-.*)-.((
@M02143:5:000000000-JT863:1:1101:24081:2082 2:N:0:44
CCTACGGGCGGCTGCAGTGGGGAATCTTGCGCAATGCGCGAAAGCGTGACGCAGCAACGCCGCGTGGAGGAAGACGGTCTTCGGATTGTAAACTCCTTTCAGTTGGGACGAAGCTCAACGGGTTAATAGCCCGGTGGAGTGACGGTACCTTCAGAAGAAGCGCCGGCCAACTACGTGCCAGCAGCCGCGGTAAGCCGTAGGGCGCGAGCGTTGTCCGGAGTTATTGGGCGTAAAAAGCTCGTAGGCGACTTGTCGCCTCGACTTTGAAATACTGGGGCCCCACTCCGAGCTTTCCATCCAT
+
@CCCCGGGGEGGGDGEGGGGGGDGGGGGEFGGGEGGGG>F@F@CFGC@BFCFGFGDD@CGGCFFGG7+BCBFGGFEGGGGGF<F+BB,CFF9<AEFGGCFFCCFF8FFB:C@:FFFFGGDDCFC<FGFEF,@E7CFEGGG,;C@EFCEGGE6<FC;BEFGGEEGDDGG>CC6+<CGFGGF6=*7@GGGGD5=EF+09**/=875<3)*9>EC5CCGB:5)4CFFFF4CFCE3)4*)..*))0(0<2((0(516.)1)-)0),0*68C7:>))*.)(((()).341:(0.16?4))*9).))
@M02143:5:000000000-JT863:1:1101:22972:2083 2:N:0:44
CCTACGGGAGGCTGCAGTGGGGAATCTTGCGCAATGGGCGAAAGCCTGACGCAGCAACGCCGCGTGGGGGATGAAGGCCCTCGGGTTGTAAACCCCTTTCAGCAGGAACGAATTTGACGGTACCTGCAGAAGAAGGCCCGGCCAACTACGTGCCAGCAGCCGCGGTAACACGTAGGGGCCAAGCGTTGTCCGGATTTATTGGGCGTAAAGAGCTCGTAGGCGGTTCGGTAAGTCGGATGTGACAACTTTAGGCTCAACCCACAGCGTTCAGTCGACACTGGGAACCTAACTGATGGAC
+
CCCCCGGGGGEGGGG@EGGGGGEGGGGGGGGGGGG@FGGGG7CFGGGGGFEFGGGGGGGGGGGGGGGDDEEGGGGGCGGFFFEGGGGGFGGGGGGGGGGG9<FFC+FFGGEFFGGGGGGDGGGGGFGGGC7F@FFGGGGG7BFF@:DCG>>,>FFFGFFGGGGGDGGGGGGGC6F5CCCEG5=<;8CGEGFEG5*:4C*:09FFD<C*77<47+97.;7*3DG>B>9C>F)*06.1)>B7@F)9=<7)9)*)44@**.7<>(7>1)2*94)-*40(370*)(.3-((0)(.)).-*))
@M02143:5:000000000-JT863:1:1101:15892:2085 2:N:0:44
CCTACGGGGGGCAGCAGGGGACTGGAGCTACCCTTGATTCTGCACTGATTCTTTCCCAGTGGTGTTCATGATACCCCAGTAGTC
+
CCCCCGGGGGDGGGGGGGGGGGGGGGGGGGGGGGGGGGGFGGGGGGGGGGGGGGGFGFGGGGGGGGGGGGGGFFGGGGGGGGGF
@M02143:5:000000000-JT863:1:1101:7303:2098 2:N:0:44
CCTACGGGAGGCTGCAGTGGGGAATCTTGCGCAATGGGCGAAAGCCTGACGCAGCCATGCCGCGTGAATGATGAAGGTCTTAGGATTGTAAAATTCTTTCCCCGGGGACGATAATGACGGTACCCGGAGAAGAAGCACCGGCTAACTCCGTGCCAGCAGCCGCGGTAATACGGAGGGTGCGAGCGTTGTCCGGAATCACTGGGCGTAAAGGGCGCGTAGGCGGCGCGGTAAACACACGGTGAAAGCCCGGGGCTCAACACCGAGTCGGCCGTGCGGACTGCCGCGACGCACCAATGTACA
+
CCCCC@GGGGCFEGG8FFGC-78@6CEFCFEE@FFFFFFGECFBGG8EGGEDFGCGGGGGGGGEFEGCFGG,C?FFEGFGCAFFCF<?FFGC9FFGAEFG<,BCCFC+@FGG:FGGCCCCBDCFFGEGDGGGEGGGGGGGCEG*DFAEFDFFGGFFGGGCGGGDC:CE9C?FEEGCE88EGG=CGEGGG?FGED*:*:FF785@D)C5F0?3CC3CD57>><)<57CC7>7*04>(7:3:).)/0(:05()),(046(*.)()1-)**1(1()(((-(()0,((((())4,4((.9/6).
@M02143:5:000000000-JT863:1:1101:18620:2131 2:N:0:44
CCTACGGGTGGCTGCAGTGGGGAATATTGGACAATGGGCGAAAGCCTGATCCAGCCATGCCGCGTGTGTGAAGAAGGCCTTTGGGTTGTAAAGCTCTTTCGCACGCGACGATGGTGACGGTACCCGGGGAATAAGCGCCGGCTAACTCCGTGCCAGCAGCCGCGGTAAGACGGAGGGCGCTAGCGTTGTTCGGAATCACTGGGCGTAAAGGGCGCGCAGGCGGCCCGGCCAGTCGGGTGTGAAAGCCCGAGGCCCAACCCCGGACAGGCACCCGATACGAAGGGACTCGAACCACAGAAA
+
CCCCCGGGGGGFGGGGGDFGFGDGGGGGCGGGGGGGGGGGGGGGGGGGAEGGGGGGGGGGDGFBCFGGGGAFFE,EFGG?FGGGGGGGE9FGFGDFGGGGGGDGGGGGEDGGGGFCCGGGGGGFGGGDFGGGGGGGGGGGGDCGFFDFGEF>GGDFGFFGGGGGGGDGGGGGE>CE5CEDECECEEED**>EGGGGGGGGGGGFGCDEGGGGG=)9<:>DBDG>EDDG)9>)0,5>F))(0/49611?:()04()*7(7:B25C1)*/*((-)((,-,(.)-4((,(0)((,((()0())
@M02143:5:000000000-JT863:1:1101:17509:2131 2:N:0:44
CCTACGGGAGGCAGCAGTTAGGAATTTTGGGCAATGGGCGGAAGCCTGACCCAGCAACGCCGCGTGGGTGACGAAGGCCCTCGGGTCGTAAAGCCCTTTTCCCAGGGACGATGGTGACGGTACCTGGGGAATCAGCCCCGGCTAACTACGTGCCAGCAGCCGCGGTAATACGTAGGGTCCGAGCGTTGTCCGGAGTTACTGGGCGTAAAGCGCGCGTAGGCGGCGGTGCTGGCCCGGAGTGAAAGCCCCCGGACCAACCGGGGAGGGTCGGCGGGGACCGCACCGCTCGCGGCGGGTAGGG
+
CCCCCGGG7FGGGGGGGGGEGGGFGFFGGGGFFDFGGGGG7CGCGGGGGG@GGCFF8E7CFCFGEDEECFGGEECCCDDEGDGGGGDEEGGFFGCFFGGCEGGCGGG7DFCFGEFGGGGGGGGGDGGGGDGGGFGGGGGGGGDGFF9BFCCD@FCFFCFGGDGGGCGGFFFG++/*=CGG*:CGG8=<*<77ECEEFGGCG+A:<555CD?))*)1.0.7)79))77))*/7>:)-<)5(09)8/(,,>>5)4(0/025.86)),55:*3(,7(331(45>(-(-(().((,--()0((--
@M02143:5:000000000-JT863:1:1101:14462:2132 2:N:0:44
CCTACGGGGGGCTGCAGTGGGGAATTGTTCGCAATGGGCGCAAGCCTGACGACGCAACGCCGCGTGGAGGACGAAGATCTTCGGGTCGTAAACTCCTGTCGAGTGGGAAGAATGCTTCGGGGGTGAATACCCTCCGGAATTGACGGTACCACTAAAGGAAGCCCCGGCTAACTCCGTGCCAGCAGCCGCGGTAATACGGGGGGGGCAAGCGTTGTGCGGAATTACTGGGCGTAAAGCGCGCCCAGGCGGGTCCTGTAAGTCGGAAGTGAAAATTCACGGCGCAACACTACACCTACTTCTC
+
CCCCCGGGGGGGGGGGGFFGFGGGGGGGGGGGGGGGGGGGGGGGGGGGDGGGEGGEGGGGGGGGGGGGGGGGGGGGGGGGEGGGGGGGGFGGGGGGGGGGFGCFGGGGGECFGGGFCGEGGGGGE>EFGGGFC5EEGGGGGGGGGGGGGCFFDG8FGGCA8;8EEEGGDGGDFGGGGGGFGGGGCFCGGED*:=FGGGD3C8CBD<3=FFE/779*07>C9FCFF**2)95)8?3)*)71))-))4(-51.7../2*./**-)5(.+0*6<)*,-.).())-(,((,*).3((((0046))
@M02143:5:000000000-JT863:1:1101:11365:2146 2:N:0:44
CCTACGGGTGGCTGCAGTGGGGAATATTGCGCAATGGGCGAAAGCCTGACGCAGCGACGCCGCGTGGGGGATGACGGCCTTCGGGTTGTAAACCTCTTTCAGCAGGGACGAAGCGGAAGTGACGGTACCTGCAGAAGAAGCACCGGCCAACTACGTGCCAGCAGCCGCGGTAATACGTAGGGGGCAAGCGTTGTCCGGAATTATTGGGCGTAAAGAGCTCGTAGGCGGGCTGTCGCGTCGGCTGTGAAAACACGAGCCTAAACCTCGGGCCCGCAATCGATAAAGGCAAACAGGAGCGTTT
+
CCCCCGGGGGGGGGGGGGGGGGGGGGGGGGGGGGGGGGGGGGGGGGGGGGGGGFGGGGGGGGGGGGGGGGGGGGGGGGGGGGGGGGGGGGGGGGGGGGGGGGGGGGGGGGGFGGGGGCC@FGGGGFFGGGGGGGGGEEFGFFG>CGDGGGGGGGGEF78CGCGG>FEGEG8EECC?F@FGGE*7==5F7:CE579CGD*9C6<B=FGGFGE<7:>>F4**3)9.)1C<)955>3>:B)07@)(..2).9<5)((0))-)))46*27/:)22(5(,((,47)(()-34<548.(.2))-(,(
@M02143:5:000000000-JT863:1:1101:20784:2174 2:N:0:44
CCTACGGGTGGCTGCAGTGGGGAATTTTGGACAATGGGCGCAACCCTGATCCAGCCATTCCGCGTGCATGATGAAGGCCCTCGGGTTGTAAACTGCTTTTGTACGGAACGAAACGCGCTGTGTTAATACCACGGCGTAATGCCGGTACCGTAAGAATAAGCACCGGCTAACTACGTGCCAGCAGCCGCCGTAATACGTAGGGTGGAAGCGTTCATCGAGATTACTGGGCGGAAAGCGTTCGCAGGCGGTGATGTAAGACAGGTGAGATCTCCCCATGCTGAACCTGGGAACTCTAATTGTT
+
CCCCCGGG+CFGGFGCGFGGGGCEGCCGGGGGGAFFGG8EEGE+EFGGFFGGGGGGGGCEGGGGGG7,,CEGGACFFFGDF8CFGFEGE,?F,,?FFCFG<<,EFGBCFGG7FE++@@+F+:,3AC?D,A,363CC:+3=F9,@8>>8EGGB8,@D,>;DF9DDEE5**5:,>,==F5A,<*0*,,*)**/1*1=:5;C4CC*0)*00/9//*3:*67)/(**1*/**)1)0.(<(7))->>2>5911)38*).*2*-9)0(9C)7<+*.).)(((((.*1.((((.))(42)))*1))-.
@M02143:5:000000000-JT863:1:1101:8491:2206 2:N:0:44
CCTACGGGCGGCTGCAGTCGGGAATTTTGGGCAATGGGCGAAAGCCTGACCCAGCAACGCCGCGTGAAGGATGAAATCCTTCGGGATGTAAACTTCGCAAGAACGGGAAGAATAAGTAAGAGTTAATATCTCTTACGATGACGGTACTGTTTGTATGCTCCGGCTAACTCTGTGCCAGCAGCCGCGGTAATACAGAGGGTGCAAGCGTTAATCGGAATTACTGGGCGTAAAGCGCGCGTAGGTGGTTTGTTAAGTTGGATTTGAAATCCCAGGGCCCAACCTGGGAACTGCATCCAAAACT
+
CCCCCGGGGGGGG@EGEGGG>CFFGGFGCCCFFGGD8FGGGGG>GGGGGGFFFFGGGGGGGGGGGGG<<<FG<F?EFFGGGGFGG7=FFFGGGFGGGGGD@@CFGG:EG>DFGGGFGGGGGGGGDFFGGGFFGFGG?FCCFGFFGGGCGGGGGFG,@EFGCE5EEGGGGGGFG9CGDEDFGGGGGGGG*:FC7:FCFF3CEE+;C<**//:0:CCDB@F7>DC65>CGFDF?B0<(8).4075*)44:@B:6-)/:9(9?*5**48?79:243(8(-,4.7:(.(..<?),3>)46/-(()
@M02143:5:000000000-JT863:1:1101:24289:2208 2:N:0:44
CCTACGGGTGGCAGCAGTGGGGAATCTTGGACAATGGGCGCAAGCCTGATCCAGCGACGCCGCTTGGGTGCCGAAGGCCTTCGGGTTGTAAAGCCCTTTTCCCGGGGACGATGGTGACGGTACCCGGGGAATAAGCGCCGTCCAACTCCGTGCCAGCAGCCGCTGTAAGACGGAAGGCGCTAGCGTTGTTCGGAATCCCTGGTCGTCAAGTGCGCGACGGCGTCCGCCCGCTTCCGACGTGCAAGCCCGGGGCTCAACCCCGTACAGGCTACCAAAACGGGGCGCCCCGCACCGTACATG
+
CCCCCCFGEEEFFDG<,<,;C+CFA@FEFGGGGGD,CF@FGGDCFCFFEFGGFGDCFD@CECG7FG,C:,,:FG>CFGGGGCG+4B@FGFEG<FECCFG,EE=C@::+>CFGGD?9>DC7+=>9E@7@7+6>,,@C7FGC*15FDF?@C*=F*=F?CC,:@C:*41;AC?GCEG*8**C=E7=F5;5)157/*2:574*9<*+/))*21C+*:*79).739C)7>53C))0))3)()07,))(/*-,2:>E:9(727:F>:(7),)+**(..).)(.2()042;1((80(((,(())(.)
@M02143:5:000000000-JT863:1:1101:18720:2227 2:N:0:44
CCTACGGGAGGCTGCAGCAAGGAATTTTCCGCAATGGGCGCAAGCCTGACGGAGCAACGCCGCGTGTGGGATGACGCTTTTCGGAGTGTAAACCACTGTTCGTGGGGACGAAGCACTGACGGTACCCACGGAGGAAGGCCCGGCTAACTACGTGCCAGCAGCCGCGGTAATACGAAGGGGGCTAGCGTTGCTCGGAATTACTGGGCGTAAAGGGAGCGTAGGCGGACATTTAAGTCAGGGGTGAAATCCCGGGGCTCAACCTCGGAATTGCCTTTGATACTGGGTGTCTTAATTATGAGA
+
CCCCCGGGEGGGGGGGGGGGGGGGFGGGGGGGGGGGGGGGGGGCGGGGGGGGGGGFGGGGGGGGGGCFGGGGGGGGGEFGGGGGEGGGGCGGGGGGGGEGGGGGGGCFFGGGGGGGGGGGGGEGGFGGGGGF<CFFGGGGGGGGGGGGFFFGF@>FFGGGGGGGGGEEGGCFGGGCGG=GG5C4EGG75CD9EGGGG377EFGFCCD5>DFFF=45:B.56DF5BEG)*0*9@<64*0?::)(796>2?:BE>;))8.97),)1,0>F<4A2*62.5).19::08?-9F2))))-/15-6
@M02143:5:000000000-JT863:1:1101:9252:2248 2:N:0:44
CCTACGGGTGGCTGCAGTGGGGAATCTTGCGCAATGGGCGAAAGCCTGACGCAGCCATGCCGCGTGAATGATGAAGGCCTTAGGGTTGTAAAGCTCTTTTACCCGGGATGATAATGACAGTACCGGGAGAATAAGCTCCGGCTAACTCCGTGCCAGCAGCCGCGGTAATACGGAGGGGGCTAGCGTTGTTCGGAATTACTGGGCGTAAAGCGCACGTAGGCGGCTTGGTAAGTTAGAGGTGAAAGCCCGGGGCTCAACTCAGGAATTGCCTTTAAGACAGCATCGCAACAATTGTGGAG
+
CCCCCGGGCGGGFGE<EFGFGGGGGGGGGGGGGGGGGGGGGGGGC<<FFG@CCGCCCFG@EFFGGGC=ACGGGEFGFFGGGGGGGGCFGGGGGGG8FGGGGGGGGGGGEGGGGCFGGFGFGGGGDGGGGGGGGGGFGGGDGC:F;:FDGGGGGGGGFEGGGDCEGGCGFGGGGGGEGEGGGGGGGGDGEGGEDCEFCFGCGF55DCCC9CFGGGDG:@>C?DGBB3)/6C0**6@BB6)))0)99(44B0<B>05CF2*9*45*47++0542?22)6)()0444((,7),.))))1).,
@M02143:5:000000000-JT863:1:1101:15777:2261 2:N:0:44
CCTACGGGGGGCAGCAGTGGGGAATATTGGGCAATGGGCGCAAGCCTGACCCAGCAATGCCGCGTGGGTGAAGAAGGTCTTCGGATTGTAAAGCCCTTTCGGCGGGGACGATGGTGACGGTACCCGCAGAAGAAGCCCCGGCTAACTTCGTGCCAGCAGCCGCGGTAATACGAAGGGGGCTAGCGTTGTTCGGAATTACTGGGCGTAAAGCGCGCGTAGGCGGACGCTTAAGTCAGGGGGGAAAGGCCGGGGCTCAACCCCGGAACGGCCCATGATACTGGGCGTCTGGAGTCCGGAAGAC
+
CCCCCGGGGGGGGGGFGGGGGGGGGFGGGGGGGGGGGGGGGGGGGGGGGGGGGGGGGGGGGGGGEFGGGGGGGGGGGGGGGGGGGGGGGGGGGFFGGGGGGGGGGGGGGGGDGGGGGGGGEFEFGGGGGDGGGGFGGGGGGGECCFGGGGFFGFGGGGGGCDGGGG=CFGGGGFEEGGGE5EGGGE=C5FFDEGGCFGGDGCEFGGDGC*+93/5>>BFGFGG@3BCD>C@?/46<FF3())84<<6:@93819F467>@D0@)(0:A<04,).)))-6*9124(1-0)-.(54()0((((
@M02143:5:000000000-JT863:1:1101:21819:2264 2:N:0:44
CCTACGGGAGGCAGCAGTGGGGAATTTTGCACAATGGGCGCAAGCCTGATGCAGCGACGCCGCGTGAGGGATGACGGCCGTCGGGTGGTAAACCTCTTTCAGTAGGGAAGAAGCGAAAGTGACGGTACCTGCAGAAGAAGCGCCGGCTAACTACGTTCCAGCAGCCGCGGTAATACGAAGGGGGATAGCGTTGCTCGGAATGACTGGGCGTAAAGGGCGCGTAGGCGGCGCACTCAGTCGGGCGTGAAAGCCACGGGCTCAACCCGGGGACGGCCCCCGAAACAGGCGGCCCCGCAGACGG
+
CCC8@;@@;:7@@BCFFFGG?CE,,@C,FD,FF@ECFC6@C+@F<DFFFCGFGC8:@FFCFGFEGC@FGDFF,C9?>CG+77@@+B+:B<EA<F8,CA<B,7:CDFEDEGGGGGGGFGGFDFFDGGFDA,>7<FGGFF7>EGGCEGG*4?>B9,B6,<BFGG?,B:88:8?E5+AFGGGEEECD*/06<5CE85+3*>7DG??*2:<=7CE/9***0.5335773*1>B3))0-92;9*33<,77(0(94<>(2;3.().1)0243=5907381(,3(,))(-(:020.((((-())(,((
@M02143:5:000000000-JT863:1:1101:9073:2331 2:N:0:44
CCTACGGGCGGCAGCAGTGGGGAATATTGGACAATGGGCGAAAGCCTGATCGAGCCATGCCGCGTGTGTGAAGAAGGCCTTCTGGTTGTAAAGCACTTTAAGCGGGGAGGAGGCTACCGAGATTAATACTCTTGGATAGTGGACGTTACTCGCAGAATAAGCACCGGCTAACTATGTGCCAGCAGCCGCGGTAATACAGAGGGTGCGAGCGTTAATCGGAATTACTGGGCGTAAAGCGCGCGTAGGTAGGTTGTTACATTTAATGTAAAAGCCACGGGCTCAAACTCGCAACTTCAACCA
+
CCCCCEFGBE:FEGGG<CCAFEGDFCAFFCCFGGGGF8EEGG+@,EECAC,,,CFCDCEGGGGGEE4DFFDEE9FFG8=EE,,CF<ECCAFGGGCDFG<CE,?=+@CF@C=7+=FDAF+@:+@FFFF<B,,,=,F7:,@F,,@FGCGGGC@E*5:B8<;CFGGEG>=CE=CC9;1BFEFGGFGGGGGGGGGCEEGDG>*:F*7.9D9CDCC35*9*9>:3:D<B?B797C3)04)6@>:6>D(8>:))0(1*,4>74)/9*)1:.9+C><)(),(-99()02<)85))),,(())1*).(
@M02143:5:000000000-JT863:1:1101:8816:2346 2:N:0:44
CCTACGGGTGGCTGCAGTCGGGAATTTTGGGCAATGGGCGAAAGCCTGACCCAGCAACGCCGCGTGAAGGATGAAATTTTTCGGAATGTAAACTTCGCAAGAACGGGAAGAATAAGTAGAAGCTAATACCTTCTATGATGACGGTACCGTTTGTAAGCTCCGGCTAACTCCGTGCCAGCAGCCGCGGTAATACGAAGGGGGCTAGCGTTGCTCGGAATTACTGGGCGTAAAGGGAGCGTAGGCGGACATTTAAGTCAGGGGTGAAATCCCGAGGCACAACCGCGGAATTGCCTTTCATACC
+
CCCCCGGGEGGFGGGGGGGGGGGGGGGGGGGGGGGGGGGGGGGGGGGGGGGGGGGFGGGGGGGGGGGGGGGGGGGGGG9FFGGGGGGGGGGGGGGGGGGGGGGGEFEGGGGGGGFGGGGGGGGFFGGGGFGGGFFGGGGFGGGGGGCFG@FGEFGFD>EFGG>>EGGGECGEFGDGGGGGGGGGDGGGGGGGGGGGGGDGGGGFFCD=DGD*2ADDE3?DA7DFF>D58CFFF:FFDE:4)7>EDB6(*.*9669FF<:F::B5>@00*,8(8;((.(4)0(-2(-4)0.:4<<B*9<4<(
@M02143:5:000000000-JT863:1:1101:15837:2350 2:N:0:44
CCTACGGGAGGCTGCAGTGGGGAATCTTGCGCAATGCGCGAAAGCGTGACGCAGCAACGCCGCGTGAGGGAAGACGGCCTTCGGGTTGTAAACCTCTTTCAGTTGGGACGAAGCGCCGATGATGGTGGTGACGGTACCCGCAGAAGAAGCACCGGCTAACTACGTGCCAGCAGCCGCGGTGATACGTAGGGTGCGAGCGTGGTCCGGGTTTATTGGGCGTAAAGAGCTCGTAGGCGGTTCGTCGCGTCGGCAGTGAAAACCCTGAGCTTAACTCCGGGACAGCAGTCCATACGGCAGGACC
+
CCCCCGGGCGGGGGGGGGGGGGGGGGGGFGGGGGGGDGGGGGGGGGGGGGGGGGG?FGGGGGGGGGGGGGGGGGGGGGGGGGGEGEGGGGGGGGDAFFGGGGFFGGGGGGGGGGGCBFG7FFFGG<FDFCGGFGCFEEGGGGE>@DFGGGGGGEEC8CFF@CGGGCGCGGFGFFCCEGG8CF<CCFG=EG3?EGGGG)>D*:F=7CD*1/:7CFGGF>DD2<7?F)97)95)<6=>F@74558>@>;>D(>)(,)*966)0()*()30*-667<)(-,())((.(.56@4<43(())--41
@M02143:5:000000000-JT863:1:1101:11995:2358 2:N:0:44
CCTACGGGTGGCTGCAGTGGGGAATATTGCGCAATGGACGAAAGTCTGACGCAGCGACGCCGCGTGTGGGATGACGGTCTTCGGATTGTAAACCACTGTCGGGAGGGACGAATACGCCGCAAGGCGGGTGACGGTACCTCCAAAGGAAGCACCGGCTAACTCTGTGCCAGCAGCCGCGGTAATACAGAGGGTGCGAGCGTTAATCGGATTTACTGGGCGTAAAGCGTGCGTAGGCGGCTTCTTAAGTCGGATGTGAAATCCCTGAGCTTAACTTAGGAATTGCATTCCATACTGGGAACCC
+
CCCCCGGGGGGGGGGGGFGGGGGGGGGGGGGGGGGGGGGGGCEFGGGGGGGGDGGGGGGGGGGGGGCFGDGGGGGGGGGGGGGGCCEGGGGGGGGGGGGGGGG+FFGGGGDGGGGGGGGGCFF7:FGDEE7FFGEGEF;FGCAGFFFEGGGGGEEEEEGG9FEGGGGFFGGGGGGEGEEE5EE:C?FGGG35CC5EGDGDCEGFCFDE<D?D*A79@FFG7DG*6>DD>D>E@0F958)2)94F64<A89ED92*09.8965)*(00<C><D=.5))-69?)6.)6)/@<<:)5))).(4-
@M02143:5:000000000-JT863:1:1101:7088:2399 2:N:0:44
CCTACGGGTGGCTGCAGTGGGGAATCTTGCGCAATGGGCGCAAGCCTGATCCAGCCATGCCGCGTGTGTGAAGAAGGCCTTTTGGTTGTAAAGCACTTTAAGCGAGGAGGAGGCTACCGAGATTAATACTCTAGGATAGTGGACGTTACTCGCAGAATAAGCCCCGGCTAACTCCGTGCCAGCAGCCGCGGTAATACGGAGGGGGCTAGCGGTGTTCGGAATTACTGGGCGTAAAGCGCACGTAGGCGGCTTTGTAAGTTAGAGGTGAAAGCCCAAAACTCAACTCTGTAACTACCTTTC
+
CCCCC>ECC:FFGGGGGGGGGEGGGFFGGGGFFGDFFGGGGGEGFGGFGGGGGGGGGGGGGGGGGGGG,CFFFFGGDGGDFGFFGEFGEEEDFGFGGCFEGGFEBC@BFDGEGEGDGGGEGDEGGG9FGGCDGD9B=FFGGGDF@FGGGGGGGGGGGCEC@CBCGG5CGG6FGGCGGGGGGGGGGGG)?ECEGGGFGCCD78*:CDGCD:C)9C7D73<<0CF667:CF<37>B324)745@?F5<),7;53()10798B9)900913*6.8512(.(4)*528)))1*6))-)4<9<))
@M02143:5:000000000-JT863:1:1101:7271:2420 2:N:0:44
CCTACGGGCGGCTGCAGTCCCAGATTAGATACCCCTGTAGTC
+
CCCCCGGEGGGGGGGGGGGGGGGGGGGGGGGGGGGGGGGGFG
@M02143:5:000000000-JT863:1:1101:19104:2423 2:N:0:44
CTACGGGAGGCTGCAGTGGGGAATATTGGACAATGGGCGCAAGCCTGATCCAGCCATGCCGCGTGGATGATGAAGGCCCTAGGGTTGTAAAGTCCTTTCGGCGGGGAAGATAATGACGGTACCCGCAGAAGAAGCCCCGGCTAACTTCGTGCCAGCAGCCGCGGTAATACGAAAGGGGCTAGCGTTGCTCGGACTTAATGGGCGTAAAGGGAGCGTAGGCGACAGTTAAGTCAGGGGTGAAATCCCGGGGCTCACCCTAGGAATTACCTTTGATACTTGGTGTATGGCGTATGAAAAAGGT
+
CCCCCGGGGGGGGGGGFGGGGGGGGGGFGGGGGGGGGGGGGGGGGGGGFGGGGGGGGGGGGGGGGGGGGGGGGGGGGGGGGGGGGGGGCGGGFGFGGGGGGEEGDGGGEGGGGFCFGGGGGGDFEGGGGGFGFG7FG@>FGCFFGFGF*:FEGFGGFGGGGGEGEEDEG7ECF*=CDEGEGFFGGGC9CEDE5*/<70*:CFF5)91*>D**9CD7>>)*-55))9*2=F=?F4FBEF:3?96*0.2(0-0)(.*/8())0)9>)*3+2)))16:>))-0*(.).),)047(,6)**((()
@M02143:5:000000000-JT863:1:1101:7511:2455 2:N:0:44
CCTACGGGTGGCTGCAGTAGGGAATCTTCCGCAATGGACGAAAGTCTGACGGAGCAACGCCGCGTGAGTGATGAAGGCTTTCGGGTCGTAAAACTCTGTTGTTAGGGAAGAACAAGTATGAGAGTAACTGCTCGTACCTTGACGGTACCTAACCAGAAAGCCACGGCTAACTACGTGCCAGCAGCCGCGGTAATACGGAGGTGGCAAGCGTTATCCGGAATTATTGGGCGTAAAGCGCGCGCAGGCGGTTTCTTAAGTCTGATGTGAAAGCCCAGGGCTCAACCCGGCAATGGCAACGGA
+
CCCCCGGGGGGGFGD?FEFFFGGGGGFGGGGGGGGGGGGGGGGGGGGGGGGG>FGGFFGGEGGGGGEGGGGGFGGFCGFGGGGGGGGGGGFGFFEGGGGFEAFGG8FC<FGGGFGGFFGFGFGGGGGGGGFGGGGGGGDF9AFGGGGGGFGGGGGGGGFFGFGGGGGGGGFGGGGDGGGFGGGG>CEGGGGGGC,CC*95C**:C4FFGG557/;C>EFG(7CB4*25>D>:@?FA>5>9@B9@309>>0)9AAF7*)**16*2./<<C)385((,-,()1,.((-()04.)5((9),((
@M02143:5:000000000-JT863:1:1101:21155:2469 2:N:0:44
CCTACGGGTGGCTGCAGTGGGGAATCTTGCGCAATGGCCTCACAGCTGACGCGCCGCCGCCGCGTGCAGGAGGAAGGCCTTCGGGTCGTAAACCGCTGTCGGGGGGGCAGAAGCTCCCCGGGAGGAAATGTCCGGGGGTTGACGGTACCTCCAAAGGAAGCAACGGATAAATCCGTGCCAGCAGCCGCGGTAATACGGTGGGTGCAAACGTTGGTCGGAATTACTGGGCGGAAGACGTGCGCAGGCGGTTTGCCATGAAGGGATCGAAATACCCGGTCCTACCCAGTGAACTGTGCATTTT
+
CCCCCGGG:FGG8CGGGG86FGG;F,EC6<6C+76@,,6F<FC,6C@EG8F@++7++7:+=+6@++4,C<+4B+BEEF,AFCGCFG7FF<,+B?F:+CFGGD7++=8*:;C8<,,<,**11**:*;CFFEC:E>CCEG8:EGGGGGD5<7FFF+C;;AF6FCFGCC8CEG+<FGG*:CC7E5*5CC57E=DEG?CG:<*/*:15D4*+*1:7**9*<7>3,>**09FG))))8().7<@1)76).91151>><)*:).**)()2()2*1,)./5((,((192(.)((*/))).-)*/))-)
@M02143:5:000000000-JT863:1:1101:21599:2496 2:N:0:44
CCTACGGGCGGCTGCAGTGGGGAATATTGCACAATGGGCGCAACCCTGATGCAGCGACGCCGCGTGAGTGATGACGGCCTTCGGGTTGTAAACCTCTTTCAGCAGGGAAGAAGCTAACGTGACGGTACCTGCAGAAGAAGCCCCGGCTAACTACGTGACAGCAGCCGCGGTAAAACGTAGGGTGGAAGCGTTGTCAGGAAGTATGTGGCGTAAGGAGCTCGTGGGCGGTTCGTCGCTGAGGCAGGGAAAACCCGGACCTCCACTCCAGGCCAGCACTCCATACCTGCGGACAGTCAGACGC
+
CCCCCCE:@B7@CFF8FEGGFEGGG<FFAFGGGGGGGG@CFFE+FFGGGG,FDFG7F+>FF=C>FGGG5EEFGGGFGGGGGGGGGGGGG9FFEFFFGGGD<,,:BFGG,=D<,B,,C3C83@C<E7><@=,,5,7,3F,@@,5341*>*,?,,@*,,,*,,28B,=:8*:3*=+++=238**2***30ACC*:*32*020*0+/*2207)/11*20).)*-)*.7;3D5)8)),>()))(7>(0)38<)4)01,)))()0).7*3)++2(,.),.,)(,0*)(())())(--().**).((
@M02143:5:000000000-JT863:1:1101:6658:2590 2:N:0:44
CCTACGGGTGGCAGCAGTGGGGAATCTTGCGCAATGGGCGAAAGCCTGACGCAGCAACACCGTGTGAGCGACGAAGGCCTTCGGGTCGTAAAGCTCTGTTGTTGGGGACGAAGGGTTAGGGGTTAATAGCCCCGAGCCTGACGGTACCCTTCGAGGAAGCCCCGGCTAACTACGTGCCAGCAGCCGCGGTAATACGTAGGGTGCAAGCGTTGTCCGGAATTATTGGGCGTAAAGCGCTCGTAGGCGGTTTGTTGCCTCGGCTGTGAAATCACGAGCCTAAACCTCGGGTCTCCAGTCCAT
+
CCCCCCGCFEEGGGDCGGGGC>FFFCFGGGGGGGGGFFGGCFEC@FCFGGGG>EG88<FEEGFFGFFEFGGGGGGGGGGCGG7FFDGGGFFGGGGGGGF<EFFGGGGD7FE7BF@3:DGGFGGGGGGGA9,@@FGDC@GGGFGDGGGBFGGGEGDDGDFG,BEGCGCE+++=ECCGG>9EFFFGF=EGG5CE+<+:2C<550/06>C=CC*1/<F5)))*,*26=7CC5)0)0)*-5)),0.4;*391)(.7((**/)07)(<D?BAF253()2((,.)00(((.(,0.4()).,96)66
@M02143:5:000000000-JT863:1:1101:15374:2627 2:N:0:44
CCTACGGGCGGCTGCAGTGGGGAATCTTGCACAATGCGCGAAAGCGTGATGCAGCAACGCCGCGTGCGGGAAGAAGGCCTTAGGGTTGTAAACCGCTTTCAGTTGGGACGAAGCTTCAGTCGTTAATAGCGGTTTGGAGTGACGGTACCTTCAGAAGAAGCGCCGGCTAACTACGTGCCAGCAGCCGCGGTAATACGTAGGGCGCGAGCGTTGTCCGGAATCATTGGGCGTAAAGCGCGTGTAGGCGGCTGAGGAAGTCTGCTGTGAAAGTCAAGGGCACAACCCTGGAATGTCGCCGGA
+
CCCCCGGGGGGGGGGGGGGGGGGGFGGGGGGGGGGGGGGGGGGEGGGGGGGGGGGGGGGGGGGDGEGGGGGGGGGGGGGGGCFGGGGGFGGFGGGGGDGGGGDCFGDGGGGGGDCGGGGGGGFCFGFGGGGGC@EGEGGGGGGGGEGGFGGFFGGF?8EGGGGDGGGGGGGGGGGGGGGFCGGGCFGGGGGGGCC?FFC5*?FFGGDCCD=33>>DBFEG:F==447>>DDBBBFAFFFF;B19689BF>E4,(0*74?*94779<<CD)-6*),)-(()04((-(.00,)).42)0,(1
@M02143:5:000000000-JT863:1:1101:21173:2636 2:N:0:44
CCTACGGGTGGCTGCAGTGGGGAATCTTCGGCAATGGACGAAAGTCTGACCGAGCAACGCCGCGTGAGTGAAGAAGGTTTTCGGATCGTAAAACTCTGTTGTTAGAGAAGAACAAGTGGGAGAGTAACTGTTCCCACCTTGACGGTATCTAACCAGAAAGCCACGGCTAACTACGTGCCAGCAGCCGCGGTAATACGTAGGTGGCAAGCGTTGTCCGGATTTACTGGGCGTAAAGCGTGAGTAGGCGGCTTCTACAGTCGGAGTGGAAATCCCTAAAATTAACTTAAGAATTTCATTCACT
+
CCCCCGGGGGGGGGGGGFGGGGGGGGGGGG7BFGGGGGGGGGGGGGGGGGGGDGGGGGDEGGGGGGCGFGGAFGEGFECFGGGGGDFGGGGGGGGGGGGGGGFFFGGGGGGGGGGGGGGGGGFGFFGGGAAFFBEBDFGGFGGGGGGGGFGGFGGGGGGGDFC6EGGGGGGGC8EGGGGEGF9FGGGGGGDGCFGGG*;<5+<35425CDC*)1>CEFFG04:89=6C5DB)7(1-<5@()/)9?)-()(.8-)/*0.*7)-)1()3+:627/)).)))01:<<24)**)6)))691.)))
@M02143:5:000000000-JT863:1:1101:16391:2653 2:N:0:44
CCTACGGGGGGCTGCAGTCGAGGATCTTCGGCAATGGGCGCCAGCCTGACCGAGCGACGCCGCGTGGAGGACGAAGGCCTTCGGGTTGTAAACTCCTGTCGAGGGGGAACAAGGGCCGGTGCAGAGCCGGCCTTGAGTGATCCCTGGAGGAAGCACGGGCTAAGTTCGTGCCAGCAGCCGCGGTAAGACGAACCGTGCGAACGTTATTCGGAATCACTGGGCTTAAAGCGCGTGTAGGCGGTCCGGTAAGTCGGCCGAGAAAGTCAAGGGCTCAACACTGGGATGCCCGTCGAAACAGCCC
+
CCCCCGGGGGGGDEEGFC=FGD7F<AACGCGECFG9?FC=FCGGGFGFCFGGGGG:F:FGGGGDBF7F,CFFCEGGGGGGEGFGGCFEGFCFF@FGGGFCGGG7FCCEGGGGGGGGEEEEEGGFFGGGGGGGECGGGGGGC?FF+:E@6C8FFGGGGGEGGCEGCFGCCCEEGGFGGGGGGEGGGGG*9CDG5EEE4<CDD*/7CF5?DG6CDCDGF=4924*0;@::6CBE@67:BFF65.357149:>*949:*)(8<5(9C<*<+*11.04,8),.*),420()))-((--4B)(433
@M02143:5:000000000-JT863:1:1101:13236:2660 2:N:0:44
CCTACGGGAGGCTGCAGTGGGGAATATTGCACAATGGGCGAAAGCCTGATCCAGCCATGCCGCGTGTGTGAAGAAGGTCTTCGGATTGTAAAGCACTTTAAGTTGGGAGGAAGGGCAGTAAATTAATACTTTGCTGTTTTGACGTTACCGACAGAATAAGCACCGGCTAACTCTGTGCCAGCAGCCGCGGTAATACGGAGGGGGTTAGCGTTGTTCGGAATGACTGGGCGTAAAGCGCGCGTAGGCGGATCGGAAAGTCGGGGGTGAAATCCCGGGGCTCAACCCCGGAATGGCCTTCGC
+
CCCCCGGGGGGGGGGGGGGGGGGGGGGGGGGGGGGGGGGGGGGGGGGFFGGGGGGGGGGGGGGGGGGGGGGGGGGGGGGGGGGGGGGGGGGGGGGFFGGGGGGFGGGGGGGGGGGGGDEFFGGCFGFGGFGGGGGGFGGGGGGGGGGGGDFEGGGGGFFGGDGCGGDEGGGGFGGGGGGGGGGGGGGGGGGGGGGGGDD4=ECB7CFEGD=CGGFG>>5DBCFFFFCFFDEFE1465BE>E39EFFBFE0@B06>)7.88>BFG(8:9C44(9:11((-0*42:?00<>00)((49)5((
@M02143:5:000000000-JT863:1:1101:11771:2668 2:N:0:44
CCTACGGGCGGCAGCAGCGAGGAATCTTCTACAATGGGCTCACGCCCGATAGAGCAACGCCGCGTGGAGGACGACGGCCTTCGGGTTGTAAACTCCTTTCGGGGGGGATGAGATGGACAGTACCCTCAGAAGCAGCCCCGGCTAACTCTGTGCCAGCAGCCGCGGTAAGACAGAGGAGCCAAGCGTTGTCCGGATTGACTGGGCGTAAAGGGCACGCAGGTGGTAGGGAAAGTGTGATGTGAAAGCGGCTCGCGTCACGGGCCGAGGCCACAGCAGACCTCCCCACACCACCGCCCGAGAC
+
CCCCCGGGGGGGGGGFGGGFGGGGGGGGGGGGGGGGGGGGGGGGGGGGGGCGGGGGGGGGGGGGGGGEGGGGGGGGGGDEGFGGDDEGGGGFGGGGGDFGGG>FGGGGGEGGGFCFGGFGGGGGF6CCFGGGGGGGGGGGGGGDECFFFGGGGFFGGGGGGGGGGGCCCFFFGGGGGG5CGFG<EGGGGFGGGG5CCFFG7*:;D/9C5CEDGG3>;DFG4C*)18FC)9;>7>FAFFFFF?>=921>D>E)3(09@17<:6>515==30(,)(.(,(()).(((((0)((,((())-(((
@M02143:5:000000000-JT863:1:1101:19034:2676 2:N:0:44
CCTACGGGTGGCTGCAGTAGGGAATCTTCCGCAATGGACGAAAGTCTGACGGAGCAACGCCGCGTGAGTGATGAAGGCTTTCGGGTCGTAAAACTCTGTTGTTAGGGAAGAACAAGTGCTAGTTGAATAAGCTGGCACCTTGACGGTACCTAACCAGAAAGCCACGGCTAACTACGTGCCAGCAGCCGCGGTAATACGTAGGTGGCACGCGTTATCCGGAATTATTGGGCGTAAAGCGCGCGCAGGTGGTTTCTTAAGTCTGCTGTGAAAGCCCACGGCTCAACCGTGGAAGGTCATTGG
+
CCCCCGGGGGGGGGGGGGGGGGGGGGGGGGGGGGGGGGGGGGGGGGGGGGGGGGGGGGGGGGGGGGGGGGGGGGGGGGFGFGGGGGGGGGGGFFGGGGGGGFG9FGFFFGGGGGGGGGGGGG9EGCFGGGGGGGGGGGGGGDGGGEEGDGGGGGGGFGGGGGGGGGGDEEGFFFGGGGGGGGGGGGGGEEGGCE7=DG=CFGG=DCF+8559CEGGFFBD09CFFF*4<DED)4546B3,873531(55:>>9)9:/./*/6*0)*0<:4400118(-4:7<3(4-(.),).05</*565
@M02143:5:000000000-JT863:1:1101:15913:2727 2:N:0:44
CCTACGGGAGGCTGCAGTGGGGAATCTTGCGCAATGCGCGAAAGCGTGACGCAGCAACGCCGCGTGGGGGAAGAAGGCCTTCGGGTTGTAAACCGCTTTCAGGAGGGACGAAGCCACTCGGGTTAATAGCCCAGAGGGTGACGGTACCTCCAGAAGAAGCCCCGGCTAACTACGTGCCAGCAGCCGCGGTAATACGTAGGGGGCTAGCGTTGTCCGGAATCATTGGGCGTAAAGAGCGTGTAGGCGGCCCGGTAAGTCCGCTGTGAAAATCGGGGGCTCAACCCTAGAATGCCGATGGAT
+
CCCCCGGGGGGGGGGGGGGGGGGGGGGGGGGGGGGGGGGGGDGGGGGGGGGGGGGFGGEGGGEGFEEFGGCGEGGGGFGGGGGGGGGGGGGGFFGGGD7FGGGGGGGGGGGGGDFFGFGGGG@CFGGGGG3FFGFGGGF:7>FGGGGGGGGGGGGGGGCGGGGGGGEGFD+CFGG>F>7CGC69CEDGDEDC<C?C7951=CCBCFF6D7=DC7CD>:;F<7>7*?DFBCBF34F:450(0..=@BB>@>:<92@*946>:()9:9F+*.4-)((-4((16:?-(((106)6.4-.7(.-
@M02143:5:000000000-JT863:1:1101:9364:2776 2:N:0:44
CCTACGGGAGGCAGCAGTGGGGAATATTGGACAATGGGCGAAAGCCTGATCCAGCAATGCCGCGTGAGTGATGAAGGCCCTAGGGTTGTAAAGCTCTTTTACCCGGGATGATAATGACAGTACCGGGAGAATAAGCCCCGGCTAACTCTGTGCCAGCAGCCGCGGTAAGACAGAGGGGGCAAGCGTTGCTCGGAATCACTGGGCGTAAAGGGCGCGTAGGCGGGATGGCAAGTCGGTCGTGAAATCCTTCGGCCCACCCGAAGAACGTCGCCCGATACATCCGTTCTTGAGGGATACAA
+
CCCCCGGEBFGGGGGGGGGGFGFGGGGGGGACFGGGGGGGGGGDGGGGGGGFGFEFGGGGGGGGGGGGGGFFFG,:EFGGG8EFGFDGGGGGGGFGGFGGGGCFECEGGGFC@FGGGDDFFGGGGGG:=BFGFEFGFFFG7=EC=FGFCEGFGGGGGGGGGGGE7B8;FGGFFFFFGCGGG55CDEGGGGF5C=E=DC<7FDDAC>C5>FFDGGGC)8BDFGGB@>DF@0950-)4>B)-7)10/5()99)),(.1),)))(0*,7*2/((,)(-,49)*/34??B<46-).((()0),
@M02143:5:000000000-JT863:1:1101:24574:2848 2:N:0:44
CCTACGGGAGGCTGCAGCCAGGAATCTTGGGCAATGGGCGCAAGCCTGACCCAGCAACACCGTGTGGGCGATGAAGGCCTTCGGGTCGTAAAGCCCTGTTGATAGGGACGAAGGGCGAAGGGTTAATAGCCCCTAGCCTGACGGTACCTTTCGAGGAAGCCCCGGCTAACTACGTGCCAGCAGCCGCGGTAATACGTAGGGGGCGAGCGTTGTCCGGAATTATTGGGCGTAAAGAGCGTGAAGGCGGTTCGGTAAGTCTGTCGTTAAAACCTGAGGTTCAACCTCGGGCGTCCGATGGAT
+
CCCCCGGFGGGGGGGGGGGGGGGGGGGGGGGGGGGGGGGCGCDECFGCFGGGGFGGCFGGGGGGGFGEGGGGGFEGGGGGGGG>FFFGGGGGGGGGGCGG9EDFCF8FGDC7C>@7@FF7CCFGGGGGGGGGGGGGDDCADDF+BFC@ECFG8:E8C7@DG5CCCEECFGCGGCFFGFC6FFGC88?<E57*CCG*06CCE8*7DCDDGDCGDCFG)07D:7C76?79;CBE@29(7>56)05759FB3()7:?37=2*11-)1(7CFC7::)44(.(.0=22:<?1)7(4(,(-)8(45
@M02143:5:000000000-JT863:1:1101:7460:2865 2:N:0:44
CCTACGGGGGGCTGCAGTGGGGAATTGTTCGCAATGGGCGCAAGCCTGACGACGCAACGCCGCGTGAGGGATGACGGCCTTCGGGTTGTAAACCTCTTTCAGCAGGGACGAAGCGCAAGTGACGGTACCTGCAGAAGAAGCACCGGCCAACTACGTGCCAGCAGCCGCGGTAATACGTAGGGTGCAAGCGTTAATCGGAATTACTGGGCGTAAAGCGCGCGTAGGTGGTTCGTTCAGTTTGCTGTGAAATCCCCGGGCTCAACCTGGGAACTGCCTTCAAAACTGGACAGCTAAAGAATGG
+
CCCCCGGGGGGGGGGGGGGGGGGDGGGGGGGGGGGGGDGGGDGGGGGGGGGGGGGGGGGGGGGGGGGEFGGFGGGGDEGGBFGGEGGGGGGGGGGGGGGGGGGGGGD<FCCCEEEEGGGGGGGGGGGGGGFG6FCFDF@EGGGGGEGGEFGGGGGFFGC9CGGGGGGGGC:CE?FFGGGGEDF3ECGFC=<E=C:FCC5CE6?7::DFFGGGGGGGBE@33C3<;975BF4>>().==7)/*)8=2)6F>@F7?FGDF3>4<FF0>FCF53,*.())).99<(.)(.07,,))).//44>.
@M02143:5:000000000-JT863:1:1101:6590:2890 2:N:0:44
CCTACGGGTGGCTGCAGTGGGGAATATTGGACAATGGGCGAAAGCCTGATCCAGCAATGCCGCGTGAGTGATGAAGGCCTTAGGGTTGTAAAGCTCTTTTACCAGGGATGATAATGACAGTACCTGGAGAATAAGCTCCGGCTAACTCCGTGCCAGCAGCCGCGGTAATACGGAGGGAGCTAGCGTTGTTCGGAATTCTTGGGCGTAAAGCGCTCGTAGGCGGCTTTTCGCGTCGGAAGTGAAGGCCCGGGGCTAAACCCCGGGTCTGCATTCACTACGGACAGGCAAAAGTGTGGGAGGG
+
CCCCCGGGCEGGGGGGGDGGGGGGGGGGG?FGGGGGGFGFGFG@FGGGGGGGGGGGGGGGGGGGFEGGGGGGGGGGGGGFGGFGG6AFFGDGGGFFFCGCC<AFGF7FFFFGGGGGGGGGGG,CEGFGFFGGFAFFE,AFEGDEEGCFGDF68FFFFGGGGGGGGGGDAGGGEGCCEGGCGF?CE5*/=5FEDGE*?+++,>EFGCCEGG+)5:8DEFFGFGGE5)***/5>BB:;>))49@4*),3(),5>02)*/,85>9@)(02**..4*))).51>)4;:011))41-4)6)).,0-
@M02143:5:000000000-JT863:1:1101:19813:2904 2:N:0:44
CCTACGGGCGGCAGCAGAGGGGATTAGTTCCCCTTGGGCTCAAACCGGAAGAGGCACCGGCGGGGGGAGAGTGTAGGTCCTCGGGTAGTACACGCCTGTCGCCGGGGCCGTATGGCAACAACCGAACACGTCGTGGTGTGACGGTACCGGGTGAGGAAGCCCCGGCTAACTCTGTACCAGCAGCCGAGGTAATACGGAGGTGGCAAGCGTTGTCCGGATTTACTGAGCGTAAAGAGCGCGCAGGCGACCGAATACGTCAAACGTGAAAGACACCGACTGAACAGGGGAGGGACAATCGAGC
+
CCCCCGGG+CFGGGGGG8,-BFF,E@F,F<,C,,CF8,,6CF,6,C6@F+CF<,,,6,8++++@++*=F*8?F,?,2>F,C,F*4=*F,,,8C**8,=F6CFE*8*8****;,0,*,<*,2*;*:?EGG>8FE588*12;?C8CC18<;>>*1*2:+:C*;:CEEE=EF83A3<C+02<C=CC5;8*)/*00+2+**1)9*;F4*93*9*:37+275>)1)***1*76)))774805>)(.065)-(()-)7(4*1/4))9))*-8C0*((,)-1(-4196:)(.((0.3((48(*)((((
@M02143:5:000000000-JT863:1:1101:21716:2922 2:N:0:44
CCTACGGGCGGCAGCAGTGGGGAATATTGCGCAATGGGCGGAAGCCTGACGCAGCGACGCCGCGTGGGGGATGACGGCCTTCGGGTTGTAAACCTCTTTCAGCAGGGACGAAGCCTTACGGTGACGGTACCTGCAGAAGAAGCACCGGCCAACTACGTGCCAGCAGCCGCGGTAATACGTAGGGTGCAAGCGGTGTCCGGAATTATTGGGCGTAAAGAGCTCGTAGGCGGTTTGTTGCGTCGGCTGTGAAATCCCGAAGCTCAACCTCGGGTCTGCCATCGATACAGACAAACTAACGTGT
+
CCCCCGGGGGGGGGGGGFGDEFGGFFGGGDG7FE@F@EGGG+CFFFGGGFGGGGGGECFCCFGGEGGGGEGEGGGGGGGCFCFGDCDFGGFFF<DGGGGGGGGGFGGGGGGGEDFGGFGGGFGGGGGGGDGGFFGGGFGG?B::@EEGGGGCCEGGGFFFGGG8**:CGGGGCECCFFG9CFE7;EEGGGFC*/*/9FGGGC*9*27<FGG7)>5FFF@*6*C7@FGGED)7:B)::4>3>),5)41:?ABF2(69),3)93*>?@+2>09.)((-)))0).,,())*0(.118)0)-(,(
@M02143:5:000000000-JT863:1:1101:21617:2976 2:N:0:44
CCTACGGGAGGCTGCAGCAAGGAATCTTCCGCAATGGGGGCAACCCTGACGGAGCAACGCCGCGTGGGGGATGACGCCCTTCGGGGTGTAAACCCCTTTTCTGCGGGAAGAAGGCCTTCGGGCTTGACGGTACCGCAGGAATAAGCACCGGCTAACTCTGTGCCAGCAGCCGCGGTAATACAGAGGGTGCAAGCGTTAATCGGAATTACTGGGCGTACAGCGCGCGTAGGTGGTTTGTTAAGTTGAATTTGAAATCCACGGGCTCAACCTGGGAACTTCATCCAACCCTGGCAATCCAAAC
+
CCCCCGGGGEGGGGGGGGGFFGGGGGGGGFGGEGGGGGDGGGGGGGGDEFDGGGGFFGGGGEFGGGGGDCCEGFFED@EFGFCDG=FGGAEFFAFGGGGGGGFGGG+=>CGGGDFG?FGGE7<CCFGGDGGFCCFGEDGGGG9CEF?EGG7*B*+:??C?F+?FEGGD69CGG*?E*20:C<?>+:/95C*<75*:*75CFFG>DFG7>:?*9FGC7)0?:57).8/).99?)(81))0-6*609>A<*)99)49C?)93>0:7:FC60.((8(5:7)4*9267?((0)(-.(5(/),))(
@M02143:5:000000000-JT863:1:1101:7848:2994 2:N:0:44
CCTACGGGCGGCTGCAGTGGGGAATCTTGCGCAATGGGCGAAAGCCTGACGCAGCCATGCCGCGTGAATGATGAAGGTCTTAGGATTGTAAAATTCTTTCACCGGGGACGATAATGACGGTACCCGGAGAATAAGCACCGGCTAACTCTGTGCCAGCAGCCGCGGTAATACAGAGGGTGCGAGCGTTAATCGGATTTACTGGGCGTAAAGCGTGCGTAGGCGGCTTTTTAAGTCGGATGTGAAATCACTGAGCTTAACTTAGGAATTGCATTCGATACTGGGAAGCAAGACTATGTGAG
+
CCCCCGGGGGGGGGFGGFGFGGGGCEGFGGDGGGGGGGGGGGGGGGGGGFGGGGGGGGGGGGGGGGFEDFGGG9FGGGG<FFFFFF<EFFGGGGGGGGGF<FGGEEGGGGGGGGGGE=>FEGGGFECEGGGGFFGGGGGCFCCFDFGGCFFFFFG6CDCGGDGGDCEEFFCCFG<=C8CE55:<8?ED5CGF5CCECC7CCFGFGGGDGDC)/*5<7>F:71<>..66/9F*7:597>D?F=<@8<2:66900:;7@4@496?7<<+<*-4<424)(-)*/(4:402))4(..))*15)
@M02143:5:000000000-JT863:1:1101:15193:2998 2:N:0:44
CCTACGGGAGGCAGCAGTGGGGAATATTGCGCAATGGGCGGAAGCCTGACGCAGCGACGCCGCGTGGGGGATGACGGCCTTCGGGTTGTAAACCTCTTTCAGCAGGGACGAAGCGTGAGTGACGGTACCTGCAGAAGAAGCACCGGCTAACTACGTGCCAGCAGCCGCGGTAATACGTAGGGGGCTAGCGTTGTCCGGAATCATTGGGCGGAAAGCGCGTGTAGGCGGTCCGGTAAGTCCGCTGGGAAAGTCGGGGGCCAAACCCTCGGATGCCGGTGGATACTGACGGTCCTGAGGACGG
+
CCCCCGGGGGGGGGGGGGGGGGGGGGGGGGGGGGGGGGGGGGGGGGGGGGGGGGGGGGGGGGGGGGGGGGGGGGGGGGGGGGGGGGGGGGGFGGGGGGGGGGGGGGGGGGEGGGG@FGGEGFGGG7D:FGGGGGGGGGGGGG7FEEGGDCGGGDGGDGFCCGGGGGGGGGGCGFGGGCGGGG7CEECFGGGGGGFGGDCD5CC=77CF<C*75EGGFFF<;*9=FFGG:D:3@(<<FB?AFF?E)4??FF@F69BGBF)))45C8)177(((.,(-3(()1)5<)).0)(,(.2<)).-3-
@M02143:5:000000000-JT863:1:1101:17575:3009 2:N:0:44
CCTACGGGGGGCTGCAGCAAGGAATTTTCCGCAATGGGCGCAAGCCTGACGGAGCAACGCCGCGTGGGGGATGACGCTTTTCGGAGTGTAAACCCCTTTTCTCAGGGAAGAAGATCTGACGGTACCTGAGGAAGAAGGACCGGCTAACTACGTTCCAGCAGCCGCGGTAATACGTAGGGTCCGAGCGTTGTCCGGAGTTACTGGGCGTAAAGCGCGAGCAGGCGGCTCGATAAAACCGGCGTGAACGCCCCCGGCACAACCGGGCAGGGTCGGTGGTGACTGTCGGGCTCTAATACAGCA
+
CCCCCGGGGGGGGGGGGGGGGGGGGGEFGG@FGGGEFGGGGGGGGGGGFFGGGGGGGGDGGGGGG>EGGCECEAFEGE>@CFGGGGEGGGFFCFGDGGGGGGGFGGGGGGGGGGGGFGCFGGGGDF9FFGGGGGGGGFGGGE5C*:E++CFGG*;EFGGGGGGGGGG:8CFGGGCE8CGGGCG7CEECCE<FGGGED**:?+AFG<DGGC=>>:3))))/2CDEEFCDFG))))18D@>()),7F)2:5(5:(,0)0(7<:05)()/7)42(.-((--.)*.))(((00(,.-))06))(
@M02143:5:000000000-JT863:1:1101:24022:3024 2:N:0:44
CCTACGGGTGGCTGCAGTGGGGAATATTGGCCAATGGGCGAAAGCCTGATCCAGCAATGCCGCGTGAGTGAAGAAGGCCTTCGGGTTGTAAAGCTCTTTTACCCGGGAAGATAATGACTGTACCGGGAGAATAAGCCCCGGCTAACTCTGTGCCAGCAGCCGCGGTAATACAGAGTGTGCGAGCGTTAATCGGATTTACTGGGCGTAAAGCGTGCGTAGGCTGCTTCTTAATTCGGATGTGAAATCCCTGAGCTTCACTTTGGAATTTCATTCGATACTGTGAACTTATAGTAGTGTAT
+
CCCCCE7CEEEGCGGEECEC<7BFE@EF9F,C@FEEF8EE:F7@FFGEFEFCF@FEGCFGGGE@CGCBFG99F<FFF8EGFE<F7F:@=EGAAFAFEFGG,FBFBB+FE>C9FEEE9<F<FADDB+CF+>FG9A?F@=C++@FC,@EGE9FEEDFCFGFF@8*@8>85?E?<>;:,2,2>A5=DG=ED5=C**75:0++71<*))8>=<+05C*997>DD?*9B?6:FBFB*0.733554**)*163)0)75867*72*6*-)*.?++*-4)6))6,(-9*)-.))./*))-)))01)-
@M02143:5:000000000-JT863:1:1101:20775:3054 2:N:0:44
CCTACGGGAGGCTGCAGTGGGGAATATTGGACAATGGGCGCAAGCCTGATCCAGCCATGCCGCGTGAGTGATGAAGGCCTTAGGGTTGTAAAGCTCTTTCGTCCGGGACGATAATGACGGTACCGGAAGAAGAAGCCCCGGCTAACTTCGTGCCAGCAGCCGCGGTAATACGAAGGGGGCTAGCGTTGCTCGGAATTACTGGGCGTAAAGGGAGCGTAGGCGGACATTTAAGTCAGGGGTGAAATCCCGGGGCTCCACCTCGGAATTGACTTTGACACTGGGGATCTTGATGAGTAAAAA
+
CCCCCFGGGGGGGGGGGGGGGGGGGGGGGGFGGGGFFFCEEGGGGGGGGGGFGGGGGGGGGGGGGGGGGGGGFGGGGGGGGGGGGDFEGFGGGGFFGGGGGGG7FGGGGGGEGGFFGGGGGGGCFGGEGGFGFGGGFDGDGGCCCGGGFC:CGGFGGFE6FGDCGCEGFFC=ECEEC5CEC754=CEDEGGGGDEG*?FCCFGFGDD:DFG34EDGDFEC?GGB5@>7=>B=9AFAF>>:BF??7)33;07)0(517?4.),))45+<*5).*6<):?)9>0(((,-8*-))..-19)))
@M02143:5:000000000-JT863:1:1101:7641:3168 2:N:0:44
CCTACGGGAGGCTGCAGTGGGGAATATTGCACAATGGGGGCAACCCTGATGCAGCGACGCCGCGTGAGGGATGACGGCCTTCGGGTTGTAAACCTCTTTCAGCAGGGAAGACACTCAAGTGACGGGACCAGCAGAAGAAGCGCAAGCTAACTACGGGCCAGCAGCCGCGGTAATACGTAGGGCGCTAGCGTGGGCCGGAGTGATTGAGCGGAAAGAGCGCGTAGGCGGCTAGTCGCGGCGGTAGAGAAAAGGCGGGGCCTAAGCCTGGCTCTGCAACCGGGACGGGCCAGCACGCATTTGG
+
CCCCCGGG,FFGGGGGGGGFFE;;FFFGG9EFGGFF8F,+CED8EFFFG<EFG<,:C++@@@@F>FFCABFGG@FEGGEE8DACEEFGFE?A,:FFGGG9E9<FGGGG8FF,,8,:B,<,,7ACG7>+>+,3@,,,3@AC,+8+*53,>,@3@C8**:>1882B,2/4B8/*=+1;8++/***1/*2:C=*781**)/1)2*0**20<095/75/7>@))-1))0*/))9)8B9>9E))(8)()*.)4)())(()))-).05)*,)0:*38(*)6))(()),42((())-(1(915)-)))
@M02143:5:000000000-JT863:1:1101:17302:3171 2:N:0:44
CCTACGGGTGGCTGCAGTCTAGAGGCTTCGACAATGCCCGAAAGGGTGATCGAGCGACGCCGCGTGCGGGATGAAGGGCTCCGGCTTGTAAACCGCTTTTCTTTGGGAAGAAGGCCTGCGTCGTGAAAGTGGGATTGACGGTACCAGGGGAATAAGCCCCGGCTAACTCCGTGCCAGCAGCCGCGGTAATACGTAGGGGGCGAGCGTTGACCGGAATTATTGGGCGTAACGAGCGTGTAGGCGGTACGGCAAGTCGGCCGTGAACACTTGGAGCTCAAACCCAGCCGCGCGGTGAATACTC
+
@B<6,@@CF:7F<;@FGCF<-6,CFC8,C@CF@CC@6C@@@:@:,@@:FGC8CCE7FFGGGCF7>@:7CC+4=EEGG+CF+BCEC+>F<9FFEGCFE7<EF,?9CFCCDFC,B,=>8FD+B>C>:7>FFCF,D<:<,<BFC@F<DC8**>*>7DC,;CBCEGGG7CF9?CEGGGG+>B66*ACDECC3CCFGG?+:<DDDGDE>GG>7)*39559C)6*::7*)8@5)7*8><;>(<.0)/96>;(125(8.()**0(.7;0<5)/0+2.),5((,,5)1834((-())(((,,(9*6<))
@M02143:5:000000000-JT863:1:1101:6062:3220 2:N:0:44
CCTACGGGAGGCAGCAGTGGGGAATATTGGACAATGGGCGCAAGCCTGATCCAGCCATGCCGCGTGAGTGATGAAGGCCCTAGGGTTGTAAAGCTCTTTCACCCACGACGATAATGACGGTAGGTGGAGAAGAAGCCCCGGCTAACTTCGTGCCAGCAGCCGCGGGAATACGAAGGGGGCTAGCGTGGCTCGGAATCACTGGGCGTAAAGGGCGCGTAGGCGGCCGAATAAGTCAGGGGTAAAAGCCCGGGGCGAAAACACAGAAGTACCTTTAAAACTGTTCGACCCGAACACGAAACA
+
C8C@<B;+88FF;@;<CCDECFGGCDFFEFGGGGFG,,<@FGCCDCFFGDFGFFGFGGCCFEGDG7CCCFAAFC<EFGGGCFGDGFFGGGGCE<AFGCFGB<FEC+FCFCCGGGC,:FCEGFD<,A?<BE8F8FDFFGCGGGGE@=FEFE@FGGFG7FC6EE5*B*:E6:97F8=CC*=?8CC<E=*)==CE=EGFF>F7:CGFGGCED7?9*2))0..723C5>))))*0**./6F))-)/-**4((0()7(()10(07:<5<?)3+06)6*))).))1/).((,(0.((,-,()78((
@M02143:5:000000000-JT863:1:1101:7424:3231 2:N:0:44
CCTACGGGAGGCTGCAGTGGGGAATATTGCGCAATGGGCGAAAGCCTGACGCAGCGACGCCGCGTGAGGGACGACGGCCTTCGGGTTGTAAACCTCTTTCAGCAGGGAAGAAGCGAAAGTGACGGTACCTGCAGAAGAAGCACCGGCTAACTACGTGCCAGCAGCCGCGGTAATACGTAGGGTGCAAGCGTTGTCCGGAATTATTGGGCGTAAAGAGCTCGTAGGCGGTCTGTCGCGTCGGATGTGAAAATCCAGGGCTCAACCCTGGACATGCATTCGATCCTGGGACGCTAGCGAATGG
+
CCCCCGGGGGGGGGGGGGGGGGGGGGGGGGGGGGGGGGGGGGGGGGGGGGGGGGDEFGGGGGGGGGGGGGGGGGGGGGGGGGGGGGGGGGGGGGGGGGGGGGGGGGGGGGGFGGGGGGGGGGGGGGGGGGGGGGGGGGGGGGGGGGGGGGGGF?CGGGGGGGGGGGEEGGGDCGDC@EDCCEGCEGDCFGDGGGFF3CDGCCF?FGDCDGGGGFGGFFF6:DDFBFDGFG>4@25:>5@6B>:@FFABBB9?:<*2585)14094)*:97:)1:<42<)9*((.5??5)((--,())-47(
@M02143:5:000000000-JT863:1:1101:19269:3240 2:N:0:44
CCTACGGGGGGCTGCAGTGGGGAATATTGGACAATGGGCGAAAGCCTGATCCAGCCATGCCGCGTGTGTGAAGAAGGTCTTCGGATTGTAAAGCACTTTAAGTTGGGAGGAAGGGCATTAACCTAATACGTTAGTGCTTTGACGTTACCGACAGAATAAGCACCGGCTAACTCTGTGCCAGCAGCCGCGGTAATACAGAGGGTGCAAGCGTTAATCGGAATTACTGGGCGTAAAGCGCGCGTAGGTGGTTTGTTAAGTTGAATGTGAAATCCCCTGGCTCAACCTGGAACCTGCATCCAA
+
CCCCCGGGG7CGGGGDGFFGGGGGGGGGGGGGGGCFGDGGGGGGGGGGGGGGGGGGGGGG8FGGGGGGGGGAEGGG@DGGGFGGDGGFFFFCEFGGGGFFGGFGGGDGGCEGFEGGFBAFGDF?FGFEGFFFGDGGGCGGFGFCGGGEFEFGGGGGGGGGGCCFGGGDGGGCCGGC7CFGGGGGGGGG5CCEGGFGGC>F5:CB*7FFGG*9CFG7533C:779*=<FFG@BFFFA5)74)<45DAF0)4)047@:*-/9*.97<@AEGAF76,(4(3()/)(.5:0)/(-(.(.09???
@M02143:5:000000000-JT863:1:1101:13985:3241 2:N:0:44
CCTACGGGTGGCTGCAGTGGGGAATATTGCGCAATGGGCGGAAGCCTGACGCAGCGACGCCGCGTGGGGGATGACGGCCTTCGGGTTGTAAACCTCTTTCGACCTCGACGAAGCCTTTGGGTGACGGTAGGGGTGGAAGAAGCACCGGCCAACTACGTGCCAGCAGCCGCGGTAATACGTAGGGGGCAAGCGTTGTCCGGAATCACTGGGCGTAAAGGGCGCGTAGGCGGCCTTGCAAGTCGGGGGTGAAAGACTGGTGCTCAACCACAGAATTGCCTTCCATACTGTATGGCTTTAGACC
+
CCCCCGGGEGGGGGG8ECEGGG@FGCEGFGGGGGGGGGGGDGEGGGGGCFCGGGGGGGGGGGGCCGCEGG7FEGGGGGG>EFGGGF@FEF9FGGEGGGGGGCFEFFGGGG7FGGF,FGGEEFGGGGG:FE@7FFGGGGGGGGGFGGGGGCCFGGGGGGCDFCFGGGGGGGEGGG59:FFC?5E*?CECGFGGEEGGGF7DGG:?>C:CFFGGGGG5=4@D6<DEB>74>G)752F?6@?)*8,)7((-7>64(.12)))/*4974)72>(4)1.)-)449).)).6)1/641((4)*).3:
@M02143:5:000000000-JT863:1:1101:8349:3247 2:N:0:44
CCTACGGGAGGCTGCAGTGGGGAATATTGGACAATGGGCGCAAGCCTGATCCCGCAATGCCGCGTGAGTGATGAAGGCCTTAGGGTTGTAAAGCTCTTTCGCCCGCGACGATGATGACGGTAGCGGGAGAAGAAGCCCCGGCTAACTTCGTGCCAGCAGCCGCGGTAATACGAAGGGGGCTAGCGTTGTTCGGAATTACTGGGCGTAAAGAGCGAGCAGGCGGTCGTTCAAGTCGGATGTGAAAGCCCCCGGCTCAACTGGGGAGGGACGTTAGAACCTGAACGAATCTAAGGACACACA
+
CCCCCGGGGGGGGGGGGGGGGGGGDFGFGGGGGGGGGGGGGGGGGGGGFGFG,BEGGGGGGGGG:FFGGDGGGGGGGGEFFFEGGGGGGCEGFGGFGGFDGGG7@CEGDEGGGGGGDFCF:@FGGGEFEEGGGDAFGGGGCGGFCGGGGGGGGGGFCFFGFGGGGGCGCECGGG*8*:?EGFFFGECDGCGGGGGFGGF>CG=>DDCEFGGFC5557BFG>CD>>3975>7BFB36.755**66921(515)(-769(1;60592DGD36(2.89-)(()7,(((((0*.))()()).((
@M02143:5:000000000-JT863:1:1101:9640:3271 2:N:0:44
CCTACGGGGGGCTGCAGCAAGGAATCTTCCGCAATGGGGGCAACCCTGACGGAGCAACGCCGCGTGGGGGATGACGCCCTTCGGGGTGTAAACCCCTTTTCTGCGGGAAGAAGGCCGGGGCGACCCGGCTTGACGGTACCGCCGGAAGAAGGACCGGCTAACTACGTGCCATCAGCCGCGGTAATACGTAGGGGGCTAGCGTTGTCCGGAATCATTGGGCGTAAAGCGCGCGTAGGCGGCCAGATAAGTCCGGTGTGAAAGTCACAGACTAAACCTGTAAATGCCTCTAGACACCCACTCC
+
@BCCCGGGGGCGGGGGGGGGGGGGGGGGGGGGGGGGGDEGGGGGGGGGFFGGGEG@FFGGGGGGFEEEGDFGEECEG:C@FGGDC<FGCC<FGFGDGGGGGGFGGEGC:FGFGGG885>EGG>C8EEGGGDGGGC>EFEGEDECECEG>E:5*AFEGGGGFEFCECG6;89++<9CFGGGG=C<@9CGF?CGGC*7CGG4ECGEC***9**7=+*:644*-19>54:57C>>56)-9@)05)-)16))0.9.0()9.69@95=791+01)).).4(())/*))6,)5)*.6)4,())-(((
@M02143:5:000000000-JT863:1:1101:15814:3280 2:N:0:44
CCTACGGGTGGCTGCAGTGGGGAATATTGGACAATGGGCGCAAGCCTGATCCAGCCATGCCGCGTGAGTGATGAAGGCCCTAGGGTTGTAAAGCTCTTTCGCACGCGACGATAATGACGGTAGCGTGAGAAGAAGCCCCGGCTAACTTCGTGCCAGCAGCCGCGGTAATACGAAGGGGGCTAGCGTTGTTCGGAATCACTGGGCGTAAAGGGCGCGTAGGCGGCCTTGCAAGTCGGGGGTGAAAGCCTGTGGCTCAACCACAGAAAGGCCTGCGATACTGTTTGGCCTGAGACAGGAACA
+
CCCCCGGGGGGGGGGGGGGGGGGGGGGGGGGGGGGGGFGGGGGDGGGGGGGGGGGGGGGGGGGGGGGGGGGGGGGGGGGGGGGGGGGGGGGGGGGGGGGGGGGEGGGGGGGGGGGDFGGGGGGGG@FEFGGGFGFGGGGGGGGGGGFFFDFFGGGFGG@FGGEGGGGGGGGGGGGGGGGGEDFGGGGDEGGGGGGGCGGGGGGFGGGCCGC3CCCD:>ECBGDDDD7F@=FFF<B(75>153<FFF03F2??:?)66?FE)4790675*3:(<BFF1()1*6).-))*5(4..(,08,((
@M02143:5:000000000-JT863:1:1101:19527:3290 2:N:0:44
CCTACGGGCGGCTGCAGTCGGGAATCTTGCGCAATGCGCGAAAGCGTGACGCAGCAACGCCGCGTGGGGGAAGAAGGCCTTCGGGTTGTAAACCCCTTTCAGTTGGGACGAAGGTTCGGCCGTTAATAGCGGTCTGGGCTGACGGTACCTTCAGAAGAAGCCCCAGCTAACTACGTGCCAGCAGCCGCGGTAATACGAAGGGGGCTAGCGTTGCTCGGAATTACTGCGCGGAAAGGGAGCGTAGGCGGACATTGAAGTAAGGGTTGAAAACACGAGGCCCAACTCACGAATTCACTTTCA
+
CCCCCCG7@@FECGGGE<6@B7+@EGGGGGGGGEEFGGGGGGFEF@CEGGCFGGGC<FGGGGGDEGGEFDCEGGGFFG<<BAD:>F+C=FCDFGCGG8=<=<:@A<3FFE*CECGGGEDDEEF@FCCCCD<=<FGGG,4+4:<*8BEGGBGGGC9C7@C+CBF58EC8CFGDFGG8CFGGGFCGCE5)::7CE?F77577=CC;397**/29DG7FFDE3?6*@FF*955)))-81:<)())403)(3>2)*))100)***.4*(.3+*).()((((((.)-1()).00((())./1))-
@M02143:5:000000000-JT863:1:1101:6787:3326 2:N:0:44
CCTACGGGAGGCAGCAGTGGGGAATATTGGGCAATGGGCGCAAGCCTGACCCAGCAATGCCGCGTGGGTGAAGAAGGCCCTCGGGTCGTAAAGCCCTTTCGGCGGGGACGATGGTGACGGTACCCGCAGAAGAAGCCCCGGCCAACTTCGTGCCAGCAGCCGCGGTAACACGAAGGGGGCTAGCGGTGCGCGGAACGACTGGGCGTAAAGGGCGCGTAGGCGGACCCGAGCGGGCGGGCGGGAAAGGCCCAGGCCCAACCCCGGGAAGGCGCCAGAAAAGGCGGGGCCGTCAGCGAGGGA
+
<BCCCDEGGG@G7CEFGGGGGGGGGCFFGGFG,CFGAFCG>FGGFGDGCFFGCEFFEGC<FCGCCFGGFC7F?FG<AF<CCFD7FEG:CCFC?5:FFGEC@@:FECFECFG:FCFGFDEEFCGDEC7>1*?FG,<?CCC<F8C1;F?@C*2BB@CF@7FE*=:8C/CG+<<:**2:8CE***195*29C*75C5**1/)1>CC4)9>**::9<CD5>>D52C5))0*))))08()4>)04)0,8.(((7(774()1)40<)(073)*/>(-4:621(.(/).,(-34))(-(,)(00((-
@M02143:5:000000000-JT863:1:1101:12694:3335 2:N:0:44
CCTACGGGCGGCTGCAGTGGGGAATATTGCACAATGGGCGCAAGCCTGATGCAGCGACGCCGCGTGAGGGATGACGGCCTTCGGGTTGTAAACCTCTTTCAGTCACGACGAAGCGCAAGTGACGGTAGTGACAGAAGAAGCACCGGCCAACTACGTGCCAGCAGCCGCGGTAATACGTAGGGTGCAAGCGTTGTCCGGAATTATTGGGCGTAAAGAGCTCGTAGGCGGTCTGTCGCGTCGGCTGGGAAAACTAGGGGCACAACCCCGAACCCGCAGTCGATACGGGCACACCAGCGATAGC
+
CCCCCGGGGGGGGGGGGGGGGGGGGGFGGGGGFGGGGGGGGGGGGGGGGGGGGGGGGGEGGGGGFGGGGGGGGGGFGGGGFGFGGECFGGGCGGFGGFFFFFBFFGGGGGGGGEFGGGG=D,@<:>FF,DCFGGGGG,FFGGGGE7CEBCFFGG*=EEC?CDCCFGGGGEEE*:<FG96AEECDEGC7E59CEEFGGCDDF6CF*295>DEGG*:CFF*9:DDFDFGD)9:?*))1.)0-)<(7)47>5:?0))077().7(093)*:),407462(,18).1(,-45)((,41()),(,)
@M02143:5:000000000-JT863:1:1101:19387:3346 2:N:0:44
CCTACGGGGGGCAGCAGTGGGGAATATTGGACAATGGGCGAAAGCCTGATCCAGCAACGCCGCGTGAGGGATGACGGCCTTCGGGTTGTAAACCTCTTTCAGCAGGGACGAAGCGCAAGTGACGGTACCTGCAGAAGAAGCACCGGCCAACTACGTGCCAGCAGCCGCGGTAATACGTAGGGCGCAAGCGTTATCCGGCAATATTGGGCGTAAAGCGCGCGCAGGTGGTTTCTTAAGGCTGATGTGAAAGCCCACCGCTCAACCGAGGGAGGGCATTGGAAACTGGGACACCATAGTGCAC
+
CCCCCGGGGGGFGGEGGEFFGGGGGGGCFGGGGGGGGGGGEFGGGGGGGGGGGGGGGGGGGGGG==:FFGEGGGGGGGGGGGGGGGFEGFFFGGGGGCGGGGFCGFGCFDEGGGGGEGGFGGGDEFGGC9>CF@FCE6CGGGGGGEGGDGFCGGDFFGFGF*CGGDEGGG/:8:CFFGFC:**/8CCDFD*5C5??DG)7*0<4?CFF47*1*/*?>>>)()1.)76D5CF=FA4<9/)(..878<4<F9F4(4)*),)08)54()2=)(-4)((.5))*9)(64((7)(.(,),)*-6)-
@M02143:5:000000000-JT863:1:1101:7896:3371 2:N:0:44
CCTACGGGCGGCTGCAGTGGGGAATCTTGCGCAATGGCCGAAAGGCTGACGCAGCGACGCCGCGTGTGGGAGGAAGCTCTTCGGGGTGTAAACCACTGTTGCCCGGGACGAACATGCTCTTGCGAGAGCACTGACGGTACCGGGTGAGGACGCACCGGCTAACTCTGTGCCAGCAGCCGCGGGAATACAGAGGGTGCGAGCGATGTCCGGAATCACTGGGCGGAAAGGGCGCGAAGGTGGCACGATCAGCGTTCGGTGAAAGCTCGGAGATCAATCCCGAGTCGGCCCTCCCCACTGTCGC
+
CCCCCGGGGGGGGGGGCFGGGGGGGGGGFGGGGGGGGGGGGGGGFFDFFFGEEGGGGGGGG@EGFGEGGGGDFE<8<,BFAFGGG>FGG,CBFGGGGGGCGGGGGGGGGECFDEFGFFGGCDFCECFEGGE,4@<@EEGGGGGGEEECCF75BCCC*8:*CCCFGCFCGF90C5*2@CEGG**1:C9C+<C615CCDDDGGC*)*9FCCGED<FGG?*5185)7)7**.7)))()(079:>FF58444125)--<GF:36=9:747**)-()/.).8.()0(,((--55((((.4)).6(-
@M02143:5:000000000-JT863:1:1101:12225:3374 2:N:0:44
CCTACGGGAGGCTGCAGTCGGGAATTTTGGGCAATGGGCGAAAGCCTGACCCAGCAACGCCGCGTGAATGATGAAGGTCTTAGGATTGTAAAATTCTTTCACCGGGGACGATAATGACGGTACCCGGAGAAGAAGCCCCGGCTAACTTCGTGCCAGCAGCCGCGGTAATACGAAGGGGGCTAGCGTTGCTCGGAATTACTGGGCGTAAAGGGAGCGTAGGCGGACATTTAAGTCAGGGGTGAAATCCCGGGGCTCAACCTCGGAATTGCCTTTGAACCTGGGTATATTTAGTATGAAATA
+
CCCCCGGGGGGGGGGGGGGGGGGGFGGGGGGGGGGGGGGGGGGGGGGGGGFGGGGGGGGGGGGGGGEFGGGGGGGGGGFGGGGGGFGGGGGGGGGGGGGGGGGGDGGGGGDGDGGGGGGGGGGDGGGGGGGGGGGGFGGGGEGGGFGGGGGGGGFGGGFGGGGGGEGG@FGGGGGGDEGGGGGFEEGGGFGGGGGG<FGGGFGFGGGGGGGGGGGGB))92DGEFF***:@486@D?))-)7<?FA0:B9@31-)*1(7:)-5C?FF6C2)<*)62),()042))).**)--.)-9*)))
@M02143:5:000000000-JT863:1:1101:13594:3387 2:N:0:44
CCTACGGGGTGCTGCAGTGGGGAATATTGCGCAATGGGCGAAAGCCTGACGCAGCGACGCCGCGTGAGGGACGACGGCCTTCGGGTTGTAAACCTCTTTCAGCAGGGACGAAGCGAAAGTGACGGTACCTGCAGAAGAAGCACCGGCCAACTACGTGCCAGCAGCCGCGGTAATACGTAGGGTGCGAGCGTTGTCCGGAATTATTGGGCGTAAAGGGCGCGTAGGCGGTTTGTCGCGTAGGGCGGGAAAACTCAGGGCTTAATCCTGAACCAGCTCCCAAACCGAGCCGACAAGAAGTAGT
+
CCCC8;B@7FC@FFFCF,E@E:@CD<C@FFCE:@CCDDFG7+@FFFGFECGGGCE+@CGFDGDCGDCCG7:?CCC@@CG:=FGGGG7CCGGGGGGGGFFFGFCFGGGGGGGECEGGGGGGGGGGG@FGGCFGGGGFGGF::DFAE7>EGF7FFCCE8BCCFFFGGGGGGGEGGGFFGE6EGGCDEDGDCD9==ECED75378?6>DCEGGED*2CC@;)91)18EFDC>3>@><.3)))(5:(8),-(0:70).)*0())):**6/++*41(71:)4,(.)(,(((())((((((09))))
@M02143:5:000000000-JT863:1:1101:17914:3403 2:N:0:44
CCTACGGGAGGCTGCAGTAGGGAATCTTCCGCAATGGACGAAAGTCTGACGGAGCAACGCCGCGTGAGGGATGACGGCCTTCGGGTTGTAAACCTCTTTCAGCAGGGACGAAGTTGACGTGTACCTGCAGAAGAAGCGCCGGCTAACTACGTGCCAGCAGCCGCGGTAATACGTAGGGCGCAAGCGTTGTCCGGATTTACTGGGCGTAAAGAGCGTGGAGGCGGTTCGGTAAGTCTGCCGTGAAAACCCAGGGCTCAACCCTGGGCGTGCGGTGTATACTACCGTGCAAGAGGAGGGT
+
CCCCCGGGGGGGGGGGGGGGGGGGGGGGGGGGGGGGGGGGGGGGGGGGGGGGGGGDGGGGGGGGGGGGGGGGGGGGGGGGGGGGGGGEGGGGGGGGGGGGGFGGGGGGGGGGGGGGGGGEEDGGGGGGFFGGG?<FGGEGGGGGGGGGGGCDGFGGGGGGGGE>8B:EGGGGGGGFEGFGGGGGGECCE=CFGGG5D=FF7CGFGG/CDCF>*:<)7)8C:CDF:@DGE94@FA@9=4?97>:FB2:?B?F:?<)9*5)75()984:/1((()-()).)**.40,(-)1),(.(())-
@M02143:5:000000000-JT863:1:1101:19859:3405 2:N:0:44
CCTACGGGTGGCTGCAGTGGGGAATATTGGGCAATGGGCGCAAGCCTGACCCAGCAATGCCGCGTGGGTGAAGAAGGTCTTCGGATTGTAAAGCCCTTTCGGCGGGGACGATGGTGACGGTACCCGCAGAAGAAGCCCCGGCCAACTTCGTGCCAGCAGCCGCGGTAATACGTAGGGCGCAAGCGTTATCCGGAATGATTGGGCGTAAAGAGCTCGTAGGCGGTTTGTCGCGTCTGCCGTGAAAGTCCGGGGCTCAAATCCGGATCTGCGGTGGGTACGGGCAGAAAAGCGCGATGGACGG
+
CCCCCGGGGGGGGGGCFGGGGGGGGGGGGGFFGGGGGGGGGEEEGGGGGGFGGGGGGGGFGGGGGGGGGGGFFGGGGGGGGGGGGGGGGGGGGGGGGGGGGGGGGGGGEE:+DEFGFGGGGGGGGGCEGEDFFGFFGGGGGGGCF@<@FGGGGCCCC778CEEECCGE+<FFEGGGGFGGDEEDG8C35AFEGGGF*:C7+;CFG5C*>CCCF<7/.8FG?G:)0)77678).-)(/=B1))-/9666;>EE9(840)//91)*,)+<701-8003>?<)0(((-()0/(((,-(.)()(-
@M02143:5:000000000-JT863:1:1101:9596:3430 2:N:0:44
CCTACGGGAGGCTGCAGCAAGGAATCTTCCGCAATGGGCGAAAGCCTGACGGAGCAACGCCGCGTGTGGGATGACGCCTTTCGGGGTGTAAACCACTTTTCTCAGGGAAGAAGTTCTGACGGTACCTGAGGAATAAGGACCGGCTAACTACGTGCCAGCAGCCGCGGTAATACGTAGGGGCCGAGCGTTGTCCGGAGTTACTGGGCGTAAAGCGCGCGCAGGCGGCGGTGTAAGCATGGCGTGAAAGCCCCAGGCCCAACCTGGGAGGGTCGTCGTGGACTGCACCGCTTCCGGCCGGTAT
+
CCCCCGGGGGGGGGGGGGGGFFGGGGGGGGGG@FGGGGGGGGGEGGGGGGGDGGGGGGEGGGGGGGGGGGGFGFFDGDGCFGGGCFGEG9FGGGGGGGGDGFGGGFGFC7<FGCGGDBDFC@7DFFAFGGGFFCFEGGGGFEEFGEGGGGGGGGGGGGDC>6DECEG/BEF@C5,:CGE58E5CCCGGGGDGGGCE)17FF7?FGC7CD<GGFC5<75>D>DDEEDGG39)749?A67)4).45<2).81<@(4<*01>>..)14)7:3::(7((-(,-0*(284(-0.1()(-(00(,((
@M02143:5:000000000-JT863:1:1101:8203:3437 2:N:0:44
CCTACGGGTGGCTGCAGTGGGGAATATTGGGCAATGGGCGCAAGCCTGACCCAGCGACGCCGCGTGGGTGATGAAGGCCTTCGGGTCGTAAAGCCCTGTCGGGAGGAAAGAACGATCGTGTGGTGAATAGCCACACGATGTGACGGTACCTCCGAAGGAAGCACCGGCCAATTCCGTGCCAGCAGCCGCGGTAAGACGGACGGTGCAAGCGTTGCTCGGACTCACTGGGCGGAAAGGGTGCGTAGGCAGCTTCTTAATTCTGGTGTGAAAACCCAGGGCTCAGCCCCGGACAGTCCCTCC
+
CCCCCGGGGGGGCEGGGGGGGGGGGGGGGGFGGGGGGGGGGGGGGGGGGGGGGGGGGGGGGGGDEGGGGGGCGGGFGGG?FGFGDFEGGGGGGGGGGGGFFEGEGGGDGGGGGEFDGGGFFCCG7CFGGABFGC@FC3D@FC9;*CE@EC9DEGD>EGFFFFGGGGGGGGGGGGGGGFE=?6C7<FGCECCGCEDFC<DGC?C5CCFGFCA/***09>:C(9769=FGFFB)<7)35))(07()7:7)7:)*6)***)*11)6:(.:<?)).0(-,((4.7442:(())-((()))0)((
@M02143:5:000000000-JT863:1:1101:15016:3441 2:N:0:44
CCTACGGGGGGCAGCAGTGGGGAATATTGCACAATGGGCGCAAGCCTGATGCAGCGACGCCGCGTGAGGGATGACGGCCTTCGGGTTGTAAACACCTTTTGGGGGGGACGATGATGACGGTACCCTCCGAATCAGGCTCGGCTAACTCTGTGCCAGCAGCCGCGGTAAGACAGAGGAGCCAAGCGTTGTCCGGATTGACTGGGCGGAAAGCGCACGCAGGCGGAACGGCGCGGGGGGTTTGAAAGCTGGCGGATTAAATGCCAGTCACCAACCCACACACCCCCCACGGCACCTATCCAC
+
CCCCCGGGGGGGGDGGFEGGGGGGFGFFGGGFGGGGGGGGGGGGGGGGFGGGGFGGGGGGGGGGFGGGGGEFGGGGGGGGGGGGGGGCFFGGGGGGGGG,?FGEGGGGGGDEG?CFGFCE>EGGGEFG>E>EEF9CG6AEGGGCGDGGGGGCCFFGCFGGGGG8C8C80<@FGGGFC8C?8EF7/8C</<DGG55*57>:+85./)15DGF755C7>>EDB3DDE5*1)107),<6>7)()*.=/1)).(.5(()**)*/*49*)0+0723?E66-(-())4((-(-)),(-(((**(.(
@M02143:5:000000000-JT863:1:1101:22181:3460 2:N:0:44
CCTACGGGCGGCTGCAGTGGGGAATATTGGACAATGGGCGCAAGCCTGATCCAGCAATGCCGCGTGAGTGATGAAGGCCTTCGGGTTGTAAAGCTCTTTCGCACGCGACGATGATGACGGTAGCGTGAGAAGAAGCACCGGCTAACTCTGTGCCAGCAGCCGCGGTAATACAGAGGGTGCGAGCGTTAATCGGATTTACTGGGCGTAAAGCGTGCGTAGGCGGCTTTTTAAGTCGGATGTGAAATCCCTGAGCTTAACTTAGGAATTTAATTAGATACTGGGAAGCTAGAGTATGGGAG
+
CCCCCGDEGGGGGGGGGGGGGGGGGGGGGGGGGGGGGGGFECCGGGGGCGGGGGGGGGGGGGEECE@EEFGGGGGGGGGG8BFGDGGGGGFGGFFFGGGGGGGGGDGGGGGF<DFGGFEGEFEGGFFGGGGFGG@FFFGGCGCFGGGGCFGGGGGGGGGGGGGGGGGGFGGGGGGGD=CCCGGGGGECFFGGG:>5=DGGGGGFC5<EGGGGDD5C@BDGDGDE);FF4<FFFB@BFEF0*9>F?A>:FBF482?7*644?AFFA@7+*.5)*4)4<))/0(.4-()1/43-..-0)8(
@M02143:5:000000000-JT863:1:1101:7051:3506 2:N:0:44
CCTACGGGTGGCTGCAGAGAGGAATAGTGTACAATGGGCGGAAGCCTCATCCTGCCATGCCTCGTGTGGAAAGAAGGCCTGTTGGTTGGAAAGCACTTTAAGCGGGGAGGAGGCTAGTTGGATTAATACTCTAGTATAGTGGACGTTACTCGCAGAATAAGCACCGGCTAACTCTGTGCCAGCAGCCGCGGTAATACAGAGGATGCGAGCGTTAATCGGATTTACGGAGCGTAAAGCGTCCGTAGGAGGCTTTTTAAGTCGTATGTGAAATCCACGATCATACCTTAATACTGGCATTCGC
+
CCCCCGGG7FCGGGGGG,9--,;C,C,66,,666,,C<E7++++,:E,C@<6,,9C,,,9C,9C6,C,,,9C@,,C,,9,9C,,BBFF+,CEFF8F,FA,:C,8+@:F:+:@F+,,,::A,DDF>A,5C=,@,C,,,C@,,>,@E+@C@DC6EF+88;EG,EFFF>5?88>F2>ABFC?;FC**4=FD5*:78*1+3*+2<;*00*27))*97EF>6>5C?**9=)**)/.>::@<*)0(081>50,()-7)()*9)494)()*(*+3:>299)((,(,0*6)(.).*1642).()1-.)(
@M02143:5:000000000-JT863:1:1101:16220:3509 2:N:0:44
CCTACGGGGGGCTGCAGTGGGGAATCTTGCGCAATGGGCGAAAGCCTGACGCAGCCATGCCGCGTGAATGATGAAGGTCTTAGGATTGTAAAATTCTTTCACCGGGGACGATAATGACGGTACCCGGAGAAGAAGCCCCGGCTAACTTCGTGCCAGCAGCCGCGGTAATACGAAGGGGGCTAGCGTTGCTCAGAATTACTGGGCGTAAAGGGAGCGTAGGCGGACATTTAAGTCAGGGGTGAAATCCCGGGGCTCAACCTCGGAATGGCCTTTGATACGGGGGTGCTAGAGGATGAGAGA
+
CCCC,CFGGGGGGGGGGGGGGGGGGGGGDFGGGGGGGDGGCCGFCFGGGGGGGGGGFGGGGGGGGGFEGGGGGFCFGFFFEDFGGGGGGGGGDGFGGGGGGGGGGFCDFG7<FEEGGGDGGGGGGGGFGGGGGCFGGGGGGGCC6EFGGGGGGGGDFFFGGDGGGGGGGD@FFDECCEGCECFGEGDGG7>0CCFFCGC7CF55C<DE3DGGGEDD<5@D?GDFFF7:@D4@=<FA45;(.82**)5:EBFE>232*4>47:5)(.++7,))04):))(.)((-(()**))(.((96242
@M02143:5:000000000-JT863:1:1101:11231:3526 2:N:0:44
CCTACGGGCGGCTGCAGTGGGGAATATTGCGCAATGGGCGAAAGCCTGACGCAGCAACGCCGCGTGAGGGACGACGGCCTTCGGGTTGTAAACCTCTTTCAGCAGGGAAGAAGCGAAAGTGACGGTACCTACAGAAGAAGCGCCGGCCAACTACGTGCCAGCAGCCGCGGTAAGACGTAGGGCGCGAGCGTTGTCCGGAATCATTGGGCGTAAAGCGCGGGTAGGAGGTTCAGTAAGTCTGCTGTGAAATTCCAGGGATCAACCCAGGGAGGCCGGTGAATACTGAGGGCATAAAGAAAGG
+
CCCCCGGGDEGGEGGGGGFGGGGGCGFGFGGGGGGGFF8FDGGCF@@EFGDCGDC@CAFGGGDE+@FGGGGGGCCFGEGGGGGGGGGGDCFGGGGGGFEFAF9E8FGCDFFGEG>CFGG9FGGCCCEGBCFGFGGGGFGFGGGGGGDE@2:<CFGGG@@FF>FFGGEGDDCEG9<@E8C=:E=DGEEDD:/C::CGCDDD:FC4CF*:<57CD5C7>B>)(1>@F*2>5<*9@)9<7**.*94?982:=)1166=95(75>:)*2)==*-,()(-49((9*.46)2)).(((.))**((.(
@M02143:5:000000000-JT863:1:1101:15006:3534 2:N:0:44
CCTACGGGTGGCTGCAGTGGGGAATATTTGACAATGTCCGCAAGCCTGAACCAGCTCTGCCGCGTGAGTGATGAAGGCCTTAGGGTAGTAAAGCTCTTTCGCCGGGGACGATAATCACAGTACCCGCAGAATAAGCCCCGGCCAACTTCGTGCCAGCAGCCGCGGTAACACGAAGGGGGCTAGCGATGCTCGGAACCACGGGGCGTAAAGGGCGCGTAGGCGGAGATTTAAGTAGGGGATGACAGGCCAGGGCCACAACCAGGAAGAGCACAAGAAACGGAAGATCACGGAAAACGAA
+
CCCCCGGG+CEGGGGGGG<@FGDBF,,<,,6C6;FEC,68@:@+,C,EF,,6,66,,,,,,86F:@F7FCAFF,,,=E<D,?E,BE,:<65,,55AB5CCG,CF@EG++==CFGA,BA,?CEA<FCDD+:B;<?<EF@:+3++5>:,,,+,6:BCE*@3,,44>C4*:,>E=E::4/8**355C**2**++*/*/*19C*:*:)11/A5DCC*77/)).5)/17))***7*00)*4>)),0/)1*(((025)4-8*0,.0)()14)***.(.)(((4(())(-,).,0)(-4((,)81
@M02143:5:000000000-JT863:1:1101:9017:3552 2:N:0:44
CCTACGGGTGGCTGCAGTGGGGAATCTTGCGCAATGGGCGAAAGCCTGACGCAGCCATGCCGCGTGAATGATGAAGGTCTTAGGATTGTAAAATTCTTTCACCGGGGACGATAATGACGGTACCCGGAGAAGAAGCCCCGGCTAACTTCGTGCCAGCAGCCGCGGTAATACGAAGGGGGCTAGCGTTGTTCGGAATTACTGGGCGTAAAGCGCACGTAGGCGGCTTTGTAAGTTAGAGGTGAAAGCCCAGAGCTCAACTCTGGAACTGCCTTTAAGAATGCAACGCTTGCACTGTGGAT
+
CCCCCGGGGGGGGGGGGGGGGGGGGGGGGGGGGGGGGGGGGGGEGGGGGGGGGGGGGGGGGGGGGGGGGGGGGGDFGGGGGGGGGDEFFFGGGGGGGGGGGGGGGGGDGGGGGGGGGGGGGCGGGGG7C:FGGGGGGGGGGGGGGGGGGGGGGGGGGGGGGGGGGGGGGGGDEFEEGGGGGGGGGGGGEEGGG=EFFGG7E6FFGGGGFC7931>GFFFC<DGFF>4:FFBFFFFF=F4:>F7B431:>07)49?C*(1=4))>?F++98)<=<A4)).*9)-,(-().(.))26*0))
@M02143:5:000000000-JT863:1:1101:22277:3554 2:N:0:44
CCTACGGGAGGCAGCAGTGGGGAATATTGCACAATGGGCGCAAGCCTGATGCAGCGACGCCGCGTGAGGGATGGAGGCCTTCGGGTTGTAAACCTCTTTCAGCAGGGAAGAAGCGCAAGTGACGGTACCTGCAGAAGAAGCGCCGGCTAACTACGTGCCAGCAGCCGCGGTAATACGTAGGGCGCAAGCGTTGTCCGGAATTATTGGGCGTAAAGAGCTCGGAGGCGGTCTGTCGCGTCTGCTGGTAAATCCTCAGTCTCAACCCAGGGCTTGCATTGGGTCCGGGCTGACCTGATTGCCG
+
CCCCCGGGGGGGGGGGGGGGGGGGGGGGGGGGGGFGDGGGGGGGGGGGCGGGGGGGGGGGGGGGGGGGGGGFEGGGGDGCFFGGGGGGGGGGGGGGGGGGGGGCGGGGGGFGGGDGGGGG9DFCGEGGGGFGGGGFFGFFGEEGEGGGGGGCEEEF7:FG@FGGF5ECGGE5?9CGFF?*?EFGGEEG==**1:7C3DDGG8C?*0CGFGCC5:*0.)/*()/<:>7<@C75*)7(0051)*))0.)-/-6<4)***-**/657()1/51((8())).4)7((((-4)),(().(**).)(
@M02143:5:000000000-JT863:1:1101:17647:3565 2:N:0:44
CCTACGGGTGGCTGCAGCAAGGAATCTTCCGCAATGGGGGCAACCCTGACGGAGCAACGCCGCGTGGGGGATGACGCCCTTCGGGGTGTAAACCCCTTTTCTGCGGGAAGAAGGCCTTCGGGCTTGACGGTACCGCAGGAAGAAGGACCGGCTAACTACGTGCCAGCAGCCGCGGTAATACGTAGGGGGCGAGCGTTGTCCGGATTCATTGGGCGTAAAGAGCTCGTAGGCGGTTTGGCAAGTCAGGTGTGAAATCTCCGGGCTCAACTCGGAGCGGCCACCTGATAATGCTATAACT
+
CCCCCGGGGGGGGGGGGGGFGGGGGGGGGGDGG@GFGGDGGGFGGFGGGFGEGGGGGGGGGGGGGGGGGDEEGGGGGD@CGGGGGDCBFGGGGGGGGGGGGGGEGG7FFGGGGGACFGGGGGGDFFGGGGGCEFGDGGGFCC,6B@EDFE*8:CE:<EBEFFGG@CGGC=FECEGG5?FC7:+988EDGC7:CE*/9CD79;C;*/99*:?*CC<7)77025*/9>735*/7)()-736)08<**63)9)<=>49C*.6))()1469*0.(()((-((,77((.4-)/9).).6)*1)
@M02143:5:000000000-JT863:1:1101:7048:3609 2:N:0:44
CCTACGGGTGGCTGCAGTGGGGAATATTGCACAATGGGGGCAACCCTGATCCAGCAATGCCGCGTGAGTGAAGAAGGCCTTCGGGTTGTAAAGCTCTTTTGTCAGGGAAGAAACGGTTCTGGCTAATACCCGGAGCTAATGACGGTACCTGAAGAATAAGCACCGGCTAACTACGTGCCAGCAGCCGCGGTAATACGTAGGGTGCAAGCGTTATCCGGATTCACTGGGTTTAAAGGGTGCGTAGGCGGACAGGAAAGTCAATGGTGAAATCTCCGGGCTTAACTCGGAACCTGACTCAAA
+
CCCCCGGGGGGGGGGGGGGGGGGGGGGGGGGGGGGGGGGGGGGGGGGGGGGGGGGGGGGGFGGGEGGGGGGGGGGGGGGGDFGGGGGGGGGGGGFGGGGFEFGFGGGGGGGGG=FGCFGGGGGGGGGGGGGGGGGGGGA;DDGGGGGGGGGGGGG?FGGGGGGFGGGGGGDGD,@FGFGFCGFF>FGD=CDEC7:9DFG7CECFGF7A3DCDDC7@DFF3(0:?*9DFFDBFFFF2B>52@)-5<<;(79@:1(895)9**)*7-/3<D)-672(,2((092449:150((,(,(10)()
@M02143:5:000000000-JT863:1:1101:6944:3616 2:N:0:44
CCTACGGGTGGCAGCGGACACTCGATTAGATACCCTGGTAGTC
+
CCCCCGGGGGGGFGGGGGGGGGGGGGGGGGGGGGGGGGGGGGG
@M02143:5:000000000-JT863:1:1101:25363:3620 2:N:0:44
GCTACGGGAGGGTGCAGTGGGGAATATTGGACAATGGGCGAAAGCCTGATCCAGCCATGCCGCGTGTGTGACGAAGGCCTTTTGGGTGTAAAGCACTTTAAGCGAGGAGGAGGCTACCGAGATTAATACTCTAGGATAGTGGACGGGACTCGCAGAATGAGCACCGGCTAACTCTGTGCCAGCAGCCTCTGTGATACAGAGGGTGCGAGCGTTAATCGGATTTACTGGGCGTAAAGCGATCGTAGGCGGCTTTTTAAATCTGATGGGAAATCCCTTAACTTAAATTAAGTATTACATTCGC
+
-,8,,BC+,+6+=B@E,CFCF@C@F,C@CF,,CF@FFGF@FEFGFEFGGGF9,6CC@C,C@CC+C@6,<=C,6,7B+E<<,,9?+,B=C9@@<9=D=FG9,EE+?BGG+=F=+=?EFF7+4+A?F9DFFF,C,C,:DF883@DC7++@CC,887CE,@,93;,,@**:81,1=;99<;CCFD5*,,4*,,0,,4=,+112+*==CCDEC3*)27C7:):C:DGFFF79)*)0.45:*7)4)),))(),)(085)19/)*00)0:)*22724.080<:24*1..)-546*-.).)68*4))(
@M02143:5:000000000-JT863:1:1101:11059:3622 2:N:0:44
CCTACGGGTGGCAGCAGCCAGGAATCTTGGGCAATGGGCGCAAGCCTGACCCAGCAACACCGTGTGGGCGATGAAGGCCTTCGGGTCGTAAAGCCCTGTTGATAGGGACGAAGGGCGAAGGGTTAATAGCCCCTAGCTTGACGGTACCTTTCGAGGAAGCCCCGGCTAACTACGTGCCAGCAGCCGCGGTAATACGTAGGGGGCGAGCGTTGTCCGGCTTTATTGGGCGTAAAGAGCGTGTAGGCGGTTCGGTAAGTCTGTCGTGAAATCCTAAGCCTCAACCTCGGCATTCACTTTGAT
+
CCCCCGGGGGGGGGGGGGGGGGGGGGGGGGGGGGGGGGGGGGGGGGGGGGGGGGGGGGGGGDGGGGGDGGEGG9FGGGGGFFGGGFGGGGGGGF?FGGGGGGFGGGGGGEFGGGGGGGGEGDFFFGGFGGGGGCFCECFGFGGGGGGGFG9FDGGGDGGGFFGGGGG:FFGGGGGGCGGGGGFGGGGGGEC7C79:;FFD=EGB3)//>DG3DGCC@3>D7DG*8?47))07:<F2:DF?55<FF694)355,487*)8=FAF>(6:EG<7)*)((.,.)9?B4:,()0())).)616)-
@M02143:5:000000000-JT863:1:1101:17944:3645 2:N:0:44
CCTACGGGTGGCTGCAGTAGGGAATCTTCCGCAATGGACGAAAGTCTGACGGAGCAACGCCGCGTGAGTGATGAAGGCTTTCGGGTCGTAAAACTCTGTTGTTAGGGAAGAACAAGTGCTAGTTGAATAAGCTGGCACCTTGACGGTACCTAACCAGAAAGCCACGGCTAACTACGTGCCAGCAGCCGCGGTAATACGTAGGTGGCAAGCGTTATCCGGAATTATTGGGCGTAAAGCGCGCGCAGGTGGTTTCTTAAGTCTGATGTGAAAGCCAACGGCTCAACCTTGCAGCGTCATTGG
+
CCCCCGGGGGGGGGGGGGGGGGGGGGGGGGGGGGGGGGGGCEGGGGGGGGGGGGGDGGGGGGGGGGGEGGGGFGFDGGFGC9FGGGGEEGGGAFGGGGGEGGD,EFGDFCEF8FFGFGGGGGGCGGGGGGGFGGFGGGGFFGGFC7EGGGGGGGGG@FGC@FEDFGGGGGGGGGGGGFCF7FG>FFEDG5D4CC:@C<>FFCFFGGGGGGGD<=FGFFFD636=FBCF>F@FFBFDF>)4;<2<@;(351)8:)9:*48B@<FF)1+3C<>B>(4:1,(07<)(.(-0))))--35))-)
@M02143:5:000000000-JT863:1:1101:11846:3682 2:N:0:44
CCTACGGGGGGCTGCAGTGGGGAATCTTGCGCAATGCGCGAAAGCGTGACGCAGCAACGCCGCGTGGGGGAAGACGGCCTTCGGGTTGTAAACCCCTTTCAGTTGGGACGAAGCCTTGTCCGTTAATAGCGGTGCGAGGTGACGGTACCTTCACAAGAAGCTCCGGCTAACTACGTGCCAGCAGCCGCGGTAATACGTAGGGAGCAAGCGTTGTCCGGAATCATTGGGCGGAAAGAGCGTGTAGGCGGTTCGGTAAGTCCGCTGTGAAAGACAAGGGCTCAACCCTTGAATGCCGGTGGC
+
CCCCCGGGGGGGGGGGGGGGGGGGGGGGGGGGGGGGGGGGGGGGGGGGGGGGGGGGGGGGGDEGFGDGDGGGGGGGGGEGGGGGGGGGGGGGGGDGGGGGGCFCGGGGGGGGGGGGGGGGGEFFEGGGDGGGGGGGGGGGCGGGGGGG??7FGGGGGFGGG6FGGEGG>F6FGGGGGGGGFGGGGGEGGEGGE:AFGFGG=EG>D5CFGDGG<EFFDD7C:F=FF*>*)/)))(.,;5>15)(/*526<9>@9:F3164@EF))(033:9(4::.4(44)92(331()1)))).-.)(((
@M02143:5:000000000-JT863:1:1101:5523:3690 2:N:0:44
CCTACGGGTGGCTGCAGTGGGGAATCTTGCGCAATGGGCGAAAGCCTGACGCAGCCATGCCGCGTGAATGATGAAGGTCTTAGGATTGTAACATTCTTTCACCGGGGACGATAAAAGACGGTACCGGAGGAAGAAGCCCCGGCTAACTACGTGCCAGCAGCCGCGGTAATACGTAGGGGGCCAGCGTTGTCCGGATTTACTGGGCGTAAAGCGCGCGTAGGTGGAAGGTCAAGTCCGGCCTGAAAGCCCCCGGCTCAACCGGGGAAAGTGGATGGAAACTGGCTTTCTTGCAGGATGC
+
CCCCCGGD:FGGGFGGGGFGCGGCCCFDCFFG7CFGGGFCGGGGGCD8@FEGC:CFGGGCFEG+CFC=FAEEACFF8<FFDFGC9?CBEFG,EFF9BFDGGGGGE7C:>FGGD=FF?<FGDFEGGGGDGGGE<FCFGCCGGGD@CFFEGG>8@BFGFGCCFF>5C5:EEDGGGGGD=B**/7=*:C5*:A7CEG5C5C7*+2+85DGCDDE>3C3>B@>D<>CFFF4D:CFF=4=573;>:3:FF)((58:>(4.992.<D05)2)/AC2))*.(..5<@*,2(8,6*1))).(4)).
@M02143:5:000000000-JT863:1:1101:24959:3706 2:N:0:44
CCTACGGGTGGCTGCAGTCGGGAATTTTGGGCAATGGGCGAAAGCCTGACCCAGCAACGCCGCGTGAAGGATGAAATCCTTCGGGATGTAAACTTCGCAAGAACGGGAAGAATAAGTAAGAGCTAACATCTCTTACGATGACGGTACTGTTTGTAAGCTCCGGCTAACTCCGTGCCAGCAGCCGCGGTAATACAGAGGGTGCGAGCGTTAATCGGATTTACTGGTCGTAAAGCGTGCGTAGTCGGCTTTTTAAGTCGGATTTTAAATTCCTGAGCTTAACTTAGGAATTGCATTCTGTACT
+
CCCCCGGGGDGGGDFFGGGGGG7FGGGGGCEFGFGGGFFGG@FFFGGGGGFGGGGGGGCE::CFGC7CFGGGGDGEFGGCEFFEEDGEGGGGGGGGGCG:FFCGDFCFG7FGF9B5EFD9FGGGGGGGGGFDGGFC+8FDFFBFE:EEGGGGDGGGGGGGG:>ECGGEC9@EFDC*<CEGCF948CGDGDFFFGC+**>*78C3<DDGDDFGGD33)067<77?**)94*7*9(0()5>05).7)210;?F@?2BG@()7)5/:4BF+*6AAF(4<2)-/15)-)--/97)-66)**.-6)
@M02143:5:000000000-JT863:1:1101:20220:3748 2:N:0:44
CCTACGGGAGGCTGCAGTGGGGAATCTTGCGCAATGGGCGAAAGCCTGACGCAGCCATGCCGCGTGAATGATGAAGGTCTTAGGATTGTAAAATTCTTTCACCGGGGACGATAATGACGGTACCTGGAGAAGAAGCACCGGCTAACTACGTGCCAGCAGCCGCGGTAATACGTAGGGTGCGAGCGTTGTCCGGAATGATTGGGCGTAAAGAGCTCGTAGGCGGTCTGTTGCGTCGATCGTGAAAGTCCGGGGCTCAAATCCGGAACTGCGGTGGGTAAGGGCAAAATAAACAGATTACAGG
+
CCCCCGGGGGGGGGGGGA8EFGGGGGGGGGGGGGGGGGGGG:FGGGGGGGGGGGGGGGGGGGGGGGGGGGGGGGGCFFGGFFFGGGGGGGGGGFFGGGGGDGGGGEGEGGGGGFGGDCFECFGGCGG?CDGGGGGGGGGGGEFGGGGFGGGGGGGGFFGGGGGEDEGGFGGG<EFEGCEEGGGGGG*8EGGGC*>F*>7+EFGFD5CEFGGGGF:DDB@D?<G)55F:?FFFF0>6<5BBFF:F=).:>>F5(,)9*)/0/1<*()+3*41-)77>A(,))---(()*1).)(4)1*))5(
@M02143:5:000000000-JT863:1:1101:11875:3762 2:N:0:44
CCTACGGGAGGCTGCAGCCAGGAATCTTGGGCAATGGGCGAAAGCCTGACCCAGCAACACCGTGTGGGCGATGAAGGCCTTCGGGTCGTAAAGCCCTGTTGATAGGGACGAAGGGCGAAGGGTTAATAGCCCCTAGCCTGACGGTACCTTTCGAGGAAGCCCCGGCTAACTACGTGCCAGCAGCCGCGGTAATACGTAGGGGGCGAGCGTTGTCCGGAGTTACTGGGCGTAAAGCGCGCGCAGGTGGTTCCCTAATCCCGGCGGCAAAGCCCCCGCCTCACCCGGGGAGGCTCTGCGGGGC
+
CCCCCGG>CGGGGGGGGF@EEFFFFFFGGG8FFDF<FGFGGGGGGCFGGGDGFFGGGGGGGGEEFGCCDGEGGFFGCEFGGGGGFEFG@FFGGDD7EFFGGGFGGGGGG7FCGGGGGGGGGGGGGGG9FFFGF7F:CFGF,DC:BFEG;@FFGGGGGF,DDG8CEEG>FGCEGGGDFGGGFCCGGE5<C=3CCGG58CCCE:=:977CG<*5CFC35:5*.:>FFF1*)).7544(;3@(5),)0(((06?6).)*1)).71))(0:02426>(((4((0).301(())4(..(-1)(-(,
@M02143:5:000000000-JT863:1:1101:9171:3786 2:N:0:44
CCTACGGGTGGCTGCAGTGGGGAATATTGGACAATGGGCGGAAGCCTGATCCAGCAACGCCGCGTGAGGGATGACGGCCTTCGGGTTGTAAACCTCTTTCAGCAGGGACGAAGCGCAAGTGACGGTACCTGCAGAAGAAGCACCGGCCAACTACGTGCCAGCAGCCGCGGTAATACGTAGGGTGCGAGCGTTGTCCGGAATTATTGGGCGTAAAGGGCTCGTAGGCGGTTTGTCGCGTCGGGTGTGAAAACCTCGGGCTTAACTCGGGGCTTGCTTTCGAACCGGGCCGACTGGAGGTATT
+
CCCCCGGGGGGGGGGFGGGGGG7CFGGFEGGGCGFFEEFC@EGEGGGGFGGGGGGGGGGGGGGGGGCCFGGAGFGC7CGFGGGDGGGGGGFGGGGGGGGGGFGGFDFFFD7FEGGC:@FFGGGGDEGGGGGGGGGFCFFGFGGG*FEEEDF8DGGEFGGGFC68,C:CCEG=EGGGGGGFED?CGC=CE51:C:+CDDGDC69=DFC=C3:CCC7DDE49395FB=DD595)7<33))7())(08<AFFA?5(25*0(74)66065:*99>0)(6:A2(.)((((--0)((--(,0)-,4)
@M02143:5:000000000-JT863:1:1101:7568:3787 2:N:0:44
CCTACGGGGGGCAGCAGCCAGGAATCTTGGGCAATGGGCGCAAGCCTGACCCAGCAACACCGTGTGGGCGATGAAGGCCTTCGGGTCGTAAAGCCCTGTTGATAGGGACGAATGCCCCGCAAGGGGAGTGACGGTACCTCCAAAGGAAGCACCGGCTAACTCCGTGCCAGCAGCCGCGGTAATACGGAGGGTGCGAGAGTTGTCCGGAATCACTGGGCGTAAAGGGCGCGTAGGCGGACTGATAAGTAGGGGGTGAAATCCTGCGGCTTAACCGCAGGGCTGCCTTCTAGACTGTCAAGCC
+
CCCCCCEEEEGGEEGG?8EGGGCFFG<EFFDFFDFFGGGDGGCCGGGGGGFGGGGGGGFGGGDFCFB=FFFGG9FGFGGGFFGCFCGGFFFGCGGFFCECCCCFGFFGGGGGGGGFGGGGGGEFGGEGG:FGECFGGGGGGG+:C>C6CCF6FGGGEGDCCFGG*;5E78@*0*;:CGGG5=CFGFGGGEGCECE*))99?CEFGGDCCCG76?>D@;>C9DC?FFD5))007:46>)7(>@<FF<4<F2)7(,7>9<4/6<?*,0*2)5<<*2(4,13)),4().4*946<6:>F*))),
@M02143:5:000000000-JT863:1:1101:5776:3802 2:N:0:44
CCTACGGGAGGCTGCAGTGGGGAATATTGCGCAATGGGCGGAAGCCTGACGCAGCGACGCCGCGTGCAGGACGAAGGCCCTCGGGTTGTAAACTGCTTTTGTACGGAACGAAACGGCCCCTTCTAATACAGGGGGCTAATGACGGTACCGTAAGACTAAGCACCGGCTAACTACGTGCCAGCAGCCGCGGTAATACGTAGGTGGCAAGCGTTGTCCGGATTTAATGGGCGTAAAGTGTGCGCCGGTTGCTAAGCACTTCGAATGTGAACTCCCCTGGCCCAACTCGGGCACCTCATCCAA
+
C@CCCCFCGEGFFGD8FGGGGGG,ECFGGGEEGDGEFGGGGGEGGGG@FGGGGFGEGGGGCGGFGDE7F,:4CEDFDDFGCFEG+8CFEAFFGC9<FGGGGGGGGEGEGGGGDGGGGCEGGDGC9FA9DFC,*3>>FFGGFFGDCFGCF7FCE:?+2<C+?+9EC*/C>9C<EGE2*C@C6:C*8C*)1:D5E9EGGCC*AE67C<4*9*79)/:CE:@>:C*****27))))(9)***.07().--374*9:(9C).*)0()060<<*))5.3(((.()0(((.(())(,(.((/16,)
@M02143:5:000000000-JT863:1:1101:13768:3815 2:N:0:44
CCTACGGGTGGCTGCAGTGGGGAATTTTGGACAATGGGCGCAAGCCTGATCCAGCAATGCCGCGTGAGTGAAGAAGGCCTTCGGGTTGTAAAGCTCTTTTGTCAGGGAAGAAACGGTCCGGGTTAATACCTTGGGCTAATGACGGTACCTGAAGAATAAGCACCGGCTAACTACGTGCCAGCAGCCGCGGTAATACGTAGGGTGCAAGCGTTAATCGGAAGTACTGGGCGTAAAGAGTGCGTAGGTGGTTCGTTAAGTCTGATGTGAAAGACATGGGCTCAACCTTAGAATGGCATTGGAT
+
CCCCCGGDGGGGGGGGGGGGGGGGGGGGGGGGGGGGGGGGGGGGGGGGGGGGG@FFGGGGGGGGGGGGGGGGGGGFGGGFCGGFGAFGGG<EAF9FFGGGGFGGGGGGFGGGGGGGGGCGFGEEFGDFFFFGGF?DDFDGGGGGDBFGFGGFGFGCGGCCFGGGGGGGDCGGGFDG,:@9D*9FG57DGGGCE@EGFG=6E5?BD;1=<<EGCDCGFFFG(7CFF6>D57>:72*)5/827B?FEAD<B(9B?7>CBAF66)0:64<EG2(./64(,1,87?F03))*1.).(3.9*4,54
@M02143:5:000000000-JT863:1:1101:21900:3848 2:N:0:44
CCTACGGGTGGCTGCAGTGGGGAATATTGGACAATGGGCGGAAGCCTGATCCAGCAACGCCGCGTGAGGGATGACGGCCTTCGGGTTGTAAACCTCTTTCAGTACCGACGAAGCGAGAGTGACGGTACCTGCAGAAGAAGCACCGGCTAACTACGTGCCAGCAGCCGCGGTAATACGTAGGGTGCAAGCGTTGTCCGGAATTATTGGGCGTAAAGAGCTCGTAGGCGGTCTGTCGCGTCGGATGTGAAAACCCAGGGCTCAACCCTGGGCCTGCATTCGATACGGGCAGCCCAGAGTTCGG
+
CCCCCEGC@FGGGCF<FEGFGGGFGGGGGFGDDGGGGG?CFFFGGGGG@FGFFFGGG?EFG:CGBEGGGE=EFFF:CGGGGGGGGGGGGGGGGGGGFGGGGGFGA<FGGGGCFEGGGCGCGFBFGGF@E=,DG7FCGGGG7CCFEGDGGGFGGGGGDE*CFGGCGFCE5CCCGGGGGF6A?CG3E+<>FGG7CEGFGG5CF6C*?DGCF5/51CCC4)072/9:3*9C@C559<F65@79>>6@FA<<*4)080.*.4>)9))045*550(,<:()6-)19031632))(,(330)/-.2(
@M02143:5:000000000-JT863:1:1101:24118:3864 2:N:0:44
CCTACGGGAGGCTGCAGTGGGGAATATTGGACAATGGGCGCAAGCCTGACCCAGCAATGCCGCGTGGGTGAAGAAGGTCTTCGGATTGTAAAGCTCTTTCAGCGGGGAAGATAATGACGGTACCCGCAGAAGAAGCCCCGGCTAACTTCGTGCCAGCCGCCGCGGTAATACGAAGGGGGCTAGCGTTGCTCGGAATCACTGGGCGTAAAGCGCACGTAGGCGGGTTCTTAAGTCAGGGGTGAAATCCTGGAGCTCAACTCTGGAACTGCCTTTGATACCGGGTGTCTTGAGTGTGAGAATG
+
CCCCCGGGGGGGGGGGGGGGGGDGFCGGGGFGGGGGGGGGGGGGGGGGEGGGGGGGGGGGGGDGGGGGGGFFGGGGGGGGGGFE:CGGGGFGGGFGFGGGGFGGEGGGGGFGGGGGGGGGGGGGGGGEC:FFFGFGGGGGGGGG@EFGGGGCGGGGG*>EEGGGDGG8FF@=CBEEGGEGGFGGGGGGGGGGDG*:D>FFGGGFGCDEFGGC3CGG>F@D?DDFFDGGFGF?@A?AF)>:>>?@=<?2*,))(39*928696?C:FG+64<)1:<A<5).)(4(4)59*)4<)))**))).
@M02143:5:000000000-JT863:1:1101:19187:3864 2:N:0:44
CCTACGGGGGGCTGCAGTGAGGAATATTGGACAATGGGGGCAACCCTGATCCAGCCATGCCGCGTGAGTGATGAAGGCCTTCGGGTTGTAAAGCTCTTTTGGCGGGGACGATGATGACGGTACCCGCAGAATAAGCCCCGGCTAACTTCGTGCCAGCAGCCGCGGTAATACAGAGGGTGCGAGCGTTAATCGGATTTACTGGGCGTAAAGCGTGCGTAGGCGGCTTCTTAAGTCGGATGTGAAATCCCTGAGCTTAACTTAGGAAATGCATTCGAAACTGGGAAGCTAGACGATGGGATA
+
CCCCCGGGGGGGGGGFGFGGGGGGGGGGGGGGGGGGGGGGGGGGGGGGGGGGGGCGGGGGGGGGGGGGGGGGGFGGGGGGGGGGGGGGGGFGGGGGGGGGGDGGGGGGGG<:FGGCGCEFGEGGGGGGDDGGGGGFGGGGGG5E?GFGFGFGGGGFF?:EGGGGGGGDGGGG@E8CECCCEGGGG::CCCFGGD*:6CFCEGGFD5C5CDFDGGGG3)<C7)95754:BFF?6)5()))(*1.96A?>:2)05)/*79=9=)6>5)9<*-.)/4:,16)*0(,5(4,1*,)(-((0)(((
@M02143:5:000000000-JT863:1:1101:15443:3895 2:N:0:44
CCTACGGGCGGCTGCAGTCGGGAATCTTGCGCAATGGGCGAAAGCCTGACGCAGCGACGCCGCGTGAGGGATGACGGCCTTCGGGTTGTAAACCTCTTTCAGCAGGGACGAAGCCTCACGGTGACGGTACCTGCAGAAGAAGCCCCGGCCAACTACGTGCCAGCAGCCGCGGTAATACGTAGGGGGCGAGCGTTGTCCGGATTTATTGGGCGTAAAGAGCGTGTAGGCGGTTCGGGAAGGCGGCCGTGAAAACCTGAAGCTCAACATCGGGCGTGCGGTGGCTACAGCCGGGCGACAGCAC
+
CCCCCGGGGGGGGGGGGGGGGGGGGGGGGGGGGGGGGGGGGGGGGGGFGGGGGGGFGGGGGGGGGGGGGGGGGGGGGGGGGGGGG,CCGGGGGFGGGGGGGGGFGGGGGGGDGGGGGGGGD<CFGGGDFGGGGGFGGGDFFGGG>FEGGE>CFCFGGCFGGGGFFGFEG5C=CEG<FGGGGGG3=C5C5>DE*CDEC:DDC*10:DCGG*ADCEDGFFFD>9D>FFG45DBE>03(853())-7>>F1>??F(1.2))96?07=8*2<*4447((-(((07((57))07(4(2(4)04(((
@M02143:5:000000000-JT863:1:1101:22445:3908 2:N:0:44
CCTACGGGTGGCTGCAGTGGGGTATATTGGACAATGGGCGCAAGCCTGATCCAGCCATGCCGCGTGAGTGATGAAGGCCTTAGGGTAGTAAAGCTCTTTCGTCCGGGACGATAATGACGGTACCGGAAGAAGAAGCCCCGGCTAACTGCGTGCCAGCAGCCGCGGTACTACGAAGGGGGCTAGCGTTGTTCGGAATTACTGGGCGTAAAGCGCACGTAGGCGGCTATTCAAGTCAGAGGAGAAAGCCTGGAGCTACACTCCAGAAAGGCATTTGAAACTGCCATCCTGGAAATATGGAGC
+
CCCCCGGGGGGGGGGG86EFCE+BCFF<,6,,,6C@FGG@@F@:8<AC6,,CA,CCEFDDCC:@@@6CC,<F96CCFGC,E@EGCF,85C<?E9,5C<<9:4BF>FFC@:F?F7@BFAFFCFFG=7CCF8FGFCFGFGCF@EGGGGF,>8:>C7@3@FF6DC>EE8?*,5<EGG=EGGGCECCCE*/C=7+:EEGF4FGFGGGFD<DEFGFDDEDC>)892937:BFF9:B?*)9.1=3()).)0,,,>6:50(**/.*.),67(9+**.))/692<2-**())(,5*)(.-)))**)(.
@M02143:5:000000000-JT863:1:1101:24402:3915 2:N:0:44
CCTACGGGTGGCAGCAGTTCCCCCCGGATAATCTGCGGTTATTTCTGGCGGCTCAAGGGATTAGATACCCTGGTAGTC
+
CCCCCGGGGGGGGGGGGGGGGGGGGGGGGGGGGGGGGGGGGGGGGGGGGGGGGGGGGGGGGGGGGGGGGGGGGGGGGG
@M02143:5:000000000-JT863:1:1101:14251:3923 2:N:0:44
CCTACGGGCGGCTGCAGTGGGGAATATTGGACAATGGGGGCAACCCTGATCCAGCCATGCCGCGTGTGTGAAGAAGGCCTTCGGGTTGTAAAGCACTTTCGGACGGAACGAAATCGCGCGATCTAATAAGTCGCGTGGATGACGGTACCGTAAGAAGAAGCACCGGCTAACTCTGTGCCAGCAGCCGCGGTAATACAGAGGGTGCGAGCGTTAATCGGATTTACTGGGCGTAAAGCGTGCGGAGGCGGCTTCTTAAGTCGGATGTGAAATCCCTGAGCATAACTTAACAATTGAATTCGA
+
CCCCCGGGGGGGGGGGGGGGGGGGGGGGFGGGGFGGGGDGGGGGGGGGGGGGGGGGGGFGGGGGGGGGGGGGGGGGGGFDGGGGGGEGGGGGDGGGGGGGGE>CGGGFGGGGGDFGGGGGG:FFGFGGFGGGGGGGGGGFGGFEGCFGGGGGGGGGGGGGGGGGGGGGGGF+;<>CFGGGGGGCGGGGDG5EGCGGGGGFFG5BGCCEGGGCGG7:@EDGBC>@@?FFFDBBF?FFFB)(7)2<E(40)-8@BB?*9.6>)(.C493<C)68930(.,)0/92>A7)**-).,))*/)(-
@M02143:5:000000000-JT863:1:1101:6546:3943 2:N:0:44
CCTACGGGGGGCTGCAGTAACGAATCTTCCCCAATGCACGAAAGTGTGAGGGAGCGACGCCGCGTGTGGGACGAAGTCCTTCGGGATGTAAACCACTGTCAGGGGGTACCAAGTTCTGAGGACCCCCAGAGGAAGAGGCGGCTAACTCTGTGCCAGCAGCCGCGGTAAGACAGAGGCCTCAAGCGTTAGGCGGAATCACTGGGCTTAAAGCGTGTGTAGGCGGACTTCTAAGTGCCTTGTAAAATCCCACGGCTCAACCGTGGAACTGCAGGGCATACTGGGAGTCTTGGGCCATTCAGGG
+
CCCCCGGGGGGGGGGGGGGGGGGGGGGGGGGGGGGGGDGGGG@FGFFGGGGGGGGGGGGGGGGGGGGGGGGGGEGDGGGGGGGCEGGGGGGGGGGGGGGGGGGGGGGGGGGGGGGGGGGGGGGGGGGCGGGGGF@CG8EGEGGGCF?FFGGGF@CFGGGFGG>EEEE8CGG6C8C;C;CFCCCF58ADEGGGCEG5CF<7CFF7<F:FCC+1/A*9>?FC?CD)7)9>@DF??)6<BFF<*9<B=2:)92>79(766(07)(09<4++*)(()(-.3.)*9(4(44946)(.4((099))(
@M02143:5:000000000-JT863:1:1101:20549:4010 2:N:0:44
CCTACGGGAGGCAGCAGTGGGGAATATTGGACAATGGGCGCAAGCCTGATCCAGCCATGCCGCGTGAGTGATGAAGGCCTTAGGGTTGTAAAGCTCTTTCGGCGGGGAAGATAATGACGGTACCCGCAGAAGAAGCCCCGGCAAACTTCGTGCCAGCAGCCGCGGTAATACGAAGGGGGCGAGCGTTGCTCGGAATTACTGGGCGTAAAGGGAGCGTAGGCGGCCATTTAAGTCAGGGGTGAAATCCCGGGGCGCAAACTCGGAAGTGCCTTTGAACCATGTGTGCATTAGGAATAGA
+
CCCCCGGGGGGGGGGGGGGGGGGGGGGGGGFFFGGGGGGGGGGGGGGGGGGGGGGDGGGGGGGG:FFGEGGGGGGGGGGD@FGGGCGGEGGGGGGGGFGGGGGGGGGGGGGFGGGGGGGGCGFFGGG7@>F@BFGFGGGGGEGGGC9?FGGGGGGC:E8F7*8EDEECFDGFGGGC8ECE*:CDCEEGGFD5EEGGFCF*2+:8D)>5FGGC475C55@DDDD5)86:9>F699FAFF3,7>?@*6::)155((8)3(57*-5)4)++*)).*).))((**).6())/*))))))1*)
@M02143:5:000000000-JT863:1:1101:9863:4060 2:N:0:44
CCTACGGCCGGCAGCAGTCGGGAATCTTGGACAATGGGGGCAACCCTGATCCAGCGACGCCGCTTGGGTGATGAAGGCCTTCGGGTTGTAAAGCCCTTTTGCCGGGGACGATGATGACGGTACCCGGCGAATAAGCACCGGCTAACGCCGTGCCAGCAGCCGCGGTAATGCGGACGGTGCGAGCGTTGTTCGGCATTGCTGGGCTGAACGGGCGAGTAGGCGGCCCCGCGCGGGCCCGCGTGGACCGCCAGGGCCCAACCCGGGGCCGGCCCACGCTACGCCGGGGCCCGAGCCGCCGCG
+
@C,,68F+7@7B:B;,6C,8FGD:EFFFG<<FF<F<DF7CB7DF@FCFGFGG9FFFFG7F@==+CEC@,?,<,,<9A,=,<,9+@EE7FDDA<<,4,BF<CDFGGD>@EF>7>>,,38=+B=@A3@>3*@@<>FG:F:,>*:*=::***:<*BC9E7BF341*****2+++2*/*:5**2*:*/**/)2*::82:7C*:*CF54*17+**:7)*))00=>))/55555)))).()()0),0)(0)(((7(0)-()1.(5).(0)()*/)((-.1(((,40)-(((((0)-7-((-))(((
@M02143:5:000000000-JT863:1:1101:15828:4088 2:N:0:44
CCTACGGGAGGCTGCAGTGGGGAATATTGGACAATGGGCGCAAGCCTGATCCAGCCATGCCGCGTGAGTGATGAAGGCCTTAGGGTTGTAAAGCTCTTTTAGCGGGGAAGATAATGACGGTACCCGCAGAAAAAGCCCCGGCTAACTTCGTGCCAGCAGCCGCGGTCATACGGAGGGTGCGCGCGTTGTCCGGAATCACTGGGCGTAAAGGGCGCGTAGGCGGCGGCTGAAGGGGGCGGTGAGAGCCCGGGGCGCAACCCCGGGCAGGCCGTGCCGACTGCGACGCACTCGCACCCCCGCC
+
C?@CCGGG7F@G?<FGGFCGGGGGGFCCGGGGGGGG,EFCEEGGGGGGGGGGGEFFFGFCE@@F+@,@<FFGGG9EFFFF8FCCDF<FCGGFCAEFGAFFDCFDGCFDGGDFGGCGGFGGGGGGEG@FFE>FGAFFCGGGDEGEFGDFCB>DGGGG@FFFGEC>C=*=;CGGGGGE=*;5=55)3:7/:::CGDE==:F*:@559<D*9DFD*5)9)8>DF33<DBDD5C?463>>@DB4DF(/92::>())(-7)81:>B9>5()**)(--)4:070,))((,-(,0),(-0(,).((((
@M02143:5:000000000-JT863:1:1101:17063:4092 2:N:0:44
CCTACGGGTGGCAGCAGTGGGGAATCTTGCACAATGGGCGCAAGCCTGATGCAGCAACGCCGCGTGAGGGATGACGGCCTTCGGGTTGTAAACCTCTTTTAGCAGGGAAGAAGCCTTCGGGTGACGGTACTTGCAGAAAAAGCGCCGGCTAACTACGTGCCAGCAGCCGCGGTAGTACGTAGGGCGCAGGCGTTATCCGGAATTATTGGGCGTAAAGAGGTCGTAAGCGGTTTGGCGCGTCTGGTGTGAAATACCGAGGCTCAACCTCGGGCCTGGCGGGGGGACGGGCACAAACACATGC
+
CCCCCGGGGGGGGGGGGGDGGGGGGGGGGGGGGGGGFFGGGGGGGGGGGGGGGGGGGGGGGGGGGGEG<FGFGGGGGGGGGGGGE=:CFGFGFGGGGGGGGFGFGGGGGGGGGGE,AFGGG,:CD7=66>FGAD<FDDFGGCFG7<CEE77FGCGGG8DFGF8F7BCFEG*C4:*?<BEG95CGFEED*177AEE::?<<C:*07:7:=FCG55*9*95*.2))))/*)9).)().<5;()0()*.((156*)))*0,754:6FB4+*1((,)((((((0)40(-(()03(4(.8>4()))
@M02143:5:000000000-JT863:1:1101:15198:4097 2:N:0:44
CCTACGGGAGGCTGCAGTGGGGAATATTGGACAATGGGGGCAACCCTGATCCAGCCATGCCGCGTGAGTGATGAAGGCCTTAGGGTTGTAAAGCTCTTTTATCCGGGACGATAATGACGGTACCGGAGGAATAAGCCCCGGCTAACTTCGTGCCAGCAGCCGCGGTAATACGAAGGGGGCTAGCGTTGCTCGGAATCACTGGGCGTAAAGGGCGCGTAGGCGGCGTTTTAAGTCGGGGGTGAAAGCCTGTGGCTCAACCACAGAATTGCCTACGATACTGGGACGCTTGAGGCTGGTACG
+
CCCCCGGGGGCEGGGCGGGGGGGGGGGGGGGGGGFGGGGGGGGGFGGGGGGGGGGGGGGGGGGGEGGGGGGGGGGGGGGGGGGGGBEFGGGGFGGGGGFGGGGGGGGGGGGGGGCGGGGGGGGGDGGGDGEGGGGGGGGGGGGGGGGGGGGGGGGGGGCCFGGGEGG*BFGGGFGEEGGGGGGFEEEGGCDGGGGF*?FCGGGFGGGG:>C7CGCC5>>DDGGBBBDG::?FF237DE>9@F>BFF02@46?:()9??F>;?FG7@C+72<)04632()0<(43-((.714((((.0))(
@M02143:5:000000000-JT863:1:1101:15438:4128 2:N:0:44
CCTACGGGAGGCAGCAGTGGGGAATCTTGCGCAATGGGCGAAAGCCTGACGCAGCGACGCCGTGTGCGGGAAGAAGGCCTTCGGGTTGTAAACCGCTTTCAGGAGGGACGAAGCCACTCAGGTTAATAGCCGAGAGGGTGACGGTACCTGCAGAAGAAGCCCCGGCCAACTACGTGCCAGCAGCCGCGGTAATACGTAGGGGGCGAGCGTTGTCCGGATTTATTGGGCGTAAAGAGCTCGAAGGCGGCTTGGCAAGGCGGGTGTGAAAACCCCAGGCTCAACCTGGAGACCCCACCCCAT
+
CCCCCGGGGGGGGGGFGGGGGGGGGGGGFFFGGDGGGGGGGGGGGGGGGGGGGGGFDGGGGGFGGGDGCEGGGGGGGGGGGGGGGGGGGGGGGGGGFEGGGGGGGGGEGGGGGGGG@,B<FGEFFAACEGGDGGC@EFGCFGGGGGGGFC,:2,?CFGGGGCEEDGEEGGGCE*39@5CEC6CFE5C)C7)C+++7**19ECC:515:/9EDDF7C>5)75F*94671.)0.72847966)0(077>15,))(.4*.(.8)-)9,9C+*.(-84--4,179?14((.)0218((())((,
@M02143:5:000000000-JT863:1:1101:9681:4149 2:N:0:44
CCTACGGGTGGCAGCAGTGGGGAATATTGGACAATGGGCGCAAGCCTGATCCAGCCATGCCGCGTGAGTGATGAAGGCCTTAGGGTTGTAAAGCTCTTTCAGCGGGGAAGATAATGACGGTACCCGCAGAAGAAGCCACGGCTAACTTCGTGCCAGCAGCCGCGGTAATACGTAGGGTGCAAGCGTTGTCCGGAATTATTGGGCGTAAAGAGCTCGTAGGCGTCTTGTCACCTCGGATGGTAAAGCCCGGGGCCTAACCCCGGGTCTGCATTCGATACCGGCAACCACACGCTAGGGCGGG
+
CCCCCGGGEGGGGGGGFCCFFGEGGEGGGFGGGGGFGGGEEGGGCFGFGGFDFGGFF9FGGGGGGGEGGGGGGGGGGGGGGGGGGAFGGFGGGGGGGFGGGDFGGEDGEECFFCFAC97F@FGFEGE@77F,>=DFG,>:FGFCEGGE;@FFEBBFGG7>>EEEG5?8BFGGFFGE=,4*A+<>EG7)2ADC5C5:<1:C@GCAG/9EDGG**07C)0)13</)7)::FG/*0.)33)0(*14*99:?>05<9(09@1>>56>C1>6:C)))/).).4)))-,((.-))((((((.),(((
@M02143:5:000000000-JT863:1:1101:10900:4158 2:N:0:44
CCTACGGGCGGCTGCAGCCAGGAATCTTGGGCAATGGGCGCAAGCCTGACCCAGCAACACCGTGTGGGCGATGAAGGCCTTCGGGTCGTAAAGCCCTGTTGATAGGGACGAAGGGCGAAGGGTTAATAGCCTCTAGCCTGACGGTACCTTTCGAGGAAGCCCCGGCTAACTACGTGCCAGCAGCCGCGGTAATACGTAGGGGGCGAGCGTTGTCCGGAATTATTGGGCGTAAAGAGCGTGTAGGCTGTTCGGTAAGTCTGCCGTGAAAACCTGAGGCTCAACCTCGGGCGTCCGGTGGAT
+
CCCCCGGGGGGGGGGGGGGGGGGGGGGGGGGGGFGGGGGGGGGGGGGGGGGGGGGGGGGGGGGGGGGGGGGGGGGGGGGGGGGGGGGGGGGGGGGGGGGGGGFGGGGGGG7FEEGGGGGGGGGGFFGGGGGGGGGGGGGGGGGGGGGGGGGGGGFGGGGGGGGGGGGEFFFCFDFGGG9FGG6CFGGGGGDEGGGGGD7DGGD>DCGGGGGGGGGC>B>F:FGB@@FGF3:@)5=1?B56)84B6:?:=:B>(40694@FF<ED18EFF::(.4((-,4@??.((-,.7(-(4((.)(-5
@M02143:5:000000000-JT863:1:1101:7177:4158 2:N:0:44
CCTACGGGGGGCTGCAGTGGGGAATATTGGACAATGGGCGAAAGCCTGATCCAGCCATGCCGCGTGTGTGAAGAAGGCCTTTTGGTTGTAAAGCACTTTAAGCGAGGAGGAGGCTACCGAGATTAATACTCTTGGATAGTGGACGTTACTCGCAGAATAAGCACCGGCTAACTCTGTGCCAGCAGCCGCGGTAATACAGAGGGTGCGAGCGTTGTCCGGAATCACTGGGCGTAAAGGGCGCGTAGGCGGTCCCTTAAGCGGGTGGTAAAAACCCGGGGCTCCACTCCGGGTCGGCCGTGCC
+
CCCCCGGGGGGGDGGGGGGGGGGGGGCGGFFGGGGGGGGGGGEGGGGGGGGFGGGFGGGGGGGGGGGGGGGGGGGGGGGGGFGGGGGGDGGGGGFGGCFGFGGGGGGGGGEGGGG8CFFGE71FFCFGGFGGGGGGGGGGGGFFGF89CEFGGGGDGCCFGGGFCE5E>EGGGGGGGDGGGGGGGGGGGGDGC>CCFGGGGFGECC3*CGGCC=5C=BFGF3=666:7>C>5B(8265)435(08271>-5)(386@<6.)()99)++;)),)41(,-40.(.,).(0.((,((4><((-,
@M02143:5:000000000-JT863:1:1101:23169:4160 2:N:0:44
CCTACGGGCGGCTGCAGTGGGGAATCTTGCGCAATGGGCGAAACCCTGACCCAGCCACGCCGCGTGAGTGATGAAGGCCTTCGGGTTGTAAAGCTCTGTTGTCAGGGAAGAACATGAGGGTACTGGATAAGCAGGCACCTTGACGGTACCTGCCCACAACGCCGCGGCTAACTAGGGGGCAGGCGCCGCGGTAAAACGCAGGGGGCAAGGGGCGTGCGGAAGTCTTGGTTGGTAAGGGGGGGAAGGTGGTTGCTTTAGCCTGGTGTGGAAACGTAAGGCTACACCCTGGAGGGGCAAAG
+
CCCCCGGG+@FG7FGFGG,CFGGGG@FG,,+@FFGGG<6F+CE+,BFFF<,,CFG7F,@FFGGGFGFGGGGGGGGGGG8<,,BFGG+CFFGG9FAFG,EF,A5,<FGF,=D=,B,D,,,+8,,,:,>,,C,,,3@F,BE:,,,,+*@*@,@,,@,,*62**1>*****3AC++?+?/B*58*/)?*7<GG3**/+09/)1:5*)9)>C***11/))).7)(/**/*0*0*))0-1)/.)())(.<(455-))44***)*00()*,0/*25)().((()(/)()(.(,).(.,((-)),3
@M02143:5:000000000-JT863:1:1101:9438:4170 2:N:0:44
CCTACGGGAGGCTGCAGTGGGGAATATTGCGCAATGGGAGCAATCCTGACGCAGCGACGCCGCGTGGGGGAGGAAGGGCTTCGGCTCGTAAACCCCTGTTGCCCGGGGCGAACCTCTGGTTTCGACCAGACTGACGGTACCGGGTGAGGAAGCACCGGCTAACTCCGTGCCAGCAGCCGCGGTAATACGGAGGGTGCGAGCGTTGTCCGGAATCACTGGGCGTAAAGGGCGCGTAGGCGGCATGCAAAGCGTGATGTGAAAGCCCGGGGCTCAACCCCGGGTCGCCCGTCCCGACTGCCAC
+
CCCCCGGGGGGGGGGGGGGGGGGGGGFGGGGGGGGGCF@FGGGGGGGGGGEG@FGGGGGGGGGCBFGGEEFCC@A?+FFFCFFEGGGGEGGGGGCFCFG9FGGGGEG7CE*@FC8>,<FF9,DEFGGGFGGGG7BFCFCDFGECCCFGGD7BCC<FGGGE5CG79CE*2:CFFGF>=EGGEGDGGF?FC5CCGEG=DDGDCCE:DDGFCDE3>GFG465D<3)8507737>3),),0/0-73;4?3)4/38)(()21)1/947C()1/)-(-6428?(())--3((-))(,3((-)0(().
@M02143:5:000000000-JT863:1:1101:14899:4211 2:N:0:44
CCTACGGGTGGCTGCAGTCGAGGATCTTCGGCAATGGGCGCAAGCCTGACCGAGCGAAGTCGCGTGCGCGATGAAGGCCTTCGGGGTGTAAAGCGCTGTCGAGGGGGAGGAAGCGCGCAAGGGTTGACCTAGCCTTGGAGGAAGCACGGGCTAAGTACGTGCCAGCAGCCGCGGGAAGACGCACCGTGCGAACGTTGTTCGGAATCACTGGGCGTAAAGCGGACGGAGACGGCTGTGAAAGTTAGAGGTGAACGCCCGGGGCTCAACCCCGGAACCACCTTTAAGACTGCAACACAAACA
+
CCCCCGGGGGGGGGGGGF,@7F+@E,FF<F7FFGFFF@FG7FED,FDGG8E+@FG7F+C66?BEGFG@4FF7CF<FFGG,E,+BC7FEFAFGFGE:+4BF7F7@+FE@+3+@@F++@@E*>*5>FGF@G@C::,,7,2,@FG:,,@E@E**BCGG++?7*9C8E8;?<B8:*88*2818CC/*)/:/*:25**/**99*:EGG3*0>6:F*9*:9D35**,)108)9).187;(),9496**.**)),049=-,))097)5()*.92**(44)46(,4()).-6)).*),)))(()0121
@M02143:5:000000000-JT863:1:1101:9817:4246 2:N:0:44
CCTACGGGTGGCTGCAGTGGGGAATATTGCGCAATGGGCGGAAGCCTGACGCAGCGACGCCGCGTGGGGGATGACGGCCTTCGGGTTGTAAACCTCTTTCAGCAGGGACGAAGCGCAAGTGACGGTACCTGCAGAAGAAGCACCGGCTAACTACGTGCCAGCAGCCGCGGTAATACGTAGGCAGCGAGCGTTGTTCGGAGTTACTGGGCGTAAAGAGTGCGTAGGCGGTTTTCTAAGTTTGGTGTGAAATCTCCCGGCTTAACTGGGAGGGTGCGCCGAACACTGTAAAGATAACGTATCG
+
CCCCCGGGGGGGGGGGGFGGGGGGGGGGGGGGGGGGGGGGGGGGGGGGGGGGGGGGGGGGGGGGGGGGGGGGGGGGGGGFDGGGGGGGGGFGGGGGGGGGGGGFGGGCG7CEFGGGGGGGGGGGGGGGGGGGGGFFGGGGGGFFGG5BEGGGGGGGGFBEFGGGEGGGDGGGGEGCECC8EGCCCEDDGEG*8>FGDG7D*;CFFGCCCDGGDFFG>=7:;*9BB6CDE5;.9:BAB*9:8785),4<F<4*.3.)0,).?2/:6?GE96>1)3((4(4))(.-5)-1*))).)))..)(,
@M02143:5:000000000-JT863:1:1101:10447:4274 2:N:0:44
CCTACGGGCGGCTGCAGTGGGGAATCTTGCGCAATGCGCGAAAGCGTGACGCAGCAACGCCGCGTGGGCGAAGAAGGCCTTCGGGTCGTAAAGCCCTTTCAGCAGGGACGAAGCTTCGGCAGCGAATAGCTGTCCGGAGTGACGGTAGTGGGAGAAGAAGCACCGGCCAACTACGTGCCAGCAGCCGCGGTAATACGTAGGGTGCGAGCGTTGTCCGGAATTATGGGGCGTAAAGAGCTCGTAGGCGGCTTGTCGCGTCGGTTGTGAAAGCCAGGGGATTAACCCCGGGTCTGCAATCCAT
+
CCCCCGGGGGGGGGGGGGGGGGGGGGGGGGGGGGGGGGGGGGGGGGGGGGGDGGGGGGGGGGGGGGGGG>CFGGGGGGGGGGGGGGGGEGGGGGGGGGGGGGGAFFDGGGGG@BFGFGGGGGGGGGGGGGGGFGGGG*FCFGGGEFEE2BFGGGGGGGFGGGGGGGGGGGGGGGDFFFG9CCFGGGGG=EDGEFFFF6DGECFFGGGGGDEC<EFFDBBD<DGF*)73570752*:75@:D)4F:3>657).(.7>8(.759>D<EFGG47?).3:1((07<674((8)-4(())**.(,)
@M02143:5:000000000-JT863:1:1101:5933:4281 2:N:0:44
CCTACGGGAGGCTGCAGTGGGGAATCTTGCGCAATGGGCGAAAGCCTGACGCAGCAACGCCGCGTGCGGGATGAAGGCCCTCGGGTTGTAAACCGCTTTCAGTGGGGACGAACCAAGACGGTACCCACAGAAGAAGCCCCGGCCAACTACGTGCCAGCAGCCGCGGTAACACGTAGGGGGCAAGCGTTGTCCGGATTTATTGGGCGTAAAGGGCTAGTAGGCGGCTTAGCAAGTCGGGTGTGAAATCTTCAGGCTCAACCTGGAGCGGCCACTCGATACTGCAATGGCTTTAGTCCGGTAC
+
CCCCCGGGGGGGGGGGGGGGGGGGGGGGGGGGGGGGCFGGGGGGGGGGGGGGGGECGGGGGGGGGEGGGGBFFGGGGGGGGGGGGGGGGGG9FFGGGGFFGAFFFAF7CCF7FGGGGGDGGCGGGFCG>GDG?GGFGGGGGGG:>CGGGGGGGGGGGGGGGGGE7C=EEFFF53=C5CCGGDFGFGE3ECF7=E=55C>C?9CFG:CG3DFGC**>FFFG2657><DF=CF*566:3)0(07<?=<>9F)9*287CF7;4?0)9:F=*5,-,04,.(499/4).6)()),()).6@0-4((
@M02143:5:000000000-JT863:1:1101:20936:4282 2:N:0:44
CCTACGGGTGGCAGCAGCCAGGATTAGATACCCGAGTAGTC
+
CCCCCGGGGGGGGGGGGGGGGGGGGGGGGGGGGGGGGGGGG
@M02143:5:000000000-JT863:1:1101:19644:4286 2:N:0:44
CCTACGGGTGGCTGCAGTGGGGATTATTTCCCCATGGGCTCAAGTCTGATGAACGGACGGTGCGTAAGGAGTGACGCCCTTCGGGTTGTAAACCTCTTTCAGCAGGGAAGAAGAGCAAGTGACGGTACCTGCAGAAGAAGCGCCGGCTAACTACGTGCCAGCAGCCGCGGTAATACGTAGGTGGCAAGCGTTATCCGGCATAATTGGGCGTAAAGACCGCGCAGGCGGGCTCTTAAGCCGGATGTGAAAGCACACGCATAAACCCTGTAAAGACATTTGAAACTGTGAAACACGAACTCA
+
CCCCCGGG@FEGGGGGGGGDGGG,EF,,,,6C,,CF,,,6DF,,<C,EG6E,,6;,,6++6,+@8,86C6,CF9,@,++8=EFC7F:FE955A,AF,,CF<EF9AB=+9+,E=4,,BEE,:C<=7?F7FFFF=4FFD:F@8@FF7=873@,;EF6,,++7>6D3,4**5=:?>C;,D?98/1<9,0=7*/*=CCFGG3))*+++++***9C5/::+))071)/))))/))0)))*.**/,)58;/<9>F)7)(()/),))*)0*()*+0.))/(())))/9)34.)-**-4((((0).))
@M02143:5:000000000-JT863:1:1101:11787:4305 2:N:0:44
CCTACGGGTGGCTGCAGTGGGGAATCTTGCGCAATGGGCGAAAGCCTGACGCAGCCATGCCGCGTGAATGATGAAGGTCTTAGGATTGTAAAATTCTTTCACCGGGGACGATAATGACGGTACCCGGAGAAGAAGCCCCGGCTAACTTCGTGCCAGCAGCCGCGGTAATACGAAGGGGGCTAGCGTTGTTCGGAATTATTGGGCGTAAAGAGCTCGTAGGCGGTGTGTCGCGTCGGCCGTGAAAACCCGGGGCTCAACTCTGGGCGTGCGGTCGACACGGGCCTCACCACCATTCCGCACG
+
CCCCCGGGGGGGGGGGGGGGGGGGGGGGGGGGGGGGGGGGGGGGFGGGGGGGGGGGGGGGGGGGEGGGGGGGGCEFGFGGGGGGGFFGGGGGGGGGGGGGGGGGGGGGDEGGGGGGGGGGGGGGGGDGGGGGGGGGGGGGGGEGEGGGGGGGGGGGGGGGGGGGGGGGGGGGGGGGGEGGGGGFGGEGEFFCGGCGGFGGGGGFDGGGGGGGGGFDEDFG>DGB>><D47)7;>3>FB>()58F422(79>D9>FC=2*9?)0*48***(3-723,41<B),((..,06(((.66*0(4((
@M02143:5:000000000-JT863:1:1101:25047:4344 2:N:0:44
NNNNNNNNNNNNNNNNNNNNNNNNNNNNNNNNNNN
+
###################################
@M02143:5:000000000-JT863:1:1101:6364:4356 2:N:0:44
CCTACGGGCGGCTGCAGTAGGGAATCTTCCGCAATGGACGAAAGTCTGACGGAGCAACGCCGCGTGAGTGATGAAGGCTTTCGGGTCGTAAAACTCTGTTGTTAGGGAAGAACAAGTGCTAGTTGAATAAGCTGGCACCTTGACGGTACCTAACCAGAAAGCCACGGCTAACTACGTGCCAGCAGCCGCGGTAAGACGTAGGGGGCAAGCGTTGTCCGGATTTATTGGGCGTAAAGAGCGGGTAGGCGGCTTTGCAAGTCCGTTGGAAAAACTCGAGGCTCAACCTCAAACCGACCGTGG
+
CCCCCGDGGGGGGGGGGGGGGGGFGGGGG9FGGGGGGFGGGGGEGGGGGFEG>CGGGGGGGGGGGGCFEGGGGGGGGGGGGGGGECCFFGGGGFGGGGGGGF<9FGGGGEGGGGGGDGGCGF=FFFGGGGFGGGGGGGGGGFGGGGGGGGGFGGGGCFFCEGGFDDEGG>EGGGGD=8FGGGGGFGCDGGGGGGGCF<<C7=*>DG)>>7=DDE3:4;>3:C*=BF>FFF>BEBF2=).1)07B:?79:6).()1:=<97B:5*()+3:8:6).(.(-,.042.848)732(((-)),(-
@M02143:5:000000000-JT863:1:1101:14502:4357 2:N:0:44
CCTACGGGCGGCTGCAGTGGGGAATATTGCACAATGGGCGAAAGCCTGATGCAGCGACGCCGCGTGAGGGATGACGGCCTTCGGGTTGTAAACCTCTTTCAGCAGGGAAGAAGCGCAAGTGACGGTACCTGCAGAAGAAGCACCGGCTAACTACGTGCCAGCAGCCGCGGTAATACGTAGGGTGCGAGCGTTGTCCGGAATTATTGGGCGTAAAGAGCTTGTAGGCGGTTTGTCGCGTCGGCTGTGAAAATCCGGGGCTCAACCCCGGACTTGCAGTGGGTACGGGCAGCCTAAAGGGTTT
+
CCCCCGGGGGGGGGGGGFFGGGGGGGGGGGGGGGGGGGGGGGGGGGGGGGGGGGGGGGGGGGGGGGGGGGGGGGGGGGGGGGGGGFCGGGGGGG?FGGGGGGGGGGGGGGGGGGGGGGGCGGGGGFF@FFGGGGGGGGCFCFFGGEGEGFFGGGGCFGGC:EGGF>CEGGEEGGDE=2<CGGGG=EEGGGD=5*+<DG5CC?FFC7=CCGEGDC7D@F?<:*?FFFGG5))87<EF@).())(77?AAB<*7(9DD3(0>?B;F?55/)71)7)),.(,8)))1(147)((.)).**(.2,
@M02143:5:000000000-JT863:1:1101:11859:4400 2:N:0:44
CCTACGGGAGGCTGCAGTGGGGAATCTTGCGCAATGGGCGGAAGCCTGACGCAGCAACGCCGCGTGTGGGAGGAAGGCCTTCGGGTTGTAAACCACTTTCAGGAGGGACGAAGGCACCTGGGTTAATAGCCCAAGGGCTGACGGTACCTCCAGAAGAAGCCCCGGCTAACTACGTGCCAGCAGCCGCGGTAATACGTAGGGGGCGAGCGGTGTCCGGAGTTACTGGGCGTAAAGCGCAAGCCGGCGGTCAGCCAAGGTAGGAGTGAAAGTTTCCGGCTCAACCGGAAACGGTCTTCCAAA
+
CCCCCGGGGGGGGGGGGGGGGGGGGGGGGGGGGGGGGGGGGGGGGGGGGGGGGGGGGGGGGGGGFGGGGGGGGGGFGGGGGGGGGGGGGGGGGGGGGGGGGFGGGGGGGGGGGGFGGFGGGGFGCGGGGGGGGGG>FCCGCFCFEGGGCGGGGG?:CFCFGGG5CEEGGGCGFE:FFF9ECGFGF8CDG=CG7FCFCF45EGGFGDD71)2)9CFGDEF5(:D?F:C73C@FFDFFD>),)),5761,8-)),45/)5**)5)*.9<9:).)/6(479(168<((--8)(,((()**)-)
@M02143:5:000000000-JT863:1:1101:10980:4407 2:N:0:44
CCTACGGGTGGCTGCAGCCAGGAATCTTGGGCAATGGGCTAACGCCTGACGCAGCGACGCCGCGTGGGGGAGGACGGCCCTCGGGTTGTAAACCCCTTTTCGTGGGGACGAGGAAGGACGGTAGACACGGAATAAGCACCGGCTAACGCTGTCCCAGCCGCCGCCGAAATACGTAGGGCGCAGGCGGTAATCGGAATTACTGGGCGTAAAGCAAGCTCAGGCGGTTTGCTTACAACAATGGGAAATCCCCGGACTTAAACTCAAAACTGCATTAGATACTCCATCACCACAATGCCGCAA
+
CCCCCGGGEGGGGGGGGC@F<@FG<FGG9FGGGGGGCFF<FGGGGCFGGG,@CFG:F@@C@6F==74:CFF:CCFE@7::F<+C+:+8?B???FG=<A@GGC3:>F:>=<B+8+:3FAE*:@F*,7FG*CF*>3?>DCF,*8@<*?8*1B*3+,+3+;*3=>8**2*:/AF+/0+1*/*2*1/>88*9=E*<*/C7/0;0C064*1):7C+**+**)/*21*)5.)**9D6*))*))0*))).)8).2)())-456*.*/0)**.1262)..1)6)..61*.5)6?B4*(.(5)(/)(((
@M02143:5:000000000-JT863:1:1101:5258:4412 2:N:0:44
CCTACGGGCGGCTGCAGTGGGGAATATTGCACAATGGGCGAAAGCCTGATCCAGCCATGCCGCGTGAGTGATGAAGGCCCTAGGGTTGTAAAGCTCTTTCGCACGCGACGATAATGACGGTAGCGTGAGAAGAAGCCCCGGCTAACTTCGTGCCAGCAGCCGCGGTAATACGAAGGGGGCTAGCGTTGCTCGGAATCACTGGGCGTAAAGGGCGCGGAGGCGGCCTTGTAAGTTGGGGGTGAAAGCCCGTGGCTCCACCACGGAATTGCCTTCGATCCTGCTTGGCTTTACCACGGAAGAC
+
CCCCCGGGGGGGGGGGGGGGGGGGGGGGGGGGGGFEFGGGGGGGGGFGGGGGGGGGGGGGGGGGGGEECDGFFEGGGCFCGFGDFFFGGGGGFFAFGGGCGC7CGGGGGGGGGGGGGGEEEF+<FF7FFGGGGGGGGGEEGGGGGGGGGDF58>,?FG:<FGC5C88CGGGFFG55C>8=C=E<=8CGD<:7C*AC6*0>CGCF39C*9CFD<E<>)0553CDEE:77*:6B7<*8)7>-)738*4145;5B>0?*<758)(5)4)+02---/32)(()*)()5(((.)-))),().-(((
@M02143:5:000000000-JT863:1:1101:18828:4412 2:N:0:44
CCTACGGGAGGCAGCAGTAGGGAATCTTCCGCAATGGACGAAAGTCTGACGGAGCAACGCCGCGTGAGTGATGAAGGTTTTCGGATCGTAAAACTCTGTTGTTAGGGAAGAACAAGTATTAGAGTAACTGCTAGTACCTTGACGGTACCTAACCAGAAAGCCACGGCTAACTACGTGCCAGCAGCCGCGGTAATACGTAGGTGGCAAGCGTTGTCCGGAATTATTGGGCGTAAAGCGCGCGCAGGCGGTCCTTTACGTCTGATGTGAAAGCCCACGGCCAAACCGTTGAGGATCATTGGA
+
CCCCCGGGGGGGGGGGGGGGGGGGGGGGGGGGGGGGGGGGGGGGGGGGGGGGGGGGGGGGGGGGFGGGGGGGGGGGGDGGGGGGGGGGGGGGGGGFGGGGGF<BFGGFEEFGGGGGBF9FGFGGGGGGGGGGGGGGGGGGFGGGGGGGGGGGGGG>EGGEGGGGGGGGGGGGGGGGGGGGGGGGGGCGGGGEGGGFG4?;C,,=FGGCGGGCD5CD5=57;6DFFCGGFCBEF?=AB>E(7>B3>>;2)3>9:4=*8.<7><**.0<AC-,2<<B,49()0(3((,())(.),((89))5
@M02143:5:000000000-JT863:1:1101:11380:4416 2:N:0:44
CCTACGGGGGGCTGCAGTGGGGAATATTGGACAATGGGCGAAAGCCTGATCCAGCCATGCCGCGTGTGTGAAGAAGGCCTTTTGGTTGTAAAGCACTTTAAGCGAGGAGGAGGCTACTTGGATTAATACTCTAGGATAGTGGACGTTACTCGCAGAATAAGCACCGGCTAACTCTGTGCCAGCAGCCGCGGTAATACAGAGGGTGCAAGCGTTAATCGGAATTACTGGGCGTAAAGCGCGCGTAGGTGGGTTGTTAAGTTGGATGTGAAATCCCCGGGCTCAACCTGGGAACTGCAATCA
+
CCCCCGGGGEGGGGGGGGGGGGGGGGGGGGGGGGGGGGGGGGGGGGGGGGGGGGGGFGGGGGGGGGCFGGGGGD@FGGGGCCGFGG7FGGGGGGGGGGGGGGGGGGGGGGGGGEGCGF;F@F9CFGGGGEGFGGGF@FGF9EFFGFCFGFFGGGGGGCFGFGGGGGGGGEGF+<7C@FFGFGGGCFCDGGDEGCEGFGGGFFGFGGGFGGG5C5<>?FFD67CFFBCGFDF>B?FFFE3;B3(85:<2)())-3)>44/96:<F7)2<?A26))2((,4).58(4(.7)3,4.<<6*)..
@M02143:5:000000000-JT863:1:1101:18831:4430 2:N:0:44
CCTACGGGTGGCAGCAGCCAGGAATCTTGGGCAATGGGCGCAAGCCTGACCCAGCAACACCGTGTGGGCGATGAAGGCCTTCGGGTCGTAAAGCCCTGTTGATAGGGACGAAGGGCGAAGGGTTAATAGCCCCTAGCCTGACGGTACCTTTCGAGGAAGCCCCGGCTAACTACGTGCCAGCAGCCGCGGTAATACGTAGGGGGCGAGCGTTGTCCGGATTTATTGGGCGTAAAGAGCGTGTAGGCAGTTCGGTAAGTCTGTCGTGAAATCCTGAAGCTCAACCTCGCGCGTGCGATGGAT
+
CCCCCGGGGGGGGGGGGGGGGGGGGGGGGGFGGGGGGGGGGGEGFGGGGGFCFGGFGGGGGG<FEEGGGGGGGGGGGCGGGGGGGFGGEGGGGGGGGGGGGGGEFGGGDEGGGGGGGGGGGGA,DEFAFEFFGGGGGGGGGGGGGECECGGGGGGGGGGGGGGGGC5AG6CFFEGGGFCGGGGFGG59C:7C+C+/28>DEEC>5<C57):C*:DCED3C):7*@?F5>DB3<:/,5:)455<FF)3.*-7B?:DF@47@=>39:?FFGA:<6<))3))96.80(-(.763(39:@F0()
@M02143:5:000000000-JT863:1:1101:20246:4449 2:N:0:44
CCTACGGGCGGCAGCAGTGGGGAATTTTGGACAATGGGGGCAACCCTGATCCAGCCATGCCGCGTGAGTGAAGAAGGCCTTCGGGTTGTAAAGCTCTTTCGGCGGGGACGAAACGGACCGTGACAACACCACGGACTAATGACGGTACTCGCAGAAGAAGCACCGGCTAACTACGTGCCAGCAGCCGAGGTAATACGTAGGGTGCAGGCGTGCTCCGGGATTACTGGGCGGAAAGAGCTGGTAAGCGGTCTGCCGCCGCGGCGGCGAAAACCCGAGACTAAACCACAGGCCCACAACCGA
+
CCCCCGGGGGGGDGGGGFGGGGGGGFFGGGGGGGGGGGEGGGGGGGGGGGGGGGGFGGGGGGGGGGGGGGGGGGGGGGGGGCFGGEGGGGGGGGGGGGGCGCGGGGGGGGFEGDGG*>>FF:@FDG7F<*CB@BCE*2CCF9ACCCCE24*3*4:8:C+0:0A>ECE:5AG+CFGCC>C9<5EC885):>1<++0<32>F=8C579:C3<C7**263>)9(*2**1>FFD)376><F71(.7)*1)--)()0),.9)(.7)-))(.::C0(-.(46(()**)(.(,().(-(((()04(-
@M02143:5:000000000-JT863:1:1101:25510:4479 2:N:0:44
CCTACGGGCGGCTGCAGTGGGGAATCTTGCGCAATGGGCGAAAGCCTGACGCAGCCATGCCGCGTGAGTGATGAAGGCCTTAGGGTTGTAAAGCTCTTTCAGTGGGGACGATAATGACGGTACCCACAGAAGAAGCCCCGGCTAACTTCGTGCCAGCAGCCGCGGTCATACGAAGGGGGCTAGCGTGGGTCGGATTTACTGGGCGTAAAGCGCACGTAGGCGGATCGTTAGTGCGGGGGTGAAATCCTGGATCACAAAGCCAGAACGGCCTTCGATAATGGCGACCTAGAGTCACGTAA
+
CCCCCGGCEFGGDFGGGGGGGGGGGGGGGGGGGGGGGGGGGGGGGGFFDGGGGGGGGGGGGGGGGG==FGFFGGGGDGGGG?FGGGGGEGGGGGGGGGGGAG5EEGGG@FGEECGGFA>FF+83<BBEB<,@CFGG7:FECECGGGGFFE:*><FCCE@DGGDCGE*AB+>0;CEEE5CC5C56*;*)*297C5*/7:CFFGC4)9C*7FCD3*1)77)757D5).9*07)**.79B55()8496AB<FB.1,(0*1()))(072>5*)-(2*((-4(.6*((-(,,*/).62)))).4
@M02143:5:000000000-JT863:1:1101:23012:4490 2:N:0:44
CCTACGGGAGGCTGCAGTGGGGAATCTTGGGCAATGGGCGAAAGCCTGACCCAGCAACACCGTGTGGGCGATGAAGGCCTTCGGGTCGTAAAGCCCTGTTGATAGGGACGAAGGGCGAAGGGTTAATAGCCCCTAGCCTGACGGTACCTTTCGAGGAAGCCCCGGCTAACTACGTGCCAGCAGCCGCGGTAATACGTAGGGGGCGAGCGTTGTCCGGATTTATTGGGCGTAAAGAGCGTGTAGGCGGTTCGGTAAGTCTGGCGTGAAATACTGAGGCTCAACCACGGGCGTCCGATGCAT
+
CCCCCGGGGGGGGGGGGCGGGGGGGGGGGGGGGGGGGGD@FGGGGGGGFGGGGGGGFGGGGGGGGGGGGGGGGGGGGGGFGGGGGGDGGFGGGGFFGFFAF55<EFGCFEE::FGDGCCGGG=CCFGGGFF@FDGGFGFFFGGGGGGG9;FFEFD57E7EGGGGGGDGEGFFGGCBFG?<8CFFGCD35:CE;+9E4CC3EEG)15>E:5CDC::CD>>*4D**999<BC@E3:=:?E72)))*1,2(.4:3((.*0)/*).)*(0:<C)6)0))-4(./130-3(().(,((,,0.())
@M02143:5:000000000-JT863:1:1101:23095:4495 2:N:0:44
CCTACGGGAGGCTGCAGTGGGGAATCTTGCGCAATGGGCGAAAGCCTGACGCAGCGACGCCGCGTGGGGGATGAAGGCCCTCGGGTTGTAAACCCCTTTCGGCGGGGACGAAGCGAAAGGGACGGTACCCGCAGAAGAAGCCCCGGCTAACTCTGTGCCAGCAGCCGCGGTAATACAGAGGGTGCAAGCGTTAATCGGAATTACTGGGCGTAAAGCGCGCGTAGGGGGTTTGTGAAGTTGAATGTGAAATCCCCGGGCTCAACCTGGGAACTGCATCCAAAACTGGCAAGCCAGACTATGG
+
CCCCCGGGGGGGGGGGGGGGGGGGGGGGGGGGDGGGGGGGGGGGGGGGGGGGDGGGGGGGGGGGGGGGGGGCEGGGGGGGDDEGGGGGGGGGGGEGGGGGGGGGGGGGGGGGDFFEFEF*=CFGGFGFFFGGGEGFGGFFGFGGGGC5A8FCFG<FCCGGGGGGGDGGEE87CCFFF@FFGG5D5FGGCGDGDGGGGG:CCFCFGGDE<<75D5:*)07C9CD::))90)0<5(9)**/)1648=<>A86*98(>D>4357850(.:5C80)64A9925?74(,)52)9(((4(2))5)43
@M02143:5:000000000-JT863:1:1101:22179:4549 2:N:0:44
CCTACGGGCGGCTGCAGTGGGGAATATTGGACAATGGGCGAAAGCCTGATCCAGCCATGCCGCGTGTGTGAAGAAGGCCTTTTGGTTGTAAAGCACTTTAAGCGAGGAGGAGGCTACTTGGATTAATACTCTAGGATAGTGGACGTTACTCGCAGAATAAGCACCGGCTAACTCTGTGCCAGCAGCCGCGGGAATACAGAGGGTGCGAGCGTTAATCGGATTTACTGGGCGTAAAGCGTGCGTAGGCGGCTTCTTAAGTCGGAAGTAAAATCCCTGAGCTTAAATTAGTAACTGCATTCG
+
CCCCCGGGEGDGDGDFGFGGGEFGGGGGGGGGGGGFGGDFCGGGGGGGGGGGGGGGGGGGGGGGEGFFGGGGFGGGGGGFGFEFEGGGGGGGGGGGGGGGGGGGGGGGGGGGC7FFGDAF8DFGDEFFC,EDFGGGDCD;FGFFE+@DECCEGCEGFCFFGGFFGECECCFF9D,>,C7CFC7CGG=4?EG*?E6?FDC>FGGEDGCC<<G<*:/*0)778<****:<:FB5)4791<0(754>::D0)(.71<4:*.995()*,)++2<)()).,13264).).-)0*)6)64)966>)
@M02143:5:000000000-JT863:1:1101:11745:4598 2:N:0:44
CCTACGGGAGGCAGCAGTGGGGAATATTGGACAATGGGCGAAAGCCTGACGCAGCGACGCCGCGTGCGGGAAGAAGGCCTTCGGGTTGTAAACCGCTTTCAGGTGGGACGAAGCCACTCGGGTGAATAGCCCAGAGGGTGACGGTACCTCCAGAAGAAGCCCCGGCTAACTACGTGCCAGCAGCCGCGGTAATACGTAGGGGGCTAGCGTTGTCCGGATTCATTGGGCGTAAAGCGCGTTTAGGCGGCCAGGGAGGTCCGTTGGGAAAACCCGAGGCTTAACCTCGGGACCCCGACCGAA
+
CCCCCGGGGGGGGGGGGGGGGGGGGGGGGGGGGGGGGGGGGEGGGGGGGGGGGGGGGGGGGGGGGEFEDGGGGGGGGGGGGGGGGGGGGGGGGGGG@FCF?DB5BFGGFGGCC7FFFC<FCF@FFGGGGGGGG7:AFDFGFGGGGGGEEFF>EGDCC8CF8FGGGG5C+5;AEC=6CGFFGGFFGDGGD/):ACCF*7*9CCEF9CFC)*2>5EGGB57D>G:@*6*93>>:F9?4@>.()0)96,2>EF@3(40977455)7*(0<EF?B179(-43(09<>4:(3)),,4(-(.)(7,
@M02143:5:000000000-JT863:1:1101:7788:4598 2:N:0:44
CCTACGGGTGGCTGCAGTGGGGAATATTGCACAATGGGCGGAAGCCTGATGCAGCGACGCCGCGTGAGGGATGACGGCCTTCGGGCTGTAAACCTCTTTCAGCAGGGACGAAGCGCAAGTGACGGTACCTGCAGAAGAAGCGCCGGCCAACTACGTGCCAGCAGCCGCGGTAAGACGTAGGGTGCGAGCGTTGTCCGGAATTATTGGGCGTAAAGGGCTCGTAGGCGGTTTGTCGCGTCGGGAGTGAAAACACAGGGCTTAAACCTGAGCCTACTTCCGCAACGGGCCAACCAGACTGATT
+
CCCCCGGGGGGGGGGGGGGGGGGGGGGGGGGGGGGGGGGGDGGGGGGGGGGGGGGGEGGGGGGGGGGGGGGGGGGGEGGGGGGGGGGGGGDFGFGGGGGGGGGGGGGGGGGDEGGGGGGGGGGGGGGGGGGGGGGGGGGGGGGGDGCGGFGGGGGGGGGGGGFFGGGGGGGG=C<EEE*/;77<EEC35E5CECFGGD*>FC96DFD7CG:<<*22)85D99CFFFDGE<DFF)72>536@B1>57A4=<.).481)4@479**(0***..().5)641))-,,(330)(((((())).))
@M02143:5:000000000-JT863:1:1101:20789:4655 2:N:0:44
CCTACGGGCGGCTGCAGTGGGAAATCTTACGCAATGCGCGAAAGCGTGACGCAGCAGTGCAGCGAGGGAGAAGAAGGCCTTCGGGATGTAAACCCCTTTCAGGTGGGACGAAGCTACAGCGGTGAATAGCCGCCCGGAGTGACGGTACCTTCCCAAGAAGCCCCGGCAAACTACGTGCCAGCAGCCGGGGTAATAAGTAGGGGGGAAGCGTGGTACGGAACCAATGGGCGCAAAGAGCAAGTAGGGGGCCCGGAAGTGCCGCTGAAAACGACGGGAGACAAACACTCCACACCGAGTGGC
+
CCCCCGGE+CCGGGGGG,;-C,6@,66C,E8FB:,;6:,+@6@+CFF6F,,8:C+,,,:,6C5@+84=+B:,,BFF<84E<5+?:++8:8,<58@:+,,,,,,B<F7FF+>F++,,8C,,+83+F9CCF:<7:**5>F*6:DB*15>82,7,,?BFC7,<82;BECC**3*+++:2***15=CDG8E)=59=+3++:2*:9;5)))1**1:/):**).0>(17)6)*2)/)0796:4))()*./*(-(0())-())/.6*)-.9(*3<*((-)((((-(0)4((4)(09(.-((()0-((
@M02143:5:000000000-JT863:1:1101:20299:4686 2:N:0:44
CCTACGGGTGGCTGCAGTGGGGAACCTTGCGCAATGGGCGAAAGCCTGACGCAGCCATGCCGCGTGAATGATGAAGGTCTTAGGATTGTAAAATTCTTTCACCGGGGACGATAATGACGGTACCCGGAGAAGAAGCCCCGGCCAACTACGTGCCAGCAGCCGCGGTAATACGTAGGGGGCTAGCGTGGTCCGGAACGATGGGGCGGAAAGAGCGTGGAGGCGGCACGGGAAGTCCGCTGAGAAAGCCGGGGGACCAAACCTCGAAAAACGGCAGAAACGGACGGAGACACATGACAAAGT
+
CCCCCGGGEFGGGGGGGGGDFGGG,DFGGGEGEGGGGGGGGGDGGGGGGF7FFGGGGGGFGGGGGG@FFFD<CEEFE:CEF9FDE9FGGGGGAFEFGDF,9,C?FG:C:FGCGG9EECGG7>E:A@7FCEDFEE8=<FEEE7*@>3,6;BCB>@EC7DC,DCEEG8CC>C7F+3CEECC5:CEFE;*9*<*//:C5*11**;:)9)9:357C*1)1))0*()15)07)5C5:9)*(.)0(7?)9?(.()()79(./.(.)0()*.)7**(-,)(-(5(,0)4((((()0(()).)*1.,-
@M02143:5:000000000-JT863:1:1101:26331:4692 2:N:0:44
CCTACGGGCGGCTGCAGTAGGGAATCTTGCGCAATGGGCGAAAGCCTGACGCAGCAACGCCGCGTGCGGGAAGAAGGCTCTCGGGTTGTAAACCGCTTTCAGTAGGAACGAATTTGACGGTACCTGCAGAAGAAGGTGCGGCCAACTACGTGCCAGCAGCCGCGGTGACACGTAGGCACCAAGCGTTGTCCGGATTTATTGGGCGTAAAGAGCTCGTAGGCGGTTCAGTAAGTCGGGTGTGAAAACTCAGGGCTCAACCCTGAGCGGCCACCCGATACTGCTGTCACTTGAGTCCGGTAGG
+
CCCCCGGGGGGGGGGGGGGGGGGGGGGGGGGGGGGGGGGGGGCFGGFGGGGGGGGFDF@EEEGGGCEGGGGGGGGFGG8FFGGCFFDDGGGGGGGGGEGGGGGGGGGGGGGGGGEFGGGGEFGFGGGFFGGGFFGGF@FGGGDGGGGGGGGGGGGGGGGGGGGGGGGCFGGEGGFGG68@FGGGGGEGGGCEGGECFGGG7ECFGCDGGGGGGFGGFFFD>DDEDFFFFGFFFFFFFFE>DFB6?77,9,;F0(7==07@>3?4:755C44459((334**.86)6:/92<4<)6)8>16,
@M02143:5:000000000-JT863:1:1101:24535:4729 2:N:0:44
CCTACGGGAGGCTGCAGCAAGGATTAGATCCCAAGGTAGTCAGACCGGAAGAGCGACGGGCAGGGAAGGAGTGACGCCTATCGGGTAGTACACGCCTTTTGTGCGGGAATAAGGGCTTCGGCCTTGACGGTACCGGAGGAAGAAGGACCGGCTAACTACGTGCCAGCAGCCGCGGTAATACGTAGGGTCCGAGCGTTGTCCGGAGTTACTGGGCGTAAAGCGCGCGCAGGCGGCGGTGCTGGCCCTGCGTGAAACCCCCCGGCTCAACCGGGGCGGGTCGGCGGGGACCGACACGCCTTA
+
CCCCCGGGGGGGGGGGG,,CFGG,F6C6,6,C,,;FC9F,CF,,,C:FG+F6<,+++++++6,@+6,,8,,CF,6F,@,,:5B7F4+?,5,9F+++,+C,,:9,B4++@,8A,,,+,,,++3FEGGGGG7BCFFFG@++C,>CGGGGEC@CEDGGC9DCEGGGCEFDG,8;CGEE888CGGGGC=E*0=7/*8*1:5)9>2;:5)*99C7+24CD3))0:4>35:)><>)7553;(0)8)*98;;(285(571)*9<:55)2)/-9<**(,40(-(,4())49>(((.<(,4((()0((,
@M02143:5:000000000-JT863:1:1101:14135:4774 2:N:0:44
CCTACGGGAGGCTGCAGTGGGGAATTTTGGACAATGGGCGAAAGCCTGATCCAGCAATGCCGCGTGCAGGATGAAGGCCTTCGGGTTGTAAACTGCTTTTGTACGGAACGAAAAAGCTTCTCCTAATACGAGAGGCCCATGACGGTACCGTAAGAATAAGCACCGGCTAACTACGTGCCAGCAGCCGCGGTAATACGTAGGGCGCAAGCGTAATCCGGAATTATTGGGCGTAAAGCGTGCGCAGGCGGTTTGATAAGAAAGGCGTGAAATCCCCGAACACAACTGAGGAAGGGACCTTGTT
+
CCCCCGGGGGGGGGDFGEGGFGGGFFGFGGGGGGGGGGGGGGDGGGGGGGGGGGGGFFFGGGGGGGGFGGGGGGGGGGGFGGGGGGGGGGGGGGGGGGFFEFGEGEGGGGGGGGDFCFFGGGGGGGGGGGGGGGGGGGGGGGGGE@FGGG>FEEFFBEFGGFF?:ED8EGGFFFEFGFFGFGG>E8:):C:54=:EGCFFC==>3<<GGGG*1:CFB>7C06C6479DFG)8B<=>F5<0579BE91>>0)0.)9:*4*7)(.7(7:=F44,):(4,,,..8B)(),)9(((((())))))
@M02143:5:000000000-JT863:1:1101:21315:4799 2:N:0:44
CCTACGGGTGGCTGCAGTAGGGAATATTGCGCAATGGACGAAAGTCTGACGGAGCCACGCCGCGTGAGTGATGAAGGCCTTCGGGTCGTAAAACTCTTTTGTCAGGGAAGAACAAGAGCGAGATGAATGAGCTAGCACCGTGACGGTACCTAACCAGAAAGCCCCGCATAACAACGTGCCAACAGCCGCGGTAAAACACAGGTGGCAAACGGTATCGGGAATTACTGGGAGTAAAGAGGAAGAAGGCTGTGAGGCGCCGTGTCCCAGAACAACCAAAGCACAAACCACACAGCGATGGAGC
+
CCCCCGGGCFGGAGGE@,,=CFGC<CFD<EEGGECGG98FGGG76CDEFCB+BC77C,@FF@FE7F@G<C?<EC6EEGFF<5DFEA+FFFGG?FFGC,CF?A,,AFEFGGGC8F@D,4,+8++37<<,,C,3,,88:FC+@8+3+3B@EC;D77DC3D,43@3*****4*D,,?,>4>:D,,*:C::<GD328>99C*11=;9)C5C6*2:11*1*))0)(0*00*0*)*.)))/)0)),0)()/((()()*.()))-.0.()?)*+/9(3()(((4(2/.(41,(.))(-((,())-,((
@M02143:5:000000000-JT863:1:1101:16916:4808 2:N:0:44
CCTACGGGGAGGCTGCAGTGGGGAATATTGGACAATGGGCGAAAGCGTGGGGAGCAAACAGGATTAGATACCCTAGTAGTC
+
CCCCCGGGGGGGGGGGGGGGGGGGGGGGGGGGGGGGGGGGGGGGGCGGGGGGGGGGGGGGGGGFGGGGFGGGGGFGFGGGG
@M02143:5:000000000-JT863:1:1101:5640:4827 2:N:0:44
CCTACGGGAGGCTGCAGTAGGGAATCTTGCGCAATGGGCGAAAGCCTGACGCAGCGACGCCGCGTGCGGGAAGAAGGCCCTCGGGTTGTAAACCTCTTTCAGTAGGGAAGAAGCGAAAGTGACGGTACCTGCAGAAGAAGCGCCGGCTAACTACGTGCCAGCAGCCGCGGTAATACGTAGGGGGCAAGCGTTGTCCGGATTTATTGGGCGTAAAGAGCGTGTAGGCGGTCAGGTAGGTCCGTTGTGAAAACTCGAGGCTCCAACTCGAGACGCCAATGGAAAACATCTGACCAGAGCCCGG
+
CCCCCGGGGGGGGGGGGGFFGGGGGGGGGGGGGGGGGGGGGGDGGGF8FGEGGGGGGGGGGGGGGGGGGGEGGGGGGFFE7FGGG8CGGGGGGGGGGGGGGGDFGGGFGGGGGGGGDCCFGGGGGGGDFGGGGGGGGGGGGGGGGGGDEGEGG7EFF7ECGGGGGDGGGGGCEGGGGFGGGGGGGDGGGGGC:EFF3DDGGF?F=DGGGGG3CE:CFFD<<347FFCC@).<?94<FF?2354>@(69=<7))->/5>@))5)9:FGFC41-)-,78:,97)(..4:7*-6(58<)),82(
@M02143:5:000000000-JT863:1:1101:14123:4833 2:N:0:44
CCTACGGGTGGCTGCAGTGGGGAATATTGGACAATGGGCACAAGCCTGATCCAGCCATGCCGCGTGAGTGATGAAGGCCTTAGGGTTGTAAAGCTCTTTCGGCGGGGACGATAATGACGGTACCCGCAGAAGAAGACCCGGCTAACTTCGTGCCAGCAGCCGCGGTAATACGAAGGGGGCTAGCGTTGTTCGGAATCCCTGGGCATACAGGACACGCAGGCGGCCGAACAAGACAAGGGCGAAAACCTGTAGACCCAACACAAAAAAGGCCATGAAACATTTCGCACACAAAACGGAAGA
+
CCCCCGGGGGGGGGGGGGGGG7FG8CFGF@FFGFG<EFF<@FGGFFGC@CDDGGGGGGAGDCCCCG:FFGGFDCA9,6AFGG9EFBF:FFAE9F,?B<FG4=FB>FC3C@EFGGFE,BC+8:+:@CC+:+3,DCC,5<<F*>CFGGGGDGCCCGGBF78CF1*3:*=?++57CC8*=*/?:27CEEGGCF:=8CG***2*<;*)**2097C*/***)0)/()1)55))<)80)()())0().4:)(4(7-**))0*8(7>7(.*,<*2*.((04226)4**)),((-))(((((())-(,
@M02143:5:000000000-JT863:1:1101:18356:4840 2:N:0:44
CCTACGGGTGGCTGCAGTGGGGAATATTGGACAATGGGCGCAAGCCTGATCCAGCAATGCCGCGTGGGTGAAGAAGGTCTTCGGATTGTAAAGCCCTTTCGGCGGGGACGATGATGACGGTACCCGCAGAAGAAGCCCCGGCTAACTTCGTGCCAGCAGCCGCGGTAATACGAAGGGGGCTAGCGTTGCTCGGAATCACTGGGCGTAAAGGGCGCGTAGGCGGCCATTTAAGGCGGGGGTAAAAGCCTGGGGACTCAACACAGAATTGACCTCGAAACTGGACGGCTTTAGACCGGAAAA
+
CCCCCFECGGGGGGGGFFGGGGGGGGFGGGGGGGGGGFGGGGGGGGGGGGGGGGGGGGGGGGGE@FGGGGGGGGGFFGGFGGGGDEGGGGGGGGCFGGGGGEGCECECFGEFGGGGGFGGGGGGFGGEGCGGGGGGGGFGGD:CCGF9FCFGGGGG@FECF:*:BCGE;CFG5FGGGGGC8CF4C85DE9CEGGGCFGGFGG5477<E<7:DGG)17@:C?CD::37:*:6=*4:7DB5()06791?>F03>1()*)(847:50,0:+*)).),(.33)9?:((((,)))),))()04-(
@M02143:5:000000000-JT863:1:1101:7978:4873 2:N:0:44
CCTACGGGTGGCTGCAGTGGGGAATCTTGCGCAATGGGCGCAACCCTGACGCAGCGATGCCGCGTGCGGGATGACGGCCTTCGGGTTGTAAACCGCTTTCCTCCGGGACGATGATGCCGGTGCCGGAAGCCCAAGCGCTGGCGGTATCCCTGCCAGCAGCCGCGGTAATCTGAGGGCGAGTAGCCTCGCTAGGACTCACTGGGCGTACAGGGCGCGGAGGCGGCTGGTTTAGACGACGGTTAAGCGGCCAGGTAGAACAACTGAAGAACCTTCGATCATAACTGGCAGCTGACTGGAAAC
+
CCCCCGGG6CFGGGGGGGGGGGGGGEGGG98@FGGGGG8F:FC+CFGGG,6BFFG+@,BFGGGGGG@C7CF77F5BFGGGGCGGGGFGGDFD,B+@FGG,,,,,@CFDFGG7+,,,3,+@+++,*3**5,,*>*,**11>=E*****++2,+*+?B*9:FF*CGG*/8++30++/;**/*/:CF++*1/*1*2<+329**<EGF5/)****9**7<)8))())0)8*0*00*)))()8)()))**((()(05))**1.))))/2)*3C*34)0,-)(-)*154)(.,))(()(.).)()(
@M02143:5:000000000-JT863:1:1101:9181:4874 2:N:0:44
CCTACGGGAGGCTGCAGTGGGGAATATTGCACAATGGGCGGAAGCCTGATCCAGCAACGCCGCGTGAGGGATGACGGCCTTCGGGTTGTAAACCTCTTTCACCGATGACGAAGCGCAAGTGACGGTAGTCGGAGAAGAAGCACCGGCCAACTACGTGCCAGCAGCCGCGGTAATACGTAGGGGGCAAGCGTTGTCCGGAATCATTGGGCGTAAAGAGCGCGTGGGAGGTCCGTGACTTAGGTCGAGAAGGTACGGGCCCCAACCCTGGAGGCCCACCAGATCCGTGCGGCCCAAACTCCCC
+
CCCCCGGGGGGGGGGGGGGGFGGGGGGGGGGGGGGGFGGGFGGEFGFGFFGGGGGFFGFGGGGGFGGGGGGGGGGGG>FFGGGGGGGGDGGFGGGGGGGGGCDFFEGGGGGGEGGGE@FGGFGGGGG:>FFE7FC,<:FFGGGGGG>EEGFFGGGFCFGGFGGG@FEECG:5CCGGG9+A8CDGGDFGF59CEE+<9C3<FE7@CFFFGD*)5CFF)77715))))*1.*17),7(*11)*9)7)(.:)(/*)4;C)-)))4:*4)0*0(((.(((-((00(,(((-))((((-,)*.,1(
@M02143:5:000000000-JT863:1:1101:13875:4907 2:N:0:44
CCTACGGGTGGCAGCAGTCGGGAATTTTGCGCAATGGGCGAAAGCCTGACGCAGCAACGCCGCGTGAGGGAAGAAGGCCTTCGGGTTGTAAACCCCTTTCAGTTGGGACGAAGCTTCGCCGGTGAATAGCCGGCTGGAGTGACGGTACCTTCACAAGAAGCCCCGGCTAACTACGTTCCAGCAGCCGCGGTAATACGTAGGGTGCGAGCGTTGTCCGGAATTATTGGGCGTAAAGAGCTCGTAGGAGGTGTGTCGCCTCGGCCGGGAAAACCTGCAAAATAACTAAGGGCCATCGAGCCA
+
CCCCCGDGGGEGGGGGGGGCFBEGGGGGGGGGGGGGGGGGGGGGGGGGGGGGGGGGGGGGGGGCGGECFGGGGGGGGGGFGGGGGGG>FGGGGGGGGGGGGGGGGGGGGGGGGEGCGGGGCE:FGCEFFFGGGGDGGGFGGGGGD@EGGGFGGCEC:CGCCBE5BEGG*C6FGGG9**<+>EF<=FGG:>7CCGG?C677ECC@GGDE))*19/C75>:C(*:/7*74>GEBF<89)0825.475)(-81*),65>),073-.)()2:<1(401(())./163657))),((,(-))-((
@M02143:5:000000000-JT863:1:1101:11529:4913 2:N:0:44
CCTACGGGCGGCTGCAGTAGGGAATCTTCGGCAATGGACGAAAGTCTGACCGAGCAACGCCGCGTGAGTGAAGAAGGTTTTCGGATCGTAAAACTCTGTTGTTAGAGAAGAACGTTGCATAGAGTGGAAAATTATGCAAGTGACGGTATCTAACCAGAAAGCCACGGCTAACTACGTGCCAGCAGCCGCGGTAATACGTAGGTGGCAAGCGTTATCCGGAATTATTGGGCGTAAAGAGCTCGTAGGCGGTGTGTCACGTCGGTCGTGAAAACTTGGGGCCAAACCATGAACGTGCGGTCG
+
CCCCCGGGGGGGGGGGGGGGGGGGGGGGGGGGGGGGGGGGGGGGGGGGGGGGGGGGGGGGGGGGGGGGGGGEGGGGGGGGGGGGGGGGGGGGGGFGGGGGGGGGGGGGGGGGGGGCGGGGGGFGGGGGGGGGGGGGFCGGFFGGDGGGGGGFGGGGDGGGGGGGFGGGCEEGGGGGGGGGGGC<FGFGGEDCEGGCDGCFGG9AFFGCCF7*9EGG?@FG93>?@B>DFFFEEF><F:5)9>2>FFF6;2;><27*94..037DF>CGDA>0))-).,3))(446(.1*).,,,4).,,(
@M02143:5:000000000-JT863:1:1101:15897:4925 2:N:0:44
CCTACGGGAGGCAGCAGTCGAGAATATTCCGCAAAGGACGAAAGTCTGACGGAGCAACGCCGCGTGAGCGATGAAGGCCTTCGGGTCGTAAAGCTCTGTTGTTAGGGAAGAACAAGTATCGGAGTAACTGCCGGTACCTTGACGGTACCTAACCAGAAAGCCCCGGCTAACTTCGTGCCAGCAGCCGCGGTAATACGAAGGGGGCTAGCGTTGCTCGGAATCACTGGGCGTAAAGGGCGCGTAGGCGGCCATTCAAGTCGGGGGTGAAAGCCCAAGGCCAAACCCTGGAACTGCCTTCGA
+
CCCCCGGGEGGGGGGGGGGGGDEGFGGGGGGEGGGFGFFGGGGGFGGEEFGGGGGGGGGGGGGGGGGCGGEGGGGGGEF8DDFCEFGD@FGGGGGGGFEDFFFFGGGGGEGGFGGGEFCFGGGGFGGGGGGGGGGGGGDCFGGGGGGGGGGGGGGGGGGFGFGGGGGGGGGG>CEBCCFGGGGGD:EGGGGGGEGGGGFCCGCDG:CFGGGGGGD7>B@D09:7F4<C))).<3*4:B>(859@>?04<>>).-=D66*>>>FGFB:CG684),(4(2()7<(-42()00,2)4,1*)-4
@M02143:5:000000000-JT863:1:1101:23466:4930 2:N:0:44
CCTACGGGAGGCTGCAGTGGGGAATATTGGACAATGGGCGGAAGCCTGATCCAGCAACGCCGCGTGAGGGATGACGGCCTTCGGGTTGTAAACCTCTTTCACCGATGACGAAGCGTGAGTGACGGTAGTCGGAGAAGAAGCACCGGCAAACTACGTGCCAGCAGCCGCGGTAATACGTAGGGTGCAAGCGTGGTCCGGAATGATTGGGCGTAAAGAGCTCGTAGGCGGTCGGTGGCGTCGTGTGTGAAGAGCCGAGGCGCAAACTCGGGACGGCAGAAGGTACGGGCAAGAGGAAATACGG
+
CCCCCGGGGGGGGGGCGFFFGG7FGGGGFGDFGFFD8ECF+@FFGGGGEAGGGGG89F7FGGGGGDBBFGCEFFGGCEGFGGFCEF@+B<EFFGGGGGGFF,CF7>C,EF+@C+CC:7BFCGGGC:==8@FCEFDC,FEF7DFFC*B**>C9>>C,>7EBFFGDG8=GEEE=*5+<E+5*/::<5>FDF=9:C:9+>DCC5++*2:7**9:)/:DF>?**47*5)7CDD73;;(715)0-)).0<824*4))(-8)895)7(./)1**)(((0(,(((()0)-(-(()5(((,(()/))-(
@M02143:5:000000000-JT863:1:1101:18779:4932 2:N:0:44
CCTACGGGTGGCTGCAGCCAGGAATATTGGTCAATGGGCGCAAGCCTGACCCAGCAACACCATGTGGGCGATGAAGGCCTTCGGGTCGTAAAGCACTTTTCCCAGGGACGATGGTGACGGTACCTGGGGAATCAGCCCCGGCCAACTTCGGGCCAGCAGCCGCGGTAATACGAAGGGGGCTAGCGTTGCTCGGAATCACTGGGCGTAAAGGGCGCGTAGGCGGCGAGGTAAGCGCGCGGTGAAAGTCAGGAGCGCAAACCCGGAACGGCCGAGGGGAAGACGGGGGCCCACCACCGGA
+
C8C<BE@+C6@<C,C8C8,C9,,,,,;CC9,CFCF9E@F7FE7:F<F8,,C<FC8E<8,8B,,:9<,,,@C@FCFF,FFFG,C:@B7>4B<B<F,BF8?9C,5FFCFF7FE7BF?EBFGCFFEG,FFFGGG,,CBFFCCEGGGGGGGFGG+@7CEFGCGGGGDEE1@C;DCGFGGEC>C8CEGFC:7CG9;ECEG*9FFGGGGF3)1:CG:<*/)57@DDBD3>@)/7<*99*-)-0.5-7).9*-))/.)0(-))),)))())()2*)4(,)((((,(.0(((((())-(((((.)-
@M02143:5:000000000-JT863:1:1101:4873:4939 2:N:0:44
CCTACGGGTGGCTGCAGTGGGGAATCTTGGACAATGGGCGCAAGCCTGATCCAGCGACGCCGCGTGGGTGACGAAGGCCTTCGGGTTGTAAAGCCCTTTTCCTGGGGACGAAGCACTGACGGTACCCAGGGAGGAAGGCCCGGCTAACTACGTGCCAGCAGCCGCGGTAATACGGAGGGTGCGAGCGTTGTCCGGAATCACTGGGCGAAAAGGGCGCGTAGGAGGTCCAGTAAGCGTGTGGTGAAAGACCGGGGCTCAAACCCGGGTCGGCCGTGCAAACCGAGCAAATGGAATACCGTA
+
CCCCCEG:@FDFGGGGGGGFGGEGFG99FDEGGFFAFFGFEGGG?@EFFFDCFGGGCGGGEEC:=FFFFGGGGGGGEGFFGGGGGEFCFFFFGGGFFGGF9FCDFGGGDEGGGGGF88CDBFFGEBFGFGGCG@C:,F7,>CCGGDGEGDFEGF8*?D7?8C=C8BE8:E97>*=CEC=;=5EDCEE9:*9?GC7>)9CCFGFFGG5*9CC*155>>>:D93*8;7C4**10*.*3.88:B)4**62(71)),4:C3./**,093;55/,66BB6?(4.))((4((,)*..,)).=/4-1
@M02143:5:000000000-JT863:1:1101:16073:4963 2:N:0:44
CCTACGGGTGGCTGCAGTCGAGGATCTTCGGCAATGGGCGCAAGCCTGACCGAGCGACGCCGCGTGTGCGATGAAGGCCTTCGGGTTGTAAAGCACTGTCGAGGGGGGGGAAAGCCCGCAAGGGTCTGACCTATCCCTGGAGGAAGCACGGGCTAAGTTCGTGCCAGCAGCCGCGGTAAGACGAACCGTGCGAACGTTGTTCGGAATCACTGGGCTTAAAGGGCGCGTAGGCGGGTCTCCAAGTCAGTGGTGAAATCTTTCAGCGCAACAGGAAAAGTGCCGCTGATACTGGGGATCTCG
+
CCCCCGGGEGGGGGGGGGGGGGGGGGGGGGGGGGGGGGGGGGGGGGGGGGGGCGGGGGGGGGGGGGGGGG=D:FGGGGGFGGGGGFFGGGGGGGGGGG?FGDGGGGGGGGGGGGGGGGDCCGGG@C@FGGGGG<C?FFGGGGGGGF8FFGGGGGGEGFCFGEFEGGGGGGG5ECEGGGGGGGGGGG5DEGGGDECEDCD77@E>GD3+:6?FGGG<54=F>0105)//7<>4>>)().*59)3/*64.749<6<*2=4B6*)7D(02/1(3(84::4))*99;9(3-19)-5,2<30)).
@M02143:5:000000000-JT863:1:1101:13357:4985 2:N:0:44
CCTACGGGTGGCTGCAGTGGGGAATATTGCACAATGGGCGCAAGCCTGATGCAGCAACGCCGCGTGAGGGATGACGGCCTTCGGGTTGTAAACCTCTTTTAGCAGGGAAGAAGCGAGAGTGACGGTACCTGCAGAAAAAGCGCCGGCTAACTACGTGCCAGCAGCCGCGGTAATACGTAGGGTGCGAGCGTTGTCCGGAATCACTGGGCGTAAAGGGCGCGTAGGCGGTGCGATAAGCGTGCGGGGAAAGCCAGGGGCTCAACCCCGGGTCGGCCGTGCGGACTGTCCGCCCGGAACACTC
+
CCCCCGGGGGGGGGEGGFGGGGGGGGCGGGGGGGGGGGGGGGGGGGGGGGFGGGGFGGGGGGGGGGGGGGGGGGGGGGGDCFGEDGGGGGGGGGGGDGCEGFGGGGEGGEGGFCCFGGG@FDGGGGGGGGGGFGGGGDGGGEGGGGECGDGEFGGFGGGGGGGGGFCGGECE:?CEFCF5C=*9?5CGGGGDGG+ADCDG*3CF*:5FCD*95>GFBB@G01C@>45C)1.)0-046473)),5)473)47>0,<5)()0?25F?)555-(,511((-())(--8<)))(--(-()8(...
@M02143:5:000000000-JT863:1:1101:17797:5004 2:N:0:44
CCTACGGGGGGCTGCAGTAGGGAATCTTCCGCAATGGACGAAAGTCTGACGGAGCAACGCCGCGTGAGTGATGAAGGCTTTCGGGTCGTAAAACTCTGTTGTTAGGGAAGAATAAGTGCTAGTTGAATAAGCTGGCACCTTGACGGTACCTAACCAGAAAGCCACGGCTAACTACGTGCCAGCAGCCGCGGTAATACAGAGGGTGCGAGCGTTAATCGGATTTACTGGGCGTAAAGCGTGCGTAGGCGGCTTTTTAAGTCGGATGTGAAATCCCTGAACTTAACTTAGCAATTGCATTCG
+
CCCCCGGGGGGGGGGGGGGGGGGGGGGGGGGGGGGGGGGGGGGGGGGGGGGGGGGGGGGGGGGDFGGGGGGGGGGGGGGGGGGGGGGGGGGGFGCGCFGGGFC@GGGGGGGGGFGFGGGCGGGGGGGGGGGGGGGGGGGGGGGGGDGGGGGGGGGGGGGGGGGGGGEEEEFGGGFGCGGGGGGGGGGGGGGC8EGGGGGGGGG@GGGGDDEDDGGDFF@GBDGFFFGFFGFFFFFBFF>?@@6EEB?>52)<:267?28?30;C1)+3:<)60).).)5@?<A>A>>**.5<A2<@9A9<
@M02143:5:000000000-JT863:1:1101:17809:5135 2:N:0:44
CCTACGGGAGGCTGCAGTGGGGAATATTGCACAATGGGCGCAAGCCTGATCCAGCCATGCCGCGTGTGTGATGACGGCCTTTTGGTTGTAAAGCACTTTAAGCGAGGAGGAAGCTACTTGGATTGATCCTCTAGGATAGTGGACGTTACTCGCAGAATAAGCACCGGCTAACTCTGTGCCAGCAGCCGCGGTAATACAGAGGATGCGAGCGTTAATCGGCTTTACGGGGCGTAAAGCGAGCGTTGGCAGCTTTATAAGTCAGATCTGAAAACCCCGAGCATACATACAGAACTGCATTCAC
+
CCCCCGGGGGGG<FGGGGGGGGGGGGGGG,FGFFGGGDFG:BFFGGGGFG<EGGG7FCFGGGGGGG:FCFG,CE9FEGGGG9<CFGGGGGGF,<<EFGG<EFF@:FFGEF@,BD,<58,?EF9,,,9,9FE;FG9F,D,3,3,AC++,3,C8>>E>B,,;BFG6E8CCBEFG,5,57@,,549>,,4;EEC?E:7,+4+=0C*;**85/C522=*;:;>3,9CF4)/77))))-)-*)),8:-)5((.815*))1**)1**.*2(12+2-)(04((((()043)-))*/6)(.))1*-4))
@M02143:5:000000000-JT863:1:1101:14265:5144 2:N:0:44
CCTACGGGTGGCTGCAGTCGGGAATCTTGCGCAATGGGCGAAAGCCTGATCCAGCCATGCCGCGTGGGTGAAGAAGGCCTTCGGGTTGTAAAGCCCTTTCGGCTGGGACGAAAAGGTCCGTGTTAACACCACGGATCCATGACGGTACCAGCAGAAGAAGCACCGGCTAACTACGTGCCAGCAGCCGCGGTAATACGTAGGGTGCAAGCGTTAATCGGAATTACTGGGAGTAAAGCGCGCGTAGGTGGTTTGTTAAGTTGGATGTGAAATCCACGGGCTCAACCGGGGAACTGCATCCAA
+
CCCCCGGGGGGGGGGGGGGGGGGGGGGGGGGGGGGGGGGGGGGGGGGGGGGGGGGGGGGGGFGGFFGDGGGGGGGGGGGGGGGGGGGGGGGGGDGGGGGGGGGGGGGCGGGGGGGG<AFGEG=<FGFGGGFGGGGFDGFGGGGGGGFDGFGGGGGGCGFFC8F>ECGEGFGGGGDC6CFGGGGGGGGGGG5C5EFGG;9CCEG>DGGGGGEDGG*:3@:<(7???9GG475@F<8<BF:>>095))3:D?4@3,9:9:*9FF=*.8<CF<4:*40(-(476)31((-5)42.,).*1().
@M02143:5:000000000-JT863:1:1101:21253:5151 2:N:0:44
CCTACGGGTGGCTGCAGTGGGGAATCTTGCGCAATGGCCGAAAGGCTGACGCAGCGACGCCGCGTGGGGGATGACGGCCTTCGGGTTGTAAACCCCTGTTGCCCGGGACGAACAGCCGCTTTCGAGCGGCCTGACGGTACCGGGAGAATAAGCTCCGGCTAACTCCGTGCCAGCAGCCGCGGTAATACGGAGGGAGCTAGCGTTGTTCGGAATTACTGGGCGTAAAGCGCACGTAGGCGGCGTTGTAAGTTAGAGGTGAAAGCCCGGGGACCAACCCCGAAACTACCCTTACTACTGCATC
+
8,BCCC@:@@@CFFCC<EFGGGEBFGGEEECEGGECDDFGE@:@<ACFEFCCF>7CGGGGGGGDG:+FCCEGCFGG@@7CFFCE:4?:>BFGCCCD7>FDGGFGDFCGGDGGGGGFCEG7@CGEF7<FDEEG*@CFFG*<9CECGGGGFFGEG?CGGGGCEGG9<CE=/*8CCFGGGFECED77CCCCDDGGE55C)*:F+:*)1CFEDGGDFGCG=F?<:GD:3F*:@DFB).81>F>9>)4;D:4:7)*96<?GF64?*)0*-027<(,(0(-4,3100((.).()/3?().66*45))
@M02143:5:000000000-JT863:1:1101:20838:5164 2:N:0:44
CCTACGGGAGGCTGCAGTGGGGAATTGTTCACAATGGGCGCAAGCCTGATGACGCAACGCCGCGTGGGGGATGAAGGTCTTCGGATTGTAAACCCCTGTCGAACGGGACGAAAGACTCGCGAGCTAATCATCGCGAGAGTGACGGTACCGTTAAAGGAAGCCACGGCTAACTCTGTGCCAGCAGCCGCGGTAATACAGAGGGTGCGAGCGTTAATCGGATTTACTGGGCGTAAAGCGTGCGTAGGCGGCTTTTTAAGTCGGATGGAAAATCCCTGAGCTTAACTTAAGAATTGAATTCGAT
+
CCCCCGGGGGGGGFGGGFGGGDGGGGGGGGGGGFGGGGGGGGGGGGGGGGGGGGGGGGGDGGGGCFGGGGGGGGGGGGGGGFGGFCFFGGCFGGGGGFGGGGGFGGGGDCFFGGGCFCF7FEGGGFGGGGFFDDGEGGGCCFFGGEFEGG7BE>EFGGGGGGGGDEE8>F6EC9<<9ECGFF?<=EE):CDEEGGFFDC<5C:@GDD=CGEDGGGGFDED?FGF@FC<49.7>?*)773:5)-5B7;>F15774:69:*5@0)1()<EF:34)542.(.9@B)5:A96@AA)))6646()-
@M02143:5:000000000-JT863:1:1101:13284:5164 2:N:0:44
CCTACGGGGGGCAGCAGTGGGGAATCTTGCGCAATAGGCGAAAGCCTGACGCAGCGACACCGCGTGGGGGACGAAGGCCTTTCAGGTCGTAAACCCCTTTCGGCAGGGACGAAGCGACACCGTGACGGTACCTGCAGAAGAAGCCTCGGCTAACTCTGTGCCAGCAGCCGCGGTAATACAGAGGGTGCAAGCGTTGTTCGGAATTATTGGGCGTAAAGGGCGCGTAGGCGGTTCGGCAAGTCTCTAGTGAAATCCCAGGGCTCAACTCTGAGTCTGCTAGGGAAACTGCCGGGCTTGAGTT
+
CCCCCGGGGGGGGFGEGGGGGGGGGGGGGGGGGGGGGGGGGGGDGGGGGGGGGGGGGGGGGGGGGGGGGGGGGDGGGGGGGGGGGGFFGGGGFGGGGGGGGGDGGGGG7CEEFGGGGGGGGGC5FGEGGFGGGGGGGGGGGGGG>FFGGGCEFGCGC7CCFGGFF6AFFGDGE*CGFGGGGFFGGCE<??FGE==E9FFGGGGFF7C+*227C:C35@FD?:3:)7CD@5D>5:70>>D41=:F9AA-=67=)6)29)<:),<F<@7+*.-)1-5)6))*)..31()*9:,4(-,7)()-)
@M02143:5:000000000-JT863:1:1101:9539:5172 2:N:0:44
CCTACGGGGGGCAGCAGTGGGGAATCTTGCCCAATGGGCGAAAGCCTGAGGCAGCAACGCCGCGTGTGGGATGACGGCCCTCGGGTTGTAAACCACTTTCAGCAGGGACGAAATTGACGGTACCTGCAGAAGAAGCTCCGGCCAACTACGTGCCAGCAGCCGCGGTAATACGTAGGGGGCTAGCGTTGTCCGGAATCATTGGGCGTAAAGCGCGCGTAGGCGGCCCGGTAAGTCCGCCCAGAAAGTCCAGGGCTCAACCCTGGAAAGCGGGTGGATACTTCCGGGCTAGAACACGGAACAC
+
CCCCCGGGGGGGGGGGGGGGGGDGGGGGFGGGGGGEFGGGGGGDFGGGFGGGGDEGGGGGGGGGGGGGGGGGGGGGGGGGGGGGEGDGGGGGGGGGGGGGGGGGGGGGFGGEGGGGFGGG77FDFGGGGGGGGGGGFCFGGGGGGGGFGG6CFGGGFFCGGGG5:CEEGGGG+<CGEGG5EFFGGGGGGGGGGCE5FCCGFGF>DGCEGGG7DGGG>>5575DE>@375C)==4B<>)0(0)4?F<26F08)3.09*.7@F?:*(95:3(47B92)65)*/52,41;7..))(((.0-(((
@M02143:5:000000000-JT863:1:1101:15881:5173 2:N:0:44
CCTACGGGGGGCTGCAGTGGGGAATCTTGCGCAATGGGCGAAAGCCTGACGCAGCAACGCCGCGTGGGGGATGAAGGCTTTCGGGTTGTAAACCCCTTTCAGCAGGGACGAAGCGCAAGTGACGGTACCTGCAGAAGAAGCACCGGACAACTACGTGCCAGCAGCCGCGGCAATGCGTAAGGGGCGAGGGTTGTCCGGAAGTAGTGAGCGGAAAGGGCACGTAGGCGGACTGGAGCGGCGGGAGGGGAAACTAAAGGCTTAACGCTAGACCAGGCTCCAATACGGGCAAACCAAATGGAA
+
CCCCCGCGGEDDFGGGFGFGGGGGF9FGGGGGGEGFFF<BGGEGGGGFGEGGGGGGF,FGGGGGEGEEGGGGGFGGGGCFGFGFGGGGE9FG,?*=FFGGGGGCBFGG@FDG@*<:<CG@90CE/*:*:CEC680<8<:6ACE;E**:>E5:E+;*;@8:0:*8**1/*/*/88+0:***23*1?:*1*2128/<?DGGG*22=FC*+*15)):/9>))*457<)*95))0))4><>))(8545),((715*-))*/(0)/6**-75*2)5()((,.4,6*))(-(().(1((((*0),)
@M02143:5:000000000-JT863:1:1101:25832:5184 2:N:0:44
CCTACGGGGGGCTGCAGTGGGGAATATTGCACAATGGGCGAAAGCCTGATCCAGCCATGCCGCGTGGATGATGAAGGCCTTAGGGTTGTAAAATCCTTTCGGCGGGGAAGATAATGACGGTACCCGCAGAAGAAGCCCCGGCTAACTTCGTGCCAGCAGCCGCGGTAATACGAAGGGGGCTAGCGTTGCTCGGAATCACTGGGCGTAAAGCGCACGTAGGCGGATCTTTAAGTCAGGGGTGCAAGCCTGTGGCCCAACCACAGAATTGCCTTTGAAACTGAGGGTCCCTGACCAGCAAAA
+
CCCCCGGGGGGGGGGGGGGGGGGGGGGGGGGGGGGGGGGGGGGGGGGGGGGGGGGGGGGGGGGGGGG7DFGGGGGGGGGGGGGGGGGGGGGGGGGGGGGGGGGGGGGDF@FCFGGGGFGGGFGGF8>>>EFFCCCFGGCGEGEEFFGFGGDGGGE6EG8@CEGGDEGGCFGGGGGGGGEEGGGGGGGGGFGEDEEFF7FDFFGFGGDEFC9375CG4:FG2CC))5:CFC6=BDFAFFB()).**(-:4>F??()*)-83)45*2/+0:).6=AD))5.*/3:14.()*).(2),)0(((
@M02143:5:000000000-JT863:1:1101:13921:5233 2:N:0:44
CCTACGGGTGGCTGCAGCAAGGAATTTTGCGCAATGGGCGAAAGCCTGACGCAGCAACGCCGCGTGGGGGATGAAGGCCTTCGGGTTGTAAACCCCTTTTGCGAGGGAAGAAGATCTGACGGTACCTCGCGAATAAGCCACGGCTAACTACGTGCCAGCAGCCGCGGTAATACAGAGGGTGCAAGCGTTAATCGGAATTACTGGGCGTAAAGCGCGCGCAGGCGGACCGCCACGTGCCGTGTGACAAGCCACCGCTCAACGCTGGAGGGCCAGGGTACAAGCGCGGACTGACAGCAGGGA
+
CCCCCGGGGGGDGGGGGGGGGGGFFFCGGGGGGGGGGGGDGGGGGGFGGGDGGGGGGGGGGDGEGGGGDGGGGGGCFGCEGGGEFEEEGGGGGGEGGGGDFGGGGGGEGGFGGGAGFGDFGEGGGF,FEFCGGCFCGGGGGG::8BFGGGGGG:8C;EFG8<2:@8CECECCGGFCGFGCCDFFGGD<==F??FGEG:9CF:<?FFGGC5EFGGGGE@)79DG3><C/8C@3>9543@5(..29?96.<0>F(37)79=7)(0*(0**)124:60.(..**.((40(050)..3:5)(((
@M02143:5:000000000-JT863:1:1101:19193:5235 2:N:0:44
CCTACGGGTGGCTGCAGTGGGGAATATTGCGCAATGGGCGGAAGCCTGACGCAGCGACGCCGCGTGGGGGATGACGGCCTTCGGGTTGTAAACCTCTTTCAGCAGGGACGAAGCGGAAGTGACGGTACCTGCAGAAGAAGCACCGGCCAACTACGTGCCAGCAGCCGCGGTAATACGTAGGGTGCAAGCGTTGTCCGGAATTATTGGGCGTAAAGAGCGTGTAGGCGGTTCGGTAAGTCTGCCGTGAAAACCTGAGGCTCAACCCCGGGCTAGCGGTGGATAATCCCGGCCAATACGCCGG
+
CCCCCEGGGGGGGGGCCFGGGGGGGGGGGGGGEEGGFGGGCEGFGGGGGGGGGGGGGGGGGGGGGGGGGGGGGGGGGGGEFGG>FFGGGGGGGGGGGGGGGGGGGGGGGDGGGGGGGEGGGGGEGEGFFCDGGGGFGGCFGFGGEEGGGGGGFGGGGGGGGGGGG>8?*?:5CCEGF?FFDGCDEE+CGGDCCEFG<D5>:<?F*:6>*9E)97:7F@7<:DF4?=CG55>5745<@F=979<>70:<FFFE::F5>:FFFFF*4)*=9,(()40,2(,86)).)).)0((((()08((-(
@M02143:5:000000000-JT863:1:1101:17332:5236 2:N:0:44
CCTACGGGTGGCTGCAGTGGGGAATATTCGACAATGGGCGAAAGCCTGATCCAGCAACGCCGCGTGAGGGATGACGGCCTTCGGGTTGTAAACCTCTTTCAGTAGGGAAGAAGCGAAAGTGACGGTACCGGCAGAAGAAGCGCCGGCTAACTAAGTGCCGGCAGCCGCGGTAATGCGTAGGGCGCAAGCGTTATCCGGAATGATTGGGCGTAGAGAGGTCGTAGGCGGTTTGACGCGTCTGCCGTGAACGTCCGGGGCTCAACTTCGGAACCGCGGTGCGTACTGGCAAACTAGACAGAA
+
CCCCCGGG@FGGDGGGGG8FGGGGG,FG,;EFGGGGGCFG7FEGFGGG8F<C@FGGGGGGGGGGGGGG8CGGGGAFGCCGGFGG@E7FGGGGAFDGGAEC5EF,EDEGGGEFGA::C+@5EC?F73AFD+6@=<5>D,,@<7F*3**>>@C,,,65,,,**4:=*,**13**32++=8/*3**9C**/7CG5EEFFG3<>*++/7*7CFGG7)*:*0))*-1*0)*9C.95)*6>:5.)(58,75((-*()0((01.(0)*.0*)*2**--(.((-((()0(((.)3)*4:)-).**,.)
@M02143:5:000000000-JT863:1:1101:19626:5238 2:N:0:44
CCTACGGGCGGCTGCAGTCGGGAATTTTGCTCAATGGGCGAAAGCCTGAAGCAGCAACGCCGCGTGAGGGATGAAGGCCTTCGGGTTGTAAACCTCTTTTCTCAGGGACGATGATGACGGTACCTGAGGAATAAGCCACGGCTAACTACGTGCCAGCAGCCGCGGTAATACGTAGGTGGCAAGCTCGGTCCGGATTGACTGGGTGTAAAGAGCGCGCAGGGGGTCGGATAAGTCGAATGTGAAAGCTCCCGGCCCAACTGGGGGGGGTCATTCGATAACGTTCGACCCAAACGCAAGAAA
+
CCCCCCFGGGGGGGGGGGGGGGGGGGGGGGCGGGGGGGGGGGGDGGGGGGGGGGGGGGGGGGGGGGGCFGGGGGGGGGGGGGGGGGGGCGGGGGGGGGFGGGGGGGGGGGGGGGEGGGGGGGGG9FGGGFFCEGGGFGGGEGCEGGGGGGF>CFGGGGEGGGGGGCEGGFFFFGFGGGG6E?F<+5*2222:?C*:*7**<CF?*)20*:CFCGGD)8@3()9<3DDD3CFFF5:35)))*167*3))9:;:((.9>()9)03)(.::>44)*6)),(.).4:1:((8),.(-(()0.2(
@M02143:5:000000000-JT863:1:1101:18919:5239 2:N:0:44
CCTACGGGTGGCAGCAGTGGGGAATATTGCGCAATGGGCGGAAGCCTGACGCAGCGACGCCGCGTGGGGGATGACGGCCTTCGGGTTGTAAACCTCTTTCAGCAGGGACGAAGGTGACGTGTACCTGCAGAAGAAGCGCCGGCTAACTACGTGCCAGCAGCCGCGGTAATACGTAGGTGGCGAGCGTTGTCCGGATTTACTGGGCGTAAAGAGCGCGCAGGCGGTCGTTCAAGTCGCGTGTTAAAGCCCCCAGCTCCACTGGGGAGGGTCACGCCATAATGCACCACCCGAACGCAGG
+
CCCCCGGGGGGGGGGGGGGGGGFGGGGGGGGGGGGGGGGGGGGGGGGGGGDGGGEEEGGGFEGGGGGGGGGGGGGGGGGGGGGGGGGGGGGGGGGGGGGGGGGGGGEGGGGGGGGGGGGGGGGGGGGGGGGGGFGFG*<C@CFE7FFG9FGFGGGGGGGFGGGG>E85CFGGGGGGGEFGGGGG=?ED=EF?EEECDCCF+:6FCCCED3+:CCGD@>><;5)3)09)8F4@*)/()).,).)9*544::>),8)7).5*),))(0>CD:()).((().**..)(.(05(,4((1))(
@M02143:5:000000000-JT863:1:1101:17337:5254 2:N:0:44
CCTACGGGTGGCTGCAGTGGGGAATATTGGACAATGGGCGAAAGCCTGATCCAGCAACGCCGCGTGAGGGATGACGGCCTTCGGGTTGTAAACCTCTTTCAGTAGGGAAGAAGCGAAAGTGACGGTACCTGCAGAAGAAGCGCCGGCTAACTACGTGCCAGCAGCCGCGGTAATACGTAGGGCGCAAGCGTTATCCGGAATTATTGGGCGTAAAGAGCTCGTAGGCGGTTTGTCGCGTCTGCCGTGAAAGTACGGGGCTCAACTCCGGAACAGCGGGTGGTACGAGCAGACCAGAAGGATG
+
CCCCCGGGGGGGGGGGGGGGGGGGGGGGGGGGGGGGGGGGGGGGGGGGGGGGGGGGGGGGGGGGGGGGGGGGGGGGGGGGGGGGGGGGGGGGGGFGGEGGGGFGGGGDCFDFGGGGGGGFGGFGDEGGGGGGGGEGBFGGGGGGGGGGGGGGGGGD7EGFGGGGGGGDCEGGGFGGGFGFDGGD=EGDGEGECFFGGGDD5<<?7:==CDCDGGGGFFFG61>@5/)>>CDD).)-))03@=<EF9(4*)**.2553()092?C597**(-().43((-.0)),,(4))(,-4(())(.)(
@M02143:5:000000000-JT863:1:1101:8064:5254 2:N:0:44
CCTACGGGAGGCTGCAGCGAGGGATTTTCGGCAATGGGCGCAAGCCTGACCGAGCAACGCCGCGTGCGGGACGACGCCCTTCGGGGTGTAAACCGCTTTTCGGTGGGACGAGACTGACGGTACCACCGGAATAAGCCTCGGCTAACTACGTGCCAGCAGCCGCGGTAAGACGTAGGAGGCGAGCGTTGTCCGGAATTACTGGGCGGAAAGGGCGCGTAGGCGGCGCATTTAGTCAGGCGTGAAATTCCTGGGCCACACCTGGGGACAGCGCATGAGACGGGATTGCCAGAGGACCGAG
+
C<CCCGEGGCFGDFCFFFCGDGGGFGFFGGGGGGGGGGGGGEFGGFGFGGGGGGGG8FEGGEGGEEGGGDGC>@GGGGGGGGGGGCGGGGGDGG7FEEFGGGGCECGGGGCFGGFECFECFGDEGGGGGGGGGGGGGD7<*BB@FFF?8*=9CCC?4<CF418EDE5EC76181**CFGGCEDDC8:3:CFGGGG*9>FF?FFFC3)*)/*/**>D37BCDGG>5>C5):9/9:B9?47::B0@*4>9*))8((0*.4759:@3-;**/(2(725.))(5:((.()-1)(,-2-().(
@M02143:5:000000000-JT863:1:1101:15472:5281 2:N:0:44
CCTACGGGAGGCTGCAGAGGGGAATATTGCGCAATGGGCGAAAGCCTGATGCAGCGACGCCGCGTGAGGGATGACGGCCTTCGGGTTGTAAACCTCTTTCAGCAGGGAAGAAGCGAAAGTGACGGTACCTGCAGAAGAAGCGCCGGCTAACTACGTGCCAGCAGCCGCGGTAATACGTAGGGCGCGAGCGTTGTCCGGAATTATTGGGCGTAAAGAGCTCGTAGGCGGCTTGTCGCGTCGGGTGGTAAAGCCAGGGGCGTAACCACGGGTCCGCAGTCGATACGGGCCGGCCAAAGTTCGC
+
C<CCCFCEE7+@CFD@F,C@CC7FGF9FFF;FEGGFFDGGGG@FDGGGFGGGGFFCECGGGGGGGGDGGCFGEGDGGGGGFGGGGFGGGGGGGGFGG?FGGGFGGGGGGGGGGGGGGGGFFE9FGGGGGGGGGGGGGGGGGGG@EGGCG@CFGGGFGF7CFGF6@FEEGC=EGF9+=5ACGG*1?EGG=595:C:EGGGG5+<@DGG=4D*>CEGGFF9>?)*07=DDE3)7.472@).-))(55().9)00(4:3>()0),)*))*17,,(.7(((,())23103,))-27;(()/..,(
@M02143:5:000000000-JT863:1:1101:16600:5301 2:N:0:44
CCTACGGGCGGCTGCAGTGGGGAATATTGGACAATGGGCGAAAGCCTGATCCAGCAACGCCGCGTGAGGGATGACGGCCTTCGGGTTGTAAACCTCTTTCAGTAGGGACGAAGCGCAAGTGACGGTACTGGAAGAATAAGCACCGGCTAACTACGTGCCAGCAGCCGCGGTAATACGTAGGGTGCGAGCGCTAATCGGAATTATGGGGCGTAAAGCGCGCGCAGGTGGTTGCTTAAGTCTGATGTGAAAGCCCACGCCTCAACCCGGGGGGGGCATTAGAAAATGGGAAACTTGACTCAA
+
CCCCCGGGGGGGFGGGGGGGGGGGGGGGGGGGGGGGGGGGGGGGGGGGGGGGGGGEFGGGGGGGGGGGGGGGGGGGGGGDGGGGGGGGGGCFGGGGGGGGGG<DGFGGGGGGGCEGGGDEBFFFGGGFFDF73CFGGGGFCGGGCFCEGGGFFFE:FGG2:CE8F8EG8EC5*+>;F>@=CE63*?E<CE)2:5+<DD<//2<9**5*9C5><>>>7@DDBGGFFFGF)9)09AFFF9=)*1)0*).66<45((.)),.))4;*()*/)(4()--.4))1@2())),8)(.)6:7)/-).
@M02143:5:000000000-JT863:1:1101:25411:5316 2:N:0:44
CCTACGGGAGGCTGCAGTGGGGAATCTTGCACAATGGGGGAAACCCTGATGCAGCGACGCCGCGTGAGCGATGAAGCCCTTCGGGGTGTAAAGCTCTTTCGGCAGGAACGATAATGACGGTACCTGAAGAAGAAGCTGCGGCTAACTACGTGCCAGCAGCCGCGGTAATACGTAGGCAGCGAGCGTTGTTCGGAGTTACTGGGCGTAAAGGGCGCGTAGGCGGCTTTGTAAGTCGGGGGTGAAAGCCTGTGGCTCAAACACAGAATTGCCTTCGATACTGCATTGCTGCACACCGGAAG
+
CCCCCGGFGGGGGGGGGGGGGGGGGGGGGGGGGCGGGGGGGGGGGGGGFGGGGGGGGGGGGGGGGGGGGGECFFGGGGGGGGGGGGGGGFEGGGGGGGGGG7EGGGGGGGGGEGGGGGGGGGGGFGF8FGGGGGGGGGGGGGG7CGGCFGGGGGGGGGGGCGGGGGCEFGGGEGGG?+;8EGGGGGGGGGGCE=EGF7FFFFEFCD):7D7DGE:<73;7733>8B<FFG**0<B>FFDFEFFF?04:FFF::<F**)6>70>*49++*.4642(.(29*6):),))**((.4,(0)((
@M02143:5:000000000-JT863:1:1101:16612:5339 2:N:0:44
CCTACGGGAGGCTGCAGTGGGGAATATTGGACAATGGGCGCAAGCCTGATCCAGCAATTCCGCGTGGGTGAAGAAGGTCTTCGGATTGTAAAGCCCTTTCGGCGGGGACGATGATGACGGTACCTGACGAATAAGCCACGGCTAACTACGTGCCAGCAGCCGCGGTAATACGTAGGTGGCAAGCGTTGTCCGGATTTACTGGGCGTAAAGGGCGCGTAGGTGGCGGGTCAAGCGTGCGGTGAAAGCTCGGGGCTCAAACCCCAGGCGGCCGTGCGAACTGGCAGGGTCGAGCACTGTAGC
+
C@CCCGGCCGGGGFGEFFGGGGGGGGFFGGGGGGFFGGGEGGEFGGGGGGGGGGGGGGFGGGGG@CEEGGGFDGGGGGGGFGGGCCGGGFFGGGGGGGGGGGGCEEGGGGDCGGGGGGGGGGGGCFGGCCF7FEGGGFG7FEEEFGGGCECFGFD88CGGG5>>ECCE9CGG+B=>9?@CFFFF5;C35<>==:::6CC>EFFFD)>EGD97>C3C05>C:GGF>>D355=FFF<?EFF:DF>BF7)85>)57()*9)073(./()5>91,,01049((1)((-,(.)53(-,,)0/-))
@M02143:5:000000000-JT863:1:1101:26685:5340 2:N:0:44
CCTACGGGTGGCTGCAGTGGGGAATTTTCCGCAATGGGCGCAAGCCTGACGGAGTGACGCCGCGTGGGGGACGAAGGCCTTCGGGTCGTAAACCCCTGTCAGAGGGAAAGAAGGGGCCTTGAGTGAACTCAGGGTTCTGACGGTACCCTCAGAGGAAGCCCCGGCCAACTCTGTGCCAGCAGCCGCGGTACGACAGAGGGCGCAAGCGTTGTCCGGAATTATTGGGCGTAAAGAGCTCGTAGGCGTTTTGGCGCGTCTGCTGTTAAAACTCCAGGCTCAACCTGGGGCTTGCATTGGTGAC
+
BCCCCGGGGGGGGGGFGFD9FDEGGGGGGGGGFFFGGFFGFGGGGGGF8F,@@GG@FF@FGCFCCEE:FGDEGGC@:8<=FGD7FFCGG?EFGFBFGDFG9<EGCE+DFF<EF=E@FGGDFGGGGGGFFGGGGGGGGGGDGCEGCE?>9DFFFGC6,2D,;C8CEDCFGGFGGGFECCEECC=78EECC73C8>7=<CD*:5C3CCFD<CCD7CD::)>FFGGF?)9)75))/65<*75(0706:,30)()/(-7<:?>49.**)0<+*42,90(,3()951(4(44<B0(-))-*/.-).
@M02143:5:000000000-JT863:1:1101:19736:5342 2:N:0:44
CCTACGGGTGGCTGCAGTGGGGAATCTTGCGCAATGGGCGAAAGCCTGACGCAGCGACGCCGCGTGAGGGAAGAAGGCCTTCGGGTTGTAAACCTCTTTCAGGAGGGACGAGGCCACTCGGGTTAATAGCCCAGAGGGTGACGGTACCAGGAGAATAAGCCCCGGCTAACTTCGTGCCAGCAGCCGCGGTAATACGAAGGGGGCTAGCGTTGTTCGGAATCACTGGGCGTAAAGCGCAAGTAGGCGGAACTTTAAGTCAGAGGTGAAAGCCTGGAACTCAACTCCAAAACTGCCTTTGAT
+
CCCCCGGGGGGGGGGGGGGGGGGGGCGGGGGGGGGGGGGGGGGGGGGGGGGGGGGGGGGGGGGGFGFFFECGGGGGGGGGFGGGGGGGGFGGEGDFGFGGGGFFEGGGGGGGGGCFGEAFGG7+<FFGGGFGGG7FGGGGGGGGEGGGGGG*CFGCGFGGFGCGGG*;B?@+13*3CF+<CFCFFCC>EG5E<FFG<DD)7CG577CC)755<5>3>>5<7CDBFFGGFG:3<<=,)5791*6**,(()-/1-:F*7)9*/).049<F*,(.)(,(5))9??)-25(1<:))3()74).)
@M02143:5:000000000-JT863:1:1101:7092:5368 2:N:0:44
CCTACGGGCGGCTGCAGTGGGGAATATTGGACAATGGGCGCAAGCCTGATCCAGCCATGCCGCGTGAGTGATGAAGGCCTTAGGGTTGTAAAGCACTTTCGGCCGGAACGAAATCGCGCGGGTGAATATCCCGCGTGGATGACGGTACCGGAAGAAGAAGCACCGGCTAACTACGTGCCAGCAGCCGCGGTAATACGTAGGGTGCGAGCGTTAATCGGAATTACTGGGCGTCAAGCGTGCGCAGGCGGTTATGTAAGAAAAATGTGAAATCCCCGGGCACAAACTGGGAACTGACATTGTT
+
CCCCCGGFGGGGGGGGGGGGGGGGGGGGGGGGGGGGGGGGGGEGGGGGGGGGGGGGGGGGGGGGGGDGFGGGCFGFFGFGGGGGGGGGGGGEGGGGGCGGGGGDGGGGGGGGGGGGGGGGGDBFCFCFGGFGGGGGGGCCGGGEGGGGGGGDGGGGGGFGGGFGGGGEGFGGF6?C=FGFGFGGGFGGEGGG89C+/295AE7)9D579<EC*A:*7>5/4D77@/>4<C))74*.;>>:3@9.7-2>)3>1))/*9)/)),.>>*0<>))()2(34695.4(:))077??)))(/06).)
@M02143:5:000000000-JT863:1:1101:7110:5369 2:N:0:44
CCTACGGGCGGCTGCAGTGGGGAATATTGGACAATGGGCGCAAGCCTGATCCAGCCATGCCGCGTGAGTGATGAAGGCCTTAGGGTTGTAAAGCACTTTCGGCCGGAACGAAATCGCGCGGGTGAATATCCCGCGTGGATGACGGTACCGGAAGAAGAAGCACCGGCTAACTACGTGCCAGCAGCCGCGGTAATACGTAGGGTGCGAGCGTTAATCGGAATTACTGGGCGTAAAGCGTGCGCCGGCGGTTATGTAAGACAGATGTGAAATCCCAGGGCTCAACCTGGCAAACGCAATTGTT
+
CCCCCGGGGGGGGGGGGGFGGGFGGGGGGGGFGGGCFGGGGGGGGGGGGGGFFGGGEFEFFCFGFGGGFGGGGGGGGGGFFGFGGAF>FF9@FGGGGGGGGGGGGGFCGGCFG<DFECEGGGGGFGFA,@7@FGGGGGGC:7FGG7B:?EGCECFFG7FGGGFEEGGGCF8:CEE8F@CCFGC*2//)*:):CCEGGGDCGG65957C<DE3C5*:5)5927C*/99F)9)07:=)))7(5)())-4(0(>*<)7:961))4**.*0AF42(0))-,4.)*.2,(,()0.(((-3))))..
@M02143:5:000000000-JT863:1:1101:24427:5380 2:N:0:44
CCTACGGGTGGCTGCAGTGGGGAATATTGCGCAATGGGCGAAAGCCTGACGCAGCGACGCCGCGTGGGGGATGACGGCCTTCGGGTTGTAAACCTCTTTCAGTAGGGACGAAGCCTCACGGTGACGGTACCTACAGAAGAAGCACCGGCCAACTACGTGCCAGCAGCCGCGGTAATACGTAGGGTGCAAGCGTTGTCCGGAATTATTGGGCGTAAAGAGCTCGGAGGCGGTTCGTCGCGTCGGCTGTGAAATCCCGGAGCTCAAATCCGGGGTTGCATTCGATCATGGCGGACTTTAGTCT
+
CCCCCGGGFEGFGFGFGGGGGGDGGGGGGGGGGGGGGGGGGGGFGGFGGGGGDFGGEGGGGGDGFGCGGGCGGGGGGGGGDFGGFFGG@EGFFGGGFGGGFGGFFGGGGGGGDGGCGGGGG@<<AFG@FGGDE:7FFGF,FD7DF>EC>C@FGGFF*6,:BCCFC*8CBECG:C=EFD@FGCEGFE569?FGE55E>FGG*://C:D7=FCDC:3*//0*477)))/9>D5>@B5(73)(0<>38(4(06=*).6>)473@>@6)*96),(,)(-().)11-)(())*.(-4((.19):))
@M02143:5:000000000-JT863:1:1101:23858:5468 2:N:0:44
CCTACGGGAGGCTGCAGTGGGGAATATTGCGCAATGGGCGAAAGCCTGACGCAGCCACGCCGCGTGAGTGATGAAGGCCTTCGGGTTGTAAAGCTCTGTCGGGAGGGACGAAAGGCGCAAGCCTTGACGGTACCTCGCAAGAAAGCACCGGCTAACTCTGTGCCAGCAGCCGCGGTAATACAGAGGGTGCAAGCGTTGCTCGGATTTACTGGGCGTAAAGCGTGCGTAGGCGGCTTTTTAAGTCGGATGTGAAATCCATGAGCTTAACTTAGGAATTGCATTCGAAACTGGGAAGCTAG
+
CCCCCGGGGGGGGGGGGCFGGGGGGGGGGGGGGGGGGGGGGGGGGGGGGGGGGGGGGGGGGGGDGGGGGGGGCFGGGGGGGGGGGGGGGGFGGGGFFFGGGGGGDEEFGGG7FGGFGGGGGGGGFGGGDGCG>CCFFGFGG@G@FFGFGGGGGGGGFFCF@CFF9FG6CFGGCEC:EDGFG?FGFGGGGGG?FGGEDD<CCEG3CCGD**<CCFD<BDFC))9>>><<@G@BB0@06??B@=<=DB6004FF<4?G4)7**56C:@G+:68674:?7)46@)))6(4>*6(.32,7)67
@M02143:5:000000000-JT863:1:1101:22806:5502 2:N:0:44
CCTACGGGCGGCTGCAGTGGGGAATATTGCTCAATGGGCGAAAGCCTGATGCAGCGACGCCGCGTGAGGGATGACGGCCTTCGGGTTGTAAACCTCTTTCAGCAGGGAAGAAGCGAAAGTGACGGTACCTGCAGAAGAAGCGCCGGCTAACTACGTGCCAGCAGCCGCGGTCATACGTAGGGTGCGAGCGTTGTCCGGAATTACTGGGCGTAAAGGGCTCGTAGGTGGCCAACTAAGTCAGACGTGAAAACCCTCCTCTTAACCGGGGAACTGCGTCTGACACTGGATGGCTTGACTTCGG
+
CCCCCGGGGDGGGGGGGD@FFGEGGGGGF9,;CEFGGGGGGCGCGFGF,CFGGGCECGEGGGGGED@:ECCFFFGGGGGG8ECCC<FFGFGG<FFGGFEFFCGDFGG+D:>EFFG7CCDFFFF<C3<FFFA,@7F:FGG:CC7FEGC87C,=;:5B7789?CCGFFDGE=:*C9+;;:E=C5C3::*>EED5*2:CDD3)*3<*?0*/9<E3>5?757)919*8B?6DFG9.53?7:466**.;0,42/)0<:0>*).09/)9*-)2*91:)0.(,,((1*522)(417(4,42106)-((
@M02143:5:000000000-JT863:1:1101:19220:5513 2:N:0:44
CCTACGGGTGGCTGCAGTGGGGAATATTGCGCTAATGCGCGAAAGCGTGACGCAGCGACGCCGCGTGCGGGATGAAGGCCCTCGGGTCGTAAACCGCTTTCGCCAGGGACGAAGCGAGAGTGACGGTACCTGGAGAAGAAGTCCCGGCTAACTACGTGCCAGCAGCCGCGGTAATACGTAGGGTGCAAGCGTTGTCCGGAATTATTGGGCGTAAAGAGCTCGTAGGCGGTTTGTTGCGTCGGCTGGGAAAACCCGCGGCTCAACCCCGGGGCTTCCTTCGCGACGCACAAACTATCAACTT
+
CCCCCGGGGGGGGGGGGGGGGGGGGGGGAFGGGGGGGD@C::F@FFFFFDGGGGEG@FGGFG@CEBBGGGGGGGFFFFGGGGGGGC<FGGGCFFF@GC+>=CGGDFGGGFGGDCCGGDGGDF?FDEFGGGC,<FFCCFC:,@FFGGCG@E7E@FC547BE9BFGDGFEGGC*:CFGGG395E=2/80?FF9*;7:EDDGDG5CF>FFGG<7)5:C>FFFF35))08*)7)78>8::F3>0)8,0)((./4.7(45)0().8,*04)2*/((,)(())).))--,(((0.(,.)..*/-(.-
@M02143:5:000000000-JT863:1:1101:19806:5527 2:N:0:44
CCTACGGGTGGCTGCAGTGGGGAATATTGCACAATGGGGGCAACCCTGATGCAGCGACGCCGCGTGAGCGATGAAGCCCTTCGGGGTGTAAAGCTCTTTCAGCAGGGACGATAATGACGGTACCTGCAGAAGAAGCTGCGGCTAACTACGTGCCAGCAGCCGCGGTAATACGTAGGCAGCGAGCGTTGTTCGGAGTTACTGGGCGTAAAGCGTGCGTAGGCGGCGGGCAATGTCTGGTGTGAAATCTCCCGGCTTAAATGGGAGGGGGCGCCGGAAACGGGGCTGCACGATCGCGGGAT
+
CCCCCGGEFGGFFEEGGEAF-@CFCFEGGFFGFGEFGGGGGGGGGGGCFFGGGFFECGGGGGG@FGDFGGEFEGGGGFG=BEFCGC=CBACFFGDEF9EGGFDEBDFGGGDEEGGGGFGGGGGGGGFFGCGGGGGGG?FGGDC7;FC9DEFGGGFGGGGGGEGGGCE=FGGF@98CCFEC=>EGE=EDECFGGGG57CG>CFGFG7<5CGCDDC3D)777?DC>EF3C)*9=@:*:?95<>66*99<AF:)53(0**)1//8F*,0*2)1-()(((((-3>;(3(,()0(((((())4(
@M02143:5:000000000-JT863:1:1101:11053:5534 2:N:0:44
CCTACGGGAGGCTGCAGTAGGGAATTTTCCACAATGGGCGAAAGCCTGATGCAGCAACGCCGCGTGCAGGATGAATGCCTTCGGGTTGTAAACTGCTTTTATATGTGACGAATATGACGGTAGCATATGAACAAGGATCGTCTAACTACGTGCAAGCAGCCCCGGTAATACGCAGGTGGCCACCGTTATCCGGAATTACTGGGCGTAAAGCGCACGCAGGCGGTCTGTAAAGTTTGACGTCAAACCTCACGGCTTCACTGGGAAAGGTCCTTGAAAACCGGCAGACTTACGCCGCAAAGA
+
CCCCCFGGGGGGGGGGGGFEFG@FG8FGCDAFGGGGGGGGGFGGGGGGGF<,CFG,CCFC7@FGGGGGGFGGGGA,FGGGGG,FE8F=F?FGC,<E,CFF9,59,,C?E7+>,B<5BFG7+A4?A9A?<,7,C,=F8,,3,@6+3C=,,+86=3@9>,,3@++>3BE69,3@*33@3,@C@1*4@;CCF7CGGD5*22C7:CFFGD):<+=DC=:)...)3D3))592*286/)048B)()0(9*3(,)()51-8*1)*1715*()*2*)))1.)).,(.0421(()/*)(-1(())(((
@M02143:5:000000000-JT863:1:1101:25158:5545 2:N:0:44
CCTACGGGGGGCTGCAGTGGGGAATATTGGACCATGGACGAAAGCCTGATGCAGCCATGCCGCGTGTATGGAGAAGGCCTGTTGGTTGTAAAGCACTTTAAGCGAGGAGGAGGCTACCGAGATTAATACTCTTGGATAGTGGACGTTACTCGCAGAATAAGCACCGGCTAACTCTGTTCCAGCAGCCGCGGTACTACCGAGGTTGCGAGCGTTAATCGGATTTACTGGGCGTAAAGCGTGATTAGGCGGCTTTTTAAGTTGGTTGTTAAATCCCTGAGCTTTATTTAAGAATTACCGTCT
+
CCCCC@CCC7C@CFGFGF?--@::99C5C,,B,+BFC,58@F7F,B<B<9,,B5,4,C<,,43@F=E,38,,,,>,B<DF+>,><FCFE9,B,<>>F@F9@@E@******:*>*,@:3<:FDFF;C@;,,?FBC,<<F7C,8,CEGDGG99*478C8BFCG79C*::EE8+7:+<:++:9E76CCFEGGCDEG*+<**/*5::74CGGGGDCCE*:F:)C:DFFB4:*)77>3-766374))./6)0(71>>85?7))9*=0)1-0*3:)56),.).((1/).)6:4**))66))*)-,(
@M02143:5:000000000-JT863:1:1101:12192:5568 2:N:0:44
CCTACGGGAGGCTGCAGTGGGGAATATTGGACAATGGGCGAAAGCCTGATCCAGCAATGCCGCGTGAGTGATGAAGGCCTTAGGGTTGTAAACCTCTTTTCTCGGGGAAGAACACAATGACGGTACCCGAGGAATAAGGACCGGCTAACTACGTGCCAGCAGCCGCGGTAATACGTAGGGTCCGAGCGTTGTCCGGAGTTACTGGGCGTAAAGAGCGCGCAGGCGGTGGCGTTCGCCAGGCGTGAAAGCCCCCGGCCCAACCGGGGAGGGTCGTCGGGAACCGGTAGACTTGAGGGCCGCC
+
CCCCCGGGDCGGGGGGFDFGGGGGFGGGGGGGGGGGGGGGGGEGGGGGGGGGFGGGGGGFGGGGGGGGGGGGGGGFFFFGGGGGGGGGGGGGFGGFGGGGFFGGGGGGGGGBFFFGFFGDF@FCFEFF>@CEEGFDEGGGCFDECFCCFGGGGG6>CGFCB6CGEGEEEGE@F?FE6,?CFFFG=E5CEGGG7@=C*2/7@C@AFD*:9<*9C+943;391)7>);)/)*).)()(0).()0,0.4A)).8;125>3(.556539:/*14(,7,:6;90)0(-(((-**..-.)())(,-(
@M02143:5:000000000-JT863:1:1101:11224:5572 2:N:0:44
CCTACGGGCGGCTGCAGTGGGGAATATTGCGCAATGGACGAAAGTCTGACGCAGCAACGCCGCGTGAGGGATGACGGCCTTCGGGTTGTAAACCTCTTTCAGCAGGGACGAAGCGAGAGTGACGGTACCTAGCGGAAAGAGGCGGGTAACTACGTGCCAGCACCAGCGGTAATACGTAGGCCTCGAGCGTTATCCGGATTTATTGGGCGTAAAGAGCGTGTAGGAGGCTTCGCAAGTCTTTGGTTAAAGAACAACGCCAAACGGTGGGAGAGCCGAGGAAACTGCGGATACGGAAGAGTGT
+
CCCCCGGGGGGCGGGGGFGGGGGGGFGGFGGGGGGGGGGGGGGGGGGGGGGGGGGGGGGGGGGGGGGGGGGGGGGGGGGGFGFGGGGGGGGGGGGGGGGGGGGGGGGGGGGGGGGGGGGFFGGGGGGGGGGGGGGGGGGGFGGGGGGDF+,BC:*BFFGEGGGCFFGGG*C*0CFGFGCEGG+9=EG:GE<EE?FE<CDD9E97FDCCG>C3CCFC)))18DC47FD/)*775:D21//)9@7).6-:/6))4(0)83)58()3-7E**4(-0((-((-7@?.-4465)()-4(,))(.))
@M02143:5:000000000-JT863:1:1101:10093:5591 2:N:0:44
CCTACGGGTGGCTGCAGTGGGGAATATTGGACAATGGGCGGAAGCCTGATCCAGCAACGCCGCGTGAGTGATGAAGGCCTTCGGGTCGTAAAGCTCTGTCGGAGGGAACGAATGCTCCCCGGGTTAACAGCCCGGCGAGGTGACGGTACCCTCAAAGGAAGCACCGGCTAACTCTGTGCCAGCAGCCGCGGTAATACAGAGGGTGCAAGCGTTGTTCGGAATCATTGGGCGTAAAGGGCGTGTAGGCGGATAGTTGCGACGCCTGTGAAAGCCCAAGGCTCCACCTCCGGTCTTCCGTCGC
+
CCCCCCFE@F:CEFGGFCCFGDDCFGGGGFGGGGFFFFGG@B@:FFFD8EGGFFCFGGGF@FGE>B==FC,CF<EGFCCFFGEDD=FFEGGGFFE8FFGFCEC7FC:EFEEFGGGGGGGG7EECCFGGGDGFGGC*@>>CFFFGGGEFGCGEFF:C2=C26,>F;:C58CCC>CF9<BCCCGGD6<FGG=)**19:*:>0<*/)9*6<*7:775CFFE)7(*9@F9*75*7.025<93),.>-5@).()())..0*/())0()2(*+3:))()-(,((-/0(5(.(,))--4()-*..,((
@M02143:5:000000000-JT863:1:1101:18539:5596 2:N:0:44
CCTACGGGTGGCTGCAGTAGGGAATCTTCGGCAATGGACGAAAGTCTGACCGAGCAACGCCGCGTGAGTGATGAAGGATTTCGGATCGTAAAACTCTGTTGTCAGAGAAGAACGTTGCATAGAGTGGACAATGATGCAAGTGACGGTATCTAACCATAAAGGGACGGCTAACTACGTGCCAGCAGCCGCGTTAATACGTCGGTGGCAAGCGTTGTCCAGATTTATGGGTCGAAAGGCGCTCGCCGGTGGTTCGATGCGTCGATAGTGAAAGCCCCAGACTCAAAAGAGGAGTGTCATGCTC
+
CCCCCFGFEGGGGGGGGG<EFGGGGFGGC,@FGEGEGFFGCFGGGGGGGF@+:FF:FF7FECE@=:B:,C<,C5,5C,,CCFDGC::CFG,9@F=EFGFGE,,@?,EFFFGGF744A+:CCA,C:E4,,,A,,7,,,>FFBF9DEG67+>,>EG=,,83,@9+,:3+5*587DE:>:>:CFGC7,,4C7E/:A*,1=50**32./*0?**=9/*/+21/>)*2*1*009*))),)(0)7(8)()033()()*((0*7(873()*(1AC76)15-(-((-/6?,..(())((((..**))-.
@M02143:5:000000000-JT863:1:1101:24464:5604 2:N:0:44
CCTACGGGTGGCTGCAGCCAGGAATCTTGGGCAATGGGCGAAAGCCTGACCCAGCAACACCGTGTGGGCGATGAAGGCCTTCGGGTCGTAAAGCCCTGTTGATAGGGACGAAGGGCGAAGGGTTAATAGCCCCTAGCCTGGCGGTACCTTTCGAGGAAGCCACGGCTAACTACGTGCCAGCAGCCGCGGTAATACGTAGGGGTCGAGCGGTGTCCGGATGTATGGGGCGTGAAGGGCGGGTGGGCGGTGGGGTAAGTTTGTCGTGAAATCCAGTGCGTAAACCACGGGCGTGCGACTGAT
+
CCCCCGGGFGGGGGGGGGACFGGFDGDEGEE,EDCF8FD:+6+@,EECCFCCFGC,CEECFF,CF7@:CFC:=FGGFFF8EFFDC=:F@FGG<F4FC<F?AD,@<EEE7=+6+=C77@+=:+6>FAGEC:ADEGGGF,C>+,@+8848=3EE@:DC*33B,,4>E:8C,,>=<E,<*:18:,,8=:ED=>D*>97C;CG3C8*.1)/*7):C762CD5)).:7*5)3*)))08))-))),7)-:570()-5>2-)98)9*5).*(0:CC4()6))-(-())-,(-:2.542-((()),.6
@M02143:5:000000000-JT863:1:1101:25080:5606 2:N:0:44
CCTACGGGAGGCTGCAGTGGGGAATCTTGGACAATGGGCGAAAGCCTGATCCAGCGACGCCGCGTGGGTGACGAAGGCCTTCGGGTTGTAAACCTCTGTCAGGAGGGAAGAATGGCCGGGGGAGGAAATGCCTCTGGTTTGACGGTACCTGAGGAAGAAGCCACGGCTAACTACGTGCCAGCAGCCGCGGTAATACGTAGGAGGCAAGCGTTGTCCGGATTTACTGGGCGTAAAGAGCGTGTAGGCGGTGAGCTAAGTCTGACTTTAAATCTCCGAGCACAACTCGGATGGGTCGGTGGC
+
CCCCCGGGGGGGGGGGFGGGGGGDGGGGGGGDGGGGFGGGGGGGGGGGGGGGGGGGGGGGGFGGCEGDGGGGGDCFGGGGGFGCGGGGGGFDGGGGGGGGGGCFEEGD?CFG<FFEFDFEDGGDFG:FGGGGGCCEGCGFFCFFEGGEF9CFGFFFDFFGG88CEEGGGGGGFGGGGGFFCCGGGCEGGGG5CG7CGG4<5CG:537CCDEGCG>>>D@DBG*7@F*975757165F4@9@D(9?B(6<150(:F76<9@F)**.*<7><664)49(,()704:>1(.;>8(..())(((
@M02143:5:000000000-JT863:1:1101:4552:5609 2:N:0:44
CCTACGGGGGGCTGCAGTGGGGAATATTGGACAATGGGCGCAAGCCTGATCCAGCAATGCCGCGTGGGTGAAGAAGGTCTTCGGATTGTAAAGCCCTTTCGGCGGGGACGATGATGACGGTACCCGCAGAAGAAGCCCCGGCTAACTTCGTGCCAGCAGCCGCGGTCATACGAAGGGGGCTAGCGTTGCTCGGAATTACTGGGCGGAAAGGGCGAGTAGGCGGCTCTGTTAGTCAGGCGGGTAAGCCCTGCTCTCCACCTTGGGAATGCGCTTGATACGGCGGGGTTTTCGAGCACACGCC
+
ACCCCGEGGGGGGGGGGGGFGGGGGGFGGGFGGGG<FFCGGGGGGGGGFGGGGGGEFGGGGGGGGGGGGG7FGGGGGFGFGGGGCFFGG;FGGGGGGGGGCGGCEFDCEGGDGGFGGC*8CCEGFEGGGGGC?CFCCFGDEE*8<8EGG>AFGFF6@C*2A:CCC**;03@F@***:>=EE*:D*;C3*+?5C*>CF:7DG?C49)1:<C**9*)1)7B7)/17).*:7**97)06:F3(.)-672:6):)).)65BBF4).)*,)03*((-)-(46<:)0(((,(()))-(3(,))((((
@M02143:5:000000000-JT863:1:1101:26146:5636 2:N:0:44
CCTACGGGTGGCTGCAGTGGGGAATATTGGACAATGGGCGCAAGCCTGATCCAGCAATGCCGCGTGAGTGATGAAGGCCTTCGGGTTGTAAAGCCCTTTCGGCGGGGACGATGGTGACGGTACCCGCAGAAGAAGCCCCGGCCAACTTCGTGCCAGCAGCCGCGGTAATACGAAGGGGGCTAGCGTTGCTCGGAATCACTGGGCGGAAAGGGCGCGTAGGCGGCCCGGCAAGTCCGGCGTGAAATCCCCGGGATCCACCCGGGGGCAGCGCTGGACACTGCGGTGGTGGCGGACGGTG
+
CCCCCGGGGGGFCCEFGGGGGGCFEFGGGFGGF@EF8FFEEEFDFFEFFGFGFGFFGGGGGGEEGGGGGGDGGGFEGGGGGGEGEFGGEGFGGGGGGGGGGGGGGGGFGFEGGDGGGGGC<FGDEEEEEGGGGGGGFGDECGGGGGGGGECGGGGGFG@FGGGCGEGGGFGG*A8CEGGGGC5CE8CGGCFEGGGGDC4:FF*57)75DGDDGECG>:BD27CBD@CD3)))*)*(0))(00(8@<0>:>E)(,.00(.)565C()***(((0(((.(,**(4((((00(,-(((758
@M02143:5:000000000-JT863:1:1101:23954:5637 2:N:0:44
CCTACGGGCGGCTGCAGTGGGGAATCTTGCGCAATGCGCGAAAGCGTGACGCAGCAACGCCGCGTGAGGGATGACGGCCTTCGGGTTGTAAACCTCTTTCAGTACCGACGAAGCGCCGATGATGGTGGTGACGGTAGGTACAGAAGAAGCACCGGCCAACTACGTGCCAGCAGCCGCGGTAATACGTAGGGTGCGAGCGTTGTCCGGAATTATTGGGCGTAAAGGGCCCGTAGGCGGTTTGTCCGGTCGGGAGTGACAACACCGGACTTAACTCGGTTCTTTCTTTCCATACTGTCCTACC
+
CCCCCGGGGGG:CCFGGGGGGGGGFGGGFGEGGGGGGGGGGGDFGGGGGFEGGGEGGGGGGGGG+FEGGGGGGGGGGGGGGG?FGGGGGFFGGFGGGGGGFGG9FG+:FFCFE>CCE7CB@,@F9BECFFFEGEGGGGG9C;FC8F6:<E7FGGEEGCCEG8ECC6CF9EFCCEGEE8CCEECFGDFGGD<CEG**)7/>7*7=CCC*9F?*:E7C>@;DF3FFF>D*.75.)-6(7.585).*)(-4@B:@(-.:*.0)),>30)*:C4-)*.(((,37=).4<AF4/-.1-:-9))..,
@M02143:5:000000000-JT863:1:1101:23428:5647 2:N:0:44
CCTACGGGTGGCTGCAGCCGCGGTAAGACAGAGGTGCCAAGCGTTAGGCGGAATCACTGGGCTTAAAGCGTGTGTAGGCGGAATTGTAAGTACCTTGTGAAATCCCACGGCTCAACCGTGGAACTGCTTGGTATACTGCTTTTCTTGAGCCACTTAGGGGCTGTCGGAACAAACGGTGGAGCGGTGAAATGCGTAGATATCGTTTGGAACGCCAACGGTGAAAACAGACAGCTGGGAGTGTGCTGACGCTGAGACACGAAAGCCAAGGGAGCGAACGGAATGAGAAACCCTGGTAATC
+
CCCCCGGGGGGGGGGGGGGGGGGGGGGGGGGGGGGGGGGGGGGGEGGGGGGGGGGGGGGGGGGGGGGGGGCGGGGGGGGGGGCFGGGGGGGGGGGGGGGGGGGGFFGGGGGGGGGGGGEGGGGGGGGGGGGGGGGGGGGGGGGGGGGGGGGGGGGGGEGGGDE:EGGGGGGGGGGCCFGFGFEGGGGGGCGGGGGGGCFGFGGFFDGGGF5CGGGGEFDF8*>FFFCC:FFF??FBF@DB?B9?6)(451<342=<5175)()71.A*5:(3.213(8(5>)5)-)()03.(-5)/*)
@M02143:5:000000000-JT863:1:1101:26133:5649 2:N:0:44
CCTACGGGTGGCTGCAGTGGGGAATCTTGGACAATGGGCGCAAGCCTGATCCAGCAATGCCGCGTGAGTGATGAAGGCCTTCGGGTTGTAAAGCTCTTTCGGCGGGGAAGATTGTGCCGGTGCCTACCGAATCAGCCCCGGCCGATGTCGTACCAGCCACCGCTGGCATACTAATGGGGAGCGCGTTCGGCGGTACGTCTGTGGCAAGCGGGCGCGGGAGCGGCCGGGCGAATCAGGAGGGAAGGCGCTGGCGTCCGTCCGGTGTATACGGCTGAAGCGTCAGATACGCCTGACTCCGAC
+
CCCCCDGC7FGGGGGGGGFGGDCGG,CE,@@FC<FFGGF7FGCFGGGGGG<<,CFEC,9CFFGGGGCGEFC?CACCE,6EFG?F+F,C=EA<EF9FG9F9+++8F++8+=F,,CFG9,+@3++3,:8<*****7,,7*6*F8F74*46;,*,6<<F7*******11**++>++B+992*****)*1****)22/****/9C<+)**2*1C*)/*)))))/(/)0.)19>735)(*)))0())())(,,)-73(()1)(0))(.)(/02*(((.,()))(00(())))))(((,()0)-,-
@M02143:5:000000000-JT863:1:1101:19925:5657 2:N:0:44
CCTACGGGAGGCTGCAGTGGGGAATATTGCACAATGGGCGAAAGCCTGATGCAGCAACGCCGCGTGCGGGATGACGGCCTTCGGGTTGTAAACCGCTTTCAGTTCCGACGAAGCGCAAGTGACGGTAGGAACAGAAGAAGGACCGGCCAACTACGTGCCAGCAGCCGCGGTGATACGTAGGGTCCGAGCGTTGTCCGGAATTATTGGGCGTAAAGCGCGCGCAGGTGGTTTCTTAAGTCTGAGGTGAAAGCCCACGGCTCAACCCAGGAGGGTCATTGGAAAATGGGAGAATTGAGTGCAC
+
CCCCCGGGGGGGGGGGGFGGGG,CFGGGGGGGGGGGGGGGGGGGGGGGGGGGGGGGGGGGGGGGGGGGGGGGGGGCGGGGGGGGGGGGGGGGEGDGGGFGGGAFFAEGGGGGGGGGGGGGGGGGGFFGGDFFGGGGGGGGGGGGGGGGGGGGGGG>FGGGGGGDGGGGGGGGGGGGGGC5=E?CFEGGGGD=EGGGGD<CCEC?DGDFGGE3CE>FEFFD99C>DFGGD5)4@9666*1)00)))448=6:7640950>5=<5*()2:*(,,).46>)56F),444:F70()),6*136-)
@M02143:5:000000000-JT863:1:1101:22210:5658 2:N:0:44
CCTACGGGAGGCTGCAGTCGGGAATTTTGCGCAATGGACGAAAGTCTGACGCAGCAACGCCGCGTGAGGGATGAAGGCCTTCGGGTTGTAAACCTCTTTTCTCAGGGACGATGATGACGGTACCTGAGGAAGAAGCCACGGCTAACTACGTGCCAGCAGCCGCGGTAATACGTAGGTGGCAAGCGTTGTCCGGATTTACTGGGCGTAAAGAGCGCGCAGGCGGTCGTGCAAGTCTGCCGTGAAAACCTGAGGCTCAACCTCGGGCGTGCGGTGGATACTGCCGGGCCAGAGGACGGACAA
+
CCCCCGGGGGGGGGGGGGGGGGGGGGGGGGGGGGGGGGGGGGGGGGGGGGGGGGGGGGGGGGGGGGGGGGGGGGGGGGGGGGGGGGGGGGFGGGGGGGGGGGGGGGGGGGGGGGGGGGGGGGGGGGGFFGGGGGGGGGGGGGGGGGGGGDFGGGGGGGGGGGGGGEGCCFGGEFGGGGGGGGGGEEGGGGGGGGG=C>FFGGGFGCDCFC?<FE39DFFDBDG3>B)9>FFF=A=<=@>235<FF:B151772(7*1(0/0())-0:C*16(.4<B)))0941-(,(0)(.(.,-))((.
@M02143:5:000000000-JT863:1:1101:21647:5675 2:N:0:44
CCTACGGGAGGCTGCAGTGGGGGATATTGCACAATGGGCGCACGCCTGATGCAGCGACGCCGCGTGAGGGGTGACGGCCTTCGGGTTGTAAACCTCTATCAGAAGGGAAGAAGCGAAAGTGACGGTACCTGCAGAAGAAGCGCCGGCTAACTACGTGCCAGCCGCCGCGGTAATACAGAGGGTGCGAGCGTTGTCCGGAATCACTGGGCGTCAAGGGCGCGTGGGCGGTCTCTTAAGCGTGTGGTGCAAGCCGGGGGCTCAACTCCGGTGCGGCCTTGCAAACGGGCGACCGGGCGCGTGT
+
C<C<,,8+,@+,,;,,,6=6-6++6,,,C@CFE,,,C,,++7+@@CFD,:EAF66++6@:>F:4@::FFG+B==ECCCF@<EFGG8=:?<5E?F<?F,<AFF,C<3+BFGFCCGD@+8=>A<FEGGGGCFFGGE9:FE:CFBEDD<E@EC,;E,;CBGCE,**3B*/:8?E5;;<CF:+3C51*885)*:/:CCCFDDD3/++0:*5=FGG)5/7D7)))())0.7/77D3@F2@2@?><5<1)03)5*.8>(,)9)(.0*))0.6C5)(-2)2((,.49*)(((-(.)(,,(4()0(-((
@M02143:5:000000000-JT863:1:1101:6772:5685 2:N:0:44
CCTACGGGCGGCTGCAGTGGGGAATATTGGACAATGGGCGAAAGCCTGATCCAGCAACGCCGCGTGAGGGATGACGGCCTTCGGGTTGTAAACCTCTTTCAGCAGGGACGAAGCGAAAGTGACGGTACCCGCAGAAGAAGCCCCGGCCAACTTCGTGCCAGCAGCCGCGGTAATACGAAGGGGGCTAGCGTTGCTCGGAATGACTGGGCGTAACGGGCGCGTAGGCGGCACCGCGCGGTCGGGCGGGAAAGTTCCGGGCCCCACCCGGGGACGGCCCCCGAGACCGCCGGGATGGCGCCCC
+
CCCCCGGGGGGGGGGGGGGGGGGGGGGGGGGGGGGGGGGGGGGGGGGGGGGGGGGGFGGGGGGGGGEGFGGGGGGGGGGGGGFGGGGGGGGGGGCFGAFFGGGGGFGGGGGDGGGGCFGGGDFGGFGDGGGGGGFGGFEGF>CFECGGDCFF9FEBFGGGGGFCFEGGGDE*;CE78*88CGCC5:*9CEDGCEFG3<1778?FC>FFGCECC**9)7DDFGD5599D3))8:(045859)793<0((50)*).91<9:)8(0967CGD44>3,(,(-())(,((3(0)-(((,-.5((((
@M02143:5:000000000-JT863:1:1101:18359:5687 2:N:0:44
CCTACGGGGGGCTGCAGTCGGGAATTTTGCGCAATGGACGAAAGTCTGACGCAGCAACGCCGCGTGAGGGATGACGGCCTTCGGGTTGTAAACCTCTTTTGTCAGGGACGATGATGACGGTACCTGACGAATAAGCCACGGCTAACTACGTGCCAGCAGCCGCGGTAATACGTAGGTGGCAAGCGTTGTCCGGATTTACTGGGCGTAAAGAGCGCGCAGGCGGTCGTTCAAGTCGCGTGTGAAAGCCCCCGGATCAACTGGGGAGGGTCACGCGATACTGCTCAACCCGAAGGCAGGAAA
+
CCCCCGGGGGGGGGGGGGGGGGGGGGGGGGGGGEGGGGGGGGGGGGGGGGGGGGGGGGGGGGGGGGGGGGGGGGGGGGGGFEGGGGCFEGGGGGGGGGGGGGGGGGGGGGGGGGGGGGGGGGGGGGFGGGGCFGGGGGGGGGDGGGGGGGGGGGGGGGGGGGGGGEGGGGGG@FGCGCFGGGGGGGGDGCFEGG=56FG:CGFFGDDGCFGGGGGG>EFD>CD0>@59@FFF9A36BEF(>FDFFB1:E>3>((09)4*))1:79EGC7380710(,()*9))),44>)4(-(.(0),,(
@M02143:5:000000000-JT863:1:1101:20499:5726 2:N:0:44
CCTACGGGGGGCAGCAGTGGGGAATATTGCACAATGGGCGCAAGCCTGATGCAGCGACGCCGCGTGAGGGATGACGGCCTTCGGGTTGTAAACCTCTTTCAGTAGGGAAGAAGCGAAAGTGACGGTACCTGCAGAAGAAGCGCCGGCTAACTACGTGCCAGCAGCCGCGGTAATACGTCGGGCGCACGCGTTATCCGGAATTATTGGGCGTAAAGAGCTCGTAGGCGGTGTGTCGCGTCGGCCGTGAAGCTCCGGGGCTCAACTCCAGATCTGCGGTGGTTACGGGACGGCACGAGGGAGT
+
CCCCCFGGGGGGGGGGGGGGGGGGG9FGFGGGGGGGGGGGGGGGGGGGGGGGGGGGGGGGGGGEFG:FDGGGGGGGGGGGGGGGGGGGGGGGGGGGGGGGGGGGGGGGGGGGGGGGEGGCFGGGGGGEGGGGGGF:FG?FCEDEGGGGEFGCFGECGGGGGGGGGGGGGECEGGGGGC*:CGGGGG*>EGCEG=FGGG>DC8E4*76CFGC73:CF)794:9CF@4>5@).<FAB65:>())-0.,-4*))0(1:9)(0.62F720+2:<:)9<1122>))-)4-(-))(-3(-37)(((-
@M02143:5:000000000-JT863:1:1101:27192:5727 2:N:0:44
CCTCCGGGTGGCTGCAGTTGGGAATCTTGCGCTCTGGGCGACAGCCTGACGCCGCGCCCCCTCGTGGGGCCTCCCTCGTTTCGGCTTTTCCCCCCCTGTTGTCCGGGCCGCCCTTCCTCTTTCTCGCGGCTTGCCGGTCCCGTGTGCGGCCGCCCCGGCTACCTCTTTGCCAGCCTCCGCGGTCCTCCCGCGGCCGCGCGCGTTTTCCTTGCTCCCTTGCCGTCCCGGCCTCGTCGGCGCCCGGTGCCGCCCCTGTTTGCCTCCCGCGTCGCCCCCCCGTGTCGCTCCGAGCTCCCACCCC
+
@CCC,@:CF+C@EG7F8C,C-@8FGGGGGGEG+8@EECDCFDE7CDDE@FCFG@C++@6@+7BFGGB::,4?,BBB,844:?@C+9=<=F,5B=:FF@>,5,:B:=++@7+5++@C:,3,,,3,,3>77**1*14<*1*<<8*44*2**4*8B*282*:CC2;90:0000+33*/*:1*;**2)/++755)*/1:*11)/:8:)1/2<:*+**<*9)*)*()1.5)1))1)05()()))())())((()())-()**))*/)0*-)*2),(()((,31(0742(((,))-(-()()7(((-
@M02143:5:000000000-JT863:1:1101:7296:5738 2:N:0:44
CCTACGGGTGGCAGCAGTGGGGAATATTGGACAATGGGCGAAAGCCTGATCCAGCCATGCCGCGTGTGTGAAGAAGGTCTTCGGATTGTAAAGCACTTTAAGTTGGGAGGAAGGGCAGTAAGCGAATACCTTGCTGTTTTGACGTTACCGACAGAATAAGCACCGGCTAACTCTGTGCCAGCAGCCGCGGTAATACAGAGGGTGCAAGCGTTAATCGGAATTACTGGGCGTAAAGCGCGCGTAGGTGGTTTGTTACGTTGAATGTGAAATCCCCGGGCTCAACCTGGGAACTGCACCCAA
+
CCCCCGGEGGGGGGGGGGGGGEGGGGGGGGGGGGGGGGGGGGGGGGGGGGGFCFGGFGGGGGGGGE@FGGGGGGFFGGFGGGGGGCDGGGGGFGGGGGGGGC@EFGGGGGGGGGGGEGFFGGGGEGGGGFFGGGFGFGFGGGGGGDEEFGGGE>8DGGGGFGG?EGGE5EG9EAAEGGGEC7FGG:CCE=7CGFGGF7:8FEGE:FFFGGG35C>+:>BD?F78@+*15757>(9AF5:2>:(7).41)()0.290),)).6=D9=<FF)68)424,((.*.,(,80.8(())).))4<:
@M02143:5:000000000-JT863:1:1101:9503:5806 2:N:0:44
CCTACGGGAGGCTGCAGTGGGGAATATTGCACAATGGGCGCAAGCCTGATGCAGCGACGCCGCGTGAGGGATGACGGCCTTCGGGTTGTAAACCTCTTTCACCATTGACGAAGCTGTGCCCTTGGTGGGTGTGGTGACGGTAGGTGGGGAAGAAGCACCGGCCAACTACGTGCCAGCAGCCGCGGTAATACGTAGGGTGCGAGCGTTGTCCGGAATTATTGGGCCTAAAGAGCGCGTAGGCGGATAGTTGCGTCGGCTGGGTAAACCTTAGGCCCAACCTCAGGCCCGCAACAGACACCA
+
CCCCCGGGGGGGFGGFGGGGGGGGGGGGFGAGGGGGGGGGGGG+FGGGGGGGGGGGGGEGGGGGEGGGEEGGDFGDGGGGGGFFDEF>FGGGGGGGGGGGFCFFFFFGGGGD@FFGFGGGGGGGGDFED:BFCGG73@CF7@FDFGGGGEFCCGGFC785:ED*=CFGG80,4CFFF*AFGGDCEC5C??FGGC5>*997ECEEC5C=9:CDC*7*9*1;<45)))297*15?()-)80347())(()1)9)49))845).(19)9*7*6)))((-3--00(..48()0(((.(().311
@M02143:5:000000000-JT863:1:1101:9873:5840 2:N:0:44
CCTACGGGCGGCTGCAGTGGGGAATATTGCACAATGGGCGGAAGCCTGATGCAGCGACGCCGCGTGAGCGATGAAGCCCTTCGGGGTGTAAAGCTCTTTCAGCAGGGACGATAATGACGGTACCTGCAGAAGAAGCTGCGGCTAACTACGTGCCAGCAGCCGCGGTAATACGTAGGGGCCGAGCGTTGTCCGGAGTTATTGGGCGTAAAGCGCGCGCAGGCGGCCTCGCGCGCCCGCCGTGAAAGCCCCCCGCTTCACCGGGGCGGGTCGTCGGGGCAGGGCAGGCTTCAGGCTATCACGG
+
CCCCCDFGGGGGGGGFGGGGGGGGGGGGGGGGGGFGGGGGGGGGGGGFGGFGGFGGGGGGGGFEGGGGGGGGEGGGGGGBBEDCFGEC7,CFAFEGGGGGGFGGEGGGGGGGGGGGGGGDG@FGFGGGDFGFFGGGGCGBEECGFGFFGGG6FCCFFGGFGDGGGGGGGGGG6AE8CGGGGGGDEEE719CGC5559C7C?CFFGGDEF795CED33>BDB5DE:)93))))04B4).)(00(0/.86>;)830)**)9).2))-0>53((-.((,((()0-41(-())))-((,*0)),(
@M02143:5:000000000-JT863:1:1101:4506:5850 2:N:0:44
CCTACGGGCGGCTGCAGTGGGGAATCTTGCGCAATGGACGAAAGTCTGACGCAGCCACGCCGCGTGAGTGAAGAAGGCCTTCGGGTTGTAAAGCTCTGTCGGGCGGGACGAAAAAGCATATGGCTCATACCCATGTGCTCTGACGGTACCGCCAAAGGAAGCACCGGCTAACTTCGTGCCAGCAGCCGCGGTAAGACAGAGGGGGCAAGAGTTGTCCGGATTGACTGGGCGTCCAGCACGCGCAGGCGGCCGGTTATGTGCTGGGGGACACTCCACAGCTCAACCGTCGGCCGACCCGTTT
+
-ACCCFGGGGDGGGGGFGGGGGCGGGGGFGDGGEGCE,CEGG,CFGGGFGGGGEGEFGGGGEFGGG7CFFFGGDFFGF8FGFFGG,FFGF,??EFGGGGGGDFE:FGCEEG*CEDFDGFGGGCC7CGGGGGGGFGG,@@FFGFCCFEGEFGGGGGCE9769EFC@C?C5CFGF?FEGGGFGGGDGFC55E<CEGGGGFD<FDGB3)7*9**2*+2:=ED:6**9@40>54>7)7B0).54))4>711682>7;2>*6)9=*)**()*213())()3,(2<@)4(((()0(-(((4)0,,.(
@M02143:5:000000000-JT863:1:1101:8253:5853 2:N:0:44
CCTACGGGTGGCTGCAGTGGGGAATTTTGCGCAATGGGGGAAACCCTGACGCAGCAACGCCGCGTGGAGGATGAAGTCCCTTGGGACGTAAACTCCTTTCGACCGGGACGATTATGACGGTACCCGCAGAAGAAGCCCCGGCTAACTACGTGCCAGCAGCCGCGGTAATACGTAGGTGGCAAGCGTTATCCGGAATTATTGGGCGTAAAGCGCGCGCAGGTGGTTTGTTAAGTTGAATGTGAAATCCCCGGGCTCAACCTGGGAACTGCATAAAAAACTGACTAACTACACTATGCAATC
+
CCCCCGGGGGGGGGGGGGGGGGGGGGGGGGGGGGGGGFEGGGGGGGGGGGGGGGGGGGGGGEGGGGGGGGGGCFGGGGGGGFFGGGGGGGGGGGGGGGGGGGGGGGGGGGG7FCFGGGGGGGCFGGGGGGGGGGFGGFGGGGGGDGGFFEBBFCFDFCFGGGGGGEGGGGGGGC8C1?FFF6E3=C*9*<CGEEGGGGGFGFC57C5CC7F<<CDD:@DD0<3>F4*08;B67<@<7=F6=?AFF947FF3779:*91)0;<>F>>62*52)*.4<(-)*15)))()*/5(..:4**)))
@M02143:5:000000000-JT863:1:1101:15110:5879 2:N:0:44
CCTACGGGAGGCTGCAGTGGGGAATATTGGACAATGGGCGCAAGCCTGATCCAGCAATGCCGCGTGAGTGATGAAGGCCTTCGGGTTGTAAAGCTCTTTCGTCCGCGACGATAATGACGGTACCAGCAGAATAAGCACCGGCAAACTCTGTGCCAGCAGCCGCGGTAATACAGAGGGTGCAAGCGTTAATCGGAGTTACTGGGCGTAAAGGGCGCGTAGGCGGTCAGATGTGAGTGATGTGAAAGCCCTGGGCGTAACCTGGGAAGAGCATCGCGAACAATTTGACGGAAGTAAAAAATA
+
CCCCCGGGGGGGGGGFGGGGGGGGGGGFGFGGGGGGGGGGGGGGGGGGGGGGGGGGGGGGGGGGFFGGGGGGGGGGGGGGGGGGDFDGCEFGGGGGGGGGGGGGGGGGGGGGGGGGGGGGGFGGGGGGGGGGGGGCFGFCCC@FGGGGFDFFGGGGGGGGGGGGGEEG;EEGFGGGDG:5CF?CEEEGGFFCEGD/>>FGCFFFDDDE>FEGGGDG8>BD<DD7).7?*>?6/:/5FFFFFF<?=?02)())4(0934448<55,<*2*.,))(((-(()*)))..())(-).-:=*((.
@M02143:5:000000000-JT863:1:1101:26076:5882 2:N:0:44
CCTACGGGTGGCTGCAGTAGGGAATCTTCCGCAATGGACGAAAGTCTGACGGAGCAACGCCGCGTGAGTGATGAAGGCTTTCGGGTCGTAAAACTCTGTTGTTAGGGAAGAACAAGTGCTAGTTGAATAAGCTGGCACCTTGACGGTACCTAACCAGAAAGCCACGGCTAACTACGTGCCAGCAGCCGCGGTAATACGTAGGGTGCAAGCGTTGTCCGGCATTATTGTGCGTAAAGCGCTCGTAGGCGGTCTGTCGCGTCGGCTGTGAAATCCCGAGGCTCAACCTCAGGTCTGCACTCGC
+
CCCCCGGGGGGGGGGFGGGGGGGGFFGGGGGGGGGGGGGGGFDGGGGGGGGGGGGGGGGGGGGGGGGGGGGGGGGGGGGGGFFGGFGGGGGGGGGGGGGGGFGGGGGGGGGGGGGGGFFGGGGGGGGGGGGGGGGGGGGGGGGGGGGGGGGGGGGGFGGGGGGFGGGE8A879DFEG,DFCCGF6@FGECGEDCFF7**;CEC.93C9><57D=7FCB3)490*9BG*9>@EE:@<*7)(77(0<08(5,))4.@/3(0)01:C9;<ED<)./,261((5:?7(343)04404:<F)).,(
@M02143:5:000000000-JT863:1:1101:19242:5892 2:N:0:44
CCTACGGGTGGCTGCAGTGCAAGGGACTGGGATTAGATACCCTAGTAGTC
+
CCCCCGGGGGGGGGGGGGGGGGGGGGGGGGGGGGGGGGGGGGGGGGGGGG
@M02143:5:000000000-JT863:1:1101:15325:5903 2:N:0:44
CCTACGGGGGGCAGCAGTGGGGAATATTGCGCAATGGGCGAAAGCCTGACGCAGCGACGCCGCGTGAGGGATGAAGGCCTTCGGGTTGTAAACCTCTTTCAGCGCCGAAGAAGCGAAAGTGACGGTACCTGCAGAAGAAGCGCCGGCTAACTACGTGCCAGCAGCCGCGGTAATACGTAGGGCGCAAGCGTTATCCGGAATTATTGGGCGTAAAGAGCTCGTAGGCGGTTTGTCGCGTCTGCCGTGAAAGTCCGGGGCTCAACTCCGGATATGCGGTGGGTACGGGCAGACAAGAGCGATG
+
CCCCCGGGGGGGEGGGGFFFFEGGGGGGGGGGGGGGGGGGGGGGGGGGGGGGGGGGGGGGGGGGFGGGGGGGGGGGGGGGGGGGGGGGGGGGGGGGGGGGGGGGGGFGGGGGGGGGGGGGGGGGGEGEGGGGGGGGGGGGGGGGGGGGGGGGGFGCFGFGGGGGGGGDGGCEG9FGGAFGGGGGGGGGGGGG==EEGD3C*<96:FDFGGGDGGGG@F6<399>>@GG575D:4@:EDB:3@87.714=<4*61>15(7)6)0:)955<:()/.((,,(0.4><114<)(.((.2))(-3(
@M02143:5:000000000-JT863:1:1101:16783:5906 2:N:0:44
CCTACGGGTGGCAGCAGTAGGGAATATTGCACAATGGGCGCCAGCCTGATGCAGCGACGCCGCGTGGGCGATGACGGACTTCGGGTTGTACACCTCTTCCGGCCCCGACGAAGCGTGAGTGACGGCAGGGGTAGACGATGCACCGGCCAACTACGTGCCAGCAGCCGCGGCAACACGCAGGGCGCGAGCGTTGTCCGGACGCACCGGTCGCATAGCTCAGGCAGCCAGTCCCGCGGGCCGCGCCCGAAAACCCACCGCACAACTGGGGCGAGGCGCGGCGGCCGACGGGCAAGTCAGAGGC
+
CCCCCGGG@FGG?FGGGECCFE,C@6,6,C@,@C,;,C,+8+7+:9C,,;;,;F8+CFGGG:CF==7F,4C+,,CF7?=+,<++4,44B?,C59<FC?,B8@@E7>>:3@FB+@FFC>+:<DFC7+5>**5351@,>***>2DF7FG8::FFGGC*4*B<:**2=**3B=*75*;*A***/**)2*///11:*:FC37*)**1.)))*)/*1*1:>**6*(07))0*/)*0).4)()))-.)())-(,)(07((7*)()0)(0*()***((()(((((())(,-((())((-(.)*0))((
@M02143:5:000000000-JT863:1:1101:25514:5953 2:N:0:44
CCTACGGGAGGCTGCAGTGGGGAATATTGGACAATGGGCGCAAGCCTGATCCAGCCATGCCGCGTGAGTGATGAAGGCCCTAGGGTTGTAAAGCTCTTTCACCGGTGAAGATAATGACGGTAACCGGAGAAGAAGCCCCGGCTAACTTCGTGCCAGCAGCCGCGGTAATACGAAGGGGGCTAGCGTTGTTCGGAATCACTGGGCGTAAAGGGCGCGTAGGCGGCCACGCGCGGGCGGGCGTGGAAGTCCCGGGCTCAACCCGGGGACGGCGCCCGAGACGGCGGGGCAGGAGGGCAGGG
+
C@CCCGGDGGGGGGGGGGGGGGGGGGGGGGGGGGGFGGGGGGGGGGGGGGGGGGGGGGGGGGGGGGGGGGGCGGGGGGGDF?DGFGGEGGFGGGFGGGGGGGGGGGG7FGGGGGGFGGGGGGGGDEFGGGGGGGGGGF7CFGGGGGGGGGCGEGGGGGFGGGGGG5CE;D7F:FGGGGGDGGGGG*:C:FFGG=5C479FCGGAD95C5>F95C3<5>><2<)00)7<7C))>0)3>3),)5(7*42-=)0),(0//..))-0>6)*19-(()-((32()7(((-(,0)((,(,(.71(
@M02143:5:000000000-JT863:1:1101:8669:5969 2:N:0:44
CCTACGGGGGGCTGCAGTGGGGAATATTGGACAATGGGCGAAAGCCTGATCCAGCCATGCCGCGTGTGTGAAGAAGGTCTTCGGATTGTAAAGCACTTTAAGTTGGGAGGAAGGGCATTAACCTAATACGTTAGTGTTTTGACGTTACCGACAGAATAAGCACCGGCTAACTCTGTGCCAGCAGCCGCGGTAATACAGAGGGTGCAAGCGTTAAACGGAATTACTGGGCGTAAAGCGCGCGTAGGGGGGTTGTTAAGTTGAATGTGAAATCCCCGGGACAAACCTGGGAACCGAATCACA
+
CCCCCGGGGGGGGGGGGGGGGGEFFGFGGGGGGGDFFGGGGGGGGFFGFGGFFGFGFEGEGGGGGDGGGGGGGGGGGGGGGGGGGGGGGGGGGGGGFCCFFGCFGFEGGGGGCGGEG,?FFFFCGGFFEGBCFGEF@FFGCEGGCCC7CEGGEEGGFEGGGGFEGCEGGGFCEGEEGFGEF=FG*;CDEG9CGGG7CFG<C;5<CCCC7D7DGG*:B>BG?FFF?6*9>38>BBF>D3:1).477(46)4)82197=)179<=*)/<FG><:6(990(()03(((.()05((,(4)0),5
@M02143:5:000000000-JT863:1:1101:16374:5988 2:N:0:44
CCTACGGGTGGCTGCGAACAATTAGATTAGATACCCTTGTAGTC
+
CCCCCGGGGGDGGGGGGGGGGGGGGGGGGGGGGGGGGGGGGGGG
@M02143:5:000000000-JT863:1:1101:4845:5999 2:N:0:44
CCTACGGGTGGCAGCAGTGGGGAATCTTGCCCAATGGGCGAAAGCCTGAGGCAGCAACGCCGCGTGAGGGATGACGGCCCTCGGGTTGTAAACCACTTTCAGTAGGGACGAAATTGACGGTACCTACAGAAGAAGCTCCGGCCAACTACGTGCCAGCAGCCGCGGTAATACGTAGGTCCCGAGCGTTGTCCGGATTTATTGGGCGTAAAGCGAGCGCAGGTGGTTTAATAAGGCTGATGTAAAAGGCAGTGGCACAACCATTGTGTGCAATGGAAACGGTTCAACTTCAGTGAAGACATG
+
CCCCCGGG:FG,6BCGGCFCF7,BF<CF,,,ECFFEFC,C7@FFFE<F,,C,BCG,:FG:+:@F+@,86BF,B<CC7>+=BEBF=FEGGGGG?EF<F9?EFG,A?F@,FGD+BBB<F,B>8FCGGA@FFAFFGGGF:FFGGE>FGGFCFD<DFCF?CFFGF>BCEG5:;EEC1?C51+<8*/:C8::97+@CDC*:9:::+AC45CD:F>+)9*9C::5)(97)077:4;F4*(),7B*)115=9((4544)2(6*5:356.12))2+2).8))823(-83().-5)/1)-)--)*0,))
@M02143:5:000000000-JT863:1:1101:12747:6018 2:N:0:44
CCTACGGGTGGCTGCAGTGGGGAATATTGGACAATGGGCGGAAGCCTGATCCAGCAACGCCGCGTGAGGGATGACGGCCTTCGGGTTGTAAACCTCTTTCAGCACAGACGAAGCTGCCGCTACGTGTGGTGGTGGTGACGGTATGTGCAGAAGAAGCACCGGCCAACTAAGTGCCAGCAGCCGCGGTAATACGTAGGTGGCAAGCGTTGTCCGGAAGTATTGGGCGTAAAGGGCTCGAAGGCGGTTTCTTAAGTCTGATGTGAAAGCCACCGGCTCAACAGGGGAGGGTCATTGAAACATG
+
CCCCCGGGGGGGGGGGGGGGGGGGGGGGGGGGGGGGGGGGDGGEGGGFGGGGGGGGGGGGGGGGEGGGGGGGGGGGGGGDFFGGGGGGGGGGGGFGGGGGG9BFGGGGGEGGFF,BFGGGCGGG@FFFGFFGGGG<C9,>FCFEFGGGGGGGGGGGGGGFG5CGEFGGG,1,4<>>FGGFFGGGG81CG+;9FEGGG>FGDC?FFG**9/<FDED3)<@06CF5>E)97C?F:(.45).,07,<)((6*-*=6)9786***.9>9@*2*.3053(-5<:*).34(3(07,4.-4)19)()(
@M02143:5:000000000-JT863:1:1101:17674:6023 2:N:0:44
CCTACGGGAGGCTGCAGTGGGGAATCTTGCACAATGCGCGAAAGCGTGATGCAGCAACGCCGCGTGGGGGAAGAAGGCCTTCGGGTTGTAAACCTCTTTCAGCAGGGAAGAAGCGAAAGTGACGGTACCTGCAGAAGAAGCACCGGCTAACTACGTGCCAGCAGCCGCGGTAATACAGAGGGTGCAAGCGTTAATCGGAATTACTGGGCGTAAAGCGCGCGTAGGTGGTTTGTTAAGTTGGATGTGAAATCCACGGGCTCAACCTGGGAACTGCATTCAAAACTGACTAAAAAAATGAGGG
+
CCCCCGGGGGGGGGGGGGGGGGGGGGGGGGGGGGGGGGGGGGGGGEEGGGGGGGGGGGGGGGGGGGGGGGGGGGGGGGGFGGGGGGGGGGGGGGGGGGFGGGFFGGGGCGFGFFGGGGGFFGGGGGGGGGGGGGGGGGGFGGGEGGGGGGGFGGGGDGGGGGGGGGGDGGGGG9++02+AFGCG=8CFGDDEGG+<CDD*:FFBFGDFC3>DGFCDBB>D6)1<D9DC59F@71@<B*997))/9-6<9486),)104)76<@CBFGCC?B:F2>)4-59941:.-,**))))(()*.)((
@M02143:5:000000000-JT863:1:1101:22829:6058 2:N:0:44
CCTACGGGTGGCAGCAGTGGGGAATATTGGACAATGGGCGGAAGCCTGATCCAGCAACGCCGCGTGCGGGATGACGGCCTTCGGGTTGTAAACCTCTTTCAGTACCGACGAAGCGCCGATGATGGTGGTGACGGTAGGTACAGAAGACGCACCGGACAACTACGTGCCAGCAGCCGCGGTCATGCATAGGGCGCAAGCGTCGTCCGCATCCCTTCGCCGTAAAGCGCGCGCAGGTGGTCCGTCTCGTCGTCCGTGAAAGGCTCCGACACAACCGCGCACGTTCGTCCATTCCAGCCGGACC
+
@,A,B@FCFF@FGECGG,@@CFGGG9FFG9CC@<FGGG8FGGGEDGGD,E9FEFGC,C:FE77:@C7FGG7:FF,C:CB=FFGGE,=C?,CEDFCGGG,BF9AFDFG7>+>=+:FG7B@+@F,737>>FCAF@<5:CGG9C;C9,<:,>:B5=F*:CED5B?FG88F5;CF*<8*18*?C5:C*+++2++**/*:59D<7**:5C7)**)+**2*1.859,1969)>7))357(.())/.802)),4:),))3()*06=))(0*-)**9734),(,32()0(((,(-)/)-.-)(0)((,(
@M02143:5:000000000-JT863:1:1101:13900:6064 2:N:0:44
CCTACGGGGGGCTGCAGTGGGGAATATTGCGCAATGGGCGGAAGCCTGACGCAGCGACGCCGCGTGGGGGATGACGGCCTTCGGGTTGTAAACCTCTTTCGGCCCCGACGAAGCGAGAGAGACGGTAGGGGTAGAAGAAGCACCGGCTAACTCTGTGCCAGCAGCCGCGGTAATACAGAGGGTGCAAGCGTTAAGCGGAATTACTGGGCGTAAAGCGCGCGTAGGTGGATTGTTAAGGTTAATGTGAAACCCACGGGCTAACCCTGGGAAACACATCCAAAACTATCAAGCCAAACTATGG
+
CCCCCGGGGGGGGGGGFEFGGGGGFGDGGGDGGGGFEGGG:>FEGFGGGGGFGGGGGGGGGGGG>FGGGGGGGGFEEDG7CFFGCFCEGGCGFGGGG:<AFBCE>EEGCGGGEC8*2:C*;C8CEEFGFD5AEGFGE6<6<CF>EEGGGDC9E+<<EFGFGC66CFE8EC8:E+C9CFGEFCCGD6?CFGG*1A0+957/:+<@G74549579FC*7:3)79<3<6CF)9=>*68<**0)11.7*.62=)07815<363)0()*(.2*>:((),..215?638:)))1/),,8(.)*.).)
@M02143:5:000000000-JT863:1:1101:25306:6071 2:N:0:44
CCTACGGGAGGCTGCAGTCGAGGATCTTCTGCAATGGGCGCAAGCCTGACAGAGCGACGCCGCGTGGGGGACGAAGGCCTTTCAGGTCGTAAACCCCTTTCGGCAGGGACGAAGCGACACCGTGACGGTACCTGCAGAAGAAGCCTCGGCTAACTACGTGCCAGCAGCCGCGGTAACACGTAGGAGGCGAGCGTTGGCCGGAATCATTGGGAGTAAAGAGCGCGCAGGCGGGTTGGCAAGGCGGGTGTGAAATGCCGGGGCTCAACCCCGTGACTGCAGTCGATACGGTCAGGCTAGTGGG
+
CCCCCGGGGGGGGGGGGFEEEGFEFGGFGEGGGEGGFGGGGCE@FGGGGFFFEGGG7@FEGGGGGGGG7FCCEEGEGGGFGGGGGGFCG:FGGGFG:FFEGECCFFGGG7FDEFGCFDEG7FFGFFGGEFGBAC,DFF75,?:>>DEEDEGCEC;CFE88E8FG>CCC*=EGD*:C?;FEAFG<+27CG575?*:***9CG*:)2C*377***10CFB=*,9<7;B<<8<:))2)14?=1)89>E3;1>>9=A)9403>@)-07<;=5C>??5<A4(.(160:<<>())-4(4(./))..(
@M02143:5:000000000-JT863:1:1101:8650:6073 2:N:0:44
CCTACGGGTGGCAGCAGTGGGGAATATTGCGCAATGGGCGGAAGCCTGACGCAGCGACGCCGCGTGGGGGATGACGGCCTTCGGGTTGTAAACCTCTTTCAGCTTCGACGAAGCCTTCGGGTGACGGTAGGAGCAGAAGAAGCACCGGCCAACTACGTGCCAGCAGCCGCGGTAATACGTAGGGTGCAAGCGTTGTCCGGAATTATTGGGCGGAAAGAGCGCGTAGGCGGTGTGTCGCGTCTGCCGTCAAAGACCGGGGCTCAACACCGGAAACGCCGGGGGAACAGACCGGCACAAGGG
+
CCCCCGGGGGGGGGGGGGGGGGGGDFGGGGGGGGGGGGGGGGGGGGGGGGGGGGGGGGGGGGGGFGGGEGGGGGGGGGGDGGGGGDEFEGGGGGGGGGGGGGGGDBGGEGGGGGFCFGGEEAFFCGG>C>FDFEGGFGGGGGGFFFECEE@C7<<CE8+3BFDG?CGF8CEG=*;@F+:+<CCGFC5FDFDGE/CCCFGGGG56CGGC*>5C):>5)085(/7)7)9*0<5)865475<(.)46?90(88F7(4)).4@B>26C:?**1((-.((((-(0)-(,,(,.)(-(,((.7(((
@M02143:5:000000000-JT863:1:1101:9365:6075 2:N:0:44
CCTACGGGAGGCTGCAGTGGGGAATATTGGACAATGGGCGAAAGCCTGATCCAGCCATGCCGCGTGTGTGAAGAAGGCCTTTTGGTTGTAAAGCACTTTAAGCGAGGAGGAGGCTACCGAGATTAATACTCTAGGATAGTGGACGTTACTCGCAGAATAAGCACCGGCTAACTCTGTGCCAGCAGCCGCGGTAATACAGAGGGTGCGAGCGTTAATCGGAATTACTGGGCGTAAAGCGCGCGTAGGTGGTTTGTTAAGTTGGATGTGAAATCCCCGGGCTCAACCTGGGAACTGCATTCA
+
CCCCCGGGGGGGGGGGGGGFGGGGGGGGGGGGGGGGGGGGGGGGGGGGGGGGGGGGGGGGGGGGFGGGFGGGGGGGGGGGC<FGGGGGGGGGGGGGGGGGGFFFFGGGGGGGGEGGGGGDGFGFGGGGGFGAFGGGG9FFFFGGGGGGGGCGGGGGGGAFFGGGGGGGGGGFEFCECGGFGGGGCFGGGEGGCEF@DGC:+*/=73)2CDGGDGGCAFDGFFGFF4:C>FFB>?F>@)537:1<B:4)8-07<7FCF<B??:FD7?C9C>)5)5:300,.7<>0.((0)44::7)9*4-5
@M02143:5:000000000-JT863:1:1101:18973:6086 2:N:0:44
CCTACGGGAGGCAGCAGTCGGGAATTTTGCTCAATGGGCGCAAGCCTGAAGCAGCAACGCCGCGTGGGGGATGACGGCCTTCGGGTTGTATACCTCTTTCATCAGGGACGAAGCGCAAGTGACGGTACCTGCAGAAGAAGCACCGGCCAACTACGTGCCAGCATCCGCGGTAATACGTAGGGTGCAAGCGATGTCCGGAATTATTGGGCGGAAAGAGCTCGTAGGCGGTTTGTTGCGTCGGCTGTGAAATCCCGACGCTCACACTCGGGTCTGCAGTCATCACGAGCAACCCAGAATGTTT
+
CCCCCE,+6@:F;FFGEGGC7FCG<,,,6,<<F<C,8<EFGGGGGG?CFC9FGFC@EFGG76F+@:CED7C,,,5+=FCEFG?+=BF+BA,B95EFG5E5E,5,:5,+++8=+38=FCCD,<FE7>DF9CG7>F9DACF:7D,DEEDGGG*,?DE:>7;FEC?,62AC8CEDG9CCF+0//=01*0CC*1*2C7+09C*)2+<@7:C5C<*1/:*28:/C?<<)<=3C)9)<5(74>55(87?@F?<<=>?),(.))-07<))2(0**/,41.6<().)**.5(4((.7.(,4(,)*-)))
@M02143:5:000000000-JT863:1:1101:8288:6106 2:N:0:44
CCTACGGGTGGCTGCAGTCGGCTCTCTGGACCGTAACTGACGCTGAGACACGAAAGCGTGGGTAGCAAACAGGATTAGATACCCCGGTAGTC
+
CCCCCGGGBFGGGGGGGGGGG7DEFDFGFGGGGGGGEAFFGGG7FECFGEFGGGGGGGGGGGGGGFGGGGGGFGFGGGGGGGFGGGGGGGFG
@M02143:5:000000000-JT863:1:1101:21294:6121 2:N:0:44
CCTACGGGGGGCTGCAGCCAGGAATCTTGGGCAATGGGCGCAAGCCTGACCCAGCAACACCGTGTGGGCGATGAAGGCCTTCGGGTCGTAAAGCCCTGTTGATAGGGACGAAGGGCGAAGGGTTAATAGCCCCTAGCCTGACGGTACCTTTCGCGGAAGCCCCGGCTAACTACGTGCCAGCAGCCGCGGTAATACGGAGGGTCCGAGCGCTGTCCTGATTTGCTTGGCTTAACGCGCGCGCCGGCGGCGGGGCTGCCCCGGCGTGAAAACCCACCGCTCAACCGGAGCGGCGCGTCCGGG
+
CCCCC7@@6++>FCCGGGGCFGDGGGCFF,<FFCFFF<==FFCCFFGGFGGGGFGCFFFGGGFDE@C7<=3@3B<,>FFG<>>EEFGG@<C*@FDGGDGA9<;<@AE:F**1<7CFFED*<<+2=FF9?9<F7F7:FF2+25**;88CF77<8885?8E**/;/*/**2A7CCEG*:C70:*2>FCED5*1:2+2**1C3=/*.75CC5)1)1<C*6**0-0*1***0)*)0/(8()7)(004>>>((0-))(-)/8(0;3()1()2+*.(4),((4(459(,(-(())-(((44<)-((
@M02143:5:000000000-JT863:1:1101:7623:6131 2:N:0:44
CCTACGGGAGGCTGCAGTGGGGAATATTGCGCAATGGGCGAAAGCCTGACGGAGCAACGCCGCGTGTGGGATGACGCCTTTCGGGGTGTAAACCACTTTTCTCAGGGAAGAAGCACTGACGGTACCTGAGGAATAAGCACCGGCTAACTCTGTGCCAGCAGCCGCGGTAATACAGAGGGTGCGAGCGTTAATCGGATTTACTGGGCGTAAAGCGTGCGTAGGCGGCTTCTTAAGTCGGATGTGAACTCCCTGAGCTTAACTTAGGAATTGCATTAGATACTGGGAAGCTAACGTATGGGA
+
CCCCCGGGGGGGGCEFGFFGGGGGGGGFGGGGGGGGFFGGGGGGGG@FE@CCFGGGFGGGGGGGGGGGGD8FFGGGGGGGFGGDGGGGGGGGFFGGGGGGC<AFFFG7=F?=DGCGGGFGCDGFFDFG8:FCFGGGAF,<,B:CCFGFGGGGG9;BFFFGGGGG>EG8CEFGGECEFGCCC==D5:CC=E3A<=5C*9DGGFD4*<CE5D2:>CD7@>DD>GF3BBGGFCFF4<FFF)<43?ABF)):93))((9::6=B?DB:)9<FG2).9))-.56**)..,2(8<))(-4,*.(((
@M02143:5:000000000-JT863:1:1101:3894:6148 2:N:0:44
CCTACGGGTGGCTGCAGTGGGGAATATTGGACAATGGGCGAAAGCCTGATCCAGCCATGCCGCGTGGGTGAAGAAGGTCTTCGGATTGTAAAGCACTTTAAGTTGGGAGGAAGGGCATTAACCTAATACGTTAGTGCTTTGACGTTACCGACCGAATAAGCACCGGCTCACTCTGTGCCAGCAGCCGCGGTAATCAAGAGGGTGCGAGCGTTCATCGGACTTACTGGGCGTAAAGCGCGCGTAGGTGGTTGGATACGTTGAATGTGAAATCCCCTGTCTAAACCTGAGAACAGCAACCAA
+
CCCCCGC:@CECD7,CCFFGFG@BE,<FCCGGFEEFEFFEGGG7EFD,ECFG9<DFCFGGGFEF+@+@>FF<E<FFGCFF9FFG7:F8FCEE9FAFE,BFCF,?98FFF7FEFCEDFFFGGGGE=ECEE+54A=E=EDFFC;F:EG8ECECE+>CCG7FGCEG>C*@5*@<FGB=D>F792AF*,:;C5E):C++1**2CC5*22)*/:)=**<:7/)7/(9>FF**9><>3>B=9)0)4083:)))(0()0))10.))8:9*2)*2<*.-3)1(,)))/1)4((:()8)4((2()8((-
@M02143:5:000000000-JT863:1:1101:4683:6155 2:N:0:44
CCTACGGGAGGCTGCAGTGGGGAATATTGGACAATGGGCGCAAGCCTGATCCAGCCATGCCGCGTGAGTGATGACGGCCCTAGGGTTGTAAAGCTCTTTCGCACGCGACGATAATGACGGTAGCGTGAGAAGAAGCCCCGGCTAACTTCGTGCCAGCAGCCGCGGTCATACGAAGGGGGCTAGCGTTGTTCGGAATCACTGGGCGTACAGGGCGCGTAGGCGGCCTTGCAAGTCGGGGGGAAAATCCCGTGGCTCACACACGGAAAGGGCCTCGATACTGCGGGGCCGGAAAACGACACA
+
CCCCCGGG7FGCFFFGGGGGGGFGGGGGGGGGGGGGGGGGGGGGGGGFGFCGGGGGGGGGGGGCCFEGCFGG,6C?@EC7D==FGBF7BFGGGGEAFGGGGGEEGGGGDGCFG@FGGGECFGECFCCCF,FFGGF7DECBFE:7D:;CGDFCEF,?>EFEFGGG7**4<CCCF>EEE8EE=5=FGCE7CCFGGGGG*CC><;=:C<D*>77<CECDB787)93<B3C<)9*6*.507B3()7(7*53))..)4(/085?))(51,)*1*((-)(-(.()**(-23((0)(((((())-(8
@M02143:5:000000000-JT863:1:1101:17877:6164 2:N:0:44
CCTACGGGCGGCTGCAGTGGGGAATCTTGCGCAATGGGCGAAAGCCTGACGCAGCAACGCCGCGTGCGGGAAGAAGGCCCTCGGGTTGTAAACCGCTTTCAGAAGGAACGAAACTGACGGTACTTTCAGAAGAAGGTGCGGCCAACTACGTGCCAGCAGCCGCGGTGACACGTAGGCACCAAGCGTTGTCCGGATTTATTGGGCGTAAAGAGCTCGTAGGCGGTTCGGTAAGTCGGAGGTGAAAACTTTGGGCTCAACCCAAAGCGTGCATTCGATAATTCCGTGACCTGAATTCCGTAGT
+
CCCCCGGGGGGGGGGGGFGGGGGGGGGGGGGGGGGFGGGGGEGDGGGGGGGGGGGGGGGGGGGDGGGGFGGEGGCFFGGGGGGGGGGCFFGGGGGGGGGGGGFGFGGGGEE>F:FFFFGGGGGGGGGFGF;FFGGCFCGDGGGGGGGGGGFGG<;?@F@GFDGGCGGGG?FG88CCGGGCC:E3E?CDGGGGDC*CFFDFF?FFGGGGGGC<7?C<>7>3))955<DGEGB==A3;3)7::6.96?5)*))03(5>=0>:5:F487*:C1<</)5).()**-,,(-8*9(().44*)..3(
@M02143:5:000000000-JT863:1:1101:9258:6175 2:N:0:44
CCTACGGGAGGCTGCAGTGGGGAATATTGGGCAATGGGCGCAAGCCTGACCCAGCAATGCCGCGTGGGTGAAGAAGGTCTTCGGATCGTAAAGCTCTTTTGTCGGGGACGATCAAGACGGTACCTGAAGAAGAATCCCCTGCTAACTTCTTGCCAGCAGCCGCGGTCATACGAAGTGGGCTCGCGTTGCTTGGAATTACTGGGCGTAAAGGTCGCCTGGGCTGCTGATTTTGTCCGGAGAGAAAGTCCTGTGCTACACCTTGTGTCTGTGCTCCGTACGTGCTGGTGTTGGCACTTACGA
+
CCCCCGGGGGGG<FGFFGFGGGGGG9FG,CFGGGGGGEGGEGGE,DFEGGG8FGGDE<FFGGGGGG7EFGGEFG?GGG9FFFGGCG+BFGFG<F,FF?F,B,5+8+@EGGG@4B,?A?3BF7C<F5,,,CD,,6,CFGG,6D=3@,7@F,,,@FGGGG,3D***41*12>D7D,:1>:,=:55C*3*)/++0;+=0*;C+18>8)19A**+9**9*)).*(*1)))00****0-*()0)()05/)))-*)*)).**1(7?))/9.*++*.62*.(((-()0(()(((0)(.(.5.)*)(-
@M02143:5:000000000-JT863:1:1101:21851:6200 2:N:0:44
CCTACGGGAGGCTGCAGTGGGGAATATTGGGCAATGGGCGCAAGCCTGACCCAGCAATGCCGCGTGGGTGAAGAAGGTCTTCGGATTGTAAAGCCCTTTCGGCGGGGACGATGGTGACGGTACCCGCAGAAGAAGCCCCGGCCAACTTCGTGCCAGCAGCCGCGGTAATACGAAGGGGGCTAGCGTTGCTCGGAATTACTGGGCGTAAAGGGAGCGTAGGCGGACATTTAAGTCAGGGGTGAAATCCCGGGGCTCAACCTTGGAATTGACTTTGATACGGTGGTTCTTGAGGATGAGATA
+
CCCCCFDEFEGGGGGGFFGGGGGGGGGGGF@GGGGGGGGGGGGEGGGDGGGGGGGGGGGGGGGGGGDEGGGFGGGGGGGFGGGGFGGGGGGGGGGGGGGGGDGCGCECCGF:DCF<CGGC@FGFCEGDGGGGGFGGGGGBFEFCGGGGGCFCEFGGFGGGGGGGGG58ECGGGGECCGEGDGGF58EDGGG5EGDGCFGGDCFFDDCEGGGDF5CDE@>DFG:>BF7C4C?6@DF2F)<?5)49=<02>6DD11>=*(.0*6)2:?++*)))94))62,))((-1:<4*.)(.5.6)-.<
@M02143:5:000000000-JT863:1:1101:15276:6225 2:N:0:44
CCTACGGGAGGCTGCAGCCAGGAATCTTGGGCAATGGGCGAAAGCCTGACCCAGCAACACCGTGTGGGCGATGAAGGCCTTCGGGTCGTAAAGCCCTGTTGATAGGGACGAAGGGCGACGGGTTAATAGCCCCTAGCCTGACGGTACCTTTCGCGGAAGCCCCGGCTACCTACGTGCCAGCAGCCGCGGTAATACGTATGGGGCGAGCGTTGTCCGGAATTATTGGGCGGAACGAGCGTGTACGCGTTTATACAGTTCCGCTTTTAAAACTGTATACATAACCCCCAGACCTCGTTCTCA
+
CCCCCGGD7F7@F8@E8EFC<F<FEGGG99FGG@FGFGFGCGEGGGGGGF?GFGGG8FCFG@FGGG7CFGGGGAEAGGGGGGFE7F7=>F8FGGGGGGGGG<EAEF?E@CF++++8:F+>F7FC7@CD9FG8FF?EFEGGFG>FEF>FGFDEE*@5:BEGGGCGCD:C6@9EGE8*3BF6***5;:EGGGDCFGGFG4*2*8C51)9CG5EGG+?<5B:C)*****11.)80)-59.))(00))79,(0,**.)**0)1)),)1)1<<C?>2*)-).)6=*((((-,.)-,).-,0)().
@M02143:5:000000000-JT863:1:1101:25731:6247 2:N:0:44
CCTACGGGAGGCTGCAGTAGGGAATCTTCCGCAATGGACGAAAGTCTGACGGAGCAACGCCGCGTGAGTGATGAAGGTTTTCGGATCGTAAAGCTCTGTTGCCAGGGAAGAACGCTTGGGGGAGTAACTGCCCTTGAGGTGACGGTACCTGAGAAGAAAGCCCCGGCTAACTACGTGCCAGCAGCCGCGGTAATACGTAGGGGGCAAGCGTTGTCCGGAATTAGTGGGCGTAAAGCGCGCGCAGGCGGCTTTGTAAGTCTAGCGTTTAAGCTCGGGGCCCAACCCCGATCCACGCTGGAA
+
C,BCCC;C,:BCFGGGGGG@CF8FFGGE<EGGGGGAFCFGCF:@FGGDGDF:CCC,CEFDBEGECC@=CEGGC<CFFFDFFGGDCFGEFEGGFGGGGEDGFGGGGGGGGGGFFEDEFFEGGGGGGGGFGGFFDEEG,FGGGGGGGEGGGDGGGGFGGGFFCEC*BEGCCFFGFGGFFG8B:F69F:CDGGDGG7CF<6>FGGGEDDDGGDG3CE:FDF)119:)1@FFFDFDEBFAEFF6))3>DFFFFF34<:@C*-686<?>:)>CC>A))49>0(()0(((-((07,2)(39)0((5
@M02143:5:000000000-JT863:1:1101:11689:6256 2:N:0:44
CCTACGGGAGGCTGCAGTGGGGAATATTGGACAATGGGCGGAAGCCTGATCCAGCAACGCCGCGTGAGGGATGACGGCCTTCGGGTTGTAAACCTCTTTCACCATTGACGAAGCCGCACAGTGTGTGTGGTGACGGTAGGTGGGGAAGAAGCACCGGCCAACTACGTGCCAGCATCCGCGGTAATACGTAGGGTGCGAGCGTTGTCCGGAATTATTGGGCGTAAAGGGCTCGTAGGCGGTTTGTCGCTTCGGGAGTGAAAACATCGGGCTTAACTCTGTACTGGCTTTCGACACTGGC
+
CCCCCEGGGGGGGGGFGGGG?FGEFFGGGGGGGGGGGGGEFCFEFGGCDGGGGDGGGGGGGGGGGGGGGG7FGGGGGGGGGGGEGGGGGGGGGGGGGGGGGGGGGG,?FCFEEEGGGGGGGEGGDGGG8EECFFGGGFGGG9FFCCEE8E7DFGGCEEG5BGGFGGGCGGFGGG+?CEGGGGGGG?FGFGGGD7E=)>DGGGGB3DG=D:C5CF7D*6:F>DD>FFG<)5;7<?>:FD:(8>2>F0(()4<)40)9)69/8:)*3>:*),(59<)))6)*/)))4::?/,((,()*).
@M02143:5:000000000-JT863:1:1101:9125:6312 2:N:0:44
CCTACGGGGGGCAGCAGTGGGGAATCTTGCGCAATGGGCGCAAGCCTGACCCAGCGACGCCGCGTGGGTGATGAAGGCCTTCGGGTCGTAAAGCCCTGTCGGGTGGAAAGAACGACTGTGGGGCGAATAGTCCTACAGTGTGACGGTACCACCGAAGGAAGCACCGGCCAATTCCGTGCCAGCAGCCGCGGTAAGACGGAAGGTGCAAGCGTTGCTCGGAATCACTGGGCGTAAAGGGTGCGTAGGCGGCTTGGTGGGTCTGGTGTGAAAGCCCCGGGCTCAGCCCCGGAAGGGCGCT
+
CCCCCGG>FGGGGGGFGGGGGGGGGGGGGGGGGGGGGGGGGGGGGGGGGGGGGGGGGGGGGGGGGGGGGGGGGGGGGGGGGFDEGFGGGGGFGGGGGDFGGGGFGGGGGGGGGGGGGGFGGGCEDEEGCGGGGGGGGGCFGFGGGGGCGGGGGGGDGGGGCCGGCCEDGEFGFFGGFFGDFGGDGGGGGGDGG5C+0<CD52:@4C4?FDGGGGG**.7C:*9F492C>C>5:38:=B>07@1))0)4>93598/*>(<5)()24.2<:<4(),341(4)5),,4((00(4(4::))2
@M02143:5:000000000-JT863:1:1101:3817:6422 2:N:0:44
CCTACGGGTGGCTGCAGTTAGGAATTTTGGGCAATGGCCGCAAGGCTGACCCAGCAACGCCGCGTGGGGGACGAAGGCTCTCGGGTTGTAAACCCCTTTTCTCGGGGACGATGATGACGGTACCCGAGGAAGAAGCCCCGGCTAACTACGTGCCAGCAGCCGCGGTAATACGTAGGGGGCAAGCGTTGTCCGGAATCATTGGGCGTAAAACGTGCGTAGGCGGCTTTTTAAGTCGGATGTGAAATCCCTGAGCTTAACTTCGGAATTTCATTAGTAACTTGGATACCACAGTATGGAAGAC
+
CCCCCGGEG7CCFGGGGGGFGGGGGGGGDGGGGGGGGGGDCGGGDFGFGFGGGGGGFGGGGGGGGGGC:7FGGGGGGGGGGGDFEFGGGGAFGGGGGGGGGGGEF=FEGGGGGGGCFFFCFGGAFGGGG>DCG?FGGGGDFEGCFGGGGGGFGGCGDGF>CDGGEG**;CFF99CEGGGGGG5C=859ECDC55**9?DGF+::3>D=5*2)95DC37;D?GGEEBDD=C)*16518)).**-*/:73;257?9)09)97*()74>F+74:D4).))64/905)).)1).().6)54,(4.
@M02143:5:000000000-JT863:1:1101:19397:6440 2:N:0:44
CCTACGGGAGGCTGCAGTGGGGAATATTGGACAATGGGCGGAAGCCTCCTCCATCAACGCCGCGTGAGGGCTGACGGCCTTCGGGTCGTAAACCCCTTTCAGTTGGGACGAAGCTCCGCCGGTGAATAGCCGGCCGGAGTGACGGTACCTTCCCAAGAAGCCACGGCTAACTCCGTGCCAGGCGCCGCGGTACTACGTAGGGGGCAGGCGTGGTCCGGACTCATTGGGGTTAATGCGCGTGTAGGGGGCCCGATAAGTCTGCTCGGAAAGACCCAGCCCCATAACAGATCTCCGGTGTTCT
+
CCCCCGGDGG7F6CFG?6,C-F8,CFF@,C@@E8,,C,@:F+6+9CF,,:E,E,,@,9CFG+6>@=FGGG7E=8C7F+>=<FF7FG+@>,?+544+4<E,CAFGC,CF<F++8+<FC7F7CE3C+,,@FAFG7*3*>*>>B,<*1=*=,,@,,6;8,+4?B**=*****55:++**=8*++**1/:E355<//+0A5*****253<*7)/:))1*205.),06*01**)1.<4)7))))()0(**,-(0,.82()**-*1*)1*()22)4((0(,.(-()0(().).)*()).,(.)((..
@M02143:5:000000000-JT863:1:1101:24264:6446 2:N:0:44
CCTACGGGGGGCTGCAGTGGGGAATCTTGCGCAATGGTCTAACGACTGACGCAGCGACGCCGCGTGTGGGAGGACGCCTTTCGGGGTGTAAACCACTGTTGCCCGGGACGAACAGCGCTATTCGTGGCGTCTGACGGTACCGGGTGAGGAAGCACCGGCTAACTCCGTGCCAGCAGCCGCGGTAATACAGAGGGTGCGAGCGTTAATCGGATTTACTGGGCGTAAGGCGTGCGTAGGCGGCTTTTTAAGTCGGCTGTGAAATCCCTGAGCTTAACTTAGGAATTGCATTCGATACTTGGA
+
CCCCCGGEFGEFGGGGGGGFGGGFGGGGAFGGDGEGDFGGGGGEBFGGFGGGGGGCFGGGGGGEBC:CF>EEGCFGGGCEC@FDDEGGEGFFGGGGGGGEFGGGDDFGEFG@E*888CEGG+<*<*8:CGGGGGGGGGGGGGDG>8@CFF6AF:*;8:CE>CGFGGGFDGFFEFCFGCEE5CC)*++2:C:0A::7DCD9EG*)95CCC>>D*<7>FFFD<DG>:)**.*))74)73=B>3)9?@?FF?9*7(()/046604*98)+*92),9462).-19<)3)-.*06--<3(**.))
@M02143:5:000000000-JT863:1:1101:17008:6472 2:N:0:44
CTACGGGTGGCTGCAGTGGGGAATATTGCACACTGGTCGAAAGCCTGATGCAGCGACGCCGCGTGAGGGATGACGGCCTTCGGGTTGTAAACCTCTTTCAGCAGGGAAGAAGCGCAAGTGACGGTACCTGCAGAAGAAGCGCCGGCTAACTACGTGCCAGCAGCCGCGGTAATACAGAGGGTGCAAGCGTTGTTCGGAATTATTGGGCGTAAAGAGCGTGTAGGCGGTTCGGTAAGTCTGTCGTGAAATCCTGAGTCTCAACCTAGGGCGTGCGATGGAAACTGCCGGCCTAACGGATGGT
+
B@,8,@@F+FC,,8,,C,,6C,@F,6C,,CF<6,,C;CF+66@E,,C6C,,EEFC:F>7++7@FGGD=@FG>C,,:=CG?CCC7FF7FG9<,E<AFF,9B<F9F7=+,8,?,EC+7FE9?DA=+CCCDFFFCCFGG8DGFGGDCCECECGGGGC,8EFCGFFFGGDG=EECEGGFGG9CCE*:CFGFGG59EG5<=)5*9FC?=GGGGGDEGGG7FFF5D:GG?FEGGE*757<:2=?4<8415B0:A8<F47<?*9)7*6:47(*01*-49:>0143(**..)5(().((.)(()0((-)
@M02143:5:000000000-JT863:1:1101:16988:6475 2:N:0:44
CTACGGGTGGCTGCAGTGGGGAATATTGCACAATGGGCGAAAGCCTGATGCAGCGACGCCGCGTGAGGGATGACGGCCTTCGGGTTGTAAACCTCTTTCAGCAGGGAAGAAGCGCAAGTGACGGTACCTGCAGAAGAAGCGCCGGCTAACTACGTGCCAGCAGCCGCGGTAATACAGAGGGTGCAAGCGTTGTTCGGAATTATTGGGCGTAAAGAGCGTGTAGGCGGTACGGTAAGTCTGTCGTGAAAGCCTGAGGCTCAACCTCGGGCGGGCGATGGATACTTGCGGGCTAGAGACTGGT
+
CC?CCEGGGGGEFGGGFEFF7FGGCFGGGGGCFEFC@EGG@EGGGFGGGGGGFG7CGGGDEDDFGGGGGEGGGGBEEGGGEFGGGGGGGGGGGGFFGGGFGGFGGGGGDFGGGG@BF>BFFGGDEFB>DEGFGGGGGGGGGGGGGGCEGGGGFFEGGGFGCFFFGGEGGGGDFFG99;C8C*=CCFGGGEGE=C7A<1>*++A7*C4CD7CDC+:7?EBDB4C?=@G7)9>DF6)596*)104>)3:A*2>)(473<()=*(.7:5:C)7((.-,--0:497))))())-4,.,)*))..)
@M02143:5:000000000-JT863:1:1101:11455:6476 2:N:0:44
NNNNNNNNNNNNNNNNNNNNNNNNNNNNNNNNNNN
+
###################################
@M02143:5:000000000-JT863:1:1101:15649:6477 2:N:0:44
CCTACGGGGGGCTGCAGTGGGGAATATTGGACAATGGGCGAAAGCCTGATCCAGCCATGCCGCGTGTGTGAAGAAGGCCTTTTGGTTGTAAAGCACTTTAAGCGAGGAGGAGGCTACCGAGATTAATACTCTAGGATAGTGGACGTTACTCGCAGAATAAGCACCGGCTAACTCTGTGCCAGCAGCCGCGGTAATACAGAGGGTGCGAGCGTTAATCGGATTTACTGGGCGTAAAGCGTACGTAGGCGGCTTCTTAAGTCGGATGTGAAATCCCTTAGCTTAACTTAGCAATTGCATTCT
+
CCCCCGGDFEGGGGGDFGGGGGGGGGGGGGFGGGFFGGG@EGGDGFGEGFGGGGGGGFFGGGGGGFGFGFGFAFGGGGGGGGGGGFGGGCGGGGGGGFGG9AEFECECEEFGGGGGGGGGGEGGGGGGGGGGFCCFGAFFDGGGGGGGGGGGDEECCFGFGFEGGD5?>=8FFGGFGFFGGFGFCGGDGGDECEGFGGDGGCGF:D35C<EDD7DFF:DD:DF=@?**)1<@B(7<?B5(8384@:D;:4>EFFF7@>F@)4>C(6<ADB<>/32).44B?2:))6>**)-55)6696<)
@M02143:5:000000000-JT863:1:1101:24710:6480 2:N:0:44
CCTACGGGCGGCTGCAGTGGGGAATATTGCGCAATGGGCGGAAGCCTGACGCAGCGACGCCGCGTGGGGGATGACGGCCTTCGGATCGTAAACCTCTTTCAGTGCCGACGAAGCGAGAGTGACGGTAGGCGCAGAAGAAGCACCGGCCAACTACGTGCCAGCAGCCGCGGTAATACGTAGGGTGCGAGCGTTGTCCGGAATTATTTGGCGTAAAGAGCCCGTAGGCGGTTCGTCGCGTCGGCTTTGAAAACCCGGAGCCCAACTCCGGTCCGGCAGTTCTTAAGGGCAGACCTGACTTTCG
+
CCCCCGGDFCEEEGGFGGFGFGGGGGGGFGDEGEGCEFGGFECFFGGGAF:7+@F@7FGGGGGFGGGGGFDCCGGE@FGGGFGGGGGDGGGGGGFGGGGCGEFGGGCFGEGGGGGGGD*3CFGGE:FGGGGGGGGG?FG:FFFGC*BE5FGGCEECFGFG?DFFFDEE>=:CGF+CCE@C;52//*/)*2CCCEGGGG/>FCFF=0:07>/935C*.4)/-1))8@<G>D:B533(8)04)7(0)5)6@<5<?BF))())0259)9**143()(((())**)-),(())(,()(,)*)).(
@M02143:5:000000000-JT863:1:1101:24964:6490 2:N:0:44
CCTACGGGAGGCTGCAGTAGGGAATCTTGCGCAATGGGCGAAAGCCTGACGCAGCGACGCCGCGTGCGGGACGAAGGCCTTAGGGTTGTAAACCGCTTTCAGCAGGGACGAAGCGAAAGTGACGGTACCTGCAGAAGAAGGTCCGGCCAACTACGTGCCAGCAGCCGCGGTAATACGTAGGGACCGAGCGTTGTCCGGATTCATTGGGCGTAAAGAGCTCGGAGGCGGCTGCTCAATGCGAATGTGAAACCTCGAGGCTCAACCCAGAGCCGGCATTTGATACTTGGCTGCTAGATGCTTG
+
CCCCCGGGGGGGGGGGGFFGGGAGGGGGGGGGGGGGGGGGGGGEGGGGGGGGGGGGGGGGGGGGGGGGFG>FEGGGGGGGGEFGGGGGGGGFFFGGGGGGGCFFGCFDGEG+BFGGCFGGEFGGDEGGGGCFEFFG7D7CFGGGE7CEEFGGGGGGDFFCGGGCFFGGGDGGGGGGGGG5;5*7:*7CEGDC5C?C3<C>E6<=FDD57DED3CF*78FC0)/)5;7CBDFE@26<**04<<>F?9A<*)5<?1@*)4)87<F9(0***,(()-(4)).9764<):,9)-84:>)**))))
@M02143:5:000000000-JT863:1:1101:23524:6490 2:N:0:44
CCTACGGGTGGCTGCAGTGGGGAATCTTGCGCAATGGGCGAAAGCCTGACGCAGCCATGCCGCGTGAATGATGAAGGTCTTAGGATTGTAAAATTCTTTCACCGGGGACGATAATGACGGTACCCGGAGAAGAAGCCCCGGCTAACTTCGTGCCAGCAGCCGCGGTAATACGTAGGGTGCAAGCGTTAATCGGAATTACTGGGCGTAAAGCGTGCGCAGGCGGTGTTGTAAGTCTGACGTGTAGTCCCCGGGCTCAAACTGGGACTTGTGTTGGTATATGGAATGTCACAATCTTACAGCG
+
CCCCCEGCGGGGGGGCFGGGFGCFGFGGGGEGGGG@FGGGGGDBFGGFFGGGGCGGGAFGGGGGGG:6FFGGG?CFG8FGG,9E?FGGGGGG,AFGGGGFGGCFGDGGEGGDGGG9DGGGGGGGGCFCCFFGFDFDFG7CFGEGCCGGGGGFGGGFGGGFGGGGE88/BCEC:B:*/*=CC@?5?3A<EEGGE=EGGGGGGG5@DCDDFGF5DE3<>B)1975B)7*C>C*985@2=4;13)8*9).,8;5)2(>*9)*19()9(7<+0...).4))))**.)))))1*).)4))*0),)-
@M02143:5:000000000-JT863:1:1101:4975:6499 2:N:0:44
CCTACGGGTGGCAGCAGTGGGGAATCTTGCGCAATGGGCGAAAGCCTGACGCAGCCATGCCGCGTGAATGATGAAGGTCTTAGGATTGTAAAATTCTTTCACCGGGGACGATAATGACGGTACCTTCAGAAGAAGCCCCGGCTAACTCCGTGCCAGCAGCCGCGGTAATACGGGGGGGGCAAGCGTTGTTCGGAATTACTGGGCGTAAAGGGCTCGTAGGTGGCCAACTAAGTCAGACGTGAAATCCCTCGACTTACACAGGGGACTGCGACTGATACTGAAAGGCTTGAATTCGGGAGA
+
CCCCCDGGGGEF@FGFGGGGGGGGGFGGGGGGEGGGFGGGGGGGGGGGCEGGGGGGGGGGFGGGGGGGGGGGGCFFEGCCFGGGGGGGGGFGGCGGGGGGGGGGGGCCFGGGGGG9EFGGGGGGGFFGGGF8FFGGGFGCEEGEGGGGGD7BEFGGGGGFCECEGCECGGGGGG*:ECEEGGGGG=ED5CCEGGGG4:C>F?F>DDDE3*+9C*1C:DFGA6CFFFF<)99?4<F)/0<,))4694::6:@)-()*166*)(.)-.7**((-.(,))))99)))(.,))()).),.)-(8
@M02143:5:000000000-JT863:1:1101:27847:6504 2:N:0:44
CCTACGGGGGGCAGCAGTGGGGAATATTGGACAATGGGCGCAAGCCTGATCCAGCCATGCCGCGTGAGTGATGAAGGCCTTAGGGTTGTAAACCTCTTTCAGCAGGGACGAAGCGGAAGTGACGGTACCTGCAGAAGAAGCACCGGCCAACTACGTGCCAGCAGCCGAGGTAATACGTAGGGTCCGAGCGTTGTCCGGAATTATTGGGCGTAAAGGGCATGTAGGCGGCTGGGTGCGTCGGGAGGGAAAACACTGGGTGTAAGCTAGGTCTGGTTTTAGATACGGGAAAAATTGAGGCATT
+
CCCCCGGGGGGGGGGCFGFGGGGGGGGGCEGGGFGGFGGGGGGGFGGGGGGDGGGGGGGGGGGGCE@FGGFGGGGGFGGGGGGGGE@EFGGGGGGGGGGDA9DFGGGGGGGGGDEDDCGGCFFFG@CGEGGGGGGDG7<>FFFFGDDGECF6@?CG>8FGCFFDC8:*/:*2:@<+;+<CEDF4;**5=E35?E<CG:*7*<+**2>C<D:7C5*:>3)*40*=BFCG)953):D6@3),7>0))((47:)5,4*07()8=D**.13**)-())5(4)./944((((.)(((.))18(().
@M02143:5:000000000-JT863:1:1101:21423:6549 2:N:0:44
CCTACGGGAGGCAGCAGTGAGGAATATTGCACAATGGGAGAAATCCTGATGCAGCGATGCCGTGTGCGGGATGAAGGGGCTTTGCCTCGTAAACCGCTGTCGGATGGGACGAAAGCTCTGTTCGCCAGAGCGGGACGGTACCATTAAAGGAAGGGACGGCTAACTACGTGCCAGCAGCCGCGGTGATACGTAGGGTGCGAGCGTTAATCGGAATTACTGGCCGTAAAGCGTGCGCAGGCGGTTTGGTAAGCCAGGCTTGATATCCCCTAGCCCAACTTCGGAATGGCCATTCTTACCGCCC
+
CCCCCGCCCEEFF>FFDGGEFGGGGGGGGGGGEGGGGGGGEGGFGGGFFGAFGGG:@FGGGGGEGGGG+CFGGGEFF,=BFGGGFFGGGDEF7F8CGG=FGEF=CCEGGGDFDE@FFFGF,5F@FGEEF8DCF7FFE@+@>E,;>C,@,,,63<CFC@CEEECFF,<:DD=FF6E?FFGE=EEG*;CCFGG+AE5FCG38:E55*9<9:C5>*:>CB?4D(1>BB37*77>E@0>(<>@0>.7;564.9)4<1(09).)0*)1:<?50*.538(,426).)(--)(.)).444).9)(-44
@M02143:5:000000000-JT863:1:1101:20767:6562 2:N:0:44
CCTACGGGTGGCTGCAGTGGGGAATATTGCACAATGGGCGAAAGCCTGATGCAGCGACGCCGCGTGAGGGATGACGGCCTTCGGGTTGTAAACCGCTTTCAGGAGGGACGAAGCCACTCGGGTTAATAGCCCAGAGGGTGACGGTACCTAACCAGAAAGCCACGGCTAACTACGTGCCAGCAGCCGCGGTAATACGTAGGTGGCAAGCGTTATCCGGAATTATTGGGCGTAAAGCGCGCGCAGGTGGTTTCTTAAGTCTGATGTGAAAGCCCACGGCTCAACCGTTCAGGGTCATTGGAA
+
CCCCCGGGGGGGGGGCGGGGFEBEGGGGGGGGGGG9FGGGGGGGGGGGGGFGGGGEEFGGGGGGGGGGCGGGGGGGGGGGGGGGGGGGGGGGGGFGGDGGGGG?FFCGEFGGGGGGG8FFCG@FFCAEFGFGFFGGFEFGFGEGGGGCF;FFFGGGGGGGGGGGGGGGCFFFGGFFFFG?FGGGGGGGGG:EFGFG4677++:7FGGC<>EDGCGGFB>*8*7@@?*7>DDBFFF>E:5().3<;?F:F?F4:>471.**16*:<FFE73::F(((-,8663(-(((004,414A?7)2)
@M02143:5:000000000-JT863:1:1101:26728:6564 2:N:0:44
CCTACGGGCGGCTGCAGTGGGGAATCTTGCGCAATGGGCGAAAGCCTGACGCAGCAACGCCGCGTGCGGGAAGACGGCCTTCGGGTTGTAAACCGCTTTCAGCGGGGACGAAGCCGGACGGGTTAATAGCCCGCTCCGGTGACGGTACCTGCAGAAGAAGTCCCGGCTAACTACGTGCCAGCCGCCGCGGTAATACGACGGTGGCTCGCGTTGCTCGGCATTACTGGGCGTAAAGGGAGCGTAGGCGGACATTTACTTCAGGGTTGAAAACCCGGAGCTCAACCTCCTACTTGTCTTTTAT
+
CCCCC7EEGGGGGGGGGGDGGGGCFGGGEGGGE7F@FFFG:@CFGGGGCE:FGDGFEGDGGEFFG=E@ED>+?AFGGGGGFGGDEGGFGDDGGGGGGGGGGAFGFGG*FE*>:FFEE@F@E7FGGGGD,?FFFFEGG7C?>5FCEE*;FF9E6@F+3::?FCFGDCEEE+AFDGGGFGG<CC*9EG=D5EGCC9+AC5)95*1)212*1):>):7*73)/-::7677*))7).4=254)-)8(7@<(27(.9<A?**-099)7*,)+0*)(()(-((,(6*,474(2)/2.4)-.*962.-
@M02143:5:000000000-JT863:1:1101:19942:6586 2:N:0:44
CCTACGGGTGGCTGCAGTGGGGAATCTTGCGCAATGGGCGAAAGCCTGACGCAGCCATGCCGCGTGAATGATGAAGGTCTTAGGATTGTAAAATTCTTTCACCGGGGACGATAATGACGGTACCCGCAGAAGAAGCCCCGGCTAACTTCGTGCCAGCAGCCGCGGTAATACGGAGGGTGCGAGCGTTGTCCGGAATTATTGGGCGTAGAGAGCTCGTAGGCGGCTTGTCGCGTCGGTTGTGAAAGCCCGGGGCTTAACTCCGGGTCTGCAGTCGATCCGGGCAGGCTCGGTATATCTATGG
+
CCCCCGEGGGGGGGGFGGGGGGGGGGGGGGGGGGGGGGGGGGGGGGGGGGGGGGGGGGGGGGGGGGGGGGDFGFFGGGGGG<FGGGGGGGGG9FGGGGGFGGGGGGGGGGGGGGGGFGGEGGGFFGGCF7FFGGGGGGDGDGFDGGGGGGG8EGGCEFGGGGGGGGGCFFGGG5=CE>CGG==DEGGGGCGGGGDFGGGGCC5>DGC*9CGGDFGG>B3<?C3:5BDC49)576:9.5@(0*-1*((-)()7;6F*7>B=6()17>7**656?1,(.(())41((-())--(-))**.).)
@M02143:5:000000000-JT863:1:1101:5462:6592 2:N:0:44
CCTACGGGAGGCTGCAGTGGGGAATATTGGACAATGGGCGAAAGCCTGATCCAGCCATGCCGCGTGTGTGAAGAAGGTCTTCGGATTGTAAAGCACTTTAAGTTGGGAGGAAGGGCATTAACCTAATACGTTAGTGTTTTGACGTTACCGACAGAATAAGCACCGGCTAACTCTGTGCCAGCAGCCGCGGTAATACAGAGGGTGCAAGCGTTAATCGGAATTACTGGGCGTAAAGCGCACGTAGGTGGTTTGTTAAGTTGGATGTGAAATCCCCGGGCTCAACCTGGGAACTGCATCCAA
+
CCCCCGGGGDFGGGGGGGGGGGGGGGGGGGGGGGGFGFGDGFGEGGGGGGGGGGGGGGGGEGGGGGGGGGGGGCGGDGGGFGGGGGGGGGG9FG?FGGGGGGF<FGGGGDFGGDGGGGGGGGGGGCFGGGGGGGGGGGGGFEGGGGGGGECCGGGGGGGGGGGGGCGGEFGGGGGGGGGFGGGGG>>DECGGGGGGG8:<CCEDGGC9CCGDD=>DFA>D0DCF=FC*):>5@B@A>>)4)7(5))3(),.73<F**:944:FFBF<F04:?):21014@?>(23(4.02:4),4/9(.5
@M02143:5:000000000-JT863:1:1101:18682:6607 2:N:0:44
CCTACGGGAGGCTGCAGTGGGGAATATTGCGCAATGGACGAAAGTCTGACGCAGCGACGCCGCGTGTGGGATGACGGTCTTCGGATTGTAAACCACTGTCGGGAGGGACGAATACGCCGCAAGGCGGGTGACGGTACCTCCAAAGGAAGCACCGGCTAACTCCGTGCCAGCAGCCGCGGTAATACCGAGGGCGCGAGCCTTACTCGGCTTTACTGGGCGTAAAGCGTGCGTAGGCGGCTTTTTCATTCGAAAGCGCCATCTCTTAGCTTAACTTAAGAATTTGATTCCATACTGGAAAGCC
+
BCCCCDGGDDFDF?FFGEGGFGGEGFFGFEGGGGGC8FECGCFC@FGGGGGGECG@@FFDFGGGFF8C,BEFGGGGGGGGGGGG=F:FG<FFFFGGGDGGG@+6CCCEFE@FGCFCFEEEFF7@DEBFGEC:**=CCFCFFFCBB:C9EGG>F@5C8EGG9EFG/;CFFFGGFGDCE*:*:*+20+2*:7<*:E*2)/)2+<76*/729)+*02C*7:;<(/*8?.*/7)8)<,9(7>3(//5/0).56)).((0))())*.9*6*2<?)6)*..)-.-**))).))016-46)))))(((
@M02143:5:000000000-JT863:1:1101:24039:6624 2:N:0:44
CCTACGGGGGGCTGCAGTCGGGAATCTTGCGCAATGGGCGAAAGCCTGACGCAGCAACACCGTGTGAGCGACGAAGGCCTTCGGGTCGTAAAGCTCAAAAGGGGTGAGAAAGGGAAACTTGATCGAACCCCAGTAAGCTCGGGCTAAGTTCGTGCCAGCAGCCGCGGTAAGACGAACCGAGCGAACGTTGTTCGGAATCACTGGGCTTAAAGGGCGCGTAGGCGGTTTCTCAAGTCCGGGGTGAAATCCCACAGCTCAACTTTGGAACTGCCACGGATACTGGGTGCCTCGAGGGTGTT
+
CCC8C@FCC@EFG7FFGGGGGGGCDGGGEGEG7CFGGGGD@FEGGGGF,FFFCCF@FGCEFFGGGGGGGCFGGG7CCFGGGGGGGFGGGGCFFGGGGC9CFGCFFG>ABBFCGFCGEGDCEFGF7<EFEGGG7FGGGGGGGGGGG8FGGGG>88?C@FG66AFEGDGEGDFGGCG8EGEGGGCD=EGGFFGG?ECECGGFGGGFGGF54DEC7=C5<>576DGEF))9@C?F*,*.*7330.(.7).<??FF?0:0?3FF4)/2.9C<>22:9<111,4)=<)(.445*5,(-2(7>(,
@M02143:5:000000000-JT863:1:1101:5729:6644 2:N:0:44
CCTACGGGTGGCTGCAGTGGGGAATCTTGCGCAATGGGCGAAAGCCTGACGCAGCCATGCCGCGTGAATGATGAAGGTCTTCGGATTGTAAAATTCTTTCACCGGGGACGATAATGACGGTACCCGGAGAAGAAGCCCCGGCTAACTTCGTGCCAGCAGCCGCGGTAATACGAAGGGGGCTAGCGTTGCTCGGAATTACTGGGCGTAAAGGGCGCGTAGGCGGCCATCTAAGTCAGACGTGAAATCCCCCGGCTTAACATGGGAACTGAGTCAGATACTTGACTGCATTCGTAGGGTAGA
+
CCCCCGGGGGGGGGGGGGGGGEGGGFGGFGCGGFGGGGGDGGGGGGGGGCGGEGGFG9FGGGGGGGGFGGGGGGGGGFFGG,DE4BFGGGGGG<FFGGGGGGCBEGGCFFEEEC<<F,BEEGGBBFGCC:F>FFF7:C7FEEC*>@;D=CF87FDCC88:6**=8*4;@CC=C>=>EC8E==5DCC7CEEC557::FCGFC+/5))/:5C7**2)15)7<?DD:).*0979**.*.*)0,7)4@F923),))(()2/6**97F*50+<*)))*).)-).*1.8))()**.)..(,08.(.
@M02143:5:000000000-JT863:1:1101:5814:6666 2:N:0:44
CTTACGGGAAGCTGCAGCGAGGAACTTTCGGCAAGGGCCGCAAGCCTGACCGAGCAACGCCGCGTTCTGTACGACGCCCTTCGGGGTGTAAACTGCTTTTCGGTGGGACGAGAATGACGGTACCACCGGAATAAGCCTCGGCTAACTACGTGCCAGCAGCCGCGGTAAGACGTAGGAGGCGAGCGTTGTCCGGCTTTACTGGGCGTAAAGCGCGCGCAGGCGGTCACGCCGGTCATCTGTGAAAGCACCCGGCTCAACAGGGTCGTTAACGGGGAAAACGCCTGACACGACGGTTGCAGA
+
A,6,,,,66+8C,E,CF8++@:+6,,6EC@C@FF,9C,,+@66@7DCFA,6++@::9CFGG7F+7+,,C,C5<?F@E@4CB4+8@>>FGD?@9,5:5,<=5>+8>+C@FGC=F@E9BCGGGGEFFFDEE>7@>9:FFFGGCGCE,>FFGEGCGGGFGC8CG1=C@C88C++13**3>:=ECEE38C5):CFGC*:*>7D*+3C5559*9:CDC539).>36D)5.8C7)*)7;936=674**)9=((451))4()9*(*))-8*()/**)(-)((-.(..)((((.)))-(,(-())5)6
@M02143:5:000000000-JT863:1:1101:9708:6668 2:N:0:44
CCTACGGGAGGCAGCAGCCAGGAATCTTGGGCAATGGGCGCAAGCCTGACCCAGCAACACCGTGTGGGTGATGAAGGCCTTCGGGTCGTAAAGCCCTGTTGATAGGGACGAAGGGCGAAGGGTTAATAGCCCCTAGCCTGACGGTACCTTTCGAGGAAGCCCCGGCTAACTACGTGCCAGCAGCCGCGGTAATACGTAGGGGGCGAGCGTTGTCCGGATTTATTGGGCGTAAAGGGCGCGTAGTCGGCGCATTTAGTAAGGCGTGAAATCCTGAGGCTCAACCTCGCGCCTGCGCTGGCT
+
CCCCCGGGCC>FG@FG,EFGGGGGGGGGGFGGGGGGGFGGGGGGGGGGGGGGGGGGGGGGGGGCFGDGGDGGGCGGGGGGGGGDDFEGGFGGGGGGGGGGGFGGGCGGGGDGGDGGGGGGGEFFGGGGGGGGGGFFGGGGGGGDEGGGGGGGGGGGGGGGGGGEGGGG6FGFGGG,DFG686;CC=EDGGGGG7@CC=*57CGFGGGGDDGCDGGGD3>G?7CF47*9>DBFFAF0;>B7B:>)/(448;BD0)1*9)09)()14<FCF<:49:038::@6:3534(00(-((-())((.
@M02143:5:000000000-JT863:1:1101:15065:6690 2:N:0:44
CCTACGGGTGGCAGCAGAGGGGAATATTGGACACTCTGCGCAACCCTGCTCCAGACCTGCCGCTTGAGTGATAAAGGCCCTAGGGGTGTAAATCTCTTTCACCCCCGTCGATAATGACGGTAGTGGGAGAAGAAGCCCCGGCTAACTTCGTGCCCGCAGCCGCGGTAATACGAAGGGGGCTAGCGTTGTTCGGAATCACTGGGCGTAAAGGGCGCGTAGGCGGCCTTGCAAGTCGGGGGTGAAAGCACGTGGCTCAACCAACGACTGGCCTTCGACACCGTTTGACTTGAGACCTGAAGC
+
CCCCCGGD@FFG,BFGG,,6-++B,CFG,FF8F8C,,C;+6+++;6,,,,6,EF,6,6,C9+766D,FE<C6,,,E,,BB6E,,9+BFCFFG9FFGFCFFBAF8+@F+?C+:,4@?E<7>?C+5,A8FGGDGFGEGGGGGDGGGCGGGGD:>BF?6BEEGGEG>EGEGGGGCFDDEEGDEE*:8EEGG=EGG5E*/>7;7+85>3CD5D:F595>)57:*,7C>:@4*99*0=A33@:>9)..962(().8)44F*0,)))(0/23527127??6(-1()04.().67*)).,())04))
@M02143:5:000000000-JT863:1:1101:21066:6711 2:N:0:44
CCTACGGGTGGCTGCAGTGGGGAATATTGGACAATGGGCGCAAGCCTGATCCAGCCATGCCGCGTGGGTGATGAAGGCCCTAGGGTTGTAAAGCCCTTTCGGCGGGGAAGATAATGACGGTACCCGCAGAAGAAGCCCCGGCTAACTTCGTGCCAGCAGCCGCGGTAATACGAAGGGGGCTAGCGTTGCTCGGAATCACTGGGCGTAAAGCGCACGTAGGCGGCTTGTTAAGTCAGGGGTGAAATCCTGGAGCTCAACCTTGGACATTCCTTTGATACTGGGTGTCTTGAGTATGAGAGC
+
CCCCCFECGFFFC6FEGGGGGGDGGDGGCFGGGGG9<FFGGGEFGGGF@FEFFDGGGFGFGGGGGGGGGGGGGG9FGG?FGDGGGFFGGGGGFGAFF@FFGDGGGGGGGGFGGGGDFF@FGGGAFBD*@@C7C@FGGGG@CGGCF7FGGCFGEG?FFF,B8C>EG*?CECFGCGGGGDGGDGGGGCCDE+>EGGGC=CFGFCGFGG:EGGGDDEDC)84C?GGEF))09DFFFFFA?FB8>F7*9)(6FBF411F=*(09*)6*)/++*).-*)..)-)07(.(,))*/4).-44*9))(
@M02143:5:000000000-JT863:1:1101:8015:6719 2:N:0:44
CCTACGGGGGGCTGCAGTGGGGAATATTGCACAATGGGCGAAAGCCTGATGCAGCGACGCCGCGTGAGGGATGACGGCCTTCGGGTTGTAAACTCCTTTCAGTTGGGACGAAGGTTGACCGGTGAATAGCCGGTATGATTGACGGTACCTTCAGAAGAAGCCCCGGCTAACTACGTGCCAGCAGCCGCGGTAATACGTAGGGGGCGAGCGTTGTCCGGATTCATTGGGCGTAAAGCGCGCACAGGCGGCCGCGAGCGCCCGGCGTGAAAGCCCACCGCCCAACCGGGCGCAGCCCTCCGGG
+
CCCCCGGGGGGGGGGGGGGGGGGGGGGGGGGGGGGGGGGGGGGGGGGGFGGGGGGGGGGGGGGGGGGGGGGGGGGGGGGGGGGGGFGGGGGGGGGGGGGGGGFGGGGGGDFGDGGGGFGGDGGGGGGGGGGGGGGGGGGG7CGGGEGGGGGGGGGGGGGGGFGGGGCCEGFDGGGGGGGGGGEGGGECEEGDE:+<FGG7E=C)/)7CDGGGDGGG355C?FGBF40C4<5@@(99;5)1)81>4(,7>6>5,(0)0(07)7:<9>5=>.(,0(,(4993),4((,()0(((((,)0(-4(
@M02143:5:000000000-JT863:1:1101:14076:6755 2:N:0:44
CCTACGGGTGGCTGCAGTAGGGAATCTTCCACAATGGACGAAAGTCTGACCCAGCAACGCCGCGTGAGTGATGAAGGCTTTCGGGTCGTAAAACTCTGTTGTTAGGGAAGAACATGTGCTAGTTGAGTAAGCTGGCACCTTCACGGTACCTAACCAGAACGCCGCGGCTAACTACGTGCCTGCAGCCGCTGTAAAACGTAGGTGGCAAGCGTTACGCGGTATTATTTGTCGTATAGCGCTCGCAGGTGGGTGCTTACATCTGATATTAAAGCACACAACCCAACCGTGGAGGATCAGTGG
+
CCCCCGGGGGGGGGGGGGEFFGGGGGGGCA,CFGGGG<FGGEEG6EFFFE,,CFGGG@FGGGGGGGGGGGGGGGGCFG,FFFGEGG=FE@FG,EFGG9FF9,4,CFFG,FF<<F,<,,95,9:,A7,5,9,,,5AF,FG@:,,7@+@=C=F,,@B?,=,,++@C7@**CE67DC8EF68E,,,*>,,95*)*,4,,*/2*=C+*/*;9*//915**))0)-*0*9B*:**0..(/<?B)-7)(.7(.,8(.)()/2)-196:*0)1+30))-).4??(()0-86(,-.)-(((((0*.)(
@M02143:5:000000000-JT863:1:1101:17368:6765 2:N:0:44
CCTACGGGGGGCTGCAGTGGGGAATATTGCGCAATGGGCGGAAGCCTGACGCAGCGACGCCGCGTGGGGGATGACGGCCTTCGGGTTGTAAACCTCTTTCAGCAGGGACGAAGTTGACGTTTACCTGCAGAAGAACCGCCGGCTAACTACGTGCCAGCAGCCGCGGTAATACGTAGGGCGCACGCGTTGTCCGGAATTATTGGGCGTAAAGAGCCAGTAGGTGGCTGGTCGCGTCTGCCGTGAACCCCCCCAGCTCAACTTCGTGTCTGCGGTGCCTACGTGCCGCCCACCAGTTGCGCA
+
CCC6C,@:FE+CFCFAFGFGG@F,E<EFGGGGGGGGGGGGGC=+<FF<B<CGEEGGGGGGGGGEEF7FECDFG8B77CGGGGGGGF7C=<CFGGGGGFGGGFFGEGC@C5?5*;<,<FGG*0/@:C7CGCEF+CA*;5C?C*::>CC9+8:C**;@6:*;E@5E8CCE*:<<8<EG*1;*?C51/?EG7:>CC**27**2AA+)4CCGD<7>56**)/*0474).87*.275<;B?5F*-7)(0*(--7())-24*14@F*-00(06<*)(-0-(().8)),4(-(-))((,(.)**(((
@M02143:5:000000000-JT863:1:1101:10591:6770 2:N:0:44
CCTACGGGGGGCTGCAGTGGGGAATATTGCACAATGGGGGAAACCCTGATGCAGCGACGCCGCGTGCGGGATGACGGCCTTCGGGTTGTAAACCGCTTTCAGCAGGGACGAAACAAGACGGTACCCGGAGAAGAAGCCCCGGCTAACTTCGTGCCAGCAGCCGCGGTAATACGAAGGGGGCTAGCGTTGCTCGGAATTACTGGGCGTAAAGGGAGCGTAGGCGGATCTTTAAGTCGGGGGTGAAAGCCCAGGGCTCAACCCTGGAATTTCCTTCAATACTGGATATCTTGACAACCGAAC
+
CCCCCGGGGEGGGGGGGGGGGGGGGGGGFGGGGGGGGGGGGGGGGGGGGGGGGGGGGGGGGGGGGGGGDGGGGEGGGGGGGGGGGGGGGGGGGGGGGGGGGGGGGGGGGGEEGG8:=FGGDGGGGGG>EGCF6FG?FGGGE>EG5CGGGGEGGEGFEFG6FFEGGDE8CF79*:8EG5EEE==*AEGGEEGFEEG5DFGFG?65CGG7DCG7CGCDEEE<?FC>DDGGFDFF?>F0@@>(75?*9<?8FB7>(()99407;:)1,99?*6<2=<))-6:@02()).)*9-))..4.)(,-
@M02143:5:000000000-JT863:1:1101:8127:6792 2:N:0:44
CCTACGGGGGGCTGCAGTTAGGAATCTTGGGCAATGGGCGAAAGCCTGACCCAGCAACACCGTGTGGGCGATGAAGGCCTTAGGGTCGTAAAGCCCTGTTGATAGGGACGAAGGGCGAAGGGTTAATAGCCCCTAGCTTGACGGTACCTTTCGAGGAAGCCCCGGCTAACTACGTGCCAGCAGCCGCGGTAATACGTAGGGGGCGAGCGTTGTCCGGATTTATTGGGCGTAAAGAGCTCGTAGGCGGTTTGTCGCGTCTGCCGTGAAAGTCCGGTGCTCAACTCCGGATCTGCGGTGGTTT
+
CCCCCGGGGGGGGGGGGGGGGGGGGGGGGGGGGGGFGGGGGDFCFGGGGGGGGGGGDFEGGGGFGDGGGGEEGGGGFGGGGGGGGGGGGGGGGGGGGGGGGFGGGGGGGGGGGEGGGGGEGGCFGGGGGGFGEGGGGGGGFGGGGFGFGFGGDGGGGCGGCFGGGGGGGGGCF5CCGGCGGGGGGGGGGGGGGGGGGGFDGGG@CGGGGGEGGGG3@35C?7CF=FFGFDDD5>B?FF?:>)43=;BFF?>F4231.()8F?)1(0/<*426B>(,4).=7:)-)-()0().6;(.)-(((
@M02143:5:000000000-JT863:1:1101:7004:6793 2:N:0:44
CCTACGGGAGGCTGCAGTGGGGAATCTTGCGCAATGGCCTGACGGCTGACGCAGCGACGCCGCGTGCGGGAGGACGCCCCTCGGGGTGTAAACCGCTGTTGCCCGGGACGAACAGCTCCTTTCGAGGGGCCTGACGGTACCGGGTGAGGAAGCACCGGCTAACTCCGTGCCAGCAGCCGCGGTAATACAGAGGGTGCGAGCGTTAATCGGATTTACTGGGCGTAAAGCGTGCGTAGGCGGCTTTTTAAGTCGGATGTGAAATCACTGAGCTTAACTTAGGAATTGCATTCGATAATGGGA
+
CCCCCGDG7FGGGGDFFGF<FEE;<FFCDFGGGGECF8FGGCF,8CFC<,CFGGGCGEEEEECF>4FFGDCE@FFGGDGGD:@CF+@+8?<FGGGGGGGGGGCFDGG@CGGGE7FF:DFC9FGEF7CEGGDCGDDCFCF@FGGDGG*:8::<FGGGEDE*;AC9CDGGDECDG86;CEEGG5E)8+<799>?GEGG*77D=C=5D*;:9CC**<DFFF?FB<D:>:>*79@@B,79D@F>EF()=2::?A65495>?A48=)7*599?C0.(166)455*944)826/9<2664,7*)((
@M02143:5:000000000-JT863:1:1101:19480:6800 2:N:0:44
CCTACGGGTGGCAGCAGTGGGGAATTTTGGACAATGGGCGCAAGCCTGATCCAGCCATGCCGCGTGAGTGAAGAAGGCCTTCGGGTTGTAAAGCTCTTTCGGCGGGGACGAAACGGTCCGTGCTAACACCACGGACTACTGACGGTACCCGCAGACGAAGCCCCGGCTAACTTCGTGCCAGCAGCCGCGGTAATACGAAGGGGGCTAGCGTTGCTCGGAATTACTGGGCGTAAAGCGCACGTAGGCGGCCCTTTAAGTCGGGGTTGAAATCCTGTAGCTCAACTCACGAACTGCCTTCGAT
+
CCCCCGD:FGDGGGGCGGGGGGGGGGGGGGGGGFGFFDFGGGGDGGGGFGGGFFGGGGFGGGGGGGEEGGGGGGGGGGGGGGGGGGGGGFGGGGGGGGGGGGGGGGGDEGGGGGGGGGGGGGEGFFGGGE7FGGGGGGGG,;F77CF@FGGGDGG**8CGG>ED@CEE5CCFGGGGGGGGGGGGGFGGGEC5CGG757DDGGGE5DDD4CED5ECF5>BD?GG@=BCF:<BD:4/.)).,<57FFB0,<(8>:7?:=:F3>;31-7?FG)4,9>-))))**4454)()0-4(,).=*5(,)
@M02143:5:000000000-JT863:1:1101:15077:6811 2:N:0:44
CCTACGGGTGGCTGCAGTAGGGAATCTTCCGCAATGGACGAAAGTCTGACGGAGCAACGCCGCGTGAGTGATGAAGGCTTTCGGGTCGTAAAACTCTGTTGTTAGGGAAGAACAAGTGCTAGTTGAATAAGCTGGCACCTTGACGGTACCTAACCAGAAAGCCACGGCTAACTACGTGCCAGCAGCCGCGGTAATACGTAGGTGGCAAGCGTTATCCGGAATTATTGGGCGTAAAGCGCGCGCAGGTGGTTTCTTACGTCTGATGTGAAAGCCCACGGCTCAACCGTGGCGGGTCATTTG
+
CCCCCDECGGGGGGGFCFGGGGGGGGGGGGGGGGGGGGGGGGG7FGGGGGGEGGGGGGGGGGGGGGDCGGGFCFCFCFDGGGGGGGGGGGGGGGGFGFGGGDGGGFGGFGG8FGGGGGGGGGGGGCGF9FGGGGFGGGGGGGGFCECGGGGGGGGGGGFGCGGGGDGGGGGGGGGGGGDGGGGGGGGDD?DECCFGFC=*;*=A:FFFFFGGGGFF=B>C9C4@?F7F4>)0.-<AF3B>D>6B:68(765;<2@D*8FF@?4:)/+2?A2353:?-(,.844(444.0(((,4()96))
@M02143:5:000000000-JT863:1:1101:18477:6817 2:N:0:44
CCTACGGGGGGCAGCAGTGGGGAATATTGCGCAATGGGCGGAAGCCTGATGCAGCGACGCCGCGTGAGGGATGACGGCCTTCGGGTTGTAAACCTCTTTCAGCAGGGAAGAAGCGCAAGTGACGGTACCTGCAGAAGAAGCGCCGGCTAACTACGTGCCAGCAGCCGCGGTAATACGAATGGGGCTAGCGTTTCTCGGAATTACTGGGCGGAAAGGGCGCGTAGGCGTCGCATTTAGTCAGGCGTGAAATTCCTGGGCTTTACCTGGGGACTGCTCTTGAGACGTGTCTGCTTTATGATCG
+
B@C@C7;8C+:F7@C<FFFEF77+?=<<FFGGFFEGGDGGG>FE<FGGFFGGFEFC:>C@FGE7BCG@@FGFGGGGG:F7CFFDD,F@CA;FFGFGGGGGGFGCFFGB<<:BAFEGGEGF7<F5E8AEGG?6?:+CGGGGFGGGGCG>C:EFGFGFD5CCCFEFEGG5?**:5<<CECF*CFFDD85FGDDE*+9ECCG*5CGFGG*:C)*19*5*5>)9675>;FC*)).07(9<FB44=F?@7904964/6AFFF0)<)6?>:7*:<(4(0()6)<AF)32((,()*--).))*/)))(
@M02143:5:000000000-JT863:1:1101:12552:6820 2:N:0:44
CCTACGGGCGGCTGCAGTGGGGAATATTGGACAATGGGCGAAAGCCTGATCCAGCAATGCCGCGTGAGTGATGAAGGCCTTAGGGTTGTAAAGCTCTTTTACCCGGGATGATAATGACAGTACCGGGAGAATAAGCTCCGGCTAACTTCGTGCCAGCAGCCGCGGTAATACGAAGGGGGCTAGCGTTGTTCGGAATCACTGGGCGTAAAGGGCGCGTAGGCGGCTTTGTAAGTCGGGGGTTACAGCCTGTGGCTCAACCACAAAATTGCCTCCGATACTGCATGCTTTTTGACTTTAAAAC
+
CCCCCGGGGGGGGDGGGGGGGGCGGFGGA<FGGGGGGFFGGGGGGGGGGGGGGFGGGFGGGGGGGGGGGGGGGGGGGGFFG,?FAFEFGGCGGGGGGCAFGC?EFC7CGGGGGC<EEEG?FEGF@CGEEGGAD999FFD<C@<CDDFGFGFF7*@67CFFDCED>B*=C9F5CCE=C>*=8C56CEE3C5CG==E=DCDGG**89955DG?D<5D>)0<35973;)**1*/9?A:9)7>3.)589:01>A47((9=4()0.(.*4*++*.))042(((.**.6))).==?(-6))1*))),
@M02143:5:000000000-JT863:1:1101:5905:6833 2:N:0:44
CCTACGGGTGGCAGCAGTAACGAATCTTCCGCAATGCACGAAAGTGTGACGGAGCGACGCCGCGTGTAGGACGAAGCCCTTCGGGATGTAAACCACTGTCAGGGGTTACCAAGTTCTGAGGAGCCCCAGAGGAAGGCACGGCTAACTCTGTGCCAGCAGCCGCGGTAAGACAGAGGTGCCGAGCGTTAGGCGGAATCCCTGGGCTTAAAGGGCGCGTAGGCGGGCTATCAAGTCCGGGGTGACATCCTCCAGCTTACCTGTAGCACGGCCTCGGATACTGATGGACCCCAGACGGATAGGG
+
CCCCCGGGGGGGGGGGGGGGGGGGGGGGGGGGGGGGGGGGGDCCGCFGGGGGGGGGGGGGGGGGGGGDGFGGGCGGGGGGGGGGGGGFGGGGGGGGGGGGGG8FGGGGGGFGGGGGGGDGGGCG7FFGCFGCFGGGC@GGGGGGGGGGGGGGGFGGGG@CFEGGGG*C?CGGG?6CGGGGG=:CGC=CEGGGD*>5C*9FG55)2<F7:7C**/595>>33)>>B>FC?>776<=0<@3(8>)*94()=?@93290)(6=*-0*.7:5),(27<((-8.*/-5)()(.)(((((,.),,5.
@M02143:5:000000000-JT863:1:1101:18045:6833 2:N:0:44
CCTACGGGAGGCTGCAGTGGGGAATATTGGACAATGGGCGCAAGCCTGATCCAGCCACGCCGCGTGAGTGATGAAGGCCTTCGGGTCGTAAAGCTCTGTGGGGAGGGACGAACCGCCGTACGTGCATAGCGTACGGCATGACGGTACCTCCTTAGCAAGCACCGGCTAACTTCGTGCCAGCAGCCGCGGTAATACGAAGGGGGCTAGCGTGGCTCGGAATCACTGGGCGTAAAGGGCGCGTAGGCGGCACCTCTATTCGGGCGTGAAATCCCAGGGCACAACCCGGCGGCTGCGCCCGAT
+
CCCCCECG7FCGGGGGGG8CFBCEFGDGAEFGFEGGGDGEFG7F<FFFFGEA9EFGGFFGC:FGGGC8FG9FCCFFGGGGGGGGGGGGCEF@DFCGFFGDEE@FGGGCGDGGGGE@FDCFGGGFGCFGGG7C+CE@FGGFFGGDGDEFCFGGGD,DDC7B,<:8@EC5CFGEGGG5C>CCFGGFFEGGDGCCF7FFFGDGGEG:7CCFC<*)9:CD5)7520>=FFGGD3)5>AF?E>:17)()*((4),8)42=**)07)()9(.2<C<(5))-(,(-<)3(((,(0)-((-(-5>(3;
@M02143:5:000000000-JT863:1:1101:5922:6839 2:N:0:44
CCTACGGGTGGCAGCAGTAACGAATCTTCCGCAATGCACGAAAGTGTGACGGAGCGACGCCGCGTGTAGGACGAAGCCCTTCGGGATGTAAACCACTGTCAGGGGTTACCAAGTTCTGAGGAGCCCCAGAGGAAGGCACGGCTAACTCTGTGCCAGCAGCCGCGGTAAGACAGAGGTGCCGAGCGTTAGGCGGACTCACTGGGCTTAAAGGGCGCGTAGGCGGGCTATCAAGTCCGGGGTGAAATCCTCCAGCTTAAATGGAGAACGGCCTCGGATACTGATGGTCCCCAGGTGAAAAGGG
+
CCCCCDGGGCGGFEGCFGFGGGGGGGGGGGGGGGGGGGGGGGGGGGGGGGGDGDGGGGGGGGGGGGGGGGGGGCFFFGGEGGGEFEGEGGGGGGGGFGGFGGGGDGGGGGGFDGDGGGFGCDCFEGGDCCFFEFGGGFFDGGDF;EFCGFGGCGCFFFFFGCGEGGDGGGGGG6,=C>FGGEGG5?CDGEFGCC*>FGFFFFF@FCFF>FGDD=C<<33*49C>3<FFF:=*/:F:D>@;D>)9922)9()04)6*1)*/9))03?EE)(-2<0(-2)-*1-5)5))8).(-)5)1*),(-
@M02143:5:000000000-JT863:1:1101:25889:6860 2:N:0:44
CCTACGGGTGGCTGCAGCCAGGAACCTTGGGCAATGGGCGCAAGCCTGACTCAGCCACACCGTCTGGGCGATGAAGGCCTTCGGGTCGTAAAGCCCTGTTGATACGGACGAAGGGCGACGGGTTAATAGCCCCTAGCCTGACGGTACCTTCCGAGGAAGCCCCGGCTAACTACGTGCCAGCAGCGGCGGCAATACGTAGGGGGAGAGCGTTGTCCGGACGTATTGGGCTTTAAGTGCTCTGATGCGTTTTGTCGCGTCGGCTGTGAAATCACGAGACTCAACCACGCGCCTGCAGCGGGTC
+
CCCCCGGGGGDEG7FFF,F<EFGC,CFF,CFGFGG@F@F+@C@@<CF@GG,CEFGEG<<F7@6,9,:E8F7@C<9,6BFECEDFDGG:=4,,AFFC,BFF<,,5,B7C++>+=4++@B7>C:++@B=,,=@>+D+@,,,@,87+>C8,5@,@8**4*>8>B858:***,,4,11<,=>;9*0;5**//51)10+3*2**75*5))***)/25CG**)))),*29FFGF)*)**)1)109)*9)/0(-()(00-())0()))-7C2*0+:480)4,((-5)02((4(()04--,(())((4-
@M02143:5:000000000-JT863:1:1101:14273:6865 2:N:0:44
CCTACGGGAGGCTGCAGTGGGGAATTTTGGACAATGGGGGCAACCCTGATCCAGCCATGCCGCGTGTGTGAAGAAGGCCTTCGGGTTGTAAAGCACTTTCGGACGGAACGAAATCGCGCGATCTAATAAGTCGCGTGGATGACGGTACCGTAAGAAGAAGCACCGGCTAACTACGTGCCAGCAGCCGCGGTAATACGTAGGATGCGAGCGTTAATCGGAATTACTGGGAGTAAAGTGTGCGCAGGCGGCAGAGCAAGACGAGTGTGAAAGCCCCGGTCCTAACTTGGGAACTGCGCCCGA
+
CCCCCGGGGGCGGGGGGGGGGEGCEGFGGGFGGGGGGGGFGGCGGGGGGGGGGGGFGGGGGDGGGGGGGGGGGGGGGFGFCFGGD=FFGGFGFGFFGGGGDGDGG>FGGGGGGGCFGGDCG7DDDAFGFGGG77C<:CEGFGGGGGGG9EFGGCF9DEGGGGGFGGGGDEGGGGDGGE5FFCFDFGGGDGD==?C9DGFFE++/CD7>D7/3*A>>@DFG0C7FFF7<)7@:@:?66F7AED9B:;99)-)<:BFF>0@>D(55<FFGD<:()(47-916@).64-))0((4).(.51(,
@M02143:5:000000000-JT863:1:1101:25193:6924 2:N:0:44
CCTACGGGCGGCTGCAGTGGGGAATATTGCGCAATGGGCGAAAGCCTGACGCAGCGACGCCGCGTGGGGGATGACGGCCTTCGGGTTGTAAACCTCTTTCAGCTCCGACGAAGCGCAAGTGACGGTAGGAGCAGAAGAAGCACCGGCCAACTACGTGCCAGCAGCCGCGGTAATACGTAGGGTGCAAGCGTTGTCCGGAATTATTGGGCGTAAAGAGCTCGTAGGCGGTTTGTCGCGTCGGCTGTGAAATCCCGGCGCTCAACTCCGGTCCGGCCGTCGATACGTGCCAGCTTGAGGTTTT
+
CCCCCGGGGGGGGGGGGFGGGGGGGGGGGGGGGGGGGGGGEGGEGGGGFGGG7FGCEGDGGGGGGGGGGGGGGGFEGGGGGGGGGFGFGGGGGGGGGGGGCCFBFFDFGGGG>FGGGGGDGGGGGGCFGGGGGGCGGEFGG8:FEGGGG@GGGGEG>GFC?@EGGGGGEC?CE?FFGGGGGGGGGFCFGGDC=::CDC>DGGFFCCF5CDGD3FC7>F*9:D378?DC5<<:>AFFF:31>D?3729:=<B43(5)713>5)02))2:)(-()(((-(()8((4,(.)1)(,.,(/),(-,
@M02143:5:000000000-JT863:1:1101:13145:6964 2:N:0:44
CCTACGGGAGGCTGCAGTGGGGAATCTTGCGCAATGGGCGAAAGCCTGACGCAGCCATGCCGCGTGAATGATGAAGGTCTTAGGATTGTAAAATTCTTTCACCGGGGACGATAATGACGGTACCGCGAAAGGAAGCCCCGGCTAACTCCGTGCCAGCAGCCGCGGTAATACGAAGGGGGCTAGCGTTGCTCGGAATTACTGGGCGTAAAGGGAGCGTAGGCGGACATTTAAGTCGGGGGTGAAAGCCCAGGGCTCAACCCTGGAATTGCCTTCGATACTGGCGATCTTGCAACTGGAAGCC
+
CCCCCGDEEGGGGGGFGGGGGGGGGGGGGGGGGEGGGGGGGGGGGGGGGGGGGGGGGGGGGGGGGGCFGGGGGGGGGGGGGGGGCGGGGGGGFGGGGGGGGGGGGDGGGGGGGGGGGGGGGGGGGGGGGGG?DGGG@FFD>EGGGGGGGGGGGG;?CCGGGGGEDGGCGGGGGFGG=GCEGF5FGGGGGGFCED5CFCCFGDF@<CD7C7?D4=DGFFE:?DDBDED*9C4F?ABFFE>>)8>F?B73>6)822>*937>>(5*54<97<246,4914)*)((--(34*-.54(.)).(((
@M02143:5:000000000-JT863:1:1101:20500:6977 2:N:0:44
CCTACGGGGGGCTGCAGTGGGGAATATTGGACAATGGGCGGAAGCCTGATCCAGCAACGCCGCGTGAGGGATGACGGCCTTCGGGTTGTAAACCTCTTTCAGCACAGACGAAGCGCAAGTGACGGTATGTGCAGAAGAAGGACCGGCCAACTACGTGCCAGCAGCCGCGGTAATACGTAGGGTCCGAGCGTTGTCCGGAATTATTGGGCGTAACGGGCTCGTAGGCGGTCTGTCGCGTCGGGAGTGAAAACCAGGTTCTTAACTACTGGCCTGCTTTCGATCCGGGCCGACCAGAGGTACT
+
<BC@CD,+@FEGGGGGGGFGGGGGGGGGGGGDEGGDG?FED@@EDGGF8EF<D9FFFGGGGGGGGGCGE@EFGCCFGGGGGGGGGGGGGCGGGGGGGGGFFGGCGGFFGGDEGDEEGCF:CFGGGGFFGGCCFFDG8CFFGGGGGCCEGFCFGGGGGGGGGFFGGGGGGGGCEFFGGC6FEGGGGG5CEG):CEFFDG*>*<7BFFFGGGEGG*9)5>>34DCFFFGD7>).16>6>352@D(57()6@<FB?2>C*)9F6:F*)/+3*.12514496(.9(((((())(,--(,)).)6)
@M02143:5:000000000-JT863:1:1101:8723:6981 2:N:0:44
CCTACGGGGGGCTGCAGTGGGGAATATTGCGCAATGGGCGGAAGCCTGACGCAGCGACGCCGCGTGAGGGATGACGGCCTTCGGGTTGTAAACCTCTTTCAGTAGGGACGAAGCGCAAGTGACGGTACCTACAGAAGAAGCACCGGCCAACTACGTGCCAGCAGCCGCGGTAATACGTAGGGTGCAAGCGTTGTCCGGAATTATTGGGCGTAAAGAGCTCGTAGGCGGTCTGTCGCGTCGGCTGTGAAAACCCGAGCCTCAACCACGGTACTGCAATAGATACGGGCAACCAAAAAAGCCG
+
CCCCCGGGGGGGGGGGGGGFFGGDGGGGGGCGGGGGFFGG:CF@<FFGGGD@CECEGGGGGGGDGGCFGGGGGGGEGGGGGCFDGGGGGGFGGGGGGGGGGC,?FGGFGGGGEC>8:8EA9CD8EGFCCFGDGCCCFGGGDCFGEGC8ECFGGGG6@FCECFCE6EGGGGEGE9A7*+385CFD=FCC**11?5:9CDDG*<?FCF0:*9*9<C**)0103>DFFFGGDC@FF).1>57>)0,).8)499?0((8))-)7937F1)*:1(-569))-)-1/54<((())(((-(())(.(,
@M02143:5:000000000-JT863:1:1101:24619:6985 2:N:0:44
CCTACGGGAGGCTGCAGTAGGGAATCTTCCGCAATGGACGAAAGTCTGACGGAGCAACGCCGCGTGAGTGATGAAGGTTTTCGGATCGTAAAACTCTGTTGTCAGGGAAGAACACGTACGGGAGTAACTGTCCGTACCTTGACGGTACCTGACCAGAAAGCCACGGCTAACTACGTGCCAGCAGCCGCGGTAATACGTAGGTGGCAAGCGTTGTCCGGAATTATTGGGCGTAAAGAGCTCGTAGGCGGTTTGTCGCGTCTGCCGTGAAAGACCGGGGCTCAACTCCCGATCCTGGGTGTGT
+
<CCCCGGGGGGGGGGGGGAGFEDFGGGGGGGGGGGGFGGGGGEGGGGGGGGC7FGGFFGGGGGGGGEGGGFFGGGGFFCFGGGGGGGGGGGGGGCGGGGGGGGGGGFGGGGGGGGDGGGGGGGGGGGGGGGGDGGGGGGGDFGEDGGGGGGGGFCFFCGGGGGGGCEEGFEFDGEFCDGF,AFC8EE7E5DGGFEGGGGGGCG:FDGGG<EDD:7CD3))4CGFFFFD:/85B446>@4:BF17@),9>9D<1)09)-85FF?5()*2:)(.0(-(-(()1<1)-,,))(((.-(0),,-(
@M02143:5:000000000-JT863:1:1101:5344:7002 2:N:0:44
CCTACGGGTGGCTGCAGTGGGGAATCTTCCGCAATGGACGAAAGTCTGACGGAGCAACGCCGCGTGAGTGATGAAGGCTTTCGGGTCGTAAAACTCTGTTGTCAGGGAAGAACAAGTGCGAGTTGAATAAGCTGGCACCTTGCCGGTGCCTAACCAGAAAGCCACGGCTAACTACGTGCCAGCAGCCGCGGTAATACGTAGGGTGCAAGCGTTGTCCGGAATTATTGGGCGTAAATAGCTCGGAAGCGGACCCTCGCGGCGGAACATAAAACTGCGCGCTTAACCCCAAGCCTGCTTCCGC
+
CCCCCGGGGGGG@FGGGGGGGGGGGGGGFG,CFGGGGCFGGGGG,EFC9CF@FGGFGFGGGGGGGG@:?FFGFGGGFG8FGGEGCF7EGGGGFG,FG9F<,,,C?CFG8FG84B4EA<,+38>:C,,CF9,3?A3:==7=@=,@7<@+@@FF7:D3D7:C::>DGD>C*1,=CBF*16*/=CD8<6=):C7>*/+4;*0****;*5C977*:*21095;/4*2*1**9@4)581@<7B44*<(7)31()(8)(,)>)().),0/()+226)50),((((07:644(1)0(((5(.0*)5(-
@M02143:5:000000000-JT863:1:1101:4433:7006 2:N:0:44
CCTACGGGTGGCAGCAGTGGGGAATATTGGGCAATGGGCGCAAGCCTGACCCAGCAATGCCGCGTGGGTGAAGAAGGCCCTCGGGTCGTAAAGCCCTTTCGGCGGGGACGATGGTGACGGTACCCGGAGAAGAAGCCCCGGCTAACTTCGTGCCAGCAGCCGCGGTAAGACAGAGGAGCCAAGCGTTGTCCGGATTGACTGGGCGTAAAGCGCACGCAGGCGGCTCGGCGCGTGGGGTGTGAAAGCTGGCGGCCTCACTGCCAAAGACCATCCCCAACACCCGGGCTCCCGCCACCCCTCC
+
CCCCCGGGGGEGGGGGGGFGGG7FGGGGGGGGGGGFFGFGGGGGGGGGGGGGFGGGFGDGGGCFEGGGGGGGGGGGCGGGFGGGGEEGGGFFGGG?FEGGGGGDECCFGGGGGGC,>FEGGGGGGGGGDGGDFGFGCFDGGC:CCGFGGGFCGGC+888*B5E5CGCEG+9<;*0:EC/CCCF5;?CDEFDCE5CE76C7+:*)5955C::9CCC)7>59()1.)0)).)).02)(7)0-59)114)5)(.)((899(/8*8@*()20*().5(((,,())((((((0)-(((((0.-(,,
@M02143:5:000000000-JT863:1:1101:19713:7008 2:N:0:44
CCTACGGGGGGCTGCAGTGGGGAATCTTGCGCAATGCGCGAAAGCGTGACGCAGCAACGCCGCGTGCGGGAAGACGGCCTTCGGGTTGTAAACCGCTTTCAGTTGGGACGAAGCTCTGCCGGTGAATAGCCGGTTGGAGTGACGGTACCTTCAGAAGAAGCCCCGGCTAACTACGTGCCAGCAGCCGCGGTAATACGTAGGGGGCTAGCGTTGTCCGGAATCATTGGGCGTAAAGCGAGCGTAGGCGGCCCGATAAGTTTGCTGTGAAAGTAAACGGCCCCACCCTTAAAAACCGGTGGA
+
CCCCCGGEGGEGGGGGGGFGGGDEGGGGGGGGGGGGGGGGGEGGGGGFEFGGGCGGGGGGGGGDGGGGEDGGGGGCCFGGGGGGGGGGGFGGGGGGGGGGGGGGGGGGGGGGGG?FGGGFGGGGGGGGGGGGGEGG5FGGGGGGGGGGGFFFGGFGCGGGGGFGGGGDGEG7@F=FGGGGGGF*@A*)/57CEFGGGGGG=EGFGGGDGGG7)::D3<DDFG7F464C>5)7><?BFF3(.8<EEF>0>65)4(5**.**9-90.)0CF>5-9AA((4())-7,(-.0*)-461-0.,(,
@M02143:5:000000000-JT863:1:1101:15535:7010 2:N:0:44
CCTACGGGTGGCTGCAGTGGGGAATTTTGGACAATGGGGGCAACCCTGATCCAGCCATTCCGCGTGAGTGAAGAAGGCCTTCGGGTTGTAAAGCTCTTTTGTCCGGAACGAAACGGTGCTCGTGAATATCGAGCGCTACTGACGGTACCGGAAGAATAAGCACCGGCTAACTACGTGCCAGCAGCCGCGGTAATACGTAGGGTGCGAGCGTTAATCGGAATTACTGGGCGTAAAGCGTGCGCCGGCGGTTTTGTAAGCAAGATTTGAAATACCCGCTCTTACCTCAGACATGGCATTTGGT
+
CCCCCG7FGCGFGGGCFGGGGGGGGGGGGGGGGGFGFCGGGGGGGGGGGGGGGGGGGGGGGGGGGGDCFGFDFGDCFGGGGGFGGGGDGGGGDGGGFGGGFGGGD@EGGGGGGGD7FFEEGGGGGCGGFDCDGGGGGGGG?GFE>:EEFGGDGGG,ECFGFGGG7BE*>D?GGGGG6FGGGGCFFGE45=DE5A99CG*75*0895*:3CCG3=DD>))14DGFFF*>FD@DBB*6>>)15>05),(2)-77(4@?4)09)(1*)1<?:6).92(((-(/1)())((*).-43017F:-)(
@M02143:5:000000000-JT863:1:1101:14875:7014 2:N:0:44
CCTACGGGTGGCTGCAGTGGGGAATATTGGACAATGGGCGCAAGCCTGATCCAGCCATGCCGCGTGAGTGATGAAGGCCCTAGGGTTGTAAAGCTCTTTCACCCACGACGATAATGACGGTAGTGGGAGAAGAAGCCCCGGCTAACTTCGTGCCAGCAGCCGCGGTAATACGAAGGGGGCTAGCGTTGCTCGGAATCACTGGGCGTAAAGGGCGCGTAGGCGGCCGATCAAGTCAGGGGTGAAAGCCTGTGGCTCCACCACAGAATTGCCTTTTATACTTTTCGGCCCGAAACCTGAAGAC
+
CCCCCGGGGGGGGGGEGGGG9FGGGGGGGGGGGGGGGGGGGGGGGGGFGGGGGGGGGGGGGGGGGGDGGGGGGGGGGGGGGGGGGGGGGGGGCGGGGGGGGGGGGGGGGDGDGGGGGGGGGGEGGGGGGGGGFFGGGGGGGGGGGGGGGEG8CFCGGGGGGGGGCEGGGGGCG5CGDE5EGGGG=EGGGGGGGGCGGGGFGGGFCDDGGF?<CEGDBEFGFD:BF>D<>DFFFBFFFFE153>?61:?><4.8:@*<?>F@()9.9C974<<?))-4))*164(-(-8)-(((.()04))(
@M02143:5:000000000-JT863:1:1101:14816:7030 2:N:0:44
CCTACGGGAGGCTGCAGTGGGGAATCTTGCGCAATGCGCGAAAGCGTGACGCAGCAACGCCGCGTGGGGGAAGAAGGCTTTCGGGTCGTAAAACTCTGTTGTTAGGGAAGAACAAGTGCTAGTTGAATAAGCTGGCACCTTGACGGTACCTAACCAGAAAGCCACGGCTAACTACGTGCCAGCAGCCGCGGTAATACGGAGGGTGCGAGCGTTGTCCGGAATCCCTGGGCGTAAAGGGCGCGTAGGCCGCCTGATAAGTAGGGGGTGAAATCTTTCGGCTTAACCACCATGCTTCCTTCTC
+
CCCCCGGGGGGGGGGGGGGGGGGGGGGGFGGGGGGGGGGGDGCFGGGGGGGGGCGGGGGGGGGGGDEGGGGGGGGGGGGGGGDGGGGGGFGGGGGFFFGGGGGFFCFGGGGGGGDFGGGGGGGGGFGGFGGGGFFGFGGGGCA@EGEGGGFGGGGFGGGGGGGGGGCEGGGGGFGGGGGGGGGGGGGGGGGGCCGGGGGGGCEBCDDGDDEGDDDFF>EG>3C)9?CFFFBFF?><F>D9B>>E528(87).(2=**)19*)5<95:C9<6<92).((-.7466<)4))))..).91:<<)
@M02143:5:000000000-JT863:1:1101:7604:7035 2:N:0:44
CCTACGGGCGGCTGCAGTGGGGAATATTGCGCAATGGGCGAAAGCCTGACGCAGCGACGCCGCGTGAGGGATGAAGGCCTTCGGGTTGTAAACCTCTTTCAGCGCCGAAGAAGCGAAAGTGACGGTAGGCGCAGAAGAAGCACCGGCTAACTACGTGCCAGCAGCCGCGGTAATACGTAGGGTGCAAGCGTTGTCCGGAATTATTGGGCGTAAAGAGCTCGTAGGCGGGTTGTCGCTTCTACTGTGAAAATCCAGGGCTCAAACCTGGACCTGCAGTTGGTCAGAGCCGACCAGAATGC
+
CCCCCGGGGGGGGGGGGFFGGGGGG?FGEGGGGCGGGGGGGGGGGFGGGGDEGGGGGGGGGGGGGGGGGGGGGGGG?FGGGGGEGFFGFFGGGGGGFGGGGGGEGGGGDGDGGGGGGGGBDFFEGGGGGGGGGGDFFGFFGGGGGGDCEBFGGGGGGGGGGGGGGFGG5?GCE?CFGGGGGGGG=+0CGGGEGE7F3D5C5C+*2C7CCDCD:FF75<=F:GDFDFGG)95>B<>:))74*1)6B>BFFF=043758:FF9)*28<755?:(),1..)-9>))().().(,(-(()*)6
@M02143:5:000000000-JT863:1:1101:7501:7036 2:N:0:44
CCTACGGGGGGCTGCAGTGGGGAATTTTGGACAATGGGGGCCACCCTGATCCAGCCATGCCGCGTGTGTGACGAAGGCCTTCGGGTTGTAAAGCACTTTCGGACGGAACGACATCGCGCGATCTAACAAGTCGCGTGGATGCCGGTAGCGGGAGAAGAAGCCCCGGCTAACTTCGTGCCAGCAGCCGCGGTAATACGAAGGGGGCGAGCGTTGTTCGGATTTACTGGGCGTAAAGGGCGCGCAGGCGGCTCATTTTGTCAGGCGCGAAAGCCCCGAGATGAACCGGGCACCCGACCCTGA
+
C8C<CGEFG>FGGGGGGGFGCE,?FE<FDDFGGGGFGGDCF+8DG7F=,BFGGCFGF<BFGGGCCC==>FF,FF+@FFGGFGGCFCC<FFFF9FFGGD:FEC7CCGG:BFG7B*FEGE7:*<FF2<FGGGGGDGGCEC8CF*:5:8CGGCEGEEEGGGFFG8C85?CCEGGGFFGFFEGG@:6C8CEDCCC7;+9?C3C3*=EBGD3=DG5CC//:@DDG?FFFFF<CFD)732BAFD39)8(0791()-7=<2F**3=9F?4)(7::C6:05:(((((*1))3((-08(4,((,))((,
@M02143:5:000000000-JT863:1:1101:20953:7085 2:N:0:44
CCTACGGGAGGCTGCAGTGGGGAATCTTGCGCAATGCGCGAAAGCGTGACGCAGCAACGCCGCGTGTGGGAAGACGGCCTTCGGGTTGTAAACCACTTTCAGTTGGGACGAAGCTTCGCCGGTGAACAGCCGGCCGAAGTGACGGTACCTTCAGAAGAAGCCCCGGCTAACTACGTGCCAGCAGCCGCGGTAATACGTAGGGGGCTAGCGTTGTCCGGAATCATTGGGCGTAAAGCGCGTGTAGGCGGCTCGATAAGTCTTTTTTGAAAGCCCAAGCCTCACACCTGGATCCCCCATTGCT
+
CCCCCGGGCFGGGFGGGGGGGGCFGGGGFGGGGGGGGGGGGFEGGGGGCF:FGDG8FGGGGGGGGGGGEEGGECFGGGGGGGFGGGFEGGGGGGGGGFGGGGGGDF7BFGGCFFGGGDGGCEE<FCFGGGGDECFCF7<D:FGGGGFCFGGFDCGFEFCCB>E88>CGGC697CEFGGGGGGGFFF5C=GCGGGGGGFF4:CCDGGCC:CGDDC7:>3.9:FF4==<<F577<:?2<:5(7<:BF4(459D5(:@*/.9=*)9*,8AC74((52((,-(80,)(41.))-,(.-())-)))
@M02143:5:000000000-JT863:1:1101:5400:7085 2:N:0:44
CCTACGGGAGGCTGCAGTGGGGAATCTTGCGCAATGCGCGAAAGCGTGACGCAGCAACGCCGCGTGGGGGAAGAAGGCCTTCGGGTTGTAAACCCCTTTCAGTTGGGACGAAGCTTCGCCGGTGAATAGCCGGCTGGAGTGACGGTACCTTCACAAGAAGCCCCGGCTAACTCCGTGCCAGCAGCCGCGGTAATACGTAGGGGGCTAGCGTTGTCCGGAATCATTGGGCGTACAGCGCGTGTAGGCGGCCCGGTAAGTCCGCTGTTAAAGTCGGGGGCCCAACCATCGGCTCCCGTTGGAT
+
CCCCCGGGGG7FGFGGGGGGGGGGGGGGGGGGGGGGGGGGGGGGGGFEFGGGGGGGGGGGGGGGGGGGGGFEEFGGGGGGGGGGGGGGEDGGGGGGGGGGFGFGGFGGGDEDGGGFFCFGGDFGGGGBFGGGGGDGG,:>CFGDEGGGGFFGFGGGFFGFGGGGGDEGEGGG+BEGFGGGGGDCGGGG5C5CGF9FGC47CGGBDDDGGGE755:>5B:)8D7FF4C5>DDF329?)73()0.*=)4(74>)(,77*)9@@BF<,*3<C9)6>6((41()0341(,5)0(-(4(,)0((.-
@M02143:5:000000000-JT863:1:1101:5384:7092 2:N:0:44
CCTACGGGAGGCTGCAGTGGGGAATCTTGCGCAATGCGCGAAAGCGTGACGCAGCAACGCCGCGTGGGGGAAGAAGGCCTTCGGGTTGTAAACCCCTTTCAGTTGGGACGAAGCTTCGCCGGTGAATAGCCGGCTGGAGTGACGGTACCTTCACAAGAAGCCCCGGCTAACTACGTGCCAGCAGCCGCGGTAATACGTAGGGGGCTAGCGTTGTCCGGAATCATTGGGCGTAAAGCGCGTGTAGGCGGCCCGGTACGTCCGCTGTGAAAGTCGGGGGCTCAACCCTCGGATGCCGGTGGAT
+
CCCCCGGGGGGGGGGGGGGGGGGFGGGGAFGGGGGGGGGGGGGDGGGGGGGGGGGGGGGGGGGGGGGGGGGGGFGGGGGGGGGGGGGGGFGGGGGGGGGGGGGGGGGGGGGGGGGGGGGG>BFDGFGGGGGGGEEGDCGGGGGGGGCEGGGGGGGGGGGCGCGGGGGGGGGGGGGGGGGGGGGGGGGDGGDCEFGGGGFFEG=@DGGDFDEDGEGGFEB3:GGF4=FF495>>?FDF:57B::@F2;0;0>369@*5:45;15D?F<CG96<B>FF011>6<??<18)0(4,(:1))((4,
@M02143:5:000000000-JT863:1:1101:24259:7109 2:N:0:44
CCTACGGGAGGCAGCAGTGGGGAATATTGGACAATGGGCGCAAGCCTGACCGAGCAACGCCGCGTGCGGGACGACGCCCTTCGGGGTGTAAACCGCTTTTCCCGGGGACGAGATTGACGGTACCCGGGGAATAAGCCTCGGCTAACTACGTGCCAGCAGCCGCGGTAAGACGTAGGAGGCAAGCGTTGTCCGGAGTTACTGGGCGTAAAGCGCGCGCAGGCGGCCCTGTGCGCTGCCGGTGAAAGCTCCCGGCTCACCTGGTGGAGGTTCGGAGGTACGGACGGGCTTTCAGGGGCGATGG
+
CCCCCGGGGGGGGGGGGGGGGGGGGGGGFGGGGGGGFGGGGGGGGGGGGGGGG>GGGGGGGGGGGGGGFGGGGGGGGGGGGGFCFECFEGGGGGDGGGGGGGGGDGGEEGGGGGGFCGGGGGGGGGGGEGDGG@BCFFGGGDGG7FGGGGFFGGGFFGGGGGGG8ECCFGG5;5CEEFGG=GGGGCEDGCCCE2:EF>7CFGC47DCGGCEGGG<5>>;CBCDD3<5FFF4;:(<>F:E073)*9:3:?07:605*9(*9>,)*-.5:5)-()(((..(..-460(()/)).3(-))-(((
@M02143:5:000000000-JT863:1:1101:27420:7121 2:N:0:44
CCTACGGGTGGCAGCAGTCGGGCTTTCTGCGCATCTGGCGAAAGCCTGATGAAGTAACCCCGCGTGCGTGATGAAGGTCTTCGGATTGTAAAGCACTTTCGATCGGGACGAAAACCCGTAGCCCAACTCGCTACGGCTTGACGGTACCGGGAGAAGAAGCACCGGACAACCCTGTGCCAGCCGCCGCGGGAATACAGAGGGTGCAAGCGTTGTTCGGAATTACTGGGCGTAAAGGGCGAGTAGGCGGCCTGATGCGTCGGGTGTGAAAGCCATGGGCTCAACCTGAGCGGTGCACTAGAA
+
CCCCCGGCGGGG,CF@G@6-6CF+EF9,,,@FE,+,<,6++@+@,,,EE,,,6<,C,C,E6+++++,68:,,<CEDGE??,<4=,,BAEEFG,B<,BFAEFC,,::++:>:F+4,8=:FCCAFDC7+,@+C:B=E7<3++8@+36D*5*5>81>FGG8,68<FGE**4;A***2><;+138*/)*:59**1:*<97**97CCG:4CF*5<5>CFD3<>>D:FG?F?GC)/0>5<4(5>),0))9*2((04>)4:6C@03>E(5>?FG9:(((1).-3,(092(5((().,31>33*).<2
@M02143:5:000000000-JT863:1:1101:23618:7121 2:N:0:44
CCTACGGGAGGCTGCAGCCAGGAATCTTGGGCAATGGGCGCAAGCCTGACCCAGCAACACCGTGTGGGCGATGAAGGCCTTCGGGTCGTAAAGCCCTGTTGATAGGGACGAAGGGCGAAGGGTTAATAGCCCCTAGCCTGACGGTACCTTTCGAGGAAGCCCCGGCTAACTACGTGCCAGCAGCCGCGGTAATACGTAGGGCGCAAGCGTTGTCCGGAATTATTGGGCGTAAATAGCTCGAAGGCGGTTTGTCGCGTCTGTTGTTAAAACTACAGGCTCAACCTGGGGCTTCCCGTTGGTT
+
CCCCCCFGGGGGGGGGGGGGGGGGGGGGGGGGGGGGFGGFGGGGGGGGGGGGGGGFGGGGGGGGFGGGFEGGGGGGGGGGGGGGGGGGGGGGGGGGGGGGGGGGGGGFGGCCF7FGEGEGGGGGGFGGGGGGGGGGGGGGCGGDEGGGGGGGGDGGEFGGGGGGGGGGDGGGGGG6EFFGGFGFFCGGDEDGGFCFFGGDGGG3D3<CGGGDDFGGF))*5>F@F@49>DE@@)*.=@FB))455(1(72>F<?FD>2<:*6*2,9E+:5)494)(((,9*(.((3,))42,.(())-(-(
@M02143:5:000000000-JT863:1:1101:23794:7174 2:N:0:44
CCTACGGGTGGCTGCAGCAAGGAATTTTCCCCAATGGGCGCAAGCCTGAGGGAGCAACGCCGCGTGCAGGATGACGGCCTTCGGGTTGTAAACTGCTTTTCGGAGGGAAGAGACTGACGGTACCTCCGGAATAAGCCCCGGCTAACTACGTGCCAGCAGCCGCGGTAATACGTAGGGGGCTAGCGTTGTCCGGAATCATTGGGCGTAAAGCGCGTGTAGGCGGCCCGGTCAGTCCGCTGTGAAAGTCCAGGGCTCCACCCTGGGATGCCGGTGGATACTGTCGGTCACGAGTCCGAAAGA
+
CCCCCFGGGGGGGGGGGGGGGGGGGGGGGGFGGGGGFGGGGGGGGGGGGGGGGGGGGGGGGFGGGGGGGGEG@GGGEGGGGGGGGGGGGGGGGGGGGGGGGGGGGGGGGGGGAFEDFGGGGFGF<FFF7FGFFGGGGGGGGGGG77EGGGGFGGGGGGGGGEG8*4?:FGFGGBC5CGGDGCEC=C5):<7CE5==FDCFFG54<>DCCCGDD575.)9:>)C@7@CDF3<4*.?()53()9A*4.-6*4)>1.8*94>>>?>*()22*414;>:?AD2**)(-,(())((-(6,)0((.
@M02143:5:000000000-JT863:1:1101:6820:7176 2:N:0:44
CCTACGGGTGGCTGCAGTGGGGAATATTGCGCAATGGGCGGAAGCCTGACGCAGCGACGCCGCGTGGGGGATGACGGCCTTCGGGTTGTAAACCTCTTTCAGCAGGGACGAAGGTGACGTGTACCTGCAGAAGAAGCGCCGGCTAACTACGTGCCAGCAGCCGCGGTAATACGTAGGGCGCAAGCGTTGTCCGGAATTATTGGGCGTAAAGAGCTCGTAGGCGGTCTGTCACGTCGGCTGTGAAATCCCGAGGCCCAACCTCGGGTCTGCAATCGATTCGGGCAAACCAGACTACCGCCGC
+
CCCCCGGGGGGGGGGGGGGGGGGGGGGGGGGGGGGGGGGGEEEGGGGGGGGGGGGGGGGGGGGGGDGGGGGGGGGGGGGGGGGGGGGGGGGGGGGGGGGGGGGFGCFDGGGGGGGGGGGGEGGGGGGGGGGGGGGGGDGGGGGGGGGGFGGCFGFFGGGGGF>EDGCE8?FGFGG5:EGGGGGGGD:D5:*AEG5:CDFGGFFFGGGG:F+CFFCCBDE56DDDEF35FDFFFFF0>@F>F@)9FB924(789;)9>6)<673D6)7CC2-)9:(1()-0.313-8?)7(44)42))-,,(
@M02143:5:000000000-JT863:1:1101:13647:7191 2:N:0:44
CCTACGGGTGGCTGCAGTGGGGAATCTTGCGCAATGGGCGAAAGCCTGACGCAGCCATGCCGCGTGAATGATGAAGGTCTTAGGATTGTAAAATTCTTTCACCGGGGACGATAATGACGGTACCCGGAGAAGAAGCCCCGGCTAACTTCGTGCCAGCAGCCGCGGTAATACGAAGGGGGCAAGCGTTGTCCGGAATCATTGGGCGTAAAGCGCGTGTAGGCGGTCCGGTAAGTCCGCTGTGAAAGTCCAGGTCTCAACCCTTGGATGCCGGTGGATACTGTCGGACTAGAGCGCTGACGA
+
CCCCCEDCGFGGGEF<FG@FDEEFGGGGEGGGGGGFEGGFGGGDFGGGGGGGE@FGGGFGGGGGGGGDFFGGGGGGGGGGGFFGCGGGGGGFGGGGGGGGFGGGGCEEFG>FGDGCCFDDFGGGGGEGC+FEGFGGGGGG>EGGFGGFGGFGGGGCFGCGFEGEDGCCGCFFCFDGGD=EC=>FEEGGGGGGC=CGGGGG9E5>DG:CF7ED<E95>5*:>C>D>B3DDGEFFDF:B>B?)0599>DF?3F48>FC73F3.(0*)966C(7>32:3)4)*9<39((-/).))43(.0((-
@M02143:5:000000000-JT863:1:1101:6137:7195 2:N:0:44
CCTACGGGCGGCTGCAGTGCCGGTGCTAGGAAGGCGATCAGCTGGATTAGATACCCCGGTAGTC
+
CCCCCGGGGGGGGGGGGGGGGGGGGGGGGGGGGGGGGGGGGGGGGGGGGGGGGGGGGGGGGGGG
@M02143:5:000000000-JT863:1:1101:18780:7197 2:N:0:44
CCTACGGGGGGCTGCACCCCGAGGCATTAGACATTTTCCTCAAACTAGCCGGAATCAAGGGAGAGAGCACCGATGCCCAACACCGCGAGGAGATAGATGTTGCTGAGTAGTTGGGTCTACCTGGGCACGCGAGGAGGCGTAGTC
+
CCCCCGGGGGDGGGGGGGGGGGGGGGGGGGGGGGGGGGGGGGGGGGGGGGGGGGGGGGFGC@CGGGGGGGGGGGGGGGGGGGGGGGGGGGGGGGGGGGGGGGGGGGGDFGGGGGGGGGGGGGFGGGGGGGGGGGGGGGGEGGGG
@M02143:5:000000000-JT863:1:1101:10217:7213 2:N:0:44
CCTACGGGTGGCTGCAGTGGGGAATATTGGACAATGGGCGCAAGCCTGATCCAGCAATGCCGCGTGAGTGATGAAGGCCTTAGGGTTGTAAAGCTCTTTCGCACGCGACGATGATGACGGTAGCGTGAGAAGAAGCCCCGGCTAACTTCGTGCCAGCAGCCGCGGTAATACGAAGGGGGCTAGCGTTGCTCGGAATTACTGGGCGTAAAGGGAGCGTAGGCGGACATTTAAGTCAGGGGTGAAATCCCGGGGCTCAACCTCGAACTTGCCTTTGATACTGGGTGTCTTGAGTATGAGATA
+
BCCCCFEGGGDGGCFF,FAFGDDCFFGGGGGGFFFF8<FGGEEDGGGGGGGGGGGGDGEGFGGGGGEGFFFGFGFF?FGGGFGGFFGGGGFG<FGGGFFGDGGGEGGGGDGG@FGGGGGDGFCFCGCCCAC=<ADFGGG7FEEEEDFGGGGGGGDFFFFGGEEGGEGE;9AFCEEGDDGGG*7C8ECDE?FEDCEGFCFDG+*7<DCE5FGDG*)9>@)5<3>::BGGF>?=6AF2?F34@324@BB55(75(,)09,)952)2(5<+7049/)2<4:2*).4047)**-)6654**6))
@M02143:5:000000000-JT863:1:1101:7060:7217 2:N:0:44
CCTACGGGCGGCTGCAGTGGGGAATATTGCGCAATGGGCGAAAGCCTGACGCAGCGACGCCGCGTGAGGGACGACGGCCTTCGGGTTGTAAACCTCTTTCAGTAGGGAAGAAGCGAAAGTGACGGTACCTGCAGAAGAAGCGCCGGCTAACTACGTGCCAGCAGCCGCGGTAATACGTAGGGCGCAAGCGTTATCCGGAATTATTGGGCGTAAAGAGCTCGTAGGCGGTTTGTCGCGTCTGCCGTGACAGTCCGGGGCTCAACTCCGGATCTGCGGTGGGTACGGGCAGCCCAGAGTGATT
+
CCCCCEGGGGGGGGGGGGGGGGGGGGGGGGGGGGGGGGGGGGGGFGGGFGGGGGGGGGGGGGGGGGGGGGGGGGGGGGGGGGGGGGGGGGGGGGGGGGGGFFGGGGGGGGGGFGGCFEGGGGGGGGGGGGGGGGGGGDGGGDGGCGGGGGGGGGGFGFGGGGGGFGGGGGGGEGFGGFGGCEFGGD57F5*ACF7<35D3:CFFGFGCDDEG*:FFFFFFFGG3)=DD@C>D46)(.53()9<E>08(9>=62<E3>>@3F77:3?5=C:1)*5(13(()06><(2,).(.116?)*).4)
@M02143:5:000000000-JT863:1:1101:7115:7221 2:N:0:44
CCTACGGGTGGCTGCAGTGGGGAATCTTGCGCAATGCGCGAAAGCGTGACGCAGCAACGCCGCGTGGGGGAAGAAGGCCTTCGGGTTGTAAACCCCTTTCAGTTGGGACGAAGCCTCGTCGGTTAATAGTCGGCTGGGGTGACGGTACCTTCAGAAGAAGCCCCGGCTAACTACGTGCCAGCAGCCGCGGTAATACGTAGGGGGCTAGCGTTGTCCGGAATCATTGGGCGTAAAGAGCGTGTAGGCGGTTCGGTAAGTCTGCCGTGAAAAACTGGGGATCAACCCCAGGCGCTCGGCGTAT
+
CCCCCGGGGGGGGGGGGGGGGGGGGGGGFGGGGGGGGGGGGGGGGGGGGGGGGGGGGGGGGGGGGGGGGGGGGGGGGGGGGGGGDFCCCGGGGGGGGGGGGGGGGGGGGGGGGGGGGGFGGGEGGFGGGGGEDGGGCGGGGGG>CFGEGGFFGGCGGGGFFCFGGCEGGEGGGGGGGGGGGGGFGGEDEEGCECECFGGFE8C>CDC5FDCGGGGGFBBD?FGB9BFGFG>>>(64F?3(058??2>>@>B31:@*9A4BFBF<(.::F2(()6:06(,)05<03<F>),-(((-8)4(-,
@M02143:5:000000000-JT863:1:1101:18659:7233 2:N:0:44
CCTACGGGAGGCTGCAGTGGGGAATCTTGCGCAATGGCCGAAAGGCTGACGCAGCGACGCCGCGTGTGGGAGGACGCCCCTCGGGGTGTAAACCACTGTTGCCCGGGACGAACATTCTTTTTCGAAAGAACTGACGGTACCGGGTGAGGAAGCACCGGCTAACTCCGTGCCAGCAGCCGCGGTAATACGTAGGGTGCAAGCGTTGTCCGGAATTATTGGGCGTAAAGAGCTCGTAGGCGGTTCGTCTCGTCGGCTGTGAAAAACCGAGTCACAACCTCGGGCCTGCACTCCATACCGGCCC
+
CCCCCEEDGGGGCCGGFFGGGGGGGGGGFGGGGGGGGGGGGGGDGGGGGGEFCEGDEEFGGGGGGGGGCEGCGGGGGGGGCGFD:FGGGFGGGGGGGGGGFGGGGGD:FEEEGGGGGGGGGGGGC:FEGGGGFGGGDGGGGGGGEGCFCFGGGGGGG7CGDCFGFFEG8?FFGGC>FFGGDGG3CC77FCFGGGEEGGGDFE7;5DFGDG*>DFG7BF?FBGCB5@CCFFFFF>D1;FF;5;?DB?(.)-77(4)983848<)13):2*(-5*4??(3())-7:((()*(,.6<B)0((((
@M02143:5:000000000-JT863:1:1101:27691:7244 2:N:0:44
CCTACGGGCGGCTGCAGTGGGGAATATTGCGCAATGGGCGGAAGCCTGACGCAGCAACGCCGCGTGCGGGAAGAAGGCCTTCGGGTCGTAAACCGCTTTCAGGTGGGACGAAGCCTCCGGGGTTAATAGCCCACGGGGTGACGGTACCCGCAGAAGAAGCACCGGCTAACTCTGTGCCAGCAGCCGCGGTAATACAGAGGGTGCAAGCGTTGTTCTGAGTCATTGGGCGTACAGCGTGTGCAGGCTGTTTGATAAGTTGGATGTGAAATCCTTGGGCTCAACCCAAAAATTGCATTCACA
+
CCCCCGGGGGGGGGGGGFGGGGGGGGGE9FCEDGGGF8FGGGDCGGGGGGGGGGG8FGGGGDGGGCFGGGGGECEFGCFCFGFGG@@CFGGGGGGGGCEC9FABFCFGGGDG@EC>FG7@FEFGGG9CCFFGGG7FFC7*<BC:8FEGGG>*2*<C?FFFFGEEGCCEFGGFGGGGGFE?8?FFFCEDGG3CFFG+0*79EGGE:C>EGD5CDGG7?**26DGF467<5C@)74?0<B7(09AF303(9:?@DAB*=A*)05)9.9C<*)(6*-,(.,4=FF(--:0)0(2))64F?9)5
@M02143:5:000000000-JT863:1:1101:8202:7252 2:N:0:44
CCTACGGGAGGCTGCAGTGGGGAATATTGGACAATGGGCGAAAGCCTGATCCAGCCATGCCGCGTGTGTGAAGAAGGCCTTTTGGTTGTAAAGCACTTTAAGCGAGGAGGAGGCTACCGAGATTAATACTCTTGGATAGTGGACGTTACTCGCAGAATAAGCACCGGCTAACTCTGTGCCAGCAGCCGCGGTAATACGTAGGCAGCGAGCGTTGTTCGGAGTTACTGGGCGTAAAGGGGGCGCAGGCTGCTTCTTAAGTCTGATGTGAAAGCCCACGGCTTAACCGTGGAAGTGCCTTTG
+
CCCCCGDGGGGGGGGGGGGGGGEGGGGGGGGGG8FFGGGGGGEFGGGFGGFGGGGGGGGGGGGGGGGGGDGCEGGGGGGGGGGGGGFGGG9FGGGGGGGGGGGDDCGCDEDGGGGGGGGGGGFGGFGFEGGFGGGGGGGGGGFGGGFFGGGDGGGGGG9EFGCGGGGGGEF?;FFGGFGGGFGCEGGDGEG*?5F9DGFDCCFFD5C5>DGGDEGGFB>*4DG66874FF>>76)6F)7;@39BF99<:::BA<F*6<?*6)975B7CFA9?)1883(-7>:<47918)24(,,-*/)).
@M02143:5:000000000-JT863:1:1101:17371:7255 2:N:0:44
CCTACGGGAGGCTGCAGTGGGGAATCTTGCGCAATGCGCGAAAGCGTGACGCAGCAACGCCGCGTGGGGGAAGAAGGCCTTCGGGTTGTAAACCCCTTTCAGTTGGGACGAAGCTTCAGTGGTGAATAGCCGCTTGGAGTTACGGTACCTTCACAAGCAGCCCCGGCTAACTACGTGCCAGCAGCCGCGGTAATACGTAGGGTGCAAGCGTTGTCCGGATTTATTGGGCGTCAAGAGCTCGTCGCCGCATTGGCACTTGGTGTTGAAAAATCCCCGGACAAACTTGGACTTGCACCCCGT
+
CCCCCGGGGFGEGFGGGGGGFGEGGGGGGGDEGGGGGGGCGC7FFCF:,C,B@@F,CFDGGGGCC:+@+=FEGFFDGGGGGG@FGGCCGF<EFGGGGGGGG?<B,B=,BC>E7FFAFCFD=>@D,<FFGGGCFCCF*>7D,3@F*@>CCGGGGGGCB,=BC5CGEDGG88<E?FCFDGFCFG67CEGCEC<*1C+<5F*/*22.7<79<DCC9EGFE@3D66:84961))0)834))./))0-))((-)(7*4:?6?3*)*()*(*0<C(,(0)(((((0).,4.)./).,.-54.>1,(
@M02143:5:000000000-JT863:1:1101:14152:7284 2:N:0:44
CTCCTAAGTTCAGTGGACAAAGTGATGAAAGAAAATGATGAACTCAGGGATTCTAACACTCAGCTTCAGAAGCAGATACTGTGCCTCAAATCTTGTATTACCCTGAGTGAGAATCTTATCTCCTGTGAAGAAAGCTAAAATTGTGGAAAATCAGACACAAGCTCTTATGATATGAGTGGCTGAGCTGCAAT
+
CCCCCGGFGGGGGGGGGGGGGGGGGGGGGDFGGGGGGGGGGGGGGGFGDGGGGGGGGGGGGGGGGGGGGGGGGGGGGGGGGGFGGGGFGGGGGGFGGGGGGGGGGCFGGFFFGGGGGGGGGGGGGGCEGGAFGCFGGGGGGGGGGGGGFFFGGGFGGGGGFGGGGGGGGGGGGGGGGGEGGGGGGGGGGGG
@M02143:5:000000000-JT863:1:1101:23020:7286 2:N:0:44
CCTACGGGTGGCTGCAGTGGGGAATATTGGACAATGGGCGGAAGCCTGATCCAGCAACGCCGCGTGAGCGATGACGGCCTTCGGGTTGTAAACCTCTTTCACCATTGACGAAGTCGCATGCATTGTGTGTGTGGTTACGGTAGGTTGGGAAGAAGCACCGGCCAACTACGTGCCAGCAGCCGCGGTAATACGTAGGGTGCGAGCGTTGTCCGACTTTATTTGTCGTCAAGTGCTCGTAGGCGGTTTGTCGCTTCGGTATTGCACACCCATGGCTTAATCCTGTGTTCGCTCCCGTTCTCGG
+
CCCCCGCCCFEFGGGDGGCEGGGGGGGGGGGGGGGGC8EE+CF7,FFCCCFGFFF8FGGDEFDGGDGD,@FFFEC=7B4FGGGG>BFDFGGGGGGGGGGG9FEFFG,5A=B=>>F:C@C@=@=FDF9FGC8@,+8+7F++>@C7E,D788>>FBFG,DC5CC*>,=6,,/40=*,,48,A=5>CGE*2A@D53<*AD7*7*;*)7>>:**<5)/)1**1:)***)0*1.6/*96?:;B3(0)(7)1-(1(.74<>*).0**)*2.)/*/((().28)))*1..)).)))((,(42))-)((
@M02143:5:000000000-JT863:1:1101:12922:7298 2:N:0:44
CCTACGGGAGGCAGCAGTTGGGAATCTTGCGCAATGGGCGAAAGCCTGACGCAGCCATGCCGCGTGAATGATGAAGGCCTTAGGATTGTAAAATTCTTTCACCGGGGACGATAATGACGGTACCCGGAGAAGAAGCCCCGGCTAACTTCGTGCCAGCAGCCGCGGTAATACGTAGGGTTCGAGCGTTGTCCGGAATTATTGGGCGTAAAGGGCTCGTAGGCGGTTTGTCGCGTCGGGAGTGCAAACATCCAGCTTAACTGGGTGCTTGTTTTTCAAACAGGCAAACTTGAGGTTACCCGGG
+
CCCCC,8@,+6B@FEF8F,6<@66C@FG<6+CFEGFE<FC@FGEGGGFDE6CB@@FFC<F@BFC@6C@E9CF9EDAE,:CFBFC,CEFGF,C5,E,CAEF9EF:@C@+@F7CE@A<BAF7CFFFC=CCFGF:,FFGGCCG>C:FGGFEFEFDE:;,>D7>ECEC:CE8CFCF,B@E***3*7=7EEE3:+;EGGEFFFGGG6FF39C5CGFGGGGGFE>DFD))0.9F4*7@E>)(>3:35*)/86:4)36187BD6)/*0(.739<6*.(8),.).)().(((.42*92.((.))*((,(
@M02143:5:000000000-JT863:1:1101:25568:7302 2:N:0:44
CCTACGGGAGGCAGCAGTGGGGAATATTGCACAATGGGCGAAAGCCTGATGCAGCGACGCCGCGTGAGGGATGACGGCCTTCGGGTTGTAAACCTCTTTCAGCGGGGACGAAGCGCAAGTGACGGTACCTGCAGAAGAAGCGCCGGCTAACTACGTGCCAGCAGCCGCGGTAATACGTAGGGGGCGAGCGTTGTCCGGATTTATTGGGCGTAAAGAGCGTGTAGGCTGTTCGGTAAGTCTGCCGTGAAAACCTGAGGCTCAACCTCGGGCGTGCGGTGGATACTGCCGGGCTAGCGGACGG
+
CCCCCCGGEGGGGGGGGGGGGGGGGGGGGGGGGGGGFFEEG>FGGGGGCGFGGGGGDEEGGGGCFGGDFGEGGGGGGGGGGGGCGGGGGGGGGGGGGGGGGGGGGDGGGGGGGGGGGGGGGGGGGGGEFFCFGGCFGGF,?CEGEEECCGFGGGGFBFCFFFGFCFGGCEE58?@CC9CFGDGGGGDGGEDC8CFFG3>7*0<?FGGFGGEG3:>7<FEG:/CB*6<FFGF>D:F6=@FAFF>)7230@<@EF75*0444*.55():E/46(),16?09>FA?A2..).41(.((0),(,(
@M02143:5:000000000-JT863:1:1101:17385:7303 2:N:0:44
CCTACGGGAGGCTGCAGTGGGGAATATTGCGCAATGGGCGGAAGCCTGACGCAGCGACGCCGCGTGGGGGATGACGGCCTTCGGGTTGTAAACCTCTTTCAGCAGGGACGAAGCGGAAGTGACGGTACCTGCAGAAGAAGCACCGGCCAACTACGTGCCAGCAGCCGCGGTAATACGTAGGGTGCAAGCGTTGTCCGGAATTATTGGGCGTAAAGAGCTCGTAGGCGGTTTGGCAATTCAGGTGTGAAATCTCCGGTCTCAACTCGGAAAGGCCACCTCATCATTCTCTTACTACAATCCC
+
CCCCCGGGDGGGGFGGGGCFGGGDGGGGGGGGGGGGGGGGG7CEGGGGFGDGCCGGGGDGGEGGGEG7CEEGGGGGGGGGGGGGGDE@FAFFGGGGGGGGGDGGGGG@FEFECFGDF7EGG9CEGGGFGGFGGGCFF?FFGGFFEGGGGFGGFGGC9@FFGGCDGGDGECEGDGGGF99CEGFGGG+:FC>EGE9:5C><F6C4C>FGFGGGGGFGF49*4C7FF=)7<C>DF:?8)6*.195?*-54@FFF42<).4BBF)7*50:*1,((.4(32((096-:)-6*1.)6)6-<*).25
@M02143:5:000000000-JT863:1:1101:10704:7306 2:N:0:44
CCTACGGGCGGCTGCAGTGGGGAATATTGCGCAATGGGCGGAAGCCTGACGCAGCGACGCCGCGTGGGGGATGACGGCCTTCGGGTTGTAAACCCCTTTCAGTTGGGACGAAGCTTCGACGGTTAATAGCCGGCTGGAGTGACGGTACCTTCAGAAGAAGCCCCGGCTAACTACGTGCCAGCAGCCGCGGTAATACGTAGGGGGCAAGCGTTGTCCGGAATCATTGGGCGTAAAGCGCGTGTAGGCGGTTCGATACGTCTGCTTTTAAAGTCCAAATCCCAACCTTGGTATCCCGTTGCAT
+
CCCCCGG>FEGGGGGGGGCGFGGGGDFGGGEGGGGGGGGFDGGGGGG@EFFGDGGGGGGGGGGDGFGDEEGGDGGFGGGGGGGGDGGGG9FGGGGGGGGGCGGGGGC<FEEE:FGGGGGGGEG@FFFGGGGGGGD*=<GFBCF@CFCGGGGGG7CCCCCFGGGGGGGG>?FFCFCFCFG9@EFFGG=<5CC5=CF93>=*:==>3557CDEGD=:D@3>C?GFFF**9@37))-167>)(088*02(7B6:).)0)).07))7*)*3<>...*..)),()),304<-)1-6-404.8(().
@M02143:5:000000000-JT863:1:1101:21129:7317 2:N:0:44
CCTACGGGGGCTGCAGTGGGGAATTTTGGACAATGGGGGCAACCCTGATCCAGCCATGCCGCGTGTGTGAAGAAGGCCTTCGGGTTGTAAAGCACTTTCGGACGGAACGAAATCGCGCGGGTGAATATCCCGCGTGGATGACGGTACCGTAAGAAGAAGCACCGGCTAACTACGTGCCAGCAGCCGCGGTAATACTTAGGGTGCGAGCGTTAATCGGAATTACTTGGCGTAATGTGTGCGCAGGCGGCCGCGCAAGTCGAGTGTGAAAGCCCAGTACGTAACCTAGTAATTCACCCCTAA
+
CCCCCFG@FGCFCE,CFAFGGDCFGFGGGGGA,CF<CFCEGGGGGGG?FGGGCFFEFFFGEG+@CF7F,CCAE,,CEEGGGG7@BFGG,B<ECCEAFGGFGGE:+BEGEGDGGABEEGD>FC7ECD9=BFF:FCFEE:CFFFF7CCECC7<*=CC++?C+2CC5CEG5CFFC?*=FFCE6ACCD*?CDE7C=CE?+2:7C*2:@5*)*91A>30?77>35):C@*9C4)17))-1-9>F().1>D0135())((7)*)))..)2)*3<*(4:.(().(.*.,).())/*-<5))-))(((
@M02143:5:000000000-JT863:1:1101:4751:7335 2:N:0:44
CCTACGGGCGGCTGCAGTGGGGAATCTTGCGCAATGCGCGAAAGCGTGACGCAGCCACGCCGCGTGAGGGAAGACGGCCTTCGGGTTGTAAACCTCTTTCAGTTGGGACGAAGCTTTGCCGGTGAATAGCCGGCTGGAGTGACGGTACCTTCAGCAGAAGCCCCGGCTAACTACGTGCCAGCAGCCGCGGTAATACGGAGGGGGCCAGCGTTGTCCGGAATCATTTGGCGGAAATCACGGTTAGGGTGCCAGGTAAGTCCGTTACGAAATCCCCGGAGACAAACCCGGGAGGCGGATTGG
+
CCCCCGGGGCEGGGGGGGFGGGCCGGGGGGFGGGGGGDGGEGGGGFGEGG>FGGG,CFEGGGGGGGFFEG@ECGGGGGGGGGFDGGGGGGGGGGGGGGGGGG<F9AFFAFGGDGGGG><>@*F:EFFGFCFF77F7:FGFGC;*C<;CFF9:E,+?48F+8CFE=CDGCFGGGGGC**:9@5?**;*7*5)*;<7+*1*)/8=39)91*1/1)1:C5>3D:2:@F*:CF3)).-*)*0.(.)())((-8:4),)**/.77).)*(./:C,.5)-(((((00((423(07(((,,,7)(.(
@M02143:5:000000000-JT863:1:1101:6267:7354 2:N:0:44
CCTACGGGAGGCTGCAGTGGGGAATATTGCACAATGGGCGAAAGCCTGATGCAGCGACGCCGCGTGAGGGATGACGGCCTTCGGGTTGTAAACCTCTTTCAGCAGGGACGAAGCGCAAGTGACGGTACCAGAAGAAGAAGCACCTGCTAACTACGTGCCAGCAGCAGCGGTAATACGTAGGGTACAAGCGTTAATCGGAATTACTGGGCGTAAAGCGCGCGTCGGTGGTTTGTTAAGATGAATGTGAAATCCCAGGGCTCAACCTGGGAACTACATCAAAAACTGGAAATCAAACTCATGT
+
CCCCCGGGEGGGGGGGGGGGGG6BFGGFFGGGGGGGGGGGCFGGGGFGGGGGGGGGGGGGGGGGGGCEGFFFGCAFGGD@GFFGGGGGGGGFFGGGGGGFGGGGGGGGGGDGGGFGGGGFGGGGGEG:CEFFGGGGGGGGGG@EEGGGGGFFEFGFFGGGGGGGGGGGGGGGDEFFGEG=DGGGFGG4FEDEGFG7CDCCF?E6C7*A5<5CD5CGF:BC9)))0)*9B3)).(8)=**)9BA=7).6@29).)955::56<8*8>=CF>1)*.554)5@7:23),(0*)-.4))**.5<-
@M02143:5:000000000-JT863:1:1101:17273:7364 2:N:0:44
CCTACGGGTGGCAGCAGCGAGGAATCTTGGTCAATGGGCGCAAGCCTGAACCAGCGACGCCGCGTGGGGGAAGAAGGCTCTTGGGTCGTAAACCCCTTTTCTGTGGGACGAAGATCTGACGGTACCACAGGAATCAGCCACGGCTAACTTCGTGCCAGCAGCCGCGGTAATACGAAGGGGGCTAGCGTTTCGCGGAATTACTGGGCGTAACGGGAGCGTAGGCGGACGTTTAAGTCAGGTGTGAAATCCCAGGGCTCAACCTCGGAATTGCCTTTGCTACTTGGTTTCTTTACTACGTCA
+
CCCCCGG@FGGFCCGGDGC+CGGFGGGGGGGGGGGGDEGGDECEGGGGGEGGGGGGGGGGGGGGGGEECEGEFCBGGGCDFGFGGGGGGGFFEFFGGGGGGGCDGGGGGGGFEGGGGFGC:CFFEDFGGG7:<>C=>FFCF7*>B:,?2B<C>CEFE,B6,<F5C58:1:@GFC5;CE5/*:C4@+7DG7C*;CC*9FF*AFG?F4<E<>*9DC*1)))14DCBB3C)03;@F)96*=?))96**--6;8)9((8*7.98:.8*40ACF)).965)-6476))).,4984))).6*).((
@M02143:5:000000000-JT863:1:1101:6403:7373 2:N:0:44
CCTACGGGTGGCTGCAGTGGGGAATCTTGCGCAATGGCCGAGAGGCTGACGCAGCGACGCCGCGTGCGGGAGGAAGGTCTTCGGATTGTAAACCGCTGTCGGGAGGGACGAACTGGTGGAGGAGGCAATGCCTCCATCTTGCCGGTACCTTCAACTGAAGCACCGGCTAACTCCGAGCCAGCTGCCGCGGTAATCCGGATGTCACGAGCGTTGTTCGGCATCCTTTGGCGTAAAGCGCGCCCCAGCGGCGGGACACGTCTATGGGTGAAAGCCCGCCACTCAACCCCACTACTGCCCCTGC
+
9CC<@7CCCF7,<,B,C,;CF+8CFFCE<@@CF7C<6E<++66@:CE<FG7C:@C@+@7CGED7FGECEC>7:FFF>FFGFGFC+?7BEG9,8ACEC+BB7++8+@C77:FEFBF8>,8*8C*3*>*,,7<FCFGCFFFG<,<FC<E:<FD?,,++++5?FFF51*/*39C=;+***:*2C*+0+2CD=5)*/00+79/*/++*0*/:C</*)**2.8)117*09*:*)))0)-14).04))()02-(7())(-79).05748*3/*:*))()-(((,()0(.1((-.)((,4,6?5((((
@M02143:5:000000000-JT863:1:1101:14629:7378 2:N:0:44
CCTACGGGTGGCTGCAGTGGGGAATATTGCGCAATGGGCGAAAGCCTGACGCAGCGACGCCGCGTGGGGGATGACGGTCTTCGGGTTGTAAACCTCTTTCAGCAGGGACGAAGCGTGCGTGACGGTACCTGGATAAGAAGCACCGGCCAACTACGTGCCAGCAGCCGCGGTAACACGTAGGGTGCGAGCGTTGTCCGGAATTACTGGGCGTAAAGAGCGTGTAGGCGGTTCGGTAAGTCTGCCGTGAAAACCTGGGGCTCAAACCCGGGCGTGCGGTGGATCATGCCCGTCCAGTGCGTGG
+
CCCCCEGGGGGGGGGGGFGGFGDGGGGGGFGGCCCFGGGGGGGCFGGGGGGGGGGGGGGGGGGGGGDGGGGCFFGGGGGGGGCEEFEGGGGFGGGGGGGGGGGFFGGGGGDGFGGGG7:F7FF7EGGGGGAF>F@EGCFGGGGGGGEEDFCFGGGDEFGFCFFCFGGGED/:CFFFGG@FEEFGEC=<EGC5/:CGDC*)/<E*2:7*>DGDCFGGFFFGFDGFFFDD@G5@3<>:?B46?=477(-(94<5<:5F@15<*4*283*2)(,,.3((-(,)1)(-)-..0(((-..1*,42(
@M02143:5:000000000-JT863:1:1101:11880:7383 2:N:0:44
CCTACGGGAGGCTGCAGTTAGGAATTTTGGGCAATGGGCGAAAGCCTGACCCAGCAACGCCGCGTGGGTGATGAAGGCCTTAGGGTTGTAAAGCCCTTTTCCAGGGGAAGATAATGACGGTACCCTGGGAATAAGCCCCGGCTAACTACGTGCCAGCAGCCGCGGTAATACGTAGGGGGCAAGCGTTGTCCGGATTTATTGGGCGTAAAGAGCTCGTATGCGGTCTGTCGCGTCGGCTGTGAAAACTCGGGGCTCAACCCCTACCCTGCAGTCGAAACGGTCAAACTACATCTTGGTACTG
+
CCCCCGGGGGGGGCFGGGGFDFGAFFGGGGDGGDFCGDFFG@FGGGGCFGGGG<FDGGGGGGGGGGCFGGFFGDFGGGGGGFCFFFFFGGGGGGGGGGGGGGGD<C7E7CFFFFGGFGGGGFCFGGGGGFGFGGGGGGGG>EGGGFF9ECFCGGG6EFFGFGGCEGDEGFGGFF5EGGGE5CFGGGGGGDGG85CC>FDFF?EFGGGGG79<7+CC>B)>AGD5>E5DFGF5BBB9>>)()*.967:<74<3,(07/3@D)(7/4>?*78(.7,4(,(4>)-,)-))*)))))-)*0.)-)
@M02143:5:000000000-JT863:1:1101:20114:7411 2:N:0:44
CCTACGGGGGGCTGCAGTGGGGAATCTTGCGCAATGGCCGAAAGGCTGACGCAGCGACGCCGCGTGGGGGAGGAAGGGCTTCGGCTCGTAAACCCCTGTTGCCCGGGGCGAACATCCCCTTTCGAGGGGACTGACGGTACCGGGTGAGGAAGCACCGGCTAACTCCGTGCCAGCAGCCGCGGTCATACGGAGGGTGCGAGCGGTGTCCGGAATCACTGGGCGGAAAGAGCTCGTAGGTGGCTGGTTGCGTCTGCCGTGAAAGCCCGCAGCTCACCTGCCGGTCTTACGTGGATTCTGGCCC
+
CCCBCDEGGGGGGGGCFGGGGGGGGGGGFGGGGGGFGGGGGECFGGFGGGGGEEGGGGGGGGGGGGGDGC@CCDFG7FGFFGCGGGEGFFGGGGGGGFGGGGGGG7FEGGGDGGGGGGGGDGGG58C5EGDGGGGGGGFGG5ED8*2;56ACFFGGGGGGDEFCFFE5/;F?FG*CFGGEDE:);FGGGEDGGDC75DDDEC*8DGFGGGCCD+****75:3)85>>C>C8F>630>=6(7)4@@)(4),0)3469<()71)5C6;5*1,()1)()(((00431))))0((-.-,*/)51(
@M02143:5:000000000-JT863:1:1101:23228:7432 2:N:0:44
NNNNNNNNNNNNNNNNNNNNNNNNNNNNNNNNNNN
+
###################################
@M02143:5:000000000-JT863:1:1101:12558:7435 2:N:0:44
CCTACGGGTGGCTGCAGTAGGGAATCTTCCGCAATGGACGAAAGTCTGACGGAGCAACGCCGCGTGAGTGATGAAGGCTTTCGGGTCGTAAAACTCTGTTGTTAGGGAAGAACAAGTGCTAGTTGAATAAGCTGGCACCTTGACGGTACCTAACCAGAAAGCCACGGCTAACTACGTGCCAGCAGCCGCGGTAATACGTAGGTGGCAAGCGTTATCCGGAATTATTGGGCGTAAAGCGCGCGCAGGTGGTTTCTTAAGTCTGATGTGAAAGCCCCCGGCTCAACCGTGGAGGGTCATTTG
+
CCCCCGGGGGGGGEGGGGGGGGGGGGGGGGGGGGGGGFGGGGGGGGGFGGC>CDFFGGGGGGGGGGGGGGGGGGGGGGFFGGGGGGGGGGGGGGGGGGGGGFFFGGGGGGGGGGGGGGGGDDFGGGGGCFEGGFFGFFGGGGGGGGGFGGGGDEGGGGGGCGGGGGGGGEFFGGF>FCEGEGGGGGGDEEGGD=FGGGGCEGFFGCDDGGCDGD/@F:>D07DF4@7C)9>@B0529539>)4>>9853(5;AA@:*)1/94BC<F?FGA).7((,-(-0<<2(4,(0)((,(-1.66).
@M02143:5:000000000-JT863:1:1101:14732:7440 2:N:0:44
CCTACGGGAGGCTGCAGTAACGAATCTTCCCCAATGCGCGAAAGCGTGAGGGAGCGACGCCGCGTGTGGGACGAAGTCCTTCGGGATGTAAACCACTGTCAGGGGATACCAAGTTCTGAGGATCCCCAGAGGAAGGGGCGGCTAACTCTGTGCCAGCAGCCGCGGTAAGACAGAGGCCCCGAGCGTTAGGCGGAATCACTGGGCTTAAAGGGCGCGTAGGCGGGCTGCCGCGTCCGGGGTGAAATCCCACGGCTCCACCGTGGAACGGCCCCGCGTACCGGCGGCCCCCCCGAGGCTCGGG
+
CCCCCGGGDGGGGGGGGGFDGGGGGGGGGGGGGGGGGGGGGGGGGGGGGGGGGGGGGGGGGFFEGGGGGGGGG@@FGGGGGGGGG7FEGFFGGGGGGGGGFF8FCEGGGFGGGGGGGGGGGGGGGGGGGFFGG@CGCGGGGGGGGGGGGGGGGGGGGG@FGGGDEGGGFGGGGCFGGGGGGGGGGEDGEGGGDGGFGGGD9EGFFG*AF>7<D5CC>5;DFD)5>>5DF)<)89@057:0))5=FA(.9:)0((.*/45)81)/39A*1,47.(,-(-().41(,1(00(,9(,())((-(
@M02143:5:000000000-JT863:1:1101:17545:7445 2:N:0:44
CCTACGGGCGGCAGCAGTGGGGAATCTTGCGCAATGGTCGAAAGACTGACGCAGCGACGCCGCGTGCGGGAGGAAGCTCTTCGGGGTGTAAACCGCTGTTGCCCGGAACGAAACTCACCTTTCGAGGTGATTGACGGTACCGGGTGAGGAAGCGCCGGCTAACTCTGTGCCAGCAGCCGCGGTAATACGTAGGTGGCAAGCGTTATCCGGAATTATTGGGCGTAAAGCGCGAGCAGGTGGTTTCTTAAGTCTTATGTGAAAGCCCACGGCTCAACCGTGGAGGGTCATTGGAAACTGTGA
+
CCCCC;BCFGDDG7FGGGCFGGDFGGFFGGEGFFGGGGGDDGFF<FFGGGCFEGGGGGGGGGGEFCGCG:FFFGFGGGGGGGGGGGGDGGGGGGGGGGGGGGFFGGGGG7C7FEFG9FFGGGGGG>FFFFEGGGGGGGGGGEGGGGE7CFGFGDGGGGGG8CCFGGGGGGGGGGF6EGGEEDGG5E?FCFGG=FFGG4FGGDCBCDFGGDCDFFGCF46C<577.7:>>CB)7(73:F?07729@B258AF?24@*0)*/0<)>4F/:)4(-*,,,(-(0)(((216*92),))41*))-
@M02143:5:000000000-JT863:1:1101:25343:7495 2:N:0:44
CCTACGGGTGGCTGCAGTCGAGGATCTTCGGCAATGGGCGCAAGCCTGATCCAGCCATGCCGCGTGTGTGAAGAAGGCCTTCGGGTTGTAAAGCACTTTAGGCAGGGACGATAAAATCGGCGCTAACATCGCCGGTCTTGACGGAACCGGAGGAAGAAGCCGCGGCTAACTACGTGCCAGCAGCAGTGGTAATACTTACTGTGCAAGCGTTAATCGGAATTACTGTGCATAAAGCGTGCGAAGGCGGTGGTGTAACACACATGTAAAATCTATGAGCTTAACTTAGAACCTGCCTCTATG
+
C<CCCGGGGGCCGGGGGF8F;F7FG8FFC@,FEGFGGGE>FGG+DDFGGFGGGFG,CFGGGGGGGGGGGGG9FFCFFGGF@EDFG,BCFCDC<F@FGGGBF,B9FGGD+@F++F,ACF+=++>:>:,,,>+++6>@C+@C9DF****6*@>8*1>,,?C8,*=CC**=<EC+5**3*;1+*2*>*3+**02:02++*20*3+<9C****/*//+2535)*.029=/::**/**-/9.)),)0(.)-(()(05,)9**(0)0.9C-9C+:())*))..-(76<)6)))1*,4((())))-)
@M02143:5:000000000-JT863:1:1101:6468:7508 2:N:0:44
CCTACGGGTGGCTGCAGTGGGGAATATTGGACAATGGGGGCAACCCTGATCCAGCCATGCCGCGTGAGTGATGAAGGCCTTCGGATTGTAAAGCCCTTTCGGCGGGGACGATGGTGACGGTACCCGCAGAAGAAGCCCCGGCCAACTACGTGCCAGCAGCCGCGGTAATACGGGGGGGGCAAGCGTTGTTCGGAATTACTGGGCGTAAAGGGCTCGTAGGCGGCCAAATAAGTCGGACGGGAAATCCCCAGGCTCCACCTGGGAACTGCGTCCGATACCGGATGGCTTGAACCCGGGCTAC
+
CCCCCGGGGGGGGGGDGGGGGGGGG?FGGGGGGGGDFGEGGGGGGGGGGGGGGGGGGGEGGGGGGGGGGDCEGFGGGGGGGGGGGGGGGGGGGGFGGGGGGGGGGGGCGG:FFGGGFGGGCFGGGGGGGG@::DFGGGGGGGGGFFGGF7FGGGFDGFCGG>>*4:8CC?CFD5CGDGGG5CF:CCEDEC:=8*:EC7CGCCF@DGCE57EDD:C)5))/8<CD>DC*9D*9*659D3)()03;F>F0)..)(,79?.<5/3)>203+2,,-.(,(((,)),-4(.(8)(5)(-2)0(-((
@M02143:5:000000000-JT863:1:1101:15819:7512 2:N:0:44
CCTACGGGGGGCTGCAGTGGGGAATTTTGGACAATGGGGGCAACCCTGATCCAGCAATGCCGCGTGTGTGAAGAAGGCCTTCGGGTTGTAAAGCACTTTTGTCCGGAAAGAAATGGCGCTGGTTAATACCCGGCGTTGATGACGGTACCGGAAGAATAAGCACCGGCTAACTACGTGCCAGCAGCCGCGGTACTCCGTCGTGTGCGAGCGTTAATCGGAATTACAGGGCGTAAAGCCCGCGTTGTTTGTTTTTTAATTTGAATTCGAAATCCCCAGTCTCAACCTTTGACCCTCACCCCA
+
CCCCC@@C+6:CFCCC<CFC=C:4BE<EF@<FEEG?F44+=C+B?:F??9B<=E@CBFGGGGGGGC+BF8C,,,@ACFGGGGGGE<FGC9=F9FFFGGGGFBE9BC*>*>FFFCFCB@CGF7<<FFF9F<CF7FEEGE:F:CE5>E>CC:C8EGF6CC+9C?GG*:88?680AEEGFCCGGGFGD@ED5E57*0+3/9*9***0*9*299=75FFFFD)9<97@4**1)1)8.-04)0)20)(0)((.0.))((89*69*1)0*))3CC:A?4:((.))*/),((.)*1))(((.)7(((
@M02143:5:000000000-JT863:1:1101:5636:7512 2:N:0:44
CCTACGGGCGGCAGCAGCCAGGAATCTTGGGCAATGGGCGCAAGCCTGACCCAGCAACACCGTGTGGGCGATGAAGGCCTTCGGGTCGTAAAGCCCTGTTGATAGGGACGAAGGGCGAAGGGTTAATAGCCCTTAGCCTGACGGTCCCTTTCGAGGAAGCCCCGGCTAACTACGTGCCAGCCGCCGCGGTAATACGTAGGGGGCGGGCGTTATCCGGATTTATTGGGCGGAAAGATAGTGTAGGCCGTTCGGCAAGTATGCCGGAAAAACATGAGCCTCAACCTCGGGCCTGCGCTGCATC
+
CCCCCDGGDGDGGGGGGGGF?,C6CCF@@,,CCDFFC8AFGCC+,CAFGGE@,,CEFF=CFCFGGEF,,=+4CA<?,AECFFF+CF>CF8FFGCE7BFFEG<AF,F@,?43@F+B+@+:CEE<<F<C=AA7D,3F,,@FGGFFGG**6,,,68@CECG88D8BEEGE5,5>CGCF>FC7+**=)3*>)C=1/<CF57*775E*<D)7>/)**1+*9)5)9>*28F*CFF))))..)**1)**-9=(--).8<(-7<F4*16<)/()/:C0(.0-.-(,()).(,(((00(-((,())((.)
@M02143:5:000000000-JT863:1:1101:25663:7518 2:N:0:44
CCTACGGGTGGCTGCAGTGGGGAATCTTGCGCAATGGGCGGAAGCCTGACGCAGCGACGCCGCGTGGGGGATGACGGCCTTCGGGTTGTAAACCTCTTTCAGCAGGGACGAAGCGCAAGGGACGGTACCTGCAGAAGAAGCACCGGCCAACTACGTGCCAGCAGCCGCGGTACTACGTAGGGTGCACGCGTTGTCCGGACTTATTGGGCGTAAAGAGCTCGTAGGTGGCTTGTCGCGTCGGGTGTGAAAGCTTGGGGCTTAACTCCAGGTCTGCATTCGATACTGACTGGCAATCGGTAGG
+
CCCCCEGEGGGGGGGFCGGGGGGGGGGGGGGCFFGGGGGGG7FGFGGGGGGGGGGGGGGGGGGGGGGGGGGGGGGGGGGGGGGGGGGGFGGGGGGGGGGGGGG9BF>>FGGGDGGC7<C*>AFEGGFGGGFGGG,<CFCGGFCCE*887CCC+?E98BFF@CFGGGGGG==E*0<FGGG5C*:7CG9<EE7=CEECCGG):F?BG7C5<DC<<F>*7@F6:97;B**17F)<))00@>)(7),70(-:B<@?24)*),8>FA4D46C+980)7AAFA)-99((-<)510(3()()0.48<-
@M02143:5:000000000-JT863:1:1101:19852:7519 2:N:0:44
CCTACGGGTGGCTGCAGTAGGGAATCTTCCGCAATGGACGAAAGTCTGACGGAGCAACGCCGCGTGAGTGATGAAGGCTTTCGGGTCGTAAAACTCTGTTGTTAGGGAAGAACAAGTGCTAGTTGAATAAGCTGGCACCTTGACGGTACCTAACCAGAAAGCCACGGCTAACTACGTGCCAGCAGCCGCGGTAATACGTAGGTGGCAAGCGTTATCCGGAATTATTGGGCGTAAAGCGCGCGCAGGTGGTTTCTTAAGTCTGATGTGAAAGCCCACTGCTCAACCGTGTACGGTCATTGGT
+
CCCCCGD7FGGGGGGGGGGGGGGGGGGGGGGGGGGGDGGGGGGDGGGGFGGEGGGGGGGGGGGGGGGGGGGGGGGGGGGGGGGGGGGGGGGGGGGGGGGGGGGFGGGGGGGGGGGGGGGGGGGGGGGGFGGGGGGGGGGGGFGGGCEGGGGGGGGGGCGGGGGGGGGGGGFGGCFGGFFGGGGGGGGGGGGGE=FGFFGFCEGFFFGFGGGDGCFGFFE36FF=FF*95F>>5:F)9559759:>;<7>:>FFAF7/496=:4:.003:).:76:?(.5?@)82:(-..()224,716)..
@M02143:5:000000000-JT863:1:1101:9982:7531 2:N:0:44
CCTACGGGAGGCTGCAGTGGGGAATCTTGCACAATGGGGGAAACCCTGATGCAGCGACGCCGCGTGAGCGATGAAGCCCTTCGGGGTGTAAAGCTCTTTCGGCCGGGACGATAATGACGGTACCTGCAGAATAAGCTCCGGCTAACTCCGTGCCAGCAGCCGCGGTAATACGGAGGGAGCTAGCGTTATTCGGAATTACTGGGCGTAAAGCGCACGTAGGCGGCTTTTTAAGTTAGAGGTGAAAGCCTGGATCTCAACTCCAGCCATGCCTTTCAGACTGCATCCCTTTCAACCAGTAACT
+
CC<<B,@+;FEFF@CEFFGCFGCGGGGG@F<FGDA,C<BC7@FGGGGDCDEGG,FC7CB@FGGGGDDEGG+FC,?FGGGGGGGGGEFEGFAAGGGGGGFGC+F+@:FGGGDGGC<@FGGDGGGGGGGGGFGGFGDFCCF7FEGEGGFGGGG*B1>>EG,BEGGGCEGC9+EG5>8>EGEG=C6>*;E3=CFC8*/CFDFGDA*49C7EG:F3DGD)55>525<>5790**0**.9<7/)4)*)7742340)*48=0*(*1).)*(.<+28B4?).--).)).5)(.2*)-6)-.-.1.).)
@M02143:5:000000000-JT863:1:1101:20484:7545 2:N:0:44
CCTACGGGAGGCAGCAGTGGGGAATCTTGCGCAATGGGGGAAACCCTGACGCAGCAACGCCGCGTGCGGGATGAAGGCCTTCGGGTTGTAAACCTCTTTCAGTTGGGACGAAGCTTCGTCGGTGAATACCCGGCGGAAGTGACGGTACCGCTAAAGGAAGCCCCGGCTAACTCCGTGCCAGCAGCCGCGGTAATACGGGGGGGGCAAGCGTTGTTCGGAATTTCTGGGCGTAAAGGGCTCGGAGGCGGCCAACTAATTCAACCGTTAAATCCCTCCGCTTAACCTGGCAACCCGTTTTGCT
+
CCCCCGGDFGGGGCGGGGGGGGGGGGGGGGFGGGGGGGGGGGGGGGFFEFEGGGGGGGGGGGGGGGGGGGGGGGAFGGGGGGGGGGGDGFGGGGGFGFGFFEFFEG@FFGGEGGGFGEFEDEGEGFGGGGGGGGGGGGGCFFGGEGGCFCE*B@?F9CC8FDFDGDCE>FC?FCE@5;EGFGF*CCEC==C5CFGG3<55=C5;GG<=/7:55ADFFB393C*9BF*<4>B)7(9))0)4.)(8>(,-<9DF60?**)*1*)))-)/5C4<?@04(,4,)).)-).().)(,-(-)0-()-
@M02143:5:000000000-JT863:1:1101:9721:7561 2:N:0:44
CCTACGGGAGGCTGCAGTGGGGAATCTTGCGCAATGCGCGAAAGCGTGACGCAGCAACGCCGCGTGCGGGAAGACGGCCTTCGGGTTGTAAACCCCTTTCAGGAGGGACGAAGCGTGGACGGTTAATAGCCGTTCCACGTGACGGTACCTCCACAAGAAGCCCCGGCTAACTACGTGCCAGCAGCCGCGGTAATACGAAGGGGGCTAGCGTTGCTCGGAATTACTGGGCGTAAAGGGCGCGTAGGCGGACATTTAAGTCAGGGTTGAAATCCCAGATCCCAACTCTGGAACCTACTTTGAT
+
CCCCCGGGGGGGGGGFGGGGFGGGGGGGFGGGGDGGGGGGDGCCGGFFGGFGGGGGGGGGGGGGGGGGDGGGGGGGGGGGGGGGGFGGGGGGGGGGGGGGFGGFGGGEGG7F@FGFGGEGEEGDGGGFGGGDGGGGGGGGFFG7CGGGFFGGFFFG7BFGGGGEDEEGCCFGGG5C=FFCGGFGDG5C55CCEFC+*><*C5EEDG4>CDEGGGFC)7>3<<76FFG*)))0)2*8)7)27;-7549>315=AFF7*.**61)247<FC4<:94)()(.)),((5:))*.41((5966)).
@M02143:5:000000000-JT863:1:1101:9659:7577 2:N:0:44
CCTACGGGTGGCTGCAGTGGGGAATCTTGCGCAATGGGCGAAAGCCTGACGCAGCAACGCCGCGTGCGGGAAGAAGGCCTTAGGGTTGTAAACCGCTTTCAGTAGGAACGAAAATGACGGTACCTGCAGAAGAAGGTGCGGCCAACTACGTGCCAGCAGCCGCGGTGACACGTAGGCACCAAGCGTTGTCCGGATTTATTGGGCGTAAAGAGCTCGTAGGCGGTTGAGTAAGTCGGGTGTGACAACTCTGGGCTTAACACAGAGCCGCCACTCGATACTGCTCTGACTTGAGTTCCGTACG
+
CCCCCG>CFFGGFCGEFF<F-@@GFGGGGGGGGCGFFGGG7+8+EFGC,FCGGGGCFGGGGGGGGGGGGC:=FC=,=FGGG,<?BFFGGCFGFGGDGGGGGGG?FFGGGGDGE7FDFGGGGGDFGFG<<A<7@C77F:F+:EGG8FD>ECGCFGCEG8,DFEGDDGGFCCF*=F*8C9CE9EEFEC55CGGGC*:EG>FGF?*577DGFCFCFFG3<5:C23)7@)7*9C4=*)00)0;1.92=76?<=./)4<F<*4*9>:468<:5C9?07((.,()/99):))6*9)4,6<>*).(((
@M02143:5:000000000-JT863:1:1101:20024:7577 2:N:0:44
CCTACGGGGGGCTGCAGTGGGGAATCTTGCGCAATGGGCGAAAGCCTGACGCAGCCATGCCGCGTGAATGATGAAGGTCTTAGGATTGTAAAATTCTTTCACCGGGGACGATAATGACGGTACCCGGAGAAGAAGCCCCGGCTAACTTCGTGCCAGCAGCCGCGGTAATACGAAGGGGGCTAGCGTTGCTCGGAATTACTGGGCGTAAAGAGCTCGTAGGCGGTTTGTTGCTTCGGCTGTGACATCCCGAGGCTCCACCTAGGTCCTTCAGTCGATACCATCAAACTATTATGTTTCACGG
+
CCCCCGEGGGGGGGGGGGFGFGGGGGGGGGGGGGGGGGGGGGGGGGGGFGGGGGGGGGGGGGGGGG7<FGGGGA9F8FGGGDGGGGGGGGGGCFFGGGGGGGGGCFGGGGGEBFGGGGGGGGGGG>GGGEGC,?FGGGGG5CEG+<FGGGGGCFGCC86CGGGEEG5=FFFG8*A>ECGEGGFFCEG):+:CE=EFGCG=96CFGGGEC*0*9?97:73<2)785:*9<57*9<.4@>7:F?4=B22:71.)46:*97F:/,)0)1++*,)-/,(2(()1*54<-))1*)))).601))((
@M02143:5:000000000-JT863:1:1101:23018:7580 2:N:0:44
CCTACGGGTGGCTGCAGTGGGGAATTGTTCGCAATGGGCGCAAGCCTGACGACGCAACGCCGCGTGGGGGATGAAGGTCTTCGGATTGTAAACCCCTGTCGAGCGGGACGAAAGGCCCACGACCTAACACGTTGTGGGAGTGACGGTACCGCTAAAGGAAGCCACGGCTAACTCTGTTCCAGCAGCCGCGGTAATACAGAGGGTGCAAGCGTTAATCGGAATTATTGGGCGTAAAGCGCGCGTAGGTGGTTTGTTCAGTTTGATGTGAAATCCCCGGTCTCAACCTGGGTACTTCATTCA
+
CCCCC@CFGGGGGDGGGGGGGDGGGGFFEAFGGGGGG8FCFGDEFCE<EF7BFDE@FGGDGGGGGGGCEEEGGGCFFGGGGGGGEGFFFGGGGACFGFGGF@+:BFCGGGEG:FDGGEC@ECFGECCG,FE,FFG7F@FDCF9AEDEFCGGGG75BF;2?9>8FFEEGD*<CF+:0<+<@?F6**;=DCC5:**<9C7>*+;E5*><FGGGC55**1.59:<FFFF7C>C)0)-))9>E9357.7:D)707F08?7*)17*26:613<CA2-0:<((((.9:-((44))(-))).*/.))
@M02143:5:000000000-JT863:1:1101:27114:7606 2:N:0:44
CCTACGGGAGGCTGCAGTGGGGAATATTGGACAATGGGCGAAAGCCTGATCCAGCCACGCCGCGTGAGGGATGACGGCCTTCGGGTTGTAAACCTCTTTCAGCAGGGACGAAGCTCACGTTACGGTACCTGCAGACGCAGCCCCGCTTAATGACGTCCCCGCCGCCGATGCAAAACGGAGGGGCGTAGCGTTGTCCGGCTCCATTGGGCGTAAAGGTCGGCTGGTGGGTTCGGCGAGTCTGCTGTGTAATTCCCGGGCTCCTCACTGGGCTGCGGATGGATATTGTCTTGACTGAGCATGG
+
CCCCCGGG7FGGGGGFGE8FGGGGFFGGGGFGGFGGCFGG+FFGGGGGGDGGGAF<F,@EGGGGEGGG8F7FGG9FDEGEF,CFGGGGGGCF,BFGGGG,,CE9FGGFGGG:::=,5,B:,3@+@6>=,9,,D,3383+@:D+33**3*,,,5@:@***,*>8E*****3*+>+5*:*//*/=/***1**/:C/A7535)**+*0*0**9>)*/****.)1*1.)./987)0),)()0))/*)6*().*)1*))0))(0))()*.1A**(.(0(,((((09)))..)*06)))),/)-).(
@M02143:5:000000000-JT863:1:1101:11775:7611 2:N:0:44
CCTACGGGTGGCTGCAGTGGGGAATATTGGACAATGGGCGCAAGCCTGATCCAGCCATGCCGCGTGAGTGATGAAGGCCCTAGGGTTGTAAACCTCTTTCAGCAGGGACGAAGCGAAAGTGACGGTACCTGCAGAAGAAGGACCGGCCAACTACGTTCCAGCAGCCGCGGTAATACGTAGGGTGCGAGCGTTGTCCGGAATCACTGGGCGTAAAGGGCGCGTAGGCGGCCTGATAAGTAGGGGGTGAAATCCTGCGGCTTAACCGCTGGGCTGCCTTCCAAACTGTCCGGCCCTACCCCCC
+
CCCCCGDGGEGGGCGGGGGGFDGGGGGGGFGGGGGGGCGGGGGEGGGGGGGGGCGGGGGGGGGGGGGGGGGGGGGGGGGGGGGGGGGGGGGGGGGGGGGGGAFGGGGGGGGGGFGGGGGGGGGEGGGGGGGGGFGFGGFG8DGGGGGGGFGGFGGG,DGG>FCFGGGGCCC?>F@FCG9FEGG4=ED>C=DG5AFGDCDDGF+;C+CGFDEGD5FFF>5D>GD:)09D>D53<>?A=BF<4:0>@107=AFFA<:))(8>?A6C(5**)4345247<,,9*--4-6<)),-362()0,4((
@M02143:5:000000000-JT863:1:1101:9394:7612 2:N:0:44
CCTACGGGCGGCTGCAGTGGGGAATATTGGACAATGGGCGCAAGCCTGATCCAGCCATGCCGCGTGAGTGATGAAGGCCCTAGGGTTGTAAAGCTCTTTCACCCACGACGATAATGACGGTAGTGGGAGAAGAAGCCCCGGCTAACTTCGTGCCAGCAGCCGCGGTAATACGAAGGGGGCTAGCGTTGCTCGGAATCACTGGGCGTAACGGGCGCGTAGGCGGCCGATCAAGTCAGGGGTGAAAGCCTGTGGCTCACCCACAACATGGCCTTTGATACTGTTCGGCTCGAGACCGCAACAC
+
CCCCCGD7FG7FGGGFGG<ECG>FF<FGFCFGGFGGGCFGGDEEGGGFCFFGGGGGGGGGG7F:FFFGFGDGGGGF?@FGF,EEEBFEGFCF<FEGGGGGFGCFFG>CFGGECFAF<FE>CFCFFFFGGGDCF<BEAEG@F>C<EFCGGEGCGEFFF@FGEEGGDGCEEGGGDCGDGGGGGGDGGGGGGGC5:*:CD74>7;FFCDCE*755<CDGEBBCB3CE3795>7)*9</:FF3()<7F?:?(8<65(.9**4).),)*.)+0*2,27<AF494*9..4-2(0)-((((,)0,(((
@M02143:5:000000000-JT863:1:1101:7336:7622 2:N:0:44
CCTACGGGAGGCTGCAGTGGGGAATTTTGGCCACTGGGCGAAAGCCTGATCCAGCCATGCCGCGTGTGTGAAGACGGCCTTTTGGTTGTAAAGCACTTTAAGCGAGGAGGAGGCTACCGAGATTAATACTCTAGGATAGTGGACGTTACTCGCAGAATAAGCACCGGCTAACTCTGTGCCAGCAGCCGCGGTAATACAGAGGGTGCGAGCGTTAATCGGATTTCCTGGGCGTAAAGCGTGCGTAGGCGGCTTTTTAAGTCGGCTGTGAAATCCCTCAGCTTCACTTCGGAATTGCATTCGC
+
CCCCCGGGGGGGGGGGGG86EFG,E,,6,+6C,,CC<,67+876@E@FG<,,,,:,,9,9:+6F@66,C,9CC,66,C@@,CE<FG7FCF<,,E,A<FG,:?FG4C@::C7?C+AFC8=:+6AFGGFFFGGF9BF,C=FFFFGFGGGGDDEGGGGGFCFGFGFGGEEDGG6<<CF?F?CFGGG*1DCDC5D=*:CFG7@+<5EEGGG=<DGGGGC>FF35:56**9><)*07>().6)7:BFBFD(4(765582?4?27759)1()+3:4)6)))(.()1146)65)))(4(42<**65)-
@M02143:5:000000000-JT863:1:1101:12312:7630 2:N:0:44
CCTACGGGGGGCTGCAGTGGGGAATATTGGACAATGGGCGAAAGCCTGATCCAGCCATGCCGCGTGTGTGAAGAAGGCCTTTTGGTTGTAAAGCACTTTAAGCGAGGAGGAGGCTACCGAGATTAATACTCTAGGATCGTGGACGTTACTCGCAGATTAAGCACCGGCTAACTCTGTGCCAGCAGCCGCGGTAATACAGAGGGTGCGAGCGTTAATCGGATTTACTGGGCGTAAAGCGTGCGTAGGCGGCTTCTTAAGTCGGATGTGAAATCCCTCAGCTTAACTTAGAAATTGCCTTCG
+
CCCCC;CE+CCCFGGGGGGGGGGEGDCGG9FGGGGFFFFFGGGCFGGDCFFGGEEGGGGGGGGGGGGEFGGFGGGGGGGGGCFGGGGGGGGFCFFFFGGFGFFB@CFGEDGGB7CFFAF*=FBCGGGDFF:FCFG7,2=F**141FEEEFCC7F>E+0<A+<CG>C=ECE+<AFF7C+CCG7CGFG=CCEDCE=9CDCF7AFD@CDCEGGGG7***/8)*-9C?==>C4<@5><><F)<()54>B029>>>B16*:4)1/01592/+<:)4<),2.,(.==>2)64<0/)-6<<)*/6<,
@M02143:5:000000000-JT863:1:1101:5466:7640 2:N:0:44
CCTACGGGCGGCTGCAGTGGGGAATATTGGACAATGGGCGAAAGCCTGATCCAGCCATGCCGCGTGTGTGAAGAAGGCCTTTTGGTTGTAAAGCACTTTAAGCGAGGAGGAGGCTACCGAGATTAATACTCTTGGATAGTGGACGTTACTCGCAGAATAAGCACCGGCTAACTCTGTGCCAGCAGCCGCGGTAATACGAAGGGGGCTAGCGTTGATCGGAATTACTGGGCGTACAGCGAAAGTAGGCGGATATTTAAATAAGGGGTGAAATCACAAAGCTCAACTCTGGAACTTCCTTTGT
+
CCCCCDC:@@7FFCGGF@8FFG@@DFDGFG<E<<FAEAEEGCEEFGGEDFDFD9EFFGGGGGG@CF=,,4EFG94=FFF<DAFCCFGGFC9?@?,:BFCEG9FGG7EFEDG7+BEDFDCEDGGGGGGFGGGFF99FC;F=F,>FC<?FEFGGGGDCCCGGGGFDFG*;CCFG9EF?CCFF@CEGGGGGG=CE5CFGCCF4EG553>CC/CE5>****))*,9DFF8*0>FE>>(8>F;)(.068B<,,)4.75)1**)*/*6F*(5*:>A24*(-)((.*),)()-)16),,)).=*6>4-
@M02143:5:000000000-JT863:1:1101:6436:7652 2:N:0:44
CCTACGGGAGGCTGCAGTAGGGAATCTTCCGCAATGGACGAAAGTCTGACGGAGCAACGCCGCGTGAGTGATGAAGGTTTTCGGATCGTAAAACTCTGTTGTTAGGGAAGAACAAGTATTAGAGTAACTGCTAGTACCTTGACGGTACCTAACCAGAAAGGGACGGCTAACTACGTGCCAGCAGCCGCGGTAATCCGTAGGTCCCGAGCGTTGTCCGGATTTATTGGGCGTAAAGCGAGCGCAGGCGGTTTCTTACGACTGATGTAAAAGCCCTCGGCTCACCCGACGAAGGTCATTGTC
+
CCCCCGGGDGGGGGGGGGAFFCFGGGGGFGGGGGGGGCGEFGGEGGGGGGGGEGGFGGGGGGGGGG=CFGGGGGGGGGFCGGGG7FCGGGGGCGGGGGGGGAECC@FFGGGGG8?EFFGGEEFGFCEFGGGGGFGCDD;FEFG@EB=+CDFGGGGG,>DFFEFGGCCC*@CFFGGG6ECCCDFGFE7?C5CC?C,1CCFDC<C=;8::CCED:=FD)>)7(779@6FGFDB@D?BA37),)7()031(09374)8*)(.08>=>5*<EG<?05821(8()0)(.(,(0)(--())1*)).
@M02143:5:000000000-JT863:1:1101:19142:7657 2:N:0:44
CCTACGGGCGGCTGCAGTGGGGAATATTGGACAATGGGCGCAAGCCTGATCCAGCAATGCCGCGTGAGTGATGAAGGCCTTAGGGTTGTAAAGCTCTTTCACCCGCGACGATGATGACGGTAGCGGGAGAAGAAGCCCCGGCTAACTTCGTGCCAGCAGCCGCGGTAATACGAAGGGGGCGAGCGTTGTTCGGATTTACTGGGCGTAAAGGGCTCGCAGGCGGCTTTGTTTGTCAGGCGTGACATCCCCGGCCTTCCCCTGTGGACTGTGGTTGATACGGCAGTGCTCTCTTTCTGGGCAC
+
CCCCCGDDGGDGGGG8FGGGGGCCF@GGG9@F@FGEGGGGGGE:FGGEC<CFEFFFGAFGGDGGG7=B?AF,CFGFCGGGG9FGGGGGGFGGFGFGGGGFEGFE@CB+C@EEGAC,,=F+8@3DE7FC+@6>,@:A:BB*1>F:;FC@CEGFEG9EGGDGGGDEE13=9;CE5***;C8C8CCC52:5C:>5C*>ECFF*C?=49D973FC<9*/)85@G>C3)75*2/0.)0<94)0.8)0(/*).,5(.)-(09)(.8.,)*-0<F*.((8(.))-(.),(((6-9*))))--0*(((,
@M02143:5:000000000-JT863:1:1101:20332:7662 2:N:0:44
CCTACGGGAGGCAGCAGTGGGGAATATTGGACAATGGGCGCAAGCCTGACCCAGCAATGCCGCGTGGGTGAAGAAGGCCCTCGGGTCGTAAAGCCCTTTCGGCGGGGACGATGGTGACGGTACCCGCAGAAGAAGCCCCGGCCAACTTCGTGCCAGCAGCCGCGGTAATACGAAGGGGGCTAGCGTTGCTCGGAATCACTGGGCGTAAAGGGCGCGTAGGCGGCCTTGTTAGTCAGGCGTGAAACTCCCGGGCTCCACCCGGGAACATCGCTTACTACGACAGGGCCCCCAGATGGACAC
+
CCCCCGGGDGGGGGGGGGGGGGGGGGGGGGFGGGGCFGGGGGGGGGGGGGGGGGGGFGGGGGGGGGGGGGGGFFFGFGGGGGGGFGGGGGGGGGGGGGGGGGGDGGG7FGFGGGGDGGGEG>GGGGGEGGGGGGFFFGG7CGG@FGFFGGGGGGCFGGFGFEGGGEEGGGGGGCEGGGGGGF5DGGECGCCGGGGCDFC7?*:;D)5CCFGGGGCCDDE<?GGFFBCCFFF474*))0823)4*9<23>0)0-4>*)3>@)9>3(8*+2(-()())-6,)0((-(((0),(((,-))))(
@M02143:5:000000000-JT863:1:1101:15296:7668 2:N:0:44
CCTACGGGTGGCAGCAGTGGGGAATCTTGGACAATGGGCGCAAGCCTGATCCAGCGACGCCGCGTGGGTGACGAAGGCCTTCGGGTTGTAAAGCCCTTTTCCTGGGGACGATGATGACGGTACCCGGGGAATAAGCACCGTCTAACTCCGTGCCAGCAGCCGCGGTAAGACGGAGGGTGCTAGCGTTGTTCGGAATGACTGGGCGTAAAGCGTGCGCAGGCGGTTTTGTAAGCCAGATGTGAAATCCCCGGGCTTAACCTGGGAATGTCATTTGTGACTTCAATACCTGACGTCGCCACAC
+
CCCCCGGGGDGGG@F8@FGFFGGGGGGGGGGGGGGGC@FGGDGGGGGGEGFGGDFCFGGGGGGEGGDGG:7FGGGGGGGGGGGGEGGGGEFG9FFGGGGGGGGGFC>FEGGGFAFFGGDCEGEGGECCDGCFCFFG,@FC,@FFFFGFGGGFGGGGEGCC7CEG7B88?7C*=58*8EEGGFGFGCE3CFGEEG5FGGGFG*173DG=D:CGD*7)8>5)47)<:>D<FG496?F?4=*6=4)8F278F())-44*9<FF)()*3>F+06).92.().)*9244)),1/,((,(,)0--4(
@M02143:5:000000000-JT863:1:1101:26302:7681 2:N:0:44
CCTACGGGCGGCTGCAGTGGGGAATATTGGACAATGGGCGAAAGCCTGATCCAGCCATGCCGCGTGAATGATGAAGGTCTTAGGATTGTAAAATTCTTTCACCGGGGACGATAATGACGGTACCGGAGGAATAAGCCCCGGCTAACTTCGTGCCAGCAGCCGCGGTAATACGAAGGGGGCTAGCGTTGCTCGGAATCACTGGGCGTAAAGGGCGCGTAGGCGGCGTTTTAAGTCGGGTGTGAAAGCCCTCAACTCAACTGAGGAAGTGCGCCCGAACCTGACGAACTTGAGTGCCGGAG
+
CCCCCGGGGGGGGGGFGGGGGGGGGFGGFGGGGCFGGGGGCFGGGGGGDGGGGGGGGGGGGGGGGGEGGGGGGGGGGGGGGGGGGGDFGGDFGGGGGGGGGGGGEGGEGGGG>FF9FGGGGGGGGGCEFGGGGCGG7DFGGGGGGGGGGGGGGGGGGF@FGGDGGGCEFGGG=EECGEDEGGGGGGGGGCFGEEGGGFFFGGC:DGGG<F75DCDDF:@G<DC7)89DBD?FF2>(<5)4@*:=FF?BF05)34?7?:FF*.89?:F6:926>>07(135)(-4(3(/1))).46070(
@M02143:5:000000000-JT863:1:1101:7753:7689 2:N:0:44
CCTACGGGTGGCTGCAGTGGGGAATCTTGCGCAATGGGCGAAAGCCTGACGCAGCCATGCCGCGTGAATGATGAAGGTCTTAGGATTGTAAAATTCTTTCACCGGGGACGATAATGACGGTACCCGGAGAAGAAGCCCCGGCTAACTCTGTGCCAGCAGCCGCGGTAATACAGAGGGTGCAAGCGTTAATCGGAATTACTGGGCGTAAAGCGCGCGGAGGTGGTTGTGCAAGTCTGATGTGAAATCTCCGGGCTCAACCCGGAAATGGCATTGGAAACTACCATGCTACAGGATTGGAGGG
+
CCCCCGGEGFGGGDEEDGFGGDGGGGGGFGGEGGGGCFGGCCC@FGGGGGGGGGGGFGGGFEGGGG,6EEAFFFAFGFGGGGFGGGGGGGGDEFGGFFGGFGGGDGGGGGGDG?EGGGEFGGGGGGGDGGGGGGGGGGEGGGGDFFCGGFEFFGGGGGGGGGGGGCCEGGGG?FGGGEGC6<FGGGGDCEGGDDC=DDDG9FCFGGGGGGFDCC75)77<:CFB:7C36DFB?BF)9@6<47)8?A<>B>@@((0>7?>BBF7C2*0<43))*.393(.*)()).()9*.),4>4)))(-(
@M02143:5:000000000-JT863:1:1101:18614:7694 2:N:0:44
CCTACGGGGGGCTGCAGTCGAGGATCTTCGGCAATGGGCGCAAGCCTGACCGAGCGACGCCGCGTGGGCGATGAAGGCCTTCGGGTTGTAAAGCCCTGTCGAGGGGGAGGAAGCCGCAAGGTTGACCGACCCCTGGAGGAAGCACGGGCTAAGTTCGTGCCAGCAGCCGCGGTAAGACGAACCGTGCGAACGTTGTTCGGAATCACTGGGCTTAAAGGGCGCGTAGGCGGCTTCGCAAGTCCGGGGTCAAAGCCCCTCCCTCAACTGGGGAAGGGCCTCCGCAACTGCCGACCTGTCCGGC
+
CCCCCGGDGGGGGGGGGGGGGGGGGGGGGGGGEGGE<FFFGEF>FGGGGGGGGGGGGGGGGGGGGGGDGGEDG;FGGGGGGGGGGFECGFFFGFFGFGFGGFC:FGDFGGGGGGGGGGC?FEC;EGGGGGGGGFG58@58FFGFFGGCGGD8EGGCEG5CGG8E*CGGGGG=EECA7@CE**CDE=EDEGDCCCFGGF37*;:=FGF?4CFC4<CCFF>D>D37>5<0)9:@).7:35>)9@03@;2(.47*1839)())035*:*0+C94:)((4,(.)),-(,.(1)((,4(1/))--(
@M02143:5:000000000-JT863:1:1101:8445:7695 2:N:0:44
CCTACGGGGGGCTGCAGTGGGGAATCTTGCGCAATGGGCGAAAGCCTGACGCAGCGACGCCGCGTGGGGGAAGAAGGCTTTCGGGTTGTAAACCCCTTTCAGGAGGGACGAAGCCACTCGGGTGAATAGCCCAGAGGGTGACGGTACCTCCAGAAGAAGCCCCGGCTAACTACGTGCCAGCAGCCGCGGTAATACGTAGGGTGCGAGCGTTAATCGGAATTACTGGGCGTAAAGCGTGCGCAGGCGGTTCTGTAAGACAGATTTGAAATCCCCGGACTCAACCTGGCAACTACATTTGTGT
+
CCCCCGCBEGGGGEGFGGDFD@FGGGGGFFFGGGG9<FFFDEGDGGG<FGEGGEEDGG>FGGGEGGGCGGD:<FDCFEFGGGGGGGGGGFG9FGGGGGGGGF9<7:B7=FFFGEG8F8?FECFE8CFGDGGGFG5FC5EEGGEDGGGGGGGFGGFGGCFGGGGG5CEEFGGGG*;*;CCFGFCCGGGCCED=F7EFGGFDC8EDDGCGCDGDD::D)35C?FGF?6*7557:54=2>5:1>7258;047(1*.6@*97@?)4*:.9EFG4>B3((--24F)48?(.(0*47(.8>=*).((
@M02143:5:000000000-JT863:1:1101:7625:7722 2:N:0:44
CCTACGGGGGGCAGCAGCAAGGAATTTTCCCCAATGGGCGCAAGCCTGAGGGAGCAACGCCGCGTGGGGGATGACGGCCTTCGGGTTGTAAACCTCTTTCAGCAGGGACGAAGCGGAAGTGACGGTACCTGCAGAAGAAGCACCGGCCAACTACGTGCCAGCAGCCGCGGTAATACGTAGGGTGCAAGCGTTGTCCGGAATTATTGGGCGTAAAGAGCTCGTAGGCGGTTTGTTGCGTCGGCTGTGAAATCCCGAGGCTCAACCCCGGGTCCGCAGTCGAAACGAGCAACCCAAAATTTTT
+
CCCCCGGGGGGGGEGFCFFGFGGGGGGGGGGGGCGGGGGGGGGDGGGGGGGGGGGGGGGGGGGGGGGG>GDEGGFGGGGGGGGGGGGGGGGGGGGGGGGGGGGGGGG7FGDGGGGGGGGGGGGEDGGGGGGGGFE?GGGGGGFGGGGGGFGCFGGGGGGGGG6CFGCE>CGG8C7C8<CEECG7E?9CFE<5=CEGGGCG=@+9FDC547CC<FDG:?FG09DFEFG<DD35<10:5).7BDFFF0:49AFFF(7/7,7>937C(0:=521(87>443(0)-((,(40)(((,((.*,)66
@M02143:5:000000000-JT863:1:1101:16610:7758 2:N:0:44
CCTACGGGCGGCAGCAGTGGGGAATATTGGACAATGGGCGAAAGCCTGATCCAGCCATGCCGCGTGTGTGAAGAAGGCCTTTTGGTTGTAAAGCACTTTAAGCGAGGAGGAGGCTACCGAGATTAATACTCTTGGATAGTGGACGTTACTCGCAGAATAAGCACCGGCTAACTCTGTGCCAGCAGCCGCGGTAATACAGAGGGTGCAAGCGTTAATCGGAATTACTGGGCGTAAAGCGCGCGTAGGTGGTTTGTTAAGTTGAATGTGAAATCCCCGGGCTCAAACTGTGAACTGCATCCA
+
CCCCCFEGGGFGGGGCGGGGGGGGGGGGGGGGGGGGFGGGGGGGGGGGGGGGGGGGGFGGGGGGGG@EGGGGGGFFGGGGGGGGGGGGGGGGGGFFGGG9CFGECDGEEGGGCGGGGGGGGGDGFFFGGGGGGGGGGGGDGF9FEGFGGGGGGGGCBBFCFGGGG>EEDEFGGFGGFGGGGGGGGFGGGDGEGCEEGGGGGGCBGGGGGGG7C*CCFFB5?GGFFFC<4C@ED?F<F3;>B@9>E6A<FBF>:?7:F29F6:*2)/3+::AA70230(4>FBB).54**)).4).0163)
@M02143:5:000000000-JT863:1:1101:6831:7775 2:N:0:44
CCTACGGGAGGCTGCAGTGGGGAATATTGCGCAATGGGCGAAAGCCTGACGCAGCGACGCCGCGTGTGGGATGACGGCCTTCGGGTTGTAAACCCCTTTTCTTGGGGACGACGACCGACGGTACCCGAGGAAGAAGGCCCGGCTAACTTCGTGCCAGCAGCCGCGGTAATACGAAGGGGGCTAGCGTTGCTCGGAATTACTGGGCGTAAAGCGCACGTAGGCGGCTTTGTAAGTTAGCGGTGAAAGCCCGGAGCCCAACCCCGGAATTGCCTTTAACACTGCATCGCTCGAATCCAAC
+
CCCCCDDGGGGGGGGGGGGGGGGGGGGGGGGGGGGGGGGGGGGGGGGGFGGGGGEDGGGGGGGGGGGGGGGGGGGGGGDGGGGGEFGGGGGGGGGGGGGGGGGGGGGEGDGGGGGDEFDCFGGGGGGGGG7FFGFGGGGGG7CDE<CGGGGCCGGG?FGCFG8EECC=EGGG5;8*:EE:5CGGGGGDG5:CGDCEFFG>??+57CD59C9:/57D>)85(95>@:)*1:96B)=9**)47>66@4(4<6)0,4)10()).()1(.:<*67)15-6)68?*).5<335)4,(.-4*/(
@M02143:5:000000000-JT863:1:1101:19192:7818 2:N:0:44
CCTACGGGTGGCTGCAGTGGGGAATCTTGCGCAATGGGCGAAAGCCTGACGCAGCCATGCCGCGTGAATGATGAAGGTCTTAGGATTGTAAAATTCTTTCACCGGGGACGATAATGACGGTACCCGGAGAAGAAGCCCCGGCTAACTTCGTGCCAGCAGCCGCGGTAATACGAAGGGGGCTAGCGTTGCTCGGAATCACTGGGCGTAAAGCGCACGTAGGCGGATCTTTAAGTCAGGGGTGAAATCCCAAGGCTCCACCTTGGAACTGCCTTTGATACTTGGGATCTCGATACCTCAAGA
+
CCCCCGDCGGGGGGGGGGGGGGDGGGGGGGGGCGGGGGGGGGGGGGGFGGGGGGGGGGGGGGGGGGGFGGGGFEGGFGGGGGGGGGGGGGGGGGGGGGGGGGGGCGG=FGGGGGGGGGE7FGGFGDGEGDFGFGGGGGGGGGGGGGGGGGGFGGFFGGGFGGGEDGECGFGGFGGGGGGG=5CFGGGDGFGGDGGGGGGFECGFGGGGFFGGG5CGFFFD?G3)55FGFG6@FFFF?FEF>3<@FF7>?7>3:0:*93FFF<96))02782<F2))).)**),(42390.(,-8)*0)))
@M02143:5:000000000-JT863:1:1101:12520:7831 2:N:0:44
CCTACGGGTGGCTGCAGTGGGGAATCTTGCGCAATGGGCGGAAGCCTGACGCAGCAACGCCGCGTGAGGGATGACGGCCTTCGGGTTGTAAACCTCTTTCGCGATCGACGAAGGTCATGCTTGTTGCATGGCTGACGGTAGGTCGAGAAGAAGCACCGGCCAACTACGTGCCAGCAGCCGCGGTAATACGTAGGGTGCGAGCGTTGTCCGGAATCATTGGGCGTAAAGAGCGTGTAGGCGGTTCGGTAAGTCTGCCGTGAAAACCTAAGGCCCAACCTCGTGCGTTCCGTGGCTACTGCCC
+
CCCCCGDFGGGGGGGGGGGGGGGGGGGGGGGGGGGGGGGGGGGGGGGGGGGGGGGGGGGGGGGGGGDFFGDGGGGGGGGGGGEGGFGGGGGGGGGGFGGGGGECEGGGGGGGGGGFGGGGGADFGGGGGGGGFC@DGFGC*>FGGGG8CFGGCGGGGD7EGGFGGGGGGFGGG?FGFFFGGCD<5CGFGGCGGGGGGGGGGGGFGD<7CDG*9CD*=F74:GCB>>D**9;B7().*979)87>>B1<3<7F<5*9)-)7.-9C6566*(((7(32:::0..4(,(-)0.((-()80).4(
@M02143:5:000000000-JT863:1:1101:28326:7850 2:N:0:44
CCTACGGGCGGCTGCAGTGGGGAATATTGCGCAATGGGCGGAAGCCTGACGCAGCGACGCCGCGTGAGGGATGACGGCCTTCGGGTTGTAAACCTCTTTCAGCAGGGACGAAGCTAACGTGACGGTACCTGCAGAAGAAGCGCCGGCTAACTACGTGCCAGCAGCCGCGGTAATACGTAGGGCGCAAGCGTGGTCCGGAATTATTGGGCGTAAAGAGCTCGTAGGCGGTTTGTCGCGTCTGTCGTGAAAGCCCACGGCTTAACCGTGGGTCTGCGGTGGATACTGGCAGGCTAGAGGCAGG
+
CCCCCGGGGGGGGGGGGGGGGGGGGGGGGGGGGGGGGGGGGGGGGGGGGCFGGGGGGGGGGDGEGGGGGGGGGGGGGGDGGGGGGGG@EGGGGGGGGAGGGGGGGGGGGEFGGGGGGGGGGGFGG:FCCGGGGGEGGGGFGGG78F57BEGGCFGGCFGFGGGGDFGCEEGGGGGFGFF=EG65*C=DCEG*:7ACCD*)AFF4C:CFGDCGDFGGFF*98D5FEFGGFGEF4)7-85>?F*-8F(,4*)).((0>E97>)59C>7C=D91(0),(-((094))4)())(,,)42*82-41
@M02143:5:000000000-JT863:1:1101:15802:7853 2:N:0:44
CCTACGGGAGGCTGCAGTGGGGAATCTTGCGCAATGCGCGAAAGCGTGACGCAGCAACGCCGCGTGAGGGATGACGGCCTTCGGGTTGTAAACCTCTTTCAGTAGGGACGAAGCGCAAGTGACGGTACCTACAGAAGAAGCACCGGCCAACTACGTGCCAGCAGCCGCGGTAATACGTAGGGTGCAAGCGTTGTCCGGAATTATTGGGCGTAAAGAGCTCGTAGGCGTTCTGTCACGTCGGCTGTGAAATCCCGAGGCTCAACCTCGGTTCTGCATTCCATACTGGCAAACTATAATACTC
+
CCCCCFGGGGGGGGGGGGGCGGGGGGGGGGGGGGGGGEGGGGGDFFGGGGGG7FGGGGGGGGGGGDFGGDCGGGGGGGGGGGGGGGGGGFFGGGGGGGGGGGGGGGDFGGGGGGDG@B7FGGG@7CFGGGGGG?3FGGF7FFGGGCCGGGGGGGDGDFGGFGGGGFGGC=CC8F7CCEFGGGGGG8?FGGDGE=GG3C<)CC+*:7DDFDEG*:FCFFFG69*73F)*8<FFFFFF:FF9)7:3>(:5=AF??(8).37FF2:5,7:E*-:)*).-.4)19.2))).)/(..)))/94::4
@M02143:5:000000000-JT863:1:1101:14641:7855 2:N:0:44
CCTACGGGTGGCTGCAGTGGGGAATCTTGCGCAATGGGCGCAAGCCTGACCCAGCAATGCCGCGTGGGTGAAGAAGGCCCTCGGGTCGTAAAGCCCTTTCGGCGGGGACGATGGTGACGGTACCCGCAGAAGAAGCCCCGGCCAACTTCGTGCCAGCAGCCGCGGTAATACGAAGGGGGCTAGCGTTGCTCGGAATGACTGGGCGTAAAGGGCGCGTAGGCGGCCCCGCGCCGTCGGGCGTGAAAGTCCCGGGCTCAACCCGGGGACGGCGCCCGAGACGGCGGCGCCTGACAGCAGTCG
+
CCCCCDGGGGGGGEGGGGGGFGGGGGGGGGGGGGGFGFFGGGG>FGGGGGGGGGGGGGGGGGGGGGGEGGFFFGGGGGGGGDEGGGGGGGGGGGGGGGGGGCGGGGG+FCEECC:FCGGGGGGGGGGGGG?CFFFGGGGDGGGDCFFGGGGFGGCCB87:EBDC5:CEF?GC88*8CEGDEGGF8*:5C9?ED5E=C**0?FGFG)7A3>CDG5/78@)C<)))5<D<:)).8()(83)3))(0/.-69:7)20)97<0754:D>>E/)4(-)-(-(-30)((,(145)-(,))()))((
@M02143:5:000000000-JT863:1:1101:22878:7887 2:N:0:44
CCTACGGGTGGCTGCAGTGGGGAATATTGGACAATGGGCGCAAGCCTGATCCAGCCATGCCGCGTGCGTGATGAAGGCCTTAGGGTTGTAAAGCTCTTTCGGCGGGGACGATAATGACGGTACCCGCAGAAGAAGCCCCGGCTAACTTCGTGCCAGCAGCCGCGGTAATACGTAGGGACCGGGCGTTGTCCGGATTCCTTGGGCGTAAAGAGCTCGTAGGCCGCTGCTCAAGTCGAATGTGACACCTCCCAGCTTAAACTAGATCCCGTATTCGACACTGTGCTTCCAGAGCCTCTCGAGT
+
CCCCCGGEGGGGGDGEFGGGGGGGGGGGGGGGGGGGGGGGGGG@FGGGGGGGGGG?GFGGGGGGGG,@FEGGGGGDEGGGGGGGGFGDGGCF9FGGGGGGG>FCEF7CF+CFGDGDCGGDGGEAFCFGGDG7>F:ACGGGGG>C8:EGGE,6:C9?F+9FG8**:::AB++1>E*;5*;EE**):8:5:+**:/7C=*:C?C5537)1*?FFGC9*))0*)*15>5>44:*69.)4)006*1)1?(460()9<)9:*.9**)10.***/-.(*(-(--)1*).))).**)((..()0()(,
@M02143:5:000000000-JT863:1:1101:5219:7895 2:N:0:44
CCTACGGGAGGCAGCAGTGGGGAATCTTGCGCAATGGGCGAAAGCCTGACGCAGCAACGCCGCGTGGGGGATGAAGGCCCTCGGGTTGTAAACCCCTTTCAGCAGGGACGAAATTGACGGTACCTCCAGAAGAAGCCCCGGCCAACTACGTGCCAGCAGCCGCGGTAACACGTAGGGGGCGAGCGTTGTCCGGATTTATTGGGCGTAAAGCGCTCGTAGGCGGCTCACTAAGTCGGGTGTCAAATTTCGAGGCTCAACCTCTAAACGCCACCCGAAACTGGTTTGGCTAGAGTCCGGTAGC
+
CCCCCGGGGGGGGGGGGGGGFGGGGGGGGGGGGGGGGGGGGGGGGGGFGGGGGGG@FGEDEFFGGGGGGGGGGFGGGGGGGGGGGGGGGGGGGGGDGGGGGGGFCDGGGGGGGGGGGGGG@FGGGGGDGGGGGGGGGGGGGGGGFGGDGGGGGGGGGCEFGGGGGGGGGGGGFFFGGGGGDEDGGGGGGGGGGDEC6DC7A?:>CCDGGD+17CDC7B;DFGGF>>=:FC?7=AD6B)),)/60=<)6??4393)947F47)1;<@**943<@92(-3)9).).-()0*,.)).).)370)
@M02143:5:000000000-JT863:1:1101:5044:7897 2:N:0:44
CCTACGGGAGGCAGCAGTGGGGAATATTGGACAATGGGCGAAAGCCTGCTCCAGCCATGCCGCGTGTGTGAAGAAGGCCTTTTGGTTGTAAAGCACTTTAAGCGAGGAGGAGGCTACCGAGATTAATACTCTTGGATAGTGGACGTTACTCGCAGAATAAGCACCGGCTAACTCTGTGCCAGCAGCCGCGGTAATACAGAGGGTGCGAGCGTTAATCGGATTTACTGGGCGTAAAGCGTGCGTAGGCGGCTTTTTAAGTCGGATGGGAAATCCCTGAGCTTAACTTGGGAATGGCCCTTGT
+
CCCCCGGG,@FGEGGGGGGDEEGEFGGGGGGCFA<@F@F:FFF@FFFG,CEFCGGDFGGGGCEGCFFGFGGCFEEGFCGGFFGGGGFGGGEFGGGGGGGGGFGGGGGECEGGGGGGCFFFGECGGGEFCCFGFGF@EGGGGCGC@@FGGGGDCGGEGGGGGGGGGGGGGE@E7E;CFGGGGGGGGGGGGGGGCGFGGGDGFFE>D:DGGGGGGGC7+7390CFFF?DG4CB5B0).=>5(7:6>@B?(.35<>?4FF4**01<C()*298).)44,:2?F4<>)-4))).(()42)7(,(.
@M02143:5:000000000-JT863:1:1101:27481:7906 2:N:0:44
CCTACGGGAGGCTGCAGTGGGGAATATTGGACAATGGGCGAAAGCCTGATCCAGCCATGCCGCGTGTGTGAAGAAGGTCTTCGGATTGTAAAGCACTTTAAGTTGGGAGGAAGGGTTGTAGATTAATACTCTGCAATTTTGACGTTACCGACAGAATAAGCACCGGCTAACTCTGTGCCAGCAGCCGCGGTAATACAGAGGGTGCAAGCGTTGTCCGGAATTATTGGGCGTAAAGAGCTCGTAGGCGGTTTGTCGCGTCTGCTGTGAAAATCCAGGGCTTAACCCTGGACCTTCAGTGGGT
+
CCCCCGGGGGGGGGGGGGGGGGGGGGGGGGGGGGGGGGGGGGGGGGGGGGGGGGGGGGGGGGGGGGGGGGGGGGDFGGDGGGGGGGGGFGGGGGGGGFGGFFFGFGGGGGGGGGGGGGGGGFFGGFGGGGFFGCGEFEFGFEFGGGGGAEFGGGGGGGGGGGGGGGGDGGGFFGGGGGGGDCCFGGGGGGGGCFGGGGGGGEC?DGGGGGGGGGFFEAE3;<FA=FFGFGB5>(@AF?FDFFFFE<9B>;B@:AFGBBD>FFF4<:CFG2).)542(2:76)))(437)4?8)4<**.(12
@M02143:5:000000000-JT863:1:1101:6542:7910 2:N:0:44
CCTACGGGCGGCTGCAGTGGGGAATATTGCGCAATGGCCTAACGGCTGACGCAGCGACGCCGCGTGCGGGAGGAAGGCCTTCGGGTCGTAAACCGCTGTCGGGAGGGAAGAAGCTCCCCGGGAGGAAATGCCCGGGGGTTGACGGTACCTCCAAAGGAAGCACCGGCTAACTCCGTGCCAGCAGCCGCGGTAATACGGAGGGCGCGAGCGTTGGCCGGAATTATTGGGCGTAACGAGCTCGTAGGCGGCTGAGCGCGTCGGTTGTGAAAGCCGGGGGCTTAACCCCGGGTCTGAAGTCGGC
+
CCCCCGGGGGGGGGGGGGGGGGGGGGGGEFGGGGGGFGGGGGGEGGGDGGGG>FGGEGGGGGGGGGGGDEF:CFGGGGGGGGGGGFGGGGGGGGGGGGGGGGDCFEGGGG8>FEFFFFECFE7BE7FGGCFGDGGGGCEEGGCGGEFGFGGGGGFCE8FFGGGGGGGGGDCC?FGDECGFCF*>F859EE<ED+:E3**9:8>>5DDC5C**)*0*8B:C?F>*9FGCFC)7>(),8;3)8),5>3-4>())(()90-07@0<D()30:)1()496(((09644:0(7839(4))1/.(((
@M02143:5:000000000-JT863:1:1101:13662:7936 2:N:0:44
CCTACGGGAGGCAGCAGTGGGGAATATTGCACAATGGGGGAAACCCTGATGCAGCGACGCCGCGTGCTGGATGACGGCCTTCGGGTTGTAAACCGCTTTCAGCAGGGACGAACACAGACGGTACCTGCAGAAGAAGCGCCGGCTAACTACGTGCCAGCCGCCGCGGTAATACGTAGGTCTCGAGCGTTGTCCGGAATTATTGGGCGTAAAGAGCGTGTAGGCGGCCCGATAAGTCCGCTGTGAGAGTCCAGTGCTCAACCTTGGAATGCCGCTTGATACTTTCAGGCTCGACTCCCGACA
+
B,A,A,6+,@7;C@C8CCFF<7,@FFCAFCFGG<FE@C7+:F,C<:CFFGCECEG@@FBFG@C:FFG,,,CC,9E,:=FDEGC@+4CFFD9DFGGGGCGAFDGG<=@4?3>CFE<,,BF+:8=F,@EG7,,<7CFFGDG>C7*C*?8D98*>::BC,11:CED57:?58?<CFGGGG?FGDC7DGGGDGECC5C==70:CFC+7D<C*9CGF<7CD5.0:29)75)9CB)<)*)*))))(064*9::<F90*)-*2/405).**.9+0:7,()(44::A1/))))-()0(-((-350(,(
@M02143:5:000000000-JT863:1:1101:7829:7953 2:N:0:44
CCTACGGGTGGCAGCAGTCGAGAATCTTCGGCAATGGGCGCAAGCCTGACCGAGCGACGCCGCGTGGAGGACGAAGGCCCTCGGGTTGTAAACTACTGTCGAGGGGGAAGAAGGCCGGGCAACCGGCTTGACTGATCCCTGGAGGAAGCACGGGCTAAGTTCGTGCCAGCAGCCGCGGTAAGACGAACCGTCCGAACGTTATTCGGAATCACTGGGCCTCAAGCGCGAGTGGGCGTGCCGGCCCGTCGGTCGCTGCAATCCACCCACACAAACCGCGACAGCGACGCGCACCTGCCGGCCC
+
CCCCCGGGGGGGGEGGGGGGEGGGGGGGGGGGGGGGGGGGGGGCFGGGGGGEEGGDGGGGGGGGGGD+B@CFGGGGGGGGGGGGGGGGGGFGF?,BADDDGGCF7FGE7F<<<3@<+@FGCGGGDEC7F77FCFCEFFF@7CDCC:FFCCFGEEGGGGGC9B8BEC=+3ACCGGGEGG*2C999;5CDD7***2/*199<C;CFF5**/9CGDGG4<))*.9697>D))))))(5,7.;2>B())-:03(0)((0))5//5)/0()*2*-((7(4(,16@@(4(,((0),((.((.)((,4
@M02143:5:000000000-JT863:1:1101:7104:7957 2:N:0:44
CCTACGGGCGGCTGCAGTGGGGAATCTTGCGCAATGGGCGAAAGCCTGACGCAGCGACGCCGCGTGGGGGATGAAGGCCCTCGGGTTGTAAACCCCTTTCGGCAGGGACGAAGCGATCGTGACGGTACCTGCAGAAGAAGCCTCGGCTAACTACGTGCCAGCAGCCGCGGTAAGACGTAGGAGGCGAGCGTTGTCCGGATTCATTGGGCGTACAGAGCACGCAGGCGGTTTGGCAAGTCGGATGTGAAAACCCGGAGCTCAACTCCGGGCGTGCATCCGATACTGCCCGACTAACGGTAGG
+
CCCCCGGGGGGGGGGGGGGGGGGGGGGGGGGGGGGGGGGGGGGGGGGEGGGGGGGGGGGGGGGGGGDGDCGDGGGGGFGGGGGGGGGGGGGGGAFGGGGGGGGGGGGFGGGGGGGGGGGGFGGGGGGGGGGFGGGGGFGGGFGGDEGGGFGGGGGGGGGCGGGGGGEE>EECEGCGGGGGGGGGGEGDGGGEGGGCG3355CG=*:CDCGCD):CF6FFFBGDBFFGDD3>DEFF?F@62>31@FFBFFA@326>352)97<FCA?C=DBB17:()6247.,(-))45)(-(-)(.74::(
@M02143:5:000000000-JT863:1:1101:24640:7972 2:N:0:44
CCTACGGGAGGCTGCAGCAGGGAATCTTGCACAATGGGCGAAAGCCTGATGCAGCGACGCCGCGTGGGGGATGAAGGCCTTAGGGTCGTAAACCCCTTTCAGCAGGGACGAAGATGACGGTACCTGCAGAAGAAGCCCCGGCCAACTACGTGCCAGCAGCCGCGGTAATACGTAGGGGGCAAGCGTTGTCCGGAATCATTGGGCGTAAAGCGCGTGTAGGCGGTTCGGTAAGTCGGCTGTGAAATTCCAGGGCCCAACACTGGGAAGCCGGTAGATACTGCCGGACTAGAGTTCGGAATA
+
CCCCCGGGGGGGGGEGGGGGGGGGGGGGGGGGGGGGFGGGGGGEGGGGGGGGGGGGGGGGGGGEFGDGGGGGGGGFBFGGGGA=CGGGGFFGGF@FFFEFGDGGFGGGGGEEGGGFDGGGGGDFGGG7FFG:7F@7FFGGEGCFGGGCFGEFGGFFG7DFGGGGGGGGDC?F<E@EGGGGDGF3*;CDEF:=EEEFGFFGCF55DCC57F?DCC93>5*C)/>D@>DD>G>F6))7555(666=*-6>FFFE0()/0,)7B2>F:):**((,.(.).).*7(2(33(9))5).-()702)
@M02143:5:000000000-JT863:1:1101:13647:8002 2:N:0:44
CCTACGGGTGGCTGCAGTCGAGAATTTTTCTCAATGGGCGAAAGCCTGAAGGAGCGACGCCGCGTGAGGGATGAAGGGCTTCGGCCCGTAAACCTCTGTCATTTGCGAACAAACCTTATGGTTGAACATTCCATGAGCTGATTGTAGCGAAAGAGGAAGGGACGGCTAACTACGTGCCAGCAGCCGCGGTAATACGTAGGTCCCGAGCGTTGTCCGGATTTATTGGCCGTAAAGCGAGCGCAGGTGGTTTAATAAGTCTGATGTAAAATGCAATGGCTCAACCATTATTTTCATTTGTAC
+
CCCCCGGDGGGGG;FCFGGGGGGGGGGGGGGGFGGGGGGGGEG7FGGGGFEFGGGGGG>EGGGGGGCFFGCFCCEFE7CFGG>FGGGGGGGGGGGGGGGGFGGGGGGDGGGGGGGGGGGGGGGGFGGGGGGGFGDFGFGE9BFCB;CFEGGC*:8:FF7:CGGGGGGGDEGGFC:8FGGGGGFDFCGCCGGEFGGGGF4:EGGFGGGGG5C5CFFD)5@94?FF44*257>DFBF6)0<BEEFDF7:BF:9/6A=*9<6*867?<6<2*.-4*4).40)/9?:?>A)**.).)6.**)6)
@M02143:5:000000000-JT863:1:1101:13228:8025 2:N:0:44
CCTACGGGAGGCTGCCCCCTGGGATAACACTGACGCTCATGCACGAAAGCGTGGGGAGCAAACAGGATTAGATACCCGTGTAGTC
+
CCCCCGGGGG@FGGGCG?:@FG,,CF,,6@EFGDBF,8@ECCC96FCCEDCF@CGCB++C8CFD8F,EE9C,CFCEE+8,CE,EE
@M02143:5:000000000-JT863:1:1101:24363:8032 2:N:0:44
CCTACGGGTGGCAGCAGTGGGGAATCTTGCACAATGGGGGAAACCCTGATGCAGCGACGCCGCGTGAGCGATGAAGCCCTTCGGGGTGTAAAGCTCTTTCGGCAGGAACGATAATGACGGTACCTGAAGAAGAAGCTGCGGCTAACTACGTGCCAGCAGCCGCGGTAATACGAAGGGGGCTAGCGTTGTTCGGAATCACTGGGCGTAAAGCGCACGTAGGCGGACTTTCAAGTCAGGGGTGAAATCCCGGGGCTCAACCTCGGAAATGCCTTTGATAATGTAGGTCTCGAGTCCGGAAGA
+
C@CCCGGFFFGGGGGGGEGFGGGGGGGGGGDGGFGFGGGEE@,FEFGGFFDGGGG@FFGGGEFGFC::FEGGGGGGGGGGF8FFCCFEGFGGFGGGGGGGGGGGGFGGGGGGGGGGGGGGEFGGFFGGGGGGGGGGFGGGDGEF@F;EFGGGDCCFGGGDGGGGGCEGGGGGCGGGEGEECFCFGD=>ECCGGGGCFFGG7CEFD3)ADC7CDD<D5FFGFGGFFDF7BCFF/4@AFFEBF33@F970B>:503@GFFF?40574)0<*))6=)2:A).1*..).)-*))()(),00,((
@M02143:5:000000000-JT863:1:1101:5338:8044 2:N:0:44
CCTACGGGTGGCTGCAGTGGGGAATATTGCACAATGGGCGAAAGCCTGATGCAGCGACGCCGCGTGAGGGATGACGGCCTTCGGGTTGTAAACCTCTTTCAGCAGGGAAGAAGCGAAAGTGACGGTACCTGCAGAAGAAGCGCCGGCTAACTACGTGCCAGCAGCCGCGGTAATACGTAGGGCGCAAGCGTTGTCCGGAATTATTGGGCGTAAAGAGCTCGTAGGCGGCTTGTCACGACGGATGTTAAAGCCCGAGGCTTAACCTCGGGTACGCATTCGATACGGGCTGCCAAGAAGCTTG
+
@CCCCFGDFGCFFF;CECFFAC,BCCFEFGGGCEDEGGGGG>FFFGGGEA,FEGGGE7B:@F7>>:,=E7FGCFFG@EFD<CFGGGDGGGDDFGFGGFGGGCFCFDGGGG,?B=EG7C@BAB>@GEFGFFGGGGFGGCCEG+FE7EECEFFGFC8:>@>>;FG>G,=EE=CCCC<9::@5CECDDCEDFG5=EE79<<3D58C*C:6F*)295CCD5?=*,9C:@6))83))<<?>B)5353:3).)6*.8:2(8).(00<>=*-.:5)(().4(,,))1842,(3().-().4(.)(...
@M02143:5:000000000-JT863:1:1101:13851:8073 2:N:0:44
CCTACGGGCGGCTGCAGTAGGGAATCTTCCGCAATGGACGAAAGTCTGACGGAGCAACGCCGCGTGAGTGATGAAGGCTTTCGGGTCGTAAAACTCTGTTGTTAGGGAAGAACAAGTGCTAGTTGAATAAGCTGGCACCTTGACGGTACCTAACCAGAAAGCCACGGCTAACTACGTGCCAGCAGCCGCGGTAATACGTAGGTGGCAAGCGTTATCCGGAATTATTGGGCGTAAAGAGCGTGTAGGCGGTTCGGTCAGTCTTTCGTGAAATCCTTAGGCTCAACCTTGCACGTTCCATTG
+
CCCCCFEGGGGGGEGGGGGGGGGGGGGGGGGGGGGFGGGGGGGGGGGGGGGGGGGGGGGGGGGGGEGEGFGGGGGGGGFGGGGGGGGGGGGGFGGGGGGGGGGGEGGGGGGGGGGGGGGGGGGGFGEFGGGGGBGGGGGGGGDGGCEEEGGDGGGGFG,D8FGFGGGGGDFGGBFGGGGGGGGGCGGGGCC58EG7C7F6FDGAC<*AFGGGGGGGF3;C0CGFF4*9;D:@@?F2*).7<7?F=AF6)-8<;0.*0(1*1-*2(0*37:>A)))-),.9<27:13)*),.(.(4)06))
@M02143:5:000000000-JT863:1:1101:19718:8090 2:N:0:44
CCTACGGGAGGCTGCAGTGGGGAATTTTGGACAATGGGCGAAAGCCTGATCCAGCCATGCCGCGTGAGTGAAGAAGGCCTTCGGGGTGTAAAGCTCTTTCGGCAGGGACGATAATGACGGTACCTGAAGAAGAAGCTGCGGCTAACTACGTGCCAGCAGCCGCGGTAATACGTAGGCAGCGAGCGTTGTTCGGAGTTACTGGGCGTAAAGCGTGCGTAGGCGGTGTCTTAAGTTTGTTGTGAAATCTCCCGGCTTCACCGGGAGGGTTCGGCGAATACTTAGATTCCGGCGTGCGGGAC
+
CCCCCGGGDGGGGGGGGGGGGGGGGGGGGGGGGGGGGGGGGGGGGGGGGGGGGGGGGGGGGGGGGGGGGGGFGFGGGGGGGGGGGGGGGGFGGGGGGGGGGGGGGGGGGGGGGGGGGGGGGGGGGGGGGGGGGGGGGGGGGGGEFC;EFGGFFGF?C8DFGGGDGGGGGGGGGGGGGF=EGGGGG8E3*5CEGEGGGFGGGGGFGGDEGGFDGGDD5@>DFCDB:BC:F7@@@)=A>F:27@4@FA9A??@)39B*=?6BB(0963:0*4(4566(-)6*7-6<))))),(-((-550(
@M02143:5:000000000-JT863:1:1101:9235:8099 2:N:0:44
CCTACGGGTGGCTGCAGCCAGGAATCTTGGGCAATGGGCGAAAGCCTGACCCAGCAACACCGTGTGGGCGATGAAGGCCTTCGGGTCGTAAAGCCCTGTTGATAGGGACGAAGGGCGAAGGGTTAATAGCCCCTAGCCTGACGGTACCTTTCGAGGAAGCCCCGGCTAACTCCGTTCCAGCAGCCGCGGTAATACGGAGGGTGCGAGCGTTGTCCGGAATCACTGGGCGTAAAGGGCGCGTAGGCGGCCTGATAAGTAGGGGGTGAAATCCTGCTGCTTAACCGCACGTCTGCATTCTAA
+
CCCCCDEGGEEGF>GGGGGGGGCFFGFGGGGGFDGCFGFGGGGCFGGGGGGGGGGGGGGGGGGGGGG7FGGGGGGFGGGGGGGEGDGGGGGGDFGFFFGGGDFGFDGFCC@FE>FGGDEFCD<>>FFFGGGGGGDFGGGCFFGGCCGGGDFFGFGD8CFGFGGDEGGGCFGGGCE,AE,7CE6<FEE<5:55@1<C<57/7;=>DCDECGG:CFF5>B355F*@?)*95CBF>9FB>.)(.07370((.(0).47764@FB>DD68E3:5:-05()),69*43-23(7),((-).*/).)
@M02143:5:000000000-JT863:1:1101:5109:8100 2:N:0:44
CCTACGGGTGGCTGCAGTGGGGAATATTGGACAATGGGCGCAAGCCTGATCCAGCCATGCCGCGTGAGTGATGAAGGCCCTAGGGTTGTAAAGCTCTTTCACCGGTGAAGATAATGACGGTAACCGGAGAAGAAGCCCCGGCTAACTTCGTGCCAGCAGCCGCGGTAATACAGAGGGTGCAAGCGTTAATCGGAATTACTGGGCGTAAAGCGCGCGTAGGTGGTTTGTGAAGTTGCATGTGAAATACCCGGGCCCAAACTGGGAACTGAATCCAAAAATGGAAAACCAGAATATGGAAGA
+
-ABCCCGEFGDGGGGGGGEGGG@CGGGGGGGGGGGGFGFGGGGFGGFGCGGG@FGGGAEGGGGGGGGCFFFGCGEGGGF,FFFGGGGGGGGGGCFDFGGFD,EBF7=DCGGGAFGGFCGGGGGG9F7:BEGGGFGG8A@@FEGGGGAFGDFG7FGGGGGGGGDGGGEC@CG7;CCFG>CEFCFG5*C*7<CFE=EGGGCF?F5A3CDE:FCG3*7<)7<7667)))19)2*99:@)9*=:?FBF*4<07(7>>(8CF(0/*,)04)++*-)6))44?2.9/)5<(,(8),,).-)09218
@M02143:5:000000000-JT863:1:1101:13808:8105 2:N:0:44
CCTACGGGGGGCTGCAGTGGGGAATCTTGCGCAATGGGAGAAATCCTGACGCAGCAACGCCGCGTGGGTGATGAAGGTCTTCGGATCGTAAAGCCCTGTCGGAGGGGAAGATGCTTGGTATGGCTAACATCCATATCAGGTGACGGTACCCTCAAAGGAAGCACCGGCTAACTCTGTGCCAGCAGCCGCGGTAATACGTAGTGCGCCAGCGTTATCCTGCATTATTGAGCGTAAAGCACTCGTAGGCGGTTTGTCTCGTCTGCCGTGAAAGTCCTGTGCTCAACTCCCTATCTGTCCTGGT
+
CCC@CCFGGC:CDCGFGGGCFGFEFGGGCEEGGCFGGF?F=<<FGGFFGGFGEGGFGGGGGGGFEDCEE:EFGAB93FGGFGCFCFFFGC:FGG7CBEGFGG7<FGD7FC8FCCGFF7FCF,2F+?FGFGFGGC,7<F@FC@C85?E@:+2<F>FE+A***/:0A8CEG=FD+0<AF?7CF65C*AE>C*7//:EC779F*2AF)9*1/5>C*5C7**1*4::4FF>*/475)(0)/)0./),75:)-07).2.1*0(8)7217,0*:*6).*))..).*/68,6)575)..6).*)-)((
@M02143:5:000000000-JT863:1:1101:9015:8115 2:N:0:44
CCTACGGGTGGCTGCAGTGGGGAATATTGCGCAATGGGCGAAAGCCTGACGCAGCGACGCCGCGTGAGGGACGACGGCCTTCGGGTTGTAAACCTCTTTCAGCAGGGAAGAAGCGAAAGTGACGGTACCTGCAGAAGAAGCACCGGCTAACTACGTGCCAGCAGCCGCGGTAATACGTAGGGTGCAAGCGTTGTCCGGAATTATTGGGCGTAAAGAGCTCGTAGGCGGTCTGTCGCGTCGGATGTGAAAACCCAGGGCTCAACCCTGGGCCTGCATTCGATACGGTCAGACCAGCATTCGG
+
CCCCCGGGGGGGGGGGGGGGGGGGGGGGGGGGGGGGGGGGGGGGGGGGGGEGGDGGGGGGGGGGGGGGGGGGGGGGGGGGGGDGGGGGGGGGGGGGGGGGGGGGGGGGGGGGGGGGGGGGGGGGGGGGGGGGGGFGGCGGGGGGGGGGGGGGGEGGCGGGFGGGGGGGDEG=EGGGFGGGGGGGGGCFGGCCEGGGGG<CFGGFGGCGGGGGGFFFFF?4?DDF>@9DFD35@AFF:<E>F32)06<<FFF52(79>14>6??G?:E551:15426<)6=?,-((.-00.51:((09:>)(
@M02143:5:000000000-JT863:1:1101:16288:8117 2:N:0:44
CCTACGGGTGGCTGCAGTGGGGAATCTTGCGCAATGGGCGGACGCCTGACGCAGCAACGCCGCGTGAGGGATGACGGCCTTCGGGTTGTAAACCTCTTTCACCGATGACGAAGCGAAAGTGACGGTAGTCGGAGAAGAAGCACCGGCCAACTACGTGCCAGCAGCCGCGGTAATACGTAGTGTGCGAGCGTTGTCCGGAATTATTGGGCGTAAAGTGCTCGTAGGCGGTTGGTCGCGTAGGGAGTGACAACACATCTCTTAACCCTGGACGGGTTCTCGATACGGGCACTCAACAGCTTAT
+
CCCCCFFC@F+CF7FD8F,<-6B@FGFG9EF:@FGCA8CC+++8@FD@<FCFG7FF8@FGFCE@FC+F<+==7?DFCC@@EFDG+:=+B,@EEGGDGGGGFEFCC:F9BC+++FFGC:FD<@FG*3*3,,@7CF:F7?::F,>F8***4=:?FGGG+;CEGG*BCE5C5?E=8@+<:<CF*<CDFE5>CE):5:+95C3/CF97>F67*)25CFC**/**-97F3*9D55))06>0)0)3)7())())14551:)**69@45=7<>6**.((0(3(.-(/5((,((()),((,(,)))-))
@M02143:5:000000000-JT863:1:1101:9823:8129 2:N:0:44
CCTACGGGCGGCTGCAGTGGGGAATATTGGGCAATGGGCGCAAGCCTGACCCAGCAATGCCGCGTGGGTGAAGAAGGTCTTCGGATTGTAAAGCCCTTTCGGCGGGGACGCTGGTGACGGTACCCGCAGAAGAAGCCCCGGCCAACTTCGTGCCAGCAGCCGCGGTAATACGTAGGGGTCGAGCGCTGTCCGGAATTCTTGGGCGCCAAGAGCGTGTAGGTGGTTCTGTAAGTCTGCCGCGAAAACCTTGGTCTCAACCCCGGGCGTGCGTTGGTCTATGCCGGTCTATCCGGTCTGAG
+
CC@@CB@+BCFFECCFAE8@9+,7,,C@<<FGG@<6@8FFGGD+DFGGDGGGGCF8F9EGGEFF:FD7C@CFGGGGGGGGDGGC+8?=A<AAEFF<EEFG7+F7>+++@<*@<:F,@,>FFG>:C7CF<FF,,?FFGGGCCEEC8<?FG*+*;F9+;E*@F58*/:EG<<95AF58::1;8//5C*:D5ACE55*CC*20++*)1))*)969>=<575@*)29)86*21:B*15@489)()),)7,13*-)*).9:@15)7())4)::*3-,723))-)/15(,(.(/*-(((,(.)))
@M02143:5:000000000-JT863:1:1101:14716:8156 2:N:0:44
CCTACGGGAGGCAGCAGCGCGGAATCTTGGACATTGGACGAAATCCTGTTCCAGCCATTCCGCGTGAGTGAAGAAGGCCTTCGGGTTGTAAAGCTCTTTCGCATGGAAAGAAAACTTAGCTACTAATACTAGCTGAGGATGACGGTACCTTGATAAGAAGCACCGGCCAACTACGTGCCAGCAGCCGCGGTAATACGTAGGGTGCAAGCGTTGTCCGGAATTATTGGGCATAAAGAGCTCGTAGGCGGTTCGTCGCGTCGGCTGTGAAAACCCGGACCCCAACTCCGGCACCGCAGTCGCT
+
CCCCCGGGGGGG,6FGF,7+7:FG@,;FFG@6E,6,,,C@:@C,,69<,6CF,,9,,,,,C,67F+6C?99FF,9,,996FFGGG,?+CF9,B9,F<FAF:@@+?,BEF84?AF<FAE,CF9FFFFGDAD9A,AEFA:DFFDFGGGGGFGFGGGGGGFGGGGGFGDEGGGGGGGGGGFF7CF77CGG4CE<E*=FFFGGGGDGEDGGGGGGD:C7:>BE3(*;C=FFC@*)9=2*6)0*)5<BFEB((03)0437>0275345<49:A:<(4)4(--(()018:7),).(-(-33)),(((
@M02143:5:000000000-JT863:1:1101:7920:8188 2:N:0:44
CCTACGGGTGGCTGCAAACTGGGCGTCTTGAGGGCGATAGAGGTCGGTGGAATTCCTGGTGTAGCGGTGAAATGCGTAGAGATCAGGAGGAACACCCGTGGCGAAGGCGGCCGACTGGGTCGGACCTGACGCTGAGGCGCGAAAGCGTGGGGAGCGAACGGGATTAGATACCCTTGTAGTC
+
CCCCCGGGGGGGGGGGGGGGGGGGGEGGGGGGFDGGDGGGGGGFGGEGGGGGGGGGGGGGDFEFGGGGGCG9FGGGGDGGGGGGGGGFGGGGGGGGGGGGGGGGGGDGGGGGGGGGGGGGGEGDGGGGGGGGGGEGGGGGGDGGGGGGGGGGGGGGG>EEGEEECGGGFGCF<@FGGGGGG
@M02143:5:000000000-JT863:1:1101:10273:8212 2:N:0:44
CCTACGGGTGGCAGCAGTGGGGAATATTGCACAATGGGCGAAAGCCTGATGCAGCGACGCCGCGTGAGGGATGGAGGCCTTCGGGTTGTAAACCTCTTTCAGCAGGGAAGAAGCGCAAGTGACGGTACCTGCAGAAGAAGCGCCGGCTAACTACGTGCCAGCAGCCGCGGTAATACGTAGGTGGCAAGCGTTGTTCGGAATCACTGGGCGTAAAGGGCTCGTAGGCGGTCTGTCGCGTCGGGAGTGAAAACTCAGGGCTCAACCCTGAGCGTTCTTCCGATCCGGGCCAACCAGAGGTATT
+
CCCCCGDEGGGGGCGGGGGGGGGEGGGGFGGGGGGGGGFGGGGGGGGGGGGGGGGEGGEEGGGEFGEFGGGGGGD@FGGGGGG>:FFGGGGGGGGGGGGGGCFDFDC7FEFFGGGGGCEGGGGG>FGGGGGGGGFGCGGCG7FGDEGGG,DFGGGGCFFD;FCFFGGGD**/89@EGGF88FFGGG9FGCDGDEGGC37DFG?FGGFCFDGCC/?C3>>D975@D@GDBGFF=>F:3751551>54<)9-8?2<494())=<FGF)*:7((-)-4):68:;((((-4.0(-(((.)))).)
@M02143:5:000000000-JT863:1:1101:19604:8213 2:N:0:44
CCTACGGGCGGCTGCAGAGGCTGATCTTGCGCAACACACGCAGGCATGGCGCTGCAGCCCCGCGCGCCGGGCAACGGCCGCCGGGGTGAACACGAGTATCGGCAGGGACGATGCCTGGCGGGTGGGGCGCCCTGTCGGCTCACGGTACCTACATCCTCCCCACCCCCTCACTCCGTGCCCGCTGCCGCTGTCGTACTAGGGGCGCGCGCGTTCTGCGCTGTCGCGCGGCGTGAAGGGCACGTGTGGTGCCGTCACATTAGGTCTCGGTATTACCGGGTCCAATCAACCACTCAGCCCGCGC
+
CCCCCGDG7FGGGGGGG,C6-,,,,6,,C,FFGG+,,9,@CF+@:6,C,,@F=>FG,6,,B+44+@++4@+=4+4@F77+++>F++3>+,,<,3***,@,*33*>CECBC*1*1?,,=C****4*2***:C*:*<C*8*1/<+;****3++++0<@?+****2A***//**++*/****0*2*9/8*9**1+**2*******/)1))1))*/*/**0))),**)))/)))7)),90>570.0(07(.,7(00(,)**.***.9*))2:*(-.*)((((-)*)),))()0((,.)).8-(4(
@M02143:5:000000000-JT863:1:1101:18476:8218 2:N:0:44
CCTACGGGAGGCTGCAGTGGGGAATATTGCACAATGGGCGCAAGCCTGATGCAGCGACGCCGCGTGAGGGATGACGGCCTTCGGGTCGTAAAGCCCTGTTGATAGGGACGAAGGGCGAAGGGTTAATAGCCCCTAGCCTGACGGTACCTTTCGAGGAAGCCCCGGCTAACTACGTGCCAGCAGCCGCGGTAATACGTAGGGGGCGAGCGTTGTCCGGAATTATTGGGCGTAAAGAGCGTGTAGGCGGTTCGGTAAGTCTGCCGTGAAAACCTAAGGCTCAACCTCGGCCGTCCGTTGGAT
+
CCCCCGGGGGGGGGGFGGGGGGGGGGGGGGGGGGGGGGGGGGGGGGGGGGGGGGGGGGGGGGGGGGGGGGGGGGGGGGGGGGGGGGGGGGGGGGGGGGGGGFGGGGGGGGGFEGGGGGGEFGGGGGGFFGGGGGGGGGGGFGGDGFGGGGGGGGGGCFGGFGEGGGGG6EGGGGGGGGG8CCFGGGGGGGGDFCGFFFFGGEGFGCDGDGGDDFF338570:CFF?CFFDDB@5B?FBB?>>AFF9(,)4:381)096@784)1,<F<C,8()..444466:(84(()893((9,9).34
@M02143:5:000000000-JT863:1:1101:11713:8230 2:N:0:44
CCTACGGGAGGCTGCAGTGGGGAATATTGGACAATGGGCGCAAGCCTGATCCAGCCATGCCGCGTGAGTGATGAAGGCCCTAGGGTTGTAAAGCTCTTTCGCACGCGACGATAATGACGGTAGCGTGAGAAGAAGCCCCGGCTAACTTCGTGCCAGCAGCCGCGGTAATACGAAGGGGGCTAGCGTTGTTCGGAATCACTGGGCGTAAAGGGCGCGTAGGCGGGCTGTCCAGTCTGGGGTGAAATCCCGCGGCTCAACCGTGGAACTGCCTCAGATACTAACGGCCCCGTGGTAGGCAGGG
+
CCCCCGCEGGGGGGGEDGGGFGGGGGGGGGGGGGGGGGGGGGGEGGGGGGGGGFGGGGGGGGGGGGGGGGGGGGFGGGGGGGGGGGGGGGGGGGGGGGGGEC=FGG+7FC@GDFGGGGGGGF@FGGEGGGGFGFGGFGEGGGGGGGGCGGGGGGGGGGGGGGGGDEECE@FD=F5C=EDGGFGFGGGGGGGGGGCGGGGGGGGFGGGEC*CDGG:G>B3D<D:>BDGGFF?:6<FA?F3-)5)*1444)(759(8*/3>>73778FE+04)5652)-))**.,(,-(7)(((())00),-(
@M02143:5:000000000-JT863:1:1101:16127:8236 2:N:0:44
CCTACGGGCGGCTGCAGTGGGGAATATTGGACAATGGGCGAAAGCCTGATCCAGCCATGCCGCGTGTGTGAAGAAGGCCTTTTGGTTGTAAAGCACTTTAAGCGAGGAGGAGGCTACCGAGATTAATACTCTAGGATAGTGGACGTTACTCGCAGAATAAGCACCGGCTAACTCTGTGCCAGCAGCCGCGGTAATACAGAGGGTGCGAGCGTTAATCGGATTTACTGGGCGTAAAGCGTGCGTAGGCGGCTTCTTAAGTCGGATGTGAAATCCCTGAGCTTAACTTAGGAATTTCATTCT
+
CCCCCGGGGGGGGGGGGGGGGGGGGGGGGGGGGGGGGGGGGGGGGGGGGGGGGGGGGGGGGGGGGGGGGGGFGGGGGGGGGGGGGGGGGGGGGGGGGGGGGGGGEGGGGDGG>EGGGGGDGGGGGGGGGGGGGGGGGGGGFGGGGGGGGGGGGGGCFGGGGGGGGGGGGGFGGGGGGGGGGFGGGGGDC5CEEEGGGC+;CFD>GGGGCCEDDD:FFFFD0<FFFFGF:F5BD?F977.(758>F<?B@4B329?>4)9/83:71<::CBA</35,(.5?FAA<BA<1*.6,5))19:>)
@M02143:5:000000000-JT863:1:1101:17178:8268 2:N:0:44
CCTACGGGTGGCTGCAGTGGGGAATATTGGACAATGGGCGCAAGCCTGATCCAGCCATGCCGCGTGAGTGATGACGGCCCTAGGGTTGTAAAGCTCTTTCGCCCGCGACGATAATGACGGTAGCGTGAGAAGAAGCCCCGGCTAACTTCGTTCCAGCCACCGCGGTAATACGAAGGGGGCTAGCGTTTCTCTGAATTACTGGGCGTAAAGGGAGCGTAGGCGGACATTTAAGTCAGGGGTTAATTCCCGGTGCTCCACTTCCGACTTGCATTTGATACTGGTATTCTTTATCATGACATA
+
C<CCCGCGGG>@FEG8FFGGGFCEGGFF9EFGGFGFGGGDDGG@FFGCGGGGGG?<FFGG?FGGGG7@EEFGGFGCCGGGG?=EA?AEGGCFACC?FGGFBF++6=FFG::CCCG?F?@:CF+C+>CE7;,,86>,>C@EGDF>EGGGCBE,DCFCG*,>,1:8@*/:CG?5:8?*5CE8*:578CG)+AC99++<>>FG+<*89775CC+7955DD8>D2<))8):;*:4@96*)5))-)06/@A2<:>)74)77).*1*))1,02+:).69)-4))4*))-))--**))..4-9).)6
@M02143:5:000000000-JT863:1:1101:10872:8268 2:N:0:44
CTACGGGTGGCTGCAGTGGGGAATATTGGACAATGGGCGAAAGCCTGATCCAGCAATGCCGCGTGAGTGATGAAGGCCTTAGGGTTGTAAAGCTCTTTTACCCGGGATGATAATGACAGTACCGGGAGAATAAGCCCCGGCTAACTCCGTGCCAGCAGCCGCGGTAATACGTAGGGGGCAAGCGTTGTCCGGATTTATTGGGCGTAAAGAGCGTGTAGGCGGCCTGGAAGGTCCGTTGTGAAAACTCGAAGCTTACCCTCGAGACGTCGATGGAAACCACCTGACTAAAGTCCGGAAGAGG
+
CCCC8CFGEGFGGGGGGFGFGCFGGGGFGFGGGGGGGGGGGGDGFGGGGGGGGGG8FGGGGGGGGGGGGFGGGGGGGGGGCFGGGGGGGGGFGEGGGGGGGGGGGGEEGGGGGGGGGGGFGGGGGCDFGDFFGGGGGGGGGGG:DAEGGGGGGGGGGGG?7BC5CEGFGGFGGGGECEGGGGGDGEDGGGGDEE5C@DCCCF=AGGGGFFCFGGGG>*49;GGFFFFDFC>)9231;5>116)1<2.,7(07)6F*08?3),07-)//12,45428?1(07:2(,)./))..6,0..-.((
@M02143:5:000000000-JT863:1:1101:21064:8269 2:N:0:44
CCTACGGGAGGCTGCAGTGGGGAATTGTTCGCAATGGGCGCAAGCCTGACGACGCAACGCCGCGTGGAGGATGAAGGTCTTCGGGTTGTAAACTCCTGTCAGGAGGAACGACGGGGCCTGGGTGATAACCCCGGGGCCCCACACGGTACCTTCAAAGGAAGCCCCGGCTAATTCCGTGCCAGCAGCCGCGGTAATACGGAAGGGGCAAGCGTTGTTCGGACTTCTTGGTCGTAAAGCGAGCGCAGTTGGTTTCTTCAGTCTTATGTGAAAGCACACGGCTCAACCGTGAAGGGTCCTTTG
+
CCCCC7C7FC7FF8@<FGFFFC7F@E,FC<CEGBEADCDEEBBFGGGCEFFCFCFFGFFCE7FCFE7F=CFF<F<F8EEDEGGDC,C7BEFCGCFCDFEF9F,E++?F8?@GE>@:+=><B:@35@,@@:,C7***>C@BC*5C7*=8EGCGFF;,C8=9CCCF*:*=E5@FGGGD88C5<EF5FG5CC=D=C*<CC**9>*2<D3):>7/93*15=D35(97**9:91:7>>(<4@07(.)-)8(6<6?F)6A@*06996)87)0+<*.).).18,43))).(33-)),)(((.)/.)-
@M02143:5:000000000-JT863:1:1101:19887:8290 2:N:0:44
CCTACGGGTGGCTGCAGTGGGGAATCTTGCGCAATGGGCGAAAGCCTGACGCAGCCATGCCGCGTGAATGATGAAGGTCTTAGGATTGTAAAATTCTTTCACCGGGGACGATAATGACGGTACCCGGAGAAGAAGCCCCGGCTAACTTCGTGCCAGCAGCCGCGGTAATACAGCGGGTGCGAGCGTTGTCCGGAATCACTGGGCGTAAAGGGCGCGTAGGTGGCGCGGCAAGCGTGCGGTGCAAGCCCGGGGCTCAACCCCGGGTCGGCAGTGCGACCATCCGCGCTCGCCCAGACATCAC
+
CCCCCGGGGEGGGGGGG<EFGDEG@FGGGGGGE@FFFGGGEGG7FGGGGGGGGGGGGFGGGGGGEGC7FFGGGFEGGGGFEFGGFGGGDFGGCFFGGFGGFGGGCFGGGGDEEGF9DGG>FGGGGGGGGGGGGCEFDFGGGEG*>C,@EEF*@C;@F:8DEGGEE5:EC@F9E,3*88CECE558=5):FGCG*::9:C7<@CFGCC*>7E<D=DD)859<*9:57)7:9@FF6B?:>><))5F*,44.(5)3()*/.7@7()53555C((.).((,-()03(-,1(00,(,((())-)))
@M02143:5:000000000-JT863:1:1101:4138:8295 2:N:0:44
CTTACCAAAGCAAGCTACAGAAGTAAAAAATAAATATAATCCTATTCAGATAAGCCAACGCTGAGGAACTCTGTTACCACAAGACCGGCCTTAC
+
CCCCCGFGGGEDFGGGGGGGGFGFGGGGGCFGGGGFFFGGGGGGGGGGGGGGGGGGGGGFGGDFGGGGGGGGGGGGGGGGGGGGGGGCEEFGFG
@M02143:5:000000000-JT863:1:1101:9649:8300 2:N:0:44
CCTACGGGTGGCTGCAGTGGGGAATCTTGCGCAATGGGCGCAAGCCTGACGGAGCAACGCCGCGTGCGGGATGACGCGTTTCGGCGTGTAAACCGCTGTTCGGGGGGACGAAGCACTGACGGTACCCCCGGAGGAAGGCCCGGCTAACTACGTGCCAGCAGCCGCGGTAATACGTAGGTGGCAAGCGTTATCCGGAATTATTTGGCGTAAAGCGCGCGCAGGTGGTTTCTTAAGTCTGATGTGAAAGCCCACGGCCCAACCGTGGAGGGTCATTGGAACCTGGGAGACTTGAGTGCAGAC
+
CCCCCGGGGGGGGGGGGGGGGDEGFGGGGGGGGGGGGGGGGG7CGGGGGGGDGGGGGGGGGGGGGGGGGGGGGFGGGGGDGGGGGGGGGGGGGGGGGGGGGGCEGGGGGGGCEGFGGECGG8EFGGFFGEGGGG*CFGGGEDEGGGGGGGGGFFGG?CF6CGG5>*C=*;@FFGG6EGGGGGGFCCGGGEDGGGG*9DGGGG79DFDEGGC7C5D:B>BG>3FFF@7DFGF40)9)@7B)*9<?BA)48?F)41)17:F>)-5*4>CD)-40/)))5:()0.(-.(47=A.))..0*).1
@M02143:5:000000000-JT863:1:1101:17772:8322 2:N:0:44
CCTACGGGTGGCTGCAGTGGGGAATATTGCGCAATGGGCGGAAGCCTGACGCAGCGACGCCGCGTGGGGGATGACGGCCTTCGGGTTGTAAACCTCTTTCAGCAGGGACGAAGCGGAAGTGACGGTACCTGCAGAAGAAGCACCGGCCAACTACGTGCCAGCAGCCGCGGTAATACGTAGGGTGCAAGCGTTAATCGGAATTACTGGGCGTAAAGCGCGCTGAGGTGGTTTGTTAAGTTGGATGTTAAATCCCCGGGCTCAAACTGGGAACTGCATTCAAAACTTACTGACTAGATTATGG
+
CCCCCGGGGGGGGGGGGGGGGGGGGGGGGGGGGGGFGGGGCCF7FFGGGGGGGGGGGGGGGGGGGGGGGGGGGFGGGGGGGGGGGGGGGGFGGGDGGGGGGFGFGCE<CGGCCGGGGGGG<FGGGCGGGGGGGGCCFFGGGFGGGGGECC<8CGEFFGGCFGCGGGGGCEGGGGGGGCCEEE65C<FFFGDEG59E<C<CGGG?GGD=FGG<DGGF>337()1>FFGF7C>5)4=>F4BBF?A66)6)=AF4?15))27>62**)06=D>::FF2<5-.=9AFF)49/*-.)-()**))))
@M02143:5:000000000-JT863:1:1101:8004:8323 2:N:0:44
CCTACGGGGGGCTGCAGTGGGGAATATTGGACAATGGGCGCAAGCCTGATCCAGCAACACCGTGTGGGCGACGAAGGCCTTCGGGTCGTAAAGCCCTGTTGATAGGGACGAAGGGCGAAGGGTTAATAGCCCCTAGCCTGACGGTACCTTTCGAGGAAGCCCCGGCTAACTACGTGCCAGCAGCCGCGGTAATCCGTAGGGGGCGAGCGTTGTCCGGATTTATTGGGCGTAACGCGCGTGTAGGCTGTGCGGTAAGTCTGCCGTGAAAACCTGAGCCTCAACCTCGGGCGTAGGGTGGAT
+
CCCCCGGGGGGGGGGGGEGGFG>FDGGGFGGGGGGGGGGGGGE@DFFFGGGGGGG?FGGGGGGGGGGGGGGGGGGGGGGGGGGGGFF7<FGGGGGGGGFGGGFCDFDFFGD*CFGGGGDD7CFCFFGGGCGGGG7AGFGFFCE?E>GGCFGGGGFG58CGFGGGGGDECFGGGGG6:E??EFE<C8CGE=5>E9:EC4<DGGGB<)/>3959CF7<BEB*4:C?F4*9.9>B76)-);@95)464).4)6>>:>:6*-974<@*(0AC738(844(.(./<?:::0(771(((((0)(,,
@M02143:5:000000000-JT863:1:1101:6939:8366 2:N:0:44
CCTACGGGTGGCTGCAGTGGGGAATATTGCACAATGGGCGCAAGCCTGATGCAGCGACGCCGCGTGAGGGATGACGGCCTTCGGGTTGTAAACCTCTTTCAGTAGGGAAGAAGCGAAAGTGACGGTACCTGCAGAATAAGCACCGGCTAACTCTGTGCGAGCAGCCGCGGTAATACAGAGGGTGCGAGCGTTAATCGGATTTACTGGGCGTAAAGAGCGCGCAGGCGGCTGGTCAAGTCCGATGTGAAAGCTCCCGGCTTAACTGGGAAACGGCATCGGAAACTGATCGGCTTGAAGGTGG
+
CCCCCGGGGGGGGGGGGGGGGGGGGGGGGGGGGGGGGGGGGGGGGGGGGGGGGGGGGGGGGGGGGGGGGGEGGGGGGGGGGGGGGGGGGGGGGGGGGGGGGGEGGFGFGGGGGGGGGGGGGGGGGGGGGGGGGGFGGGGFFGGGGGGGGGGGGGGGGGGGGGGFGGEGGGGDGGFFGDGGGGGGGG5<EE<EEGGGGGGG=FC@CGGGFDEGDGGGFFFGFGGEFFGGFGFFFFF<=7@<5:<EFDDAF<F=::>D>;:>469F)7*:F?<?E90(8:(75(.:98-10(((,(()1(..-
@M02143:5:000000000-JT863:1:1101:16099:8369 2:N:0:44
CCTACGGGTGGCTGCAGTGGGGAATATTGCGCAATGGGCGAAAGCCTGACGCAGCGACGCCGCGTGGGGGATGACGGCCTTCGGGTTGTAAACCTCTTTCAGCAGGGACGAAGCGCAAGTGACGGTACCTGCAGAAGAAGCACCGGCCAACTCCGTGCCAGCAGCCGCGGTACTACGGAGGGTGCGAGCGTTGTCCGGAATCCCTGGGCGTAAAGGGCGCGTAGGCGGCGCGGTAAGCGGGCGGTGAACGCCCGGCGCTCACCCCCGGGTCAGCCCTGCGCACTCCCCCCCCGGACCACTC
+
CCCCCGGGGGGGGGGGGGGGGGGGGGGGCFFGGGGGCFFGDGGGGGGGCGGGEGFGGGDGGGGBCFGGGGGGGGGGDGG@FFFGDDFEGF<FGDEBD<5E@,<FDF:FFFG7@E@E::<FCFG7B>BEF99FF73?FF:,>CGGGDEGC7CCCF8*1BC9<E6:CFCEEC8C*<AGGC8CG5:>E=*9C5/**2<F3>*9CF6:4<*:977CDCF*77:C>)))09/)09BF3(0(**)-)0(5)-339(00(-8))-7<><5593**)-(()).(.(.))(-4((..0(4-(-,)0-4(.
@M02143:5:000000000-JT863:1:1101:15114:8440 2:N:0:44
CCTACGGGTGGCTGCAGCCAGGAATCTTGGGCAATGGGCGCAAGCCTGACCCAGCAACACCGTGTGGGCGATGAAGGCCTTCGGGTCGTAAAGCCCTGTTGATAGGGACGAAGGGCGAAGGGTTAATAGCCCCTAGCCTGACGGTACCTTTCGAGGAAGCCCCGGCTAACTACGTGCCAGCAGCCGCGGTAATACGTAGGGGGCGAGCGTTGTCCGGAATTATTGGGCGTAAAGAGCGTGTAGGCGGTTCGGTAACTCTGTCGTGAAAACCTAAGGCTCAACCTCGGCCGTGCGATGGAT
+
CCCCCGGGGEGGGDGGGGGGGGGGGGGGGGGGGGGGGGFGGGGGGGGGGGGGGGGGGGGGGEFDFGGGGGGGGGGGGGGGGGGEEFFGGGGGGGGGGGGGGCGGGFGGGGGGDGGGGGGGGGGGGFGGGGGGGGGGGGGGGGGCGGGGGGGGGGGDEGC>7DEGDGGG6@F?GEGCFGGGGGFGGGGGGGGEGGGGGGFDDCEFG3DEDGGGDFGGF5@GFGGFFFGGF<BBFFFBFB5:55<FF;90>::@B?E*9<?6@25C(9EGF??()5((,4469:B,:23)8-4(47:F3::A
@M02143:5:000000000-JT863:1:1101:21360:8464 2:N:0:44
CCTACGGGTGGCAGCAGTGGGGAATATTGCACAATGGGCGAAAGCCTGATGCAGCGACGCCGCGTGAGGGATGACGGCCTTCGGGTTGTAAACCTCTTTCAGCAGGGACGAAGCCGCGAGGTGACGGTACCTGCAGAAGAAGCACCGGCCAACTACGTGCCAGCAGCCGCGGTAATACGTAGGGGGCAAGCGTTGTTCGGAATTACTGGGCGTGAAGTGCGCGTAGGCGGCACGGCAAGTCGGGAGTTAAAGGCCTGGGCTCAACCGAGGAACTGCTTTCGACACTGCCGAGCTATACTTC
+
CCCCCGGGGGGGGGGGGGFGGGGCGFGGGGFGFFGGGGGGGGGGGGGGDGGGGGGGGGGGGGGGGGGGGGGGGGGGEGGGGGGGGGGGGGGGGGGGGGGGGGGFGGGGFGDGDGGGGEGGGG@CGGDGGGGGAF7FFCE7F7F2:F8EGGD:BFEFEGCGGG6C,8EFCE?EEE5B7C*>+:5D5EC)/217CC5E:F3D*8CF>FFCG*CCD**7B19>(1/75.*77D>)<6)3).))150:5(-(*)9923@4)(.;78**45*21(4.)))..6)1.(((-4)18(((442*/6.6-
@M02143:5:000000000-JT863:1:1101:6095:8472 2:N:0:44
CCTACGGGAGGCTGCAGTGGGGAATATTGCGCAATGGGCGGAAGCCTGACGCAGCGACGCCGCGTGGGGGATGACGGCCTTCGGGTTGTAAACCTCTTTCAGCAGGGACGAAGCGCAAGTGACGGTACCTGCAGAAGAAGCACCGGCCAACTACGTGCCAGCAGCCGCGGTAATACGTAGGGTGCAAGCGTTGTCCGGAATCATTGGGCGTAAAGCGCGTGTAGGCGGCCCAGTAAGTCCGCCCTGAAAGTCAGGGGCTCAACCCCTGGATACGGGGGGATACTGCTGGGCTAGACACCGC
+
CCCCCGGGGG@FGGGGGGGGGGGGGGGGGGGGGGGGGGGGGGGGGGGGGGGGGGGGGGGGGGGDFEDGGGGGGGGGGGGGGGFGGFFEGGGGGGGGGGGFGGGGGGGGGGEGFG7FGFGECFGGGGGGGG?CFGGGFGGGFFGFEGGGEGGFFGGFEGFF@8CFFGEDGGEGG7FCGGGCGG***<?CGGGG=EGGGGGGG6CBCDG5<DEGG5:C5:)/4CF@FFCDFGDE>8?A***.5<(8>B7?FA7*6549)().94?C:)/C*(.)6:01(448)::4))-0)44.4?<**.(-(
@M02143:5:000000000-JT863:1:1101:6211:8495 2:N:0:44
CCTACGGGTGGCAGCAGTGGGGAATCTTGCGCAATGGGCGAAAGCCTGACGCAGCCATGCCGCGTGAATGATGAAGGTCTTAGGATTGTAAAATTCTTTCACCGGGGACGATAATGACGGTACCCGCAGAAGAAGCCCCGGCTAACTTCGTGCCAGCAGCCGCGGTAATACGAAGGGGGCTAGCGTTGTTCGGAATCACTGGGCGTAAAGCGCGTGTAGGCGGCATGGCAAGTCGGGTGTGAAAGCCCTCAGCTTAACTGAGGAAGTGCGCCCGAAACAGCTGTGCTAGAGTAACGGAAA
+
CCCCCGGGGGEGGGGGGGGGGGGGGGGGGGGGGGGGGGGGGGGGGGGGGGGGGGGGGGGGGGGGGGGGGGGGGGG<FADAFFGGGCGGFFGGFGGGGGGGGGFGGGGGGGGGGGGGGGGGGFEGFEEGGGGGGGGFFDGGGGGGGCGCFEFCGFFGGGGDG>EGGCEGFGGGGGEGCEEGGGGFE8CGEFFGGGGCFCCGGGF)9>C5CGGGGG3<5<FG7<CBF3CG4>FF?>@9F)53>F2@F14(5(7)3-*0*)*968:<:8<6?((3)-7>;(,5::3)())**.,--)65.(((
@M02143:5:000000000-JT863:1:1101:23391:8498 2:N:0:44
CCTACGGGTGGCTGCAGTGGGGAATATTGGACAATGGGCGAAAGCCTGATCCAGCCATGCCGCGTGTGTGAAGAAGGTCTTCGGATTGTAAAGCACTTTAAGTTGGGAGGAAGGGTTGTAGATTAATACTCTGCAATTTTGACGTTACCGACAGAATAAGCACCGGCTAACTCTGTGCCAGCAGCCGCGGTAATACAGAGGGTGCAAGCGTTAATCGGAATTACTGGGCGTAAAGCGGTCGAAGGAGGTTGTGCAAGACAGGTGTGAAATCCACGGGCCCAACCATGGAACTGCATTTGTT
+
C8CCCGGDGGGGGGGGGFGGFEGGGFGGGGGGGGGFFGGGGGEFFFGGGGGGGGGGGGGGGGGGGGGGGGFGGGGGGGGGGGGGFGEFGGAF9FFFGFGGGGE<FGGGGDB=EFGFGGGGGGGGGFGGGFGGGFG9@,CFCEFGEGGGGGECGGGGGGGGGGGFG66CEGGGGGFFC9FGCDGGGFGGGGCEGGDDF++04:C0*;@FGGCGCGCF>3>DFFCC6+;C4C:>5<9<B3)())(0)(((0(.7:4B*13)0),/*.<:FFAA0*,30144>)44:()-)))())).1*44)(
@M02143:5:000000000-JT863:1:1101:25107:8512 2:N:0:44
CCTACGGGCGGCTGCAGTGGGGAATTTTGGACAATGGGCGCAAGCCTGATCCAGCCATTCCGCGTGCAGGATGAAGGCCCTCGGGTTGTAAACTGCTTTTGTACGGAACGAAAAGGCGCCGGTTAATACCTGGCGCTGATGACGGTACCGTAAGAATAAGCACCGGCTAACTACGTGCCAGCAGCCGCGGTAATACGTAGGGTGCAAGCGTTGTCCGGAATTATTGGGCGTAAAGAGCTCGTAGGCGGTTTGTTGCGTCGGCTTTGAAATCACGAGGATCAACCTAGGACCTGTGTCGTAT
+
CCCCCGGGGGGGGGGGGGGGGGGGGGGGGGGGGFGGAFGGGGGGGGGGGGGGGGGGGGGGGGGGGGGGDCGGGGGFGGGGGGGGGGGGEFGGGGGGFGAFCGFGGG7FGGGGGDAGCEECEGEGGGGGGGGGGGEEC@FFFGGGGGGEGGGGGGGGGGGGGGDGGGGGGGGFGF898EFGD=FGGG=D7EGGGGGD37*1:EGEDFF75DC3CEGGFD5)-9:B=4FFFD@3>?FFF:B2@E(0))-7:>B5<0>C83)7:0)/47E9C):)),42(-(0)).44(.)0)(((),/9((,.
@M02143:5:000000000-JT863:1:1101:9845:8524 2:N:0:44
CCTACGGGCGGCTGCAGCCAGGAATCTTGGGCAATGGGCGCAAGCCTGACCCAGCAACACCGTGTGGGCGATGAAGGCCTTCGGGTCGTAAAGCCCTGTTGATAGGGACGAAGGGCGAAGGGTTAATAGCCCCTAGCCTGACGGTACCTTTCGAGGAAGCCCCGGCTAACTACGTGCCAGCAGCCGCGGTAATACGTAGGGGGCGAGCGTTGTCCGGAATTATTGGGCGTAAAGAGCGTGTAGGCGGTTCGGTAAGTCTGCCGTGAAAACCTAAGGCTCAACCTCGGGCGTCCTGTGGAT
+
CCCCCGGGGGGGG7FFEFDGGGGGGGGGGFFGGGGEFGGGGEG@FGGGGGGGGGGDGGGFGGEGGGECFGEFGF9C<FGGGGGGGGGGGGGGFGFGGFGGGFF9<<<FFGGEDE7FF=FGGGF8FFGGGGGGGGGGGGGGGGC<C@CGGGGG@CDGGGGGGGGGGGGG6CDGGEEFGGCFGFCGFCGGGGGEFCGFG6<<55CB<G3=CDGGDCFGD:BC:CGFFF*15CB37:*3?>E?EFB4?;6B>:)0-.0*1.=6*559,7::FF??))((...6*333:,(.)-9(9(-/)()5
@M02143:5:000000000-JT863:1:1101:14694:8554 2:N:0:44
CCTACGGGTGGCTGCAGCCAGGAATCTTGGGCAATGGGCGAAAGCCTGACCCAGCAACACCGTGTGGGCGATGAAGGCCTTCGGGTCGTAAAGCCCTGTTGATAGGGACGAAGGGCGAAGGGTTAATAGCCCCTAGCCTGACGGTACCTTTCGAGGAAGCCCCGGCTAACTACGTGCCAGCAGCCGCGGTAATACGTAGGGGGCAAGCGTTGTCCGGAATCATTTGGCGTAAAGAGCGCGTAGGCGGTCCGTTAACTCCGCTGTGAAAGTCAAATGCTCAACCCTTCGATCCCGTCCGATC
+
CCCCCGGDGGGGGGGGGGGGGGGGFGGGGGGGGGGGGGGGGGGGGGGGGGGGGGGGGGGGGGGGGG7FGGGGGGGGGGGGGGCGGGGGGGGGGGGGGGGGGFGFGGDGFGGGGDEGGCGGDGGGGGGGGGFGFFGGGGGC>DCEGFGGFFFFEFCEGGDGCFGECCEE8FGGGGFFGG96E6?DGGE3CE<ECGG==7*87?C55D*7*>=CD?D<575DFFGF*9:<><B>FAF0?))(07(8=4((895)5:F7B<?@3()1(92226446)))--.8*41(4?(0..(-8((00(-4(
@M02143:5:000000000-JT863:1:1101:4416:8578 2:N:0:44
CCTACGGGTGGCTGCAGTGGGGAATCTTGCACAATGGGGGAAACCCTGATGCAGCGACGCCGCGTGAGCGATGAAGCCCTTCGGGGTGTAAAGCTCTTTCGACAGGGACGATGATGACGGTACCTGGAGAAGAAGCTGCGGCTAACTACGTGCCAGCAGCCGCGGTAATACGTAGGCAGCGAGCGTTGTCCGGAATCACTGGGCGTAAAGGGCGCGTAGGCGGCGGCTTACGGGGTCGGTGAAAGCCCGGGGCTCAACCCCGGGTCGGCCGTGCCGACTGAGTCGCACACGCACTGAAGCC
+
CCCCCGGGGGGGGGGGGGGGGGGGGGGGGGGGGGFGGFGG+@FGGGGGFGGGGGGGGGGGGGGGGG7FGGGFGGGGGGGGGGCEEFG+@FGGGGGGGGGGDGGEGGG<F@CFGGGGCCG7:FGFGC@FGGCFGGGGFFGGGGGGFFFGFDGFCCFGGGCGGGGGGGGCGGGCC98CGFC=EGCD5:CGCCFGGGG5DFG=9F553>DC<>9DGGGDDEFG<))).8><5C6;B0B,35)(084FF??<5())2()*94>DF93),75:9462:04-3,())45466(>0((-,(4)*).)(
@M02143:5:000000000-JT863:1:1101:8767:8607 2:N:0:44
CCTACGGGTGGCAGCAGCCAGGAATCTTGGGCAATGGGCGCAAGCCTGACCCAGCAACACCGTGTGGGCGATGAAGGCCTTCGGGTTGTAAAGCTCTTTCGTCCGCGACGATAATGACGGTAGCGGAAGAAGAAGCCCCGGCTAACTACGTGCCAGCAGCCGCGGTAATACGTAGGGGGCAAGCGTTGTCCGGAATCATTGGGCGTAAAGAGCGTGTAGGCGGCTTGGCAAGTCTGGTGTGAAATCTTGCGGCTCACACGCAAGCGGTCACTGGAAACCTCCTCCCCACAACCCCGCATCC
+
CCCCCGGGGGGGGGGGGGGGGGGGGGGGGGGGGGGGGGGGGGGGGGGGGGGGFEGGGGGGGGFFGGDDGEEGGGGGGGGGGGGGGGGGG<FGFFGGGGGGGGGGGGGGGG@GGGGDFFGDEGGGGGDEGFGGDGGGGGGCEEGG7FAFGGG,@DFGGGGGGGGGCBEGFGGGG?FCGGGE*=*:5==DGG=EC*:7D>FC7CC@GGGGGGFFCG)78>F*2CCBEE5D?465=>?9:F:0)9-*14:.760391>66,)033)/-)1:),82*,2,42()82:1(4(0)(,,(((0)(,(.
@M02143:5:000000000-JT863:1:1101:25726:8613 2:N:0:44
CCTACGGGTGGCTGCAGTGGTGAATCTTGCGCAATGGGCGAAAGCCTGACTCAGCGACGCCGCGTGGGGGATGAAGGCCCTCGGGTTGTAAACCCCTTTCGGCAGGGACGAAGCGATCGTGACGGTACCTGCAGAAGAAGCCTCGGCTAACTACGTGCCAGCAGCCGCGGTAAGACGTAAGAGGCGAGCGTTGTCCGGATTCGTTGGGCGTAAAGCGCACGCCGGCGGTTTGGCAAGTCGGATGTGAAAACCAGGATCTCAAATCCTTACCTGCATCCGATCCTTACCCAATAGCGGAAGG
+
-8ABC@CGC:FFGEGCFE@--CFAFGGG9CFEE+C@8CEB+C@@F<FEEF,C66CF7F@FE7:>CC>C77+:?B,,,,BFC44++:=+BEF5?B:FFFFGCC7+6CFGFGGD@F++,<FA7D7:<636DF9ECFAC7?,224FE778DE@<CGG5,=*4<,;?FG8:5*:?CECFC5=**3C6C=8*>5C5*2*<<D)1*:9*0***:DCCCG5**05>D>)*)8.)9.975<2=>;F4(80()/)6.92)7:.8*)(0*14**)0++*((.1((.62(8)((-)).9))((,6)))(,4(
@M02143:5:000000000-JT863:1:1101:7498:8625 2:N:0:44
CCTACGGGTGGCTGCAGCCAGGAATCCTGGGCAATGGGCGCAAGCCTGACCCTGCAACACCGTCTTTGTGATGAATGCCTTCGGGTCGTAATGCCCCGTCGATCGGGACGCATGGCGACGGGTCAATAACCCCTAGCCCGTCTGTACCTTTCGAGGTAGCCTCTGCCAACTATGTGCCAGCAGCCGCTCTAATGCGTAGCGGGCGAGCGTTGTGCGGTATTATTGGGCTAAACGAGCGTGTAGGCGGTTCGGTAAGTCAGTCGTGAAATCCTGAGGCTCAACCTTGGACGTCCGCTAGAT
+
CCCC<,,+@++C6;@@8<<--6CF86,;,6<EFG8F,,,+@:++:CCAEDGG,EF8CEF:F:F:<,,,,:E,,,<,6AFGC,,,@F@:7,,,5CFC,:F++=+,4++@C++@++,44+4++3++@>@F,,86+@B,3<,++3,+,3,5E,,3*3,**,7,,,4,22,>2D6<,?,22;B,*,,*=**)**+43+=>*/)*=*:)))1*1)*9***7:))*-:>?94C*)*)1)4@93:>B:))*/(7,0(7BB:>*05*9*)0/,07::4:)*.,(((.6?(4225>)0,,-((()),.)
@M02143:5:000000000-JT863:1:1101:26370:8658 2:N:0:44
CCTACGGGTGGCTGCAGTGGGGAATATTGCGCAATGGACGAAAGTCTGACGCAGCGACGCCGCGTGTGGGATGACGGTCTTCGGATTGTAAACCACTGTCGGGAGGGACGAATACGCCGCAAGGCGGGTGACGGTACCTCCAAAGGAAGCACCGGCTAACTCCGTGCCAGCAGCCGCGGTAATACGGAGGGTGCAAGCGTTAATCGGAATTACTGGGCGGAAAGCGTGCGCAGGCGGTTATGTAAGACAGAAGTGAAATCCACGGGCTCAACCTGGGAAATGCATTTGTGACTTCAGTGCC
+
CCCCCGGGGGGGGGGDFEFGGGGGGGGGGGGGGGGGGGGGGGGGGGGGGGGGGGGGGGGGGGGG@EFFGGGGGGCFFEGEGGGGGGGCEFGGFGGGG8EFGEE+8FCFGGGGGDGGG>CEGGGGGGGGGDGGGGGG@FEGGGFGGGC+=CGFGGGGGECC+5<CF85CCFGGFF@*:CGEEE?>F:59=ECEG5FGG:C*=CE?CCD*73?CF+*2:F5)(977@B/*.9))0()-70)21=<=F2)5?<F)(.1*8<97?)7C>:C5<48:)4?32145*))6.6:*90).))-**))))
@M02143:5:000000000-JT863:1:1101:20485:8660 2:N:0:44
CCTACGGGAGGCTGCAGTGGGGCATCTTGCGCAATGGCCGCAAGGCTGACGCAGCGACGCCGCGTGCGGGACGACGCCCCTCGGGGTGTAAACCGCTGTTGCCCGGGACGAACAGAGGGTCTCGACCCTCCTGACGGTACCGGGTGAGGAAGCGCCGGCTAACTCCGTGCCAGCAGCCGCGGTCATCCGGAGGGCGCGAGCGTTGTCCGGACTCACTGGGCGTAACGGGCGCGGAGGCGGCCGGAGGAGTCGCTGGTACAAGCCCGGTGGCCACCCCCCGGTCGGCCGCACCTACCCCCGC
+
CCCC,BFECDFFFFGGFCCEEF,+CEDE9FEGE@FFGFFGGDG7<FFECFCE:FG+@FEEGGGCFFFF7:=+@FG7FGFFDCB:F++6FA,CEG7F7BEGGFEF+*:FGCCEEEG83:1*,,?3<CEC<C:7>:F7*4<FC=**=:;FCCFGGGG588CE*<8+A6CGFCE<8;8;@F=EC:>3*<+:EGCC555/53)>E57>)9:+7<A55?*6/@>C8)9>@)<<)C5>B,)3)))1<7->0(4:)44),4))))*0*))7:>5*)(((9(3397,).-,(-2-)0(,(4(57<(,1(
@M02143:5:000000000-JT863:1:1101:23365:8666 2:N:0:44
CCTACGGGAGGCTGCAGTGGGGAATCTTGCGCAATGCGCGAAAGCGTGACGCAGCAACGCCGCGTGCGGGAAGACGGCCTTCGGGTTGTAAACCGCTTTCAGTTGGGACGAAGCTCTGCCGGTGAATAGCCGGTTGGAGTGACGGTACCTTCAGAATAAGCACCGGCTAACTACGTGCCAGCAGCCGCGGTAATACGTAGGTGGCAAGCGTTATCCGGAATTATTGGGCGTAAAGCGCGCGCAGGTGGTTTCTTAAGTCTGATTTGAAAGCCCACGGATCAACCGTGGAGGGTCATTGGA
+
CCCCCGGGGGGGGGGGGGGGGGGGGGGGGGGGGGGGGGGGGGGGGGGGGGGGGGGGGGGGGGGGGGGGGGGCGGGGGGGGGGGEGGGGGGGGGGGGGGGGFGGGGGGGGGGGGGGGGGGGGGFGFFGGGGGGGGGGGGGGGGGGGGGDGGGGGGFGEFGGGGGGGGGGGFGGGGEGGGGCFGFGGGGGGGGGGGGEGGFGGG6>FGC5CCEG3C7DBD)76FGFF8FGFG>DF6=<BEF9@>9:>B06>:89:AF>*6@7FAF*)13CG)(.746((((.),.3((.)).27((4=4).5
@M02143:5:000000000-JT863:1:1101:2572:8666 2:N:0:44
CCTACGGGAGGCTGCAGTGGCATGAGGGATCCCTCTGTAACTCCACATGCCAGGTCATCTGCACTGGATTAGATACCCTTGTAGTC
+
CCCCCGGGGG>FGGGGGGGGGFGGGFGGGGGGGGGGGGGGGGGGGGGGGGGGGGGGGGFFAFGFGGGGGGGGGGGGGGGGGGGGGG
@M02143:5:000000000-JT863:1:1101:2569:8684 2:N:0:44
CCTACGGGAGGCTGCAGTGGCATGAGGGATCCCTCTGTAACTCCACATGCCAGGTCATCTGCACTGGATTAGATACCCTTGTAGTC
+
CCCCC7;ECC+@F@CE<FGFFFFFGGFGECFGCGGGGGGCGGGFCC@,CF?F,CCFFFGGD9F@F@CFEE<,C,C@EDGGFEFGFE
@M02143:5:000000000-JT863:1:1101:23268:8694 2:N:0:44
CCTACGGGTGGCTGCAGTAACGAATCTTCCGCAATGCACGAAAGTGTGACGGAGCGACGCCGCGTGTGGGACGAAGTCCTTCGGGATGTAAACCACTGTCAGGGGTTACCAAGTTCTGAGGAGCCCCAGAGGAAGGCACGGCTAACTCTGTGCCAGCAGCCGCGGTAAGACAGAGGTGCCGAGCGTTAGGCGGAATCACTGGGCTTAAAGCGTGTGTAGGCGGAATGGTAAGTACCTTGTGAAATCCCACGGCTCAACCGTGGAACTGCTTGGTATACTTCTTTTCTTTAGCCACTTAGGT
+
CCCCCGGGGGGGGGGGGGGGGGGGGGGGGGGGGGGGGGGGGGDGGGGGGGGGGGGGGGGGGGGGGGGGGGFFGGGGGGGGGGGGGGGGGGGGGGGGGGGGGGGGGGGGGGGGGGGGGGGFGFDGGGGGGGGGGGGGGGGCEGG@CFGGGGGGGGGGGGGGGGGGGGGGGGDCGCGGGGGGGGEGG:5<EFGGGG55FGGGG=F:DFFFFGGG35DCF@47<DGFEFGGFD7?FFFFFFFF4*67@40)9?B33(>=445>;()*4?69*6<<37:A<<A*=AA:A46?*)--4<B:6)..)
@M02143:5:000000000-JT863:1:1101:15148:8719 2:N:0:44
CCTACGGGAGGCTGCAGTGGGGAATATTGCACAATGGGCGAAAGCCTGATGCAGCGACGCCGCGTGAGGGATGACGGCCTTCGGGTTGTAAACCTCTTTCAGCAGGGAAGAAGCGAAAGTGACGGTACCTGCAGAAGAAGCGCCGGCTAACTACGTGCCAGCAGCCGCGGTAATACGTAGGGCGCGAGCGTTGTCCGGAATTATTGGGCGTAAAGAGCTCGTAGGCGGTCTGTCGCGTCGGCTGTGAAAACCCGGGGCTCAACCCCGGGCCGGCAGTCGATACGTGCAGACCAACACGCGT
+
CCCCCGGGGGGGGGGFGGGGGGGGGCGGGGGGGGGGGGGGGGGGGGGGGGGGGGGGGGGGGGGGGGGGGGGGGGGGGGGGGGGGGGGGGGGGGGGGGGGGGGGGGGGGGGGGGGGGDGGGGGGGGGGGGGGGGFDGDFFGGDGDEGGGGGGGGGGGGGGGGGGGGGGGGGGGGGFGGGFGDGGGGGGGGGGGEGGGGGDD5GFFFGG54)29CGFDFFFGFCC@DFDC>CEF?D3<3051)),5),6.9)753139<;DF=?FD:3=5)39(040(.8()80,().-7*).-.(())(--(
@M02143:5:000000000-JT863:1:1101:12673:8727 2:N:0:44
CCTACGGGGGGCTGCCTGGACCGGCCCTGACGCTGAGGCGCGAAAGCTAGGGGAGCAAACAGGATTAGATACCCTAGTAGTC
+
CCCCCGGGGGGGGDGGGGGGGGGGGGGGGGGGGGGGGGGGGGGGGGGGGGGGGGGGGFGGGGGFGGGGGGGGGGGGGGGGGG
@M02143:5:000000000-JT863:1:1101:16369:8730 2:N:0:44
CCTACGGGCGGCTGCAGTTGGGAATCTTCCGCAATGGGCGAAAGCCTGACGCAGCCCTGCCGTGTGAATGATGAAGGTCTTAGGCTTGTAAAATTCTTTCACCGGGGACGATAATGACGGTACCCGGAGAAGAAGCCCCGGCTAACTTCGTGCCAGCAGCCGCGGTAAGACGGAAGGTGCAAGCGTTGCTCGGAATCACTGGGCTTAAAGCGTGTGTAGGCGGTCCCGTAAGTGTCTTGTGAAATCCCACGGCTCAACCTTTGAAATGTCAGGCATAACGCCGGTCTATTGCCAACCAAGG
+
CCCCC@;@FGGEGGGGGE,6-+CEFFF,,,B,++C,,,6+66+6CEC<,,8BFGD<,C,=6+,+C,?CEC?,,C,5,BEAFCE9,5,+B5?FFGFCF<F,,?,4+C@CCCE>CCD,A?++BD@FD7@+@7FFC@BC:FCECEG@8F9B@CGCE@;CDFC67ECC=B5=FFGGGE*BE:CGGGFF=GGGGGGGGGGGGGGGD8FF4/<<F*07CEGF@?4C?GG)55CC)>B>8<F<**9))/-**)5:F1)0(()*9?5)*)/24*+2*))-7(42)-(0)(,4,((**))))-))0(-.,
@M02143:5:000000000-JT863:1:1101:19826:8751 2:N:0:44
CCTACGGGTGGCTGCAGTGGGGAATATTGGACAATGGGCGAAAGCCTGATCCAGCCATGCCGCGTGTGTGAAGAAGGTCTTCGGATTGTAAAGCACTTTAAGTTGGGAGGAAGGGCATTAACCTAATACGTTAGTGCTTTGACGTTACCGACAGAAGAAGCGCCGGCTAACTACGTGCCAGCAGCCGCGGTAATACGTAGGGCGCAAGCGTTATCCGGAATTATTGGGCGTAAAGAGCTCGTAGGCTGTTTTTCGCGTCTGCCTTGAAAGTCCGTGTCCCAACTCCGAATCCGCTTTGGTT
+
CCCCCGGGGGGGGGGFGGGGGGGGGGGGGGGGGGGGGGGGGGCFGGGGFGGGGGGGGGGGGGGGGGGGGGGFGGGGGGGGGGGGGGGGGGGGGGGGGGGGFGFFGGGGGDGGGGGGGGGGGGGGCGFGG7FGGGGFGGGGGGGGGGEGFGEGGDGGGGGGGGGGEDEGEGGGDGGGFGGGFG6CGGEDG=D=C9<FGG4C=57DG<DEFGGGDECGFF:5:FGFFFGG@C5.<0655?4?B7475)),826)(4>>)4)7796*)9<7:<<>F8((,.)0*(-2<7())-4)(((0))(((
@M02143:5:000000000-JT863:1:1101:20251:8768 2:N:0:44
CCTACGGGGGGCTGCAGTAGGGAATCTTGCACAATGGGCGCAAGCCTGATGCAGCGACGCCGCGTGAGGGATGACGGCCTTCGGGTTGTAAACCTCTTTCAGCGGGGACGAAGCGGAAGTGACGGTACCTGCAGACGAAGCACCGGCCAACTACGTGCCAGCCGCCGCGGTAATACGTAGGGTCCAAGCGTTGTCCGGCATTATTGGGCGTAAACAGCTCGTAGGCGGTTCGTCGCGGCGGCTGTGAAAACCCGGCGCTACACTCCGGGCCTTCTCTCCTTTCGGGCCGCACTGAGTTTTT
+
CCCCCGGGGGGGGGGDGG,CEGGFFGGGFG@FF@FFGGGGGCFDGGGGGG?E<EF+C:FGGGGGGGGDCEGG7F9FGGGGGF7FFFGGGFGGFGFGGGGGGCFFFGCFGGGG*<<CG*CGGGF;EEFDCC7C8C7*1**;C6:@8*8E*/AC+A5C*;CCFG*:C8?85:*2:09@F6C885***33>EG<75:C9CC)1/?79:*2AFGG3*1**059<<5>FD?3309.5B?:15).-)0()036)*48>?6>C)1))))):4)**)41()))).4(16)4(((400((-,(-)1)).,
@M02143:5:000000000-JT863:1:1101:28343:8769 2:N:0:44
CCTACGGGAGGCTGCAGGTACAGAGGTACAAATACTGACAGTTGGAAATCAACTGAAAATTCTAAAAGGCCCAGGGATATGGGAGGGTGCTAACAGCATCGGCTTCATCAGGATTAGATACCCTTGTAGTC
+
CCCCCGGGEGDGFGFGGGGGGGGFGGFGGGGGGGGGGGGGGFGGGGGGFGGGGGGGGGFFGGGGGGGGGGGGGGGGFGFCGGGGGGGGGGGGGGGG8FFGGGDGGGFGGGGGGGGGGGGGGCGEFGEFGFG
@M02143:5:000000000-JT863:1:1101:4313:8792 2:N:0:44
CCTACGGGTGGCTGCAGTCGGGAATATTGCGCAATGGGCGACAGCCTGACGCAGCGACGCCGCGTGGGGGATGAAGGTCTTCGGATTGTAAACCCCTTTCGGGAGGGAAGATGGAACGAGCAATCGTTCGGACGGTACCTCCAGAAGCAGCCACGGCCAACTTCGTGCCAGCAGCCGCGGTAATCCGTAGGTGGCAAGCGTTATCCGGAATTATTGGGCGTAAAGCGCGCGCCGGTGGTTTCTTAAGTCTGATGTGAAAGCCCACGGCTCAACCGTGGAGGGACATTGGAAACTTGGAACC
+
CCCCCGGGGCFGGGGGGGGGGGFFGDGG<FFGGGGGGGGGGGGEGGGG8FGGGGGGGGGGGGGGGGGGGGGEGGGGGGGGGGGGGGGGGGGGGGGGGGGGGGDCEFEGDGGGGGGGFGGGGGGGC@DDCEGGGGGGGGGGFG7FFGFFGGGGGGGGGGGGGGGGEG=EFG+CFGGGEGGGEGGG+9CGGGGGGGCGGGFDECEFFFGDDG5DGFD*7@FGFDD:*8DD@<BD)()4@B@?)94F?9A676@@<A6*9<F@F07<()*/185,04-(.,-7@0(4324*/.6416)1724(-
@M02143:5:000000000-JT863:1:1101:10636:8794 2:N:0:44
CCTACGGGAGGCTGCAGTGGGGAATATTGGACAATGGGCGAAAGCCTGACGCAGCAACGCCGCGTGGGGGACGAAGGCCTTCGGGTTGTAAACCCCTTTCAGCAGGGACGAAAATGACGGTACCTGCAGAAGAAGCACCGGCCAACTACGTGCCAGCAGCCGCGGTAATACGTAGGGTGCAAGCGTTGTCCGGAATTATTGGGCGTAAAGGGCTCGTAGGCGGTTTGTCGCGTCGGGAGTGAAAACTCAGGGCTCAACCCTGAGCGTGCTTCCGATACGGGCAGACAACCAGTATGCCGGG
+
CCCCCGGDDGGGGGGDEGGGGGGGGGGGGFGGGGGFCFGGGGGGGGGGGGGGGGGGGGGGGGGGGGFGGGGGGGGGGGGGGGGGGGGGGGGGGGGGGGGGGGGGDFDCGGG7FEGGGGGGGGGGGGGGGGCCGFFDFGGGGDGGFFGGFDGGGGGGGGGGGGGGGGDGGFGGGGGGGGGGGFGFGEGGDGCEEGCGCFGGD+7>CCDCCCGGGCGD@@F5<C))75*>6*.5@6<>>>7(74:BFF?<=:5;?(7767>E@:;057/**26<F0:(3;6>)3-,,4(7)(-(-.4**.(,-
@M02143:5:000000000-JT863:1:1101:9692:8820 2:N:0:44
CCTACGGGAGGCTGCAGTGGGGAATATTGGACAATGGGCGGAAGCCTGATCCAGCAATTCCGCGTGGGTGAATAAGGTCTTCGGATTGTAAAGCCCTTTCGGCAGGGACGATAATGACGGTACCCGGTAAAGAAACCCCGGCTAACTCCGTGCCAGCAGCCGCGGTAATACGGAGGGGGTTAGCGTTGTTCGGAATGACTGGGCGTAAAGCGCGCGTAGGCGGATCAGGAAGTTGGGGGTGAAATCCCGGCGCTCAACCCCGGTCTGGTCTTCAAAACTCCTGTTCTTTATCTCGAGACAT
+
C<CCCGGGFGEGF<@CFG<FGGGEGAFGGFGGGGG9C8F::@FGGFGEFGGGGGGGGGFGGGGGGGEFGGGG,6EF9FDGGGGE@FEFGGGCAFFFGFCF=+@CG7EGGEGGD+EFEF@FGFGDG7@B>CF9>>=EGGGD:CG78C;EGDCCGFC:F@FGGGCEG1:8CCFCGC5BCC=:?E*+?CEGCF>E5C559:7*0**7797:*0A5D5DDB):D?C3;>DFC?4@)9<B>5))().54*4.50()791@5*(;B307)(8***.)6B4<<4(,/<A0)6-6**))).-().((4)
@M02143:5:000000000-JT863:1:1101:19664:8825 2:N:0:44
CCTACGGGGGGCAGCAGTGGGGAATATTGGACAATGGGCGCAAGCCTGATCCAGCCATGCCGCGTGAGTGATGAAGGCCCTAGGGTTGTAAAGCTCTTTCGCCAGGGACGATAATGACGGTACCCGGAGAAGAAGCCCCGGCTAACTTCGTGCCAGCAGCCGCGGTAATACGAAGGGGGCTAGCGTTGCTCGGAATTACTGGGCGTAAAGGGAGCGTAGGCGGACATTTAAGTCAGGGGTGAAATCCCGGGGCTCAACCTCGGAATTGCCTTTGATACTTTGTTTCTTGAGTATGAG
+
CCCCCGGGGGGGGGGEGGGGGGGGGGGGGFGGGGGG8BFGGGGGGGGGGGGGGGGGGGGGGGGDEEGGGGGGFGGGFFGGGGFGGGGGGGGGGDFFGGGG>FGGCGGGGGGGGGGFGGGCFCFFGGGDEGGGGGFGFF:FCEECCGFGGGGGDGGGEG6CEEEEDGGEGGGGG>CGA/*?ECFGGGCDC+:ECEEGGGGGCC*73CD5*7+/>5357)<GF:C35)>7FFB416F)?>D?)>27?A(.03)041)*9?5??<>3(8E+2)546)))544**.).124@*6)626-/*
@M02143:5:000000000-JT863:1:1101:27472:8826 2:N:0:44
CCTACGGGCGGCTGCAGTGGGGAATATTGGGCAATGGGCGAAAGCCTGACCCAGCGACGCCGCGTGGGTGATGAAGGCCTTCGGGTTGTAAACCCCTTTCAGGAGGGACGAAGCCTTGGCGGTTAATAGCCGACCGAGGTGACGGTAACGCCAGAAGAAGCCCCGGCTAACTACGTGCCAGCAGCCGCGGTAATACGTAGGGGGCAAGCGTTGTCCGGAAACATTGGGCGTCAAGCGCGTGTAGGCGGTCCGGTAAGTAGGCTGTGAAAGTCCAAGGATAAACACTGGGCTCCGGTTAGT
+
C<BCCDGGEGGGGGDAF<FFEFGGGGGGGGGGGGGGCGGDG7@@F@FGGFGGGGGGGGG7FDGGG7+CFEDGGGGGGGFG8FCFDAFFEGGG9FGGGGGCFC9FFE@:FGGD>G,3,,@BC<@7CFGG9CFFEG74C@CFGGFGG@C*+*<*::EC+BCF+<5*:EG8*<@FGCC;;CFCGGGGFGGG5:7**3+CF*0*1;:>CD*E5CECG:7CBF)9(29/8*94.)).736)75)().(*1)(0)(.72275*.*1/)09(9<+?6).*))2(,)/*6)),-,)0(((((())(()
@M02143:5:000000000-JT863:1:1101:8376:8834 2:N:0:44
CCTACGGGTGTCTCCAGCTAGGATTCTTCCGCAATGGGCTCAGACCTGCCTCAGCAAGGCCGCGTGTGTTACGAAGGCCTTCGGGTTGTACACTCCTTTTCTCATGGACGAAACAAACAGAACCTGGGGAAGAAGCCTCGGCTAACTACGTGCCAGCAGCCGCGGTAATACGTCGGAGGCAAGCGTTGTCCGGAATCCCTGGTCGCAAAGCGCGTGTCGGCGGAGCGGTAAGTCTGTAGAGACATCTCCTGGCTCTCCCGGGCGTAGTCTCCGGAAACAATCGTTATCAAACACTGAAGA
+
CCCCCCFE+F66;,,,;,,--;C<<F9,@,B,@+CC,C,6C<,,66CE,,,;6,6,;6C,<+@B@F@,6,C,B,,86966F=DB+9BC=<,,,CA8E?F9,?F9@,,9,7@FE7,,4B,:,,,?AFFG++8:?8BBGFC:7B:F,==EGGG8>:FFGF,@E66B+8@>@CEG6,@5=:CG>F*/;**)4,4**7EF4*;*==+1))2554?)::/)).0)()1)))1C7<>=0)1)1**)*/.5*)).0-))4:)**(.0)3)7()*1:)).0(133(,)*.(.((.4*)).((.**)))
@M02143:5:000000000-JT863:1:1101:10622:8858 2:N:0:44
CCTACGGGTGGCTGCAGTGGGGAATATTGCACAATGGGCGCAAGCCTGATGCAGCGACGCCGCGTGAGGGATGACGGCCTTCGGGTTGTAAACCTCTTTCAGTAGGGAAGAAGCGAAAGTGACGGTACCTGCAGAAGAAGCGCCGGCTAACTCTGTGCCAGCCGCCGCGGTACTACAGAGGATGCAAGCGTTATCCGGAATGATTGGGCGTAAAGCGTCTGTAGGTGGCTTTTTAAGTCCGCCGTCAAATCCCAGGGCACAACTCTGGAACGGCGGTGGAAACTCACAAGACAGAGTACGG
+
CCCCCFEGGGGGGGGGGGEGGDGGGGGGGGGGGGGGGGGGGGGCFGGGGGFFGGGGGGGGGGGGGGCGGCGGGGGGGGGGGGFGGFFFEGFFDGGFFGGGEGFFGFGGGGFEGGGDEGGCFGGGDGGGGGGDFD,@FG:CFGCG7FEEG7FG?GGF@FGGGD*>EEGGEGEG*?;BFGGDFGGGGGDGGD95EGGGGD*956?FGGGGDG=5D=775:5*3:7F4=C35D@F??F?78B)5>05844?4-7<:?)*72).<1:>B8700,(-)-((-(-09)444).)1.(((..)*-.-(
@M02143:5:000000000-JT863:1:1101:9335:8862 2:N:0:44
CCTACGGGTGGCTGCAGTGGGGAATCTTGCGCAATGGGCGAAAGCCTGACGCAGCGACGCCGCGTGCGGGATGACGGCCTTCGGGTTGTAAACCTCTTTCAGCAGGGAAGAAGCGAAAGTGACGGTACCTGCAGCAGAAGCGCCGGCTAACTACGTGCCAGCAGCCGCGGTAATACGTAGGGGGCAAGCGTTGTCCGGATTTATTGGGCGTCAAGAGCTCGTAGGCGGCTTGTCACGTCTGCTGTGAAAACTTGGGCATCAACTCCAATCCCCCACTTAATCCAGGCCACCCAACACTCTT
+
CCCCCGGCGGDGGGGGGGGGGGGGGGGGGGEGGGGGGGGGGGEEGGGGGGCFGGGGGGGGGGGGGGGECBFGGGGC>CGGGGGDGGGGGGGGGGFGGGGGGGGGGGGGCEGGGGGGDFGGGGGG7FGCGGFGGF,@<,>:7*>FC<EG@FGGCA>C,8CD@FF*=;/=:*:C5+:CGC98/*57CEFFGCCEDECCC)**:EFBCF*:CC*/9C4C@79<2/7).15/)95)>>6<>>50)9))*,-.847F2<6C)())0)024)<+2.())(,(())/9)6))((00,.,,(-)).())
@M02143:5:000000000-JT863:1:1101:8973:8870 2:N:0:44
CCTACGGGAGGCTGCAGTGGGGAATCTTGCGCAATGGGCGAAAGCCTGACGCAGCCATGCCGCGTGCGTGATGACGGTCTTCGGATTGTAAACTTCTTTCACCTGTGACGATACTGACGGTACCCGGAGAACAGGCGCCGGCTAGCTTCATTCCATCCCCCGCGGTCCTACTATAGGTACTGTCGTTGCTCGGACTTACTGTACTGAACGGGAGCGGCGTGGTGCATTCATGTCCGGTGTGCCATCCCGAGCCGCCCCCTTGTCCTTGCCTTTCATCTAGTTTGTGCCTTCAAGACGCTCT
+
CCC@CGC:CFGGGGGGFGGGGGGGGGGGGG7FGGGGGGGEGG:EGGGGG8BFGCF8F,CFFFGEGF,+BBEGFC9FE8FGG<D7+BBFGGG<B<<EFGGGFCG99,B?FFEDC:F,,8=+BDFAD+++8:3,@,36+8CF+@**,,7@=,,,,@@,=,,61*>8*1*/<,,+5++252+5>7++*;CCGGF5**:*;+7+0++0***+*1**/*/))))1()*)*)*0/**19<*-).)-)*)*/,(,)())((.)),)0)(1*.*++*.)4*)-6-).**.).,()**))))))))(-((
@M02143:5:000000000-JT863:1:1101:20815:8874 2:N:0:44
CCTACGGGTGGCTGCAGTCGGGATTAGATACCCATGTACTCAGACCGGATGCGCCCATTCCGGGTGTGTAAAGACTTTCCCCGTGTTGTAAAGCGCTTTCGGTGTGTAGGTAGAGTAATAGATTAATACTCTGCAATTTTGACGTTACCGACAGAATAAGCACCGGCTAACTCTGTGCCAGCAGCCGCGGTAATACAGAGGGTGCAAGCGTTAATCGGAATTACTTGGCGTAAACAGCGCGTAGTGTGGTTGTTACGTTTGTTTTGAAATCCCCTGGCCAAACATGAGAACCTCCTTCAA
+
CCCCCGGGGGGGGGGGGG8-CFE+CF,,,,,C,,CE6,6,,C,,,:6@E,+,+,,+,,,,<C+@6+6,9,,,<,6,,,,,,,8,4B,A45A9,,++,4B,++8+4849:?,C5,,,,,,:9EFGFFGFCGGGFGGEEGFDG>FDEF88=BCC@FGBEF,,DDEFG+:E6DFCCCFGGGGGGCG5>FGD75;58,:FF8C<7*=)9*=CCGGG5*:+0=>D;GGFF+1>4)))<:*).)),.8())().)43)-4B7),875,02.)2:C29,9:12((().(-(50)0/)4((.()/-,6
@M02143:5:000000000-JT863:1:1101:25004:8883 2:N:0:44
CCTACGGGGGGCTGCAGTGGGGAATATTGGACAATGGGCGAAAGCCTGATCCAGCCATGCCGCGTGTGTGAAGAAGGCCTTTTGGTTGTAAAGCACTTTAAGCGAGGAGGAGGCTACTTGGATTAATACTCTAGGATAGTGGACGTTACTCGCAGAATAAGCACCGGCTAACTCTGTGCCAGCAGCCGCGGTAATACGAAGGGGGCTAGCGTTGCTCGGAATTACTGGGCGTAAAGGGTGCGTAGGCGAAAATTTAAGTCAGGGGTGAAATACGGGGTCTCAACCACGACATTGCCTTTGT
+
ACC@CFGGE:FGGFGFGGGGGGEGG9FGABEFGGGCFDGGGGEFFGGEFGGGFGGFFGFCCEFGGGFFGGFGFFGFGGGGGFGGGFFGEGGGGDFEGGGGFFFGDGEFGEB::EFGGGGGGGGGDFGEFFFDFCEGGCFGGGDFEFGGGF@EDGGGGGCB+<EFGGGGGGDE+9FGGFCGGGGGGGGGC7D7/5CFGDGCGEC:CDGGFCEDGDCF=BDGFGD41/7<F4@E)8)6B))().43)()4)-)8:8?7*)1/9<:*2>/:C-)-*((----5*.)(,(-))(-(..69F4<4-
@M02143:5:000000000-JT863:1:1101:5767:8910 2:N:0:44
CCTACGGGCGGCTGCAGTGGGGAATCTTGCGCAATGGGCGAAAGCCTGACGCAGCCATGCCGCGTGAATGATGAAGGTCTTAGGATTGTAAAATTCTTTCACCGGGGACGATAATGACGGTACCCGGAGAAGAAGCCCCGGCTAACTTCGTGCCAGCAGCCGCGGTAATACGAAGGGGGCTAGCGTTGCTCGGAATTACTGGGCGTAAAGGGCGCGTAGGCGGCCCTGTTGGTCGGGCGTAAAATCCCCGGGCACCACCCGGGGGCTGCGCCCGAAACGGCGGGGCCGGCGGCCAAGACAC
+
CCCCCGGGGGCFGGGGGGGGGGGGGGGGGGGGGGEGFDFGGGGGGGGGFGGGGGGGGGFGGGGGGGGGGGGGGGGFGFGFGGGDGGGFG9FFGGFGGGGGGGGGGGGGGGEGCGGGFGGDGGGGGGGGCGCFFCFGGGGGGGGG7DGFGGGGGGFGGGFGGGGGGGGGDFGGGGGGGGDGEGGGDCGDECGGGCCGG7CGFGFFGGDGDGGCCEGG:B>GF3DFFDFC77=F5<B(7:)())4*0,45>9>5905*7:5..()1,)/*1(,27((-((-8>((1-42))((,-(2))((.(
@M02143:5:000000000-JT863:1:1101:15945:8933 2:N:0:44
CCTACGGGAGGCTGCAGTGGGGAATATTGCGCAATGGGCGAAAGCCTGACGCAGCGACGCCGCGTGAGGGATGAAGGCCTTCGGGTTGTAAACCTCTTTCAGTAGGGAAGAAGCGAAAGTGACGGTACCTGCAGAAGAAGCGCCGGCTAACTACGTGCCAGCAGCCGCGGTAATACGTAGGGCGCAAGCGTTATCCGGAATTATTGGGCGTAAAGAGCTCGTAGGCGGTTTGTCGCGTCTGCCGTGAAAGTCCGGGGCTCACCTCCGGATCTGCGGTGGTTACGGGCAAACCAGTAGTATT
+
CCCCCGE7FC:F<F7@<EEC9FGEGDGGAFGGGGGFGFGGDDECGGGGGGGGGGGGGGGGGGGGGFC@CGGFDGGFGGGFFGGGGGGGGGGGGGGFGGGGFFGF<EGGCFFFGGGGG>>FGGGGGGGGGGFGF<F:F7DFFDEE*@CGCCGGGGGG7FF9CGFGFGDG**==CC@FGGFGDCGDGCEGGGGE=CGG3)/9=F+*;DDFGG5>DC7C:FBCBD35>@537DFFF<B?>@@:>F>30(-39)96<6)/)4:)*-)28)**9:;2*)((-(3).))(,92).(.-4(-**).))
@M02143:5:000000000-JT863:1:1101:21843:8949 2:N:0:44
CCTACGGGTGGCTGCAGTGGGGAATATTGGGCAATGGGCGCAAGCCTGACCCAGCAATGCCGCGTGGGTGAAGAAGGTCTTCGGATTGTAAAGCCCTTTCGGCGGGGACGATGGTGACGGTACCCTTCGAGGAAGCCCCGGCTAACTACGTGCCAGCACCCGCGGTAATACGTAGACCACAAGCGTTATCCGGATTTATTGGGCGTAAAGCGTGTGTAGGAGGTGCGATGCGTCTCTGGTTAAAGCCCACTGCCTCACGGTGGTGATGCCCGGGATCCGATCGCCCCAGCGGAGGTGAGCG
+
CCCCCGGGGGGGGGGFFGFGGGFGGFGGGGGGGDFFGGGGGGDCFGGGGGGGGFGGGGGGGGGGGGGDGGGFFGGGGGGGGGGGCEGGGGFGGGGGGGGGGCGD:BFGGGGGGEG9CGEDGFEDFGGFCGGEDFFGGGGEEEEFGGGDFGGGGGFCC+4B*8C8CCCCFFGCFD;CFGFGFE*98EEGFCGG57=CDDFF?9=<3DCEFGGGG7DC7*@7?5<<>FC3>*<BE>).*1?A?=<F*9:?)8494:?66())0(.*(1++*5:0>(4;(((072(((,,00(((((()))(,(
@M02143:5:000000000-JT863:1:1101:10232:8955 2:N:0:44
CCTACGGGTGGCTGCAGTGGGGAATATTGGACAATGGGCGAAAGCCTGATCCAGCCATGCCGCGTGTGTGAAGAAGGCCTTTTGGTTGTAAAGCACTTTAAGCGAGGAGGAGGCTACCGAGATTAATACTCTAGGATAGTGGACGTTACTCGCAGAATAAGCACCGGCTAACTCTGTGCCAGCAGCCGCGGTAATACAGAGGGTGCGAGCGTTAATCGGATTTACTGGGCGTAAAGCGTGCGTAGGCGGCTTCTTAAGTCGGATGTGAAATCCCTAAGCTTAACTTAAGAATTGCATTCG
+
CCCCCGGGGGGGGGGGGGGGGGGGGGGGGGGGGGGGGGGGGGGGGGGGGGGGGGGGGGGGGGGGGGGGGGGGFGGGGGGGGGGGDGGGGGGGFGGGGGGGGFFGGGGGEGG7BFGGGGGCGGGGGGGGGFFFGGGGGGFGF,FFGGFFGGGGGGGGGGGGGGGGGGGGGGGGGGGGGCGGGCGGGGGGGGGGGEF@GG=F6=EFGGD:DGGGGGGGFF@GBGGFFFC:5>DFFFF<F5>8B33;5:?>B7BE:AF7?4B4)05949+<DA4<)5:)(..9@<<)6<2**..69).99>A)
@M02143:5:000000000-JT863:1:1101:17545:8970 2:N:0:44
CCTACGGGAGGCTGCAGTGGGGAATATTGCACAATGGGCGGAAGCCTGATGCAGCGACGCCGCGTGAGGGATGACGGCCTTCGGGTTGTAAACCTCTTTCAGCAGGGACGAAGCGCAAGTGACGGTACCTGCAGAAGAAGCGCCGGCCAACTACGTGCCAGCAGCCGCGGTAAGACGAACCGTGCGAACGTTATTCGGAATCACTGGGCTTAAAGCGCGTGTAGGCGGGACGGCACGTCGGTCGCTGAAAACCCCCTGCCTCATCGGGGACCGGGCCCCGATACCACCTCCCTTGACGGCC
+
CC<AC7EE7@@C<CE8EF,CCCEGFFGGAFFFGCF<CFGGGEGEGGG8,ECFF9F7FGDGGGGGEE:4,4+BFBDGDDFGGGGC:?CGC9<BFGFCGFGGGCEGFGGFDCF7BFCG+=7@,7@F7F<FGGDF,:,@,,<,D*@FC7CE7CCEGGEFFFG9:B?2CFEG>ECE5:+?88*:EEGDGE5)1*9EEFFG<**1:C+0::5*9C5**0*7)0>7155@*=3>5C5373B17)8957()03,(/)*0-3BD)())*))069229411)(-4(-4)86(,))4>),.4,-(/)((-,
@M02143:5:000000000-JT863:1:1101:10110:8972 2:N:0:44
CCTACGGGGGGCTGCAGTGGGGAATATTGGACAATGGGCGAAAGCCTGATCCAGCAACGCCGCGTGAGGGATGACGGCCTTCGGGTTGTAAACCTCTTTCAGCAGGGACGAAGCGTGAGTGACGGTACCTGCAGAAGAAGCACCGGCTAACTACGTGCCAGCAGCCGCGGTAATCCGTAGGTTGCAAGCGTTGTCCGGAATTATTGGGCGTAAAGAGCTCGTAGGCGGTTTGTTGCGTCGCCTGTGAAATCCCAAGGCTCAACCCCGGGTCTGCAGTTCATTCTATCCAACCAAACTTTTT
+
CCCCCDG7F7EGGGGFFFFDGDEGG9FGG9EGGGGGGGGGGGDGGGGFGGGGGGGGGGGGGGGEEEEGFFCFEFGGGGGGGGGGGFG@FGGGGGGGGGGGGGGFFGFGGGGGGGGGGGGGGGGGGGGGGGGGGF:BCGGGGGGGGCEGG6<CFGGF6FGF?GFEGFGGEEGE5C+A=CGGG+A<F9+CFGGG=EE+CDDD=@E?FCCCC):<CFGGF?BG:>*7>@G3.9<75:)2>>>6)0,)0)4)0)1<>)0*)4).98F54):*)-(()..())-96).)).6)/)(--165*.6<7
@M02143:5:000000000-JT863:1:1101:18217:8990 2:N:0:44
CCTACGCGAGGCTGCAGTGGGGAATTGTTCGCAATGGGCGCAAGCCTGACGACGCAACGCCGCGTGGAGGATGAAGGTCTTCGGATTGTAAACTCCTGTTGATCGGGACGAACAACCATCGGGATAACACCCCGGAGGTCTGACGGTACCGATTGAGGAAGCCCCGGCTAACTCTGTGCCAGCAGCCGCGGTAATACAGAGGGGGCAAGCGTTGTTCGGAATTACTGGGCGTAAAGGGCACGTAGGTGGCCAACTAAGTTAGACGTGAAACCAATCGGCTTAACCTAGGTACTGCGCCTG
+
CCCCCG+8@CFE86B<F<EFCFBBFAGGAF;FCFF988FCGFFCFCCCFF:,@:@FFEEGGGFGG>:+BF7EBEFFFGAFF<DEFDEEFGDGF<E<??EBFF<FC7=:@@FEEC88>+D8+8<F@<F<FC<BCG:F**>FF7BF7CC8:B7**61:E7C*=FGFEGGGEG96+<;F9C7C<FGG86/):CD::7?+:>**3;553C359/:/*:CFFDDG17<FF?C<><:@)85AF>;(8).70(6)5<4),4)>?:@*0:?73;*:C6).)(,8(,7>>:A).),*0).66)60)4:8
@M02143:5:000000000-JT863:1:1101:18195:9001 2:N:0:44
CCTACGGGGGGCTGCAGCCAGGAATCTTGGGCAATGGGCGAAAGCCTGACCCAGCAACACCGTGTGGGCGATGAAGGCCTTAGGGTCGTAAAGCCCTGTTGATAGGGACGAAGGGCGAAGGGTTAATAGCCCCTAGCCTGACGGTACCTTTCGAGGAAGCCCCGGCTAACTACGTGCCAGCAGCCGCGGTAATACGTAGGGTCCGAGCGTTGTCCGGAGTTACTGGGCGTAAAGCGCGCACAGGCGGCGGTGCTGGCCCGGCGTGAAAGCCCCCGGCTCAACCAGGCAACGTCGTCCGGGC
+
BCC<CFE>CGEGGGGG?CGFDGFGGGGGDGGGGGGGFGGGG7F7FGGFGGFGGGGGGGGGGGDCGGEGGGDGGAFDGGGGGGGFCFFGEFF@FGGGGFCFG;FFGGGGGGEGG*<FG:<F7FGDC@FGGGGGGGFFDFGFCG>CG7BCFF<FDCGGGGCGGGGGGGGG6FGGFCF68CEFGGF:EG5DGGCCGFGGGD<*7@6:DDDEDCGGGGGG>@>G?CFF?F<CDGE3;>FBFE3(78<57224047367?<<:5>;9:>1>F20(44<>((,-869,1(((())(((-3(8)((-(
@M02143:5:000000000-JT863:1:1101:5432:9010 2:N:0:44
CCTACGGGAGGCTGCAGTGGGGAATATTGGACAATGGGCGGAAGCCTGATCCAGCAACGCCGCGTGAGGGATGACGGCCTTCGGGTTGTAAAGCTCTTTCAGCAGGGACGAACACTGACGGTACCTGCAGAAGAAGCCCCGGCCAACTACGTGCCAGCAGCCGCGGTAATACGTAGGGTCCGAGCGTGGTCCGGAGTTACTGGGCGTAAAGCGCGCGCAGGCGGCGGTGAAAGCATGGCGTGAAAGCCCCAAGCCCAACCTGGGAGGTTCCGATTGCACTCCACCGCCTTAGGGCCAGAGG
+
CCCCCGGGGGGGGGGGFEGGGGGGGGGGGGGGGGGG8FFEGEGGGGGGGF@FGGG?CFGGGDGGGGCC8FFGGGFCFGGCEFF@F?=+?EFGGG<AFGGGGFGFGGCGGDCCFGG99:D@+@FEFGC=8FCCFG7FFGGEDEC7:CFG7DGGGGGGGCFGGGDGDGC8*ACGGCGGEEF8FE=DCGC*1:DGG5:ECGGG9+6;<)1:597CGGGGB>>C9C7:BED))**/9().=)7955-.9),4.,))2453.4B)).4*(5C:*)(()((,).4=),,(.,1))().)22)0(,,(
@M02143:5:000000000-JT863:1:1101:9567:9015 2:N:0:44
CCTACGGGAGGCTGCAGTGGGGAATATTGGGCAATGGGCGCAAGCCTGACCCAGCAATGCCGCGTGGGTGAAGAAGGCCCTCGGGTCGTAAAGCCCTTTCGGCGGGGACGATGGTGACGGTACCTCCAAAGGAAGCACCGGCTAACTACGTGCCAGCAGCCGCGGTAATACGAAGGATGCAAGCGTTATCCGGATTCATTGGGTTTAAAGGGAGCGTAGGTGGCCTTATAAGTCAGTGGTTAAATCTCTTGGCTTCACCCAGAAATTTCCATTTATACATTAGGGCTTTCTTATAAATTCC
+
CCCCCGGGDGGGGGGGGGGGGGEGGGGGG9FGGGGGGGGGGGGGGGGGGGGGGGGGGGGGGGGGGGGGGGGGGDGGFGGGGGGGGGEGGCGGGGEGFGGGGEE@EGGGGDFGCCGFGGGGGGGGFGGGG,F:,@CFGGGGEGGG8FGFDGG>CGGGD7<FFGGCEE*;FGGG5*;:CFCE:C:DEEE3>9?E8C=AFDGG?677CCCEG7CD9ED).753:*9>F49*/:@@BA8:?*8A)1494)6<7)/*43>*/,*774:429F+:)-)1))))6)*0))-(.(7/)-666)*/)6:4
@M02143:5:000000000-JT863:1:1101:17752:9018 2:N:0:44
CCTACGGGGGGCAGCAGTAGGGAATCTTCCGCAATGGACGAAAGTCTGACGGAGCAACGCCGCGTGAGTGATGAAGGCTTTCGGGTCGTAAAACTCTGTTGTTAGGGAAGAACAAGTGCTAGTTGAATAAGCTGGCACCTTGACGGTACCTAACCAGAAAGCCACGGCTAACTACGTGCCAGCAGCCGCGGTAATACGTATGTCCCGAGCGTTATCCGGATTTATTGGGCGTAAAGCGAGCGCAGACGGTTTATTATGTCTGATGTGAAAGCCCGGACCTCAAATCCCGAATGGCCTTGG
+
CCCCCE@CGEGGECFFGGGGGGGGGGGGGGGGGGGGGCFBFEDFGGGGGGGGGGGGGGGGGGGEGG7CFGGDF9>FFGGGGGGGGGGGGGCG<FGFGGGGGAFCFCFFGGGF>FFFGGGGFFFGFFGFGFGGGCFFGGGGG+7F77CGGGGGFGGGG88@FGGGGGGGEGGGCGGEG@FG7?GFGFGGDCDGGEGFCFF6<*<?FGGGD9EDG5DCFFFD(>D4FFFCFFBFF0;2@3),759301:(78:7:2@**-9/969:./+<:<24;21(2(4)98:))4:/)(--((4)04.2
@M02143:5:000000000-JT863:1:1101:19455:9027 2:N:0:44
CCTACGGGCGGCTGCAATTAGGAATCTTGCGCAATGGGGGCAACCCTGACGCAGCGACGCCGCGTGAAGGATGACGGCATTCGTGTCGTAAACTTCTTTTGACAGGGAAGAAACAAATGACGGTACCTGTCGAATAAGCCCCGGCTAACTACGTGCCAGCAGCCGCGGTAATACGTAGGGGGCGAGCGTTGTCCGGAATCATTGGGCGTCAAGCGCGTGTAGGCGGCTCGGTAAGTCTGCTGTGAAAGCCCAGGGCTCAACCCTGGGATGCCGGTGGATACTGTCGATCTCGAGTCCTGCC
+
CCCCCEFCFGCGGGGCGGGFFGFGGGGGGGGGGGGGEFGCFGGGGGGGGGGGCFGFCFCFGEGGGGG@ECFGFEGDGFCGGGGGGGGGGGGGGGGGGGGGABF<FFEFGDDCDFGF7FGCGGCFFEGGGGGGGGGGGGGFGGEGEEEFGG@FEFFGGG7EG>CGGDGDGDC@+?FFCFGCGEEDGGGDGGCEGGGD3D3CCFG?:FC*1):D4C3D>B397>FFD)C<D<5@5094@?F2*)-944)68(7.,207)8FFF?BF.)**2,447(4(-,)/).)6<1()046.)(.79))((
@M02143:5:000000000-JT863:1:1101:10559:9028 2:N:0:44
CCTACGGGGGGCTGCAGTAGGGAATCTTCCGCAATGGACGAAAGTCTGACGGAGCAACGCCGCGTGAGTGATGAAGGCTTTCGGGTCGTAAAACTCTGTTGTTAGGGAAGAACAAGTGCTAGTTGAATAAGCTGGCACCTTGACGGTATCTAACCAGAAAGGGACGGCTAACTACGTGCCAGCAGCCGCGGTAATACGTAGGTGGCAAGCGTTATCCGGAATTATTGGGCGTAAAGCGCGCGCAGGTGGTTTCTTAAGTCTGATGTGAAAGCCCACGGCTCCACCGTGGACGTTCATTGG
+
<CC<CGE7CCGGGGGGGGGGGGFEGGGGGGGGGGGGG9FEFEFGFGGF9FFGGEGGGGGGGGGEFGECGFFGACFGGGGGGGGEEFGGGGGGGGGGGGGGGGGGGGGGGGFCGFGGCGGGGGGF,FFFFG9FGC:F7FGGGDGFEFECGGGEGGGG7C8C6>?>FG5CEEGGGCCEG>FGFCFGCFFGDE:E8:AGGGG6A5<?745CFG*9DEFGFFEDFFGFBF:=5>.7)4>)=<@7>7(.)44>)47>AFF77<FFF9FF4*+3:>2:>0<1(--07(51:04))((-,44)94))
@M02143:5:000000000-JT863:1:1101:14783:9038 2:N:0:44
CCTACGGGTGGCTGCAGTGGTGAATATTGCACAATGGGCGCAAGCCTGATGCAGCGACGCCGCGTGAGGGATGACGCCCTTCGGGTTGTAAACCTCTTTCAGCAGGGACGAAGCGACAGTGACGCTACCTGCAGAAGAAGCGCCGGCTACCTACGCCCCACCACCACCCGTACAACCCCGTGCGCCAGCGATGTCCCCAGTTACTGGCCGCAAACCTCGCGCCGGTGCTTTCTCAAGTCTGATCTCAAAACCCCACACCCCCCCCCGGGGGGTCCATACAAACGCAGCCACCTGAACTCAT
+
CCCCCGFG:@FFCFGGGGCF-CEF<@EF,@,FGFGC<CCC>FFCFFF@A,,CCFF:FFEC@7C=:=,8CF=FC8,=,=@CFEFG+,84B,,@EF,9,?E<5,C?,?+A+8>++>+=++8:3,C:+@CCG,CF,,,D,,,833F<*5**6,?,?2***4B88*6*6,*;**3=:*++***/*27<***/*2/**2<0**2*<<+******/*)):*1)0)1(17)))))1:66*)*-***.*/)**)..7))),()))()))()),)*1)(-(0(().),7*43(((-))(.1?(3)0-55)
@M02143:5:000000000-JT863:1:1101:7145:9054 2:N:0:44
CCTACGGGGGGCTGCAGTCGGGAATCTTGCGCAATGGGCGCAAGCCTGACCGAGCGACGCCGCGTGGGAGATGAAGGCCTTCGGGTTGTAAAGCCCTGTCGAGGGGGAGGAAGCCGCAAGGTTGACCGACCCCTGGAGGAAGCACGGGCTAGGTTCGTGCCAGCAGCCGCGGTAATACGTAGGGGGCGGGCGTTTTCCGGATTCATTGGGCGTAAACCGCTCGCAGGCGGTCGGCCGCGTCTTGCGTCAAGGCCCCCGGCTCACCCGAGGACGGTCGAAGGAAACGCGTCGGCTGCAGGCT
+
CCCCCGGGGGGGGGGGGGGGGEGEADFG??@7F7EFGCFEEGD+DFF,EFDG7>ECC>@FECFB@FGG<F:CGGGGGGGGFFGGGFFCFGGC@CFFC7?,**=FGGF7F8C>>F68:?5E>?CGFF:CCEGGG*AC*;;58E8+;CE5C>E*;C<7C*/;8<0;C@C@2:CC?C*0+0/0+2CDGEED*11:C=*:::D>58*07>>9C**)1:DG*7)5(7)5>@D<5C5.76B()0)-7)1*91(()-?F?BF))4)))47*45*/9(((0--1411)).42:0().,((((())50((
@M02143:5:000000000-JT863:1:1101:9786:9063 2:N:0:44
CCTACGGGTGGCAGCAGTGGGGAATCTTGCGCAATGGGCGAAACCCTGACGCAGCCATGCCGCGTGAATGATGAAGGTCTTCGGATTGTAAAATTCTTTCACCGGGGACGATACTGACGGTATCCGGAGAACATGCCCCTGCTCACCTCGTACCTGCATCCGCGGTACTACGAAAGGGGCTAGCGTTCCTGGGAATTACTGAGTGTTAAGGCGTCGTAGGCGGATATTCAATTCAGGGCGTAAGGCCTGACACCCCACCACCTACTTTTCGTTTTTCCCCTTTTACTGTCTACATAAAGTT
+
CCCCCGEE+@CF,@FEFGGGGGGEGFGGGGGGGGGGGGFGGGG7FGGGFGEFDFG@F,EFGGGEGG,:,CFGGGGGG=FFG9FE,CFGGGGG,,9AFGGECE9=7CFGF7FFC=58,33>:=+,,3++++3,3,>D,8++5,,,8:,@3*@*4F,,@>,5@*>C8*:8,=>7*,*1,**4=C5*//2**+++*2+*;1;+:+++01+++3<4)2))))0/5/).)02*97**9<9)*))().-))3(8>(00)4:954<).()<(0<+26(.?0(((.,)0,)))))*/))))))**..6)
@M02143:5:000000000-JT863:1:1101:6012:9071 2:N:0:44
CCTACGGGTGGCTGCAGTAAGGAATATTGGTCAATGGACGCAAGTCTGAACCAGCCATGCCGCGTGGAGGATGAAGGCCCTCTGGGTTGTAAACTTCTTTTATAGGGGACGAAACCTCTTTTTCTTGAGAGACTGACGGTTCCCTAGGAATAAGCACCGGCTAACTCCGTGCCAGCAGCCGCGGTAATACGGAGGGTGCAAGCGTTATCCGGATTCACTGGGTTTAAAGGGTGCGTAGGCGGGCAGGTAAGTCAGTGGTGAAATCTAAGGGCTTAACTCGGAAACTGCCGTTGATACTATC
+
CCCCC@CGGGGGGDG@FGGGGGGGGCGGGFGGGGGGGGGGGGGGGGGGEFGGGGGGGGGGGGGGGGGFEDEGGGGGCFFCGGGGGGFGGGGGGGGGFGGGGGGGGGGGGDGG=FGGGGGGGGGGFGGDFFGEGGGGGGEFG@FEGCEGGGGGFBFFEFGGEEGFGGGGCEFC:DGG8>DGGGDDEGGGGFCEEDC5?4CFGGGEGDGCCF5CDCCCFF6:@FDEBFGGFCD;;<>BFEE?356>BB6?F>*/-.*:?(9)947FA6++*(((8:2.9427)(4(...97(-3(-)174).4
@M02143:5:000000000-JT863:1:1101:7322:9082 2:N:0:44
CCTACGGGGGGCTGCAGTAGGGAATCTTCCGCAATGGACGAAAGTCTGACGGAGCAACGCCGCGTGAGTGATGAAGGCCTTCGGGTTGTAAAGCTCTTTCGCACGCGACGATGATGACGGTAGCGTGAGAAGAAGCCCCGGCTAACTTCGTGCCAGCAGCCGCGGTAATACGTAGGGCGCAAGCGTTGTCCGGAATTATTGGGCGTAAAGGGCTCGTCGGCGGTTCGGTAAGTCGGATGTGAAAACTCAGGGCTCAACCCTGAGCCGCCATACGATAACGATGTTACATCAGTTCGGT
+
CCCCCGGGGGGGGGGGGGGGFEFGGGGGGGGGGGGGGGGGGGGGGGGGGGGGGGGGGGGGGGGGGGCEGGGGGCGGGGGGGGGGGGGGGGGCFGGGGGGGGGGGEGGGGGGGGFGGGGGGGGGGGGGGGGGCFGGGFGGGGGGGGGGGGGGGGGGGGGGGFEGCDEEEFCCGGGFGGGGDEGGGGEEGGGGGG7CGFFFGGGG4D9DGCFF55*9C>)7DBGGDFFGGFGFFF>FBFFE079)8F:?FF?)46(<690885:;9(0:=D90)880(,,).)(4:))6*/).)66)002
@M02143:5:000000000-JT863:1:1101:14892:9087 2:N:0:44
CCTACGGGCGGCAGCAGTGGGGAATATTGGACAATGGGCGAAAGCCTGATCCAGCCATGCCGCGTGTGTGAAGAAGGCCTTTTGGTTGTAAAGCACTTTAAGCTAGGAGGAGGCTACCGAGATTAATACTCTTGGATAGTGGACGTTACTCGCAGAATAAGCACCGGCTAACTCTGTGCCAGCAGCCGCGGTAATACAGAGGGTGCGAGCGTTAATCGGATTTACTGGGCGTAAAGCGTGCGGCGGCCGCTTTTTAAGTCTTATGAGAAATCCCTGAACTTAACTTACGAAATTCATTCCT
+
CCCCCGGDGCGGE:C8EF@A<@EFGGGGGDGGGFG9EFFG7FEGFGGGGFGFGGGGGGGGCEFCGGGGGGGGGGGGCEEFGGGFC<BBFGFGGGFFGDGFA<E,CFDGAF@F>CDFFBFGCGGGGEFE=FFGGA9F:F@F98D,>CF@CCFDE7CEFGFF9FDC7:CEECC7DFDCG9C?76588@F)=:>>ECFGG::>CCC3398:73>9DD<>@))70>=F=6*94<)))().9))-5)())(((027.8)99)-1**)1:)1+<78))0)5).2488))))68*0(.-14:464<2)
@M02143:5:000000000-JT863:1:1101:23960:9106 2:N:0:44
CCTACGGGAGGCTGCAGTGGGGAATTGTTCGCAATGGGCGCAACCCTGACGACGCAACGCCGCGTGGAGGATGAAGGTCTTCGGATTGTAAACTCCTGTTGCCCGGGACGATAAGCCTCGACCTAACACGTCGAGGCCTGACGGTACCGAGTGAGGAAGCCCCGGCTAACCCTGTGCCAGCAGCCGCGGTAATACCGCGGGGGCAAGCGTTGTTCGGAATTACTGGGCGTAAAGGACGCGTAGGCGGCCTGCTCAGTCGAACGTGAAATCTCTGAGCACAACCCAGGAACAGCGTCCCAT
+
CCCCCGGG,FGGGGGGGGGGGGGGGA,CEDCFDGGGGGGGGEG+EEGGGC66CFG+FCEGGGGGGGC,,BBFGGAFG<FGG<FF+BFGGGFG95CFGGGG<E,BFFFCFGG7FGAA,,:F@:C+3@FD<+@73<FC*@>F,8:<>>ECE7F**,6C,=CGGFGGGGDG6>*/<90+12;+3*=D@*5>:=57?FC+9)9)2?E@17CFCGCG/*?D:B353*08*91>5DE83<B(<55377(.04(3)8F)4)0*1455>?FF?@>0:9)59A))(.()0:,380(.),(.,,837().
@M02143:5:000000000-JT863:1:1101:5826:9135 2:N:0:44
CCTACGGGAGGCTGCAGTGGGGAATCTTGCGCAATGGGCGAAAGCCTGACGCAGCAACGCCGCGTGGGGGATGAAGGCCTTCGGGTTGTAAACCCCTTTCAGCAGGAACGAATCTGACGGTACCTGCAGAAGAAGCACCGGCCAACTACGTGCCAGCAGCCGCGGTAATACGTAGGGTGCAAGCGTTGTCCGGAATTATTGGGCGTAAAGAGCTCGTAGGCGGTCTGTCGCGTCGGCTGTAAAAACTCGGGGCTCAACCCCGAGCCTGCAGTCGATACGGGCAGAACAGACTGCGGCACGG
+
CCCCCGGGG7FGGGGGGGGGGGGGGGGGGGGGGGGGGGGGGGDGGGGFGGGGGGGGGGGGGGGGGGGGGGGGGGGGFGGGGGFGGFGGGFGGGGGGGGGGGCGGGGGFGGGGGGGGGGGGGGGGGGGGGBCGGGFF,DFGGGGGGGFGGGCBFGFGGGFGGGGCGGEGGGGGFGGGDFGGFGGGGEEGG?CEGD=56C*CF65@DCDEC>?4CF*/.7>3<D3@>@CD=*7<54>(8)5,**.9/8:?3-<5((57*34>B0>/(;***.,)<4((,(-))-7(,((0).())(()),((-
@M02143:5:000000000-JT863:1:1101:20670:9140 2:N:0:44
CCTACGGGGGGCTGCAGTGGGGAATATTGCGCAATGGGCGAAAGCCTGACGCAGCGACGCCGCGTGTGGGATGACGGCCTTCGGGTTGTAAACCACTGTCGGGAGGGACGAATGCCCCGCAAGGGGAGTGACGGTACCTCCAAAGGAAGCACCGGCTAACTCCGTGCCAGCAGCCGCGGTAATACGGAGGGTGCAAGCGTTGTCCGGAATTATTGGGCGTACAGAGCTCGTAGGCGGTTCGTCGCGTCGGCTATGAAAACCCGGAGCTCAACTCCGGGCCTGCATTCCATACGTGCGGACC
+
CCCCCGGEGGGGGGGGGGGGGGGGGGGGGGGGGGGGGGGGGGGGGGGGGGGGGGGGGGGGGGGGGGGGGGGGGGGGGGGGGGGGEGGGGGGFGGGGGGFGGGCGGGG*=FGGFGGGFGGGGGGFEGCGGFGGGGGCEGCFGGCFGFFGGGGGGGEGGGGGCGGGG>CFGGGGF8CEDEGGGGGDGGGGGGGGEGGFCFGD5:CBCDD51>EGFGFGFF@D>)987FG:?DDFF?F0507:B><5@999>053()1**.8.8:@33>***.,,0.,((,-))((()).**62:(,(0)4,3(
@M02143:5:000000000-JT863:1:1101:13760:9140 2:N:0:44
CCTACGGGGGGCTGCAGTGGGGAATATTGGACAATGGGGGCAACCCTGATCCAGCCATGCCGCGTGAGTGATGAAGGCCTTCGGGTTGTAAAGCTCTTTCGTCCGGGACGATAATGACGGTACCGGAAGAAGAAGCCCCGGCTAACTTCGTGCCAGCAGCCGCGGTAATACGACGGGGGCTAGCGTTGTTCGGAATCACTGGGCGTAAAGGGCGCGTAGGCGGCTTCGCAAGTCGGGGGTGAAAGCCTGTGGCTCCACCAACGAATTACCCTCGTTACTGCAGTCACTACACACCGAAGC
+
CCCCCGGGDEGGGGGFGGGGGGGGGGGGGGGGGGGGGGGG@FGGGGGGGGGGGGGGGG8FGGGGGGGGDGGGGGGGGGGGG,DFGGGGGGGG9FFGGGGCGGG>CG<F7CGGG793<CBEEFG@*1*=<+2,,,?7<:F*CC8;869@FEF8>5<@5C8>FCC*:C5=CEFCF*:85>8*1*/9*;ED*:D*8*:>4FC7:F=>3)7:5CG*7*75).)1)))775*/)1..94<6@)547:?*7(:(.6)70(9*/.>)<6)92)*<*)())((-4()*/)(.())*0()8)-(<0-((
@M02143:5:000000000-JT863:1:1101:17581:9159 2:N:0:44
CCTACGGGCGGCTGCAGTGGGGAATCTTGGACAATGGGCGCAAGCCTGATCCAGCGACGCCGCGTGGGTGATGAAGGCCTTCGGGTTGTAAACCGCTGTCGTAGGGGAGGAAGGTCCTGTGAAGAACAGGGCTTGACCGATCCTAGGAGGAAGGGCCGGCTAATCTCGTTCCAGCAGCCGCGGTAATACGAGAGGCCCAAACGTTATTCGGAATTACTGGGCTTAAAGAGTCCGTAGGCGGCGCAGCAAGTGGGGTGTGAAATCCCTCGGCCTAACCGAGGAATTGCCCTCACAACTCCTT
+
CCCCCGGGGGGGGGGGGGGGGGGGGGGGGGGGGGGGFGGGGGGDGGGGFGGGGGGGGGEGG@FEGGGEGGDGGGDFEFGGGGGGGGGGGG9FFGGGGGGGGFCGGGGGGGEGFGGACGFFGGGFG@CFGGGGGGG7CEGEGGGG?;:EGGGCF78EGEGG*=??FFGGF*;;?9CC*=5?*7EGE=C7:C37=75E<<*9=CG4F4<GGGDDDGGDF?FC?G55?FD7=*9BFF7153997@4<BF(,.,**4,7>>6;*9.9:86+0/21<>?:44-7576.,:)-16(82(,<E/57))
@M02143:5:000000000-JT863:1:1101:12689:9163 2:N:0:44
CCTACGGGAGGCTGCAGTGGGGAATTGTTCGCAATGGGCGCAAGCCTGACGAAGCAACGCCGCGTGGAGGATGAAGGTCTTCGGATTGTAAACCCCTGTTGCCCGGGACGAAAAGATTCAACCTAAAACGACGAAGACTTACGGTCCCGGAAGAGCAAGCCCCGCGCAACGCTGAGGCAGCAGGCGCGGGCATACAGCGTGGGAAAGCGTTGTTCGGATTTACTCGGCGTAGAGGTCGCGTGGGCGGACAACACACCCGAACAGCAAATACCTGGCCGATACACATGACCGACGTCCGAC
+
C<@CC7,8@C7FGFCCCGGGGCEECF,F,,,CFG7FFD<6FEGGGGGGG,,,6BFE@FGGGG:@F++8CFGFG8CE,9?EE<DC4BCFEE?@F,44+9B,,9,,+>:@FG+C:C8+,8D9,>=,@@,C,@+>:3@>+,@,79C*4*@,*****2,,,2>==*=E:**?*:**;182*==*3:0*22:)72>*0<6<**975/*)0*9*9*21*/*93))15>C**)195)8072)))7)4.)())((()-0..(87)(08>9)*.8AF*.44*-(.4(-)0,6)5))/).((,(,0)((,
@M02143:5:000000000-JT863:1:1101:23746:9165 2:N:0:44
CCTACGGGGGGCTGCAGTCGGGAATTTTGCTCAATGGGCGCAAGCCTGATCCAGCGACGCCGCGTGGGTGACGAAGGCCTTCGGGTTGTAAAGCCCTTTTCCCGGGGACGATGGTGACGGTACCCGGGGAATAAGCACCGGCTAACTCCGTGCCAGCAGCCGCGGTAAGACGGAGGGTGCTAGCGTTGTTCGGAATCACTGGGCGTAAAGAGCTTGTAGGCGGTTTGTCGCGTCTGCTGTGCAATTTCGGGGCTCAACCCCGAACTTGCAGTGGGTACGTGCAGCTAACAGTGTGGTAGGG
+
CCCCCGGGG>FGGGGFGGGGGGGGGGGGFFGGGGGFGGGGGGGGGGGGGGGGGGGGGGGGGGGGGGEEGG7FFEGGGGGGGGGGGFFGGGGGGGFGGGGGGGGGGGGDDGGGG>FGGGGGGGGGGGGDCGGGFGFGGGGGGGCEFFGCEEFFGGCEFGGCGGGGDED:?@6ACEGGGGGEGC?FGGGGGGGGGDCFFGGGGGGF5CDCF79>47>5<=4*4<57:BGFFGF@B953=F?:/*-*9<A)7;)534>*7,.)5(.)-50+*5<)9((44)4.<<1)),-1).8:).5)).)((
@M02143:5:000000000-JT863:1:1101:23901:9168 2:N:0:44
CCTACGGGTGGCTGCAGTGGGGAATATTGCATAACCGGCGAAAGCCTGCTGCAGCGACGCCGCGTGAGGGATGACGGCCTTCGGGTTGTAAACCTCTTTCAGTAGGGAAGAAGCGAAAGTGACGGTACCTGCAGAAGAAGCGCCGGCTAACTACGTGCCAGCAGCCGCGGTAATACGTAGGGCGCAAGCGTTGTCCGGCACTATTGGGCGTAAAGAGCTCGTAGGCGGCTTGTCACGTCGGCTGTGAAACCCCGGGGCTTAACCCCGTGTCCGCAATACATAACGTCTACTCCAAAGTAGT
+
CCCCCGGGGGGGGGGGGGGG9FEC<FFG,,C6E,,,+68+7@++6:<,,9EEEGFG+6+C:+>+48,CC7F,495B:+C+,CFC+?FEGGGGGGGGGDGDE9B,5,>8F@33,BEGG:+,:C=+@CF@FFA7BCBFFFEAC5CC8*>>C7FCB@>,,:C9>EBE82?EC=EE8+;9:CC8E*;CGD=CC5*:?EF+95))*23**2679CC)1*2C5:**4><77F93>337)-/400)(0),004266)))-(57)())0)*:3>5*14:).4(((-)**)-(((-0..)).)(*)))))
@M02143:5:000000000-JT863:1:1101:4784:9198 2:N:0:44
CCTACGGGAGGCTGCAGTGGGGAATATTGCACAATGGGCGCAAGCCTGATGCAGCGACGCCGCGTGAGGGATGACGGCCTTCGGGTTGTAAACCTCTTTCGGTAGGGAAGAAGCCGTAAGTTGACGGTACCTGCAGACGAAGCGCCGGCTAACTACGTGACAGCAGCCGCGGTCATACGAAGGGTGCGAGCGTTACTCAGACTTACTGGGCGTAAAGGGCGCGTAGGTGGTTAGATAAGATGAAAGTGACAACCCCGGGCTCAACCAGGGAACTGCATCCAAAACTAGATAACAATAGTA
+
CCCCCGGF7FCFGGGGGG?-CFDFF9FG,@<FF8FFGGGGGGD:FEFF8CEAEEG@@@:6@FGDCGFG8CCG>CAFG@==EEGGCF@+B,EF9AEFFCF<++84CF7<AC,A,,36CC@G,A,,,83@<FFGF,>FF,::B+@FC*8**BFG,7?,16,,=;,,6EC8***2:*/B99***2*9=5=)/*)1*2:**:*7:+09D7FF4/:C7:*97*)12)105)<*/C5)*(*)/1*)*/5/*).-7)9@((79)-)07(9>()**7:4())).44:)9:2(23)**))))-)*1).6
@M02143:5:000000000-JT863:1:1101:18521:9231 2:N:0:44
CCTACGGGTGGCTGCAGCAAGGAATTTTCCGCAATGGGCGCAAGCCTGACGGAGCAACGCCGCGTGCGGGATGACGCTTTTCGGAGTGTAAACCGCTGTTCATGGGGACGAAGCACTGACGGTACCCATGGAGGAAGGCCCGGCTAACTACGTGCCAGCAGCCGCGGTAATACGTAGGGGCCGCGCGTTGTCCGGAGGTACTGGGCGTAAAGCGCGCGCAGGCGGCCGTGCGCGCCCGACGTGAAAGCCCCCGGCCCAACCCGGGAGGGTCGTCGGCGCCCGCCCGGCTTGACGCCCGACC
+
CCCCCFGGGEGGGGGGGGGFFGGGGGGGGGGGGGGGGGGGGGGDGGGGGFFGGGGGGGGGEGGGGGGGGGDGGCGGGGCGGGGGGGGGGGGGGGGGGGGGGGDGGFGGDGGGGGGFCFFF7C:F:EFFGGFGGGG@FFGGD3@FCCDDBFGGC:EFBCF?CFGDGGD8B8>@GF<BCCECC=E)CE=CE=5+<CG59CDCFC7457D*)9**:5<)7@5D1CG:>:<C5)05)4>4<5<00)(006)4F?)5(15C@1:>)4:7(0//3(.(0-((((().(((4(-8)4(.)4(7)((,(
@M02143:5:000000000-JT863:1:1101:15631:9234 2:N:0:44
CCTACGGGAGGCTGCAGTGGGGAATCTTGCGCAATGGGCGGAAGCCTGACGCAGCAACGCCGCGTGAGGGATGACGGCCTTCGGGTTGTAAACCTCTTTCGCGATCGACGAAGGTCCATCTTGTGGTGGGCTGACGGTAGGTCGAGAAGAAGCACCGGCCAACTACGTGCCAGCAGCCGCGGTAATACGTAGGGTGCAAGCGTTGTCCGGAATTATTGGTCGTAAAGAGCTCGTAGGCGGATCGTCGCGTCGACTCTGAAAACCCGTAGCTCAACCCCGTGCCTCACGTCACAACGGGCGC
+
CCCCCGGGGGGGGGGGGGGGFGGGGGGGFFGGGGGGGGGGGGGGGGGGGGGGGFGGGGGGDGGDGB7F8FGFGFGGGGGGGGDGGFGEGGCFFGGGGGGGDDFG:FE7FGG7FDGGCGEFGGAFGGGCDGFGCFGGGGGGGGGGDEGGCFGGGGGGEEGGGGGFGGGGCEFF6FGFGGEEGDGG=GGGGGFGGGGGGFG7E=5>79CFGGC3FGGFF?62)19;47*:)79?>>@6)054).487:24.-85(47*9)9=?25C?B*:1,)-9<,(((,)0--))(.))((-))-))(((-
@M02143:5:000000000-JT863:1:1101:22336:9239 2:N:0:44
CCTACGGGAGGCTGCAGTGGGGAATCTTGCGCAATGGGCGAAAGCCTGACGCAGCCATGCCGCGTGAATGATGAAGGTCTTAGGATTGTAAAATTCTTTCACCGGGGACGATAATGACGGTACCCGGAGAAGAAGCCCCGGCTAACTTCGTGCCAGCAGCCGCGGTAATACGAAGGGGGCTAGCGTTGCTCGGAATTACTGGGCGTAAAGGGAGCGGAGGCGGACATTTAAGTCAGGGGTGAAATTCCCGAGCCCAAACTGGGGGCTGCGCTTGATAATGGTGAGCTTTAATGCGGGT
+
CCCCCEGECEC;@FCFGGGGGGGGDEFDGGGDGDGFDGGEEEFEFFGGCF7FEGGFGGFGGEGGGGCCFFGGGGGGGGGGGGGG9EFFGGDFGGGGGGGCCFFFCGDDGG>FDGCEFGGDGGGG,>7F+>FD<FFGDFFDGGCCGGGGGGGFDFGGGGGGGGGGGGD*?7EEFFECE5=C=5*2:A5/7?>:CE5=FGC*CF5FGCGG3*37DGGG)78C<G53)8D76??FFFBA@>)4:5)7994<F:)7(()*7(5*1(0)375E3(-(0,8)---*0.-.((.0*.))).())(
@M02143:5:000000000-JT863:1:1101:19824:9265 2:N:0:44
CCTACGGGTGGCTGCAGTGGGGAATCTTGCGCAATGGCCTAACGGCTGACGCAGCGACGCCGCGTGCGGGAGGAAGGCCTTCGGGTCGTAAACCGCTGTCGGGAGGGAAGAAGCTCCCCGGGAGGCAATGCCCGGGGGTTGACGGTCCCCCCAAAGGAAGAACCGGCTAACTCCGTGCCAGCAGCCGCGGTAATACGGATGGTGCGAGCGGTGTTCGGAATTATTGGGCGTAAAGCGCACGGCGGCGGCTTTCACAGTCATTGGGAGAAATACCGGGGATCAACACCGTCCCTGCCCACG
+
CBCCCGCCFGGGGGGGGFGGGCCCC<<@FF@FFGGFGFGFFEFEEGGGGG:@+@@:CCGGGB>B>+BFE+8@+CD8@CEFFGGDFFECFGGGFFFEFEFFG=+@=FF+,@D,8B<,@:FC<7*>CFGFC9<CFEFDGDFDCGG@@B*:C**:CCFFC>C:0+*;**:C58<++2**;CC7<*:9;85CC51:8ACGFD**2*+1*995CC*><*9*..)14*2**/*95C)))2*)753(0)(0.(((.2.)))*26)***)1*()2:93))*,((-(()...(,(-).((-5)2.<01(
@M02143:5:000000000-JT863:1:1101:15816:9280 2:N:0:44
CCTACGGGTGGCTGCAGTCGGGAATTTTGCGCAATGGACGAAAGTCTGACGCAGCAACGCCGCGTGAGGGATGACGGCCTTCGGGTTGTAAACCTCTTTTGTCAGGGACGATAATGACGGTACCTGAGGAAGAAGCCACGGCTAACTACGTGCCAGCAGCCGCGGTAATACGTAGGTGGCAAGCGTTGTCCGGATTTACTGGGCGTAAAGGGCGCGCAGGCGGCCCCTTGCGTCGGCTGTGAAAGCCCGGGGCTCCACCCCGGAACGGCATCCGATACGGGGAGGCACGAGACCTCGAGCC
+
CCCCCGGGGGGGGGGFGGGGEGEGGGGGGGGGGEGEGFGGEGGGGGGGGGGGGGGGGGGGGDEGGGGGGGGFGGGGGGGGGGGGGGGGGGGDGGGGGGGGGGGGFGG=DFFFDGGGGGGGGGEDCGFGGGGGGGGGG,>FEGGGGGGGGEGGGGGGGGGGGGGGGGGGGFFG6CGGFGDGGCGGGCG<CEFEGDGEGGGCG+A>CDGC<7CCDEGDD>3),9DD)7<CF:F))-.-).736*6=FB?15(7521)*/(75:>ED9DC*)((5986((,(85,(((--0)-((,()).((((
@M02143:5:000000000-JT863:1:1101:8817:9282 2:N:0:44
CCTACGGGTGGCTGCAGTGGGGAATATTGCGCAATGGGCGGAAGCCTGACGCAGCGACGCCGCGTGGGGGATGACGGCCTTCGGGTGGTAAACCTCTTTCAGCAGGGACGAAGCGCAAGTGACGGTACCTGCAGCAGAAGGACCGGCCAACTACGTGCCAGCAGCCGCGGTAAGACGTAGGGCGCGAGCGTTGTCCGGATTTATTGGGCGTAAAGAGCTCGTAGGCGGCTTGTCGCGTCGATCGCGAAAACCAGTGGCTCAACTACGGGCTAGCGGTCCATACGAGCAGGCCTGCATTCGG
+
CCCCCGGGGGGG?;,CF,FFGD@@EFF9F,@@FE@DGGGEGE:+C,CEEF@,+8@@FCFBGGGD7FG7+++BCF?@EC:FGAF>FF+@>DGCFFG8DGGFFFGDFGDGGGGGG>G*@F<3?@FFGGGGGGGFGG,=FCFGGGGDGGGG>BCFGGGGFGGGGGGGCFEGGGGGGCGFDEC5/:CGGGGGGEDCGG?FCDD*:AEFF*7=CD5DGF7DF:492C>>EFCC>DFB5<@:>))(004<),(4>4;>(,72<?>F=<5C295*)4((),,-(((1*)..-(-7)(((.,()1).)(
@M02143:5:000000000-JT863:1:1101:18464:9311 2:N:0:44
CCTACGGGAGGCTGCAGTGGGGAATATTCGGCAATGGGCGCAAGCCTGATGCAGCGCCGCCGCGTGAGGGCTGACGGCCTTCGGGTTGTAAACCTCTTTCAGTAGGGAAGCAGCGAGAGTGACGGTACCTGGAGAAGAAGCGCCGGCTAACTACGTGCCAGCAGCTGCGGTAACACGTATGGCGCAGGCGTTAGCCGGAATTAGTAGGAGTACAGATCTCGTAGGCGGGTTTTCGCGACTGCCCTGAAGGTACGGGGCTAAAGCCCGGGGAGGCGCTAGGTACAGGCAACCAAGAAGTCG
+
CCCCCGGD,C+F@FGGGC,C<FB,CFF,,;,@++C,C,,+@+@@<C@@6@F9F98++6C:@>F+8+CF<C,C@<E7FCF:==C7FGCEB,,5,BFCEG,,C9B,<,C,=F,:,3++++3:C<B+++@+,3,,8,3,<5,8@+53538*>@D9>>CFC71,?82,=,>,1=?5*+++=C0<8FFG8**1*595:*:675)9/+<)0*0<*2*9:+CG*)*2219::41>)17))).(.5>()03)04()*,)*--7)06).))**.)/:)(,()4(--,,)1-)-)(-))(441(()))),
@M02143:5:000000000-JT863:1:1101:18577:9338 2:N:0:44
CCTACGGGAGGCTGCAGGATTAGATACCCGGGTAGTC
+
CCCCCGGGGGGGGGGGGGGGGGGGGGGGGGGGGGGGG
@M02143:5:000000000-JT863:1:1101:9839:9345 2:N:0:44
CCTACGGGGGGCAGCAGTGGGGAATATTGGACAATGGGCGAAAGCCTGATCCAGCCATGCCGCGTGGGTGATGAAGGCCTTAGGGTTGTAAAGCCCTTTCGGCGGGGACGAAGCGGAAGTGACGGTACCTGCAGAAGAAGCACCGGCCAACTACGTGCCAGCAGCCGCGGTAATACGTAGGGTGCAAGCGTTGTCCGGAATTATTGGGCGTAAAGAGCTCGTAGGCGGTTTGTTGCGTCGCCTGTGAAATCCCGAGGCACAACCCCGGGTCTGCACTCGATAAGAGCAACCTATCGCGTTT
+
CCCCCEGEGDGGDGGGGGGGFGGGGFGGG?DGGGGFFGGGEEEEGGGGGGGGGGGGGGGGGGGGGGGGGGGGGGGGGGGGGGGGGGGGGG;AEGGGFFGGGGGGGGGEGGCF>CG5EGGC@:FGGCEEGGGGGGG6:?FGGGGGGGGGG8EDFGGGFFGGGGGCFFGGGDGG5900;CFGGGGGGG7CC5D=CE9EC7>DG?EF*:7=<5=DGGCF@@4C(/95<F35)9>@5<:<B@50)0,0*,46@:6):<@5)()7<:>73)*>C(,()4)(-(()).().,.97(.(.))0)(---
@M02143:5:000000000-JT863:1:1101:25710:9366 2:N:0:44
CCTACGGGTGGCTGCAGTGGGGAATATTGCGCAATGGGGGCAACCCTGATCCAGCAATGCCGCGTGAGTGATGAAGGCCTTAGGGTTGTAAAGCTCTTTCTGCGGGAAGAAGGCCGGGGCGACCCGGCTTGACGGTACCGCCGGAAGAAGGACCGGCTAACTACGTGCCAGCAGCCGCGGTAATACGTAGGGTCCGAGCGTTGTCCGGAGTTACTGGGCGTAAAGCGCGCGCAGGCGGCGGTGTTGGCCCGGCGTGAAAGCCCCCGGCTCAACCGGGGAAGGTCGTCCGGCACCGCACCGC
+
CCCCCGGGGGGGGGGCGGGGGGGGGGGGGGGGGGGGGGGGGGGGGGGGEFGGGDFGFGGGGGGGGGCGGGGGGGGGGGGGG9AFGGFGGGGGGGGGFGGGGGGGGGGGGFCCFGGDCEGGGGGGEGGGGGCGGGGGGGG7CEFGG*C7C8FFFGGGG7CFGG+8CGGGG7@EC**AEEGGGGCFCGGG?53=E6FED<37>CCBFFGG*11>DF7D45>D93D)6*777)..)(70)8)(77()71::FFDE0(.1),*9).)*4)*29(.5080(((()704467()),(-(--7)4;9>
@M02143:5:000000000-JT863:1:1101:27260:9415 2:N:0:44
CCTACGGGAGGCTGAAGTGGGGAATATTGGACAATGGGCGAAAGCCTGATCCAGCAATGCCGCGTGAGTGATGAAGGCCTTAGGGTTGTAAAGCTCTTTTACCCGGGATGATAATGACAGTACCGGGAGAATAAGCTCCGGCTAACTCCGTGCCAGCAGCCGCGGTAATACAGAGGGTGCAAGCGTTGCTCGGAATCATTGGGCGTAAAGGGTAGGTAGGTGGTCTCATTTGTCTGGGGGAAAAGCCTTGGGCTTAACCCAAGAAGTGCCACAGAAACGTTTATACTCATATTATGCCAA
+
C8CCCEEGGGGGGG,CFFFGGGGGGCGGGGGGGEGGGGGGGGGEFGGGGGGGGGGGGGGGDFGGGGDGGFGFGGGGGGGFG9<F<FFC=FFAFFGGG,EGAEGGGGGCCFGGGFGGGGGFGGGGCEGEGEEGGGFG9FGGGGGGGGGGGEFGD7;EFFFFFEDCDEEE,@ECF9:8?EGGG,<DECGGG0;EC:EFGGFFFGCFGC)=F7EDGG<3A68FECGBF4:>67@6B>FA545()),)).(,7)/7(1>0=>*>;8503:<9:6)5>6(834100,3)64)9*)-)-)./*)),
@M02143:5:000000000-JT863:1:1101:5370:9430 2:N:0:44
CCTACGGGAGGCTGCAGTGGGGAATATTGCACAATGGGCGGAAGCCTGATGCAGCGACGCCGCGTGAGGGATGACGGCCTTCGGGTTGTAAACCTCTTTCAGCAGGGACGAAGGGTGACTGACGGTACCTGCAGAAGAAGCGCCGGCCAACTACGTGCCAGCAGCCGCGGTAATACGTAGGGGGCGAGCGTTGTCCGGAATTATTGGGCGTAAAGAGCGTGTAGGCGGTTCGGTAAGTATGCCGTGAAAACCCAGGACTCAACCCTGGGCGTGAGGTTGAAACTTACCGGCAAGAGGGTCT
+
CCCCCEDFC7:FGGGEGGGGFGEGGFGGEFEGGGGGGGGG>6CCFGGGGGGGFGGGGGGGGEGGBFGGD@CFGGFG7FGGGGGGGGGDCEFGGGFFGGFGGCGGGGG+<FEGG>EEFGCGFGGGGGGEGGFGCFGCEEF@F7FGGGGC@8@GGGGGGGGGGGCCCFCEEDEEGGFFF?F*=EE35:*9CECEEEGGGC>CG?F6>CC575*)1:C7>?B>?CFFFFCG3>353,0(96*)=635)(--9))031:9)())047*40**9824),((.((00))6)))0)(,(-4(.)--((
@M02143:5:000000000-JT863:1:1101:5059:9431 2:N:0:44
CCTACGGGCGGCTGCAGTGGGGAATCTTGCGCAATGGGCGAAAGCCTGACGCAGCCATGCCGCGTGAATGATGAAGGTCTTAGGATTGTAAAATTCTTTCACCGGGGACGATAATGACGGTACCCGGAGAAGAAGCCCCGGCTAACTTCGTGCCAGCAGCCGCGGTAATACGAAGGGGGCTAGCGTTGCTCGGAATTACTGGGCGTAAAGGGAGCGTAGGCGGACATTTAAGTCAGGGGTGCAATCCCGGGGCTCAACCTCGGAATTGCCTTTGATACTGGGTGTATTGAGTATTAGAGAC
+
CCCCCGDGGGGGGGGGGGCGGGGGGGGGGGEGGFEGGFFGGDEEGGGGGGGGGGGGGGGGGGGGGGDDGGGFGFGGGGGGGFGFDGGGGFGGGGGGGGGGGGGGGGGGGGGGGGGGGGGGEGGGGGGGEGGGGGGGGC@FBEEEGGFFGGGFEFGGGGCFGDDGGG58FGFF=FEGGGGGG=EGGGGGG?FDGC7CF*>:9EDFG<CCCG?5FEDGFFBD?CC@EDFG?F6?F2@>FF5-))./9?0:5135763663::F65/()+3:>4)*6466<48)(.(().1*.).6))/*.).(
@M02143:5:000000000-JT863:1:1101:24838:9435 2:N:0:44
CCTACGGGTGGCTGCAGTGGGGAATATTGGACAATGGGCGCAAGCCTGATCCAGCCATGCCGCGTGAGTGATGAAGGCCTTAGGGTTGTAAAGCTCTTTCGTCCGGGATGATAATGACAGTACCGGGAGAATAAGCTCCGGCTAACTCCGTGCCAGCAGCCGCGGTAATACGGAGGGAGCTAGCGTTGTTCGGAATCACTGGGCGGAAAGGGCGCGTAGGCGGCTTTATAAGTCGGGGGTGAAAGCCTGTGGCTCAACCCCAGCATTGCCTTCGATACTGTAGACATTG
+
CCCCCGGGGGGGGGGGGEGGGGGGGGGGGGGGGGGGGGGGGGGGGGGGGGFGGGGGGGGGGGGGGGGGGGCDGGGGGGGGGGGGGGGGCFGGCFEGGGGGGGGGCCGEGGGGGGGFGGGGGGGGDGGGGEGGGGGGFGGDGGGGGGFFGDGFGGGDGGGFFDGGDGDCFFCFDEEDGE5CCFGGGEEGEFGGCE**;CFGGGC8))/:DFGG3CD<087387>:7)20=FF47)805:<>E)4==:77FBFFF(/9=()).(0*.*9+2544914A19>09)-6)).79
@M02143:5:000000000-JT863:1:1101:26669:9449 2:N:0:44
CCTACGGGGGGCTGCAGTGGGGAATCTTGCGCAATGCGCGAAAGCGTGACGCAGCAACGCCGCGTGGGGGAAGAAGGCCTTCGGGTTGTAAACCTCTTTCAGGAGGGACGAAGCTACTCGGGTTAATAGCCCAGAGGGTGACGGTACCTCCAGAAGAAGCCCCGGCTAACTACGTGCCCGCAGCCGCGGTAATACGGAGGGTGCAAGCGTTGTCCGGACTTATTGGGCGTAACGAGCTCGTAGGCGGCTATTCACGTCGGATTTTAAAGCACAAGGCTCAACCTTACTAGGCCATTCGCTC
+
CCCCCGDGGEGGGCFEGFGGGGGGGGGGFGCFGGEDGGGDFEF:FFFEGGDGGGGFGGGGGEGGGDGGDDG>G8CCFFGGGGFDEFGGGFFGGGGGGGGGGC<@FGGCFGGCCEGCFGF>EGFC5<CGGGCGFG*@C5E>CFDGGCC?9ECC+<8EE++<FDEGD>C8CEG?F*;6FG6*:E53@EGDGG:EG7F5<D3CCCE>4FFGGGGDCC7*>3)9<*:=*07>5DFF)-5275@27B:)6((45,==>>B773>:)()0)9++2.(4>(,.3(497?::2)(1/).4,48664(2(
@M02143:5:000000000-JT863:1:1101:26139:9464 2:N:0:44
CCTACGGGAGGCTGCAGTTTCCAGGATTAGATACCCCTGTAGTC
+
CCCCCGGGGGGGGGGGGGGGGGGGGGGGGGGGGGGGGGGGGGGG
@M02143:5:000000000-JT863:1:1101:17333:9473 2:N:0:44
CCTACGGGGGGCTGCAGCAAGGAATCTTCCGCAATGGGGGCAACCCTGACGGAGCAACGCCGCGTGGGTGATGACGCCCTTCGGGGTGTAAACCCCTTTTATTCGGGAAGAAAATCTGACGGTACCGGAGGAAGACTCACCGGCTAACTCCGTGCAAGCAGCCGCGGTAATACGTAGGTCGCCAGCGTTGTCCGGCTTTACTGGGCGTACCGAGCCCGAATGTCGTCGGTCAAATCGCGTGGCAAATCCCCCGACCACAACATGGAATAACCACCGTAATACATCACCCCCAAGGCCTGTC
+
CCCCCGGGEEGGGGGGG,4-CFGGGGGGGGGGGGGGGF=@=FGGCGGGGFGGCFGEFGDGGGGGGG7F<FCFGFEF:@FGGGGG7*>FFF9FFF7FG8F9C@,?CFGC*CBF,?>,,,28:*11<,1*/:*;C6**++2<***:8*<<90+*//2*2+*;@CF*:C*1:C++2*3+*/32?E*****1***+027*1/>>3++9**)/1)***/5))8)/(0**)0*)./0)6)/5:.7,))-07())0)0.,(.))(00)()2()++*.,8*(43((()1).)).)).-(3-((0).())
@M02143:5:000000000-JT863:1:1101:6620:9476 2:N:0:44
CCTACGGGTGGCTGCAGTGGGGAATCTTGCGCAATGGTCGAAAGACTGACGCAGCGACGCCGCGTGTGGGAGGACGCCTTTCGGGGTGTAAACCACTGTTGCCCGGGACGAATCGCGCCATTGGTGGCGCTTGACGGTACCGGGTGAGGAAGCACCGGCTCACTCCGTGCCAGCAGCCGCGGTAATACGTAGGTCCCGAGCGTTGTCCGGATTTATTGGGCGTAAAGGGCGCGCAGGCGGCTCATTTTGTCAGGCCTGAAAGCCCCGGGCTTAACCTGAGGACTGCGCTTGATACTACGGG
+
CCCCCGGGGGGGGGGCGGGGGGGGGGGGFGGGDGGGFGGGGGGGGGGGGGGGCFGEEGGGGGGGGGGGGGFGGGGGGGGGGGGGG>FGGGGGGGGGGGGGGGFGGGGGGGGGGGFFFCFEGGCGGFGGGGDGFFGGGGFDFGGGEFFFGGGGG7FGE:EG7CEEFFEGGDFC?E?FGGDGG5>3=FFGG<DGG<?CGGGDGGEDG<CFG:*9*<CFFF45159B)8::@3:7>>B;:BB;B),/99547:F?)2)*0(5<?4?F0.*/)3((069A6(.)).,5(((003-(6248*4(-(
@M02143:5:000000000-JT863:1:1101:9642:9497 2:N:0:44
CCTACGGGAGGCTGCAGTTAGGAATTTTGGGCAATGGCCGCAAGGCTGACCCAGCAACGCCGCGTGGGGGACGAAGGCCTTCGGGTCGTAAACCCCTTTTCCGGGGGACGATGATGACGGTACCCCGGGACTAAGCCCCGGCTAACTCTGTGCCAGCAGCCGCGGTAATACGGAGGGTGCGAGCGTTAATCGGATTTACTGGGCGTAAAGCGTGCGTAGGCGGCTTTTTAAGTCGGATGTGAACTCCCTGAGCTTCACTTAGGAATTGAATTCGATACCGGGAAGCAAAAACATGGCAGC
+
CCCCCGGGGG>GGGGGGGGGGGGGGGGGGGGGGGGGGGGGGGGEGFGGEFGGGGGGGGGGGGGGGGGGGGGGGGGGGGGGGGGGGGGGGGGGGGGGGFGGGGFGGGGGGGGGGGGEFGGGGGGGGGGGGG*DFGGGGGGGDGDEGGGGGGGGGGGGGGGGGGGGDEGGGCFGG::>G;=EGGGGGGGGGFGGG5EGFGGGGF=>CCDGFCFCDDC5<>73<CCBF>FFFDFFFB@93>3:BF9*15)48)704>F*9<?FF<=CA?C+*.4<@(628435<04,-.,9),(-.3().(((
@M02143:5:000000000-JT863:1:1101:4556:9502 2:N:0:44
CCTACGGGCGGCTGCAGTGGGGAATATTGGACAATGGGCGAAAGCCTGATCCAGCCATGCCGCGTGTGTGAAGAAGGCCTTTTGGTTGTAAAGCACTTTAAGCGAGGAGGAGGCTACCGAGATTAATACTCTAGGATAGTGGACGTTACTCGCAGAATAAGCACCGGCTAACTCTGTGCCAGCAGCCGCGGTAATACAGAGGGTGCGAGCGTTAATCGGAATCACTGGGCGTAAAGGGCGCGTAGGCGGCCTGATAAGTCGGGGGTGAAAGCCTGTGGCTCAACCACACCATATCCTTCCC
+
CCCCCG7FDEGGGGGGGGG9CFGGG@EFCFGGD@EGFCFGDGGGGGCFCEFGGGGFG9FGEEDGCFFCFGGGGGGFFGGGC,AE@EGGGGGGCF8EGGAEGC9C:F+=FGECFGGGG?GDGGGGGGGGGDFGGGGGGEFGG7CFGEFGGGGGCGDGDFEFCFGGG>E**AFGGGGGGFGGGGGFC6FDG=CCEEGFFGFF6CCBCDDCDGED3:7085BG4FG47BC5>C:B>B::*8:65B3:)4>050@3:1**/)*/7;ED>>=:CA)2<:46)(,)9<8(316F)(())).9/4)((
@M02143:5:000000000-JT863:1:1101:21527:9507 2:N:0:44
CCTACGGGAGGCTGCAGTGGGGAATATTGGACAATGGGCGCAAGCCTGATCCAGCAATGCCGCGTGAGTGATGAAGGCCTTAGGGTTGTAAAGCTCTTTTACCCGGGATGATAATGACAGTACCGGGAGAATAAGCTCCGGCTAACTCTGTGCCAGCAGCCGCGGTAATACAGAGGGTGCGAGCGTTAATCGGATTTACTGGGCGTAAAGCGTGCGTAGGCGGCTTTTTAAGTCGGATGTGAAATCCCTGAGCTTAACTTAGGAATTGCATTCGATACTTGGAAGCTAGAGTATGGGCAC
+
CCCCCGGGGGGGGGG?GGGGGGGGGGGGGGFGFFGGFGGGGGEGGGGGGGGGGGGFFGGGGGGGGGGGGGGGGGGGGGGGGFGGFGFFGGGGGGGGGGGGGGGGGGGGGGGGGGGFGGGGGGFGGGGGGGFFGFGGGGGGCGGGGGGGGGGAFGGGGFGEGEGEGC>>FGGGG9FGGGGEGDGGGGGGGGGCG5EGGGGGDCGFCDCC5CC5C*9C>:>C?3C:@FCDFFF*9<317>)(*/-182:?F7?)59)*04FFF2475FC+*.46/6).(()*1).4(,,**))..5))).(-
@M02143:5:000000000-JT863:1:1101:13475:9512 2:N:0:44
CCTACGGGTGGCTGCAGTGGGGAATCTTGCGCAATGGCCGAAAGGCTGACGCAGCGACGCCGCGTGTGGGAGGACGCTCTTCGGGGTGTAAACCACTGTTGCCCGGGACGAACAGCTTCTTTCGAGGAGCCTGACGGTACCGGGTGAGGAAGCGCCGGCTAACTCTGTGCCAGCAGCCGCGGTAATACAGAGGGCGCGAGCGTTGTCCGGAATCACTGGGCGTACAGGGCGCGTAGGTGGCCCCACAACCGGGCGCTGAAAGCCCGGGGCCCAACCCCGGCACGGCCCTACCAACTGCTGC
+
CCCCCGGGGGGGGDGGGFGGGGGGGGGGGGGGGGGGGGGGGGEGGFFFGGGGGGGGGGGGGGGG7FFFGGGGGGGGGGGGGGFGGGGGGGGGGGGGGGGGGFGGGGGGGGGGEEGGGGGGGGGGFGCEGFGGCFFGDGGGGGGGGGGGG7CGFDGCEEG>;+C9CGGGFGGCCF8FC8EGGG5CCFGG9CFGF**:DDDCEE*7CD>?<3CCFGGGFFF:(117)02*.>>:51<1>=*(.)(7>6<?)-.071<33(59F-8580*:13((0(4??13))((,342.)(4(),()))).5
@M02143:5:000000000-JT863:1:1101:23494:9514 2:N:0:44
CCTACGGGTGGCTGCAGTGGGGAATCTTGCGCAATGGGCGAAAGCCTGACGCAGCCATGCCGCGTGAATGATGAAGGTCTTAGGATTGTAAAATTCTTTCACCGGGGACGATAATGACGGTACCCGCAGAATAAGCACCGGCTAACTCTGTGCCAGCAGCCGCGGTAATACGTAGGGGGCGAGCGTTGTCCGGAATTATTGGGCGTAAAGAGCGTGTAGGCGGTTCGGTAAGTCTGCCGTGACATCCTGGGGCTCAACCCTGGGCGTGCAGCGGATACTGCCGGGCCAGAGGGTGGGACCG
+
CCCCCGGGGGGGGGGGGGGGGGGGGGGGGGGGGEGGGGGGGEGGGGGGGGGGGGGGGGGGGGGGGGE@DGGGGGGGGGGGGGGGGGGGGGGGGCGGGGGGGGGGGGGGGGGGGGGGGGGG3DFGGGGGGGGGGGGGGGGGGGGGGGGGGGGGGGGGGGG>FGGGGGG=FGGGGGGEGCEGGECDGGGGEGCGGG>FC7C>FGGFGGGGGGFF4*)7;@=7>DGBBDGGFGFFFFFFFFD1)719F<3>F0332-8C?BF:7375(855*-68D>BB63<662>1(((0.((4((-))((((
@M02143:5:000000000-JT863:1:1101:26857:9539 2:N:0:44
CCTACGGGCGGCTGCAGTGGGGAATATTGGACAATGGGCGCAAGCCTGATCCAGCAATGCCGCGTGGGTGAAGAAGGTCTTCGGATTGTAAAGCCCTTTCGGCGGGGACGATGATGACGGTACCCGCAGAAGAAGCCCCGGCTAACTTCGTGCCAGCAGCCGCGGTAATACGAAGGGGGCTAGCGTTGCTCGGAATTACTGGGCGTAAAGCGTGCGTAGGCGGCTTCTTAAGTCGGATGTGAAATCCCTGAGCTTAACTGCGGGTATGCAGCCGATACAAGCCGGCGAGTGTTCAGTAGGG
+
CCCCCGGGGGEDGGGDFCFFFGGGGDCGGGGGGGGGGGGGGGGGGGCFGFFGFFGGGGGGGDEGGGGGGGGFGE<FGGCGGGGGCFGGEFEGGGEFGGGGCEGGEGGGGCFCCFEGGGGGG7FGGGGGGGFCFFGD@FEGGGGDGG?@EEGGGGGEGFGGGGG>EEGDEFCFCFGG5>?5C5CGEG57E?FGGCE5CGGGGFGFG55=DGCDC53D))<53/>>>@<CF7@?64>()8@(/*)*063462?)(6)**)/99:>)4)+32660.2(2-()*1(-(12(0)((..))11)))-
@M02143:5:000000000-JT863:1:1101:9545:9541 2:N:0:44
NNNNNNNNNNNNNNNNNNNNNNNNNNNNNNNNNNN
+
###################################
@M02143:5:000000000-JT863:1:1101:28630:9590 2:N:0:44
CCTACGGGTGGCTGCAGTGGGGAATATTGGACAATGGGCGCAAGCCTGATCCAGCCATGCCGCGTGAGTGATGAAGGCCTTAGGGTTGTAAAGCTCTTTCGGCGGGGACGAAAAGGTGCGTGCTAACACCGCGCATCCATGCCGGTACCCGCAGAAGAAGCACCGGCTAACTACGTGCCAGCACCCGCGGTATTACGTAGGTTGCAGGCGTAAATCGGAATTACTGGGCGTAAAGCGTGCGCAGGCTGTTTGCTATGACAGGTGTGAAATCCCCGATCTTACCCTGTGACCTGCCCTTTT
+
C<CCCGG7@FGEFGC<EFFFEFFGFGGG<FAFGGDFGGGGGGFEFFFFFGGGFGGGFFF8CFG+8:FFF<FC?CGGCBFD<EEED<FGG9F9<A?F<FEFBCF+C@7F+>++CE,<<C@F>+5@B,>FFCFGEG*1>CC9F,@B7FC89<*1:<8++?EGGG>>C*?*3>8<;CCG=8E++:***2*/*/9C*++<*94*:++8F=6*9<E)*/*:D5;*8*:9*09*7CD:7(19>B)4)0(0)-(,748.4A4**./9*-02..3+26<(/(((,(,1*.(()())*.))(((0/().
@M02143:5:000000000-JT863:1:1101:10238:9594 2:N:0:44
CCTACGGGAGGCTGCAGTGGGGAATATTGCACAATGGGCGGAAGCCTGATGCAGCGACGCCGCGTGAGGGATGACGGCCTTCGGGTTGTAAACCTCTTTCGACCCTGACGAAGCGTGAGTGACGGTAGGGGGAGAAGAAGCCCCGGCCAACTACGTGCCAGCAGCCGCGGTAATACGTAGGGGGCAAGCGTTGTCCGGATTTATTGGGCGTAAAGAGCTCGTAGGCGGCTGGTCACGTCGGATGTGAAAGCTAAGCGCTCAACTCTGAAAAGCCATTCGATACGAAACACCAAGAGGTAGG
+
CCCCCGGGGGGGGGGGGGGGGGGGGGGGGGGGGGGGGGGGCGGGGGGGGGFGGGGGGGGGGGGGGGGGGGGFGGGGGGGEGGGGGGGGGGGGGGFFGDGGCGGGGGGGGGEGGGGGGGGFG=<<CCFGGGGGGGG7FGFFGGGEGD5BCGGGGGGGCGGGGGGGGGGGG5/C=EFGGGGGGGGGGGGFGGD:C=FGGGD*:CC?:CG=DGGGDFGF:F603<C)5*9)8D>:)-85D))().4;?<54@24*).)*)()788<:<0+<0)).).26<<2**.4:((28<(--8:1)88))-
@M02143:5:000000000-JT863:1:1101:27327:9613 2:N:0:44
CCTACGGGTGGCTGCAGCCAGGAATCTTGGACAATGGGCGCAAGCCTGATCCAGCCATGCCGCGTGAGTGATGAAGGCCTTAGGGTGGTAAAGCTCTTTCAGTGGGGACGATAATGACGGTACCCGCAGAAGAAGCCCCGGCTAACTTCGTGCCAGCAGCCGCGGTAATACGAAGGGGGCTAGCGTTGTTCGGAATCACTGGGCGTAAAGGGCGCGTAGGCGGCGTTGTAAGTCGGGGGTGAAAGCCTGTGGATCAACCACAGGAATTCCTTCGATACCACATGTCCTGAGACAGGAAGC
+
C@CCBC7FGFFFEE@CFGFGGGGGGGGFFGGGGGCG<@<CGEGF?CFGGGGGGGG<6CC<FEG:FE7:F<<F<<FFFGF8FCGGGF,@FF<F,C,=AEDGGF,CE,::>:FGGG9EFAFC=@FFFF:@CCGF?FF8,DFEGE7:>3E9DE,+@DCCFGEFFCC>7EECFGGGGGGG:CECC5FG53=):5CC5CE5C>4+===A5CCG37?D*=DGF).>?GD))0)97*9B*.04>B:(07)/=0(5;4:05))*/(7>)()*1)+0*)6)/38<6()1)()))))1*)(),(()04((
@M02143:5:000000000-JT863:1:1101:11387:9613 2:N:0:44
CCTACGGGTGGCTGCAGTTAGGAATCTTGGACAATGGGCGCAAGCCTGATCCAGCCATGCCGCGTGAGTGATGAAGGCCTTAGGGTTGTAAAGCTCTTTCAGCGGGGAAGATAATGACGGTACCCGCAGAATAAGCACCGGCTAACTCTGTGCCAGCAGCCGCGGTAATACAGAGGGTGCAAGCGTTAATCGGAATTACTGGGCGTAAAGCGCGCGTAGGCGGTTTGTTAAGTTGGATGTGAAATCCACAGGCACACCCTGGGAAATGCATTCAAAACTGACTGAATAAAGAATGGGAGA
+
C8@CCGGGGGGGGGGCFFG9FDFFD<EGE?CGGGGGGGGGGGGDGGGGDFGGGGFFGFEFFGDEGGGGGGGGGCEG?FGGGGGGGGGEGGGGGGGGGGGEGEGEGGGGGGGGGGGGGGGGGGGGGGDFGGGGGGGGGGGGGDGGGGGGCFGGFGGGGGFGGGDGEE8EGGGGGGGG==CEGGFFEEEGF+1CG=EEFFDDGGGA<CG7CF?<CGDG>@BG)/C.).97)0198>F::*/46?<=444)9()70.74)(0).4)7:)<F*66)*6)6<1.*15)-5).1*6)).64)0.(4
@M02143:5:000000000-JT863:1:1101:15721:9652 2:N:0:44
CCTACGGTGGCTGCAGTGGGGAATATTGCGCAATGGGCGGAAGCCTGACGCAGCGACGCCGCGTGGGGGATGACGGCCTTCGGGTTGTAAACCTCTTTCAGCAGGGACGAAGCCGTGAGGTGACGGTACCTGCAGAAGAAGCACCGGCCAACTACGTGCCAGCAGCCGCGGTAATACGTAGGGTGCAAGCGTTGTCCGGAATTATTGGGCGTAAAGAGCTCGTAGGCGGTTCGTCGCGTCGGCTGTGAAAACCCGGAGCTCAACTACGGGCCTGCACTCGATACAGCCTGACTTCACTACC
+
CCCCCFFGGGGGGGGGGGGGGGGFEGGGGGDEGGGGGGFGGGGGGGGFGGGDGGGGGGGGGGEGEGGGGEGCFGGDGGGGGGGGGGGGGGGGGGCFGGGGGGGFGGGGGGGDGFGGGFGGGFEGGGGGGGGGGCFG7CFFDF7CFGDGGEGGGGGGG+BCGGGFGCGGGGGCEGGFGGGCF=EDCGFGGGGGGGGGGGDDECCFGGGGGG5D</9:BFFG?CC5>>4)897:7?>1><@B)84<D?:AFF=5:<B3)4))0)9<4)+1*((-7(,4(6:)511().)0).(.64.@*6)5,
@M02143:5:000000000-JT863:1:1101:4897:9660 2:N:0:44
CCTACGGGCGGCTGCAGTGGGGAATCTTGCACAATGGGCGAAAGCCTGATCCAGCCATGCCGCGTGAATGATGAAGGTCTTAGGATTGTAAAACTCTTTCATCGGGGACGATAATGACGGTACCAGGAGAAGAAGCCCCGGCTAACTTCGTGCCAGCAGCCGCGGTAATACGGAAGGGGCAAGCGTTGTTCGGAATCATTGGGCGTAAAGGGCGCGTAGGCGGCTGGATAAGTCAAAGGTGAAATCCCTCGGCTCCACCGAAGAAATGCATTTGACACTTACGTCACTGAGGCCGGAAGGG
+
CCCC<BBC++6@+@F8FFCFGGCGC,F<@,,CFCFFDF,@++@+C@FE?,,69EED<FFFF:>EC=B:C?CE9F,CC,9<5EC@,9?EFFF9<5EGGGGG<,:,BB7@CF7F:FF,@B=7FF:F,=++3@D,,@FCD:CCGGGG@CGGGECFCCFFCDC>F>E5ECC8B=F7;1=CED?=CGGDE=ED*:CEG*C5CD7:+8A55D3CFD?CCEDG35>G?DG3))*1=**99474*/>?)/8F*60,)(07:27*9:)7)(7CB:+37).)/62.6))**)(.(((114.41((.0((((
@M02143:5:000000000-JT863:1:1101:13234:9663 2:N:0:44
CCTACGGGTGGCTGCAGTGGGGACTCTTGCACAATGCGCGAAAGCGTGATGCAGCAACGCCGCGTGGGGGATGAATGCCTTCGGGTTGTAAACCCCTTTCAGCAGGGACGAAATTGACGGTACCTGCAGAAGAAGCCCCGGCCAACTACGTGCCAGCAGCCGCGGTCATACGTAGGGGGCGAGCGTTGTCCGGATTTATTGGGCGTAAAGAGCTCGTAGGCGGCTCAGCCAGTCGGTTGGACAATCTCCAGGCTCCACCTGTAGCCTTCACCCGCTCCTGCAGTGGCCTTACTCCGTAACT
+
CCCCCGEDGE+8,@C,CCEC-@@+6;CFF9FDF,6EFGGB+@++;@8CB@99EGE,,,6@@FE7CCFG7C4+BEFEEFGGFGGGGFGEFGGGGG>7A=EDG9FGG7==FGGG7FFAFC@FFGEFFGGGC9FGGGGGGGGG*BCEFGGFGGGGFEGF7DFGF5C:CE*=FGGGCFF5;EEED**9:EC)/<CEED=EFGGG79:>DGG5C7C4*CF<D35*5)35))294*8)9<>0)8)())556:)6F<))-(0*0..5))*06?++*)437((,(,()/((.((-06))().4)).,()
@M02143:5:000000000-JT863:1:1101:28048:9669 2:N:0:44
CCTACGGGGGGCTGCAGTGGGGAATATTGGACAATGGGCGCAAGCCTGATCCAGCCATGCCGCTTGAGTGATGACGGCCCCAGGATTGTAAAGCTCTTTCGCACGCGACGATAATGACGGTAGCGTGAGAAGAAGCCTCGGCTAACTTCGTGCCAGAAGCCGCGGTAATACGAAGGGGCATATCGTGCTTCGGGATCAATGGGCGTAAAGGGCGCGTAGGCGGCCGGTCAAGTCGGGGGTGAAAGCCGGTGGCCCAGCCACAGATAGGACTGCGAAATTGGCACGCGCCAGACCATCAAC
+
CC<<,6C@@E7EF:,F,9,C=C=F<CFF9=E=FF<5AFGGECF>?FEA8<F9FFG7F9EEGED+=<D<F<<D<C>F++FC+@+@+33<FF,9CCGG9=FFGGG**>*>F@<FF*C<,8<*8CCA:***4<,?<,2<F,2*1BFGCFG79:;@?*:A*;+<:/*:CEEGG7::58;5*?**20+280**1<C*8*:5*9**0<F4519:*:C5*:39>755?5))<>))05=476>2)85>>@<?*14(043)((0*)(0.70)*)1+02,(()(-(,(-*).))(((0)(-,-(())).(
@M02143:5:000000000-JT863:1:1101:26793:9680 2:N:0:44
CCTACGGGTGGCTGCAGTGGGGAATATTGGACAATGGGCGCAAGCCTGATCCAGCCATTCCGCGTGCAGGATGAAGGCCCTCGGGTTGTAAACTGCTTTTGTACGGAACGAAAAGGCGCGGGTTAATACCCTGTGCTGATGACGGTACCGTAAGAATAAGCACCGGCTAACTACGTGCCAGCAGCCGCGGTAATACGTAGGGTGCAAGCGTTAATCGGAATTACTGGGCGTAAAGCGCGCGTAGGCGGCCAACTACGTCATACGTGAAATCCCTCGCCTTAACAGGGGAACTGCGTCTGAT
+
C@@CCGGGGGGGGGGGGFFGGGGGGGGGGGGGFFGGGGGGGFGGGGGGGGGGGGGGGGGGGGGGGGGGGGG8FGGGGGGGGGGGGGDGGGGGGGGGGGGGGGGGGGGGGGC7FGFGCC7FGGFEFCGEEGGGGEFGGGGGGG9FGGGGGGF6EGGGGGFGGFFGGGGDEFFGGGCCCFGGGGGGGGDGEEGGEFGGG6*CGG?AGG=EFD=*557FF@FDFGGF4=FG@D>:)4=25809BB(754,2:1>>::F*),5>><99<@A=C)6.@B0((-,.994))((.7(-))),.)4(-)
@M02143:5:000000000-JT863:1:1101:7601:9690 2:N:0:44
CCTACGGGAGGCTGCAGTGGGGAATATTGGACAATGGGCGCAAGCCTGATCCAGCAATGCCGCGTGAGTGAGGAAGGCCTTAGGGTTGTAAAGCTCTTTCACCCGCGACGATGATGACGGTAGCGTGAGAAGAAGCCCCGGCTAACTTCGTGCCAGCAGCCGCGGTAATACGAAGGGGGCTAGCGTTGTTCGGAATTACTGGGCGTAAAGGGCGCGTAGGCGGTGCATCAAGTCAGGCGGGAAAGCCCCGAGCCCCACCTGGGAACCGCGCATGAGACTGGTGGGCTAGAGTTCGGGAACC
+
CCCCCGGGGGGGGGGGGGGGGGGDGGGGGGGGGGGGGGGGGGEGGGGGGGGGGGGCFGGGGGGGEG,FFGGGGFGGGGGGG=FFFF8:FGAAFFGGGGGGGGGGEGGGGGE:FFFFGGGD@EGFGFFGGGGGGGGGFFGGCCGGGGGGGGGBC@DCFGGFGGGGGEECC,;CCFGGEE85CC58?;:DEGGG*5*AF:CGFF585/9ECGED<5CCDEF<)7575>G==C4*149))))().4))4::@0))4(0/)4)8?0.9(.:5)(4(72<)..)0)62(((.).))).)()04(((
@M02143:5:000000000-JT863:1:1101:13214:9705 2:N:0:44
CCTACGGGAGGCTGCAGTGGGGAATCTTGCGCAATGGGCGAAAGCCTGACGCAGCCATGCCGCGTGAATGATGAAGGTCTTAGGATTGTAAAATTCTTTCACCGGGGACGATAATGACGGTACCCGGAGAAGAAGCCCCGGCTAACTTCGTGCCAGCAGCCGCGGTAATACGAAGGGGGCAAGCGTTGTCCGGAATTATTGGGCGTAAAGAGCGTGTAGGCGGTCCGGTAAGTCAGCTGTGAAAGTCAAGGGCTCCACCCTTGAATGCCGGTTACTACTGTCGGGCTAACGTCCGCAACC
+
CCCC@FGEG@FGFGGCCGCFFGGGGGGGGFEGGGGEGGGGGGGCFGGGGGGGGGGGGGGGGGEGGGDDCFGGGFAFGGGAFGFGGGGGGFFGAGGGGGGGGEGGGEGGGG:FEEGGGGGEGGG9DFGGGGGGGGFGFFEGEGGGGGGFGGGGGG9EFGGFFEGGGGG=FGGGGGGGDCEGGGGFEGEDCGGGGGEGCGD>9FGFG7DE3>FGGGGG@F?C<DDDFEGD@>:*06@DF?4677:=*6)-=5?)((.*03>7717:,=+<<60,)()-.)-/1630(-())(,(-(-)0-((
@M02143:5:000000000-JT863:1:1101:22353:9730 2:N:0:44
CCTACGGGTGGCTGCAGTGGGGAATATTGGACAATGGGCGAAAGCCTGATCCAGCCATGCCGCGTGTGTGAAGAAGGTCTTCGGATTGTAAAGCACTTTTCGCCGGGACGATAGGCATTAACCTAATACGTTAGTGCTTTGACGTTTCCGACAGAACAAGTCACGTCTAACTACGTGCCCTCACCCTGCGCAATACGTATGTGACTAGCGTTATCCGGAGTTACTGAGCTTGAAGAGCACGCCAGCTGGTCACTAAGCCCTAGATGAAACTTCCCGCTTTACCTGTACGGGCGCTGTGGA
+
CCCCCGGGGGGG;CFGGGGGGGGGGGGGGGGGGGGGGG@F:FG+EFGFGGGGGGGGGGGGGGGGGG7FFGG9FG,EFEFGG<FG,BFGGGGGGG,FFGG,,+++8CFG+@F+++,48,,,,:B,,,,:,68AF:A,CA=9F,,6+3,,8C+3+5@,,@8,57,3B34,3@F7A>8@,**,144*11**,*)*4*487**1=,<+2+++99/**7@+8;3),2:+:722)+))0,*))))()0()8:24),*0))**)(/)).)*.*33*.))/-(-((()/).23))*.(,((((.0((-
@M02143:5:000000000-JT863:1:1101:14133:9735 2:N:0:44
CCTACGGGCGGCTGCAGAGGGGAATACTGGACAATGGGCGGAAGCCTGATGCAGCGACGCCGCGTGAGGGATGACGGCCTTCGGGCTGTAAACCTCTTTCAGTAGGGAAGAAGCGAAAGTGACGGTACCTGCAGAAGAAGCGCCGGCTAACTACGTGCCAGCAGCCGCGGTAATACGTAGGGCGCAAGCGTTATCCGGAATTATTGGGCGTAAAGAGCTCGTAGGTGGCTGGTCGCGTCTGCCGTGAAAGCCCGACGCTTAAATGCGGGTCAGCGGTAGACACGGACCGGCCAGACGTAGG
+
B,A<6,,+++++++,,,,C-867,,,,,C,,C<,6,C@6+++6@,6F,,,C9E<<7+4@>F+>+8+++B7+B+8:=++@+5,BF++8B>,<C=FFDFAFCFD=@<<:BFGGGGGGGGGG=>FGGEGGGGCFGEGGD7:FGGGGGGGCCC7<BFGGGGGCGGGGGGGGD5:E*;::F@CF5CDGD=E*)2AC5=GGF3D3D5C+8?FGF*75D552C)<FGFDD<>@=CF45)725;EDE<)050.(449)8)((5/)())8)*2)9EC3(1.).,-((-9*-((2(40)(,(-:1)7<((,
@M02143:5:000000000-JT863:1:1101:4921:9740 2:N:0:44
CCTACGGGCGGCTGCAGTGGGGAATATTGGACAATGGGCGAAAGCCTGATCCAGCCATGCCGCGTGTGTGAAGAAGGTCTTCGGATTGTAAAGCACTTTAAGTTGGGAGGAAGGGCATTAACCTAATACGTTGGTGCTTTGACGTTACCGACAGAATAAGCACCGGCTAACTCTGTGCCAGCAGCCGCGGTAATACAGAGGGTGCGAGCGTTAATCGGATTTACTGGGCGTAAAGCGTGCGTAGGCGGCTTTTTAAGTCGGATGTGAAATCCCTGAGCTTAACTTAGGAATTGCATTCGAT
+
CCCCCGGGGGGGGGGGGGGGGGGGGGGGGGGGGGGGGGGGGG>EGGGGGGGGGGGGGGGGGGGGGGGGGFGGFGGGGGGGGGFGGDGGGGGGGGCGGGGGFFFGGGG,CEFFGGGGGFGGGGGGGBFFGGGGGGGGGGGGGGGGGGFGFE7EEGGGGGGGGGGGECEGDGGGGGFGGGGGCGGGGGGG=CGEGCGGGGGGCGGFDC>731:DCFFFFFEC?GGFFF:CF3>D3<BAD@)1)8():)69B05???>F?A?EDBFGBFFGGF48)83448<6=49A>B<*8),,.2)9=:.)5
@M02143:5:000000000-JT863:1:1101:2532:9751 2:N:0:44
CCTACGGGTGGCTGCAGTGGGGAATATTGCACAATGGGCGAAAGCCTGATGCAGCGACGCCGCGTGAGGGATGACGGCCTTCGGGTTGTAAACCCCTTTCAGTTGGGACGAAGCTTCGCCGGTGAATAGCCGGCTGGAGTGACGGTACCTTCACAAGAAGCCCCGGCTAACTACGTGCCAGCAGCCGCGGTAATACGTAGGGGGCTAGCGTTGTCCGGCATCATTGGGCGTAAAGCGCGTGTAGGCGGCCCGGAAAGTCCACTGTGAAAGTCGGGGGCTCAACCCACGTACGCACGATGCC
+
B@CCCGGGGGGGGG><EFGFGGGGGAGGGGGGGFGGGGGDGEEEFG@FFFGCG9<FCFGGEGEE=FGGGGDGGG<7:FG@FFFGGF7CGFGGGFGGG8ADA<EFFFGFFGEC@CFGGGCG7C>CCFFGGGGGGDGGGCBF,@3F71DEFF;:EFGGGGF:EFGGGCE58+>:FGDCCC5>FGGGCF5C*/)2:FFGC6C<E5>3DGD77CEDDGG=3)09(***1/2*))).8?4A:>)().,9B?(376B:((0/)-/1*.*2-/3+:-.))(((-,()1),.844)).((-,())((,)
@M02143:5:000000000-JT863:1:1101:6274:9766 2:N:0:44
CCTACGGGAGGCTGCAGTGGGGAATTGTTCACAATGGGCGCAAGCCTGACGACGCAACGCCGCGTGGAGGATGAAGGTCTTCGGATTGTAAACTCCTGTTGCCCGGGACGAATGGCTCCAACCTAACACGTTGGAGTGTGACGGTACCGGGTGAGGAAGCCCCGGCTAACTCTGTGCCAGCAGCCGCGGTAATACAGAGGGGGCAAGCGTTGTTCGGCATTACTGGGCGTAAAGGGCGCGTAGGCGGCCTTCTAAGTCGAACGAGAAATCCCAGGGCTCAACCCCGACACTGAGTCCGACC
+
CCCCCGGG7FGGGFGGGGGGGGDGGGGGGGFFGGGGGGGGGGGGGGGGGGGGGGGEE7FGGGGGEGGEGGGGGGGGGGCGCD@FEGGGGGGGGGG?FGECGGGGCEEEGGGG88FFAFFFFGGCGFGGGGFGGG7,@FG,8@FEG@EFCDG3:7DF7D88DGGDDCECFFFFFGGFEF>EDG6<FEGGG5>C?EFDF=<CGEEEGGDGDD5CD=>D:5><7FGF?@7<@<75>AF(5;E2>39>*2;BD?46)697*)).887*(7:E*)(5)4<063(19::((-()714,))./9(2,2
@M02143:5:000000000-JT863:1:1101:9188:9774 2:N:0:44
CCTACGGGAGGCTGCAGTGGGGAATTGTTCGCAATGGGCGCAAGCCTGACGACGCAACGCCGCGTGGAGGATGAAGATCTTCGGGTCGTAAACTCCTTTCGATCGGGACGAATCGTTCGCGACCTAATACGTCGTGGAACTGACGGTACCGAGAGAAGAAGCCCCGGCTAACTCCGTGCCAGCAGCCGCGGTAATACGGGGGGGGCAAGCGTTGTTCGGAATTATTGGGCGTAAAGCGCGCGCAGGTGGTTTCTTAAGTCTGATGTGAAAGCCCACGGCTCAACCGTGGAAGTTCATTGG
+
CCCCCGGEGEGGGGGGGGGGGGGGGGGGGGGGGGGGGGGGGGGGGGGFFGGGGGGGGGGGGGGGEEGEGGGGGGFGFGGGGGGGGGGGGGGGGA@FFFGGGGFGGGGGGGGGGGGGGGGGGGGGGGGGGGGGFGGECEFGGGFGGEEFGGG>CCGGGGGGGGGGGGGGGGGGGGGGGGGGGGGFCFFGGGGECGGGGGC57CGEGGGGGGGCDED4=DFGFDF4FF**)9BBFFF<@37,7@;D5;??F:FF4:4:@9094)9?<003?A4808?<441)7.80.3-7)-)())69*)))
@M02143:5:000000000-JT863:1:1101:16144:9778 2:N:0:44
CCTACGGGAGGCTGCAGTGGGGAATATTGGACAATGGGCGAAAGCCTGATCCAGCAATGCCGCGTGAGTGATGAAGGCCTTAGGGTTGTAAAGCTCTTTTACCCGGGATGATAATGACAGTACCGGGAGAATAAGCCCCGGCTAACTCCGTGCCAGCAGCCGCGGTAATACGGAGGGGGCTAGCGTTGTTCGGAATTACTGGGCGTAAAGCGCGCGTAGGCGGCTTTGTAAGTC
+
CCCCCGGGGGGGGGGGGGGGGGGGGGGGGGGGGGGGGGGGGGGGGGGGGGGGGGGGGGGGGGGGGGGGGGGGGGGGGGGGGGGGGGGGGGGGGGGGGGGGGGGGGGGGGGGGGGGGGGGGGGGGGGGGGGGGGGGGGGGGGGGGGGGGGGGGGGGGGGGGGGGGGGGGGGGGG5EGGGGGGGGGGEGGGGGGGGGGGGGGGGGF<DGEFCC7CEGG:BEG7CGFFF<DFFFFBA
@M02143:5:000000000-JT863:1:1101:7526:9779 2:N:0:44
CCTACGGGCGGCTGCAGTAGGGAATCTTCCACAATGGGCGGAAGCCTGACGCAGCGACGCCGCGTGAGGGATGACGGCCTTCGGGTTGTAAACCTCTTTCAGCAGGGACGAAGCGTAAGTGACGGTACCTGCAGAAGAAGCGCCGGCTAACTACGTGCCAGCAGCCGCGGTAATACGTAGGGCGCAAGCGTTGTCCGGAATTATTGGGCGTAAAGAGCTCGTAGGCGGTTTGTCGCGTCCGTCGTGAAAGCCCACGGCTTAACCCTGGGTCTGCGGTGGATACGGGCAACCCAGAAGCAGC
+
CCCCCGGGGGGGGGGGGGGGGGGGGGGGGGGGGGGGGGGGGGGGGGGGGGGGGGG@FGGGGGGGGGGGGGGGGGGGEGGGGGGGGGGGGGGGGGGGGGGGGGGGGGGGGGGGGGGGGDGGGGGGGGGGGGGGGGDFFF@EGGGGGGGGGGGGGGGGCCFGGGGGGGGCEGE=GGCCGG68EGGD=5>GGEGC=EFGGGGG5<FFFGGGGGGGDCF7>F46<<DFFFDGFGDEF<<?:559378;;::?F))<1051)4.)0<F7(0***43(.60-,((07).((-2)03((,(.)).(((
@M02143:5:000000000-JT863:1:1101:6174:9783 2:N:0:44
CCTACGGGAGGCAGCAGCTAAGAATCTTGCGCAATGGGCGAAAGCCTGACGCAGCAACGCCGCGTGGGGGACGAAGGCCTTCGGGTCGTAAACCCCTTTTGCGAGGGAAGAAGTTCTGACGGTACCTCGCGAATAAGCCACGGCTAACTACGTGCCAGCAGCCGCGGTAAGACGGAGGGTGCTAGCGTTGTTCGGAATTACTGGGCGTAAAGGGCGCGTAGGCGGCAGCCCGCGTCGGATGTGAAAGCCCGAGGCTCAACCCCGGAACGGCAACCAAGACGGGGCGGCTGGCAACCCTAC
+
CCCCCGGGGGGGEGGGGGGGFGGGGGGGGGGGGGGFGGGGGGGDFGGFGGGGGGGGGGGDFGGEFFGDGDGGEGGGDGG8FGGGGGGGEGGGCF@FGGGGGGGGGGGGGGFGGGACAFGGGC:FFFCFGGGFFCFGGGGGGGGGGGFCFGGGG@>59FGGGGFGGGG8CEGGGD=EGGC*8ECCEG5>:5>CEGGGGCCF7:??FDD*9DC7C5<<BE5CBC40>B3)877BB()-<D7-<?)*1..88:B)493*).??)4)),8=*12(4.(((-(.))(40-3(..4((()())(((
@M02143:5:000000000-JT863:1:1101:28764:9784 2:N:0:44
CCTACGGGAGGCTGCAGTGGGGAATATTGCACAATGGGCGAAAGCCTGATGCAGCGACGCCGCGTGAGGGATGACGGCCTTCGGGTTGTAAACCTCTTTCAGCAGGGAAGAAGCGAGAGTGACGGTACCTGCAGAAGAAGCGCCGGCTAACTACGTGCCAGCAGCCGCGGTAATACGTAGGGCGCAAGCGTTGTCCGGAATTATTGGGCGTAAAGAGCTCGTAGGCGGCTTGTCACGTCGGCTGTGAAAGCCCGATGCCTAACCTCGGGTCTGCATTTGATCATGGCCAGCTCACAGCTTT
+
CCCCCGGGCGGDGGGGGGGGGGGGGGGGGGGGGGGFGFGGGDFGEGGGGDGGGGGGGGGGGGGGDECEGE7FFFGGGGGGGGDFGGEEGEFEFGGFGGAGGDGGGGGGGGFFFGGGGGGGGGGGDGFECFGGGFG7>>:FGGGGGGEGCGGGFGGGFGGFGGFGGCEGGCECGGGGGGGCGGGDGG5DF*9:CGCG*9*)78+=F7FEGGGDCFF>5@=7,1957@CC>75)8<*))))())-)0(.6*)05,7B))-)1145*.7*:):67)).-6))/94))))1))(-),)))*()-)
@M02143:5:000000000-JT863:1:1101:16230:9787 2:N:0:44
CCTACGGGCGGCTGCAGTGGGGAATCTTGCGCAATGGCCGCAAGGCTGACGCAGCGACGCCGCGTGCGGGATGACGGCCTTCGGGTTGTAAACCGCTGTTGCCCGGGACGAACAAGCACTTTCGAGTGCTCTGACGGTACCGGGTGAGGAAGCACCGGCTAACTCTGTGCCAGCAGCCGCGGTAATACAGAGGGTGCAAGCGTTAATCGGAATTACTGGGCGTAAAGCGAGCGTAGGAGGTTTGTTAAGTTGGATTTGAAATCACCGGGCTAAACCTGGGAACTGAAACCAAAACTGGCA
+
CCCCCEEFGEGGGGGGGFGGGGGGGGGGGGGGGGGGGGGGGGGGGGGGGGGGGGGEGGGGGGGGGGGDGGGGGGGGGGGGGGGGGGGGGGGGFGGGGGGGGGGGGGGGGGDGGDCFGGFFFFGCFDFFGD9@9?FGGCFGFGGGGGG7C7FGFFGFGDGGGGG7<FCE?FGGFFGGGFCGGG*9/C7CEFGCC5:5CCGF=CC>DF79DGE7C+*2/99F?GGF:F7>>*7))4;>D*58>>B@58>B=<FF?:6**)19@A9*8;C=31((9<7?87()05(5)-)*18:(4:3)*5((
@M02143:5:000000000-JT863:1:1101:12300:9829 2:N:0:44
CCTACGGGCGGCAGCAGTGGGGAATATTGGGCAATGGGCGCAAGCCTGATCCAGCCATGCCGCGTGAGTGATGAAGGCCCTAGGGTTGTAAAGCTCTTTTGTGCGGGAAGATAATGACTGTACCGCAAGAATAAGCCCCGGCTAACTTCGTGCCAGCAGCCGCGGTAATACGAAGGGGGCTAGCGTTGCTCGGAATCACTGGGCGTAAAGCGCACGTAGGCGGCTATTCAAGTCAGAGGTGAAAGCCCGGGGCTCAACCCCGAAACTGACTTTGAAACTAAAAAACTAAAATCTTGAAAA
+
CCCCCGFFGGGGGGGGGGGGGGCFGGGGGGGGGGGGGGGGGGGDGGGGGGGGGGGGGGGGGGGGGGDGFGGGGGGGGGGGGGGGGGGGGGGGGGGECFGGGGG9FFGGGGGGGGGGGGGGGGGGGGGGGGGGGGGGGGGGGGGGGGGGGGGGGGGGGGGGGGGGGGGGGGGGGGGGGGGGECGGGGECCFGGGCGGGGGFGG=>DGGGGFGGGGGG:@>GFGGFFFCGFCFFFFF<6=>>@F?B=::(5(73093*9()851)/45:9*54<4).44).=).)5(()1),.),)61/)-.
@M02143:5:000000000-JT863:1:1101:22394:9855 2:N:0:44
CCTACGGGCGGCTGCAGCCAGGAATCTTGGGCAATGGGCGCAAGCCTGACCCAGCAACACCGTGTGGGCGATGAAGGCCTTCGGGTCGTAAAGCCCTGTTGATAGGGACGAAGGGCAAAGGGTTAATAGCCCCTAGCCTGACGGTACCTTTCGAGGAAGCCCCGGCTAACTACGTGCCAGCAGCCGCGGTAATACGTAGGGGGCAAGCGTTGTCCGGAATCATTGGGCGTAAAGCGCGTATAGGCGGTCCGGTAAGTCCGCTGTGAAAGTCGGGGGCTCAACCCTCGAATGCCGGTGGAT
+
CCCCCGGGGGGGGGGGGGGGGGGGGGGGGGGGGGGGGGGGGGGGGGGGGGGGGGGCGGGGGGGGGGGGGGGGGGGGGGGGGGGGGGGGGGGGGGFGGGGGGAFGGGFGGGGGGDEGFGGGGGFGFGGGGGGGGGGGGGGGGGGGGGGGGGGGGGGGDGGGGGEGG>5CFGGGGGFFFGGGGGGGGGGG=:C=FGGGFFGGDEGBGGGGGG5)9CGGF3>C7CF=*0155D>;)5@63B5(76)19(345655(-7*/-*0)45D8@EF*-42B30(,,49?(:,(((..4,651()0((,
@M02143:5:000000000-JT863:1:1101:14051:9859 2:N:0:44
CCTACGGGTGGCTGCAGCAAGGAATCTTCCGCTATGGGCGCAAGCCTGACGGAGCGACGCCGCGTGGGGGAGGACGCCCTTCGGGGTGTAAACCCCTTTTCTCAGGGACGATTATGACGGTACCTGAGGAATAAGCCCCGGCTAACTTTGTGCCAGCAGCCGCGGTAATACAGAGGGTGCGAGCGTTAATCGGATTTACTGGGCGTAAAGCGTGCGTAGGCGGCTTCTTAAGTCGGATGTGAAATCCCATAGCTTAACTTACGACATGAAATTGATAATGGAACACACGCTTATGGAAGA
+
CCCCCDGGGGGGGGGGGCC<FEFGGGGGAC@E:FGGGFFGGGGEFGGGG@@@FGG:FBFGGGGGGG+@+@F:CF7@+@FGGGGGC+@FGGGGDG+FFFGG,EG9DFGGGGGG7FFGGFGGGCFGCGGFFGGGGGBC<*C<FGFEGGF,2,2BBCFGFGGGFGD>C=8CFGGC+<CFC****:=DG:5*5:FFDG=C*07C?CFFDDDECF9CC*<CB58*<3CEE>C*9CF=@4@675@2*94@*-,5).0)35*C?2*9?))9()*0*)))*-.--))11).(((())((--:))*)(.
@M02143:5:000000000-JT863:1:1101:16291:9861 2:N:0:44
CCTACGGGAGGCTGCAGTGGGGAATCTTGCGCAATGCGCGAAAGCGTGACGCAGCAACGCCGCGTGCGGGAAGACGGCCTTCGGGTTGTAAACCGCTTTCAGTTGGGACGAAGCTTCGCCGGTGAATAGCCGGCTGGAGTGACGGTACCTTCAGAAGAAGCCCCGGCTAACTACGTGCCAGCAGCCGCGGTAATACGTAGGGAGCAAGCGGTGTTCGGATTTATTGGGCGTAAAGAGCGTGTAGGCGGCCTTACAGGTCCGTTGCGAAAACTGGACGCCCAACCTCGAGACCCCGCTTGA
+
BCCCCGGEEFEECCCF66CFFFEEFGGGAF@CFGC9FGEEGG>FDGGF@@CBFCCCG<F:CFFGGGGGGGGCGGGGGG:=AFEGGGGGEDFGFFGEEGGFGGGGGG+,FF=C:CCDFCDEFGBCGFCFCFGGGDFGGGGGGGGG7FFCFGGGGGGGCGGEEGF>ECD8EFGECGEF6EGGCGDC=FE)5C<C*+<9329<EGGFG3D6DD*7C:C7)7@3:C>*=FG45D))01*.55>6554==<60;13)),99)))00()*()2:C>?)*((((((.0(,(.(-0)(((.(,.0(,(
@M02143:5:000000000-JT863:1:1101:17781:9865 2:N:0:44
CCTACGGGAGGCTGCAGCCAGGAATCTTGGGCAATGGGCGCAAGCCTGACCCAGCAACACCGTGTGGGCGATGAAGGCCTTCGGGTCGTAAAGCCCTGTTGATAGGGACGAAGGGCGAAGGGTTAATAGCCCCTAGCCTGACGGTACCTTTCGAGGAAGCCCCGGCTAACTACGTGCCAGCAGCCGCGGTAATACGTAGGGTGCAAGCGTTGTCCGGAATTATTGGGCGTAAAGAGCTCGTAGGCGGTCTGTCGCGCCGGATGTGAAAACCCAGGCCTCAACCATGGACCTACATCCGAT
+
CCCCCGGGGGGGGGGGGGGGGGGGGGGGGGGGGGGGGGGGGGGDGGGGFGGGGGGFGGGGGGGGGGGGGGGGGFGGGGGGGGGEGGGGGGGGGGFGGGFGGGGGGGGGGGGGGGGGGGGGGGGGDGGGGGGGGCGFFGFFGGGGGGGGGCFGGGGGDGGGGFGGGGEC:DF7FGGGGGFGFFGGGGGDG59*>9CGFGFG50AB*3:FG**>D7:DB)8C:GGFFFGF:7)).6BFF*)4<@?:F>0,.4)*--)1)273)3)268CFF(8(882(-,(99?:1))()084.234*7((4
@M02143:5:000000000-JT863:1:1101:13801:9879 2:N:0:44
CCTACGGGTGGCTGCAGTGGGGAATATTGCACAATGGGGGAAACCCTGATGCAGCGACGCCGCGTGAGTGATGAAGCCCTTCGGGGTGTAAAGCTCTTTCGGCAGGGACGATAATGACGGTACCTGAAGAAGAAGCTGCGGCTAACTACGTGCCAGCAGCCGCGGTAATACGTAGGGGGCGAGCGTTGTCCGGATTTATTGGGCGTAAAGCGCGCGTAGGCGGGTTGGCAAGTCCGCTGTGAAAGCCTGAGGCTTAACCTCCACCGGTCGGTGGATACTGCCAGCCCACAACACCCTAAGT
+
CCCCCGGGBGGGGGGFGFAEFGGGGGGG<FGGGGGGGG;CFGGGGGGGGGG<EFGGGGGGGGGGGGGGGGGFGG<FGGGGGEGGGGGGGGGG,FGGGGCEF+@:FGEGGGGGGGFFGGCEGGGGCFGDGGG:AF@F<@FEFGGGGGGGGGGGGDGGGGGGGDGGGGGGGGFG+5CC?EEGGEGGDCEDCCGGGGG*9?GCF6=FDGDEGG+>CG:D3>>DFGG)7)>37>9<F<@B:))()1)9*.(.)48)3(8*9A?=51)*.7*1)(-2>90.)..**.).((,0)(((,,().((,)
@M02143:5:000000000-JT863:1:1101:18595:9884 2:N:0:44
CCTACGGGTGGCTGCAGCGAGGGATCTTCGGCAATGGGCGCAAGCCTGATCGAGCAACGCCGCGTGCGGGACGACGCCCTTCGGGGTGTAAACCGCTTTTCTGTGGGACGAGGATGACGGTACCACCGGAATAAGCCTCGGCTAACTCCGTGCCAGCAGCCGCGGTAAGACGAACAGTGCGAACGTTACTCGGAATCACTGGGCTTAAAGCGCGAGTAGGCGGGTCGGTGCGTCGGCCACGCAACGCCCACAGCCCAACCACGGAAAGGGCACCGAAAAGACCGACCTGAACAGACCTACG
+
CCCCCECC@:CEFFEFE866@F+,C,CFF8@F+6C,CFG:7:7+C,C,,,,,66@6F@+CFEF@:B7F77@=4FFEEGGDGECF7+@FE9DE9FEGG+DFC,<8EFGCFD++3*3DCGGCGGGFF3CCECEGGGGDF7<C7ECGB,=BEGFG7FCFCDFFFGGGG5EC699:=?5*2+0<**21?;6C*<*:*/:ACFFCEFGF4*9?:FFDCG3775@C7C557)177*7@0(0())),)0(0),(-)4))(,)1)-..)(8),)*2*(((.((-(.()04((((-))(,()(.))..((
@M02143:5:000000000-JT863:1:1101:6179:9912 2:N:0:44
CCTACGGGTGGCTGCAGTGGGGAATATTGCACAATGGGCGCAAGCCTGATGAAGCAACGCCGCGTGCGGGAAGAAGGCCTTCGGGTTGTAAACCGCTTTTGTCAGGGAAGAAACGAGCTGAGCTAATACCTCGGCGTAATGACGGTACCTGAAGAATAAGCACCGGCTAACTACGTGCCAGCAGCCGCGGTAATACGTAGGGGGCGAGGGTTGTCAGGATTTATTGGGCGTAAAGAGCGTGTAGGCGGTTCGGTAAGTCTGTCGTAAAATCCTGAAGCTAACACTCAGACGTGCGATGGAT
+
CCCCCGGGFGG<CC;FGCE<FE76FEF<F9,,,;EFGGF@@@C:@9CF,ED,696CE@F7+C:66@,==+8>FC<=FFGFGFCEEGEGDDFGGDFCCFE?EGGACFFGGGFGF,B33>+3>>D,D9ECF:<:F:CEGDG@GDAF7FF@FED6DCGGFE@B,;,,4>?CEGGFCEEF6C*>CFGGEEEGGG3*=FFFGDGF*;CBGC5*)9*29EC*95?F27>****9)))074*.)).4)7(6B>((043)41>9F<F4?26*()2:F<B0*))),3)/8()5)116*.---((05(,26
@M02143:5:000000000-JT863:1:1101:13570:9915 2:N:0:44
CCTACGGGAGGCTGCAGTGGGGAATATTGGACAATGGGCGAAAGCCTGATCCAGCCATGCCGCGTGTGTGAAGAAGGCCTTTTGGTTGTAAAGCACTTTAAGCGAGGAGGAGGCTACCGAGATTAATACTCTTGGATAGTGGACGTTACTCGCAGCATAAGCACCGGCTAACTCTGTGCCAGCAGCCGCGGTAATACAGAGGGTGCGAGCGTTAATCGGATTTACTGGGCGTAAAGCGTGCGTAGGCGGCTTTGTAAGTCGGATGTAAAATCACTGAGCTTAACTTAGGAATTGCATTCG
+
CCCCCGGGGGGGGFGGGGGGGGGGGGGGGGGGGGGGGGGGGGGDDGGGGFGGGFGFDGFGGGGGGGGCGGGGGFGGGGGGGGGGGGGGGGFGGGGGGGGGGGGDEGGGGGGGGGGFGGGGGGGGGGGGGGGFGGGFFGGFGGGGGGGGGGGGGGG+:BFFGGGGG>CCGGFGGEFCF>FFFGGGGGG4ED)?ECGGGGGGC/CDDGGGGGGG:5CF=>EGBGGFFF7<)/.<3<F>B>:(7>(7.:?1>9@FB)9:=4@67>DD()+3:>.5*.6.-,.846446<>**)-.3)5=6<>6
@M02143:5:000000000-JT863:1:1101:20548:9915 2:N:0:44
CCTACGGGAGGCTGCAGTGGGGAATATTGGACAATGGGCGAAAGCCTGATCCAGCCATGCCGCGTGTGTGAAGAAGGCCTTTTGGTTGTAAAGCACTTTAAGCGAGGAGGAGGCTACTTGGATTAATACTCTAGGATAGTGGACGTTACTCGCAGAATAAGCACCGGCTAACTCTGTGCCAGCAGCCGCGGTAATACAGAGGGTGCGAGCGTTAATCGGATTTACTGGGCGTAAAGCGTGCGTAGGCGGCTTCTTAAGTCGGATGTGAAATACCTGAGCTTAACTTAGGAATTGCATTCG
+
CCCCCGGGGGGGGGGFGEEGGG;CEGGGGGGGGGGGGGGGGEGGGGGGGGGGGGFGGGGFGGGGGGGGGGDEFF=FFGFGFCGGGGGGGGGGGGFGGGGGGFFGGGDCGGGDEGGGGEFGGGECGFFGFGFDGGGGGGFGGFGFG7>BC=3CGGE6F9FGFGGGFEGD>EFFGG7EFGFFFFFGGGCDG7C/=EFG78::?FEEGGGDDDG9DCDGFF3C7GFBB@FFF*<B:?FFF3>(5),<B:>9D1)8(4**0:BFB>ECBF9<76).1.:)43>B)-6.42-//69)4>4@/6).
@M02143:5:000000000-JT863:1:1101:23297:9930 2:N:0:44
CCTACGGGTGGCTGCAGCGGGGAATTTTGGACACTGGGCGCAAGCCTGATCCAGCCATGCCGCGTGCGGGCAGAAGGCCTCCGGGTTGTAAACCGCTTTTGTCGGGGCAGAAATCCTGCGGACCAATACTCTCCGGGGCTGACGGTACCCGAAGAATAAGCACCGGCTAACTACGTGCCAGCAGCCGGGGACATACGTAGGGTGCAAGCGTTAATCGGAATTACTGCGCGTCAATCGAGCGCATGCGGTTGTTACAGACAATATTGAAATCAACGGGCTTAACCTGGGAACTGCATTTGTT
+
-A,@@,;7@CFGG,,,;,@76+@C,;,C,666E,;FF<6@@@C@ED@,,C,CEFFGG9=8FGG>=+C@+@+>++BBFCE=,:>E++B=BE<?FG7F+CF,,A<+@CE++++33,8@<=FC*:3@<,,<CFFC,>:****1*,@<:*31+5F5113+5+++4?CF*15**+33<?EFGGGGG5:F6*=)/:)*:++<*9***8:)1*00**29C5CF>@EG0C>@***1)9<30(*-0).-7.(05)(,02))(.*21.55).*2)033?).)*,(-((()0-)).(().(3))487*6.)(
@M02143:5:000000000-JT863:1:1101:11626:9937 2:N:0:44
CCTACGGGTGGCTGCAGTGGGGAATATTGGGCAATGGGCGCAAGCCTGACCCAGCAATGCCGCGTGGGTGAAGAAGGTCTTCGGATTGTAAAGCCCTTTCGGCGGGGACGATGGTGACGGTACCCGCAGAAGAAGCCCCGGCCAACTTCGTGCCAGCAGCCGCGGTAATACGCAGGGGGCTAGCGTTGCTCGGAATCACTGGGCTTAAAGGGCGCGTAGGCGGGCGGCCAAGTCAGGGGTGAAAGCCCCCAGCTCCACTGGGGAAATGCCTCTGATAATGGCCCCCCCGAGGGGAAACGGG
+
CCCCCDGEC:FEGDE<F@CGGGGGGGGGGGGGGGGGCFGGGGCBFGGFGGGGGGGCFGEDGGGGCE7FGEFGGGFFFFGFFFGCBFFFGEFF<EFGGFFGGEC7CFEGGCCGGCC9<,:FFGGFGGGGGGDC,?DFGGGGGGGCFFECCGGGGGGF8@FGGGGGGGG8@CF5*;8EEGG=85>CC?EGG:FGGC*:CCGFEGGFDFCE7:<7DEDD@3<33CD@D>C5)1).94@275)4>536*.((7453:2?668465635:)02?:)4).)))).**,.,-(-8.((-((())((--
@M02143:5:000000000-JT863:1:1101:22001:9938 2:N:0:44
CCTACGGGAGGCAGCAGTGGGGAATCTTGCGCAATGGGCGAAAGCCTGACGCAGCAACGCCGCGTGCGGGAAGAAGGCCCTCGGGTTGTAAACCGCTTTCAGAAGGAACGAAACTGACGGTACTTTCAGAAGAAGGTGCGGCCAACTACGTGCCAGCAGCCGCGGTAAGACGTAGGGCGCGAGCGTTGTCCGGATTTATTGGGCGTAAAGAGCTCGTAGGCGGCTTGTCGCGTCGACCGTGAAAACTCGCAACACACCTGCGAGCCTGCGGTCGATACGGGCAGGACAGCAGTCGGTAGGG
+
CCCCCDEGGGGGGGGGGGGGGGGGGGGGGGGGGGGGGGGGGGGGGGGGGGFGGGGGGGGGGGGGGGGGDEGGGGGGGGGGGGGGGEECGDGFGGGGGGGGGGGGGGGGGGGGGGFGGGGGC<CGGGGGGGFG<FFE@FD@<EGGGFFFGDGGGGGFGFGGGGDGDEEEFCCE=F:EE>CGGGGDGGGDEDGDEEEE=>7CCFGFGDDEFCFFDC<77>FGFGD5:;<FFGFF>BFBF3)(076=?0:?30>),,8*),)949>39)*:*(-()(44,((..12-4(,.)(((.(-001(-(
@M02143:5:000000000-JT863:1:1101:9102:9943 2:N:0:44
CCTACGGGCGGCTGCAGTGGGGAATATTGGACAATGGGCGCAAGCCTGATCCAGCCATGCCGCGTGTGTGAAGAAGGCCTTTTGGTTGTAAAGCACTTTAAGCGAGGAGGAGGCTACTTGGATTAATACTCTAGGATAGTGGACGTTACTCGCAGAATAAGCACCGGCTAACTCTGTGCCAGCAGCCGCGGTAATACAGAGGGTGCGAGCGTTAATCGGATTTACTGGGCGTAAAGCGTGCGTAGGAGGCTTCTTAAGTCGGATATGAAATCCCTGAGCTTCACTTACAAAATGCACTCGC
+
CBCCCC;C@C+CFFGCFEGGF@B,6C9CFGGGGGGFFDGGGGGEFCGGFGGGGGGGGFDGGDCFFE@FDDFAFFFCDFGGGGGGDFGDFGCEFGGGGGGGGFGGGEGEGFFDEEFGE@CGFFGGFFFGGAFFFGDC9>DFGGGGGGGGCFGG7FGGGGGGGGCECEGDGC8F9EGFFGG7CGGGGGFCEGDC8ECEFGGFFFEFGGG:9CGCG57:FFFG<CFFFF?C><5>>B)6?.)-5>1<3621),0814@7@-9*5(7*(*03:6.)032)4(3*9)..).6**)),)-6@*6(((
@M02143:5:000000000-JT863:1:1101:11641:9948 2:N:0:44
CCTACGGGTGGCTGCAGTGGGGAATATTGGGCAATGGGCGCAAGCCTGACCCAGCAATGCCGCGTGGGTGAAGAAGGTCTTCGGATTGTAAAGCCCTTTCGGCGGGGACGATGGTGACGGTACCCGCAGAAGAAGCCCCGGCCAACTTCGTGCCAGCAGCCGCGGTAATACGAAGGGGGCTAGCGTTGCTCGGAATCACTGGGCTTAAAGGGCGCGTAGGCGGGCGGCCAAGTCAGGGGTGAAAGCCCCCAGCACCCATGGGGAAGGGCCTCAGCACCCGACCGCCCCGCGGGGGAAAGCG
+
C8ABC;B@:6@,,B;6C@EGG>;BFDG<FGGGDGGFFC?@F::@F@8@<EFFGGG8FF@@FFEGG@7+@BF?CE@F<9FGGFC:,8B8FFGG9F8DEF8AF=F@FBF+@7@EGC,>FE7:FC<FCFD*>EF@C,,,DFGC*4*1=FG;C7:*=CFFDFCFFGGCC:?EFGGDE5CGGGGGDFF*:CE3E+*:CE5CFCF*9*/<*9CFG*</9E3<BE:34>)5>)5CB>7)*.=A::56).,96:7,71503,<*)-0)8(0*8)*/33(4).,6((())--,4((0)(-(((())..((
@M02143:5:000000000-JT863:1:1101:20342:9977 2:N:0:44
CCTACGGGGGGCTGCAGTGGGGAATATTGCACAATGGGCGAAAGCCTGATGCAGCGACGCCGCGTGAGGGATGACGGCCTTCGGGTTGTAAACCTCTTTCAGCAGGGAAGAAGCGAAAGTGACGGTACCTGCAGAAGAAGCGCCGGCTAACTACGTGCCAGCAGCCGCGGTAATACGTAGGGGGCGAGCGTTGTCCGGATTTATTGGGCGTAAAGAGCGTGTAGGCGGTTCGGTAAGTCTGTCGTGAAATCCTAAGGCTCAACCCCGGGCGAGCGATGGATACTGCCCGGCTAGAGGATGT
+
CCCCCGGGGGGGGGGGGGGGGGGGGGGGGGGGGGGGGGGGGGGGGGGGCFGGGGGGGGGGGGGGGGGGGGGGGGGGGGGGGGGGGGGGGGGGGGGGGGGGGGGGGGGDGGFGFCCGGGGGGGGGGGGGGGGGGGGGGCGGGGGGGGGDGGGGGFGDFGGGGGGGGGGGGGCEGDGGGGGGGEGDEGCCGGGGGGGGGDDGE69FGCGGF3CDCGGF>?E/:CFFFF)C5DEFE15<F9@<6@AFF6??F<FF4)1>?7))7<FD6):*702(71(-4((01:79))()0-,-,4)644:((
@M02143:5:000000000-JT863:1:1101:5852:9978 2:N:0:44
NNNNNNNNNNNNNNNNNNNNNNNNNNNNNNNNNNN
+
###################################
@M02143:5:000000000-JT863:1:1101:23595:9982 2:N:0:44
CCTACGGGTGGCTGCAGTGGGGAATATTGGACAATGGGCGCAAGCCTGATCCAGCCATGCCGCGTGAGTGATGAAGGCCTTAGGGTTGTAAAGCTCTTTCGTCCGGGACGATAATGACGGTACCGGAAGAAGAAGCCCCGGCTAACTACGTGCCAGCAGCCGCGGTAATACGTAGGGGGCAAGCGTTGTCCGGAATCATTGGGCGTAAAGAGCGTGTAGGCGGCCCGGTAAGTCCGCTGAGGAAGTCGGGGGCTCAACCCTCGAAAGCCGGTGGTTACTTTCGGGCTAAAGTGCGGAAGA
+
CCCCCGFFEGGGGGGFGGGGFGGGGGGGGG<FGGGGGGGGGGEFGGGFEFGGGGGGGGGGGGGGGGGGFGGFAFDFCGGFGGGGDFFGGFGFFGGGGG9,CECGGGGGGGGG7FGGFGGGGGGFDCFGGGGGGGFGGGGGGGGGGGGCCE3BF:DFGGCFCCEDDGGGGGGG6:FCC5EEE55CCC=5>ECGD7>F4;>FGGGF:/>EGF?FGGCGF>=F?DD:).CG>CEF?29?B))(.))85,60;07B>9)*9(78)(0148***-92@1(,6))*94:>((,)).)69)()0(((
@M02143:5:000000000-JT863:1:1101:17251:9994 2:N:0:44
CCTACGGGCGGCTGCAGTGGGGAATATTGCGCAATGGGCGGAAGCCTGACGCAGCGACGCCGCGTGAGGGATGAAGGTCTTCGGATTGTAAACCTCTTTCAGTAGGGACGAATAAAAGACGGTACCTGCAGAAGAAGCACCGGCCAACTACGTGCCAGCAGCCGCGGTAATACGTAGGGGGCAAGCGTTGTCCGGAATCATTGGGCGTAAAGAGCGTGTAGGCGGCCCGGTAAGTCCGTTGTGAAAGTCAAGGGCTCAACCCTTGGATGCCGGCGGATACTGTCGGGCTAGAGTCCGGAA
+
CCCCCGGGGGGGGGGGGGGGGGGGGGGGGGGGGGGGGGGGGGGGGGGGGGCGCFEGGGGGGGGEFGGGGGGGGGGGGGGGGGGGGGGGGGFGGGGGGGGGGGGGGGGGGGGDGGGGAFGGGGGGGGGGGGGGGGGGGGGGGGGGGE:FFGGGGFFFFGG?FGGGDGGEGDGGGC<CFGGGD>=CFGGGGGGGGGG5DFGGGGGFGGD5<C=F7CGGB>>FACFF3DGGEGF>78=<F@:05>?=FBA-74=1333C<87551@D49CF*3?9EF2,79()*).)(((078(..6>F)-8(
@M02143:5:000000000-JT863:1:1101:24803:10012 2:N:0:44
CCTACGGGGGGCTGCAGTGGGGAATATTGGACAATGGGCGAAAGCCTGACCCAGCAACGCCGCGTGGGGGACGAAGGCCTTCGGGTTGTAAACCCCTTTTCCGAGGGAAGATTGTGACGGTACCTCGGGAATAAGCCTCGGCTAACTACGTGCCAGCAGCCGCGGTAATACGTAGGGGGCAAGCGTTGTCCGGATTCATTGGGCGTAAAGAGCGCGCAGGCGGCTTGGCAAGTCGGGTGTGAAATCCCGGGGCTCAACCCCGTGACTGCATTCGATAATGTCAGGCTAAAGGGAGGTAGGG
+
CCCCCGGGGGGGGGGGGGGGGGGGGGGGGGGGGGGGGGGGGGGEGGGGDFGGGGGFGGGGGGGGGGGGGGGGGGGGGGGGGGGGGGFFGEFGGGGGGGGGFFG@FGGFGFFFGGGGGGGGGGGGGGGGGGGFGGGGG+AEGGGGGGGGGGGGGGGGGGFGGGGGGGGGGGGGEGGGGGGGEFGGGEGD5EGGGE5EFDFGG?F>DDCEGGFGGGGGFEEGFDDFF>DD:DFFF25;EFD6@FA0847?E08@06:441>>325913<FF2<4BAAD1(./944.((4:))42(.()..56-
@M02143:5:000000000-JT863:1:1101:25806:10025 2:N:0:44
CCTACGGGTGGCTGCAGTGGGGAATATTGGACAATGGGCGAAAGCCTGATCCAGCAATGCCGCGTGAGTGAAGAAGGCCTTCGGGTTGTAAAGCTCTTTTGTCCGGGAAGAAATCCTTTTGGCTAATACCTGGAAGGGATGACGGTACTGGAAGAATAAGCACCGGCTAACTACGTGCCAGCAGCCGCGGTAATACGTAGGGTGCGAGCGTTATCCGGAATTATTGGGCGTAAACGGCGCGCAGGTGGGTTCGTAAGTCGTCTGTGAAAGCACACGACACAAACGTGAAGGGTAATGGGG
+
CCCCCGGG6@FFGGGFFFFFGGGGGGGGGGEFGGGGGGGDGGGGGGGGG99EEGGCEEFGGEF++@B@C<C?CDF<F<,,CE@CG8F7=,?FF?FEEGFGG=A?CEFDEGGFGBF,,@E?5+A=?F<DFFFFGGGGD@F8FCGGGDF>FFGG8FGFD,CBECDG+BG8BFFCA,;3DC8EF>EF>FECEGGGGFDF?8C6C**28C*2)):*C7@C5>>C67:6@@GFF).))4*()0)1537>E?F0)-85(-8*06=>51)*-1<C>60(.(((,(-.01((((()))((,(.**.((
@M02143:5:000000000-JT863:1:1101:4403:10064 2:N:0:44
CCTACGGGCGGCTGCAGTGGGGAATCTTGCGCAATGGGCGAAAGCCTGACGCAGCGACGCCGCGTGGGGGATGAAGGCCCTCGGGTTGTAAACCCCTTTCGGCAGGGACGAAGCGATCGTGACGGTACCTGCAGAAGAAGCCTCGGCTAACTACGTGCCAGCAGCCGCGGTAAGACGTAGGAGGCGAGCGTTTTCCGGATTCATTGGGCGTAAAGAGCACGCATACGGATTGGCAAGTCGGATGAGAAAACCCGGCGCTCAACTCCGGGCATGCATCCATTACTCCCCCACCCATCGTTGC
+
CCCCCGGGGGGD:@FGGEF9FEGGGGGFGG@EGCCC<FFEE+@@FGGE,,@CFEG:BFGGGGGFEGGEGDFGGGGG8FFFGGEGGGGEFFGGGFGGGGFGGCD+>FDGG7FGGGGGGGFGGGGGCCGFGFGGGFGFABFFEECFECGCEGGGGGEG+B8?7EGCGGGGDEECEFCGC8C=EDF:CECDG=75:CFGDGGCEGG?GG4:*/:<<7FF47FF23)))***.58)<4=>F@=05883)496)(8)1,))0(0)0..*4)22734()..)64)*/)-6.3,<0((-44(.0(.(-
@M02143:5:000000000-JT863:1:1101:3172:10082 2:N:0:44
CCTACGGGTGGCTGCAGTGGGGAATATTGCACAATGGGCGGAAGCCTGATGCAGCGACGCCGCGTGAGGGATGACGGCCTTCGGGTCGTAAAGCCCTTTTCCGGGGGACGATGGTGACGGTACCTCGGGAATCAGCCACGGCTAACTACGTGCCAGCAGCCGCGGTAATACGTAGGTGGCGAGCGTTGTCCGGATTTATTGGGCGTAAAGCGCGCGCAGGTGGTCCGTTAAGTCCTGTGTAAAATCTCCCGGCTCCCCCGGGAGGTGGCCCGGGATAAGGGGGTACTAGAAGCAGGCAGA
+
CCCCCGGGGGGGGGGGGGGGGGGGGGGGGGGGGGGGGGGGGGGGGGGGGGGFGGGFGGGGGGGGGGGGFGGGGGGGGGGGGGGGGGDCGGGGGGGGGGGGGGGGGGGEGGFFGGFGGGGGGGGGGGGGGEGGGGGGGFGGGGGGGGGGGGGGFFFFGFCGGEC5>CEGC9+2<EFCCC=FE5CD*:5CGC758*:5CFCFG?F>CDGGCGGDG:DDFF3<6DF5?FDG:3:?64@4**06/6)9@?22=?3>215*8:>B3775>)1**((-)761(--/)(42142**.)).3())(((
@M02143:5:000000000-JT863:1:1101:6481:10092 2:N:0:44
CCTACGGGGGGCTGCAGTTGGGAATCTTGGACAATGGGGGAAACCCTGATCCAGCCATGCCGCGTGAGTGATGAAGGCCTTCGGGTTGTAAAACTCTTTCGCCGGGGACGATAATGACGGTACCCGTAGAAGAAGCACCGGCTAACTTCGTGCCAGCAGCCGCGGTACTACGTAGGTGGCAAGCGTTATCCGGACTTATTGGGCGTAAAGCGCGCGAAGGTGGTTTCTTAAGTCTGAAGTTAAAGCCCACGGCCCCACCGAGGCGGGACATTGGCAACCAGTAAACTTTAAATCAAAAGA
+
-6@<AFED+CFCFGDEFC<FCEFF8FGF,FGFBFBFAFGDCFEEEGBFFCFF9A<D=FCEGCF:@FFGFGGGDF=FG<>FGGFGG@CB3,@,<@FFGCFGF*8:>>:CCF7<<<CB@,=<<<C<<B*=**?9<:CA,4<F58C5CFFGGG*;>@GGCC>8@EEE>8E*:00/*<CEGC8FG?57?8:95CCGGC*/9:7CF+:)/9<EDDDDDE3)).738DG)7<DGFGF?BA*4***)*1)6*)(4:(7.3()189>3)())-7**)--)*)(..-()8).)66)**)).)))**-((
@M02143:5:000000000-JT863:1:1101:9673:10110 2:N:0:44
CCTACGGGAGGCTGCAGTGGGGAATATTGGACAATGGGCGAAAGCCTGATCCAGCCATGCCGCGTGTGTGAAGAAGGTCTTCGGATTGTAAAGCACTTTAAGTTGGGAGGAAGGGCATTAACCTAATACGTTAGTGCTTTGACGTTACCGACAGAATAAGCCCCGGCTAACTTCGTGCCAGCAGCCGCGGTAATACGAAGGGGGCTAGCGTTGCTCGGAATCACTGGGCGTAAAGCGCACGTAGGCGGATTATTAATTAAGGGTAGAAATCCTGTAGCCCAACTCCAAACCCGCCTTTGAT
+
CCCCCGGGCF@EGFGDGGGGGGGGGFGGGCDFGGGGGGGGGGG7FGGGGFGGGFG<F@DGGGGCGGFGGGGDFGFGGGFGGGGGFGGGFGGGFFAFGGGGECE@FCCFGGGGGDEGGFGGEECFGGGFCDF=F@F;DDCGFFFFEGFCDEF+BFFGF9EFGGFCCEEEGFGGCF>ECCFGGGGFGFCCEG4CEFG15C6D=**:));FFD=D35;0.5.937D4@*0*57@>)(16@>:0@).7>7(47()*-6***)1**).0(03+2).,*..4.:))0(,28))/0(,(((-)7))-:
@M02143:5:000000000-JT863:1:1101:3675:10113 2:N:0:44
CCTACGGGGGGCTGCAGTAGGGAATCTTCCGCAATGGACGAAAGTCTGACGGAGCAACGCCGCGTGAGTGATGAAGGCTTTCGGGTCGTAAAACTCTGTTGTTAGGGAAGAACAAGTGCTAGTTGAATAAGCTGGCACCTTGACGGTACCTAACCAGAAAGCCACGGCTAACTACGTGCCAGCAGCCGCGGTAATACGAAGGGGGCTAGCGTTGCTCGGAATTACTGGGCGTAAAGGGAGCGTAGACGGACATTTAAGTCAGGGGTGAAATCCCGGGGCTCAACCTCGAAATTGCCTTTCT
+
BBC@CFGGGGGGGGDFGAEGGGGGGGGGGGGGECEGGGGGGGGGFGDFFGFGGGGFGGGGCCBC8FFG9FGDGGFAFC<FDECGGFCFEGGGGGGGFGGGFCCCFFGGGGGGFGGFFGGGGG:@FF<FF<CFGGGGGFED7FCAEFGFGGGGGFEFFGGGGGEF>EGG5*<AEFFG8CFCEGGGGGGGGGG58=CGGGGG7*=3DGDFG4CD*:<C@5:C<3D6*9CF@4;:DF@FFE>3)8283(-453)7))*:=>=4@A?F>):AF>)-/)4(,4(.)4<(,(475(-(-).99<)))
@M02143:5:000000000-JT863:1:1101:4290:10114 2:N:0:44
CCTACGGGAGGCTGCAGTGGGGAATATTGCGCAATGGGCGGAAGCCTGACCCAGCAATGCCGCGTGGGTGAAGAAGGTCTTCGGATTGTAAAGCCCTTTCGGCGGGGACGATGGTGACGGTACCCGCAGAAGAAGCCCCGGCCAACTTCGTGCCAGCAGCCGCGGTAATACGAAGGGGGCTAGCGTTGCTCGGACTTACTGGGCGTAAAGGGCGCGTAGGCGGACATTTAAGTCAGGGGTGAAATACCAGAGATCAACCCTGGAAAGTCCATTGATACTGGGGTTCTTTAATGTTAGAAA
+
CCCCCGGGGGGGGGGGGGGGGGGGGGGGGGGGGGGGGGGGDGEGGGGGGGGGGGGGGGGGGGGGGGGGGGGGF<FGGGGGFGGG=@GFGGGGGGGGGGFGGFGGGGGCEFGGGGGGC@F7B@7:FCEGGGDFGGGGFGGGGGGGGGGCG7<>EGGFGFGCGCEGG?5EGFFGG5CEGG==ECFFC8EDGFGGGG*5>>F7+<54)9DGC*CD**))0)7D?CGE3>CGFG?*=<74FF),.).=4).4F0>)(.=662)07,>F8**025)6@2)-<<4*96((((.7*)))).)**.)-
@M02143:5:000000000-JT863:1:1101:12814:10123 2:N:0:44
CCTACGGGAGGCTGCAGTGGGGAATATTGCGCAATGGGCGGAAGCCTGACGCAGCGACGCCGCGTGGGGGATGACGGCCTTCGGGTTGTAAACCTCTTTCAGCAGGGACGAAGCGGAAGTGACGGTACCCGCAGAAGAAGCCCCGGCTAACTCCGTGCCAGCAGCCGCGGTAATACGGAGGGGGCTAGCGTTGTTCGGAATTACTGGGCGTAAAGCGCACGTAGGCGGACTGTTAAGTCGGGGGTGAAATCCTGGGGCACAACCTCAGAATTGCCTCCGATACTTGCACTCCCGAGTTCGG
+
CCCCCGGGGGGGGGGGGGGGGGGGGGGGGGGGGGGGGGGGGGGGGGGGGGGGGGGGGGGGGGGGGGGGGGGGGGGGGGGGGGGGGGGGGGGGGGGFGGGGGGGGGGGGGGGGGGGGGGGGGGGGGGGGGGGGGGGGGGGGFGFEGGGGGGGGFGGGGGCEGGGGGGGGG8?5ACGGGECGGGGGG8FCFG<5E==FGGGGGFGFC>DCGGGDGGG=D:BDF<CFE@GC8/079)9<B=@05)(5)22476@FAAFCBF5:833C,)03;<-6*).).,-85,(.)..1*.(1<6()0(--(
@M02143:5:000000000-JT863:1:1101:13515:10128 2:N:0:44
CCTACGGGCGGCTGCAGTGGGGAATCTTGCGCAATGGGCGAAAGCCTGACGCAGCCATGCCGCGTGAATGATGAAGGTCTTAGGATTGTAAAATTCTTTCACCGGGGACGATAATGACGGTACCCGGAGAAGAAGCCACGGCTAACTACGTGCCAGCAGCCGCGGTAATACGTAGGGGGCGAGCGTTGTCCGGATTTATTGGGCGTAAAGAGCTTGTTGGCGGTTCGGGAAGTCTGCCGGGAAAACCTGAGGCACAACCGACGGCTGGCTGAGGATACCACCGAGATCACCGACTCTATAC
+
CCCCCCGGGGGGGDGGGGGGGGGGGCEFGGGGGGGFGGFE7BBCCFG@8FGGECE=<AEFCFE:=FE+5B<FGGGGDFFGA9ECBEEGGGFCFA?FFGGEFFEEGGGGD+FFCCGFGGCGG@FCFGGC7::FFGGGGGCGF7FDC7D9DEG6*F;?ED,<FCEGC*:;BEEFFGF*A8=5*2:D=C55A7CGGG=C*>**+255D<55CF+**+29)*)9:3<7>>5<)1)))59)117().4<@0(.)4))(3)*0-)))())-)***(((01)(),,*0(((((,*).(((((.*).))
@M02143:5:000000000-JT863:1:1101:13533:10130 2:N:0:44
CCTACGGGCGGCTGCAGTGGGGAATCTTGCGCAATGGGCGAAAGCCTGACGCAGCCATGCCGCGTGAATGATGAAGGTCTTAGGATTGTAAAATTCTTTCACCGGGGACGATAATGACGGTACCCGGAGAAGAAGCCACGGCTAACTACGTGCCAGCAGCCGCGGTAATACGTAGGGGGCGAGCGTTGTCCGGATTTATTGGGCGTAAAGAGCGTGTAGGCGGTTCGGTAAGTCTGCCGTGAAAACCTGAGGCTCCCCCTCGGGCGTGCGGTAGATACTGCCGGGCTAGAAGACGGCAGA
+
CCCCCGGGGGGGGGGGGGGGGGGGGGGGGGGGGGEGDGGGGGGGGGGGGGGGGGGGGGGGGGGGGGFGGGGGGADFGGGGGGGGGGGGGGGGDFGFGGGGGGGGGGGGGGGGGGGGGGGGGGGGGGGCEEGGGGGGGGGGDGGGGGGGGGGGGGGGGGGGGGGGGGGGGGGG@FGGGDCEG*:DDEE3*<FGG5:=F7D>?FDFGGGGGC9CGGGG@F4*.7C:B@CD>FEFFF=>BFD15@(9=::3)()51()*)(.)033778CE3(42)-6)-).**42(((,)0))-.((0)44,
@M02143:5:000000000-JT863:1:1101:26812:10185 2:N:0:44
CCTACGGGTGGCTGCAGTGGGGAATATTGGACAATGGGCGGAAGCCTGATCCAGCAACGCCGCGTGAGGGATGACGGCCTTCGGGTTGTAAACCTCTTTCAGCAGGGAAGAAGCGCAAGTGACGGTACCTGCAGAAGAAGCGCCGGCTAACTACGTGCCAGCAGCCGCGGTAATACGTAGGGCGCAAGCGTTGTCCGGAATTATTGGGCGTAAAGAGCTCGTAGGCGGTGTGTCGCGTCTGCTGTGAAAATCCAGGGCTTAACCCTGGAACTGCAGTGGGTACGTGCAGACTAGAGGCAGG
+
CCCCCGGGGGGGGGGGG,FGGEGGGGGGGGFGGGGGGGGGGGGGGGGGGGGGGGGGGGGGGGGDGGGGGGGGGGGGDGEGFGGGGGEG@FGGGGGGGGGGGGGGGFG7EFGGGGGGGGGFGGGGGGGEGCFGGFCFFGGGGGGGGGG8E7?DGGGFGGFGGGGGGGGGGGG*;FGCF9CGCCFDCGGGGGG=EEGGGGDGG?<6:>FGFG=)>FFGF@4C:DD:>?GGF)7BFAFF>).-09<@@?<6*696><*5)(7>FAF:67FF*(()*)),6(.)76),(34>*)44<(-*)(((-
@M02143:5:000000000-JT863:1:1101:20609:10195 2:N:0:44
CCTACGGGCGGCAGCAGTGGGGAATATTGGACAATGGGCGGAAGCCTGATCCAGCAACGCCGCGTGTGTGAAGAAGGCCTTCGGGTTGTAAAGCACTTTTGTCCGGAAAGAAATCCTGCCTGTTAATACCGGGCGGGGATGACGGTACTGGAAGAATACGCACCGGCTAACTACGCGCCAGCAGCCGCGGTAATACGTAGGGGGCGAGCGTTGTCCGGAGTTACTGGGCGTAAAGCGCAAGCAGGCGGTCTGATAGGGTTGGATGGAAAGTTAGTATCAAAACCAACAAACTGATTTGAA
+
CCCCCCCF+CFECFGGGEEGFGGGGEFGG<FGGGGGGGFF@CG@FGGFCAFGFCGGFGGGGGGGCFCF8<@,CFDFCFGGFFGEEG@FGEFA9?=FFGG<<=CDFF7FGGGG8>D8A=BA99@<<FGGC::+>*C77*FE@CFFEE*459<:<+22+22*8*:>:*:88<C?FGD*:**:CC07;**)*29:CFFCC>=47=5)7</CCDED3C77;5>9(2:767455)8))-79))7(73()7(--89))-)1*0(0)016C03:+:6))*).6)).*182(,4855,(.)-.*9-).
@M02143:5:000000000-JT863:1:1101:24917:10202 2:N:0:44
CCTACGGGAGGCTGCAGTGGGGAATATTGGACAATGGGCGAAAGCCTGATCCAGCCATGCCGCGTGAGTGATGAAGGCCCTAGGGTTGTAAAGCTCTTTTGTCCGGGAAGATAATGACTGTACCGGAAGAATAAGCCCCGGCTAACTTCGTGCCAGCAGCCGCGGTAATACGAAGGGGGCTAGCGTTGCTCGGAATCACTGGGCGTAAAGGGCGCGTAGGCGGATCTTTAAGTCGGGGGTGAAAGCCCAGGGCTCACCCCTGGAATTGCCTTCGATACTGAAGATCTCGAGACCGCAAGAC
+
CCCCCGGGGGGGGGGGGGGGGGGGGGGGGGGGGGGGGGGGGGGGGGGGGGGGGGGGGGGGGGGGGGGGGGGGGGGGGGGGG8FGGFFGGGGGGGCCGGGGGGGGGGGEGGFFFFGADFFGGGGGGGGGGGGGFCCGGGGGGGGGGGGGGGGGGGGGGCECFCEEGGGGGGGGFCGGCGGDEGGGGGGGGGGGGCE5CF6@ECFFGGDGFGGDGG:<7>BGFGG3B5CFFFFFFFDBFFF>5)54@???FFFFFBFC*(7>:B34,9+3*4>)*1(6,(4194?:6.6B))-3,,-).,(.(
@M02143:5:000000000-JT863:1:1101:2357:10224 2:N:0:44
CCTACGGGAGGCTGCAGCCAGGAATCTTGGGCAATGGGCGAAAGCCTGACCCAGCAACACCGTGTGGGCGATGAAGGCCTTCGGGTCGTAAAGCCCTGTTGATAGGGACGACGGGCGAAGGGTGAATAGCCCCTAGCCTGACGGTACCTTTCGAGGAAGCCCCGGCTAACTACGTGCCAGCAGCCGCGGTACTACGTAGGGCGCGAGCGTTGTCCGGAATTATTGGGCGTAAAGGGCTAGTAGGCGGCATGACGCGGCGGGAGTGAAAACTAAGGACTGAACACTAAACCTGCTTCCAACC
+
CBCCCFGGGCE;D@EGEGGFGGGCFFGF<EDFGGFCEGGDFEGGGGGGGFGFGE<FGDFGEGGGGGGCEFECCEFFGGGGGGFGGG@CF?,B<,FF8<FFGG,C,,<FF++8CCC7CFFGCFG7+CBFGGG8B+>@7<,<CC<:CC>>@EC9CFCGGCCG>*>CC5EEG?C7EEFFF>C,47ECGG5C>7D*5<FEGGG<EG5)57777>*)/<CC7)81,CFF*9*/./.0566(75)(*1)0*((()(.*.17))()))-)/,1<F:()./.3)44(0*5)2)((/942.:(4=?))(,
@M02143:5:000000000-JT863:1:1101:13381:10226 2:N:0:44
CCTCGGGGGGCTGCAGTGGGGAATATTGCACAATGGGCGCAAGCCTGATGCAGCGACGCCGCGTGGGGGATGACGGCCTTCGGGTTGTAAACCTCTTTCAGCATCGACGAAGCCTTTGTGGGTGACGGTAGGTGCAGAAGAAGCGCCGGCCAACTACGTGCCAGCAGCCGCGGTAAGACGTAGGGCGCGAGCGTTGTCCGGATTTATTGGGCGTAAAGAGCTCGTAGACGGCTTGTCGCGTCGTCCGTGAAAACCCGTGGCTCAACTGACGGCCGGCGGTCGATACGGGCAGGCTGGCCTT
+
CC<BCFGGGGGGDGGGGGGGGGGGGGGGGGGGGCFGGGGGGGDGGGGFFFGGAFGDGDGGGGGGGDGGGGDFGGGGGGGGGGGGGGGGGGGGGGGGGGGGGGGGGEGGDCFGGGGGGGGGGGGGGGGD?EGGGFGGFGFGGGGGGECEGGGGGGGGGDEFCFGGFFGGGGGGGGGGGGGGGFGGGGGGGDDGEEC5CGDDGGC@*>FGGGGG3:<D)@BF?7>D5>*/9<DF50>BFFF3))(0>?0()-7@<(5>)-).)(/6453+*(,-)4(37,()8,4<<7-))-,-(((.)((.4
@M02143:5:000000000-JT863:1:1101:26878:10242 2:N:0:44
CCTACGGGTGGCTGCAGTGGGGAATTTTGCGCAATGGGCGAAAGCCTGACGCAGCAACGCCGCGTGTGTGATGAAGGTCTTCGGATTGTAAAGCACTTTCGACCGGGACGAAACCCTTCAGCCCAATACGCTGAAGCTTGACGGTACCGGGAGAAGAAGCCCCGGCCAACTACGTGCCAGCAGCCGCGGTAATACGTAGGGGGCAAGCGTTGTCCGGATTTATTGGGCGTAAAGCGCGCGCAGGTGGGTTCTTAAGTCTGATGTGAAAGCCCACGGCTCAACCGCTGAGGGTCATTGGAA
+
CCCCCGGGGGGE@FDGGFGGGDCEGGGFGGCFGFEE8EA@:CF:AFGC<CFFEEGCEFDEEFGGFG,CFFDFGGGGFEFEFFGGGGGGGFGCDCGBCFEGGGGGGGEGEEGFDE<FF8=FFGGGGGGGGGGGGGDDFCA@7FEEECGGGGGGGGGGGFCGCGCEEGGGGGFFFGGGGCCFFGGF5EEDC=C*A9CECG5CECGFGF*5C1A<3ECGBD>D?7C?*6**7C>5FDF(5<>().3:746(08:FA>*29-6@FFFGAB9?:(317:93671=60((((-803-3::4?424)
@M02143:5:000000000-JT863:1:1101:9304:10255 2:N:0:44
CCTACGGGAGGCTGCAGCCAGGAATCTTGGGCAATGGGCGCAAGCCTGACCCAGCAACACCGTGTGGGCGATGAAGGCCTTCGGGTCGTAAAGCCCTGTTGATAGGGACGAAGGGCGAAGGGTTAATAGCCCCTAGCCTGACGGTACCTTTCGAGGAAGCCCCGGCTAACTACGTGCCAGCAGCCGCGGTAATACGTAGGGGGCGAGCGTTGTCCGGAATCACTGGGCGTAAAGGGCGCGTAGGCGGCGCGGGAAGCGTGCGGTGAAAGCCCGGGGCTCAACCCCGGGTCGGCCCTCCGA
+
CCCCCGGGGGCGGGGGGGGGGGGGGGGGGGGGGGGGGGGGGGGGGGGGGGGGGGGGGGGGGGGGGGFGGGGGGGGGGGGGGGGGGGGGGGGGGGGGGGGGGGGGGGGGGGGGGGGGGGGDGGGFFGGGGGGGGGGFGGGGGGGGGGGGGFGGGGGGGGGGGGGGGGDGGGGGCD>FGGGFGGGGGGGGGGGGF:9C>FGGGCGBGGGEG<EDGFDGFFEGFGC==:57>C>BFAFBE5)())3<=(17),5:;4<951;>)4>7(0<<2(,472(34(-9*4143-,)84(((-(.)-(-
@M02143:5:000000000-JT863:1:1101:19249:10273 2:N:0:44
CCTACGGGAGGCAGCAGTGGGGAATATTGGTCAATGGGCGAAAGCCTGAACCAGCAATGCCGCGTGAGTGATGAAGGCCTTCGGGTTGTAAAGCTCTGTCGGGAGGGACGAAAAAGCGGTTTAACACTCCGCATTGACGGTACCTCCAAAGGAAGCACCGGCTAACTCTGTGCCAGCAGCCGCGGTAATACAGAGGGTGCAAGCGTTGTTCGGAATTACTGGGCGTAAAGCGCGTGTAGGGGGCGAGTAAAGTCGGGTGTGAAATCCCTTGGCTCAACCAAGGAAGTGCATTCGATCCTCC
+
CCCCCGGGGGGGGGGGGGGGGGDGGGGGGGGGGGGGGGGGGEGGGGGGGGGGGGGGGGGGGGGGGGGGGGGGGGGGGGGGGGGGGGGGGGGGGGGGGGGGGGGGGGGGGGGGGGGGGGGGGGGGGGGGGGGGGGGGGGCGGGGGGGGCGGGGGGGGGGGGGGGGFGCFGGGGGGGGGCCFGGGGG8=CF77EFFGFCCCDGDGFGGGGGGGGGGGGFFFFFFGFFFGCFGFFFF>;:<=8))-)>>6(769*66>7537)7<92)/6+2)(.)(5444<B@(483.869<A)5666),6<1
@M02143:5:000000000-JT863:1:1101:4907:10277 2:N:0:44
CCTACGGGTGGCTGCAGTAGGGAATCTTCCGCAATGGACGAAAGTCTGACGGAGCAACGCCGCGTGAGCGATGAAGGCCTTCGGGTCGTAAAGCTCTGTTGTTAGGGAAGAACAAGTACCGGAGTAACTGCCGGTACCTTGACGGTACCTAACCAGAAAGCCCCGGCAAACTACGTGCCAGCAGCCGCGGTAATACGGAAGTGGCAAGCGTTGTCCGGATTTACTGGGCGTAAAGAGCGCGCAGGCCGTCGAATAAGTCGAATGTGAAAGCACCCGACTTAACTAGGGCAGATCATTCAA
+
CCCCCGGGGGGGGGGGGGGGGGGGGFGGGFGGGGGGGGGGGGGG9FGFGF@@FGGGG@FGGDGGGGGGGGGGGGGG8FGGGGGGGGCGGGGGGGFGGGGG9:9@EGGGFGGGGGFGGFGF7C:@C<AFC;C>+@3>+ECAFFFD+<DGCF9BFFGGEF;4@D**>*8*>=FC?FG:C*C?:=CGGGC):5)>51+2*1**209AD477FC=<9:>FB@B*(9:??F<D@3<))-*67.71B73.)0(-)-)745>>*.*.5()9-*<A>)((.(--(-(7/)))))())(((.45*/)))
@M02143:5:000000000-JT863:1:1101:11319:10286 2:N:0:44
CCTACGGGGGGCTGCAGTGGGGAATCTTGCGCAATGGGCGAAAGCCTGACGCAGCGACACCGCGTGGGGGACGAAGGCCTTTCAGGTCGTAAACCCCTTTCGGCAGGGACGAAGCGACACCGTGACGGTACCTGTAGAAGAAGCCTCGGCTAACTACGTGCCAGCAGCCGCGGTAACACGTAGGAGGCGAGCGTTGTCCGGAATCATTGGGCGTAAAGAGCGCGCAGGCGGTCGTGCAAGACGCGTGGGAAAGCCCCCGGCCCAAATGGGGAGGGCCACGCGATACTCCTCGACTAGAAAC
+
CCCCCGGGGG@FGGGGGGGGGGGGGGGGGGGGGGGGGGGGGGGGGGGGGGGGGGGGGGGGGGGGGGGGGGGGGCGGGGGFFGGGGGCFGGGGGGGGG>FFGGGGDFGEFGGGGEGGGGGGGGGGGGGGGGGGFGGGGGGFFF6CF?EGGGGGGFCFFGGGFGGGFGGGF5CGG*:C6+2?*:1DFFEGGC5CEC559C:5:EGF6DGF7DDGCEGDFBF5:1)730/7:DE)89D07<F-)0()04(().9>((098()))()1(0+3710(729(-4:)7(--:(-*9822-(()))))(
@M02143:5:000000000-JT863:1:1101:24230:10293 2:N:0:44
CCTACGGGTGGCTGCAGTGGGGAATATTGGACAATGGGCGCAAGCCTGACGGAGCAACGCCGCGTGGGGGAGGACGCCCTTCGGGGTGTAAACCCCTTTTCTCGGGGACGACGACCGACGGTACCCGAGGAAGAAGGCCCGGCTAACTACGTGCCAGCAGCCGCGGTAATACAGAGGGTGCAAGCGTTAATCGGAATTACTGGGCGTAAAGCGCGCGTAGGCGGTTTGTTAAGTTGGATATGAAATCCCCGGGCTCAACCTGGGAACTGCAACCAAAACTGGCAAACTAGAGTATGGT
+
ACCCCGEGFGGGFGGGDE@FFGEGGFFGGGGGFGGGGGGGGGGGGGGGFGGGGGEGGGGGGGGGCFGGGGGGGGFGGGGGFFGGGG7CFGGGGGGGFGGGGDFFGDG@CCCFF7FEF**>CFGEFFFGEGGFFGAF<CCEGEG7CF<FC8C8EGFGGGCFGGGGGG8EGGGGGG+<CE?=*6C:8C=5AFFCCECEG4>:9CGFGGCC35<:>><CD)858*17)83DFC=64-9>:?*)*1)99:5>41)739:565)))(8<?<2<9)5.01:6??7)*.(42.4*9)6,..-*0)
@M02143:5:000000000-JT863:1:1101:9296:10309 2:N:0:44
CCTACGGGTGGCTGCAGTGGGGAATATTGGACAATGGGCGAAAGCCTGATCCAGCCATGCCGCGTGTGTGAAGAAGGTCTTCGGATTGTAAAGCACTTTAAGTTGGGAGGAAGGGCAGTAAATTAATACTTTGCTGTTTTGACGTTACCGACAGAATAAGCACCGGCTAACTCTGTGCCAGCAGCCGCGGTAATACAGAGGGTGCGAGCGTTAATCGGAATTACTGGGCGTAAAGCGCGCGTAGGTGGTTTGTTAAGTTGGATGTAAAATCCACGGGCTCAACCTGGGAACAGCACCCAA
+
CCCCCGGGGGGGGGGGGGGGGGGGGGGGGGGGGFGGGGGGGGGDGGGGGGGGGGGGGGGGGGGGGGGGGGGGGGGGGGGGGGGGDEFGGGGGGGGGGGGCFFFGGFGGGGGGGGGGGGFGGGGGGGGGGGGGGGGGGGGG8CCEGGGGG7>CGGCFGGGGFFGGGG>>EFGDFGFEFGFGGFG>>FEGG>DGGDGC*=CCFCEFGGGGGDGGCF+7:3>D@<GFF?CG@DFBE0@>@>56D@9:3:?F5<:B<?@D?.6747*64*<CF>?2*54(0(()14,.,:0)02:(((.)..43
@M02143:5:000000000-JT863:1:1101:20870:10320 2:N:0:44
CCTACGGGTGGCTGCAGTGGGGAATATTGCACAATGGGCGCAAGCCTGATGCAGCGACGCCGCGTGAGGGATGACGGCCTTCGGGTTGTAAACCTCTTTCAGCAGGGAAGAAGCGCAAGTGACGGTACCTGCAGCAGAAGCACCGGCCCACTACGTGCCACCAGCCGTGGTAACACGCAGGGTGCGAGCGTAGTCCGGAATTATCGGGCGTAAAGAGCACGTAGGCGGTTTGTTGCGGCCGCTGTGAAAGCCCGACGCCCAACCTCAGATCTGCAGGTGACACTAACAAAACAACCGTGTT
+
CCCCCGGGGGGGGGGGGGGGGGGGGGGGGGGGGGGGGG8FGGGCDFGGGGGGGGG@F:FFGGGGGGG@<F@=CFEEFGGEGGGGGGGGGGFGCF?EFGGGGGGGGGGGEFGGGC3:BCF<DFF:78++3,7>FF7@F7,,3DG:+>>B*@F,?21>FC*>,4,62:***44,<EE8C*8/C*27EE=)5C)/:::<C3DD*+<6*/)55<E3*/**00)2412.5*9C)1780()-7)0(050>)..69))0(,.))()))()*()++*..)/-).(((/).3).(8)*(((4(.))-(.4
@M02143:5:000000000-JT863:1:1101:2347:10323 2:N:0:44
CCTACGGGTGGCTGCAGTGGGGAATATTGGACAATGGGCGCAAGCCTGATCCAGCAATGCCGCGTGAGTGATGAAGGCCTTCGGGTTGTAAAGCTCTTTCGCACGCGCCGATGATGACGGTAGCGTGAGAAGAAGCCCCGGCTAACTTAGTGCCAGCAGCCGCGGTAATACGACAGGTGCTAGCGTTGCTCGTAATCCCTGGGCGTAAAGGGCGCGTAGGCGGCCATTCCAGTCGGGGGTACAAGCCCAGGACTCAACCCTGGAATTGCCTTCTATCCTGTTTATCAAACGACCGGCACTC
+
CCCCCFCBCCEGGGGGGGGGGGGGGGGGG9EFG,CFG8EFGGGGDCEEFGGGGGFADGGGE7FGGGG>FCEGGGGAEGFG?FGGGFEEGFFGGGEDC<EEGD77CFD++=C7FGA,C<+@=F@DGFEFGGGC<FCFE>CF+@C+DFF9,,@DFC>:78CCFC>5EEE5=CE/;**4*,5:+=<<8CE)=2;C**=/:+026**.2)9*97+9>=<575B<29))).9*1>**/))()0)4)/691(-(03).23:663550(0*.9++0)6)/))-)()10.)-)--**.((,(())-1.(
@M02143:5:000000000-JT863:1:1101:25973:10324 2:N:0:44
CCTACGGGTGGCTGCAGTAGGGAATCTTCCGCAATGGACGAAAGTCTGACGGAGCAACGCCGCGTGAGTGATGAAGGCTTTCGGGTCGTAAAACTCTGTTGTTAGGGAAGAACAAGTGCTAGTTGAATAAGCTGGCACCTTGACGGCACCTAACCAGAAAGCCACGGCTAACTACGTGCCAGCAGCCGCGGAAATACGTAGGTGGCAAGCGTTAATCGGAATTACTGGGCGTAAAGCGCGCGTAGGTGGTTTGTTAAGTTGAATGTGAAATCCCCGGGCTCAAACTGGGAACTGCATCCA
+
CCCCCGEEFGGGFDGCFFGGGGGGGGGGGGGGGGGGGGGGGGGGGGGGGGGGGGGGGGGGGGGGGGGGGGGGFGGGGGGFGGGGGGGGGGDFGGGGFGGFGF8FGGGGGGGGGGGGGGGGG9EFFGGGGGGGGGGGGGFCGGGGGGGGGGGGFFGGGGGGGGGGGGGGGGGFGGFCFC*DFFGGGGGGGGG*/=?C7<*;FC+;DCGCCCG<DGGFF5>1,CDFFFGGFGD5BFFFFFFBBEFFF?2<FF3)6(5*6:6=*)97)1+3?<6<041(-217)4<)57)9.(4(4<771)4:
@M02143:5:000000000-JT863:1:1101:12587:10327 2:N:0:44
CCTACGGGTGGCTGCAGTGGGGAATATTGCGCAATGGGCGAAAGCCTGACGCAGCGACGCCGCGTGCGGGAAGAAGGCCTTCGGGTTGTAAACCGCTTTCAGGAGGGACGAAGCCACTCGGGTTAATAGCCCAGAGGGTGACGGTACCTCCAGAAGAAGCCCCGGCTAACTACGTGCCAGCAGCCGCGGTAATACGTAGGGGGCAAGCGTTGTCCGGATTTATTGGGCGTAAAGCGTACGCAGACGGCCACGCAGGTCGGGTGTGAAAACCCCGGGCTCAACCCGGGAATTGCATTCGAA
+
CCCCCGG>FGGGGGGGGGFGGGGGGGGGGGGGGGGGGGGGGGGGGGGGGGGGDGGGGGGGGGGGGGGGGGGGGGGGGGGGGGGGGGGGGGGGGGGGGFGFGGGGGGGGGGGGDGGGG8FGGGGGGGGGGGGGGGGFGGGGGGGGGGGGGGGGGGGGFGGGGGDEEGCECGGGGGGGCFGGGGGF5EECEEDGFD?FDFFGGGEFDCC59>=DDFGGF:>C>GG44?7C5C>D)6/18871)72:@B((70.)445983>><,)1,9<00,4()43(-((1/(.-1(40.34)-69*946(
@M02143:5:000000000-JT863:1:1101:9291:10328 2:N:0:44
CCTACGGGTGGCTGCAGTGGGGAATATTGGACAATGGGCGAAAGCCTGATCCAGCCATGCCGCGTGTGTGAAGAAGGTCTTCGGATTGTAAAGCACTTTAAGTTGGGAGGAAGGGCAGTAAATTAATACTTTGCTGTTTTGACGTTACCGACAGAATAAGCACCGGCTAACTCTGTGCCAGCAGCCGCGGTAATACAGAGGGTGCGAGCGTTAATCGGAATTACTGGGCGTAAAGCGCGCGTAGGGGGATTGTTAAGTTGGATGTAAAATCCCCGGGCTAAAACAGGAAACCACATCCAA
+
CCCCCGGGGGGGGGGGGGGFGGDGGDGGGGGGGGFGGDFGEGGD?FGGGFGGCFGC<FFCFGGGGG@FGGGGGGEFDGGFGGGDEG7FFGFFDGGFF@9CFFBGGGGGDGGGGGGGGGFGAFFGFGFFGDFGGGGGCCEGGGGGEGCBEGGDGGGGGGGGGGGGGCECEGDCFFFGGGGGGGGGGFGGGGD*=FEFGFDGFC5?CC9>DDE3CA7CFADG6C>F=FF5>D:@54*))052:B(<3(12)475)69206**).7C:/<C:).4)-(4431)/632(..)).8(((.)/43:
@M02143:5:000000000-JT863:1:1101:25715:10330 2:N:0:44
CCTACGGGTGGCTGCAGTAGGGAATCTTGCACAATGGGGGCAACCCTGATCCAGCGACGCCGCGTGGGTGACGAAGGCCTTCGGGTTGTAAACCTCTTTCAGTAGGGAAGAAGCGTAAGTGACGGTACCTGCAGAAGAAGCGCCGGCTAACTACGTGCCAGCAGCCGCGGTAATACGTAGGTGGCGAGCGTTATCCGGAATTATTGGGCGTAAAGCGCTCGCAGGCGGTTCGTGGCGTCGTGCGTGAAAGCACACGGCTCAACCGTGGAGGGTCATTGGCAACTAGCAGACTTGAGTGCAC
+
CCCCCGGGCFGGGGGGGGAFGGGGGCFGGGGGGGGGFG7FEGGFGGGGGGEGGGGGGGGGGGGG6C:F>FFCFG:FGGGGGGGGDGGGGGCFGGGGGGGGGGG9FGGGGGGGGGG=EEGGGGGGGGGGGGGGGGGGGG8FGEGGGFEE>FGGGGGGGGCFFGGGGGGGEDCEEFG?FE6C8++1C*:DGGG=EGFGGD55=E7@CGGCFGG3DFGGBE37(/1<3)9C>D:>),76@@5())-8B0:3?A)/(()15;D3?8FD>0*:9189)3,4<>))1)-((-,7*.4))52)*42).
@M02143:5:000000000-JT863:1:1101:15534:10339 2:N:0:44
CCTACGGGCGGCTGCAGCGAGGAATCTTCCACAATGGGCGAAAGCCTGATCCAGCAACGCCGCGTGAGGGATGACGGCCTTCGGGTTGTAAACCTCTTTCAGCAGGGACGAAGCGCAAGTGACGGTACCTGCAGAAGAAGCGCCGGCTAACTACGTGCCAGCAGCCGCGGTAATACGTAGGGCGCAAGCGTTGTCCGGAATCATTGGGCGGAAAGAGCGTGTAGGCGGTCCGGTAAGTACGCTGTGAAAGTCGGGGGCTCAACCCTCGAATGACGGCGGAAACTGTCGGGCCCGAATGCTG
+
CCCCCFGGGGGGGGGGGGGDGGGGGGGGGGGGGGGGGGGGEFEDGGGGGGGGGGGGGGGGGGGGGGCFGDGGEGGGGGGGGGGGGGGGGGGGGGGGGGGGGGGGGGGGGDGGGGGDFCGGGFGGGGGGGGGGGGGGGGGGGGEEGGGGGGGCFGGGGGGGGCC:FCGECGDECC99E9?CGEFGEEGGGGGG5CFFDGGDGE?870>FGG*/):57.5>9<CFFFF3D:C3:D1>B=**48<(754<>F6/8?65C>9>>=47C<)::*4)(*.,(((())-2:4).))(,240()),.))
@M02143:5:000000000-JT863:1:1101:13448:10342 2:N:0:44
CCCACGGGTGGCAGCAGTGGGGAATATTGGGCAATGGGCGCAAGCCTGACCCAGCAATTCCGCGTGGGTGAAGAAGGTCTTCGGACTGTAAAGCCCTTCCGGCGGGGACGATGGTGACGGTACCCGCAGAAGAAGCCCCGGCTAACTACGTGCACGCCGCCGCGGTAATACGTAGGGGGCTAGCGTTGTTCGGAATCATTGGGCGTCAAGCGCGCGTAGGCGGCCCGGTAAGTCCGCTCTGACCGTACAGGGCACACCCTAGCGCGTGTGAAGGAAACCGCCGGGCTAGCTCAAGGTACA
+
@@,,AC+6F:@FGGEGC@@EEC,CF<FD@F,<C66EE<<FGDC7FF8DGFC<@,C<FE<DG,8@FFCCC6CF<EE8F8F?E<FBE+@AFF<FFFAB=B,B?CC++3@CG++CEC,=FGGCFC*:C*C@7::F7BCGCEG:::C:,<2?E1=:8*2*:**=88C5EE5899+:998*;CGGC*:6CEDD**2A*/*2=:*0007)7C)/>*+*)/9C>E>D<)50..))7)7*1-02)))(//))0((-8).),(874()).())(7/**(.-9((.((().31;;B10)(-).)5)*-)6
@M02143:5:000000000-JT863:1:1101:2235:10345 2:N:0:44
CCTACGGGAGGCTGCAGTGGGGAATATTGGACAATGGGCGCAAGCCTGATCCAGCAATGCCGCGTGAGTGATGAAGGCCTTAGGGTTGTAAAGCTCTTTCGCACGCGACGATGATGACGGTAGCGTGAGAAGAAGCCCCGGCTAACTTCGTGCCAGCAGCCGCGGTAATACGGAGGGGGCTAGCGTTGTTCGGCATCAATGGGCGTACAGGGCGCGCAGGCGGCTCTATCAGTCGGGTGTACAAGCCCGGGGCTCACCCCCCGACCGGCCCCCGAACAGGTCGGGCCGGCCACAGGGCCCC
+
CCCCCGGGD@EEGGGGGFFGGGGGGGGGGGGGGGGGGGGGGGGGGGGEGCGGGGGGGGGGGGGGGDFEGGGFGGGGGGGGGGFGCEFEFGGGAFFGFFGGG>CGGGGGGGGGGGGGGGEFF@FFDCGGG9FCGFFFGGGGGGG7DFFGGGE>EFFGG7,@FDEED*:5EFDGGGEEEGGG=CFFC/*>=*0:CC::DF*7<8CFGDD*>*279>DDFE)7,1>D>E4:BFFF8)7(50)-**.962::3,..73>G4:FEB1@C1)21>(((7-(-72(00)4(69())2((4(.5)(((-
@M02143:5:000000000-JT863:1:1101:5257:10349 2:N:0:44
CCTACGGGAGGCAGCAGTGGGGAATATTGCACAATGGGCGCAAGCCTGATGCAGCGACGCCGCGTGAGGGATGACGGCCTTCGGGTTGTAAACCTCTTTCAGCAGGGAAGAAGCGCAAGTGACGGTACCTGCAGAAGAAGCGCCGGCTAACTACGTGCCAGCAGCCGCGGTAATACGTAGGGTGCAAGCGTTGTCCGGAATTATTGGGCGTACAGAGCTCGTAGGCGGTTGGTCGCGTCGGCTGTGAAAACCCGGCGCTCAACTCCGGGCCTGCAGTCGATACGGGCCGACTTGAGTGTTT
+
CCCCCGGGGGGGGGGGGGGGGGGGGGGGGGGGGGGGGGGGGGGGGGGGGGGGGGGDGGGGGGGGGGGGGGGGGGGGGGGGGGGGGGGGGFGGGGGFGGGGGGGGGGG=FGGGGGGGGGGGFGGGGGGGGGGGGGGGGFGGGGGGGGGDEGGGGFGGGGGGGG?CGGGGGGGGGGGGGGGGGGGGGFFGGGDGGEGGGGD5F8CFFGGGCDE>):7C?FFC<DGFF@GG:CF@E<:;3<)(.08EFBFAF<578>)/09@F5<F7)0::979(04454?0.).2(((,8)(--()5)*)..(
@M02143:5:000000000-JT863:1:1101:26680:10351 2:N:0:44
CCTACGGGGGGCTGCAGTGGGGAATATTGCGCAATGGGCGGAAGCCTGACGCAGCGACGCCGCGTGGGGGATGACGGCCTTCGGGTTGTAAACCTCTTTCAGCAGGGACGAAGCGAAAGTGACGGTACCTGCAGAAGAAGCACCGGCCAACTACGTGCCAGCAGCCGCGGTAATACGTAGGGTGCGAGCGTTGTCCGGAATTACTGGGCGTAAAGGGAGCGTAGGCGGACATTTAAGTCAGGGGTGAAATCCCGGTGCTCAACCTCGGAATTGCCTTTGATACTTGGTGTCTTTATGATGT
+
CCCCCDGDGEGGGGG?FGGGGGEEGGGGGGEGGGGGGFGGGDBFFGGGGGGGGGGGGGGGGGGGGDGGGDCFGFFFEGGGGGGGG:FFGCFGGGGGGFFG9CF@FGCEFGC5CEG5:?EGGGG5CEEGGGCG*<C8C+:EG8CF8EGGDFGGD?8EFGGCCFDGGGGG?EEE5CAFG@E8CGC*AE=7=CGGGGFGGG*7EEFFD>FFGDC)*C:7>F@GB75556<5BGF4@AF<4**./0(7;1:7F4*9:?D)>1*9*58784**/3837>8AAA<FF>)5-62?54)--)60*).-.
@M02143:5:000000000-JT863:1:1101:27740:10354 2:N:0:44
CCTACGGGAGGCTGCAGTCGGGAATCTTGCGCAATGGGCGAAAGCCTGACGCAGCAACACCGTGTGGGCGACGAAGGCCTTCGGGTCGTAAAGCCCTGTTGTTGGGGACGAAGGGCGAAGGGTTAATAGCCCCTAGCCTGACGGTACCCTTCGAGGAAGCCCCGGCTAACTACGTGCCAGCAGCCGCGGTAATACGTAGGGGGCGAGCGTTGTCCGGAATTATTGGGCGTAAAGAGCGTGTAGGCGGTTCGGTAAGTCTGCCGTGAAAACCTGGGGCTCAACCCCGGGCGTGCGGTGGCT
+
CCCCCGGGGGGGGGGGGGGGGGGGFGGGGGGGGGGGGGGGGGGGGGGGGGGGGGGGGF?EFGFGGGGGGGGGGGGGGGGGGGGGGGGGFGGGGGGGGFEFFFGGGGGFGGGGGGCFGGEGGGGGGGFGGGGGE7DDFGGGFGEGGGGGGCCFFGCEGGGGCGGGGC5CF?FFGG=FCFGGFGGGGGDD5>579FC5*99C5EGBGCD59/7510:DE5<*)::BFFDCDD)7.6B0:>:<)7<FF;0-58B>?()9=4*9675C18CC78-38412460?*480-3(07(--(4(7DB0?
@M02143:5:000000000-JT863:1:1101:5916:10359 2:N:0:44
CCTACGGGTGGCTGCAGTAGGGAATATTGGACAATGGGCGAAAGCCTGATCCAGCCATGCCGCGTGAGTGAAGAAGGCCTTAGGGTTGTAAAGCTCTTTTGGCGGGGACGATAATGACGGTACCCGCAGAATAAGCTCCGGCTAACTTCGTGCCAGCAGCCGCGGTAATACAGAGGGTGCAAGCGTTAATCGGAATTACTGGGCGTAAAGCGCGCGTAGGTGGTTTGTTACGTTGGATTTGAAATCCCCGGGACCAACCTGGGAACTGCATCCAAAAACAGCAAACAAACGCATGTTAAA
+
CCCCCGGGGGGGGGGGGGGGGGGGGGGGGGGGGGGFFGGGGGGGGGGGGGGGGGGGGGGGGGGGGGGGGGGGGGG<FFGFGGGGGGCGG9FGGGGGFFGGGGGEGGCDGDCEEGGFFFGCGGGGGFGGFFCFFGFGGGGGGEEGGGGGGEC58FCCFD7CFDEE*=C5CCFCC9CFGE5:8<+9;8CDFGFGGG*:C>:7+<5FCDGCCCFGD=DG>>)*6*9@F>7C?F*)815()7*)01)01)2:F()0(()1)4<6@::C>5+<9.))05))(-())...(.(00(-(--(**.).
@M02143:5:000000000-JT863:1:1101:27489:10365 2:N:0:44
CCTACGGGTGGCAGCAGTGGGGAATATTGGACAATGGGCGCAAGCCTGATCCAGCCATGCCGCGTGGATGATGAAGGCCCTAGGGTTGTAAAGTCCTTTCGACGGGGAAGATAATGACGGTACCCGTAGAAGAAGCCCCGGCTAACTTCGTGCCAGCAGCCGCGGTAATACGAAGGGGGCTAGCGTTGTTCGGAATTACTGGGCGTAAAGCGCACGTAGGCGGATTGTTAAGTGAGGGGTGAAATCCCAGGGCTCAACCCTGGAACTGCCTTGCATACTGGCAATCTAAAGTACAAAAGA
+
CCCCCGGDGGGGGGGGGGGGGGGGGGGGGGGGGGGGGGGGGGGGGGGGGGFFFGDGFEG<FCEGGGGGGGGGGGGGFG,BEGGGGGGGEGGGGGCGGGGAFGGGGGGGGGGCFGGGGGGGGGGGGGCGGGGGGFFFFDGGGEGGGFGCGGGFGFGGFGGGCGEGGGGGFGCFGGGG=EEEG5AFGE5DGCGGGGGG4CFGGCGFGDGGGGGGGECC7:FGBGGE:3C07C6=@AFDFFBFFF<FF<3)/4FF:2>=9:>>7:@GFF?F*224),<<A?>6)32<04)1*.).).6*08((
@M02143:5:000000000-JT863:1:1101:14309:10388 2:N:0:44
CCTACGGGAGGCAGCAGTGCCGGTGCTAGGAAGGCGATCAGCTGGATTAGATACCCTTGTAGTC
+
CCCCCGGGGGGGGGGGGGGGGGGFGGGGGGGGGGGGGGGGFGGGGGGGGGGGGFFGGGGGGGGG
@M02143:5:000000000-JT863:1:1101:5038:10399 2:N:0:44
CCTACGGGTGGCTGCAGTGGGGAATATTGGACAATGGGCGCAAGCCTGATCCAGCCATGCCGCGTGAGTGATGACGGCCCTAGGGTTGTAAAGCTCTTTCGCACGCGACGATAATGACGGTAGCGTGAGAAGAAGCCCCGGCTAACTTCGTGCCAGCAGCCGCGGTAATACGTAGGGGGCGAGCGTTGTCCGGAATCACTGGGCTTAAAGGGCGCGTAGGCGGGCTATCAAGTCCGGGGTGAAATCCTCCAGCTTAACTGGCGAACGGCCCCGGAAACTGATGGTCCCGAGCAGGATACCC
+
CCCCCGGGGGGGGGGGGFGGGGGGGGGGGFGGGGGGGFGGGGGGGGGGGFGGGGGGGGGGGGGDGGCFGGFGGGGGGGGGGGGGG<=FFFGGGGFEFGGGDGGGGGFGGGGGGGGFGGGGDGGFG+:=BGGDFGGGGGGGGGGGGGGGFG,>BFGGGGCFGGGCCEGGGFGGGF88EEGGGGGGGDECGGGEGGEGFCGGGCCFGFGG=:9*77CD@3>G>DD5>>CD4**9=<F<BE>4:)4**-3)91<?>)9*9)9@F1.52<55>((437(,(,-/9<477920.4(((4()).))(
@M02143:5:000000000-JT863:1:1101:5546:10421 2:N:0:44
CCTACGGGAGGCTGCAGTCGGGAATTTTGGGCAATGGGCGAAAGCCTGACCCAGCAACGCCGCGTGAAGGATGAAGCTTTTCGGAGTGTAAACTTCATAAGAATGGGACGAATAAGGAAGGGCTAATACCCCTTTTGATGACGGTACCATTTGTAAGCTCCGGCTAACTACGTGCCAGCAGCCGCGGTGACACGTAGGCACCAAGCGTTGTCCGGATTTATTGGGCGTAAAGAGCTTGTAGGCGGTTCGGTAAGTCGGGTGTGAAACCTCTGGGCCCAACCCAGAAACGCCACCCCATACC
+
CCCCCGGGGGEGGGGGGGGGGGGGGGGGGGGGGGGGGGGGGGGDFFGGGGGGGGGGGGGGGGGGGGGGGGGGGGGGGGGGGGGGGEGGGGGGGGGGGGGGGCFGGGGGGGDGGGGGGGGGGGGGGGGGGGGFGGGGGGGGGGGGGGGGGGGGGGGGGGGGGGGGGGGGGGGGGGGGGGGGGGGGGG555CF9CEGGFDF67@FFGGGEGG:FGGGG)5FG<>7*55D<BDF?43?AFF:6*78<@;>BD9;<<5/?3(8F:>BGFF<**..)6:0(-22)8:2,4:)7)-3(,(,05074,
@M02143:5:000000000-JT863:1:1101:8286:10449 2:N:0:44
NNNNNNNNNNNNNNNNNNNNNNNNNNNNNNNNNNN
+
###################################
@M02143:5:000000000-JT863:1:1101:15888:10451 2:N:0:44
CCTACGGGGGGCTGCAGTGGGGAATATTGGACAATGGGCGAAACCCTGATCCAGCGATGCCGCGTGAGTTAGGAAGCTCTTCGGATGTTAAAGCACTTTGTGTGGGGAGGAAGTGCAATAACCTTACACGTTAGTGCTTGCAAGTTACGGACAGAATAACCCCCGGCTAACTCTGTTCCAGCCGCCGCGGTAAAACGTTGGGTGCGAAGGTTGTCCAGAATCATTGGGAGTTAAGAGCTAAAATGCTGCTTGTCACGTATACCGAGAAATCAAAACCTTTAAATGTGGGTCCTTGGATGT
+
CCCCCGGGDGGGDGGFGGGGGGGGF=FFGCGGGGGGGG<F:FF+BFGGCG,EFFG+C,CFGGGGGE++C3@,3C3F,,,@,,@C+@*8@FEF;=,,@FG,,,@,CE:CG:FG,,@,,,,,?FG;3?,3,4=<FG@,?,,7*+,7<FB@***3***+25++2******:A60<++300<C+++/751C)/*)2/++399*>FD5>*/>*)10:*:***0**)*296**1)/))/6/6*)*.*/)**)))/.**44*:3:)*))*1(01:*--)16)((.)/1).6)6)*),(())))/)).
@M02143:5:000000000-JT863:1:1101:27152:10471 2:N:0:44
CCTACGGGAGGCAGCAGTAGGGAATCTTCCGCAATGGACGAAAGTCTGACGGAGCAACGCCGCGTGAGTGATGAAGGCTTTCGGGTCGTAAAACTCTGTTGTTAGGGAAGAACAAGTGCTAGTTGAATAAGCTGGCACCTTGACGGTACCTAACCAGAAAGCCACGGCTAACTACGTGCCAGCAGCCGCGGTAATACGTAGGGGGCGAGCGTTGTCCGGATTTATTGGGCGTAAAGAGCTCGTAGGCGGCTCGGTAAGTCGGATGTGAAACCTCCAGGCTCAACCTAGATACGCCATCTG
+
CCCCCGGGGGGFGGGGFFGGGGGGGGGGGGGGGGGGGGGGGGGDGCGGGGGEFFGGGGGGGGGGGGGGGGAFGGFFFFGGGFGGGFGG@E@FGG@<FCFDFFGGGGGGFGGGGGDGGGGGCGGGGGFAFFGF9DGGGGGFGGFGGGGGGGFGDDGGGGGFGFCFGGGDEDFFGFGGGGCE?CFGFFGGGEGGDEFGGG4=:CE3DG<=3CG><CDGFDFGF327@F*7<FB>B<36FFF27>9>>FB>:1).79>95)96<>DD09<:FF317311((,)0)..:0(*/))6,(-88>42
@M02143:5:000000000-JT863:1:1101:27631:10513 2:N:0:44
CCTACGGGCGGCAGCAGTGGGGAATATTGGACAATGGGCGCAAGCCTGATCCAGCCATGCCGCGTGAGTGATGAAGGCCCTAGGGTTGTCAAGCTCTTTTAGCGGGGAAGATAATGACGGTACCCGCAGAAAAAGCCCCGGCTAACTTCGTGCCAGCAGCCGCGGTAATACGAAGGGGGCTAGCGTTGCTCGGAATGACTGGGCGTAAAGGGCGCGTAGGCGGCTTGCAACGTCGGATGTGAAATGCCTGGGCTTAACCTGTGGGCTGCATTCGATAAGTGTGGGATTTAGTGCGGACT
+
-BCCCCEGDGGEGGGCFGFGGGDGG<FFFFGGFGGCCAFEC:FGGCGFGGGFGFGGGCFGGGDGGGGGGGFGGGFAEC,:BFFFG4EFC,<BFFDFGFFGGGGDGGGDBFEFFFGCDF>CFFGFGGGFEGF7:,CFCG>EFEDCCFFG9;FFGGG,BEEFFCGGG85=CC95=EC8;B::EGGGGEGDGGGGGDEC6CCFGCF.)/9:7:C<3:D5<75D?DDFBFC<**0)8<)1>))(99<F?)4,=<::04)29)*=F))*()25154)*64A0(-7*-6(((.0*.6)..()0((
@M02143:5:000000000-JT863:1:1101:10495:10518 2:N:0:44
CCTACGGGGGGCTGCAGTGGGGAATATTGGACAATGGGCGGAAGCCTGATCCAGCAACGCCGCGTGAGGGATGACGGCCTTCGGGTTGTAAACCTCTTTCACCATTGACGAAGCCGCGCAGGATTGTGTGGTGACGGTAGGTGGGGAAGAAGCACCGGCCAACTACGTGCCAGCAGCCGCGGTAATACGTAGGGTGCAAGCGTTAATCGGAATTACTGGGCGTAAAGCGTGCGCAGGCGGTTGTGCAAAACAAATGTGAAATCCCCGGGCCCAACCTGGGAATTACATTTTTGACTCCACC
+
CCCCCGGGGGGGGGGGGGGGGG>FFGGGGGGGGGGGGGGGCFGCGGGGGGGGGGGGFGGGGGGGGGCEGGGFGGGGGGGGGGGGGEGGFFFFFGGGGGGG?CGGFGGGGGGGGGGGDEFGGGCC?EGCFGGGGGGGGDGG5<?FGGEG>@FFGGGDEGGGECE*A:E601;<EDGGGG588=>CEFGFG+7EEC6=DGGGFE559C79*//9DGDD*/9D(7>>EF2:>*)75(59))89:737>2.)*.)0(4*21)9@F466:5*:5(,-0,,:.,43743:)).*9)-),-.**,,4.
@M02143:5:000000000-JT863:1:1101:20805:10518 2:N:0:44
CCTACGGGAGGCTGCAGTGGGGAATATTGGACAATGGGCGAAAGCCTGATCCAGCCATGCCGCGTGTGTGAAGAAGGTCTTCGGATTGTAAAGCACTTTAAGTTGGGAGGAAGGGCATTAACCTAATACGTTAGTGCTTTGACGTTACCGACAGAATAAGCACCGGCTAACTCTGTGCCAGCAGCCGCGGTAATACGTAGGGTGCAAGCGTTAATCGGAATTACTGGGCGTAAAGGGAGAGTCGGCGGACATTTAAGGCAGGGGTGAAATCCCGGGGCTCAACCTCGGAATAGCCTTTGAT
+
CCCCCGGGGGGGGGGGGGGGGGGGGGGGCAGGGGGGDGFGGGGGGGGGGGGFFGFCFFFGGGGGGGFGGGGFGGGGGGGGGGGGCFGGGGGGGGFGGGGGGGFCGGGDFFGG?EGDF<<EFFGGGFGGGGFFGGGGGGGGGGGGCFGGGGG6CED8EGGGGGGGGGGGGGGFGGFAFCEFGCF>C@CCEEDEGG79FCDCEGFBDGGGGGDDGFGD>=351CGA7@FGFG@@D077570(.0)7@669B>DF5<4:@))0)(5)4)2A2)6,)(170,(.153(.1,)7:<)--4893)6.
@M02143:5:000000000-JT863:1:1101:17998:10535 2:N:0:44
CCTACGGGTGGCTGCAGTGGGGAATATTGGACAATGGGCGCAACCCTGATACAGCCATGCCGCGTGAGTGATGAAGGCCCTAGGGTTGTAAAGCTCTTTCACCGGGGACGATAATGACGGTACCCGGAGAAGAAGCCCCGGCTAACTTCGTGCCAGCAGCCGCGGTAATACGAAGGGGGCTAGCGTTGCTCGGAATTACAGGGCGTAAAGGGAGCGTAGGCGGACATTTAAGTCAGGGGTGAAATCCCGGGGATCAACATCGGAATTGACTTAGATACGGGGATACTTGCAAATACAAGA
+
CCCCCGGGBFGG,CFGGG<-6+B6,CFG9FF<F,,6CEE:7@7+C,E,;;,<9<6CEGE8,@@@:F@CC6EFF9C?8?8?FGGGGGGCBFFF<A?AFGGDAFCE=E>EEEGGDGFFG9C@?EEFDCFGFEDGGCGGFFFGGGEGGGCGGGGGDGGGGGGGGGGEDGDC,BEGGGGGGGGGGGGGGEGGDG7CGDEGGGG*<FEBDGCECFGDGG55)8;33DG>B3::@C9@9)=)8)7:)827*.235;DF((89??*))-3C(<++*.4:*))46),83((((,)1*))).-)**).(
@M02143:5:000000000-JT863:1:1101:28710:10546 2:N:0:44
CCTACGGGTGGCTGCAGTGGGGAATCTTGGACAATGGGGGCAACCCTGATCCAGCGACGCCGCGTGGGTGACGAAGGCCTTCGGGTTGTAAAGCCCTTTTGTCGGGGACGATGATGACGGTACCCGGCGAACAAGCACCGGCTAACTCCGTGCCAGCAGCCGCGGTAAGACGGAGGGTGCTAGCGTTAATCGGAATTACTGGGCGTAAAGCGTGCGCAGGCGGTGATGTAAGACAGGTGTGACATCCCCGGGCTTCACCTGGGAACTTCATTTGTGACTTCATTGCTGGATGTCGGCCTAC
+
CCCCCGGGGGGGGGGGGGGGGGEGGGGGFGFGGGGGGGG7FGGGGGGGGGGEGGGCGGGGGGGGEFEEGGGGGGEGGGGCFGGFCGCGGGFCCF8FDFGGFGGGCGGDC7@FDFFGGGEFC+@@FGGGCGGGGGFFGGDG*CCEGC<BF@FGGF9BF7+=B>E8CE*89CEGG*8C?>:EGGGCC?CCEF7C5EC*9FC*+<A>CCCCDCFDDEGC@BDGFGG>5)2*@C*//)04>FF7)9)9F2,154))(-87=7**/3)5(.++2.).*)6(-))*1))))))*)()),)4))-(((
@M02143:5:000000000-JT863:1:1101:8074:10553 2:N:0:44
CCTACGGGTGGCTGCAGTGGGGAATATTGGACAATGGGGGCAACCCTGATCCAGCCATGCCGCGTGAGTGATGAAGGCCCTAGGGTTGTAAAGCTCTTTTAGCAGGGAAGATAATGACGGTACCTGCAGAAAAAGCCCCGGCTAACTTCGTGCCAGCAGCCGCGGTAATACGAAGGGGGCTAGCGTTGCTCGGAATTACTGGGCGTAAAGCGTTCGTAGGCGGCTTTTTAAGTCGGATGTGAAATCCCTGAACTTAACTTAGGAATTGCATTCGATACTGGGAACCTCACGAATGCAAGC
+
CC@CCGEDCCFGGEG<<FFGGGDGGFGGGGDGGGGGFA;FGGGGGGGF<FFFFFCFGGGGGGGGEE@CFGAFGGGGGG@?FGGG8FFDCDFFCFFGGBEDFEAAFGDGGGCFFAFG<FE@BFFEFCFGGGGGFFEDGGGGDECFCFGGGGFDG7@CCCGFCCGCGGG>DGCEGFGEGDGGEGF45=ECC++==EGG6CGD7@*=DD5CCCCC5*997).*295:.<6F?C?@B>>0)7)(*06@4)3:628/(.7*/<F?F69D))C<7.64=><).(.0)(.5((,))(.((..*/))-
@M02143:5:000000000-JT863:1:1101:7721:10573 2:N:0:44
CCTACGGGCGGCTGCAGTGGGGAATATTGCACAATGGGCGAAAGCCTGATGCAGCGACGCCGCGTGAGGGATGACGGCCTTCGGGTCGTAAAGCCCTGTTGATAGGGACGAAGGGCGAAGGGTTAATAGCCCCTAGCCTGACGGTACCTTTCGAGGAAGCCCCGGCTAACTACGTGCCAGCAGCCGCGGTAATACGTAGGGGGCGAGCGTTGTCCGGATTTACTGGGCGTAAAGCGTGCGTAGGCGGCTTTTTAAGTCGGACGTGAAAACCCAAAACTTAACTTAGAAATTACATTACAT
+
CCCCCGGGGGGGGGGGGE<FFCEDGFFGGGAFFFGGGGGGGGG@FEGFFGCFCEG:FG+@@=>F:FCF?:BEFCFCFGGCEGGEGGGGEGGGDFFGGGGGGCFGFGFGGEGGGGCEGGCGGGGGGGCGGGGGG7FGGGFDCFCEGGEG9CFGDFFGGGGGGCGGGG*8FCCCE1**2;EFGGC0CC=>GE<5+CGF7**9CCE@CDGGG//)/<FGFBFC2*0=*69*575)7<495))-039)*,395(7?)26*8-)8>()*(0*A*,4?3((,4:)/94)-.))176<-)))9*).)
@M02143:5:000000000-JT863:1:1101:25009:10573 2:N:0:44
CCTACGGGTGGCTGCAGTGGGGAATATTGCACAATGGGCGCAAGCCTGATGCAGCGACGCCGCGTGAGGGATGACGGCCTTCGGGTTGTAAACCTCTTTCAGCAGGGACGAAGCGCAAGTGACGGTACCTGCAGAAGAAGGACCGGCCAACTACGTGCCAGCAGCCGCGGTAATCCGTAGGGTCCGAGCGTTGTCCGGAATTACTGGGCGTAAAGAGCTCGTAGGTGGTTTGTCGCGTTGTTCGTGAAAACTCACCGCTTTACTGTGGGCGGACCAGCAATAAGAGCAAGACGTCAGACCT
+
CCCCCGFEGGGDFC;,C,CFCG7FFEGGGGFFEFGE,@ACEG7@@CFCED9FF9FG@FFCG>CCFFEEFGDF:EGEGDGGE9BG@FBFGGF,CFFGG<F?<FGFGCBFCD>FDGC:C@@B,@FEECFBEFFFG<FGFCGGCGGGGGGEGGG6DGGGFFGGFCF88:CC8C**3+++=1A5EEGFGGGGGGGEEECF3CDGGFGFCFC:<D5>D*:C)7*04)*87*6C>C@B:A>0.7DB@>A>@:2(9)))).//<275)6BDA6+73:0()(((4(()74))).())(((,((0)624.
@M02143:5:000000000-JT863:1:1101:21643:10575 2:N:0:44
CCTACGGGGGGCTGCAGAACTAGGGATTAGATACCCTGGTAGTC
+
CCCCCGGGGGGGGGGGGGGGGGGGGGGGGGGGGGGGGGGGGGGG
@M02143:5:000000000-JT863:1:1101:19332:10583 2:N:0:44
CCTACGGGAGGCTGCAGTGGGGAATCTTGCGCAATGGCCGAAAGGCTGACGCAGCGACGCCGCGTGGGGGAGGAAGGGCTTCGGCTCGTAAACCCCTGTTGCCCGGGGCGAACAGCGTGTTTCGACACGCCTGACGGTACCGGGTGAGGAAGCACCGGCTAACTCCGTGCCAGCAGCCGCGGTAATACGTAGGGTCCGAGCGTTGTCCGGAATTATTGGGCGTAAAGGGCTCGTAGGCGGGTTGTCGCCTCGGGAGTGAAAACCGGGTTCTTAACACCTTGCTTTCCTTTCATACCGGCCC
+
CCCCCGGGGGGGGGGGGGGGGDGGGGGGGGGGGGGGGGGGGEGGGGGGGGGGGGGGGGGGGGGGGGGGGGGGGEGGGCFGGGDGGGCGGGGGGGGGGGGGFGGGGGGGGGDGGCFGGGGGGGFFGGDFEEGGFGGGGGFGGGGDCG5BFGFFGGGGGEGGGGG?FF=C5EFCFCEEGGE=:=C<?FFFGGFGD:CFGGGCG52795CF:C*9*?*09=*96CGB@;CF597>56B1:4)()02572(-)(.)(-0)8(*9@<:9()*/*(.)16>).4()/.).)))97))).-4))(1(-
@M02143:5:000000000-JT863:1:1101:4409:10592 2:N:0:44
CCTACGGGTGGCTGCAGTGGGGAATCTTGCGCAATGGGCGAAAGCCTGACGCAGCCATGCCGCGTGAATGATGAAGGTCTTAGGATTGTAAAATTCTTTCACCGGGGACGATAATGACGGTACCCGGAGAAGAAGCCCCGGCTAACTTCGTGCCAGCAGCCGCGGTAATACGTAGGGTGCAAGCGTTGTCCGGAATTATTGGGCGTAAAGAGCTCGTAGGCGGTTCGTCGCGTCGGCTGTGAAAACCCGGAGCTCCAATCCGGGCCTGCAGTCGACACGGGCCGAACTTAGTGTTGCCTGG
+
CCCCCGGDGGEFGGGGGGGGGGGGGGGGGGGGGGGGGGGGGGGGGGGGGGGGGGGGGFGGGGGGGGGGGCGAFGGGGGGGGGGGEGGGGGGGGGGGGGFFDFCCFGGGDGGGGGGGF?FGGGEFGGGGGGGGGGGGGGGCFGCGGFGGGGGGGGGGGGGGFEEGGGGGFFGG9EFEGGGGGGDFGGGGG+;EGCEDFG=C?C=>GGGGDDGGFFFGBFF3?CDF>@GGFDD>;67(<)57)*.9=(::B6))(.)29(1)02<D9)2**(.))38(4(().-(4(((0*.))).6)1)))(
@M02143:5:000000000-JT863:1:1101:14873:10596 2:N:0:44
CCTACGGGGGGCTGCAGTGGGGAATCTTGCGCAATGGGCGCAAGCCTGATGCAGCCATTCCGCGTGCAGGATGAAGGCCCTCGGGTCGTAAACTGCTGTTGTACGGGACGAAAAGGTCATGGTTAATACCTGGGGCTGATGACGGTACCGTACGAGAAAGCCACGGCTAACTACGTGCCAGCAGCCGCGGTAATACGGAGGGTGCGAGCGTTAGTCGGATTTATTGGGCGTAAAGCGAGAGTAGGTGGATTGATAAGTATAATTTGAAATCCACAGGCTCAACCTAGGAACCGCATCCAA
+
CCCCCGGG@FGGCGGGGE,-EEGEGGGG,E+C=CFG8,B=FG@F+DAFGF9,B?D,8,BFDFCFGG7>>F=BFDAGFC,3+3C+CF*@C::FC,@,;,??F:;,>>*>*<EG:F3F,?,88,,777CC@:,,4*:::**?FFFEGGG>@C*;*/;:EG?F*CFFGEC5ECFCGGGFC8CGGGGCFFGGGE7EEFGG**9)=C5>5)97CG=<5*0*)..>(9:***6CF3)8@(*.>3@(79)09-5?>?*))-1*16***-**)9<CG-4070,(((,)1410.()0/),(((,)0,4)
@M02143:5:000000000-JT863:1:1101:15102:10607 2:N:0:44
CCTACGGGCGGCTGCAGTGGGGAATATTGCGCAATGGGGGAAACCCTGACGCAGCGACGCCGCGTGGGTGAGGAAGTCCTTCGGGATGTAAAGCCCTTTTCTTCGGGACGAGAACGGACGGTACCGGAGGAAGAAGCCCCGGCTAACTACGTGCCAGCAGCCGCGGTAATACAGAGGGTGCAAGCGTTGTTCGGAATTACTGGGCGTAAAGCGCGCGCAGGCGGGTCAGTAAGTGGAAAGTGAAATTGCACTGCTCAACGGTGTAACTGCTTTGTCAACTACATAACTTGAAATCGGT
+
C@CCCG;CDFGGGGGFFEFFGDGDGFGGGGGGFCGGGGGGCG@DCGGGGGGDGGGGDGGGGGGGGGGGGGDEFGGGFGGGGGGGGEGGGGGAFCE<FAFCFFFGGCFGGGGGGGGEFFEGGGGD<FGGGGGGGGGGGGFFFECFGC6FGGG9<EEGFFGGGGGCCG8CC@@CCEC?FGGGCFGGGGGDC7C?EGDGGGFFG?FFG:DEGGF75CDD>>DD>)/7B5C*)29?B4*)11139*4/8<))*.**(,*2/500),7/.*3+2)46=)).-))9).42)-4*94)42)6)73
@M02143:5:000000000-JT863:1:1101:6449:10617 2:N:0:44
CCTACGGGTGGCTGCAGTGGGGAATCTTGCGCAATGGCCGAAAGGCTGACGCAGCGACGCCGCGTGTGGGAGGAAGCTCTTCGGGGTGTAAACCACTGTTGCCCGGGACGAACATGCTCTTTCGAGAGCACTGACGGTACCGGGTGAGGAAGCACCGGCTAACTCTGTGCCAGCAGCCGCGGTAATACAGAGGGTGCAAGCGTTAATCGGAATTACTGGGCGTAAAGCGTGCGTAGACGGTTACGTAAGTCAGATGTGAAAGCCACGGACTAAACCTGGGAATTGCAATTGAAACTGCGT
+
CCCCCGGG+FGGGGGGGG@@FGGEG<FF<FEGGGGGECFGEGGC8FCGGGGGD@FGDGGGGGGGGG?FGGG7FC=FF,BDFFGGGDFFGGCFGGGGGGE9BFGGGGG7>FGG:FGG,<@FCFED?FGGFCCGGGGGGGGGGGG@*=8C8,CF7FFFGGGG@FG9CCGC91;<FDGE*=EEGCE5?9E7:7?6CCCEGGFG*C>>977?DG5CF6>>FFF*8D<:@FF*87:@FBEB>*7?;D()7338>4B@4<*0/)9@F<5D(5:*/4((14(..,()521:42)*/5)6).-=1,(3
@M02143:5:000000000-JT863:1:1101:14671:10618 2:N:0:44
CCTACGGGTGGCTGCAGTGGGGAATATTGGACAATGGGCGAAAGCCTGATCCAGCCATGCCGCGTGTGTGAAGAAGGCCTTTTGGTTGTAAAGCACTTTAAGCGAGGAGGAGGCTACCGAGATTAATACTCTAGGATAGTGGACGTTACTCGCAGAATAAGCACCGGCTAACTCTGTGCCAGCAGCCGCGGTAATACAGAGGGTGCGAGCGTTAATCGGATTTACTGGGCGTAAAGCATGCGTAGGCGGCTTCTTAAGTCGGATGAGAAATCCCTTAGCTTAACTTAGGAATTGCAATCG
+
CCCCCGGGGGGGGGGGGGGGGGGGGGGGGGFGGGGGGGGGGGGGGGGGGGGGGGGGGGGGGGGGGGGGGGFGGGGGGGGGGGGGGGGGGGGGGGGGGGGGGFGGFGGGGGGGGGGGGGGGGGGDGGGGGGGGGGGGGFGGGGGGGEGGGGDGGGGGGGGGGGFGGGGGGGGGGGGGGGFCDFGGGGGGGGGEGGGGFF>CGGEBGGGGGGG3<CDFFF@C1DGB=4CFFC>B@3FFF)/))83@5?29325539@DF2B6B63<()+3:8.-).:)54<6@).).4-1*).)4,56/6?4
@M02143:5:000000000-JT863:1:1101:24805:10632 2:N:0:44
CCTACGGGAGGCTGCAGTAGGGAATCTTCCGCAATGGACGAAAGTCTGACGGAGCAACGCCGCGTGAGTGATGAAGGCTTTCGGGTCGTAAAACTCTGTTGTTAGGGAAGAACAAGTGCTAGTTGAATAAGCTGGCACCTTGACGGTACCTAACCAGAAAGCCACGGCTAACTACGTGCCAGCAGCCGCGGTAATACGTAGGTGGCAAGCGTTATCCGGAATTATTGGGCGTAAAGTGTGCGCAGGCGGCAGAGCAAGTCGAGTGTGAAAGCCCCGGGCTTAACTTGGGAATTGCGCTCGC
+
CCCCCGGGCGGGGGGGGGGGGGGGGGGGGGGGGGGGFCGGEFCGGGGFGGGGGGGGGGGGGGGGFGGGGGGGGGGGFFFFGGGGGGGGGFGGFFFFGGGGGFGGGGGGGCGGGGFGGGGGGGGGGFFGGGGFFGGGGGGGGGFGGGGCCFGGGGGGGGGGGGCGGGGGGCFCFFFGEFGGG,;*<DFGGDDEGGGGGFGGFGGFGGCGFGGGDEG=FFBD0:DF4@FCFD5>B(<A6*9)=B>3)-23<>F@0:F<?0*7:?BFBFGFFA<10:(-((7>7,..).))).5.:29)848((
@M02143:5:000000000-JT863:1:1101:24527:10641 2:N:0:44
CCTACGGGCGGCAGCAGTGGGGAATCTTGCACAATGGGCGAAAGCCTGACGCAGCCATGCCGCGTGAATGATGAAGGTCTTAGGATTGTAAAATTCTTTCACCGGGGACGATAATGACGGTACCCGGAGAAGAAGCCCCGGCTAACTTCGTGCCAGCAGCCGCGGTAATACGAAGGGGGCTAGCGTTGTCCGGATTGACTGGGCGTACGGCGGGCGCAGGCGGCCCGGTATGTGCCCGGTGACATCCTACGGCTTAACCGTTGGCGGGCCGGGGTACAGGCGGTGCAGCGCGGAAGGGACG
+
CCCCCGGGGGGGGGG@FFGGGGGGGGGGGGGGGGGGGGGGGGGDFGGGGGGGGGGGGGCGGGGGGGGFAFFEGGFGGFFEG9FFFGGGGCGG<FCGGFGFCAFGGCGGGGGCEGGGFFGGGFCFFEGGG@CFGD<F@EFFGDE:EGGGD@F5EGCFGGFGGECGEC**BEFGG888E5=8C>EFEEGCE?C*:>EC4*:CG5:53>D/)1:))29C)..>03<)))17.))08)*.08)-5F7*1),)9)).((09*)1))()*()**1-4>)(--.-)))413((,*)(,-((()),.,(
@M02143:5:000000000-JT863:1:1101:3394:10669 2:N:0:44
CCTACGGGAGGCAGCAGTGGGGAATTTTGGACAATGGGCGCAAGCCTGATCCAGCCATGCCGCGTGGATGATGAAGGCCCTAGGGTTGTAAAGTCCTTTCGGCGGGGAAGATAATGACGGTACCCGCAGAAGAAGCCCCGGCTAACTTCGTGCCAGCAGCCGCGGTAATACGTAGGGTGCAGGCGTTAATCGGAATTACTGGGCGTAAAGCGTGCGCAGGCGGTCTTTTAAGTCAGAAGTGAAAACCCAGGGCTTAACCTACGAACTGCCTTTGACACAGAAAAGCCCAAATTTGCCCGAC
+
CCCCCGGGGGGGDGGGGGGGGGGGGFGGGGGGGGGDCFGGGGGDGGGGGGGGGGGGGGGGFGGGGGF=FGGGGG,FDFFBDGFGGGGGGCGGGDC9FGG<C>FEGFGG7FFGGGGDFGGGGGGGGGC:@FG,>FEEGGGGGGG7DGG;CEGGGGFECBCGFCE88C:CFGGG0B;EG*=C<?CDEEC9CCDGDEEGGGGDCCFF:DDGGGFD7CDD>BBD>CG.07:7@D)9*-9.*//-*16=*3<?3(55174C=<7*)(7C?3*+*(,696:)4)(0/4:((,(.)(().-.**)(-(
@M02143:5:000000000-JT863:1:1101:25595:10689 2:N:0:44
CCTACGGGGGGCTGCAGTGGGGAATATTGCGCAATGGGCGGAAGCCTGACGCAGCAACGCCGCGTGGGGGATGACGGCCTTCGGGTTGTAAACCTCTTTCGCGATCGACGAAGCTCGCACTGTGTGGTGTGGGTGACGGTAGGGGTGGAAGAAGCACCGGCCAACTACGTGCCAGCAGCCGCGGTAACACGTAGGGTGCGAGCGTTGTCCGGAATTATTGGGCGTAAAGAGCTCGTAGGCGGTGGTGCGCGTCGGCCGTGAAAACCTTCAGAGTAACTGTGGGCGTGCGGTCCATACGGGC
+
CCCCCGGEFGGGGGGGGFFGGGGGGFGGGGGGGGGGGEGGGGGDGGGGGGGGGGGGGGGEGGGG<CFGGDFEGGGGGGGGGGGGGFGCEFFCFDFGFGGFGG*:CFEGGGEEGG?:EGDGDFFGC@GFGFDGGEGFGGG?*;CEEGEGGGGGGGGGC*:8CGGGG?CCEFGGCF?FFC8:*/:CE5:FFD*0*2*:05*1/:77/1527*:<*:7<?6@D?FCD>57C4:.5*)04)753>)(0)((.89)50,)77(0;@(9>?3*+2..)*.64)4:?921(4(().48((.6/)(,2,
@M02143:5:000000000-JT863:1:1101:3849:10705 2:N:0:44
CCTACGGGTGGCAGCAGGACTGCTCTAGAGATCCGCACCGCCTCCCATCTCTAAGCTGCTTTTAAGCTAATTTTCTGGCTCTTTGCCTCCTGTGTTTGAATGATGAGACTGTTTTTCTTGGTAGGTTCTCAGATCCTCTCCAGGATGTTTGGTTTCTCAGGGACACCTGCTCCTGGGCCAGGCACCATGACCTTGGCTCACTGCCCGGCCTTCAGGGTTCAGGCAGTGGACAGATACCCTAGTAGTC
+
CCCCCGGGGGGGGGGGGGGFGGGEEFGGGGGGGGGGEGEFGGGGGG8EFGGGFGGGGGGFGGGCFFGFGGGGGGGGFFGEGGGGFGFAFFGGEGGGGGGGCFGGGGGGGGGGDFGFGFDFGGGFCGGGGGGGFFF=EFAAFGDFFDGFFDEGGGCDECF98EEDFGGGGGFGGD=,8DFGGGGFGFGGF8?FEFFGGCGCG7CFGGD9D;>FGDGGF9FCAG>AAACCF>AFF=AEFFA3;;/B=9E
@M02143:5:000000000-JT863:1:1101:8968:10709 2:N:0:44
CCTACGGGCGGCTGCAGTGGGGAATATTGGACAATGGGCGGAAGCCTGACCCAGCAACGCCGCGTGGGTGATGAAGGCCCTCGGGTCGTAAAGCCCTTTTCCCAGGGAAGATGGTGACGGTACCTGGGGAATCAGCCCCGGCTAACTACGTGCCAGCAGCCGCGGTAATACGTAGGGCGCAAGCGTTGTCCGGAATTATTGGGCGTAAAGAGCTCGGAGGCGGTCTGTCGCGTCGGATGTGAAAGCACGGGGCTTAACCCCGGGTCTGCATTCGATACGGGCAAACACAAGAGTGGTACGG
+
<CCCCGGD7EEGGDGFGD<<CCCCCFGGFFFGDFF<EFFG+:F+FCDEGFGGGGGGGGFFEGGGGGGGGGGGGGGGGGGGGFEGGFGGCGGGGFBFGDGCFGGGCDFF<BBFGGGGF?EGGGGFGGGGGFGGGGGFFEGGGGDGGGGGGG@CGDFGGGGGCCEGGGDGFFDG+B*;CCGGGGGGGEDG5CDEDD5:6CCC+6CFG3C5/>FGG709)8>GFGG375**835)7,),0))(**66=0(.045)3(.*6)*0)(8C(7*2*..679))4-())-6(((.))((((-).*.)(,
@M02143:5:000000000-JT863:1:1101:8674:10720 2:N:0:44
CCTACGGGTGGCTGCAGCCAGGAATCTTGGGCAATGGGCGCAAGCCTGACCCAGCAACACCGTGTGGGCGATGAAGGCCTTCGGGTCGTAAAGCCCTGTTGATAGGGACGAAGGGCGAAGGGTTAATAGCCCCTAGCCTGACGGTACCTTTCGAGGAAGCCCCGGCTAACTACGTGCCAGCAGCCGCGGTAATACGTAGGGTGCAAGCGTTAATCGGAATTACTGGGAGTAAAGCGCGCGAAGGTGGTTTGTTAAGTTGGATGTGAAATCCACGGACTCAACCGGGAAACTGAATTTGAT
+
BACCCCF@FFDFFC;8C8<F@F8FEFC@FF@EFGFEGCGGGGGCFFGCFEFGFGGGGFCGGGFGFFEGGGGG7EGGGFGFFFFGG=FFFFGGGG8FFAF,?FFFFGFGGGGGGGEGGGGGGGEFGCGGFG<CFFGGGGGGCFGGEE>GGFCCECGGGGGGFFED@CGGFGCFGEF6=GGGFD66FGGGGCDE7CGGGC*C55:8C@;E<*:9*3*>>BE<77CFFF40.19F?2935)50)09@F:0371)...9:B9?6?3/9.1?CF>?26((,,,,0)4(-(((.)45))..@16)6
@M02143:5:000000000-JT863:1:1101:8961:10725 2:N:0:44
CCTACGGGCGGCTGCAGTGGGGAATATTGGACAATGGGCGGAAGCCTGACCCAGCAACGCCGCGTGGGTGATGAAGGCCCTCGGGTCGTAAAGCCCTTTTCCCAGGGAAGATGGTGACGGTACCTGGGGAATCAGCCCCGGCTAACTACGTGCCAGCAGCCGCGGTAATACGTAGGGCGCAAGCGTTGTCCGGAATTATTGGGCGTAAAGAGCTCGTAGGCGGTCTGTCGCGTCGGATGTGAAAGCCCGGGGCTTAAACACGGGTCTGCATTCGAAACGGGCAGAACAAAGAGTGGTCAGG
+
CCCCCGGGGGGGGGGGGGGGGGGGGGGGGGGGGGGGGGGGFGGGGGGGGGGGGGGGGGGGGGGGGGGGGGGGGGGGGGGGGGGGGGDGGGGGFGGGGFGGFGGGGGGGGGGGGGGGGGGGGGGGGGGGEGGGGFGFGGGGGGGCFGGGGGG>CFFGGGFFGGGGGDEEGGGGGGGGGGGGGGGGD;EGGGGGE:CG:C*29<FFDDDC5*+0><>DFDFGFCD5757F?38>)43,8.),*947@0::@1BBF0<C6-**0(7)()***..)*6).(-()0(321,,8)3(((-6)1,)((
@M02143:5:000000000-JT863:1:1101:12464:10735 2:N:0:44
CCTACGGGAGGCTGCAGTGGGGAATCTTGCGCAATGGGCGAAAGCCTGACGCAGCAACGCCGCGTGGGGGATGAAGGCCTTCGGGTTGTAAACCCCTTTCAGCAGGGACGAAAATGACGGTACCTGCAGAAAAAGCCCCGGCTAACTCCGTGCCAGCAGCCGCGGTAAGACGGAGGGGGCTAGCGTTGTTCGGAATTACTGGGCGTAAAGAGTGCGTAGGCGGTTTAGTAAGTTGGAAGTGAAAGCCCGGGGCTTAACCTCGGAATTGCTTTAAAAACTACTAATCTAGAGTATAGTAGGG
+
CCCCCGGGGGGGGGGGGGGGGGGGGGGGGGGGGGGGGGGGGGGGGGGGGGGGGGGGGGGGGGGGGGGGGGGGGGGGGGGGGGGGGGGGGGGGGGGGGGGGGGGGGGGGGGGGGGGGGGGFGGGGGGGGGGGGGGDFGGGGGEGGGGGGGGFGGGGGGGFGDGGGGEEEGGGGGGGGGGGGEGGGGEEDCFGGGGGGGGGGGFGFCDCEGGGGGGGG>BDCDGGFFDCFFCFF7>FFFFF>6?<?4:?:52B:91:FF)190-7<<30+0)4-*..64(59@4<:)4)*1.3.).<*1.-3(
@M02143:5:000000000-JT863:1:1101:24053:10740 2:N:0:44
CCTACGGGGGGCAGCAGTGGGGAATATTGGACAATGTTCGAAACCCTGATCCAGCAACGCCGCGTGAGGGATGACGGCCTTCGGGTTGTAAACCTCTTTCCGTACCGACGACGCGAGAGTGACGTTACCGGTAGAAGAAGCACCGGCCAACTACGTGCCAGCCCCCGCGGTAACACGTAGGGTTCGAGCGTTGTCCGGAATTATTGGGCGTAAAGAGCTCGAAGGTGGTGCGTCTCGTCCGTCGTGTAAACTTCCATGTATACCGAGATAGCGCGGTCTATACAGTCATACCTAGACTTCT
+
C@CCCC6+:@7BCBFF@CF--8?CEE,E,?FFFEGG,59+9E7+:CFE@<FF,=E8,FBFCF738++8==7B+,:>7:FEED<<*,8C<,,,8<7888,D,1D>*1>*<*<**<*****FF:AF<1+;+:C?*;9<92<?88CGGD>***:8++1;@FGGCE**11*::C*7*<<F=28/****2*5C*/9**:+:<3/7:+<9:C**15*19=7FF)*23)27))**01*80,).070()045>3(47<=*6)/**)/1*)**(.2**-)))-(24(-1*-).-),//..()))**.))-
@M02143:5:000000000-JT863:1:1101:4216:10755 2:N:0:44
CCTACGGGTGGCAGCAGTGGGGAATCTTGCACAATGGGGGAAACCCTGATGCAGCGACGCCGCGTGAGCGATGAAGCCCTTCGGGGTGTAAAGCTCTTTCGGCAGGGAAGATAATGACGGTACCTGCAGAAGCAGCTGCGGCTAACTACGTGCCAGCAGCCGCGGTAATACGTAGGCAGCGAGCGTTGTTCGGAGTTACTGGGCGTAAAGGGTGTGTAGGCGGACAGTTAAGTCAGGGAAGAACGCACGAGACTCACACTGGGAATTGAGTTAGCAAATGCAAGCCAAAAAAATGGCAGCT
+
C8BCCCFEGC7EFEDGGGGCEDG@CFFGGGEFC<F,E@F:FCFFE7F,,EFGGGGC@:FDEEDE:C7:=7FF:AFFG<F,:?7F7FGDFFCE<FF<FAFGGGG@FGGGGGGDFGGFGGDFGG=>FGGF8FDCFFGGGGG+:CFDC3,=D*,,6*?FGFGG,>E5:*=AFG95<+/8995*:7ED5=*>CFF5CCG=4CFG:@5@5)9:C79D4575;FFFBCC335/29?**149.)0)(0740)((4.())--07),9:F7FFF)?9*-.)*.-).(./*698(((0)((-((-*.,(((
@M02143:5:000000000-JT863:1:1101:3340:10764 2:N:0:44
CCTACGGGCGGCTGCAGCAAGGAATTTTCCACAATGGGCGCAAGCCTGATGGAGCAACGCCGCGTGCGGGATGACGCCCTTCGGGGTGTAAACCGCTTTTCGAGGGGACGAAGGCAATGACGGTACCCTCGGAATAAGGATCGGCTACCTACGTGCCAGCAGCCGCGGTAAGACGTAGGATCCGAGCGTTGTCCGGCGTTACTGGACGTAAAAAGCTCGTAGGCGGTCTGTCGCGTCGGCTGTGAAAACCTAGGGCTCCACCCACGGACTACAATCCACACAGGCAACCTAGAGCCCGGTC
+
CCCCCGGGGGGGGGGGG@FFGGGGGFGGFGGGGGGGGGGGGGGDDGGGGGGEGGGCGFFGGGGGGG,CCGG7FG,F=7FGGGGGE7CCFFGGEB=FGGGACF+DGGGGGGGEEGCBF@:FCFGGFG@@CF@F*<*CFBFGGG7CC:CBCC@?*<=*8;+*98C;:**::C899?EF:>C9:?CG5*//:*)*3<:*9/1)2/76**9E/*/*0+*17;)1295?3573>*1176D355)(7),)9)-651))3()2),)0.()*(.**11(()).:(5(08(3((.(0)(,,.4).)-(,-
@M02143:5:000000000-JT863:1:1101:9555:10766 2:N:0:44
CCTACGGGTGGCTGCAGTCGAGAATCTTCGGCAATGGGCGCAAGCCTGACCGAGCGACGCCGCGTGGGGGATGACGGCCTTCGGGTTGTAACCCCCTTTCAGCAGGGAAGAAGCGAAAGTGACGGTACCTGCAGAAGAAGCGCCGGCTAACTACGTGCCAGCAGCCGCGGTAATACGTAGGGTGCAAGCGTTAATCGGAATTACTGGGCGTAAAGCGAGCGCAGGCGGTTTTGTAAGTCTGACGCGAAAACACCGGGCACAACCTGGGAAATACGATGCAAAATCAAAGGCAAGAACCTCG
+
CCCCCGGECFGGGGGGGGEE7FFGCGEFDCCFC:E98FFCFGG78@E,EF@EFFG+@@8@+CE@FB:::>+CE,<==FGGGF77+BC+>DF,FF+7>FFF<,,:3>C7,3D,@>@<C+7:>,@CCFFGF,ECGC@FCFFF@@EC**1*8BCFBC**4;CF:CE*+=C5*5::E+2<;9<:CDCDDC<7*:/18F9?**/*:CE=>D4:C/:9C=*C3))/33>53)5)./<073*)11*)*160),42>(.).()))()77()9.0*/94(-090((((1*)(-().=*(,.43(7)4(((
@M02143:5:000000000-JT863:1:1101:13725:10790 2:N:0:44
CCTACGGGTGGCAGCAGCCAGGAATCTTGGGCAATGGGCGCAAGCCTGACCCAGCAACACCGTGTGGGCGATGAAGGCCTTCGGGTCGTAAAGCCCTGTTGATAGGGACGAAGGGCGAAGGGCTAATAGCCCCTAGCCTGACGGTACCTTTCGAGGAAGCCCCGGCTAACTACGGGCCCGCCGCCCCCGTACTACGTAGGGGGCGAGCGTTTTCCGGGTTTAGTGGGCGTTAAGAGCGTGTAGGCGGTTCAGTAAGTCTGTCGTGAAAACCGCAGGCACAACCTCAGCCATGTGGTGTATT
+
CCCCCGGGFGGGGGGGGFD-EGGGG9FGGGFFFGGCGFGGGD7FGGGGF,CFGDF<FE,CFGEFGG7F?FGFFG9FFFGGGGGGGGCGGC@G9FC<F<FFG,5E,E=8<FDC?7FF@+@>CE+>FCFG,E8,+<FFFGF::,+5><6B;E9;@>>:*@:B7:B8E8*=>,,,>****=*/*:*9:*2)=7)*/<+:77**>E=>)//:/15)99013).112*/9>4*))).7)92?3),0)-=?(4(71**))*2*59/*))1,9=CG(3()--(-(45.81413(7)(-).)).),)-6
@M02143:5:000000000-JT863:1:1101:3150:10808 2:N:0:44
CCTACGGGGGGCTGCAGTGGGGAATCTTGCGCAATGCGCGAAAGCGTGACGCAGCAACGCCGCGTGAGGGAAGACGGCCTTCGGGTTGTAAACCTCTTTCAGTTGGGACGAAGCTATCGCCGGTTAATAGCCGGCTGGAGTGACGGTACCTTCAGAAGAAGCCCCGGCTAACTACGTGCCAGCAGCCGCGGTAATACGTAGGGGGCGAGAGTTGTCCGGACACATTGGGCGTAACACGCGTGTAGGCGGCCAGGTAAGTCTGCCGTGAAAGTCCAAGACTCAAACCTGGAAAGCCCGTTC
+
ACCCCGGG>ECBFGGGGGGGGEGGGGGFGDGGGGGGGGGGGGFGGDGGGG7FEEGGGGGG7CFGGGGGGGGGGFFD>EECFFGG:CCFGGGGGFFGGG99FC<AFCEFFGGG:EFFFFEGGGG*:C:FG?CF5CEE8*1CCCEGG*88E9C9C9CGGGCC+<FGC8=5:5<FCFGEFGGF9CF*;FC5>=9**/<<C5*2:EE5)95C5)2*02C7@D37()1))*:C59>75:))0.)())-0*5<1D9))(4?7@?FFF27*()*/9:6)/)-))(.*93,).(,0)(()((..0((,
@M02143:5:000000000-JT863:1:1101:27001:10839 2:N:0:44
CCTACGGGTGGCAGCAGTCGGGAATATTGCGCAATGGGCGGAAGCCTGACGCAGCGACGCCGCGTGAGGGATGACGGCCTTCGGGTTGTAAACCTCTTTCAGTAGGGACGAAGCGCAAGTGACGGTACCTACAGAAGAAGCACCGGCCAACTACGTGCCAGCAGCCGCGGTAATACAGAGGGTGCGAGCGTTGCCCGGATTTATTGGGCGTAAAGGGCGCGCAGGCGGCCACGCACGTCCGTTGTGAAATCGCGCGGCTCAACTTGGCGGGGTCAGCGGATTCGGTGTGGCTGTACCCAGC
+
CCCCCGGGGGGGGEGGGGGGGGDGGGGGGE;:F@FGGGGGGGGEGGGGFGC@FGGGDGGGGGGGBGGD<EGGGGGEGGGGGGFGGGGGGCGGGGGGGGGGFFF9FFGGGGGGGGG7BBC;FFAFD:::FGGGGGGEFGCEFGGGCFE>EFG6FFG9+;C?C8CFGDC88C***<+++<7FCE*18=E977DCCE?F<>D3*2<=>*7CFG/)9**:>30975))7><573).765(5)0(<)5)0456?)9B0())025B44):)/<6)(60)-((5(2B8,48(((0)(-(-()*1).(.
@M02143:5:000000000-JT863:1:1101:3319:10871 2:N:0:44
CCTACGGGTGGCTGCAGTGGGGAATATTGGACAATGGGGGCAACCCTGATCCAGCCATGCCGCGTGAGTGATGACGGCCTTAGGGTTGTAAAGCTCTTTTCTCCGGGACGATAATGACGGTCCCGGAGGAATAAGCCCCGGCTAACTTCGTGCCAGCAGCCGCGGTAATACGAAGGGGGCTGGCGTTGCCCGACATTATTGGGCGTAAAGGGCCCTTAGGCGGCTTGTACCGTCGGGTGTAAAAGCCCGGGCCTTAACCCCGGGACCGAATTCGATAAGGACTAAACAAGAGTTGGAAGGG
+
CCCCCGEGEGGGGGGGGGGGGGGFFGGGGGCAFGGGGFGGFGGGG:DEFGGGGGGGGGFGGGDEEDGGGG<FGGGGGGDDFECGG8=CFDGDFGDEFFE9A,FFGDD+>FG>FGGGGGGGE:@DCFCGDEG@FGGGFFGE+@CFFGGGGGFFGGGGGG,>FCGCEEGGGG,:=CEGGGCE8**/3=*15+07**/:**0*2A*5)97CC*+*1*1*06?2(1))0792*2*)04>()))(/*./*42,>;B)7()**.*7593)()*/)(41*(:)4()1*.((.).95,((.))))-(((
@M02143:5:000000000-JT863:1:1101:19623:10882 2:N:0:44
CCTACGGGGGGCTGCAGCCAGGAATCTTGGGCAATGGGCGCAAGCCTGACCCAGCAACACCGTGTGGGCGATGAAGGCCTTCGGGTCGTAAAGCCCTGTTGATAGGGACGAAGGGCGAAGGGTTAATAGCCCCTAGCTTGACGGTACCTTTCGAGGAAGCCCCGGCTAACTACGTGCCCGCAGCCGCGGTAATACGTAGGGGGCAAGCGTTGTCCGGAATCATTGGGCGTAAAGCGCGTGTGGGCGGTTCAGTAAGTCTGCTTTGAAAATCCAGGCCTCAACCCTGGCATGCCGGTGGCT
+
CCCCCGGGGGGGGGGGGGGGGGFGGGGGGGGGGGGGFGGGGDGGGGGFGGFGFFFFGGDFG@FFGGCFGGGCFGGGGGGGGGGGGGGGGFGGGFGGGGGGGGG@CFDGGGCGCFGGGGGGGGGGGFGGGGFGGG7<FFFFGFGGEGEC7<CE5F6C*8288FECEGCDFGGFGCCCG5*;EGGGFEG35/5A7??FFGCC58E3)11:7>=DCFCDF3:G?CGFF?<459>>FB*2>E0(0)(0),(-)3=*.:F*/)/**)0249CA*)(49,3(3)()9::,.3()))..)(())((,
@M02143:5:000000000-JT863:1:1101:23735:10901 2:N:0:44
CCTACGGGTGGCTGCAGTGGGGAATATTGGACAATGGGCGAAAGCCTGATCCAGCCATGCCGCGTGTGTGAAGAAGGCCTTTTGGTTGTAAAGCACTTTAAGCGAGGAGGAGGCTACTTGGATTAATACTCTAGGATAGTGGACGTTACTCGCAGAATAAGCACCGGCTAACTCTGTGCCAGCAGCCGCGGTAATACAGAGGGTGCGAGCGTTAATCGGATTTACTGGGCGTAAAGCGTGCGTCGGCGGCTTCTTAAGTCGGACGTGAAATCCCTGAGCTTAACTTAGGCATTGCATTCGT
+
CCCCCGGGGGGGGGGFGGGGGGGGGGGGGGGGGGGGFGGGGGGGGGGGGGGGGGGGGGFGGCGGGGGFGGGFGFGGGGGGGGGGGGGGGFGGGGFGGGGGGGGGGGC:EGGEFDGGGGGGDFGGGGGGGFGGGGGFGEDFFGCFG@DFGGGGGGGGGGF9BFGFFDGGGGFGGGGGGGGGGFEDFGGGGDC?CGGGGGGGGCEBGDG=DGGGDCCGF:BC0CFFFFGGF4)8)(84@BB63>,))442>;:>(-90/-917(0)(8/:5A<<638)43(/9<:-6<</1(.:A<<*=<A<(
@M02143:5:000000000-JT863:1:1101:21356:10903 2:N:0:44
CCTACGGCGGCTGCATTGGGGAATATTGGACAATGGGGGCAACCCTGATCCAGCCATGCCGCGTGAGTGATGAAGGCCTTAGGGTTGTAAAGCTCTTTTATCCGGGACGATAATGACGGTACCGGAGGAATAAGCCCCGGCTAACTTCGTTCCAGCAGCCGCGGTAATACAGAGGGTGCGAGCGGTAATCGGATTTACTGGGCGTAAAGCGTGCGTAGGCGGCTTCTTAAGTCGGATGTGAAATCCCTGAGCTTAACTTAGGAATTGCATTCGATACTGGGAATCTAGAGTATGGGATCGG
+
CCCCCEGGGGGGGGGFGF?FG;@ECFFGGGGFFGGG?CEGG<FGGGCD@FGGGGG8FFFGGGGG7,CF9EFGFGGGGGGGGGGGGEGGGGGGGGGGGGGFGEGGGGGGGGGGGGGGGGGGGGGGGEGGEDFGCGGG?F:CCEFFF;DFCF,>E9DFG78DCE>B**A9FGFG785>C5CEEEEG*=:DGGGE=*AFC7**08>597<>CG=<7=DGE3B6,/9:DF>D6>49/4>;3>F>90)98?:))4)9<56FB<?F4)6:>FFE:><<46A:>FA<)38()4-11,-.:).)0,(((
@M02143:5:000000000-JT863:1:1101:7703:10903 2:N:0:44
CCTACGGGGGGCTGCAGTGGGGAATATTGCGCAATGGGCGGAAGCCTGACGCAGCGACGCCGCGTGGGGGATGACGGCCTTCGGGTTGTAAACCTCTTTCAGCAGGGACGAAGCGGAAGTGACGGTACCTGCAGAAGAAGCACCGGCCAACTACGTGCCAGCAGCCGCGGTAATACGTAGGGTGCAAGCGTTGTCCGGAATTATTGGGCGTAAAGAGCTCGTAGGCGGTTTGTTGCGTCGGCTGTGAAATCCCGAGACTCAACCTCGGGTCTACAATCAATACGAGCAAACCAGAGTTTTT
+
CCCCC7;7:@:CFBFFGEFEE@@CFFBEFG=CCEFDCFGCCC+@BFFGGDGEGDGFEGF7FEEFFE*FGGGG:CGG@EGCFGGGGGGEE@FFGGFFGGGGGGGGFFDFGGGGDGGG5EE,<@FGD5;EFGDGGGGFGGGGGFFFGGDEGF5:CCECGGGGGG08@FEGGGEGEEF9FFFGEC:<EC?FG=5:/:??DGDG5@9B**CFGGEGGF777?@D6)9FE=C<.7>:5?4)>8>9B)(572:<F)/))(07.(*)0(70()1:C864*4<2).)**))(-,,07((((.()*)-)(
@M02143:5:000000000-JT863:1:1101:20330:10910 2:N:0:44
CCTACGGGTGGCTGCAGTGGGGAATCTTGCGCAATGGGCGAAAGCCTGACGCAGCGACGCCGCGTGAGGGAAGAAGGCTTTCGGGTTGTAAACCTCTTTCAGGAGGGACGAAGCTACTCGGGTTAATAGCCCAGAGGGTGACGGTACCTCCAGAAGAAGCCCCGGCTAACTACGTGCCAGCAGCCGCGGTAATACGTAGGGGGCAAGCGTTGTCCGGACTTATTGGGCGTAAAGAGCTCGTAGGCGGGCTGTCGCGTCGGATGTGAAAGCCCGACGCTTAACCTCGGCCACCCACCCCACC
+
CCCCCFFEGGGGGGGGGGGGGGGGGGGGGGGGGGGGGGGG7@FEGGGGGGDGFGGGGGGGGGGGFCCEDEGGGGGFCF<F@DFCEGGGGGGGGGGGGGGGFFAECFGGGGGGG>FA>BDEGEFG<EFGFAFGFF<,B<BB:D7<CGCG9BFG8AFF78>8DFGGEE=5:CF+<89<FFGGGFCFFEEDE:)::++/2*/>EEG3<C<EC7/)1+;/.5))2:C4=F*9>53:5:8(7*/(00(8=(((.()),,.70(0))()26=CC*(.(),((-(-.9>B:7(())((((((0<(-((
@M02143:5:000000000-JT863:1:1101:14528:10918 2:N:0:44
CCTACGGGTGGCTGCAGTGGGGAATCTTGCGCAATGGCCGAAAGCCTGACGCAGCGACGCCGCGTGTGGGATGACGGCCTTCGGGTTGTAAACCTCTTTCAGCAGGGACGAAGCGCAAGTGACGGTACCTGCAGAAGAAGGTCCGGCTAACTACGTGCCAGCAGCCGCGGTAATACGTAGGGACCGAGCGTTGTCCGGAATCATTGGGCGTAAAGAGCGTGTAGGCGGCCCTTTAAGTCCTGCGTGAAATCCTGCCGCTCACCCGCAAACGGTCGTGGGAAACTGGCAGTCCAGAGCGCGG
+
CCCCCGGGGGGGGGGGGGGGGGGGGGGGGGGGGGGGGGGGGGGGGGGGGGGGGGGGGGGGGGGGGGGGGGGGGGGGGGGGGGGGGGGGGGGGGGGGGGGGGGGGGFGDFGCEGGGGGGGGGFGGGGGGGGGGGGFFDFGGGCFGGGGDGGGGGGGGGGGGGGGFGGDGGGGGGGCCFEDGDGGGGGGGGGGGEGGGGGGDFFFFGGFFGDGGGGFFFF;7?G4@F=CDEG@5F>BA69FF7*400312@6646))*025@8))/(./27:6:)4(((3(00(44)(().(().4<))(-((
@M02143:5:000000000-JT863:1:1101:24771:10941 2:N:0:44
CCTACGGGAGGCTGCAGTGGGGAATCTTGGACAATGGGGGCAACCCTGATCCAGCGACGCCGCGTGGGTGATGAAGGCCTTCGGGTCGTAAAGCCCTTTTGCCGGGGACGATGATGACGGTACCCGGAGAAGAAGCACCGGCTAACTCTGTGCCAGCAGCCGCGGTAAGACAGCGGGTGCTAGCGTTGGTCGGAATTACTGGGCGTAAAGGGCGCGTAGGCGGCCCGATTAGTCGGGTGTGAAATCCCAAGGCTCAACCTTGGCACTGCCTTTGATACTGGGTGTCTTTCTAGTCAGAG
+
CCCCCGGGCGGGGGGGCFFGGGGGGGGGGGFGGGGGGF7@CEDFFGGGGGGGGGGFGGGDEGGGFD@CCEGCDF9DFGGGG9FCEG+FF@FC<A,BFFGC5AFCFEGDGGCFCGGGGGGGGGGGGGG8CFECCGGGFGGECGGGGGGG9FFGGFGGGGGFCGGGGE=EGFGCE*:EE*CEFFGFGGGG*:?5EDEF4?CFF<54CDG5<DCCGGGG5;)/)>3))))).959*)73))79@F4@6:8?),05:8>*72599)9*5/*+*.).*.625)6*6((-4))**)).)))1*6)
@M02143:5:000000000-JT863:1:1101:12787:10958 2:N:0:44
CCTACGGGTGGCAGCAGTGGGGAATATTGCACAATGGGCGAAAGCCTGATGCAGCGACGCCGCGTGAGGGATGACGGCCTTCGGGTTGTAAACCTCTTTCAGTAGGGAAGAAGCGAAAGTGACGGTACCTGCAGAAGAAGCGCCGGCTAACTCCGTGCCAGCAGCCGCGGTAACACGTAGGGTGCGAGCGTTAATCGGAATTACTGGGCGTAAAGCGTGCGCAGGCGGTTATGTAAGACAGATGTGAAATCCCCGGGCTCAACCTGGGAAAAGCCTTTGTGAATACACGGCCAAAGAACGT
+
CCCCCGGGGGGGGGGGGGGGGGGGGGGGGGGGGGGGGFGGGDGDGGGGGGGGGGGGGGGGGGGGGGGGGGGGGGGGGGGGGGGGGGGGGGGGFGGGGGGFEGGGFGEFGGFGGGGGGGG9FFGDGCFEGGGGGGGGGCFGGGGGGGG>ECA;,>CFGEDFGGGGGFGGCDGGDGGGGF6C5>=DEGD<C535C::CGDGG5CG4>FGG4CC7*5*27>>C(7>@>B<G>)76B<6:779500./*-.6F44641)).,089>FC,)*1*5((08((.))*).)-)-)).(-,-((.),.((
@M02143:5:000000000-JT863:1:1101:15334:10963 2:N:0:44
CCTACGGGAGGCTGCAGTAGGGAATATTGGGCAATGGTCGGAAGACTGACCCAGCCATGCCGCGTGCGGGAAGAAGGCCTTCGGGTTGTAAACCGCTTTTGTCAGGGAAGAAAAGGTTCTGGCTAATACCTGGGACTCATGACGGTACCTGAAGAATAAGCACCGGCTAACTACGTGCCAGCAGCCGCGGTAATACGTAGGGTGCAAGCGTTAATCGGAATTACTGGGCGTAAAGCGTGCGCCGGCGGTTTTGTAAGACAGAGGTGAAAACCACGGCCTCCACCCGGGAACAGCCTTTGTT
+
CCCCCGGGGGGGGGGFGGGGGGGGGGGGGGGGGGGGGGGGGGGGFGGGGGGGGGGGGGGGGGGGGGGGGDGGGGGGGGGGGGGGGGGGGGGGGGEGGEGGGGGGGGGGGGFCGDGGFGGGGGGGGGGGGGFAF<FGGGFGGGGGGGGGGGGGGFGGFGGGGGGGCEGEGGGGF?CD@GGFGF6?DGEGGDDCG:BFGCFFEGGFGG++:5:C5C:CFEFD<GFFF?6DFCEBF<*4<7<6))(0)390.7571:B>46*98169,)3<C><?),-((((0).,.(,-).(4(.(4;*-6<3
@M02143:5:000000000-JT863:1:1101:21306:10975 2:N:0:44
CCTACGGGTGGCTGCAGTGGGGAATATTGCGCAATGGGCGGAAGCCTGACGCAGCGACGCCGCGTGAGGGATGACGGCCTTCGGGTTGTAAACCTCTTTCAGTAGGGACGAAGCGGAAGTGACGGTACCTACAGAAGAAGCACCGGCCAACTACGTGCCAGCAGCCGCGGTAATACGTAGGGTGCAAGCGTTGTCCGGAATTATTGGGCGTAAAGAGCTCGTAGGCGGTTCAGTAAGTCGGGTGTGAAACCCCCGGGCCCAACCCGGGTACGCCACCTGATACTTCTGTTCCTTTAGTCCC
+
CCCCCGGGGGGGGGGGGGGGGGGGGGGGFGGGGGGGGGGGGGGGGGGGFGGGGGGDGGGGGGGGGGGGGGGGGGGGGGGGGGGGGGGGGGGGGGGGGGGGGGEDGGGGGGCFGGGGGGGGGGGGGGGEGGFGGGFGGGGFGGGGGGGGGGGGFGGGGCEGGGFGFGGGGGCC=FCGGGGGGGGGGGFGGGGEC=CC<DCDGFGF707/7777***2>?*9<DCFFFC))15=7<F>FFF:>BB@DFDA*47>:>EDD0))0-5748*5123-)9(4:0.)*.5.)))*0))-65)9*-.54
@M02143:5:000000000-JT863:1:1101:23067:10977 2:N:0:44
CCTACGGGAGGCAGCAGTGGGGAATATTGGACAATGGGCGAAAGCCTGATCCAGCCATGCCGCGTGTGTGAAGAAGGCCTTTTGGTTGTAAAGCACTTTAAGCGAGGAGGAGGCTACTTGGATTAATACTCTAGGATAGTGGACGTTACTCGCAGAATAAGCACCGGCTAACTCTGTGCCAGCAGCCGCGGTAATACAGAGGGTGCGAGCGTTAATCGGATTTACTGGGCGTAAAGCGTGCGTAGGCGGCTTTTTAAGTCGGATGTGAAATCCCTGAGCTTAACTTAAGAATTGCATTCG
+
CCCCCGGGGGGGGGGGGGGGGGGGGGGGGGGGGGGGGGGGGGCFGGGGGGGGGGGGGGGGGGGGGGGGGGGGGGGGGGGGGGGGGGGGGGGFGFGGGGGGGGGG7FGGGGDFGGGGGGGGGGGGGFGGGGGGGGGGGGGGGGGGGGGGGGGGGGGDGGGGGGGGGGGGGDFFFGGGGFGCGCGGGGGGGGGGDGGGGGGGGGGFGGGGGGGGGDGGFFDGFGGFFF>F:FEFF:FAF>@<@FFFFFF1B937:<F>F2F?D>E*(03AF<)6))4)408F)6:)4<4*1).)-42B=<A)
@M02143:5:000000000-JT863:1:1101:11762:10981 2:N:0:44
CCTACGGGTGGCAGCAGTGGGGAATCTTGCGCAATGGGCGAAAGCCTGACGCAGCCATGCCGCGTGAATGATGAAGGTCTTAGGATTGTAAAATTCTTTCACCGGGGACGATAATGACGGTACCCGGAGAAGAAGCCCCGGCTAACTTCGTGCCAGCAGCCGCGGTAATACGAAGGGGGCTAGCGTTGCTCGGAATTACTGGGCGTAAAGGGAGCGTAGGCGGCTTTATAAGTCGGGGGTGAAAGCCTGTGGCTCAACCACAGAATTGCCTTCAATACTGAATGGCTTTAAACCGAAACA
+
CCCCCGGFGDGGGGGGGGGGGGGGGGGGGGGGGGGGGGGGGGGGGGGGGFF7CFGGGGGGGGGGGDEFGGGGGGGGGGGGGGFGFGGGGGGGFGGGGGGGGFGGGGGGGGGGGEGGGGGGGGFFFGGDGGGGGGGGGGGGGGGCCFFFFGGGGGGGGGGGGGGGDEGCEGGGGGEGGGDEEGGGGGGDGCGGGDGFD*:>EC5:D)>C3FDDGGGGE3>C45175>*:=C/8*650:E<>B><F=?,3))0)((9F68570.)>,/2+2.-)1).54))*/.))(,(8).)).(()0-(.
@M02143:5:000000000-JT863:1:1101:24854:11012 2:N:0:44
CCTACGGGGGGCTGCAGTGGGGAATCTTGCGCAATGGGCGAAAGCCTGACGCAGCGACGCCGCGTGCGGGAAGAAGGCCTTCGGGTTGTAAACCGCTTTCAGGAGGGACGAAGCCACTCGGGTTAATAGCCCAGAGGGTGACGGTACCTCCAGAAGAAGCCCCGGCTAACTACGTGCCAGCAGCCGCGGTAATACGTAGGGGGCAAGCGTTGTCCGGAATCATTGGGCGTAAAGCGCGTGTAGGCGGCCAGGTAAGTCCGTTCTGAAAGCCCGTGGCTCAACCCCGGGAGGCGGATGGAT
+
CCCCCGGD7FEGGGGGFFGGFEDGGGGGGGGGGCFFGGGGEGGGGGGG@G@EFGGCFGGGGGGGGGGGDGECFCFEGGGGGGGDDGGDGCGGGGGGGGGGG@CFEGGGGGDGGGG>FFGGCGCEFFCFFDCGCC5C@E8:8EEEGGGGCFFG?CDG8C<FFGGGGGGCFGC:CCFGGF78FG6CFGGCGEG57+2:9**/CG539CGGGGC<57:D3)8DF7DF4@FFBC:E>)9())),7<96=4;>F03;7A?*05B:;0)*)0<32,4::(-(41)1*((,,,(..4(46(37>072
@M02143:5:000000000-JT863:1:1101:27819:11030 2:N:0:44
CCTACGGGGGGCTGCAGTCGAGGATCTTCGGCAATGGGCGCAAGCCTGACCGAGCGACGCCGCGTGCGGGATGACGGCCTTCGGGTTGTAAACCGCTTTCAGCAGGGACGAAACAAGACGGTACCTGCAGAAGAAGCACCGGCTAACTACGTGCCAGCAGCCGCGGTAATACGTAGGGTGCGAGCGTTGTCCGGAATTATTGGGCGTAAAGAGCTTGTAGGCGGTCTGTCGCGTCTGCTGTGAACATCCGGGGCTCAACCCCGGACTTTCAGTGGGTACGGGCAGACTAGAGTGTGGTAGG
+
CCCCCGGGGGGGGGGGGGGGGGGGGGGGGGGGGEGCFGGGGGGGGGGGGGGGGGGGGGGGGGGGGGGGDGDGGGGDGGGGGGFGGGGGDGFGGGGGGGGGGGGGGGGGGGGGGGGGGGGGGEGGGGGG6EFGGGGGGEGGGGGCEGGGGGGGFEGGFGGFGGEGGDGGGGGFD+CEDDGGGGEGGGGDGE>FEG*5CDFFGGGFGGGGGGGGGFDFFFFC<DD3)5*79*7553<007B:@:)8*643@0;)(,)91.000(870;5<*.6<*-(,49:730202140/()).<A*).4<4
@M02143:5:000000000-JT863:1:1101:11275:11056 2:N:0:44
CCTACGGGTGGCTGCAGTGGGGAATATTGCACAATGGGCGCAAGCCTGATGCAGCGACGCCGCGTGAGGGATGACGGCCTTCGGGTTGTAAACCTCTTTCAGTAGGGAAGAAGCGAAAGTGACGGTACCTGCAGAAGAAGCGCCGGCTAACTACGTGCCAGCAGCCGCGGTAATACGTAGGTGGCAAGCGTTATCCGGAATTATTGGGCGTAAAGCGCGCGCAGGTGGTTTCTTAAGTCTGATGTGAAAGCACACGGCTCAACCGTGGAGGGTCAGTGGAAAATGGGAAACTTGAATGCC
+
CCCCCGGGGCCEFCBFG@FGGEEGG<EGGGFEFGGGGGGGGGGGGGGDFFGGFGGGGFGGGGGCFGCEFGGGGGGGGGDGGGGGEGGGGGFGGGGFGGGFFFEFGGGGGGGGGGGGGGGFGGGGGGGGGGGGGGG?@BFFGGGCGGGGGGFDGGGGGGGGGGGGGGGCEG8EEGGFGCFGGGGGFGDGGE3*8C?CDDCGFG?F7FCGDGGGGGGGEFFG9DGFFFGG)/)*9>@4994<4@)08<A6B4?),.0950)8?DFC687:723().((.<:6?3(4)5(0)(4).)))*6))
@M02143:5:000000000-JT863:1:1101:11185:11082 2:N:0:44
CCTACGGGAGGCTGCAGTCGAGGATCTTCGGCAATGGGCGCAAGCCTGACCGAGCGACGCCGCGTGAGCGATGAAGGCCTTCGGGTTGTAAAGCTCTGTCGGGGGGGAGAAAGGGGCAACCTTGATCGACCCCCGGAGGAAGCACGGGCTAAGTTCGTGCCAGCAGCCGCGGTAAGACGAACCGTGCGAACGTTGTTCGGAATCACTGGGCTTAAAGCGCGTGACGGCGGGCCGGTGCGTCGGTCGCTGAAAACCCCAGGCCCCAACGGGGAAGCCGACCCGAAACCACCAGCATGCACGG
+
CCCCCGGGGGGGGGGGGGGGEGGGFGGGGGGGCEGGGGGGGGGGGGGGGGGGGGGGGGGGGGGGE>FGGGEGEGFGGGGGGGGGGGEGGGGGGGGGGGGGGGGGGGGGGGGGGGGDGGGGGGGGGGGGGGGGGGGGDCEEGCFCFGGGGGFFGF9FGGGGGGGGGGGGGGGEGGDCFCEGGGEGG5CDGGGGEFGGFDGGGGGFDG>FF<FC4?7CBFFGB))))077)C>>DBF3>@>F353>D97,)296)(798(.))-73()/*76137(1(,,()7(---,.05(((.()*)).-(
@M02143:5:000000000-JT863:1:1101:4180:11082 2:N:0:44
CCTACGGGTGGCTGCAGTTAGGAATTTTGGGCAATGGGCGGAAGCCTGACCCAGCAACGCCGCGTGGGTGATGAAGGCCTTCGGGTCGTAAAGCCCTTTTCCCGGGGAAGATGGTGACGGTACCCGGGGAATCAGCCCCGGCTAACTACGTGCCAGCAGCCGCGGTAATACGTAGGGTGCAAGCGTTGTCCGGAATTATTGGGCGTAAAGAGCGTGTAGGCGGTTCGGTAAGTCTGTCGTAAAAACTTGAGGCTCAACCTCGGGCGATCGATGGAAACTACCGGACTATAGGCTGTTCAAC
+
CCCCCGGCFGGGGGGGGGGFGGGFGGGGGG>FGGGGGGGGGE7FFGGGGGGGEDFGGGGGGGGGGGGDGGGGGEGFGGGGGGGDCGFEGFGDFCFGGGGGGGFEE>F:C@FAEFGGGG7FG7@FGGDGGGGFFGGGGGCECEFGGGGFGGFFGGFGGGGFGDGGDG=5?<EFGGFC5CEEGFFFGG5CE9>5EAE**::CFCC:DD<=CFG5CEGDD49*,)C>>D37>45?@A*4795()0,19:)-=4/)(2>=F?5?F0<)-)***--.*((,)()*032001(7/)))(..)*-)--
@M02143:5:000000000-JT863:1:1101:17657:11090 2:N:0:44
CCTACGGGTGGCTGCAGTGGGTACGGGCAGACTAGAGTGCGGTAGGGGTGACTGGAATTCCTGGTGTAGCGGTGGAATGCGCAGATATCAGGAGGAACACCCGTGGCGAAGGCGGCCAGCTGGGCCGTCCCTGACGCTGAGGCGCGAAGGCGTGGGGAGCGAACGGGATTAGATACCCCGGTAGTC
+
CCCCCGGGGGGGGGGGGGGGGGGGGGGGGGGGGGGGGGFGGGGGGGGGGGGGGGGGGGGGGGGGGGGGGGGGGGGGGGGGGGGGGGAGGGDGGGD7EFGGCECCFGGGEGGGGGGGGGGGGGGGGFGGGGGGGGGGGGGGGCFGGGEGGGGGGGGGGCE8EEDEGGG*:EFFFF7F6FCGD5*5@F
@M02143:5:000000000-JT863:1:1101:27272:11103 2:N:0:44
CCTACGGGAGGCAGCAGTGGGGAATATTGCGCAATGGGCGAAAGCCTGATGCAGCGACGCCGCGTGAGGGATGACGGCCTTCGGGTTGTAAACCTCTTTCAGCAGGGAAGAAGCGAAAGTGACGGTACCTGCAGAAGAAGCACCGGCTAACTCTGTGCCAGCAGCCGCGGTAATACAGAGGGTGCAAGCGTTAATCGGAATTACTGGGCGTAAAGCGCGCGCAGGTGGTTTCTTAAGTCTGATGTGAAAGCACACGGCTCAACCGTGGAGGGGCATTGGAAACTGGGAGTCTTGAGTGCA
+
CCCCCGGGGGGGGGGGGGGGGGGGGGGFEGGGGGGFFGGGGGGGGGGGGGGGGGGGGGGGGGGGGGFGGGGGGGGGGGGDFFGGGFGGGGGGGFGFGCGGGGGGGGGGFDGFGGDFG7FGGGGGGDGFGGGGGGCGGGGGGGGGGGDGGGGGFFGFGGGGGGGGGGGGEGEG*C7CCBE9FEGGG?FGC=9*?5CEFGD3FGFFGGCGFD5)*:*2>E:<;DG@DFFGEC)9=A6<FB42=F<?7:A<F<:)8?>)8;55@<549.*5C(-,)--(4)5?/)(6)3(8)(,).4:)1)6-
@M02143:5:000000000-JT863:1:1101:28923:11122 2:N:0:44
CCTACGGGTGGCAGCAGCCAGGAATCTTGGGCAATGGGCGAAAGCCTGACCCAGCAACACCGTGTGGGCGATGAAGGCCTTCGGTTCGTAAAGCTCTGTTGATAGGGACGAAGGGCGAAGGGTTAATAGCCCCTAGCCTGACGGTACCTTTCGAGGAAGCCCCGGCTAACTACGAGCCAGCAGCCGCGGTAATACGTAGGGGGCGCGCGTTGTCCGGAATACTTGGGCGTAAAGAGCGTGAAGGCGGTTCGGTAAGTCTGCCGTGAAAGTCAGAGGCTCAACCTCGGGCGTGCGGTGGAT
+
CCCCCGGGBFEGEEEGGGAEFGG@CCFG<FF,CFEFCFGE:@6@E8FEG<<FFEE<<C,BFC:CFF@C,@:CECFFEBFDFFCE,,8=?EAEAF9FDFGGCDFBEGFGFECCCE++>C:FB@FFGFGCF=DFCFDBCFGFDFGGG@+=,@9>B@CC78FGG*8@CEC>CCE7<5*>EC,=*=6C/=/>55)2+217CGGDEGGFG)/*9)/9C+:C>:B*)2*/9?54.17))-*47>03)).)>9>;3:BB<1)99)9B72<>>5C<*))-*))-(((/9<(((-())---(4(0)36)
@M02143:5:000000000-JT863:1:1101:26120:11137 2:N:0:44
CCTACGGGTGGCTGCAGTGGGGAATATTGGACAATGGGCGAAAGCCTGATCCAGCCATGCCGCGTGAGTGATGAAGGCCTTAGGGTTGTAAAGCTCTTTCGACGGGGACGATAATGACGGTACCCGTAGAAGAAGCCCCGGCTAACTTCGTGCCAGCAGCCGCGGTAATACGAAGGGTGCAAACGTTGCTCGGAATCACTGGGCGTAAAGCGCACGTAGGCGGCTTGTTGCGTCGTCCGTGAAATCCCATTGCTCAACTGTGGGCTTGCGGTCGATACGGGCAGGCTTGAGTTCGGTAGGG
+
[truncated: 43,513,984 more chars]
