# Supplementary material for: Amplicon sequencing data profiling of bacterial community connected with the rhizospheric soil from sunflower plants
Source: Data Brief. 2022 Apr 26;42:108207. doi: 10.1016/j.dib.2022.108207 (PMC9079167; doi:10.1016/j.dib.2022.108207)
Supplement: Supplementary file 4 [file mmc4.zip › mmc4.csv]

Sample Information
Index: S45
Sample Name: BN-F
Run Name: 211029
Taxanomical Classification
Kingdom Classification
Kingdom Read Count %
Bacteria 20125.0 97.61
Unknown 484.0 2.35
Archaea 8.0 0.04
Top Kingdom Classification
Bacteria (97.61%) Unknown (2.35%)
Archaea (0.04%)
Phylum Classification
Phyla Classification Read Count %
Actinobacteria 9463.0 45.92
Proteobacteria 4788.0 23.23
Unknown 1847.0 8.96
Planctomycetes 1332.0 6.46
Chloroflexi 1019.0 4.94
Firmicutes 791.0 3.84
Gemmatimonadetes 410.0 1.99
Acidobacteria 301.0 1.46
Bacteroidetes 166.0 0.81
Verrucomicrobia 116.0 0.56
Armatimonadetes 105.0 0.51
Cyanobacteria 80.0 0.39
OD1 78.0 0.38
Nitrospirae 31.0 0.15
TM7 24.0 0.12
20.0 0.10
FBP 17.0 0.08
Euryarchaeota 7.0 0.03
Elusimicrobia 6.0 0.03
Chlorobi 3.0 0.01
Chlamydiae 3.0 0.01
Top Phylum Classification
Unknown (8.96%)
Proteobacteria (23.23%)
Planctomycetes (6.46%)
Chloroflexi (4.94%)
Firmicutes (3.84%)
Gemmatimonadetes (1.99%)
Other (4.64%)
Actinobacteria (45.92%)
Class Classification
Class Read Count %
Actinobacteria 7223.0 35.06
Alphaproteobacteria 3119.0 15.14
Unknown 2549.0 12.37
Rubrobacteria 1033.0 5.01
Betaproteobacteria 768.0 3.73
Bacilli 741.0 3.60
Phycisphaerae 689.0 3.34
Thermoleophilia 632.0 3.07
Planctomycetia 576.0 2.80
Thermomicrobia 497.0 2.41
Deltaproteobacteria 372.0 1.81
Gemmatimonadetes 353.0 1.71
Gammaproteobacteria 298.0 1.45
Acidimicrobiia 220.0 1.07
183.0 0.89
Chloroflexi 166.0 0.81
Solibacteres 120.0 0.58
Acidobacteria 118.0 0.57
TK10 94.0 0.46
Ellin6529 90.0 0.44
0319 82.0 0.40
MB 71.0 0.34
Anaerolineae 70.0 0.34
Cytophagia 61.0 0.30
Gemm 54.0 0.26
ZB2 52.0 0.25
Clostridia 32.0 0.16
Nitrospira 31.0 0.15
Oscillatoriophycideae 25.0 0.12
Opitutae 23.0 0.11
4C0d 22.0 0.11
Deinococci 19.0 0.09
TM7 17.0 0.08
Gitt 17.0 0.08
Sphingobacteriia 15.0 0.07
ABY1 13.0 0.06
S085 13.0 0.06
Coriobacteriia 12.0 0.06
C0119 9.0 0.04
Armatimonadia 8.0 0.04
Verrucomicrobiae 8.0 0.04
iii1 7.0 0.03
TK17 7.0 0.03
Thermoplasmata 7.0 0.03
Flavobacteriia 7.0 0.03
C6 7.0 0.03
SHA 7.0 0.03
Elusimicrobia 6.0 0.03
Synechococcophycideae 6.0 0.03
Nostocophycideae 5.0 0.02
vadinHA49 5.0 0.02
SC3 5.0 0.02
Bacteroidia 5.0 0.02
BD7 5.0 0.02
Sva0725 4.0 0.02
Chthonomonadetes 4.0 0.02
SM2F11 4.0 0.02
OPB56 3.0 0.01
TA18 3.0 0.01
ML635J 3.0 0.01
Acidobacteriia 3.0 0.01
Chlamydiia 3.0 0.01
PRR 3.0 0.01
Top Class Classification
Alphaproteobacteria (15.14%)
Unknown (12.37%)
Rubrobacteria (5.01%)
Betaproteobacteria (3.73%)
Actinobacteria (35.06%)
Bacilli (3.60%)
Phycisphaerae (3.34%)
Other (21.75%)
Order Classification
Order Read Count %
Actinomycetales 7166.0 34.82
Unknown 3338.0 16.22
Rhizobiales 1349.0 6.55
Rubrobacterales 1033.0 5.02
Rhodospirillales 873.0 4.24
830.0 4.03
Bacillales 681.0 3.31
WD2101 651.0 3.16
Solirubrobacterales 587.0 2.85
Burkholderiales 529.0 2.57
JG30 432.0 2.10
Gemmatales 430.0 2.09
Sphingomonadales 324.0 1.57
Myxococcales 261.0 1.27
Acidimicrobiales 220.0 1.07
Pseudomonadales 155.0 0.75
Gemmatimonadales 137.0 0.67
Rhodobacterales 132.0 0.64
Solibacterales 120.0 0.58
Rickettsiales 98.0 0.48
Pirellulales 71.0 0.34
AKIW781 69.0 0.34
0319 66.0 0.32
Caulobacterales 63.0 0.31
Cytophagales 61.0 0.30
AKYG885 58.0 0.28
iii1 51.0 0.25
Lactobacillales 45.0 0.22
Chloroflexales 44.0 0.21
Planctomycetales 43.0 0.21
Xanthomonadales 40.0 0.19
Caldilineales 39.0 0.19
Gaiellales 34.0 0.17
Nitrospirales 31.0 0.15
Clostridiales 30.0 0.15
Phycisphaerales 25.0 0.12
Opitutales 23.0 0.11
AKYG1722 22.0 0.11
B07_WMSP1 21.0 0.10
Bifidobacteriales 21.0 0.10
Enterobacteriales 21.0 0.10
Deinococcales 19.0 0.09
RB41 19.0 0.09
Oscillatoriales 15.0 0.07
Sphingobacteriales 15.0 0.07
DS 14.0 0.07
MIZ46 14.0 0.07
Bdellovibrionales 14.0 0.07
Syntrophobacterales 13.0 0.06
Herpetosiphonales 13.0 0.06
Coriobacteriales 12.0 0.06
Ellin5290 12.0 0.06
MND1 10.0 0.05
Nitrosomonadales 9.0 0.04
C114 8.0 0.04
Armatimonadales 8.0 0.04
Micrococcales 8.0 0.04
Verrucomicrobiales 8.0 0.04
Flavobacteriales 7.0 0.03
Sphaerobacterales 7.0 0.03
d113 6.0 0.03
Nostocales 5.0 0.02
Pseudanabaenales 5.0 0.02
I025 5.0 0.02
DH61 5.0 0.02
Rhodocyclales 5.0 0.02
E2 5.0 0.02
SBR1031 5.0 0.02
FAC87 5.0 0.02
N1423WL 5.0 0.02
Bacteroidales 5.0 0.02
B97 5.0 0.02
Neisseriales 5.0 0.02
Alteromonadales 4.0 0.02
Sva0725 4.0 0.02
KD8 4.0 0.02
MLE1 4.0 0.02
Ellin6067 4.0 0.02
Methylophilales 4.0 0.02
H39 4.0 0.02
Legionellales 4.0 0.02
Spirobacillales 4.0 0.02
IIb 3.0 0.01
Thiobacterales 3.0 0.01
CFB 3.0 0.01
mle1 3.0 0.01
Chroococcales 3.0 0.01
A31 3.0 0.01
envOPS12 3.0 0.01
Ardenscatenales 3.0 0.01
Acidobacteriales 3.0 0.01
Chlamydiales 3.0 0.01
Top Order Classification
Unknown (16.22%)
Rhizobiales (6.55%)
Rubrobacterales (5.02%)
Rhodospirillales (4.24%)
Actinomycetales (34.82%)
-4.03%
Bacillales (3.31%)
Other (25.81%)
Family Classification
Family Read Count %
Unknown 9016.0 43.84
Micrococcaceae 2255.0 10.96
Rubrobacteraceae 1033.0 5.02
Geodermatophilaceae 990.0 4.81
Nocardioidaceae 733.0 3.56
Bradyrhizobiaceae 591.0 2.87
Acetobacteraceae 463.0 2.25
Bacillaceae 418.0 2.03
Sphingomonadaceae 290.0 1.41
Rhodospirillaceae 278.0 1.35
Comamonadaceae 277.0 1.35
Solirubrobacteraceae 270.0 1.31
Streptomycetaceae 270.0 1.31
Isosphaeraceae 234.0 1.14
Cellulomonadaceae 233.0 1.13
Oxalobacteraceae 179.0 0.87
Microbacteriaceae 178.0 0.87
Micromonosporaceae 170.0 0.83
Gemmataceae 169.0 0.82
Planococcaceae 141.0 0.69
Pseudomonadaceae 141.0 0.69
Rhodobacteraceae 127.0 0.62
Beijerinckiaceae 111.0 0.54
Pseudonocardiaceae 102.0 0.50
mitochondria 89.0 0.43
Methylobacteriaceae 86.0 0.42
Hyphomicrobiaceae 80.0 0.39
Streptosporangiaceae 77.0 0.37
Cystobacteraceae 75.0 0.36
Intrasporangiaceae 73.0 0.35
Pirellulaceae 71.0 0.35
Conexibacteraceae 56.0 0.27
Promicromonosporaceae 54.0 0.26
Polyangiaceae 51.0 0.25
Caulobacteraceae 50.0 0.24
Chitinophagaceae 47.0 0.23
Planctomycetaceae 43.0 0.21
Sporichthyaceae 40.0 0.19
Ellin5301 39.0 0.19
Caldilineaceae 35.0 0.17
MVS 34.0 0.17
Paenibacillaceae 31.0 0.15
Cytophagaceae 31.0 0.15
Dolo_23 29.0 0.14
Nitrospiraceae 28.0 0.14
C111 28.0 0.14
Xanthomonadaceae 28.0 0.14
Gaiellaceae 26.0 0.13
Actinosynnemataceae 25.0 0.12
Thermomonosporaceae 23.0 0.11
Opitutaceae 23.0 0.11
Mycobacteriaceae 22.0 0.11
Bifidobacteriaceae 21.0 0.10
Enterobacteriaceae 21.0 0.10
Bogoriellaceae 20.0 0.10
Haliangiaceae 16.0 0.08
Iamiaceae 16.0 0.08
mb2424 15.0 0.07
Propionibacteriaceae 14.0 0.07
Phormidiaceae 13.0 0.06
Syntrophobacteraceae 13.0 0.06
Cryptosporangiaceae 13.0 0.06
Xanthobacteraceae 13.0 0.06
Streptococcaceae 13.0 0.06
Coriobacteriaceae 12.0 0.06
Chloroflexaceae 12.0 0.06
Methylocystaceae 12.0 0.06
Nocardiopsaceae 12.0 0.06
Peptostreptococcaceae 11.0 0.05
Moraxellaceae 11.0 0.05
FFCH7168 11.0 0.05
Trueperaceae 11.0 0.05
Erythrobacteraceae 11.0 0.05
Ellin6075 11.0 0.05
Enterococcaceae 10.0 0.05
Rhizobiaceae 9.0 0.04
Phyllobacteriaceae 9.0 0.04
Patulibacteraceae 9.0 0.04
A1 9.0 0.04
Nitrosomonadaceae 9.0 0.04
Kineosporiaceae 9.0 0.04
Lactobacillaceae 9.0 0.04
Burkholderiaceae 9.0 0.04
Sinobacteraceae 8.0 0.04
Phycisphaeraceae 8.0 0.04
Deinococcaceae 8.0 0.04
Nocardiaceae 8.0 0.04
Armatimonadaceae 8.0 0.04
Verrucomicrobiaceae 8.0 0.04
Sphingobacteriaceae 8.0 0.04
EB1017 7.0 0.03
Rhodobiaceae 7.0 0.03
Bdellovibrionaceae 7.0 0.03
Bacteriovoracaceae 7.0 0.03
Clostridiaceae 7.0 0.03
Myxococcaceae 7.0 0.03
Flammeovirgaceae 6.0 0.03
Alcaligenaceae 6.0 0.03
Dermabacteraceae 5.0 0.02
Rhodocyclaceae 5.0 0.02
Beutenbergiaceae 5.0 0.02
Aurantimonadaceae 5.0 0.02
Ellin517 5.0 0.02
Nannocystaceae 5.0 0.02
Cyclobacteriaceae 5.0 0.02
Prevotellaceae 5.0 0.02
Gemmatimonadaceae 5.0 0.02
Neisseriaceae 5.0 0.02
Nostocaceae 4.0 0.02
Pseudanabaenaceae 4.0 0.02
Flavobacteriaceae 4.0 0.02
5B 4.0 0.02
A4b 4.0 0.02
Frankiaceae 4.0 0.02
Methylophilaceae 4.0 0.02
Acidimicrobiaceae 4.0 0.02
Thiobacteraceae 3.0 0.01
S47 3.0 0.01
FFCH4570 3.0 0.01
Ardenscatenaceae 3.0 0.01
Legionellaceae 3.0 0.01
0319 3.0 0.01
Oscillochloridaceae 3.0 0.01
Jonesiaceae 3.0 0.01
Lachnospiraceae 3.0 0.01
Top Family Classification
Micrococcaceae (10.96%)
Rubrobacteraceae (5.02%)
Geodermatophilaceae (4.81%)
Unknown (43.84%) Nocardioidaceae (3.56%)
Bradyrhizobiaceae (2.87%)
Acetobacteraceae (2.25%)
Other (26.67%)
Genus Classification
Genus Read Count %
Unknown 13889.0 67.91
Arthrobacter 1197.0 5.85
Rubrobacter 1030.0 5.04
Balneimonas 433.0 2.12
Bacillus 315.0 1.54
Nocardioides 284.0 1.39
Modestobacter 255.0 1.25
Geodermatophilus 244.0 1.19
Cellulomonas 184.0 0.90
Streptomyces 182.0 0.89
Sphingomonas 155.0 0.76
Solirubrobacter 150.0 0.73
Blastococcus 122.0 0.60
Pseudomonas 99.0 0.48
Massilia 87.0 0.43
Microbispora 74.0 0.36
Nostocoida 67.0 0.33
Skermanella 63.0 0.31
Gemmata 62.0 0.30
Methylobacterium 61.0 0.30
Pseudonocardia 60.0 0.29
Azohydromonas 52.0 0.25
Craurococcus 49.0 0.24
Rhodoplanes 45.0 0.22
Sporosarcina 45.0 0.22
Chelatococcus 44.0 0.22
Planctomyces 43.0 0.21
Aeromicrobium 42.0 0.21
Roseomonas 40.0 0.20
Cellulosimicrobium 40.0 0.20
Nonomuraea 33.0 0.16
Planococcus 29.0 0.14
Terribacillus 29.0 0.14
Nitrospira 27.0 0.13
Paenibacillus 27.0 0.13
Xenophilus 25.0 0.12
Paracraurococcus 24.0 0.12
Belnapia 22.0 0.11
Mycobacterium 22.0 0.11
Georgenia 20.0 0.10
Conexibacter 19.0 0.09
Streptosporangium 18.0 0.09
Gardnerella 18.0 0.09
Actinomycetospora 17.0 0.08
Opitutus 17.0 0.08
Rubellimicrobium 15.0 0.07
Iamia 15.0 0.07
Kribbella 14.0 0.07
Planomicrobium 14.0 0.07
Kaistobacter 14.0 0.07
Methylibium 14.0 0.07
Clostridium 12.0 0.06
Pontibacter 12.0 0.06
Sporichthya 12.0 0.06
Agromyces 11.0 0.05
Couchioplanes 11.0 0.05
Microlunatus 11.0 0.05
A17 11.0 0.05
Actinoplanes 11.0 0.05
Paracoccus 11.0 0.05
Pirellula 11.0 0.05
Lysinibacillus 10.0 0.05
Litorilinea 10.0 0.05
Nocardiopsis 10.0 0.05
Roseococcus 10.0 0.05
planctomycete 10.0 0.05
Ramlibacter 10.0 0.05
Sphingosinicella 10.0 0.05
Acinetobacter 9.0 0.04
Virgisporangium 9.0 0.04
Labrys 9.0 0.04
Pedomicrobium 9.0 0.04
Brevundimonas 9.0 0.04
Lactobacillus 9.0 0.04
Micrococcus 9.0 0.04
Knoellia 8.0 0.04
Rhodococcus 8.0 0.04
Atopobium 8.0 0.04
Telluria 8.0 0.04
Adhaeribacter 8.0 0.04
R18 7.0 0.03
Novosphingobium 7.0 0.03
Bdellovibrio 7.0 0.03
Phormidium 7.0 0.03
Actinocorallia 7.0 0.03
Nitrosovibrio 7.0 0.03
Solwaraspora 6.0 0.03
Lysobacter 6.0 0.03
Peredibacter 6.0 0.03
Acidovorax 6.0 0.03
Phenylobacterium 6.0 0.03
Truepera 6.0 0.03
Devosia 6.0 0.03
Marinoscillum 6.0 0.03
Ellin506 6.0 0.03
Lactococcus 6.0 0.03
Candidatus 6.0 0.03
Rhodoblastus 5.0 0.02
Chloronema 5.0 0.02
Anaeromyxobacter 5.0 0.02
Janthinobacterium 5.0 0.02
Inquilinus 5.0 0.02
Phaselicystis 5.0 0.02
Nannocystis 5.0 0.02
Phycicoccus 5.0 0.02
Prevotella 5.0 0.02
Gemmatimonas 5.0 0.02
Aquincola 5.0 0.02
Pimelobacter 5.0 0.02
Actinomadura 4.0 0.02
Agrococcus 4.0 0.02
Parasegitibacter 4.0 0.02
Acidisphaera 4.0 0.02
Kurthia 4.0 0.02
Singulisphaera 4.0 0.02
Oleomonas 4.0 0.02
Oryzihumus 4.0 0.02
Collimonas 4.0 0.02
Enterobacter 4.0 0.02
Enterococcus 4.0 0.02
Serinicoccus 4.0 0.02
Dactylosporangium 4.0 0.02
Rhodospirillum 4.0 0.02
Salinibacterium 4.0 0.02
Pedobacter 4.0 0.02
Afifella 4.0 0.02
Yonghaparkia 4.0 0.02
Terracoccus 3.0 0.01
Thermovum 3.0 0.01
Brachybacterium 3.0 0.01
Actinoallomurus 3.0 0.01
Spirillospora 3.0 0.01
Flavisolibacter 3.0 0.01
Sphaerisporangium 3.0 0.01
Propionibacterium 3.0 0.01
Catellatospora 3.0 0.01
Cystobacter 3.0 0.01
Acrocarpospora 3.0 0.01
Ardenscatena 3.0 0.01
Albidovulum 3.0 0.01
Nitrobacteria 3.0 0.01
Prosthecobacter 3.0 0.01
Stenotrophomonas 3.0 0.01
Azospirillum 3.0 0.01
Afipia 3.0 0.01
Altererythrobacter 3.0 0.01
Cryptosporangium 3.0 0.01
Renibacterium 3.0 0.01
Oscillochloris 3.0 0.01
Streptococcus 3.0 0.01
Haloferula 3.0 0.01
Paucimonas 3.0 0.01
Citricoccus 3.0 0.01
Leptolyngbya 3.0 0.01
Top Genus Classification
Arthrobacter (5.85%)
Rubrobacter (5.04%)
Unknown (67.91%) Balneimonas (2.12%)
Bacillus (1.54%)
Nocardioides (1.39%)
Modestobacter (1.25%)
Other (14.91%)
Species Classification
Species Read Count %
Unknown 10172.0 49.96
Unknown_ 5202.0 25.55
Rubrobacter_ 1030.0 5.06
Balneimonas_ 433.0 2.13
Modestobacter_ 255.0 1.25
Arthrobacter_pascens 222.0 1.09
Arthrobacter_ 158.0 0.78
Solirubrobacter_ 150.0 0.74
Geodermatophilus_ 126.0 0.62
Blastococcus_aggregatus 122.0 0.60
Cellulomonas_ 94.0 0.46
Microbispora_rosea 73.0 0.36
Arthrobacter_oxydans 68.0 0.33
Bacillus_badius 65.0 0.32
Arthrobacter_nasiphocae 62.0 0.30
Geodermatophilus_obscurus 58.0 0.28
Azohydromonas_ 52.0 0.26
Bacillus_cereus 50.0 0.25
Craurococcus_roseus 49.0 0.24
Nostocoida_limicola 47.0 0.23
Skermanella_ 45.0 0.22
Massilia_alkalitolerans 45.0 0.22
Pseudomonas_fragi 44.0 0.22
Cellulomonas_xylanilytica 44.0 0.22
Rhodoplanes_ 43.0 0.21
Planctomyces_ 43.0 0.21
Gemmata_ 42.0 0.21
Aeromicrobium_ 42.0 0.21
Cellulosimicrobium_ 40.0 0.20
Sphingomonas_asaccharolytica 38.0 0.19
Streptomyces_mashuensis 38.0 0.19
Nocardioides_daphniae 35.0 0.17
Pseudonocardia_ 32.0 0.16
Chelatococcus_asaccharovorans 32.0 0.16
Sphingomonas_ 31.0 0.15
Terribacillus_ 29.0 0.14
Roseomonas_aerilata 28.0 0.14
Bacillus_alkalitolerans 28.0 0.14
Nocardioides_fonticola 27.0 0.13
Sporosarcina_aquimarina 26.0 0.13
Pseudomonas_umsongensis 25.0 0.12
Paracraurococcus_ruber 24.0 0.12
Streptomyces_ 23.0 0.11
Belnapia_moabensis 22.0 0.11
Sphingomonas_mali 22.0 0.11
Planococcus_pelagicus 21.0 0.10
Georgenia_ 20.0 0.10
Bacillus_ 19.0 0.09
Conexibacter_ 19.0 0.09
Nocardioides_ 19.0 0.09
Nocardioides_furvisabuli 18.0 0.09
Gardnerella_ 18.0 0.09
Pseudonocardia_halophobica 18.0 0.09
Actinomycetospora_ 17.0 0.08
Opitutus_ 17.0 0.08
Xenophilus_aerolatus 16.0 0.08
Gemmata_obscuriglobus 15.0 0.07
Methylobacterium_organophilum 15.0 0.07
Streptomyces_mirabilis 15.0 0.07
Rubellimicrobium_ 15.0 0.07
Massilia_haematophila 15.0 0.07
Skermanella_xinjiangensis 15.0 0.07
Iamia_ 15.0 0.07
Kribbella_ 14.0 0.07
Planomicrobium_ 14.0 0.07
Kaistobacter_ 14.0 0.07
Nocardioides_bigeumensis 13.0 0.06
Streptomyces_reticuliscabiei 13.0 0.06
Nitrospira_ 12.0 0.06
Pontibacter_ 12.0 0.06
Sporichthya_ 12.0 0.06
Nitrospira_calida 12.0 0.06
Methylobacterium_komagatae 11.0 0.05
Microlunatus_ 11.0 0.05
A17_ 11.0 0.05
Methylibium_petroleiphilum 11.0 0.05
Nocardioides_insulae 11.0 0.05
Nonomuraea_roseoviolacea 11.0 0.05
Pirellula_ 11.0 0.05
Streptosporangium_pseudovulgare 11.0 0.05
Agromyces_ 10.0 0.05
Litorilinea_aerophila 10.0 0.05
Roseococcus_ 10.0 0.05
Ramlibacter_ 10.0 0.05
Sphingosinicella_microcystinivorans 10.0 0.05
Nonomuraea_ 9.0 0.04
Streptomyces_triangulatus 9.0 0.04
Labrys_ 9.0 0.04
Virgisporangium_ochraceum 8.0 0.04
Atopobium_vaginae 8.0 0.04
Adhaeribacter_ 8.0 0.04
Micrococcus_ 8.0 0.04
R18_ 7.0 0.03
Mycobacterium_llatzerense 7.0 0.03
Bacillus_megaterium 7.0 0.03
Actinocorallia_ 7.0 0.03
Nonomuraea_recticatena 7.0 0.03
Sporosarcina_ginsengi 7.0 0.03
Nitrosovibrio_tenuis 7.0 0.03
Bacillus_muralis 6.0 0.03
Nocardioides_dilutus 6.0 0.03
Solwaraspora_ 6.0 0.03
Bacillus_flexus 6.0 0.03
Bdellovibrio_ 6.0 0.03
Mycobacterium_ 6.0 0.03
Peredibacter_starrii 6.0 0.03
Paracoccus_zeaxanthinifaciens 6.0 0.03
Actinoplanes_ 6.0 0.03
Phenylobacterium_ 6.0 0.03
Truepera_ 6.0 0.03
Devosia_ 6.0 0.03
Marinoscillum_furvescens 6.0 0.03
Ellin506_ 6.0 0.03
Streptosporangium_ 5.0 0.02
Rhodoblastus_acidophilus 5.0 0.02
Chloronema_ 5.0 0.02
Clostridium_botulinum 5.0 0.02
Anaeromyxobacter_ 5.0 0.02
Janthinobacterium_ 5.0 0.02
Arthrobacter_tumbae 5.0 0.02
Phaselicystis_flava 5.0 0.02
Nannocystis_exedens 5.0 0.02
Pedomicrobium_ 5.0 0.02
Phycicoccus_ 5.0 0.02
Bacillus_anthracis 5.0 0.02
Gemmatimonas_ 5.0 0.02
Aquincola_tertiaricarbonis 5.0 0.02
Pimelobacter_ 5.0 0.02
Knoellia_ 4.0 0.02
Knoellia_subterranea 4.0 0.02
Clostridium_metallolevans 4.0 0.02
Acinetobacter_guillouiae 4.0 0.02
Parasegitibacter_luojiensis 4.0 0.02
Lysobacter_yangpyeongensis 4.0 0.02
Oleomonas_ 4.0 0.02
Oryzihumus_leptocrescens 4.0 0.02
Collimonas_ 4.0 0.02
Streptomyces_radiopugnans 4.0 0.02
Telluria_mixta 4.0 0.02
Paenibacillus_edaphicus 4.0 0.02
Serinicoccus_ 4.0 0.02
Bacillus_farraginis 4.0 0.02
Pseudomonas_ 4.0 0.02
Dactylosporangium_ 4.0 0.02
Rhodospirillum_centenum 4.0 0.02
Phormidium_murrayii 4.0 0.02
Salinibacterium_ 4.0 0.02
Afifella_ 4.0 0.02
Candidatus_ 4.0 0.02
Yonghaparkia_ 4.0 0.02
Terracoccus_ 3.0 0.01
Couchioplanes_ 3.0 0.01
Thermovum_composti 3.0 0.01
Novosphingobium_stygium 3.0 0.01
Roseomonas_rosea 3.0 0.01
Actinoallomurus_ 3.0 0.01
Spirillospora_rubra 3.0 0.01
Acidisphaera_ 3.0 0.01
Flavisolibacter_ 3.0 0.01
Sphaerisporangium_ 3.0 0.01
Actinoplanes_brasiliensis 3.0 0.01
Catellatospora_ 3.0 0.01
Cystobacter_ 3.0 0.01
Inquilinus_ 3.0 0.01
Acrocarpospora_pleiomorpha 3.0 0.01
Ardenscatena_ 3.0 0.01
Albidovulum_inexpectatum 3.0 0.01
Nitrobacteria_hamadaniensis 3.0 0.01
Streptomyces_roseochromogenus 3.0 0.01
Sporosarcina_ 3.0 0.01
Enterococcus_ 3.0 0.01
Lysinibacillus_ 3.0 0.01
Lactobacillus_iners 3.0 0.01
Singulisphaera_rosea 3.0 0.01
Bacillus_coahuilensis 3.0 0.01
Altererythrobacter_epoxidivorans 3.0 0.01
Cryptosporangium_ 3.0 0.01
Massilia_timonae 3.0 0.01
Methylibium_ 3.0 0.01
Renibacterium_ 3.0 0.01
Telluria_chitinolytica 3.0 0.01
Nocardiopsis_tropica 3.0 0.01
Paucimonas_lemoignei 3.0 0.01
Pedobacter_xinjiangensis 3.0 0.01
Citricoccus_alkalitolerans 3.0 0.01
Leptolyngbya_ 3.0 0.01
Top Species Classification
Unknown_ (25.55%)
Rubrobacter_ (5.06%)
Balneimonas_ (2.13%)
Modestobacter_ (1.25%)
Arthrobacter_pascens (1.09%)
Arthrobacter_ (0.78%)
Unknown (49.96%)
Other (14.18%)
---------- End of report ----------
