# Supplementary material for: Amplicon sequencing data profiling of bacterial community connected with the rhizospheric soil from sunflower plants
Source: Data Brief. 2022 Apr 26;42:108207. doi: 10.1016/j.dib.2022.108207 (PMC9079167; doi:10.1016/j.dib.2022.108207)
Supplement: Supplementary file 5 [file mmc5.zip › mmc5.fastq]

@M02143:5:000000000-JT863:1:1101:18067:1771 1:N:0:45
NNNNNNNNNNNNNNNNNNNNNNNNNNNNNNNNNNN
+
###################################
@M02143:5:000000000-JT863:1:1101:15094:1836 1:N:0:45
GACTACCGGGGTATCTAATCCTGTTCGCTCCCCACGCTTTCGCGTCTCAGCGTCAGTCACGTACCAGAGAGCTGCCTTCGCCATCGGTGTTCCTCCTGATATCTGCGCTTTTCACCGCTACACCATGAATTCCAGTCTCCCCTGCCGAACTCCAGTGATTCCCGTATCGACCGCACTCCCAGAGTTGAGCCCCAGGTTTTCACGGCCGACGTGACACACCGCCTACGAGCTCTTTACGCCCAATAATTCCGGACAACGCTCGCACCCTACTTATTACCGCTGCTGCTGGCACGTAGTTTGT
+
CCCCCGGGGGGGGGGGGGGGGGGGGGGGGGEFEGG:FFGGGDE+FEGFC<FEFE7,CC9C6E,CB9,,,,,CF,CCCFD,68,BC,4B:FGGFEFEE,,:CFGF9<+7+8BF?,<A+@F@F9A=+,,,:EFFFCACADC?3=D7CA7++@FDD=,C,3C,:@,+@+5D++8>*>*>*>?D7,,,?@,,,?4><*6*7?CFF,@:*1:**8*B**=+5+;7*:C=8FA3*9<<EGG7>*A>EE3E+>BCCC?):=E4F))/8:C5CC::?:*6>CBF>2).(-(5426)*-8)*.7*1-)*)
@M02143:5:000000000-JT863:1:1101:16029:1847 1:N:0:45
GACTACAAGGGTATCTAATCCCGTTCGCTCCCCTGGCTTTCGCGTCTCAGCGTCGGCACACCCCCAGTCATCTGTTTTCACCGTCGGCGTTCCAGGCGATATCTACGCATTTCACCGCTCCACCGCCTGTTCCGATGACCCCTAGGTGGCCCAAGACCGCCAGTATGCCCAGCCGTTCCCCGGTTGAGCCGGGGGATTTCACAAGGCACTTAACGGTCCGCCTACACGCGCTTTAAGCCCAGTGATTCCGCCTAACGCTCGGCACCTCTGTCTTACCTCGGCTGCTGGCACGAAGTTAGCT
+
CCCCCGGGGGGGGGGGGGGGFGGGGGGGGGGGFG,@FFGGGCEDGGGGGCFGGG++7+@8C@@CF7@FF9FFGCFGGGFFE?,C:++>BFGGG9,,:++@FFFGGED:+?FFD,AA:FFCF8=>+68BFFGGG@C>3,::6<F@7<C,+5,>:@7,>:*3@:<D9F,;>>7,>F:FEFFEC<7FFC7BCC7:C@58CFGGFFCF88FCFGGF?@E5;CECEEDGFCEDE3DEGGF*:CFFGFGGFGFGGGDCEGGG>D@ED=D5CCB?@:F<GG2CD)7),4<02?)(*,*(9();C>4**
@M02143:5:000000000-JT863:1:1101:16694:1882 1:N:0:45
GACTACTAGGGTATCTAATCCTGTTTGCTCCCCACGCTTTCGCGTCTCAGCGTCAATATCCGTCCAGATGGTCGCCTTCGCCACCGGTGTTCCTCCCGATATCTACGCATTTCACCTCTACACCTGGAATTCCGCTACCCTCTTTCGTACTCTAGCTGCTCAGTTTCGGATGCACTTCCTCGGTTAAGCCAAGGGCTTTCACATCCGACTTAAGCAACCGCCTACGCGCGCTTTACGCCCAATAATTCCGAGCAACGTTTGCACCCCCTGTATTACCGCGGCTGCTGGCACGGAGTTAGCC
+
?CCCCGGGGGGGGGGGGGGGGGGGGGGGGGGGGGGEEGGGGEGFEGGGCFGEGG>,E,6,6@FEFCCEF<8CF7@FEGG7CB,BE+@F@FGGGFFE7:,@@FFGFED++BFFE,CFFGGCG9BE,,,,BFGG9=C++6BADDFD<?3D@FGFG9C>@,,3C9,CFFFC+3F7C:CCFGC;BCCFG@AACG,,@D7CFGGGFGDGGGCGEGGGF7998CF7EEGCGECCGDGGGGGGDGGGG:C?EFFGGCC)*50<>78F5?7CCG01)-9AGGBGG?:399>FBFF(7:F1D05CDA)00
@M02143:5:000000000-JT863:1:1101:14920:1893 1:N:0:45
GACTACAAGGGTATCTAATCCCGTTCGCTCCCCACGCCTTCGCGCCTCAGCGTCAGGTCCGGCCCAGTTGGCCGCCTTCGCCACGGGTGTTCCTCCCGATCTCTACGCATTTCACCACTACACCGGGAATTCCACCAACCCCTGCCGACCTCAAGCCCGCCAGTCCCCGACGACCCTCCCCGGTTGAGCCGGGGGCTTTCACGTCAGGCTTGACGAGCCGCCTGCGCGCGCTTTACGCCCAGTAACTCCGGACAACGCTCGGCCCCCACGTATTACCGCGGCTGCTGGCACGTGGTTAGCC
+
CCCCCGGGGGGGGGGGGGGGGGGGGGGGGGGGGGGGGGGGGGGCEGGGFGGGGGC78CFF::FDECCFG<@CF7FFFGF7CC,B++=FDGGGGFGF@7+@CFGGDFG:+BFFF,CFGGGFG8AD++++FFGGGGG<D,BC:@FCFFFCEGGG?CFGCF>FEEDFECFG77F7@FEGGGGGGCDGEC:@FGCEEGGGGGGGGGEGGGDGGGGGGGGE=EGGGGGGGGGGGGGGGGGGDGGGGGCCGGFGFGEGGGFG@GFGECGGGGFFFFF0CFAGG?))4(40:?)(58@:5(<F<A?F6
@M02143:5:000000000-JT863:1:1101:13603:1898 1:N:0:45
GACTACAAGGGTATCTAATCCTGTTCGCTCCCCTAGCTTTCGCGTCTCAGCGTCAGGAACGGCCCAGCGAGCCGCCTTCGCTACTGGTGTTCCTCCCGATATCTGCGCATTTCACCGCTACACCGGGAATTCCACTCTCCTCTACCGTCCTCTAGCCCGGCAGTATCCACCGCACGCCCGAGGTTGAGCCTCAGGTTTTCACGGCAGACTTACCGAACAGCCTACACGCTCTTTACGCCCAGTAACTCCGGACAACGCTCGACCCTTACGTATTACCGCGGCTGCTGGCACGTAGTTAGCC
+
CCCCCGGGGGGGGGGGGGGGGGGGGGGGGGGGGGGGGGGGGGGGGGGGGGGDGGGGFFCFECFEGGCFCFEGGCCFGGGFFG7FF,CFFGGGGGGDC++C@FGGFFG4:FFFG9FFCGGGGCAF++++CFGGGGGDD,B>>FDDFGCFEGGFGFEGGG>*5<:F;FGF9FF>F7F<EFGCFF7FF@A7FFEFF77CFFFGGGD8CCCFGGGGGGDD=EGCGEGGGFGDGDGGGGFGGGEGGGGGFDFGGGGGDCEF)<BGBEGGGGF:F:F):C5FC:@314>9:?)53(?(>17CG4<?9
@M02143:5:000000000-JT863:1:1101:9727:1949 1:N:0:45
GACTACCCGGGTATCTAATCCTGTTCGCTCCCCACGCTTTCGCTCCTCAGCGTCAGTAGTTGCCCAGAGACCTGCCTTCGCCATCGGTGTTCCTCCTGATATCTGCGCATTTCACCGCTACACCAGGAATTCCAGTCTCCCCTACATCACTCTAGTCTGCCCGTACCCACCGCAGATCCGGAGTTGAGCCCCGGACTTTCACGGCAGACGCGACAAACCGCCTACGAGCTCTTTACGCCCAATAATTCCGGATAACGCTTGCCCCCTACGTATTACCGCGGCTGCTGGCACGGAGTTAGCC
+
CCCCCGGDGGGEFFFGGGGGGGGGGGGGGGGGGGGFGGGGGGDFFGGGGGGGGGGGGCEGGECFGGGDGGFF@EFCFGGGGEEC,?FGGGGGGGGGFC,CFGGGGGG@7FGFF,C<BFGGGFF=+,++=FGGGGFBFFFB,@FFG=B<9AFGFGFAFB9BDFGG7::F9>@FGDB+@DGG:<:FFCDFFFDFFFGGEFGG9F@*CE>@FG>CED?:6ECEGGGGGGCGG:CCGGGGGGGCECGG7D@FEGCC5=CGFGEGFF*<EC48F005F4-:>1B39;>BFFF?C(*(/,585<AF)
@M02143:5:000000000-JT863:1:1101:22069:1953 1:N:0:45
GACTACACGGGTATCTAATCCTGTTCGCTCCCCACACTTTCGCTCCTCAGCGTCAGGTAATGCCCAGAGAACCGCCTTCGCCACCGGTGTTCCTCCAGATATCTGCGCATTTCACCGCTACACCAGGAATTCCAGTCTCCCCTACATCACTCTAGTCTGCCCGTACCCACCGCAGATCCGGAGTTGAGCCCCGGACTTTCACGGCAGACGCGACAAACCGCCTACGAGCTCTTTACGCCCAATAATTCCGGATAACGCTTGCGCCCTACGTATTACCGCGGCTGCTGGCACGTAGTTAGCC
+
CCCCCGGGDGGGGGGGGGGGGGGGGGGGGGGGGGGGGGGGGGGGGGGGGGGGGGGGDGGGGGGGGGGGGGGGGGGGGGGCFGCGF=FFGGGGGGGGGGFGGGGGGGG=+CFCFAGGGGDGGGEF@87+FGGGGGGGDFGA=>FGGGFGGGGGGGGGGGGGGGGGDGEGGGGGGGFGGGGGG<FFGFGCFCFGGGDEGGGGGGDEGGGGGDEGGGGGFGGGGGGGGGEDGGGGGGGGGGGGGGGDGGFGGGGD5EFGFGEGFGDGGGFFFBF?GGBGG<EBF(32?DF?D?FFG:5EFAA?9
@M02143:5:000000000-JT863:1:1101:9720:1966 1:N:0:45
GACTACCCGGGTATCTAATCCTGTTCGCTCCCCACGCTTTCGCTCCTCAGCGTCAGTAGTTGCCCAGAGACCTGCCTTCGCCATCGGTGTTCCTCCTGATATCTGCGCATTTCACCGCTACACCAGGAATTCCAGTCTCCCCTACATCACTCTAGTCTGCCCGTACCCACCGCAGATCCGGAGTTGAGCCCCGGACTTTCACGGCAGACGCGACAAACCGCCTACGAGCTCTTTACGCCCAATAATTCCGGATAACGCTTGCGCCCTACGTATTACCGCGGCTGCTGGCACGGAATTAGCC
+
CCCCCGGGGGGGGGGGGFGGGGGGGGGGGGGGGGGGGGGGGGGGGGGGGGGGGGGGGGGGGGGGGGGGGGGGGGGGGGGGGG:FFFCGGGGGGGGGGGFGGGGGGGGE7FEFF9FFGGGGGGGF7,+<FGGGGGGFFEFF<FFFGGGGGGGGGGFGGGFGGGGGGGGGGGCEGFCEGGGCE@GGGGGGFCFGGECCGGGGGGFGGEGGGGGGGGGGGGGGGGDEGCEDEDGGGGGFCGGGGGGFGFFGGG=CGECGDGFGFFGEEDBFF2FFGGFGF6B>BB09:7@(9:F(91);F<3??
@M02143:5:000000000-JT863:1:1101:17846:1975 1:N:0:45
GACTACACGGGTATCTAATCCTGTTTGCTCCCCACGCTTTCGCGCCTCAGCGTCAGTAACGTCCCAGCGAGCTGCCTTCGCTATTGGTGTTCCTCTCGATATCTGCGCATTTCACCGCTACACCGGGAATTCCACTCTCCTCTTCCGTACTCGAGCCCAGCCGTATCCACCTGCCTCCCGAGGTTGAGCCTCGGGCTTTCAGCGCGGACTTACCGGGCCGCCTACACGCGCTTTACGCCCAATGATTCCGGACAAAGCTAGCCCCCTACGTATTACCGCGGCTTCTGGCCAGTAGTTAGCC
+
CCCCCGGGGGGGGGGGGGGGGGGGGGGGGGGGGGGGGGGGGGG:+@FGGGGGGGGGGE,EFFFGGGGGEG7F:FGGGGGGG7F=FFGGGGGGGGG9FECFGGGGGGGGGGGGGGGGGGGGGGGG@@C7FGGGGG,CF<FFGGGDGGGGGGGGCFG@FF7<F+5@533DFAF,DC,,3,@<*1C<F,F72C,6*FE8*@FC+,+:B**/:/?<?+*::8E58C**2009:)9:EGC:58EGCFFG+*9>F65*75:*.2*+139CEG0,<07.?C4*?()740(((-*46()(0)*+0--/0
@M02143:5:000000000-JT863:1:1101:8334:2007 1:N:0:45
GACTACCGGGGTATCTAATCCCGTTCGCTCCCCATGCTTTCGCTCCTCAGCGTCAGTTAATGCCCAGAGACCTGCCTTCGCCATCGGTGTTCCTCCTGATATCTGCGCATTTCACCGCTACACCAGGAATTCCAGTCTCCCCTACATCACTCTAGTCTGCCCGTACCCACCGCAGATCCGGAGTTGAGCCCCGGACTTTCACGGCAGACGCGACAAACCGCCTACGAGCTCTTTACGCCCAATAATTCCGGATAACGCTTGCGCCCTACGTATTACCGCGGCTGCTGGCACGTAGTTAGCC
+
CCCCCGGGGGGGGGGDGGGGGGGGGGGGGGGGGGGGGGGGGGGGGGGGGGGGGGGGGGGGGGGGGGGGGGGGGGGGGGGGGGGGGGGGGGGGGGGGGGFGCFGGGGGGGGGGGFGGGGGGGGGGGGGGGGGGGGGFCEFFFGGGGGGGGGGGGGGGGGGGGGGGGGGGGGGCFGGGGGGGGFGGGGGGGBFFGGGGGGGGGGGGGG>@CEEGEGEEGGGGGGGEGGGGGGGGGGGGDGGGGEGFGGFGGGGD7E:=EGFE3=<EEDBFF?F?FGAFFBFEB;>FBFF:D7?:C?4CG24@9
@M02143:5:000000000-JT863:1:1101:21698:2044 1:N:0:45
GACTACAAGGGTATCTAATCCTGTTCGCTCCCCATGCTTTCGCTCCTCAGCGTCAGTAACAGCCCAGAGACCTGCCTTCGCCATCGGTGTTCCTCCTGATATCTGCGCATTTCACCGCTACACCAGGAATTCCAGTCTCCCCTACTGCACTCTAGTCTGCCCGTACCCACTGCAGACCCGGGGTTGAGCCCCGGGCTTTCACAGCAGACGCGACAAACCGCCTACGAGCTCTTTACGCCCAATAATTCCGGACAACGCTTGCGCCCTACGTATTACCGCGGCTGCTGGCACGAAGTTAGCC
+
CCCCCGGGGGGGGGGGGGGGGGGGGGGGGGGGGGGGGGGGGGGGGGGGGGGGGGGGGGGGGGGGGGGGGGGGGFGGGGGGGGGGGGGGGEGGGGGGGGGGGGGGGGGGGGGGGGGGGGGGGGGGGGGGGGGGGGGGGGGGGGGGGGFGGGGGGGGGGGFGGGGGGGGGGGGGGGGGGGGGEGCGGGGGGGGGDGDECGGG;FGFGGGGGGGGGGGGGGGGGGGGGGGGGGGGGGGGGGGGGGGGCDFGC6=<=EGGEGDGFGDGDGF:F:@2FFAGGBF>>;;><?FBG?FFDFFGGA<F;
@M02143:5:000000000-JT863:1:1101:11309:2052 1:N:0:45
GACTACCCGGGTATCTAATCCCGTTTGCTCCCCTGGCTTTCGCGCCTCAGCGTCAGAAGAGGTCCAGCGCGCCGCTTTCGCCACCGGTGTTCCTTCGGATATCTACGCATTTCACCGCTCCACCCGAAGTTCCGCACGCCCCTGCCTCCCTCGAGGCCGCCGGTATCCAAGGCACTTCTCCAGTTGAGCTGGAGGATTTCACCCCGGACCGGGCGGCCCGCCTACGCGCCCTTTAAGCCCAGTGATTCCGATTAACGCTTGCACCCTACGTATTACCGCGGCTGCTGGCACGTAGTTAGCC
+
CCCCCGGGGGGGGGAFGGGGFGGGGGGGGGGFGGGGGGGGGGGGGGGGGGGGGGGGGGGGGGGGGGGGGGGGGGGCGFGGGGGGGGGGGGGGGGGGGGGGGGGGGGGGGGGGFGFGFGGGGGGF>F@FGFGGGGGFEGGGGGFGGGGGGGGGGGCFGGGGGGGGGGGGGGGGGGGGGGGGGGGGGGGGGGGGGGGGFGGGGGGGGGGGE*:EGGGGGGGGGGGGFEGGDGGDGGGGGGGGFEFG+?FCF6=<CEGGFGFGFGGC;78?F:F<76<CC3>EF>B9BB?7*36:775;F-240
@M02143:5:000000000-JT863:1:1101:23138:2089 1:N:0:45
GACTACAAGGGTATCTAATCCCGTTCGCTCCCCACGCCTTCGCGCCTCAGCGTCAGGGTCGGCCCAGCCGGCCGCCTTCGCCACGGGTGTTCCGCCTGATCTCTACGCATTTCACCACTACACCAGGCATTCCACCAGCCCCTACCGCCCTCAAGCGGTGCAGTCCACGACGACCCTCCCAGGTTGAGCCTGGGGCTTTCACGCCATGCTTACACCGCCGCCTGCGCGCGCTTTACGCCCAGTAACTCCGGACAACGCTCGGACCCTACGTATTACCGCGGCTGCTGGCACGTAGTTAGCC
+
CCCCCGAFGGGGGGGGGGGGGCGGFCGGGFGGGG:FGFDEFGGGGECCEGGC@@:F<<EE:7F:F@CF<+6@CCFBFGGFC@C=:F:>46?EE7FCCEAFGFGFGGFFGGGGGGGGGGGGGGGDFFGGFFGGGGGGGGGGGGGGGGGGGGGGGGGFGFFGGGGGGGFGFCFDGGGGGGGGFGFGGFGFGGGFCGGGGFFEFGDGGG>CF7C9EGFG=EGGGDDGG=EDEGGGDGCFCEGGGGGGFGFGGGGDGGGG>DFG3*1CGDBBFFFFGG2FG?DEB19>FFF5C7F:F00;F94*)
@M02143:5:000000000-JT863:1:1101:24217:2091 1:N:0:45
GACTACAAGGGTATCTAATCCTGTTTGCTCCCCACGCTTTCGCGCCTCAGTGTCAGTTACAGACCAGAAAGTCGCCTTCGCCACTGGTGTTCCTCCATATCTCTACGCATTTCACCGCTACACATGGAATTCCACTTTCCTCTTCTGCACTCAAGTCTCCCAGTTTCCAATGACCCTCCACGGTTGAGCCGTGGGCTTTCACATCAGACTTAAGAAACCACCTGCGCGCGCTTTACGCCCAATAAATCCGAACAACGCTCGCCCCCTTCGTATTACCGCGGCTGCTGTTACGAAGATAGCC
+
CCCCCGGGCGGGGGGGGGGGGGGGGGDFGGGGGGGGGGGGGGGGGGGGGGGGGGGGEEGGGGGGGCGGGGGGGGGGGGGGGGGGGGFFFGGGGFGGFGGGGGGGGGGGGGGGGGCGGGGGGGGGGFGGGGGCFGGGGGGGGGGFGGGGGGGGGGGGGGGGCGGGGGGGGGGGGGGGGGGGGGGGGGGGGGGGGGGGGGGGGGGGCFGGGGGGGGFGGGFGFGGFFDGDGGGGGGGGGGEGDFGGGGCGGDGGGGGF3)7:>GGGGC>::?F?FDFFGFFFBFF6<??)*.83F:)*::)90
@M02143:5:000000000-JT863:1:1101:20067:2186 1:N:0:45
GACTACAAGGGTATCTAATCCTGTTTGCTCCCCACGCTGTCGCGCCTCAGCGTCAGCTATACTGCCCAGCAGGCCGCCTTCGCCACCGGTGTTCTTCCGGATCTCTACGCATTCCACCGCTACACCCGGAATTCCGCCTGCCTCTACAGTGCTCGAGTCCTGCAGTTCGCACGGCCGACCCGGGGTTGAGCCCCGGGCTTTCACCACACGCTTACCGGACCGCCTACGCGCTCTTTACGCCCAATAATTCCGGATAACGCTTGCGCCCTACGTATTACCGCGGCTGCTGGCACGTAGTTA
+
CCCCCGGCFGGGGGGGGGGGGCGFGGFFGGGGGGGGGGGGGGGGDEGGGGGE@:@@CCGGGFG9@FFGEFG8FFGFG:F=C=CFGGGGDGGG7E?FGCEGGGGGDGGGGGGGEGGGGGGGGGGGGGGGGGGGGGGFGGGGGGGGGGGGGGGGGGGGGGGGGGGGGGGGGGGGGGGGGGGGGGGGGGDGGGGGGGGGGGGG:FFGC?FGGGGGGEGGECEGGGGGGGGGGGGGGCGGCGDGGGG=FGFGGGGGGGGGFGFGD**;*7:BD88:99ACDA6<9>6796:298>403<;/-<=
@M02143:5:000000000-JT863:1:1101:13217:2224 1:N:0:45
GACTACAGGGGTATCTAATCCTGTTTGCTCCCCACGCTTTCGCGCCTCAGCGTCAGAACCGGACCAGTAAGCCACCTTCGCCACTGGTGTTCTTGCGAATATCTACGAATTTCACCTCTACACTCGCAGTTCCACCAACCTCTTCCGGTCTCGAGCCGAACAGTATCAAAGGCAATTCTGTGGTTGAGCCACAGGCTTTCACCCCCGACTTACAAAGCCGCCTACGCACCCTTTAAACCCAGTAATTCCGAACAACGCTAGCCCCCTCCGTCTTACCGCGGCTGCTGGCACGGAGTTAGCC
+
CCCCCGGGGGGGGGGGGGGGGGGGGGGGGGGGGGGGGGGGGGGGGGGGGGGGGGGGGGGGGGGGGGGGGGGGGGGGGGGGGGGGGGGGGGGGGGGGGGGGGGGGGGGGGGGGGGGGGGGGGGGGGGGGGGGGGGGGGGGGGGGGGGGEGGGGGGGGGGGGGGGGGFGGGGFGGGGGGGGGGGGGGGGGGGGGGGGGGGGGGGGFGGGGGGGGGGGGGGGGGGGGGGGGGDGGGGGGGGGGGGGGGGFGGGGGGGGGFGFGFGGGGGF?>>FBCGAGC?EF0>1120??D:?<GFE8FAAF:
@M02143:5:000000000-JT863:1:1101:8354:2322 1:N:0:45
GACTACCAGGGTATCTAATCCTGTTCGCTCCCCACGCTTTCGCTCCTCAGCGTCAGTTGTTGCCCAGAGACCCGCCTTCGCCACCGGTGTTCCTCCTGATATCTGCGCATTTCACCGCTACACCAGGAATTCCAGTCTCCCCTGCAACACTCTAGTTTGCTCGTATCGACTGCAGACCCGAGGTTGAGCCTCGGGATTTCACAGCCGACGCAACAAACCGCCTACGAGCTCTTTACGCCCAATAATTCCGGACAACGCTTGCACCCTACGTATTACCACGGCTGCTGGCACGTCGTTGGCC
+
CCCCCGGGGGGGGGGGGGGGGGGGGGGGGGGGGGGGGGGGGGGGGGGFGGGCFECCFGDGGGGGGGGGGGFGGCCFGGGGGGGGGGGGGFGGGGGGGGGGGGGGGGDGFGGGGGGGGGGGGGGGGGGGGGGGGGGGGGGGGGGGGGFGGGGGGGGGGGGGFFCFGGGFGGGGGGGGGGGGGCGFGFCFGGGG@FGGGGGGGGGGGGGCECCEGGFBF7FECEGGGGEGD5DGCEGGDEGGGGF6CDFGFGGDEEFGFGFG:EFFEG<BF?5<C6:FG)75429>BFF?G1FBG()*/,469
@M02143:5:000000000-JT863:1:1101:18707:2355 1:N:0:45
GACTACAAGGGTATCTAATCCTGTTCGCTCCCCACGCTTTCGCTCCTCAGCGTCAGTTGTTGCCCAGAGACCCGCCTTCGCCACCGGTGTTCCTCCTGATATCTGCGCATTTCACCGCTACACCAGGAATTCCAGTCTCCCCTGCAACACTCTAGTTTGCCCGTATCGACTGCAGGCCCGAGGTTGAGCCTCGGGTTTTCACAGCCGACGCGACAGACCGCCTACGAGCTCTTTACGCCCAATAATTCCGGACAACGCTTGCACCCTACGTATTACCGCGGCTGCTGGCACGTAGTTGGCC
+
CCCCCGGGGGGGGGGGGGGGGGGGGGGGGGGGGGGGGGGGFGGGGGGGGGGGGGGGGGGGGGGGGGGGGGGGGGGGGGGGGGGGGGGGGGGGGGGGGGGGGGGGGGGGGGGGGGGGGGGGGGGGGGGGGGGGGGGGGGGGFGGGGFGGGGGGGGGGGGGGGGGGGGGGGGGGGGGGGGGGGGGFGGGGGGGGGGGFGGGGGGGGGGGGGGGG88CGGGGGGGGGGGGGG9CFFGD:<EGGGGGGGGFGGGGGGGGGFGFG>CFGGC?FFFFFFFACF?5B>((4(,<:3:=?C<FCGB370
@M02143:5:000000000-JT863:1:1101:14853:2465 1:N:0:45
GACTACAGGGGTATCTAATCCTGTTCGCTCCCCATGCTTTCGCTCCTCAGCGTCAGTTAATGCCCAGAGACCTGCCTTCGCCATCGGTGTTCCTCCTGATATCTGCGCATTTCACCGCTACACCAGGAATTCCGTTCTCCCCTGCATGCCTCAAGTCTGCCCGTATCGAAAGCAAGCACCGAGTTAAGCCCGATGTTTTCACTCCCGACGCGACAAACCGCCTACGAGCCCTTTACGCCCAATAATTCCGGACAACGCTCGCACCCTACGTATTACCGCGGCTGCTGGCACGTAGTTAGCC
+
CCCCCGGG<FGGGGGGGGGGGGGGGGGGGGGGGGGGGGGGGGGGGGGGGGGGGGGGGGGGGGGGGGGGGGGGGGGGGGGGGGGGGGGGGGGGGGGGGGGGGGGGGGGGGGGGGGGGGGGGGGGGGGGGGGGGGGGGGGGGGGGGGGGGGGGGGGGGGGGGGFGGGFGGGGGGGGGGGGFGGGGGGGGGGFFGGFGFGGGGGG?FGGGEGGCEGGGGGGGGGGGGGGGDGGGGGGGGGGGGGGFGGGFGGGGGGGGGFG@EDGGGGGFFFFF2*7>FC:BFFFBFF?F?DBF?*4@A:>AF)
@M02143:5:000000000-JT863:1:1101:14836:2475 1:N:0:45
GACTACAGGGGTATCTAATCCTGTTCGCTCCCCACGCTTTCGCTCCTCAGCGTCAGTTACAGACCAGAGACCTGCCTTCGCCATTGGTGTTCCTCCACATCTCTACGCATTTCACCGCTACACGTGGAATTCCGCTCTCCCCTGCATCCCTCAAGTCTGCCCGTTTCCAATGCACCTCCACGGTTAAGCCGTGGGCTTTCACATCCGACTTAACAAACCACCTACGCGCCCTTTACGCCCAATAATTCCGGACAACGCTTGCCCCCTACGTATTACCGCGGCTGCTGGCACGTAGTTAGCC
+
CCCCCGGGGGGGGGGGGGGGGGGGGGGGGGGGGG+FFGGGGEG,CFGGGGGGGGGGGGG9,C9FGG8FFG,F,CFGGGGFGGG7,CFGFGGGGGGG86EF,CEG9FGGGGGGGGGGGGGGGGG+4BFGGGGGGG:FGG9E,@E+A4,,,AFGGFFGGG9FG,CF,DF,EF=FD3,,,,@,,+@DF+@FGG7***@5FFGGGG,5?CEGG8*,B,CCFGGCGGG6EG8CC/CGGGGGGGGGGGGGGGFGGGCD*:EFBGF5>G6+CG;?>07?G6<FC0:>(99>::6?37@?G:);7<)*0
@M02143:5:000000000-JT863:1:1101:23904:2475 1:N:0:45
GACTACCCGGGTATCTAATCCTGTTCGCTCCCCATGCTTTCGCGTCTCAGCGTCAGTACCGTCCCAGAGAGCCGCCTTCGCCACGGGTGTTCTTCCTGATATCTGCGCATTTCACCGCTACACCAGGAATTCCACTCGCCTCTTCCGCACTCTAGCCCGACAGTATCCACCGGCATTCGAGGGTTGAGCCCCCGACTTTCACAGCGGACTTACCGGGCCGCCTACACGCTCTTTACGCCCAGTAATTCCGAACAACGCTTGCCCCCTCTGTATTACCGCGGCTGCTGGCACGTAGTTGGCG
+
CCCCCGGGGGGGGGGGGGGGGGGGGGGDGGGGGGGGGGGGGGGGGGGGGGGGGGGGGGGGGGGGGGGGGGGGGGGGGGGGGGGGGGGGGGGGGGGGGGGGGGGGGGGGGGGGGGGGGGGGGGGGGGGGGGGGGGGGGFGGGGGGGGGGGGGGGGGGGGGGGGGGGGGCFGGGGGGGGGCFGGGGGGGGGGGGGCEGGGGGGGGGGGGGGGGGGGGGGEGEEGDEGCFGG<DGGGGGGDGGGGGGFGFGGGEGGGGGFGFGFCGFGGFB5>FDCGFGG05@>09><)/4C???D?F8>>?@)
@M02143:5:000000000-JT863:1:1101:17550:2501 1:N:0:45
GACTACCAGGGTATCTAATCCTGTTTGCTCCCCACGCTGTCGCGCCTCAGCGTCAGCCACTGCCCAGCGGGCCGCCTTCGCCACCGGTGTTCTTCCGGATCTCTACGCATTCCACCGCTACACCCGGAATTCCACCCGCCTCTACAGTGCTCCAGCCCCACAGTTCGCACGGCCGACCCGGGGTTGAGCCCCGAGCTTTCACCACACGCTTAGCAGACCGCCTACGCGCCCTTTACGCCCAGTGATTCCGGACAACGCTCGCACCCTCTGTATTACCGCAGATGCAGGCAAGTAGTTAGAC
+
CCCCCG8FGGGGGGGGFGGGGGFGGGGGGGGGGGGDEGGGGFG7@FGDGCFEGGG:EFEEAEGGGGDGC7F+C=FGGG9CF:B==>C:>CFEFEGG:CEGGGFEFFGGGGEGGGCGEECFGGGFGGEEGGGGGGFGD+@FGGGGGFCGGGGA:>FFFF:CCGFCG@**>7:FG::FECFGCGE<FE<8C@FEC5?EEG?C9@F+:/CEGEG809938CGDEEDEGGG)CC3EGGFFDEG>*:D99:=7<ECDCECFBDF55=CEGD66)4@BFGAF>2:)(())))9()()-:4*0?A)/*
@M02143:5:000000000-JT863:1:1101:12996:2510 1:N:0:45
GACTACTAGGGTATCTAATCCCGTTTGCTCCCCTAGCTTTCGCGCCTCAGCGTCAGTGTCGGTCCAGGATGCCGCCTTCGCCACCGGTGTTCCTCCAGATATCTACGCATTTCACCGCTACACCGGGAATTCCATCTTCCTCTTCTGCTCTCAAGCACGGTAGTATTGAATGACCTCTCCCAGTTGAGCCGGGAGATTTCACACCCAACTTACCGCGCCACCTGCACGCGCTTTACGCCCAATAATTCCGGACAACGCTCGCGCCCTACGTATTACCGCGGCTGCTGGCACGTAGTTAGCC
+
CCCCCGGGGGGGGGGGGGGGGGGGGGGGGGGGGGGGGGGGGGGGGGGGGGGGGGGGGGGGGGGGGGGGGGGGGGGGGGGGGGGGGGGGGGGGGGGGGGGGGGGGGGGGGGGGGGGGGGGGGGGGGGGGGGGGGGGGGGGGGGGGGGGGGGGGGGGGGGGGGGGGGGGCEFGGGGGGGGGGGGGGGGGGGGGGGFGGGGGGGGGGGGGGGGGGGGDGGGGGGGGGGGGFGDGGGGGGGGGGGFGGGGFDGGGGEGGFFGFGEGDG5DBFFFFFGGA*:4)59(431)0238?<GBFCCAFF?
@M02143:5:000000000-JT863:1:1101:14727:2604 1:N:0:45
GACTACAGGGGTATCTAATCCTGTTTGCTCCCCACGCTTTCGCGTCTCAGCGTCAGTAACGTCCCAGCGAGCTGCCTTCGCAATTGGTGTTCCTCCTGATATCTGCGCATTTCACCGCTACACCAGGAATTCCAGTCTCCCCTGCAGTACTCGAGTCTGCCCGTATCGCCTGCAAGCCCGCAGTTGAGCTGCGGGTTTTCACAGACGACGCGACAAACCGCCTACGAGCTCTTTACGCCCAGTAATTCCGGACAACGCTCGCACCCTACGTATTACCGCGGCTGCTGGCACGTAGTTAGCC
+
CCCCCGGGGGGGGGGGGGGGGGGGGGGGGGGGGGGGGGGGGGGGGGGGGGGGGGGGGGGGGGGGGGGGGGGGGGGGGGGGGGGGGGGGGGGGGGGGGGGGGGGGGGGGGGGGGGGGGGGGGGGGGGGGGGGGGGGGGGGGGGGGGGGGGGGGGGGGGGGGGGGGGGGGGGGGGGGGGGGGGGGEGGGGGGGGGGGBFCGGGGGGGGGGGEDGGGGGGFGGGGGGGGGGECFGGGGGGGGGGGGGGGFGGGDDGGGDFGEGFGGGGGFFFFFF>DBFGBDE619>02?>GB??G?4*::<F4
@M02143:5:000000000-JT863:1:1101:7085:2675 1:N:0:45
GACTACACGGGTATCTAATCCTGTTCGCTCCCCACACTTTCGCTCCTCAGCGTCAGGTAATGCCCAGAGAACCGCCTTCGCCACCGGTGTTCCTCCTGATATCTGCGCATTTCACCACTACACCAGGCATTCCACCGGCCCCTGCCGCCCTCAAGCGGCGCGGTCCCCGACGACCTTCCCCGGTTGAGCCGGGGGCTTTCACGCCGGACCCACGCCGCCGCCTGCGCGCCCTTTACGCCCAGTAACTCCGGACAACGCTCGGCCCCCACGTATTACCGCGGCTGCTGGCACGAACTTAGCC
+
CCCCCGGGGGGGGGGGGGGGGGGGGGGGGGGGGGGGGGGGGGGGGGGGGGGGGGGGGGGGGGGGGGGGGGGGDEDFGGGDEGGGGDFFGGGGGGGGGGGGGGGGGFGGGGGFGGGGGGGGGGGGGGEGGGGGGGGGGFGGGGGGGGGGFGEGGGGGGGGCEEEEGGGGGCCEGGGGGGGGGGGGGGGGGGGGGGGGGGGGGGGGG>GCGGGGGEGFGGGEGGDGGGGGEDGDFGFGDDGGCEGFFGFGGGGGGGGG@G>E>>DGGGFFF001?CAGG<359>66?7@7D?*-9>5*0.)9;
@M02143:5:000000000-JT863:1:1101:21736:2682 1:N:0:45
GACTACAAGGGTATCTAATCCTGTTTGCTCCCCACGCTTTCGCGTCTCAGCGTCAGTCACGTCCCAGCGAGCTGCCTTCGCAATCGGTGTTCCTCCTGATATCTGCGCATTTCACCGCTACACCAGGAATTCCACTCGCCTCTTCCGTACTCTAGCCCGACAGTATCCACCGGCTTTCGAGGGTTGAGCCCCCGACTTTCACAGCGGACTTACCGGGCCGCCTACACGCGCTTTACGCCCAATGATTCCGGACAACGCTAGCCCCCTACGTATTACCGCGGCTGATGGCACGTAGTTAGC
+
CCCCCGGFFGDGGGGFCC<,FFG6CFF9FG8<FFGC7FCDC;FFEEGGGGFCFEEEF,FGFFFGCFGFGGGEDGGGGGGGGCEF?F7CC?FGA<FG<FFFFECFFFEDGDGCEGGGGG7>@EFFF<CFFGCFGGGCDFCFGGGGDGGGGGFGGGGGGGGGGGGFGFFFFCFGGGGGGGGGEGGGGGGGGFGGGGGGGGF9CCDFGGGGGGGGGDECCCGGGGGDFGGDGDGGCGGGGGGDDCGGGCFGGGGGGGFG:DFG56CG*721>:><29A7>()79(((()1<D:/(/4:;C>>=
@M02143:5:000000000-JT863:1:1101:23881:2689 1:N:0:45
GACTACAAGGGTATCTAATCCTGTTCGCTCCCCATGCTTTCGCTCCTCAGCGTCAGTTACGGCCCAGAGATCTGCCTTCGCCATCGGTGTTCCTCCTGATATCTGCGCATTCCACCGCTACACCAGGAATTCCAATCTCCCCTACCGCACTCTAGTTTGCCCGTACCCACTGCAGGCCCGAGGTTGAGCCTCGGGTTTTCACAGCAGACGCGACAAACCGCCTACACACCCTGTACGCCCAGTGAATCCGAACAACGCTTGCCACCTTCGTATTACCGCGGCTGCTGGCACGAAGTTGGCC
+
CCCCCGGGGGGGGGGGGGGGGGGGGGGGGGGGGGGGGGGGGGGGGGGGGGGGGGGGGGGGGGGGGGGGGGGGGGGGGGGGGGGGGGGGGGGGGGGGGGGGGGGGGGGGGGGGGGGGGGGGGGGGGGGGGGGGGGGGGGGGGGGGGFGGGGGGGGGGGGFGGGGGGGDGGGGGGFGGCEGGGGEFFGGGGGGGGGGFGGGGGGGGFGFGGGGGGGGGGGGGGGGGGGGGGDGGGGGGGGGGGGGGGGFGFGGGGGGFEDFGFFG+09??F:FFGG<GF?>>>BFFBFFFGF?:5;D@FBF4)
@M02143:5:000000000-JT863:1:1101:8270:2740 1:N:0:45
GACTACAGGGGTATCTAATCCTGTTTGCTCCCCACGCTTTCGCGCCTCAGCGTCAGTACCGTCCCAGCGAGCTGCCTTCGCCATCGGTGTTCCTCCTGATATCTGCGCATTTCACCGCTACACCAGGAATTCCACTCGCCTCTTCCGGACTCTAGCCCAGCAGTATCCACCGGCATCCAGAGGTTGAGCCTCTGACTTTCACAGCGGACTGACTGGGCCGCCTACGCGCTCTTTACGCCCAATGATTCCGGACAACGCTTGCCCCCTACGTATTACCGCGGCTGCTGGCACGTAGTAAGCC
+
CCCCCGGFGGGGGGGGGGGGGGGGGGGGGGGGGGGGGGGGGGGGGGGGGGGGGGGDGGGGGGGGGGGGGGGGGGGGGGGGGGGGGGGGGGGGGGGGGGGGGGGGDFGGGGGGGGGGGGGGGGGGGGGGGGGGGGGGGGGGG7FFGGGGEGGGGGGGFFGFGGGGGGGGGGEFECFECGGGGGFGGEGGGGGFGGGGGGGGGGGFGG8EGGGFGGGGGGFGGGGGGGGGGGGGGGFFGGGGGFFEFF?FGGGGGGGGFGFD>E<FFDBFF?FBDGACC:@39>;9?FFBGFF:F?:?04)*0
@M02143:5:000000000-JT863:1:1101:18827:2761 1:N:0:45
GACTACAAGGGTATCTAATCCTGTTTGCAACCCACGCTTTCGTGCCTCAGCGTCACTTATGGTCCAGTAAGCCGTCTACACCGAAGGTGTTCCTCCTGATATCTACGCATTTCACCGCTACACCAGGAATTCCGCTTACCTCTCCCATACTCTAGCCTTCCAGTCTTCGGCGCACCCTCCCAGTTAAGCCGGGAGATTTCACACCAAACTTAGAAAACCGCCTACGCACTCTTTACGCCCAGTAACTCCGAACAACGCTCGCTGCCTACGTATTACCGCGGCTGCTGGCACGTAGTTAGCC
+
CCCCCGGGGGGGGGGGGGGGGGGCCFGG,,CF;7F+6B,C@@;,@D,;E,,+,BF,;,,C,,;6,;@C,EF<F+6+:,,6EF+++++:CF,6C<F<F8,EEGE9A?D+B:,,,CF5:>FFGGFGGGCGGGGGGGGGGGFGGGGGGGGGGGGGGGGGGGGGGGGGGGGCGGGEGGGGGGGGEGGGGGGCFGGGGG7BFDGGG9CFGGGFGGDG?FGGGGGGGGGGGGGGGGGGFGGGD=GGGFGGGGFGCEEGGGGGF3@GFGC=EG?FF?FFGFFFFB3>BF9(:)<2<:F?<15A7<4*/
@M02143:5:000000000-JT863:1:1101:10076:2767 1:N:0:45
GACTACAGGGGTATCTAATCCTGTTTGCTCCCCACGCTTTCGCGTCTCAGCGTCAGTGCCGTCCCAGCGAGCTGCCTTCGCCATTGGTGTTCCTCCTGATATCTGCGCATTTCACCGCTACACCAGGAATTCCACTCGCCTCTTCCGGACTCAAGCCCGACAGTTTCCACCGGCATCCTGAGGTTGAGCCTCGGACTTTCACGGCAGACGCGACAAACCGCCTACGAGCTCTTTACGCCCAATAATTCCGGATAACGCTTGCGCCCTACGTATTACCGCGGCTGCTGGCACGTAGTTAGCC
+
CCCCCGGGGGGGGGGGFGGGGGGGGGGGGGGGGGGGGGGGGGGGGGGGGGGGGGGGGGGGGGGGGGGGGGGGGGGGGGGGGEGGGGGGGGGGGGGGGGGGGGGGGGGGGGGGGGGGGGGGGGGGGGGGGGGGGGGGGGGGGGGGGGGGFGGGGGDGGGGEGGGGGGGGGFGGFGGDGEEGGGGGGGGGGGGGGGGGGGGGGGGGGGDFGGGGGGGGEGEGGGGGGGGGG:FFGFFGDGGGGGGGGGFGGGGG5CDGFDBGFCCGGGFFF?F?GCAC7()<;>(-(4F>33@:77)*:5)*0
@M02143:5:000000000-JT863:1:1101:13983:2806 1:N:0:45
GACTACAAGGGTATCTAATCCTGTTCGCTCCCCTAGCTTTCGCGTCTCAGCGTCAGGAACGGCCCAGCGAGCCGCCTTCGCTACTGGTGTTCCTCCCGATATCTGCGCATTTCACCGCTACACCGGGAATTCCACTCGCCTCTACCGTCCTCTAGCCCGGCAGTATCCACCGCACGCCCGAGGTTGAGCCTCAGGTTTTCACGGCAGACTTACCGAACCGCCTACACGCTCTTTACGCCCAATAATTCCGGACAACGCTCGCCCCCTACGTATTACCGCGGCTGCTGGCACGTAGTTAGCC
+
CCCCCGGGGGGGGGGGGGGGGGGGGGGGGGGGGGGGGGGGGGGGGGGGGGGGGGGGGGGGGGGGGGGGGGGGGGGGGGGGGGGGGGGGGGGGGGGGGGGGGGGGGGGGGGGGGGGGGGGGGGGGGGGGGGGGFGGGGGGGGGGGGGGGGGGGGGGGGGGGGGGGGGGGGGGGGGGGDGGGGGGGFG7FGGGGGGGGGGGGGGGGGDGFGGGGGGGGCEGGGGGGGGGGG3DCGGGGGGGGGCFFGGFGGGDGGGGGDGFEBGGGGGFFFF5,:0)CD?EDF99>:7?0*(*(*(8?FF>4)
@M02143:5:000000000-JT863:1:1101:10784:2868 1:N:0:45
GACTACAGGGTATCTAATCCTGTTCGCTCCCCATGCTTTCGCTCCTCAGCGTCAGTTAATGCCCAGAGACCTGCCTTCGCCATCGGTGTTCCTCCTGATATCTGCGCATTTCACCGCTACACCAGGAATTCCAGTCTCCCCTACATCACTCTAGCCTGCCCGTACCCACCGCAGATCCGGAGTTGAGCCCCGGACTTTCACGGCAGACGCGACAAACCGCCTACGAGCTCTTTACGCCCAATAATTCCGGATAACGCTTGCGCCCTACGTATTACCGCGGCTGCTGGCACGTAGTAAGCCG
+
CCCCCGGGGGGACFGGGGGGGGGGGGGGGGGGGGGGGGGGGGGGGGGGGGGGGGGGGGGGGGGGGGGGGGGGGGGGGGGGGGGGGGGGGGGGGGGGGGGGGGGGGGGGGGGGGGGGGGGGGGGGGGGGGGGGGGGGGGGGGGGGGGGGGGGGGF<FGDFGGGEFGGGGGGGGGGGCFGGGGGGGGGGGGGGGGGGGGGGGGGGGGGGFGGGGGGGGGGGGGGGGGGGGGGGGGGGGGGGGFGGGGGFGGGGGGGGDFGFGFGGGGG?FEBFBFCA:79>DB99??>F6>?EFG?>+2.4/)
@M02143:5:000000000-JT863:1:1101:15806:2877 1:N:0:45
GACTACAAGGGTATCTAATCCCGTTTGCTCCCCTGGCTTTCGCTCCTCAGCGTCAGTATCGGTCCAGGATGCCGCCTTCGCCACCGGTGTTCCTCCAGATATCTACGCATTTCTCCGCTACACCTGGAATTCCGCTATCCTCTCCGATACTCGAGCCTTGCAGTTTCGAATGCACTTCCTCGGTTGAGCCGAGGGCTTTCACACCCGACTTACAAAGCCGCCTACGTTCGCTTTACGCCCAATGATTCCGAGCAACGTTTGCACCCTCCGTATTACCGCGGCTGCTGGCACGGAGTTAGCC
+
CCCCCGGGGGGGGDGGGGGGGGGGGGGGGGGGGGGGGGGGGGGGGGGGGGGGGGGGGGGGGGGGGGGGGGGGGGGGGGGGGGGGGGGGGGGGGGGGGGGGGGGGGGGGGGGGG,CFGGGGGGGGGGGGGGGGGGGGGGGGGGGGGGGGGGGGGGGGGGGGGGGFFGGGGGGGGGGGGGGGGGGGGGGGGGGGGGGGGGFGGGGGGGGGGGGGGGFGGGGCGGDEGGGGGGGGGGGGGGGGGGGGGGBGGGGGGDGGFGFGFGGGGG??F9@BGGFGG:B>9>F><:?0<8?B505CF<)79
@M02143:5:000000000-JT863:1:1101:15525:2900 1:N:0:45
GACTACAAGGGTATCTAATCCCGTTTGCTCCCCTAGCTTTCGCGCCTCAGCGTCAGAAGAGGTCCAGTCCGCCGCTTTCGCCACCGGCGTTCCTTCTGATATCAACGCATTTCACCGCTCCACCAGAAGTTCCGCAGACCCCTACCTCCCTCGAGCTCGCCAGTATCGAAGGCACTTCGACAGTTAAGCTGCCGGATTTCACCCCCGACTTGGCAAGCCGCCTACGCGCCCTTTACGCCCAGTGATTCCGAGCCACGCTCGCCCCCTTCGTATTACCGCGGCTGCTGGCACGAAGTTAGCC
+
CCCCCGGG9,BFGGGGGGGGGGGGGGGGGGGGGGGGGGGGGGGDGGGGFGGGGGGGEFGDGGGGGGGGGGGGGGGGGGGGGGGGGGGGGGGGGGGGGGGGGGGGGFGGGGGGFGGGGGEFFGGGGGGGFGFGGGGGEEFFGEGGGGGGGGGGCFGGEFGGECGGGGGCCFGGGGGGGGGGGGGGGGGGGGGGGGGGGGGGCFFCEGGDGDEGFFDFGCGGGGGGGGGDGGGGGGFGGGEGCGGG7DFGGGGGG*<DEGF*75<EEDB<?:<1FFB7*,5.9699BFF?57FBGFB1::2B9
@M02143:5:000000000-JT863:1:1101:21367:2913 1:N:0:45
GACTACAAGGGTATCTAATCCGGTTCGCTCCCCACGCTCTCGCACCTCAGCGTCAGCGCTTGCCCAGGCAGCTGGTTTCCCCCTGGGTGTTCCTGCCGATCTCTACGCATTTCACCACTACACCGGCAATTCCACTGCCCTCTGCAAGGCTCCAGAGCGGCCGTATGGGATGGCGACTGGCAGTTAAGCCACCAGCTTTCACACCCCACGCGCCGCTCCGCCTGCTTGCGCTTTACGCCCAGTCAATCCGGACAACGCTTGGCTCCTCTGTCTTACCGCGGCTGCTGGCACAGAGATAGCC
+
CCCCCGGGGGDGGGGGGGGFFGGGGGGCGFGGGGDEEGGGGGGGGGGGGGGGGGGGGGGGEFGGGGGGGCFCFGFGGGGGGGCGGGGGGGGGFGFFGG7FGGGFGGGGGGGGGGGF=FGGGGGGGGCEGGGGGGFE<FGGFGGGGFF9>CFFGGFC,,@FCGG:<CF7BECGFGG@EGGFFFGGGGGFFGFF:<BEGF9BFGGCEEGGGGGGGGGE5EEEGGGGF+<6F5DCEGGGGGDGGGFGGGFGG=CGGGFFFGFC35<<CDF167FAC75><03.(1(10:F>31@:C07**-4=0
@M02143:5:000000000-JT863:1:1101:8206:2914 1:N:0:45
GACTACAAGGGTATCTAATCCTGTTCGCTCCCCACGCTTTCGCTCCTCAGCGTCAGTTGTTGCCCAGAGACCCGCCTTCGCCACCGGTGTTCCTCCTGATATCTGCGCATTTCACCGCTACACCAGGAATTCTACCAGCCCCTGCTACCCTCAAGCTCACCCGTCCCCGACGACCCTCCCCGGTTGAGCCGGGGGCTTTCACGCCGGGCGTAATGAGCCACCTGCACGCGCTTTACGCCCAGTAACTCCGGACAACGCTCGACCCCTACGAATTACCGCGGCTGCTGGCCCGTAGTTAGCC
+
CCCCCGGGGGGGGGGGGGGGGGGGGGGGGGGGGGGGGGGGGGGGGGGGGGGGGGGGGGFGFFFFGFGGFFGGGGGGGGGGG@FGGGGGGGGGGGGGGFAECFGGGGGGGGGGGGGGGGGGGGG8FGGGGGGGGGGGGDFG@FGFGGGGGGGGGGGFEGGGGGGGGEGGGGGGDGGECGFGGG7FGGG:FFEG>F:8FGGEECFGFE8*:12:EFEE@FGFGGGCFF@*5/5ECF>C*;ECE5DGGC*:?ECC:CCG53>E::CGGG::4().9*):7()<1(((()).9(04C1)*2)6?)
@M02143:5:000000000-JT863:1:1101:10804:2959 1:N:0:45
GACTACAAGGGTATCTAATCCTGTTTGCTCCCCACGCTTTCGCACCTCAGCGTCAGTGTCGAGCCAGTGAGCCGCCTTCGCCACTGGTGTTCCTCCGAATATCTACGAATTTCACCTCTACACTCGGAATTCCACTCACCTCTCTCGAACTCAAGACCAGGAGTTTTGAAGGCCATTCCGGGGTTGAGCCCCGGGATTTCACCCCCAACTTCCTGATCCGCCTACGCGCGCTTTACGCCCAATAAATCCGGACAACGCTCGCCCCCTACGTATTACCGCGGCTGCTGGCACGTAGTTAGCC
+
CCCCCGGGGGGGGG9FGGGGGGGGGGGGGGFGGGGGGGGGGGGGGEEFGGGGGGGGGGGGGGGGGGGGGFGGGGGGGGGGGGGGGGGGGFGGGFGG7FGGFGGGGGGGGGGGGGGGGGGFGGGFGGGGGGGGGGGGGGFFGGGGGGGGGGGGGGFGGGGGGDEFGGGGGGGGGGGGGGFGGDGGGGGFFGGEGGGECGCGGGGFGGGGGGGGGFGGGGGGGGGGGGGGGGGDGGG=DGGDCGGGFGFFGECDGGCDBDDC>ECECC><F:;2*76;CBEFF9>B(4<?C?@6FB)/*4<4)
@M02143:5:000000000-JT863:1:1101:11562:2986 1:N:0:45
GACTACCAGGGTATCTAATCCTGTTCGCTCCCCATGCTTTCGCTCCTCAGCGTCAGTTACAGCCCAGAGACCTGCCTTCGCCACCGGTGTTCCTCCTGATATCTGCGCATTTCACCGCTACACCGGGAATTCCACTCGCCTCTACCGTCCTCTAGCCCTTCAGTATCCACCGCACGCCCGAGGTTGAGCCTCAGGTTTTCACGGCAGACTTACCGAACCGCCTACACGCTCTTTACGCCCAATAATTCCGGACAACGCTCGCCCCATACGTATTACCGCGGCAGCTGGAACGTAGTTAGC
+
CCC@CGGGGEGGGGGGGGGGGGGGGGDG,EFCEAE<FFFGGGG7FGGGGGFEEGGCEFGGFGGGG?F?@FGGGGGGGGGGGGG,EFGF7=FG<<EE8FFGGGCF9F@EGGGGFGGF:FFEGGGGFGEGDGGGGEGGG=FFFGG9FGG7+@F=,>DCFF,,@CBFF9,C,33>FFB+BFC7*5>GGGGGGGFFGGG>FGGGGDCCEE*;FGGFGF*13=8EGG<EGFGGGGGGGGGGGGCECF5CCGFDFC=C7CFGBGD*)*1A>*4(5:??CD>FG03),(((884(*.70*3)*::A?
@M02143:5:000000000-JT863:1:1101:7932:3013 1:N:0:45
GACTACCAGGGTATCTAATCCTGTTTGCTCCCCACGCTTTCGCGCCTCAGCGTCAGTACTGGTCCAGTTGGCCGCCTTCGCCACCGGTGTTCTTGCGAATATCTACGAATTTCACCTCTACACTCGCAGTTCCACCAACCTCTACCAGACTCAAGCGTCCCAGTATCGAAGGCAATTCTGTGGTTGAGCCACAGGCTTTCACCCCCGACTTAAAACGCCGCCTACGCGCCCTTTACGCCCAGTGATTCCGAGCAACGCTAGCCCCCTTCGTATTACCGCGGCTGCTGGCACGAAGTTAGCC
+
CCCCCGGGGGGGGGGGGGGGGGGGGGGGGGGGGGGGGGGGGGGGGGGGGGGGGGGGGGGGGGGGGGGGGGGGGGGGGGGGGGGGGGGGGGGGGGGGGGGGGGGGGGGGGGGGGGGGGGGGGGGGGGGGGGGGGGGGGGGGGGGGGGGGGGGGGGFGGGGGGGGGGGGCFGGGGGGGGGGFGGGGGGGGGGGFGGGGGGGGGGGGGGGGGGGGGGGGGGEGGGGDGGGGGGGGGGGGGGGGGCFGCDFFFEGGGG?<:DFGEFGGGGFFF?F?FFBGGFFFFFFFFFFFGBFFD>>FFBBF@
@M02143:5:000000000-JT863:1:1101:18979:3028 1:N:0:45
GACTACACGGGTATCTAATCCCGTTTGCTCCCCTAGCTTTCGCGCCTCAGCGTCAAGAGTGGGCCAGGTAGTCGCCTTCGCCACTGGTGTTCCTCCCGATATCTACGCATTTCACCACTACACCGGGAATTCCACTACCCTCTCCCACCTTCAAGCCGATCAGTTTCCGATGCCGTTTCCCAGTTAAGCCGGGAGCTTTCACATCGGACTTGACCAGCCGCCTGCGCGCTCTTTACGCCCAGTAAATCCGGACAACGCTTGCCACCTACGTATTACCGCGGCTGCTGGCACGTAGTTAGCC
+
CCCCCGGGGGGGGGGGGGGGGGGGGGGGGGGGGGGGGGGGGGGDGGGGGGGGGGGGGGGGGGGGGGFGGGGGGGGGGGGGGGGGGGGGGGGGGCGGGGGGGGGGGGGGGGGGGGGGGGGGGGGGDGGGGGGGGGGGGGGGGGGGGGGGGGGGGGGGGGGGGGGGGGGGGGFGGGGGGGGGGGGGGGGGGGGGGGGGGGGGGGGGGCEGGGGGGGGGGGGGGGGGGGGGGGGGGGGGGGGGGGGGGGFGGGGGGGFGFGBGFGGGCGFFFFFBGGFGGFFF>>9BFFF0D?FBG:@EGFFF6
@M02143:5:000000000-JT863:1:1101:23721:3031 1:N:0:45
GACTACAAGGGTATCTAATCCTGTTCGCTCCCCACGCTTTCGCGCCTCAGCGTCAGAACCGGACCAGTCAGCCGCCTTCGCCACTGGTGTTCTTGCGAATATCTACGCATTTCACCTCTACACTCGCAGTTCCACTGACCTCTTCCGGTCTCAAGCCAAACAGTATCGAAGGCAGTTCTGCAGTTGAGCTCCAGGATTTCACCCCCGACTTAAAGAGCCGCCTACGTTCGCTTTACGCCCAATAATTCCGGACAACGCTTGCACCCTACGTATTACCGCGGATGCTGTCACGTAGTTGGCC
+
CCCCCGGGGGGGGGGGGGGGGGGGGGGGGFGGGG@FGGGGGGCGGGGGGGGGGGGG<FEG7FGGGGG@@FGGGGGGGGGGGGGG8FGGGGGGGG<F:+CFDGGGGGG+BFGGGGGG9FGGGGG<,FBFEFGGGGGG8,DFGGGGG9F:=FFGGGG9F<,,@FGG;FG:FG7F:3*3@D,=,7@FGGGGGC;6,@F*DFGGGGGDC*=EGGGGGGGG*BEGGGGCGG8*=>DGGGCGGGGGGDFFFC=FGEEDGEFGEGDGFG49EGF:F?FFGGAGGBFF6(1(4>=)9:?:G?FGG).<0
@M02143:5:000000000-JT863:1:1101:13855:3033 1:N:0:45
GACTACTAGGGTATCTAATCCTGTTCGCTCCCCACGCTTTCGCGCCTCAGTGTCAGTACCGTCCCAGCGAGCTGCCTTCGCCGTTGGTGTTCCTCCTGATATCTGCGCATTCCACCGCTACACCAGGAATTCCACTCGCCTCTTCCGGACTCTAGCCCGACAGTATCCACCCGCTTTCACAGGTTGAGCCTGTGACTTTCAGAGCAGACTTATCGGGCCACCTACGCGCGCTTTACGCCCAATGATTCCGGACAACGCTTGCTCCCTACGTATTACCGCGGCTGCTGGCACGTAGTTAGCC
+
CCCCCGGGGGGGGGGGGGGGGGGGGGGGGGGGGGGGGGGGGGGGGGGGGGGGGGGGGGGGGGGGGGGGGGGGGGGGGGGGGGGGGGGGGGGGGGGGGGGGGGGGGGGGGGGGGGGGGGGGGGGGGGGGGGGGGGGGGGGGGGGGGGGGGGGGGGGGGGGGGGGGGGGGGGGGGGDGGGGGGGGGGGGGGGGGGGGGGGGGGGGGGGGGGGGGGGGGGGGGGGGGGGGGGGGGGGGGGGGGGGGG?FFGGGEGGGGGFDEEFGCFGGB7>?F?7CA7::>F>BFFF:4?GFFBG07A>2:*/
@M02143:5:000000000-JT863:1:1101:9568:3035 1:N:0:45
GACTACCAGGGTATCTAATCCTGTTTGCTCCCCACGCTTTCGCGCCTCAGCGTCAGTGTCGGTCCAGATGGCTGCCTTCGCCATCGGTGTTCTTCCCAATATCTACGAATTTCACCTCTACACTGGGAATTCCACCATCCTCTCCCGAACTCTAGTTCTCCAGTCTCAAGCGCGGTTCCCAGGTTGAGCCCGGGGCTTTCACGCCTGACTTGAAGTACCGCCTACGCGCCCTTTACGCCCAGTAATTCCGAACAACGCTAGCCCCCTTCGTATTACCGCGGCTGCTGGCACGAAGTTAGCC
+
CCCCCGGGGGGGGGGGGGGGGGGGGGGGGGGGGGGGGGGGGGGGGGGGGGGGGGGGGGGGGGGGGGGGGGGGGGGGGGGGGGGGGGGGGGGGGGGGGGGGGGGGGGGGGGGGGGGGGGGGGGGGGGGGGGGGGGGGGGGGGGGGGGGGGGGGGGGGGGGGGGGGGGGGGGGGGGGGGGGGGGGGGGGGGGGGGGGGGGGGGGGGGGGGGGGGGGGGGGGGGGGGGGGGGGGGGGFGGGGGGGGCGCFGGGGGGGGGFGFG@GGGGGFFFFFFFGBFF0BEBFFFFF??C<@6DFFGGAAF4
@M02143:5:000000000-JT863:1:1101:15913:3036 1:N:0:45
GACTACAAGGGTATCTAATCCTGTTCGCTCCCCTAGCTTTCGCGTCTCAGCGTCAGGAACGGCCCAGCGAGCCGCCTTCGCTACTGGTGTTCCTCCCGATATCTGCGCATTTCACCGCTACACCGGGAATTCCACTCGCCTCTTCCGAACTCTAGCCTGACAGTATCCATCCGCCTCCTGGGGTTGAGCCCCAGGCTTTCAGAACGGACTTACCAGGCCGCCTACACGCGCTTTACGCCCAATGATTCCGGACAACGCTTGCCCCCTACGTATTACCGCGGCTGCTGGCACGTAGTTAGCC
+
CCCCCGGGGGGGCFGGGGGGGGGGGGGGGGGGGGGGGGGGGGGGGGGGGGGGGGEGGGFGGGGGGGGGGGGGGGGGDGGGGGGGGGGGGGGGGGGGGGGGGGGGGFFGGGGGGGGGGGGEGGGGGGGGGGGGGGGGGGGGGGGGGGGFGEGAAFFGGGGGGGGGGGGGGGGGDFGGGGGGGGGCEGFGGGGEGGGGGGGGGFGFFEGGEGGDFCFFGGGGGGGGG68DECGGGGGGGGGGGDFFGC=FFGGGGGGGDGFEFGG6FGFFFFFB77AGD?@DF>;>?:F:77*4C::?::2*)
@M02143:5:000000000-JT863:1:1101:21087:3053 1:N:0:45
GACTACACGGGTATCTAATCCTGTTTGCTCCCCACGCTTTCGCACCTCAGCGTCAGTATCGGGCCAGTGAGCCGCCTTCGCCACTGGTGTTCTTGCGAATATCTACGAATTTCACCTCTACACTCGCAGTTCCACTCACCTCTCCCGAACTCAAGCTTTCCAGTATCAAAGGCAGTTCTGGAGTTGAGCTCCAGGATTTCACCCCTGACTTAGAAAGCCGCCTACGTGCGCTTTACGCCCAGTGATTCCGAGCAACGCTAGCCCCCTTCGTATTACCGCGGCTGCTGGCACGAAGTTAGCC
+
CCCCCGGGGGGGGGGGGGGGGGGGGGGGGGGGGGGGGGGGGGGGGGGGGGGGGGGGGGGGGGGGGGGGGGGGGGGGGGGGGGGGGGGGGGGGGGGGGGGGGGGGGGGGGGGGGGGGGGGGGGGGGGGGGGGGGGGGGGGGGGGGGGGGGGGGGGGGGGGGGGGGGGGGGGGGGGGGGGGGGGGGGGGGGGGGGGGGGGGGGGFGGGGGGGGGGGGGFGGGGGGGGGGFGGGGGGGGGGGGGGGGGGFGGGGGGGGGFGFGDGGGGGFFF6::GGFGG?FFB;>FFFF07:F:D>FGGF<F?
@M02143:5:000000000-JT863:1:1101:7766:3098 1:N:0:45
GACTACTGGGGTATCTAATCCTGTTTGCTCCCCACGCTTTCGCGCCTCAGCGTCAGAACCGGACCAGTTAGCCGCCTTCGCCACTGGTGTGCTTGCGGATATCTACGAGTTTCACCTCTACACTCGCAGTTCCACTCACCTCTTCCGGTCTCAAGCCAAACAATATCGAAGGCAATTCTGTGGTTGAGCCACAGGCTTTCACCCCCGACTTGATCGGCCGCCTACGCGCCCTTTACGCCCAGTGATTCCGAGCACCGCTAGCCCCCTTCGTATTACCGCAGCTGCTGGCACGAAGTAAGCC
+
CCCCCGFCFGGGGGGGGGGGGGFGGGEGGGGFGGGGGGDGGGD7@CGG?FGF@F::9F<CF>+@@F@F,6CCC+CFEGGFGGCC,,4FEE,CEFGGG+@:B<FCGG<++B=?EFFGGGCGF,F9F:+@+4AF<FGF<D<A>CD?FD=+@=FD<,C=FF8FEG,7ECF@FF@@DGGGFFGDC;DFGDCBFFGGGF,>FCDFFG9FGG:*=CGEG<FC8CC7EGGCCAC7CDD?GGCF<EGGD5F9CDFGGE*CCC*/)9>G)<FGGGF3?(7,5>>GC())(-((4598*4*,>B@G7<)9/
@M02143:5:000000000-JT863:1:1101:13425:3113 1:N:0:45
GACTACAAGGGTATCTAATCCTGTTCGCTCCCCATGCTTTCGCTCCTCAGCGTCAGTTACAGCCCAGAGACCTGCCTTCGCCATCGGTGTTCCTCCTGATATCTGCGCATTTCACCGCTACACCAGGAATTCCAGTCTCCCCTACTGCACTCTAGTCTGCCCGTACCCACTGCAGACCCGGGGTTGAGCCCCGGGCTTTCACAGCAGACGCGACAAACCGCCTACGAGCTCTTTACGCCCAATAATTCCGGACAACGCTTGCGCCCTACGTATTACCGCGGCTGCTGGCCCGTCGTTAGCC
+
CCCCCGGGGGGGGGGGGGGGGGGGGGGGGGGGGGGGGGGGGGGGGGGGGGGGGGGGGGGGGGGGGGGGGGGGGGGGGGGGGGGGGGGGGGGGGGGGGGGGGGGGGGGGGGGGGGGGGGGGGGGGGGGGGGGGGGGGGGGGGGGGGGGGGGGGGGGGGGGGGGGGGGGGGGGGGGGGGGGGGGGGGGGGGGGGGGGGGGGGGGGGGGGGFEGGCGEEGGGGGGGCGEGGGGGGGGGGGGGGG5>FGGFGGGGGEEFF@GEE359CGGF:F6>>GGAGG6@EFFF>6?@?G(),9(.:72(9)
@M02143:5:000000000-JT863:1:1101:6326:3117 1:N:0:45
GACTACCAGGGTATCTAATCCCGTTCGCTCCCCACGCCTTCGCGCCTCAGCGTCAGGGTCGGCCCAGCCGGCCGCCTTCGCCACGTGTGTTCCGCCTGATCTCTACGCATTTCACCACTACACCAGGCATTCCACCGGCCCCTGCCGCCCTCAAGCGGCGCGGTCCCCGACGACCCTCCCCGGTTGAGCCGGGGGCTTTCACGCCGGGCGTAATGAGCCACCTGCACGCGCTTTACGCCCAGTAACTCCGGACAACGCTCGACCCCTACGTATTACCGCGGATGATAGCACGTAATTAACC
+
CC@<CGCEFFGEFCFDFGFF<@6C<FGGGGGC;FC:@C6@9,6C:F:@,6;:8F:@<,:<6@@FFGGFG7>>F+>::CFFDGCFG<8EF=A<@CF@:FBAEC<FFCDCE==AFGFGGGGGGGGGGGGFGGFGFDGFC:FFGGG+FCFDGGGGGGGG>7CFGE@FGEFGGGG:FFGGGGGGGDEGC8FGGGGGDEG88CFCGGFG*:*:C?*:CFFGGGGGGGCEG6E<EDCGGFCFCGEGGCF7<D=FFGE:EGGF))0A5CG8C<4(<15<C64:C(.5(((4()*)26*(14)/:4-/1
@M02143:5:000000000-JT863:1:1101:17387:3139 1:N:0:45
GACTACTGGGGTATCTAATCCCGTTCGCTCCCCACGCCTTCGCGCCTCAGCGTCAGGTCAGGTCCAGCCAGCCGCCTTCGCCACTGGTGTTCCTCCGGATCTCTACGCATTTCACCACTACACCCGGAATTCCACTGGCCTCTCCCTGCCTCCAGACACGCCATCTCGACGGACCCTCCCCCGTTGAGCGGGGGGCTTTCACCGCCGATGCGCGTGTCCGCCTGCGCGCGCTTTACGCCCAGTAACTCCGGACAACGCTCGACCCCTACGTATTACCGCGGCAGCTGGCACGTAGTTAGCC
+
CCCCCGGGGGGGGGGGGGGGGD@E@C@CCEBF;FGGGGFE@GG7FGDEF@EGBCC@@CEE@<FFGFFGGGFGGGGGGEGFEF@FGGFGDFGGGFGGGGGEE?EEGFFEGGGGGGGGGGGFGGGGGGGGGGGGGGGGFFGGGGGGGGG8DFGGGGGGGGGCFC@FGGGGGDEGGGGDFDGGGGGGGGGGF@CBFG>EGFGG7CFEEGCEG5EEEGGGCFGCCEC5578CEDGGGGGGDEGGEFGGGGFGGEEDG=FG>DFGF57EGG:(71F):D)*:(.790(-1()(1,*2C<)/?A)6)
@M02143:5:000000000-JT863:1:1101:13495:3144 1:N:0:45
GACTACCGGGGTATCTAATCCTGTTCGCTCCCCATGCTTTCGCTCCTCAGCGTCAGTTAATGCCCAGAGACCTGCCTTCGCCATCGGTGTTCTTCCCAATATCTACGAATTTCACCTCTACACTGGGAATTCCACTATCCTCTCCCGAACTCGAGTCGGCCAGTCTCAAATGCGGTTCCCAGGTTGAGCCCGGGGCTTTCACATCTGACTTGGCAAACCGCCTACGCGCCCTTTACGCCCAGTAATTCCGAACAACGCTCGCCCCCTTCGTATTACCGCGGCTGCTGGAACGACGTTAGCC
+
CCCCCGGGGGGGGGGGGGGFEEGGGGFGGGGCFFFDGGGCGGGGGGGGGGGGFEGGGGGGGGGFGGGGGGGGGGGGGGGGGGGGGGGGGGGGGGCGGGGGGGGGGGGGGGGGGGGGGGGGGGGGGGFGGGGGGGGGGGGGGGGGGGGGEFGGDFFGGGDGGGGGGGGGGGGGGDGGGGGGGGGGGGGGGGGGGGGGGGGGGGGGGGGGGGGGGGGGEGGGGDDEGGGDGGGGGGGGDGEGGGGGGGFGGGGGGGD5>GD=@GGGGGFFFFFBC*.:C?:B616>B0?:*3?3D()2*.14)
@M02143:5:000000000-JT863:1:1101:13358:3164 1:N:0:45
GACTACACGGGTATCTAATCCTGTTTGCTCCCCACGCTGTCGCGCCTCAGCGTCAGCTACTGCCCAGCAGGCCGCCTTCGCCACCGGTGTTCTTCCGGATCTCTACGCATTCCACCGCTACACCCGGAATTCCACCTGCCTCTACAGTGCTCAAGTCCCCCAGTTCGCATGGCCGACTCAGCGTTGAGCGCTGAGCTTTCACCACACGCTTAAGGGACCGCCTACGCGCCCTTTACGCCCAGTGATTCCGGACAACGCTCGGACCCTACGTATTACCGCGGCTGCTGGCACGTAGTTAGCC
+
CCCCCGGGGGGGGGGGGGGFGGGGGGGGGGGGGGGGGGGGGGGGGGGGGGGGGGEGGGGGGGGGGGGGGFGGGGGGGGGGGGGGGGGGGGGGGGGGGGDGGGGGGGGGGGGGGGGGGGGGGGGGGGGGGGGGGGGGGGGGGGGGGGGGFGGGGGGGGGGGGGGGGGGGGGGGGGGGGGGGCGGGGDDFGGGGGGFGGGGGGGGFGGGEGGGGGGGGGGGGGGGGGGGDEGGGGGGGDEGGGGGFGGFGGGGGGGGFED>GFGDGGGFFFBFFGGFGG6>39;002062D?FBF1:*CAAF?
@M02143:5:000000000-JT863:1:1101:21011:3169 1:N:0:45
GACTACTGGGGTATCTAATCCTGTTCGCTCCCCATGCTTTCGCTCCTCAGCGTCAGTTAATGCCCAGAGACCTGCCTTCGCCATCGGTGTTCCTCCTGATATCTGCGCATTCCACCGCTACACCCGGAATTCCGCCAGCCTCTACATGTCTCTAGCCTGGGAGTATCTTGGGCGGGCACGGAGTTGAGCCCCGGCATTTCACCCATAGACTTCCCAGACCGCCTGCGCGCGCTTTACGCCCAATAATTCCGGATAACGCTTGCGCCCTACGTATTACCGCGGCTGCTGGCACGTAGTTAGC
+
CCCCCGGGGGGGGGGGGGGGGGGGGGGGGGGGGGGGGGGGGGGGGGGGGGGGFGGGGGGGGGGGGGGGGGGGGGGGGGGGGGGGGGGGGGGGGGGGGGGGGGGGGGGGGGGGGGGGGGGGGGGGGGGGDGGGGFGCGGGGGGGGGGGGGGGGGGGGGGGG@GDFGGGGGGGGGGGGGGGGGCFGGGGGGGGGGDGGGGFFFFGGGGFGGGGGGGGGFGGEEGGGGGGGGGGGGD5FGGGEGGFFEGFCFGGGGGE:=C>GFGGEGDB2>?D?FGFFC>B;9>;;6?F04:<37?F*1<</1
@M02143:5:000000000-JT863:1:1101:6630:3170 1:N:0:45
GACTACAAGGGTATCTAATCCTGTTCGCTCCCCACGCTTTCGCTCCTCAGCGTCAGTATCAGCCCAGAGAGCCGCCTTCGCCACCGGTGTTCCTCCTGATATCTGCGCATTTCACCGCTACACCAGGAATTCCAATCTCCCCTACCGAACTCTAGTCTTCCCGTATCAACTGCAGCCCTGCGGTGGAGCCTCAGGGATTCACAGCCGACACAACAAACCGCCTACGAGCTCTTTACGCCCAATAATTCCTGACAAAGATTGCACCCTACGTATTACCGCGGCTGCTTGCACGTCATTGGCC
+
CCCCCGGAGGGGGGGGGGGGGGGGGAFGGGGGGGGGGGGGGGD,CFGGGGFGGGGGGF<F,E,EFGGGGG,CFGGGGGGGG@FGAFGGGGGGGGGGG=FGGGGG<FGGGGGGGGGGGGGGGGG8FGGGGGGGG9,CFFGGCFGFGCF+CFGGGGGAGG9F,@FF=F:,@>DFGGG,DEF@,@*6*5>FFF,,22,,*3622,,?CF>8C5C61CF*;C8*1?1*21**/:DG7+:7**:E*/00?:=0<++*3<F*009+/<>FGC?<F(08?F>*C?FD;(4134/434?<D()2:6)))
@M02143:5:000000000-JT863:1:1101:18204:3175 1:N:0:45
GACTACAAGGGTATCTAATCCTGTTCGCTCCCCATGCTTTCGCTCCTCAGCGTCAGTTACAGCCCAGAGACCTGCCTTCGCCATCGGTGTTCCTCCTGATATCTGCGCATTTCACCGCTACACCAGGAATTCCAGTCTCCCCTACTGCACTCTAGTCTGCCCGTACCCACTGCAGACCCGGGGTTGAGCCCCGGGCTTTCACAGCAGACGCGACAAACCGCCTACGAGCTCTTTACGCCCAATAATTCCGGACAACGCTCGCCCCCTACGTATTACCGCGGCTGCTGGCACGTAGTTAGC
+
CCCCCGGGGGGGGGGGGGGGGGGFGDEC@CGCFGFGGDFFGCF;EEGDFDGGFGGGGGGGGGGFGGGGEFG?@FF@F<FEGE@CECGF@CEFGCFCGGGDGGGGGGGGGGGGGGCGGGGGGGGGGGGGGGGGGGFFGGGGGGGGGGGFGGGGGGGGGGGGGGGGGGGGGGGGGGGGGGGGGGGGGGGGGGGGGGGGGGGGGGGGGGGFGGGGGGGGGGGGGGGGGGGGGGGGFGFGGGGGGGGGGGFGGGGGGGGGEGEGDGGGGG>FFF4<CGAFF630719904F03:6894>;FAFB
@M02143:5:000000000-JT863:1:1101:11694:3216 1:N:0:45
GACTACCAGGGTATCTAATCCTGTTTGCTCCCCACGCTTTCGTGCATGAGCGTCAGTGTTAGCCCAGGGGGCTGCCTTCGCCATCGGTGTTCCTCCACATCTCTACGCATTTCACTGCTACACGTGGAATTCCACCCCCCTCTGCCACACTCAAGCTTGCCAGTTACAAGCGCAGTTCCCAGGTTAAGCCCGGGGATTTCACACCTGTCTTAGCAAACCGCCTGCGCACGCTTTACGCCCAGTAATTCCGATTAACGCTTGCACCCTACGTATTACCGCGGCTGCTGGCACGTAGTTAGCC
+
CCCCCGGGGGGGGGGGGGGGGGGGGGGGGGGGGGGGGGGGGGGGGGGGGGGGGGGGGGGGGGGGGGGGGGGGGGGGGGGGGGGGGGGGGGGGGGGGGGGGGGGGGGGGGGGGGGGGGGGGGGGGGGGGGGGGGGGGGGGGGGGGGGGGGGGGGGGGGGGGGGGGGGGGFFGGGGGGGGGGGGGGGGGGGGGGGGGGGGGGGGGGGGGGGGGGFGG?FGGDGGGGGGGGGGGGGGGGGGGGGGGG7FFGGGGGGGGGFGFEFFCGGD?BF1>?FFFGGFF>BB;;<:??GFFBGBFGD<AF@
@M02143:5:000000000-JT863:1:1101:20283:3241 1:N:0:45
GACTACTAGGGTATCTAATCCTGTTTGCTCCCCTAGCTTTCGTGCCTCAGTGTCAGGAGTTTTCCAGGGACTCGCCTTCGCCACTGGTGTTCTACTTGATATCTACGCATTTCACTGCTACACCAAGTATTCCAGTCCCCCCTCAAACCCTCGAGCAAGGTAGTTTCCAATGCCATTTCCGAGTTGAGCTCGGAGCTTTCACATCCGACTTACCTCACCACCTACGCACCCTTTACGCCCAGTGAATCCGAACAACGCTTGGGACCTCTGTCTTACCGCGGCTGCTGGCACGAAGTTAGCC
+
CCCCCGGGGGGGGGGGGGGGGGGGGGGGGGGGGGGGGGGGGGGGGGGGGGGGGGGGGGGGGGGGGGGGGGGGGGGGGGGGGGGGGGGGGGGGGGGGGGGGGGGGGGGGGGGGGGGGGGGGGGGGGGGGGGGGGGGGGGGGGGGGGGGGGGGGGGGGGGGGGGGGGGGGGGGGGGGGGGGGGGGGGGGGGCGGGGGGGGGGGGGGGGGGGGGGGGCGGGGGGGGGGGGGGGGGGGGGGGGGGGGGGGFGGGGGGGGGFGFGFGCFGGBFF?@AGGFGGF3)396;()60*461>>>:FBBF)
@M02143:5:000000000-JT863:1:1101:15162:3245 1:N:0:45
GACTACAAGGGTATCTAATCCTGTTTGCTCCCCACGCTTTCGTGCATGAGCGTCAGTGTTATCCCAGGAGGCTGCCTTCGCCATCGGTATTCCTCCACATATCTACGCATTTCACTGCTACACGTGGAATTCTACCTCCCTCTGACACACTCTAGCCGTGCAGTCACAAATGCAATTCCCAGGTTAAGCCCGGGGATTTCACATCTGTCTTGCACAACCGCCTGCGCACGCTTTACGCCCAGTAATTCCGATTAACGCTTGCACCCTACGTATTACCGCGGCTGCTGGCACGTAGTTAGCC
+
CCCCCGGGGGGGGGGGGGGGGGGGGGGGGGGGGGGGGGGGGGGGGGGFGGGGGGGGGGGGGGGGGGGGGGGGGGGGGGGGGGGGGGGGGGGGGGGGGGGGGGGGGGGGGGGGGGGGGGGGGGGGGGGGGGGGGGGGGGGGGGGGFGGGGGGGGGFGGGGGGGGGGGGGGGGGGGGFGGGGGGGGGGGGGGGGGGGGGGFGFCFGFFGGGGGGGGGGGGGGGGGGGGGGGGGGDGGGGGGGGFGGGDFGGGGGGGGFEGFGFGGGGG<?@<FFGGAFGBF:BFFF?FF?GBF6<7FCFF2@6
@M02143:5:000000000-JT863:1:1101:14071:3271 1:N:0:45
GACTACCAGGGTATCTAATCCTGTTTGCTCCCCACGCTGTCGCGCCTCAGTGTCAGCAAACTGCCCAGCAGCCCGCCTTCCCCCCCGGTGTTCTTCCGGACCTCTACGCATTCCACCGCTACACCCGAAATTCCGCCTCCCCCGACATTCCCCCGTCCGCCAGATCACCCATGCGCGACGGAGGTTAGAGCCCCGCGCTCTCAACACGCACTCACCGGCGCACCTGCGCCCGCTTCACGCCAAGTAATTCCGGACAACGCTTGCCACCTACGTAATACCGGCGCTGCTGGCACGAAGTTCG
+
CCCCCGG-FFGGGGGGGGGGGGGGGCFGGGGGGGGGGGGGGGGGGGGGGG<FGGGGGGG8,F,CFE,,9,C,C68@6C:6,C6+@4@+4+B+9E,F9F7:++,,,9A484B+E,,C,+++46,BF+@+@8D,E<,B+3+@3+++@FF*,33,,**1>F**5**,,,2,2@*,4,*6*1CC**=**+,=>0<C*5:E:*:**<++;EGG5?/*+*3*****2*1/*<CDE*C**:9*:C*;:*)*0*9*++39*:*17D:*0//;@:)4F0)(2*(*0)0>(,(((,))*,7.*(0814)*)
@M02143:5:000000000-JT863:1:1101:22234:3326 1:N:0:45
GACTACTAGGGTATCTAATCCTGTTTGCTACCCACGCTTTCGCTCCTCAGCGTCAGTACTGGCCCAGATCACTGCCTTCGCCATCGGTGTTCCTCCTGATATCTGCGCATTTCACCGCTACACCAGGAATTCCGTGATCCCCTACCAGACTCAAGCCACAGCAGTATCAGATGGCGTCTCCGGGTTGAGCCCTGAGTTTTCACATCTGACTTACTGAGCCGCCTACGAGCTCTTTACGCCCAATAATTCCGGATAACGCTTGCGCCCTACGTATTACCGCGGCTGCTGGCACGTAGTTAGC
+
CCCCCGGGFGGGGFGGGGGGGGGGGGGGGGGGGGGGGGGGGGGGGGGGGGGGGGGGGGGGGGGGGGGGGGGGGGGGGGGGGGGGGGGGGGGGGGGGGGGGGGGGGGGGGGGGGGGGGGGGGGGGGGGGGGGGGGGGGGGGGGGGGGGGGGGGGGGGGGGGGGGGGFGGGGGGGGGGGGGGGGGGGGGGGGGGFGGGGGGGGGGGGGGGGGGGGGGGGGGGGGGGGGGGGGGGGGGGGGGGGGGGGCFFGFGGGGGGFGFGFGG?ED>>F?FFFF0C:<55699>0:@27:><D?F*956*1
@M02143:5:000000000-JT863:1:1101:20491:3334 1:N:0:45
GACTACTCGGGTATCTAATCCCGTTTGCTCCCCTGGCTTTCGCGCCTCAGCGTCAGAAGAGGTCCAGCACGTCGCTTTCGCCACCGGCGTTCCTTCCGATCTCAACGCATTTCACCGCTCCACCGGAAGTTCCAGGTCCCCCTACCCCCCTCCAGATCGGCCGTATCCGCGCCACTTCCCCGGTTGAGCCGGGGGCTTTCAGCCACGGACGTGCCGACCCGCCTACACGCGCTTTAAGCCCAGTGATTCCGAATAACGTTCGCACGGGTCGTCTTACCGCGGCTGCTGGCACGAAATCAA
+
CCCCBEFGC@@F@FGGE<CFCEFGG,BFGFEFEGC8FGGGCFE+6@6@C<AC6@6,;<,C,:6CFC,6,:6C,:@:F<<FBB=:<++@=CB=FGBFB:4+@BEECF7F=??FEFFFGGGGGFEBF773@BFEGGG<FC=FDCFGG<FC<FFGG8FGGGGCFEGGGGGGGGDGGGG?FGGGGCFGDEGGFCBCGGGGGGGF?+AGFGGGEC*2;C88=EGGCCDE:ECD*9)?EGGG=09:FGGFGDFFGGCDC:E7**7E4:C5?/((028,57(::5))-21146<2C8@8*28/1).*
@M02143:5:000000000-JT863:1:1101:6414:3365 1:N:0:45
GACTACAAGGGTATCTAATCCCGTTTGCTCCCCTGGCTTTCGCGCCTCAGCGTCAGTGTCAGCCCAGCAACCCGTCTTCACCTCAGGTGTTCCTCTTGATATCTACGCATTTCACCGCTACACCAAGAATTCCGATTGCCCCTTCTGCACTCTAGCCTGACAGTATCAACTGACCGTTCCGAGTTAAGCCCGGAGATTTCACAGTTGACTTGACAGGCCGCCTACGCGCCCTTTACGCCCAGTGATTCCGAACAACGTTCGCACGGTTCGTCTTACCGCGGCTGCTGGCACGAACTTAGCC
+
CCCCCGFFGGGGGGGGGGGGGGGGCEEGFFGGGGCFGGGGGGGGGDEGGFDCGGGCF9FCF<CFG8FF<FEGGDEGGGGFGGGGGDEFFFGFGGGGG9?CFEEG<EFGGEGFGGGG@FGEGGCCF,?FGGGGGCCCF7FGGGFFGGGGFGGFG,FFGGF88DGGGGGFFDA=D:FFGEGGGGDFGGGFGGG>+3B5FGGGGCGGGCFGFGGCGGEFCC8CEGGGGGGDGDGGGGFFCEGGGGGGFGFCGGG<CEFFE<?GBDDEC<:?D()-9557C:>BB>B9?7::C?60>>B*:<2*0
@M02143:5:000000000-JT863:1:1101:6404:3381 1:N:0:45
GACTACAAGGGTATCTAATCCCGTTTGCTCCCCTGGCTTTCGCGCCTCAGCGTCAGTGTCAGCCCAGCAACCCGTCTTCACCTCAGGTGTTCCTCTTGATATCTACGCATTTCACCGCTACACCAAGAATTCCGATTGCCCCTTCTGCACTCTAGCCTGACAGTATCAACTGACCGTTCCGAGTTAAGCCCGGAGATTTCACAGTTGACTTGACAGGCCGCCTACGCGCCCTTTACGCCCAGTGATTCCGAACAACGTTCGCACGGTTCGTCTTACCGCGGCTGCTGGCACGAACTTAGCC
+
CCCCCGGGGGGGGGGGGGGGGGGGGGGGGGGGGGGGGGGGGGGFGGGGGGGGGGGGGGGGGFGGGGGGGGGGEGGGGGGGGFGGGGGGGGGGGGGGGGFGGFGGGGGGGGGGGGGGGGEEGGGGGGGGGGGGGGGGGFGGGGGGGGGGGGGGGGGGGGGGGFGGGGGGCFGGGGGGGGGGGGGGGGGGGGGGEGEDEGGAFGFGGGGGGGGFGGGGGGGGGGDGGGGCEDDEGGGCDEGEGFGFGFFDFFGGDGGGFGFGEGGE59<:BBFFG3<FD(7>>9(-8??(/4?6<>EF>7<49
@M02143:5:000000000-JT863:1:1101:6177:3383 1:N:0:45
GACTACAAGGGTATCTAATCCCGTTCGCTCCCCACGCCTTCGCGCCTCAGCGTCAGGACCGGCCCAGTCGGCCGCCTTCGCCACGGGTGTTCCGCCCGATCTCTACGCATTTCACCACTACACCGGGAATTCCACCAGCCCCTGATACCCTCAAGCTCACCCGTTCACGACGACCCTCCCCGGTTGAGCCGGGGGCTTTCACGCCATGCGTAATGAGCCGCCTGCATGCGCTTTACGCCCAGTAACTCCGGACAACGCTCGACCCCTACGTATTACCGCGGCTGCTGGCACGGAGTTAGCC
+
CCCCCGGGGGGGGGGGGGGGGGGGGGGGGGGGGGFGGGGGGGGGGGGGGGGGGGGGGGGGGGGGGGGGGGGGGGGGGGGGGGGGGGG@FFEGGGGGDFGEGGGGGGGGGGGGGGGGGGGGGGGGGGGGGGGGGFFDFCFGGGGGGGGG:FEGGGGGFGGGCGGGGGGGGGGGGGGGGGGGGGGGGGGGGGGGGGGGGGGGGEGGGGGFFGEGGGGGGGGGGGGGGGGGGGGGGGGGGGGEGGGGGF?DFEEGGGGGDG:E:CD:CG:B>?5<GC<CGFDF>(19<:44C<=<G9BEDAFF4
@M02143:5:000000000-JT863:1:1101:25449:3410 1:N:0:45
GACTACCGGGGTATCTAATCCTGTTCGCTCCCCTAGCTTTCGCGTCTCAGCGTCAGGAACGGCCCAGCGAGCCGCCTTCGCTACTGGTGTTCCTCCCGATATCTGCGCATTTCACCGCTACACCGGGAATTCCACTCGCCTCTACCGTCCTCTAGCCCGGCAGTATCCACCGCACGCCCGAGGTTGAGCCTCAGGTTTTCACAGCCGACTTACCGGACCGCCTACACGCGCTTTACGCCCAATAATTCCGGACAACGCTTGCCCCCTACGTATTACCTAGGCTGCTGGCACGGAGTTAGCC
+
CCCCCGCCFGGGGGGGGGGGGC@@6@6@F,FGGFC<EFGF9@;:CB,,CCAF,B@@8F,,,8@:@BC@++@C::CFCBFGEGGDGFGGEBFF<EFGFE7FF75@,<>BF=+5BFB9?FCGEFFGGGGGGGGFGGGGGGGGGGGGGGGGGGGGGGGGGGDCFGF<FF9FFCFBECFEGGDEFCFFGG,?<FGGGGG9FFGDGGGGGG5*?EGGGFGGGGGDCED58?FGC7DEECFGDGCGG5FFFF*::EEGE5C*7DEGFG4C@C(()().?62>7)*1((,(47F4C79()(.194640
@M02143:5:000000000-JT863:1:1101:24577:3418 1:N:0:45
GACTACTAGGGTATCTAATCCTGTTCGCTCCCCATGCTTTCGCTCCTCAGCGTCAGTTAATGCCCAGAGACCTGCCTTCGCCATCGGTGTTCCTCCCGATATCTGCGCATTTCACCGCTACACCGGGAATTCCACTCGCCTCTACCACCCTCTAGCCCGGCAGTATCCACCGCACGCCTGGGGTTGAGCCCCAGGTTTTCACGGCAGACTTACCGAACCGCCTACACGCTCTTTACGCCCAATAATTCCGGACAACGCTCGCCCCCTACGTATTACCGCGGCTGCTGGCACGTAGTTAGCC
+
CCCCCFFGGGGGGGGGGGGGGGGGFGGGGGGGGGFGGGGGGGGGGGGGGGGGGGGGGGGGGGGFGGGGGGGGGGGGGGGGGGGGGGGGGGGGGGGGGGGGGGGGDFGGGGGGGGGGGGGGGGGGGGGGGGGGGGGGGGGGGGGGGGGGFGGGGGGGGGGCGGGGGGGGGCGGGGGGGGGGGGGGGGFGGGGGGGGGGGGGGGGGGGGFGGGGGGGDGGGGGGGGGGGGGGGGGFGGGGGGDGG+?DFGGGGGGEGCD7)17EGGGGFFFFFBGG9CG(5>0666:?F>*(/(18)2:2)*)
@M02143:5:000000000-JT863:1:1101:12748:3424 1:N:0:45
GACTACACGGGTATCTAATCCTGTTTGCTCCCCACGCTTTCGCGCCTCAGCGTCAGTACCGTCCCAGCGAGCTGCCTTCGCCATTGGTGTTCCTCCTGATATCTGCGCATTTCACCGCTACACCAGGAATTCCACTCGCCTCTTCCGGACTCTAGTCCGACAGTATCCACCGGCTTTCAGGGGTTGAGCCCCTGACTTTCACAGCGGACTTACCGGACCGCCTACGCGCGCTTTACGCCCAATGATTCCGGACAACGCTTGCGCCCTACGTATTACCGCGGCTGCTGGCACGTAGTTAGCC
+
CCCCCGGGGGGGGGGGGGGDGGGGGGGGGGGGGGGGGGGGGGGGGGGGGGGGGGGGGGGCFGGGGGGGGEGGGGGGGGGGGGGGGGGGGGGGGGGGGGGGGGGGGGGGGGGGGGGGGGGGGGGGGGGGGGGGGGGGGFGGGGGGGGG>FGGGGGG=FGGGGGGGGGGCFAFGCFECGGFGGGGGGGGGGGGGGGFGGGGGGGF<FECGGGGGGGGGGGGGGGGGGGDDGGGGGGGGGGGGGGGGGGFGGFEDDEGGFGFGFGGCED>FF?FFGGFGGFEDFF>1127?D(/8*45*:2:4)
@M02143:5:000000000-JT863:1:1101:20910:3429 1:N:0:45
GACTACCAGGGTATCTAATCCTGTTCGCTCCCCATGCTTTCGCTCCTCAGCGTCAGTTACAGCCCAGAGACCTGCCTTCGCCATCGGTGTTCCTCCTGATATCTGCGCATTTCACCGCTACACCAGGAATTCCAGTCTCCCCTACTGCACTCTAGTCTGCCCGTACCCACTGCAGACCCGGGGTTGAGCCCCGGGCTTTCACAGCAGACGCGACAAACCGCCTACGAGCTCTTTACGCCCAGTAACTCCGGACAACGCTCGGACCCTACGTATTACCGCGACTGCTGGCACGAAGTTGGAC
+
CCCCCGGGGGGGGGGGGGGGGGGGGGEGGGGGGGGGGGGGGGGGGGGGGGGGEGGDGGGGGGGGGGGGGFGGGGGGGGGGGGGGGGGGGGGGGGGGGGGGGGGGGGGGGGGGGGGGGGGGGGGGGGGGGGGGGGGFGGGGGGGGGGGGGGGGGGGGGGGGGGEFGGGGGGGGGGGGGGGGGGGGGGGGGGGGGGGGGGGGGGGGGGGGGGGGGEGGGGGDGGDCC==CEDF+AFGGGGGG5=FFGFFGGGDDDCGGBG375CDGGGFF:(.)27<:F6DB(-(4:AF?DB=(*-)2:40)/
@M02143:5:000000000-JT863:1:1101:18076:3453 1:N:0:45
GACTACAGGGGTATCTAATCCCGTTCGCTCCCCACGCCTTCGCGCCTCAGCGTCAAGACCAGCCCAGCAGGCCGCCTTCGCCACGGGTGTTCCTCCCGATCTCTACGCATTTCACCACTACACCGGGAATTCCACCTGCCCCTGCTGTCTTCAAGCCCGACAGTCACCAACGACCCTCCCCGGTTGAGCCGGGGGCTTTCACGCCGGTCTTATCGAGCCGCCTGCGCGCGCTTTACGCCCAGTAACTCCGGACAACGCTCGGACCCTACGTATTACCGCGGCTGCTGGCACGTAGTTGGCC
+
CCCCCGGGGGGGGGGGGGGGGGGGGGGGGGGGGGGGGGGGGGGGGGGGGGGGGGGGGGGGGGGGGGGGGGGGGGGGGGGGGGGGGGGGGGGGGGGGGGGGGGGGGGGGGGGGGGGGGGGGGGGGGGGGGGGGGGGGGGGGGGGGGGGGGGGGGGGGGGGGGGGGGGGGGGGGGGGGGGGGGGGGGGGGGGGGGGGGGGGGGGGGGGDGGGGGFGGGGGGGGGGGGGGDEGGGGGGGGGGGGGGGGGFGGGGGGGGFDG@EEGGGGGBFFFFDGGFGG0376>6>?FFFGF?:785874?F7
@M02143:5:000000000-JT863:1:1101:9029:3468 1:N:0:45
GACTACAAGGGTATCTAATCCTGTTTGCTCCCCACGCTTTCGCGCCTCAGCGTCAGTTACAGACCAAAAAGCCGCCTTCGCCACTGGTGTTCTTGCGAATATCTACGAATTTCACCTCTACACTCGCAGTTCCACTTACCTCTTCCGGTCTCAAGCCTCGCAGTATCGAAGGCAATTCTGTGGTTGAGCCACAGGCTTTCACCCCCGACTTACAAGGCCGCCTACGCGCCCTTTACGCCCAGTGATTCCGAACAACGCTCGCCCCCTTCGTATTACCGCGGCTGCTGGCACGAAGTTAGCC
+
CCCCCGGGGGGCGGEGGGGGGGGGGGGGGGGGGGGGGGGGGGGGGGGGGGGGGGGGGGGGGGDGGGGGGGGGGGGGGGGGGDFGGGGGGGGGGGGGGGEGGGGGGGGDGGGGGGGGFGGGGGGGFFEEGGGGGGGFFAFGGGG<FGGGGGGGGGGDFFGCFDGGDFGGGG7FGGGGGGGDGGGGGGD@FGGGCAFGGGGFFGGGG>EGGGGGFCE,=EGCEGGEFGGGGGGGGGFCGG>C5CGFCGFGGFG3EGG:5D>*7CCEGG98FFF:GGBGGFFF((-1<?FBG?FFGFFF7-2*)
@M02143:5:000000000-JT863:1:1101:14895:3479 1:N:0:45
GACTACCAGGGTATCTAATCCTGTTTGCTCCCCACGCTTTCGCGCCTCAGCGTCAGAACCGGACCAGTAAGCCGCCTTCGCCACTGGTGTTCTTGCGAATATCTACGAATTTCACCTCTACACTCGCAGTTCCACTTACCTCTTCCGGTCTCAAGCCATGCAGTATCGAAGGCAATTCTGTGGTTGAGCCACAGGCTTTCACCCCCGACTTACAAAGCCGCCTACGCGCCCTTTACGCCCAGTGATTCCGAACAACGCTAGCCCCCTTCGTATTACCGCGGCTGCTGGCACGAAGTTAGCC
+
CCCCCGGGGGGGGGGGFGGGGGGGGGGGGGGGGGGGGGGGGGGGGGDGGGGGGGGGGGGGGGGGGGGGGGGGGGGGGGGGGGGGGGGGGGGGGGGGGGGGGGGGGGGGGGGGGGGGGGFGGGGGGGGGGFGGGGGGGGGGGGGFFGGGGGGGGGGGGGGGGGGGGFGGFGDGGGGGGGGGFGGGGGGGGGGGGGGGGGGGGGGGGGGGGGGGGGGGGGGEGGDGGDGGGGGGGFFGCGGGGGGGFDFGGGGGGGGGEGF5>GGGGGFFF:F?GD-*::DBBFF>?FF?G?@BG05ADAAF?
@M02143:5:000000000-JT863:1:1101:25435:3485 1:N:0:45
GACTACAAGGGTATCTAATCCTGTTTGCTCCCCACGCTTTCGCGTCTCAGCGTCAGGTGTGGCCCAGCGAGCCGCCTTCGCTACTGGTGTTCCTCCCGATATCTGCGCATTTCACCGCTACACCGGGAATTCCACTCGCCTCTACCACCCTCTAGCCCGGCAGTATCCACCGCACGCCCAGGGTTGAGCCCTGGGTTTTCACGGCAGACTAACCGAACCGCCTACACGCCCTTTACGCCCAATAATTCCGAGCAACGCTAGCCCCCTTCGTATTACCGCGGCTGCTTGCACGAAGTTAGCC
+
CCCCCGFFFGGGGGGGGGGGGGGGGGFGGGGGGGGDGGGGGFGGCGGGGFGFGGGGFFEFCCFFGGGGGGGGGGGGGGGGGEGGGF8FFGGGGGGG@FCFGGGGFGGGGGGGGGGG7FGGGGG8CFGGCFGGGGGGG+FFGGGGGGFFFFFGCFFFGGF*<CGGGFGFFFGGGGGGDGEG7FGGGGGGGGF@FFGE:FGGFFGC58EFGG+<8*/:EGGEGGGGG6FGG<DGGGDGDGDGG:F8CFFGDF7CGDGFDGFG:EGGGGFFF05:FGFGC?DB>>>(3)*)9)93333*:).99
@M02143:5:000000000-JT863:1:1101:10590:3487 1:N:0:45
GACTACAAGGGTATCTAATCCTGTTCGCTCCCCATGCTTTCGCTCCTCAGCGTCAGTAATGGCCCAGAGATCCGCCTTCGCCACCGGTGTTCCTCCTGATATCTGCGCATTTCACCGCTACACCAGGAATTCCGATCTCCCCTACCACACTCTAGCCAGCCCGTATCGAATGCAGACCCGGAGTTAAGCACCGAGCTTTCACACCCGACGTGACAAGCCGCCTACGAGCTCTTTACGCCCAATAATTCCGGACAACGCTTGCCCCCTACGTATTACCCCGACTGCTGGCACGTAGATAGC
+
CCCCCGGGGCC,CFCFGGDGFFGEEFEE@GGGGFGCDACFFGGECG8EF@F7@@FCE<FFCGGGGGG8DDECE8FDGGGGGGGGEGCFCFGEFFGG?=EFDGACEFEGGDGGGGGGGGGFGGG,FCEFFF<FFGC+@<@FECE7FA@GEGGGGFADFGF@DFEGDGGGFG7CFFGA78AFG@CGGFCFG,DDCEGD*3,6>@2BEDGGEG**BE?BEGE=:E*=C5*9E<F7C+:*1:*:E7DE+C?70<57CEG>5C@D55*+;7(25(787C>>C(55((-7?)7,*1*-1:)*06)9
@M02143:5:000000000-JT863:1:1101:24967:3490 1:N:0:45
GACTACCGGGGTATCTAATCCTGTTCGCTCCCCATGCTTTCGCTCCTCAGCGTCAGTTAATGCCCAGAGACCTGCCTTCGCCATCGGTGTTCCTCCTGATATCTGCGCATTTCACCGCTACACCAGGAATTCCAGTCTCCCCTACCTCACTCTAGCCTGCCCGTACCCACCGCAGATCCGGAGTTGAGCCCCGGACTTTCACGGCAGACGCGACAAACCGCCTACGAGCTCTTTACGCCCAATAATTCCGGATAACGCTTGCGCCCTACGTATTACCGCGGCTGCTGGCACGTAGTTAGCC
+
CCCCCGGGGGGGGGGGGGGGGGGGGEFGGGGGGGCFGGGGGGGGGGGGGGGGGGGGGGGFGGFGGGGGDFGGECGGGGGGGGGCFGGGGGGGCEEGGGGGGGGGDGGGGGGGGGGGGGGGGGGGDGEFDFGGGG<FGGGG8FG7F,7A=FFGFDGGGGEGG8FFGGGFGGFGGGFDGGCGD>FGGGGGGG@FFGFEGGGGGGE58:EGGGC8EGEEGGGGGGGGGGCGGCCGGGGGGGGGG*C@EFFGGGGGEEGFEGF75F/=EGF0@6:2FGAGG?EF913>FDF0DBFF4:>EG))60
@M02143:5:000000000-JT863:1:1101:19478:3534 1:N:0:45
GACTACACGGGTATCTAATCCTGTTCGCTCCCCTAGCTTTCGCGTCTCAGCGTCAGGAATGGCCCAGCGAGCCGCCTTCGCTACTGGTGTTCCTCCCGATATCTGCGCATTTCACCGCTACACCGGGAATTCCACTCGCCTCTACCATCCTCTAGCCCGGCAGTATCCATCGCACGCCCGAGGTTGAGCCTCAGGATTTCACGACAGACTTACCGAACCGCCTACACGCTCTTTACGCCCAATAAATCCGGACAACGCTCGCCCCCTACGTATTACCGCGGCTGCTGGCACGAAGTTAGCC
+
CCCCCGGGGGGGGGGGGGGGGGGGGGGGGGGGGGGGGGGGGGGGGGGGGGGGGGGGGGGFGGGGGGGGGGGGGGGGGGGGGGGGGGGGGGGGGGGGGGGGGGGGGGGGGGGGGGGGGGGGGGGGGGGGGGGGGGGGGGGGGGGGGGGGGGGGGGGGFGGGGGGGGGGGGGGGGGGGGGGGGGGGGGGGGGCGGGGGFGGGGGGGGGGGGGGGGGGGGGGGGGGGGCEDGGGGGGGGGGGGGGGGGFFGGGGGCGGGFCBGEGGGGDBFF?FFGGBGG?B:09990)083:F?DF)/:2:*)
@M02143:5:000000000-JT863:1:1101:22707:3554 1:N:0:45
GACTACAAGGGTATCTAATCCTGTTCGCTCCCCATGCTTTCGCTCCTCAGCGTCAGTTAATGCCCAGAGACCTGCCTTCGCCATCGGTGTTCCTCCTGATATCTGCGCATTTCACCGCTACACCAGGAATTCCATTCTCCCCTGCATACCTCTAGTCTGCCCGTATCGAAAGCAAGCCAGGTGTTAAGCACCTGGTTTTCACTCCCGACGCGACAAACCGCCTACGAGCCCTTTACGCCCAATAATTCCGGACAACGCTCGCACCCTACGTATTACCGCGGCTGCTGGCACGTAGTTGGCC
+
CCCCCGDFGGGGGGGGGGGGGGGGGGGGGGGGGGCFGGGGGGGFGGGGGGGGGGGGGGFCGGGGGGGGGFGGFGGGGGGGGGGC8FGGGGGGEGGGFFGGGGGGFGGGGGGGGGGGGGGGGGGFGGGGGGGGGGAGGGGG8FGAFFFGGGGGGGGFGGEGGGGGGGGFGGGGGGGG?GFG7DFGGFGGGGGGGGF,DGGGGGFGCFGGG>BECCEGFGGGGGGGGGEGGGFGGGFGGGGGGDD8CFFGG6EDEGGG@D>=BG5EGD?:>1<?CCAGGFEFF6611>?:DBFB9<:;C4:F6
@M02143:5:000000000-JT863:1:1101:14630:3575 1:N:0:45
GACTACTGGGGTATCTAATCCTGTTCGCTCCCCTAGCTTTCGCGTCTCAGCGTCAGGAACGGCCCAGCGAGCCGCCTTCGCTACTGGTGTTCCTCCCGATATCTGCGCATTTCACCGCTACACCGGGAATTCCACTCGCCTCTACCGTCCTCTAGCCCGACAGTATCCGCCGGCATTCAAGGGTTGAGCCCTTGACTTTCACAACGGACTTACCGGACCGCCTACACGCTCTTTACGCCCAATAATTCCGGACAACGCTCGCACCCTACGTATTACCGCGGCTGCTGGCACGTAGTTAGCC
+
CCCCCGGGGGGGGGGGGGGGGFFGGGGGGGGGGGGGGGGGGFGGGGGGGGGGGGGGFGGGGEGGGGGGGGGGGGGGGGGGGGGGGGGGGGGGGGGGGGGGGGGGGGGGGGGGGGGGGGGGGGGGGGGGGGGGGGGGGGGGGGGGGGGGGGGGGGGGFGGGGGGGGGGGGGGGGGGGGGGGGGGGGGGGGGGGGGGGGGGGGGGGGGGGGGGGGGGGGGGGGGGGGGGGGDGGGGGGGGGGGGGGF>FGGGGGGGGG>DFEEGGGGDFF43<?GCAGG?B>>FBF27@:5:=17(>CFD)96
@M02143:5:000000000-JT863:1:1101:20794:3594 1:N:0:45
GACTACAGGGGTATCTAATCCCGTTTGCTCCCCACGCTTTCGCGCCTCAGCGTCAGTTACAGCCCAGAAAGTCGCCTTCGCCACTGGTGTTCCTCCACATCTCTACGCATTTCACCGCTACACGTGGAATTCCACTTTCCTCTTCTGCACTCAAGCTTTGCAGTTTCCGGTGCGACCATGGGTTGAGCCCATGGGTTAAACACCAGACTGACAAGGCCGCCTTCGCGCGCTTTACGCCCAATAATTCCGGATAACGCTTGCCACCTACGTATTACCGCGGCTGCTGGCACGTAGTTAGCCG
+
CCCCCGFFGGGGGGGGGGGGGFGGGGFGGGGGGGGGGGGGGGGGGGGGGGGGGGGGGFFEGGGGGGGG86CFCCGEGGGGGGGCEGFDGGGGGGGGFGGGGGGGGGGGDGGGGGGGGGGGGGGGCEFGGGGGGGFG<EFGGGGFGFGGGGGGFFGFDDFGFGGGDFFFEG+>FFGGGGGFFG:C:CFEFGCCFFGGGGC,>DGE:>88,,?CCFG:CF8:E=*<***9/8)AFCF37EG>FE4E+C7CF55DEGG53/>:)<FFG4,552?<G04C50)5((-4),922))3705@:))0)
@M02143:5:000000000-JT863:1:1101:8654:3594 1:N:0:45
GACTACCCGGGTATCTAATCCTGTTTGCTCCCCACGCTTTCGTGCATGAGCGTCAGTGACGTCCCAGGGGGCTGCCTTCGCCATCGGTATTCCTCCACATCTCTACGCATTTCACTTCTACACGTGGAATTCTACCCCCCTCTGACATACTCTAGCCTGGCAGTCACAAGCGCCATTCCCAAGTTGAGCTCGGGGATTTCACGCCTGTCTTACCAAACCGCCTGCGCACGCTTTACGCCCAGTAATTCCGATTAACGCTCGCACCCTACGTATTACCGCGGCTGCTGGCACGTAGTTAGCC
+
CCCCCG?EFGGGGGGGGGGGGGGGGGGGGGGGGGGGGGGGGGFGGFF<FGGGGGGGAC<FGCCGGGG@,+@FEGGGGGGGGGGCEGGG@FGG9FEGC?FF=FGGGGGDGGGGGGGG,?FGEGGCBFEF<BFGFFG??<FFGGGBFGD<>FGGDGGGGF<<FCFFFEGFGACEG:FEGGA:,3@FGGGGGA8F:FFEGGGGGGFG52B<EGGG;4,?8CGGGGG5CGGCGDGGGGGGGGGGDGGFGGFGGGGGCEGGFGFGEGGGGD??F?FFGGFFFBFFF;0>1:F:D?F?774CGDFF;
@M02143:5:000000000-JT863:1:1101:6684:3602 1:N:0:45
GACTACTAGGGTATCTAATCCTGTTTGCTCCCCACGCTTTCGTGCATGAGCGTCAGTGTTATCCCAGGGGGCTGCCTTCGCCATCGGTATTCCTCCACATCTCTACGCATTTCACTGCTACACGTGGAATTCTACCCCCCTCTGACACACTCTAGCCGTGCAGTCACAAATGCAATTCCCAGGTTGAGCCCGGGGATTTCACATCTGTCTTGCACAACCGCCTGCGCACGCTTTACGCCCAGTAACTCCGCACAACGCTCGCTGCCTACGTATTACCGCGGCTGCTGGCACGTAGTTAGCC
+
CCCCCGGGGGGGGGGGGGGGGGG@@FGG9<FGCEFBEGCEE@F@;@CFGCF@FFGCC<EFFGC,CC,,6+C+8BFFCFD@,F7BECC=EFD,C?FFAFAFGGFFA<F=F@=FFGFFFCFGGGGGGGGGGGGGAFGGGGGGGGGGGGGGGGGGGGGGGGGGDGGGGGGGGGGGDGGGGGGGFGGGGGGCFGGGGFG:>FGGGGGGGGGGGGDCFGFFF7BEGGCEGGCGGGGCG5:CGED5CFCFC>FFGE*>EGGGED@G>57EE<)6@:<?7FFG725339B108FBG???4,.;F<AF6
@M02143:5:000000000-JT863:1:1101:25944:3641 1:N:0:45
GACTACAAGGGTATCTAATCCTGTTTGCTCCCCACGCTTTCGCGTCTCAGCGTCAGGTATGGCCCAGCGAGCCGCCTTCGCTACTGGTGTTCCTCCCGATATCTGCGCATTTCACCGCTCCACCAGGAGTTCCACTCACCTCTTCCGGACTCAAGATCGCCAGTATCGAAGGCAGTTCTGGAGTTGAGCTCCAGGATTTCACCCCCGACTTAACGATCCGCCTACGTGCGCTTTACGCCCAGTAAATCCGAACAACGCTAGCCCCCTTCGTATTACCGCGGCTGCTGGCACGTAGTTCGCC
+
CCCCCGGGGGGGGGGGGGGGGGGGGGGGGGGGGGGGGGGGGGGGGGGFGEGGGGGGEFGGFGGGGGFGGGGGGGGGGGGGGGGGGGGGGGGGGGGGGGGGGGGGFGGGGGGGGFGGGGGGGGGGGGGGGGGGGGGGGGGGGGGGGGGCFGGGGGFGFGFGGGGGGGGBFGFEGGGGGGGF::DFGGGFGGGGGGGGGGGGGGGGGGGGGGEFGGCGGGGGGGGGGGGFGGGGGGGGGGGGGCF<FGFGGEG<EGGGFDFE>GGGGGFFF?FFGGBGG0>301901?44D1F?GF>CF),>.
@M02143:5:000000000-JT863:1:1101:11131:3642 1:N:0:45
GACTACTAGGGTATCTAATCCTGTTTGCTCCCCACGCTTTCGTGCATGAGCGTCAGTGTTATCCCAGGGGGCTGCCTTCGCCATCGGTATTCCTCCACATCTCTACGCATTTCACTGCTACACGTGGAATTCCACCCCCCTCTGCCACACTCAAGCTTGCCAGTTAGAAACGCAGTTCCCAGGTTAAGCCCGGGGATTTCACATCTCTCTTAGCAAACCGCCTGCGCACGCTTTACGCCCAATAATTCCGGACAACGCTAGCCCCCTTCGTATTACCGCGGCTGCTGGCACGAAGTTAGCC
+
CCCCCGFGGGGGGGGGGGGGGGGGGGGGGGGGGGGGGGGGGGGGGGGGGGGGGGGGGGGGGGGGGGGGGGDFGGGGGGGGGGGGGGGGGGGGGGGGGGGGGGGGGGGGGGGGGGGGGGGGGGGGGGGGGGGGGGGGGGGGGGGGGGGGGGGGGGGGGGGGGGGGGGGGGGGGGGGGGGGGGGGGGGGGGGGGGGGGGGGGGFGGGGGGGGGGGGGGGGGGGGGGGGGDGDGGGGGGGGGGGGGGGGFGGGGGGGGGFGFG:FGGGGFFFF>?GGFF>25<1>>FB0),9(/-/97::>FF7
@M02143:5:000000000-JT863:1:1101:15591:3654 1:N:0:45
GACTACAAGGGTATCTAATCCTGTTCGCTCCCCACACTTTCGCACCTCAGCGTCAATACCGGTCCAGTGAGCCGCCTTCGCCACTGGTGTTCTTCCGAATATCTACGAATTTCACCTCTACACTCGCAGTTCCACTTACCTCTTCCGGTCTCAAGCCATACAGTATCGAAGGCAATTCTGTGGTTGAGCCACAGGCTTTCACCCCCGACTTATAAAGCCGCCTACGCGCCCTTTACGCCCAGTGATTCCGAACAACGCTAGCCCCCTTAGTATTACCACGGCTGCTGGCACGAAGTTAGCC
+
CCCCCGGGGGGGGGGGFGGGGGGGGGGGGGGGGGGGGGGGGGGGGGGGGGGGEGGGFGGGGGGGGGGGGGGGGGGGGGGGGGGGGGGGGGGGGGGGGGGGGGGGGGFGGGGGGGGGGGGGGGGGGGGGGGGGGGGGGGGGGGGGGGGGGGGGGGGGGGGGGGGGGFGFGGGGGGGGGGGGGGGGGGGGGGGGGGGGGGGGGGGGGGCGGGGGF7CFGGGEGGDGGGGDGGGGGGGGGGGGGG:6+?FGGGGGGG?CBGDE3ADFGGF?))9-?7<CD)7B12>(186?C:F172>*;AA79
@M02143:5:000000000-JT863:1:1101:22065:3684 1:N:0:45
GACTACAAGGGTATCTAATCCTGTTTGCTCCCCACGCTTTCGCGCCTCAGCGTCAGAACCGGACCAGTCAGCCGCCTTCGCCACTGGTGTTCTTGCGAATATCTACGAATTTCACCTCTACACTCGCAGTTCCACTTACCTCTTCCGGTCTCAAGCCATACAGTATCGAAGGCAATTCTGTGGTTGAGCCACAGGCTTTCACCCCCGACTTATAAAGCCGCCTACGCGCCCTTTACGCCCAGTGATTCCGAACAACGCTAGCCCCCTTCGTATTACCGCGGCTGCTGGCACGAAATTAGCC
+
CCCCCGGGGGGGGGGGGGGGGGGGGGGGGGGGGGGGGGGGGGGGGGGGGGGGGGGGGGGGGGGGGGGGGGGGGDEGGGGGGGGGGGGGGGGGGGGGGGGGGGGGGGGGGGGGGGGGGGGGGGGGGGGGGGGGGFGGGGGGGGGGGGGGGCFGGGGGGGGGGGGGGGGFFFCEGGGGGGGGGGGGGGGGGFGGGGCGGGGGGGGGGGGGGEGGGGGGGGGGGGGEGGGGGGGGGFGGGGGGGC66CG?>FFGGG=FF>DDG>FGGGGF?F?F:<CAGGFF>BB>FBFF:D?=052);CA2:6
@M02143:5:000000000-JT863:1:1101:13809:3714 1:N:0:45
GACTACTAGGGTATCTAATCCTGTTCGCTCCCCTAGCTTTCGCGTCTCAGCGTCAGGAATGGCCCAGCGAGCCGCCTTCGCTACTGGTGTTCCTCCCGATATCTGCGCATTTCACCGCTACACCGGGAATTCCACTCGCCTCTACCATCCTCTAGCCCGGCAGTATCCATCGCACGCCCGAGGTTGAGCCTCAGGATTTCACGACAGACTTACCGAACCGCCTACACGCTCTTTACGCCCAATAATTCCGGACAACGCTTGCCCCCTACGTATTACCGCGGCTGCTGGCACGTAGTTAGCC
+
CCCCCGGGGGGGGGGGGGGGGGGGGGGGGGGGGGGGGGGGGGGGGGGGGGGGGGGGGGGGGGGGGGGGGGGGGGGGGGGGGGGGGGGGGGGGGGGGGGGGGGGGGGGGGGGGGGGGGGGGGGGGGGGGGGGGGGGGGGGGGGGGGGGGGGGGGGGGGGGCFGGGGGGGGGGGGGGDGGGGGGGGGGGGGGGGGGGGGGGGGGGGGGGGGGGGGGGGGGGGGGGGGGGGGDGGGGFGDGGGGECCFGFGGGGGEGGGFGFGFGGGGG>:F:>2>DAFGFFFFF>>?))(*(/-145;F<9F7
@M02143:5:000000000-JT863:1:1101:9935:3734 1:N:0:45
GACTACAAGGGTATCTAATCCTGTTTGCTCCCCACGCTTTCGCGTCTCAGCGTCAGTTACGTCCCAGCGAGCTGCCTTCGCAATTGGTGTTCCTCCCGATATCTGCGCATTTCACCGCTACACCGGGAATTCCACTCGCCTCTTCCGCACTCTAGTCTGACAGTATCCACCCGCCTTCCGGGGTTAAGCCCCGGGCTTTCACAACCGACGTGACAAGCCGCCTACGAGCTCTTTACGCCCAATAATTCCGGACAACGCTCGGCCCCTACGTATTACCGCGGCTGCTGGCACGTAGTTCGCC
+
CCCCCGGGGGGGGGGGGGGGGGGGGGGGGGGGGGGGGGGGGGGGGGGGGGGGGGGGGGGGGGGGGGGGGGGGGGGFFGGGGGGGGGGGGGGGGGGGGGGGGEGGGGEGGGGGGGGGGGGGGGGGGGGGGGGGGGGGGFEGGGGGGGGGGGGGGGGGGGGGGGGCGGGGGGGGGGGGGGGGD7@FGGGFFGGGECFEGGGGGGGGGECEGDE5@FGF6CGGGGGGGGGGGGGGGGGGDEGE5FGGGGFGGGGGGGGGFG@C3EDGGGF6>?FBGGFGG?FFF6616:42*.?6F08CC)(00
@M02143:5:000000000-JT863:1:1101:9527:3756 1:N:0:45
GACTACCCGGGTATCTAATCCTGTTTGCTCCCCACGCTTTCGCACCTCAGCGTCAATACATGTCCAGTGAGTCGCCTTCGCCACTGGTGTTCTTCCGAATATCTACGAATTTCACCTCTACACTCGGAATTCCACTCACCTCTCTCGAACTCAAGACCGGCAGTCTTGAAGGCCATTCCGAGGTTGAGCCCCGGGATTTCACACCCGACTTGCCAAGCCGCCTGCGCGCTCTTTACGCCCAATGATTCCGGACAACGCTCGCCTCCTACGTATTACCGCGGCTGCTGGCACGAAGTTAGCC
+
CCCCCGGGGGGGGGGGGGGGGGGGGGGGGGGGGGGGGGGGGGGGGGGGGGGGGGGGGGGGGGGGGGGGGGGGGGGGGGGGGGGGGGGGGGGGGGGGGGGGGGGGGGGGGGGGGGGGGGGGGGGGGGGGGGGGGGGGGGGGGGGGGGGGGGGGGGDGGGGGGGGGGGGGGGGGGGGGGGGGGGGGGGGGGGGGGGGEGGGGGGGGGGGGGGGGGGGGGGGGGGGCFGGGGDGGFFGGGGGGGGGGGGFGGGEGGG=FDG:CFGGEDG?FF?FBCD<DGFFB>6(1:D?7D<41>638C<<?4
@M02143:5:000000000-JT863:1:1101:23233:3763 1:N:0:45
GACTACAAGGGTATCTAATCCTGTTTGCTCCCCACGCTTTCGCACCTCAGCGTCAATACCAGTCCAGTGAGCCGCCTTCGCCACTGGTGTTCTTCCGAATATCTACGAATTTCACCTCTACACTCGGAATTCCACTCACCTCTCCTGGATTCAAGCGATGCAGTCTTAAAGGCAGTTCCGGAGTTGAGCTCCGGGCTTTCACCTCTAACTTACAAAGCCGCCTACGTGCGCTTTACGCCCAATAATTCCGGATAACGCTTGCGCCCTACGTATTACCGCGGCTGCTGGCACGTAGTTAGCC
+
CCCCCGGGGGDGGGGGGGGGGGGGGGGGGGGGGGGGGGGGGGGGGGGGGGGGGGGGGGGGGGGGGGGGGGGGGGGGGGGGGGGGGFGGGGGGGGGGGGGGGGGGGGGGGGGGGGGGGGGGGGGFGGGGGGGGGGGFGGGGGGGGGGGGGGGGGGGGGGGGGGGGGGGCGGFGGGGGGGGGGGGGGGGGGGGGGGGGGGGGGGGGGGGFFGGGGGGGGGGGGGGGGGGGGGGGGGGFGGGGGGGGGGFGGGDDEGGGFGFGFGGGGGBBFFFFGGFGGFF:69>><DF>GF?0CBFGGDAF)
@M02143:5:000000000-JT863:1:1101:25306:3785 1:N:0:45
GACTACTAGGGTATCTAATCCTGTTTGCTCCCCACGCTTTCGTGCATGAGCGTCAATCTTGACCCAGGGGGCTGCCTTCGCCATCGGTGTTCCTCCACATCTCTACGCATTTCACTGCTACACGTGGAATTCTACCCCCCTCTGCCAGATTCAAGCCTTGCAGTCTCCATCGCAATTCCCAGGTTGAGCCCGGGGCTTTCACGACAGACTTACAAAACCGCCTGCGCACGCTTTACGCCCAGTAAATCCGAACAACGCTCGCCCCCTTCGTATTACCGCGGCTGCTTGCACGAAGTTAGCC
+
CCCCCGGGGGG<FFGGGGGGGGGGGGGGGGGGGGGGGGGGGGGGGGGFFGGGGGGGGGGGGGGGGGGFGGGGGGGGGGGGGDGGGGCGGGGFFGFGGGGGGGGGGGGGGGGGGGGGGGGGGGGGGGGGCFGGGGGGGGGFGGGGGGGGCGGFGGFFDDF8FFFGCFFGFGGGGGGGGGGCGGGGGFGGGGGGGGGGDGGGGGFGGEGFGFFEGFFCFFGGGGGGGGGG5CDGGGFG<EGGGGFGG>?FGGCDGGGD>55EDGGGGGB?FFFFFGAG70<BBB(-25*)/,7:7;DGG2)1)
@M02143:5:000000000-JT863:1:1101:20059:3815 1:N:0:45
GACTACCCGGGTATCTAATCCTGTTCGCTCCCCTAGCTTTCGCGTCTCAGCGTCAGGAATGGCCCAGCGAGCCGCCTTCGCTACTGGTGTTCCTCCCGATATCTGCGCATTTCACCGCTACACCGGGAATTCCACTCGCCTCTACCATCCTCTAGCCCGGCAGTATCCATCGCACGCCCGAGGTTGAGCCTCAGGATTTCACGGCAGACTTACCGAACCGCCTACACGCTCTTTACGCCCAATAAATCCGGACAACGCTCGCCCCCTACGTATTACCGCGGCTGCTGGCACGTAGTTAGAC
+
CCCCCGGGGGGGGGGGGGGGGGGGGGGGGGGGGGGGGGGGGGGGGGGGGGGGGGGGGGGGGGGGGGGGGDGGGGGGGGGGGGGGGGGGGGGGGGGGGGGGGGGGGGGGGGGGGGGGGGGGGGGGGGGGGGGGGGGGGGGGGGGGGGGGGGGGGF9FGGGGGGGGGGGGGGGGGGGGGGGGDGGGGGGGGGFGFFGGGGGGGGFGGGGGGGGGGGGCEGGGGGDGG6@DGGGCGGGGDCEGGGGGGGFGGGGGGGGGFG@G>GGGGGFFFB@DGGF7C:3)3((,(4??*86:D3)2:.4**
@M02143:5:000000000-JT863:1:1101:20968:3832 1:N:0:45
GACTACCGGGGTATCTAATCCCGTTTGCTCCCCACGCTTTCGCGCTTCAGCGTCAGGGAATGCCCAGAGACCCGCCTTCGCCACCGGTGTTCCTCCCGATCTCTACGCATTCCACCGCTACACCGGGAATTCCACCTGCCTCTACTGTGCTCGAGCCTGACAGTTTAGAAGGCAGCCCTGCGGTTAAGCCGCAGGATTTCACCCCCTACTTACCAGGCCGCCTACGCGCCCTTTACGCCCAATAATTCCGGACAACGCTTGCGCCCTACGTATTACCGCGGCTGCTGGCACGTAGTTGGCC
+
CCCCCGGDGGGGGGGGGGGGGGGGFGGF9@CFCFECF@@@CB@CBCCBEE<@FG::F8,CCFEFF@FGGGGGF@CFEGGFGECFC::FG+FEFFFF=FFE7EFGGGGGGGGGGGGGGGGGGGGGGGGGGGGGGGGGGGGGGGGGGGGGGGGGGGGGGGGGGGGGGGGGGGGGGGGGGGGGGGGGGGGGGGGGGGGGGGGGGGGGGEBFGCFGGGGGGGGGGGGGGEEGGGGGGGGGGGGGGGFGGGFGGGGGGGFF3CEG>=GGGGFFF:8>76>GGFFFFBFF:?F>D041907E742)/
@M02143:5:000000000-JT863:1:1101:25147:3871 1:N:0:45
GACTACCAGGGTATCTAATCCTGTTTGCTCCCCACGCTTTCGTGCCTGAGCGTCAATGTCGGCCCAGGGGGCTGCCTTCGCCATCGGTGTTCCTCCGCATCTCTACGCATTTCACTGCTACACGCGGAATTCCACCCCCCTCTGCCGCATTCAAGCCCGCCAGTTTCCATTGCCATTCCCAGGTTGAGCCCGGGGCTTTCACAACGAACTTAACGAACCGCCTGCGCACGCTTTACGCCCAGTAATTCCGGACAACGCTTGCACCCTACGTATTACCGCAGCTGCTGTCACGTAGTTGGCC
+
BCCCCFGGGEDFGGGGGGGGGGGGGGFGGGGGGGG7FGGGGCFGGGGEEGGGGGGGGFGGEEGGFCFF,::CFGGFGGGFGDGGGCFGCGFGGGGG=FGGGGGGGG7CFGGGGGGGGGGGGFGFEC:FEGGGGGGGGGGGGGGCFGEGGEGGGGGGGGDGG@FGDFGGGGGGDF9FFGGG:7:FGFF7?FGGC:*BEGGGGG9CG5;CEF@F9C58ACE5?ED*A5CCE/>EEF7FCEGGG=FGGCFFG0:*5/CG))7C):4CGGB?F(><FG9FC(5),13?BD@4C)93F7)1:)(6)
@M02143:5:000000000-JT863:1:1101:11253:3882 1:N:0:45
GACTACAAGGGTATCTAATCCCGTTCGCTCCCCCGGCCTTCGCGCCTCAGCGTCAGGCCTGGTCCAGGTGGCCGCCTTCGCCGCGGGTGTTCCTCCCGACCTCTACGCATTTCACCACTACACCGGGAATTCCACCACCCTCTGCCAGCCTCCAGCCCCGCGGTTTCGCTCGCATCCGCCCGGTTGAGCCGGGGGCTTTCACAACCGACCTGCGGGGCCGCCTGCGCGCGCTTTACGCCCAGTAAAACCGGACAACGCCCGTCCCCTCCGAATTACCGCGGCTGCTGGCCAGTAATAAGCC
+
CCCCCGGGGGGGGGFGGGGGGFGGGFGGGGGGGGGGGGGGGGGEGGGGGGGGGGGGF8B@<FGGGGGFCEGFGGGGGGGGGEEGCGGGGGGGGGGGDBF@FGGGGGGEGGGGGGGGGGGGGGGGEGGGGGGGGGG:F>FGGGGAFCCE1DFG:FGGFEE7F<FGGGGF@:=FECFECCCCBEGGEC?<FGDGEGGGGGE:F7<+;58=>CEGG==:8CEEG=C5**/)2)5EGCCFDEE>7C*:0**95C55=E:*.1)*.29=ED0()-)-7*)::()5(1((()9(*,)-9<4C0))*)
@M02143:5:000000000-JT863:1:1101:14424:3914 1:N:0:45
GACTACAAGGGTATCTAATCCTGTTCGCTCCCCTAGCTTTCGCGTCTCAGCGTCAGGAACGGCCCAGCGAGCCGCCTTCGCTACTGGTGTTCCTCCCGATATCTGCGCATTTCACCGCTACACCGGGAATTCCACTCGCCTCTACCGTCCTCTAGCCCGGCAGTATCCACCGCACGCCCGAGGTTGAGCCTCAGGTTTTCACGGCAGACTTACCGAACCGCCTACACGCTCTTTACGCCCAATAATTCCGGACAACGCTTGCACCCTACGTATTACCGCGGCTGCTGGCACGTAGTTAGCC
+
CCCCCGGGGCCFEEFED@EFGGGGGFEGFGCCFGGEEFGFGEGEFE@E@@FCGGEGFFFGGGGCECEGFE:CGGGGGGGGGGGGGFGFGGGGGGGGGGGGGGGGGGGGGGGGGGGGGGGGGGGGGGGGGGGGGGGGGGGGGGGGGGGGGGGGGGGGGGGGGGGGFGGGGGGGGGGGGGGGEGGFFFGGGGFGGGG9CFGGGGGDGGGGGGFGGGGGGGGGGGGGGGGGGCGFFGGGGGGGGGGG?F=F:FGGGGGGFGFGFGFFGG::FBFFGGA>C(85;969??F:D:4<D?F*?<A?4
@M02143:5:000000000-JT863:1:1101:15929:3940 1:N:0:45
GCTACTAGGGTATCTAATCCTGTTCGCTCCCCATGCTTTCGCTCCTCAGCGTCAGTTAATGCCCAGAGACCTGCCTTCGCCATCGGTGTTCCTCCTGATATCTGCGCATTTCACCGCTACACCAGGAATTCCGTTCTCCCCTGCATACCTCTAGTCTGCCCGTATCGAAAGCAAGCACCCAGTTAAGCCAGATGATTTCACTCCCGACGCGACAAACCGCCTACGAGCCCTTTACGCCCAATAATTCCGGACAACGCTCGCACCCTACGTATTACCGCGGCTGCTGGCACAGAGTTAGCCG
+
CCCCCGGGGGGGGDGGGFGGGGGGGDGGGGGGGGGGGGGGGGGGGGGGGGGGGGGGGGGGGGGGGGGGGGGGGGGGGGGGGGGGGGGGGGGGGGGGGGGGGGGGGGGGGGGGGGGGGGGGGGGGGGGGGGGFGFGGGGGGGGGGGGFGGGGGGGGGGGGGGGGDGGGGGGGGGFFFGGGGGGGGGGGGGGGGGGGGGGGGGGGGGGGGCECEGGGGGGGGGGGGEEEGGGGGGGGGGGGEGGGGGGFGGDGGGFGDEGFGFGGGGG<FD7@BGGB:*,576(1408?004@4F7@F?:>F)
@M02143:5:000000000-JT863:1:1101:5509:3965 1:N:0:45
GACTACCAGGGTATCTAATCCTGTTCGCTCCCCATGCTTTCGCTCCTCAGCGTCAGTTAATGCCCAGAGACCTGCCTTCGCCATCGGTGTTCCTCCTGATATCTGCGCATTTCACCGCTACACCAGGAATTCCAGTCTCCCCTACATCACTCTAGTCTGCCCGTACCCACCGCAGATCCGGAGTTGAGCCCCGGACTTTCACGGCAGACGCGACAAACCGCCTACGAGCTCTTTACGCCCAATAATTCCGGATAACGCTTGCGCCCTACGTATTACCGCGGCTGCTGGCACGTAGTTCGCC
+
CCCCCFGGGGGGGGGGGGGGGGGGGGGGGGGGGGGGGGGGGGGGGGGGGGGGGGGGGGGGGGGGGGGGGGGGGGGGGGGGGGGGGGGGGGGGGGGGGGGGGGGGGGGGGGGGGGGGGGGGGGGGGGGGGGGGGGGGGGGGGGGGGGGGGGGGGGGGGGGGGGDFEGGGGGGGGGGGGGGGGCFGGGGGGGGGGGDGGGGGGGFGGGGGGGGGGGGGGGGGGEDEGGGGGGGGGGGGDGGGGG4CGGFGGGGGGGGGFGFGFGDCE:>?F0<?GFDGGFF>;;BF??F07:=6><FE7)-<5
@M02143:5:000000000-JT863:1:1101:16092:3968 1:N:0:45
GACTACCCGGGTATCTAATCCTGTTTGCTCCCCACGCTTTCGCACCTCAGCGTCAGTACCGGGCCAGTGAGCCGCCTTCGCCACTGGTGTTCTTGCGAATATCTACGAATTTCACCTCTACACTCGGAATTCCACTCACCTCTCTCGAACTCAAGACCAATAGTTTTGAAGGCAGTTCCGAGGTTGAGCCCCGGGATTTCACCCCCAACTTTCTGGTCCGCCTACGTGCGCTTTACGCCCAGTAATTCCGAACAACGCTAGCCCCCTCCGTATTACCGCGGCTGCTGGCACGTAGTTAGCC
+
CCCCCGGGGGGGGGGGGGGGGGGGGGGGGGGGGGGGGGGGGGGGGGGGGGGGGGGGGGGGGGGGGGGGGGGGGGGGGGGGGGGGGGGGFGGGGGGGGGGGGGGGGGGGGGGGGGGGGGGGGGGGGGGGGGGGGGGGGGGGGGGGGGGGGGGGGGGGGGGGGGGGGGGFGGGGGGGGGGGGGGGGGGGGGGGGGGGGGGGGGGGGGGGGGGGGGGGGGGGGGGGGGGCFGGGGGGGGGGGGGGCGGGFGGGGGGGGGEGFGFGGGGD>BF9@BGGFGGFBEFF9>FFF?C:/17:>?FF>?6
@M02143:5:000000000-JT863:1:1101:20187:3998 1:N:0:45
GACTACAAGGGTATCTAATCCGGATCGCTCCCCACGCTTTCGCGCCTCAGCGTCAGGTCAGGCCCAGGCGGCCGCCTTCGCCACTGGTGTTCCTCCGGATCTCTACGCATTTCACCGCTACACGTGGAATTCCGCTTTTCTCTTCTGCACTCAAGTCTCCCAGTTTCCAATGACCCTCCACGGTTGAGCCGTGGGCTTTCACATCAGACTTAAGAAACCACCTGCGCGCGCTTTACGCCCAATAATTCCGGACAACGCTTGCACCCTACGTATTACCGCGGCTGCTGGCACGTAGTTGGCC
+
CCCCCGGGGGGGGGGGGGGGGGGGGGGGGGGGGGGGGGGGGGGGGGGGGGGGGGGGGGGGGGGGGGGGGGGGGGGGGGGGGGGGGGGGGGGGGGGGGGGGGGGGGGGGGGGGGGGGGGGGGGGGGGGGGGGGGGGGGGGGGGGGGGGGGGGGGGGGGGGGGGGAFGGGGGGGGGGGGGGGGGGGGGGGGGGFGGGGGGGGGGGGGGGGGGFFGGGGGGGGGGGGGGGGGGGDGGGGGGGGGGGGGGFGGGGDGGGGFGFGFDGGGGBBFB@B7FA>FFBE9B9>F0?FC???G?5;CDBF6
@M02143:5:000000000-JT863:1:1101:7367:4009 1:N:0:45
GACTACCAGGTATCTAATCCTGTTCGCTCCCCTAGCTTTCGCGTCTCAGCGTCAGGAATGGCCCAGCGAGCCGCCTTCGCTACTGGTGTTCCTCCCGATATCTACGAATTTCACCTCTACACTTGGAATTCCACCTTCCTCTACCATCTGCTAGCTAGTTAGTTTCCCATGCACTTCCTCGGTTGAGCCCAGGGATTTCACACAGGACTTAACTAACCGCCTACACGCGCTTTACGCCCAATGATTCCGAACAACGCTAGCACCCTACGTATTACCGCGGCTGCTGGCACGTAGTTAGCCG
+
CCCCCGGGGGGGGGGGGGGGGGGGGGGGGGGGGGFGGGGGGGGGGGGGGGGGGGGGGGGGGGGGGGGGGGGGGGGGGGGGGGGGGGGGGGGGGGGGG=CFGGGGGGGGGGGGGGGGEFGGGGGGFGGGGGGGGGGGGGGGGGGGGGGGGGFGFFGGGGGGGGGGGGGGGGGGGGGGGGGGGCCFGGGGGGGGGGGCGGGGGGGGCDCGGGGGGFFGGGEEEGGGEGGGGGGGGGGGGGGGCCFGGGAFGEGGGGGGFDBCFGGGGG8?D:969C>CD6::119?F7),92)1>2)02646)
@M02143:5:000000000-JT863:1:1101:24364:4039 1:N:0:45
GACTACTAGGGTATCTAATCCCGTTCGCTCCCCTGGCTTTCGCGGCTCAGCGTCAGTACTGGCCCAGTAGGCCGCCTTCGTCTCTGGTGTTCCTCCGGATCTCTACGCATTTCACCGCTACACCAGGAATTCCAGTCTCCCCTACTGCACTCTAGTCTGCCCGTACCCACCGCAGATCCGGAGTTGAGCCCCGGACTTTCACGGCAGACGCGACAAACCGCCTACGAGCTCTTTACGCCCAATAATTCCGGACAACGCTCGCCCCCTACGTATTCCCGCGGCTGCTGGCTCGTAGTTAGCC
+
CCCCCGGGGGCFFGG<CE9FEFGGCGCFGFC<FGFF@FGEE@EEFE@CFC<FGCEEEFCGCFGFGGGGCFCGEFCGGGGGGGDGGEGGGG:EFGFGD@BCGGGGDFGBFGGGDFGCFGGGDFEGGGFBFGF9FFFG<?FFGCGCDG<DGAFGGGGF<3@FFGE>FFFGGG@FEGECFGGGFEF>FFGFGGGGGGBGGEGG?FDEEEC8CCECEGGGFFGE5CGEF:CCCDGGGCC*9=E>CF4<<D6FGGGDGG7*0/.17=DCEC>FFF5<C*)*9(<59,408))5*(94C0)/*))*/
@M02143:5:000000000-JT863:1:1101:20943:4045 1:N:0:45
GACTACAAGGGTATCTAATCCTGTTTGCTCCCCACGCTTTCGCACCTCAGCGTCAGTATCGGCCCAGGTCTCCGCCTTCGCCACTGGTGTTCCTCCCGATATCTACGAATTTCACCTCTACACCGGGAATTCCGAGACCCTCTTCCGTACTCTAGCACGCCAGTTTCGGCTGCCCTTCCGCGGTTGAGCCGCGGGATTTCACAGCCGACTTAACGAACCGCCTACGTGCGCTTTACGCCCAGTCATTCCGAACAACGCTAACCCCCTCCGTATTACCGCGGCTGCTGGCACGTAGTTAGCC
+
CCCCCGGGGGGGGGGGGGGGGGGGGGGGGGGGGGGGGGGGGGGGGGGGGGGGGGGGGGGGGGGGGGGGEGGGGGGGGGGGGGGGGGGGGGGGGGGGGGGGGGGGGGGGGGGGGGGGGGGGGGGGGGGGGGGGGGGGGGGGGGGGGGGGGGGGGGGGGGGGGCFGGGGGGGFGGGGGGGGGGGGEGDGGGGEGGDFGDGGGGGGGGGGGGDCGGFEGGGGDEGGGGGFFFGGGGGGFDGGGGGGGGGFGFFGGGGGGFGFG>CG8EGFFF;:?GGFGGFD3129>12?BG1F1C?F8C2A4)
@M02143:5:000000000-JT863:1:1101:21136:4051 1:N:0:45
GACTACACGGGTATCTAATCCTGTTCGCTCCCCATGCTTTCGCTCCTCAGCGCCAGTTACAGCCCAGAGACCTGCCTTCGCCATCGGTGTTCCTCCTGATATCTGCGCATTTCACCGCTACACCAGGAATTCCAGTCTCCCCTGCAACACTCCAGTTTGCCCGTATCGACTGCAGGCCCGAGGTTGAGCCTCGGGTTTTCACAGCCGACGCGACAGACCGCCTACGAGCTCTTTACGCCCAATAATTCCGGTTAACGCTTGCACCCTACGTATTACCGCGGCTGCTTGCAAGTCGTTGGCC
+
CCCCCGGGGGGGGGGGGGGGGGGGGGGGGGGGGFFGGGGGGGGGGGGGGGGGGGGGGGGGGGFGGGGGGGFFGGGGGGGGGGGDFGGGGGGGGGGGGGGGGGGGGGGGGGGGGGGGDDGDGGGGFGGGGGGGGGGGFFGGGGGCF<FGFGGGFFGFFGAFGGGCCGBCGGGGGCGGGGDD@FCCEGF:FFDGDGG:C*:DFGGFGGGGGGGC5EGEGGGGGGD*;C***79?FG>*9EGGG57+<*8CEG*/2CFF:37C::*2CGBFF?FFGFBDG:3)(-((-)/5*)*-*)7/*(())
@M02143:5:000000000-JT863:1:1101:21240:4054 1:N:0:45
GACTACAGGGGTATCTAATCCTGTTCGCTCCCCACGCTTTCGCTCCTCAGCGTCAGTTGTTGCCCAGAGACCCGCCTTCGCCACCGGTGTTCCTCCTGATATCTGCGCATTCCACCGCTACACCAGGAATTCCATTCTCCCCTACCGCACTCCAGTCTGCCCGTACCCACTGCAGGCCCGAGGTTGAGCCTCGGGATTTCACAGCAGACGCGACAAACCGCCTACGAGCTCTTTACGCCCAATAATTCCGGACAACGCTCGGACCCTACGTATTACCGCGGCTGCTGGCAAGGAGTTAGCC
+
CCCCCGGGGGGGGGGGGGGFGGGGGGGGGGGGGGGGGGGGGGGEFGGGGGGGGGGGG9CFGGGGGGGGGGGGGGGGGGGGGGGGGGGGGGGGFGGGGGGGFGGGFGGGGGGGGGGGGGGGGGGGGGGGGGGGGGGGGGGGGGGGGGGEGDCGGGGGGGGGGFGGGGGGGGGGFGCGGGGGGGGGGGGGGG@FGGGEEGGGGGG9EGGGGGGDGGGGGGGEGGGGGGGGGDGGGGGGGGGGGFGGGGFGFGGGGGGGFG@EFGGGGG::>(.5FFAG73>3;;9BF?FF*.*4*,)*25)*0
@M02143:5:000000000-JT863:1:1101:20933:4062 1:N:0:45
GACTACAAGGGTATCTAATCCTGTTTGCTCCCCACGCTTTCGCACCTCAGCGTCAGTATCGGCCCAGGTCTCCGCCTTCGCCACTGGTGTTCCTCCCGATATCTACGAATTTCACCTCTACACCGGGAATTCCGACACCCTCTTCCGTACTCTAGCACGCCAGTTTCGGCTGCCCTTCCTCGGTTGAGCCGCGGGATTTCACAGCCGACTTAACGAACCGCCTACGCGCGCTTTACGCCCAGTCATTCCGAACAACGCTAACACCCTCCGTATTCCCGCGGCTGCTGGCACGTAGTTCACC
+
CCCCCGGGGGGGGGGGGGGGGGGGGGGGGGGGGG+FGGGGGG7FGGGGGGGGGGGGGGGC:FBFGGGFF,,C6FGGGGGGGGGBCAFGDGGGGGGGGGGGGGGGGGG7FGGGGGGG9FGGGGGGGGGGGGGG<=F+@3DFGGGCGGEGGGGGGGGGD,@FGGDFFGGG7FGGGGDGGGG9>>FGG*@FGCB@CEGGGGGGGGG9CFEGGGGGGFEG5CGEEGGCGG*/>DGGGGGGGGGGGGGFCCFGGGGGCCFGDGFC>G*AEG?F)4>:DF):D17)-7>FFF?(*(*(18)CF2)*1
@M02143:5:000000000-JT863:1:1101:10915:4083 1:N:0:45
GACTACAAGGGTATCTAATCCTGTTTGCTCCCCACGCTTTCGCGTCTCAGCGTCAGGAACGGCCCAGCGAGCCGCCTTCGCTACTGGTGTTCCTCCCGATATCTGCGCATTTCACCGCTACACCGGGAATTCCACTCGCCTCTACCGTCCTCTAGCCCGGCAGTATCCACCGCACGCCCGAGGTTGAGCCTCAGGTTTTCACGGCAGACTTACCGAACAGCCTACACGCTCTTTACGCCCAATAATTCCGGACAACGCTCGCCCCCTTCGTATTACCGCGGCTGCTGGAACGAAGTTAGC
+
@CCCCGGGGGGFGG<FGGGGGGGGGGGGGGGGGGGGGGGGGGGGGGGGGGGGGGGGGGGGGGGGGGGGGGGGGGGGGGGGGGGGGGGGGGGGGGGGGGGGGGGGGGGGGGGGGGFGGGDGGGGGGGGGGGGGGFGGGCCGGGGGCFGGGGGGGGFGFGGDGGGGGGGGGGGGGGGGGGGGGGGGGGGGGGCGGGGGGGGGGGGGG88FGGGGGGGGGGGGGGFCFGGGGDDGGGGGGGEEGGGGGGFG:FCDEGGGFGFGFGGGGGFBF:>BGGFGG?EF((-2:7@(*.),>65CD<<4
@M02143:5:000000000-JT863:1:1101:16642:4102 1:N:0:45
GACTACAAGGGTATCTAATCCTGTTTGCTCCCCACGCTTTCGCGCCTCAGCGTCAGAACCGGACCAGTCAGCCGCCTTCGCCACTGGTGTTCTTGCGAATATCTACGAATTTCACCTCTACACTCGCAGTTCCACTAACCTCTTCCGGTCTCAAGCCATACAGTATCGAAGGCAATTCTGAGGTTGAGCCACAGGCTTTCACCCCCGACTTATAAAGCCGCCTACGCGCCCTTTACGCCCAGTGATTCCGAACAACGCTAGCCCCCTTCGTATTACCGCGGCTGCTGGCACGGAGTTAGCC
+
CCCCCGGGGGGGGGGGGGGGGGGGGGGGGGGGGGGGGGGGGGGGGGGGGGGGGGGGGGGGGGGGGGGGGGGGGGGGGGGGGGGGGGGGGFGGGGGGGGGGGGGGGGGGGGGGGGGGGGGGGGGGGGGGGGGGGGGGGGGGGGGGGGGGGGGGGGGGGGGGGGGGGGGGGGGGGGGGGGGG;CFGGGGGGGGGGGGGGGGGGGGGGGGGGGGGFGCG>FFGGGGGGGGDGDGGGGGGGGGGCGGG9CBFF6EGGGGGFGFGFGGFGGF?F?FBFFFFF?:BFFFF:?F?C:F?GFE>FBBF4
@M02143:5:000000000-JT863:1:1101:13649:4141 1:N:0:45
GACTACCAGGGTATCTAATCCTGTTCGCTCCCCTAGCTTTCGCGTCTCAGCGTCAGGAACGGCCCAGCGAGCCGCCTTCGCTACTGGTGTTCCTCCCGATATCTGCGCATTTCACCGCTACACCGGGAATTCCACTCGCCTCTACCGTCCTCTAGCCCGGCAGTATCCACCGCACGCCCGAGGTTGAGCCTCAGGTTTTCACGGCAGACTTACCGAACAGCCTACACGCTCTTTACGCCCAATAATTCCGGACAACGCTCGCCCCCTACGTATTACCGTGGCTGCTGGCACGTAGTTAACC
+
CCCCCGGGGGGGGGGGGGGGGGGGGGGGGGGGGGGGGGGGGGGGGGGGGGGGGGGGGGGGGGGGGGGGGGGGGGGGGGGGGGGGGGGGGGGGGGGGGGGGGGGGGGGGGGGGGGGGGGGGGGGGGGGGGGGGGGGGGGGGGGGGGGGGGGGGGGGGGGGGGGGGGFGGGGGGGGGGGGGG@FGGGGGGGGGGGGGGGGGGGGGGGGGGGGGGGGGGGGGGGGGGGGGGGGGGGGGGGGGGGGGGGGFGGGGGGGGGFGEGFGGGG36?FBFFGGFGGB@FFFF:??F0D<FFFFFEC<)1*
@M02143:5:000000000-JT863:1:1101:23289:4152 1:N:0:45
GACTACCAGGGTATCTAATCCTGTTCGCTCCCCACACTTTCGCTCCTCAGCGTCAGGTCATGCCCAGAGAACCGCCTTCGCCACCGGTGTTCCTCCTGATATCTGCGCATTTCACCGCTACACCAGGAATTCCGTTCTCCCCTGCATACCTCTAGTCTGCCCGTATCGAAAGCAAGCCAGGTGTTAAGCACCTGGTTTTCACTCCCGACGCGACAAACCGCCTACGAGCCCTTTACGCCCAATAATTCCGGACAACGCTTGCGCCCTACGTATTACCACGGCTGCTGGCACGTAGTTAGCC
+
CCCCCGGGGGGGGGGGGGGGGGGGGGGGGGGGGGGGGGGGGGGGGGGGGGGGGGGGGGGGGGGGGGGGGFCGGGEGGGGGGGGGGGGGGGGGGGGGGGGGGFGGFFFGGEGGGFGGGGGGGF<FGGGGGGGGGGEEGGGFGGGGGGGGGGGGGGGGGGFGGGGGGGGECFGDFFGGGFGGG7,@FGFGGGGGGGGCFGGGGGGGFGEEGDGEEGDGCFFEEGGGGGG<EGGGGGFGGGGGGGF?FD?FCFEGD5CGEG>EFGD??D0:FFFFFGFGG)/)10996>62<:F?C?>EF<47)
@M02143:5:000000000-JT863:1:1101:19943:4155 1:N:0:45
GACTACAAGGGTATCTAATCCTGTTCGCTCCCCTAGCTTTCGCGCCTCAGCGTCAGTCATGGCCCAGAAGGCCGCCTTCGCCACTGGTGTTCTTCCAAATATCTGCGCATTTCACCGCTACACTTGGAATTCCACCTTCCCATACCAGACTCAAGCCTGCCGGTATCAGGAGCGGATAGGGGTTGAGCCCCCAGATTTGACTCCTGACCTAACAGACCGCCTACGCGCGCTTTACGCCCAATGAATCCGGATAACGCTTGCATCCTTCGTCTTACCGCGGCTGCTGGCACGAAGTTAGCCG
+
CCCCCGGGGGGGGGGGGGGGGGGGGGGGGGGGGGGGGGGGGGGGGGGGGGGGGGGGGFGGGGGGGGGGGGGGGGGGGGGGGGGGGFGGGGGGGGGGGGGGGGGGFGEGGGGGGGGGDGGGGGGGGGGGGGGGGGGGFFGGGGGGGGGFGGGGGGGGGGGGG@FGGGGGGGGGGCGGCEFGGGGGGFGCGGGGDGG,FFGFFF@FGDF8C;?CFGDECFGGG=8:;CECE57:>?FDDGGDFCCGGGBDGGEGEFEDBDFFFC0<FCAFF?>:GFBC9>5)-31:???09>8:D67+:).0)
@M02143:5:000000000-JT863:1:1101:11623:4163 1:N:0:45
GACTACTCGGGTATCTAATCCTGTTTGCTCCCCACGCTTTCGCGTCTCAGCGTCAGTTACGTCCCAGCGAGCTGCCTTCGCAATTGGTGTTCCTCCCGATATCTGCGCATTTCACCGCTACACCGGGAGTTCCACTCACCTCTCCCGGACTCGAGATTCTCAGTATCGAAGGCAGTTCCGGAGTTGAGCTCCGGGATTTCACCCCCGACTTAAGAATCCGCCTACGTGCGCTTTACGCCCAGTGATTCCGAACAACGCTAGCCCCCTTCGTATTACCGCGGCTGCTGGCACGAAGTTAGCC
+
CCCCCGGGGGGGGGGGGGGGGGGGGGGGGGGGGGGGGGGGGGGGGGGGGGGGGGGGGGGGGGGGGGGGGGGGGGGGGGGGGGGGGGGGGGGGGGGGGGGGGGGGGGGGGGGGGGGGGGGGGGGGGGGGGGGGGGGGGGGGGGGGGGGGGGGGGGGGGGGGGGGGGGGFGGGGGGGGGGGGGGGGFGGGGCGGGGGGGGGGGGGGGGGGGGGGGGGGGGGGGGGGGGGGGGGGGGGGGGGGGGGGGGFGGGGGGGGGFGFGDGGGGGB7FFFFCGFGGFF5>>>FBFFFGFF?DBECGA>?9
@M02143:5:000000000-JT863:1:1101:25168:4163 1:N:0:45
GACTACAAGGGTATCTAATCCCGTTCGCTCCCCTGGCTTTCGCGCCTCAGCGTCAGTTGAGGTCCAGCACGCCGCTTTCGCCACCGGCGTTCCTTCCGATATCTACGCATTTCACCGCTCCACCGGAAGTTCCACATGCCCCTACCTCACTCGAGGTCGCCAGTATCGGGGGCACTTCTGCAGTTGAGCTGCAGGATTTCACCTCCGACTTGGCGACCCGCCTACGCGCCCTTTAAGCCCAGTGATTCCGAATAACGTTCGCACGGTTCGTCTTACCGCGGCTGCTGGCACGAACTTAGCC
+
CCC8CGFFFCGFDFGGGGGFDAFFGFGDEGGGGCGGGGGGGGGGEEGEFGEFF7@CFEFFGGGGGFGGGGGGFGGGGGGGGGGG<F@:CFFGGDGGGGEFGGFFEEGGDEDFFGGDEGGGGGGG7FEE7>=BBDCFGFGGAFGGFGGC<DGGGGC@F,FGDGGFGG;@CGGG7<FGGGGGFGG2FCEFE9EFGGGDCGFGFCFFFGEGCGGGGGGG:EEEEGDEGGGGCDGGGDFGGF@>FGGFGGF7GGGGDFCCD7575>988<1:EFB64CAFF?559>F0(5F0*,71*35*0-)*)
@M02143:5:000000000-JT863:1:1101:25154:4182 1:N:0:45
GACTACAAGGGTATCTAATCCCGTTCGCTCCCCTGGCTTTCGCGCCTCAGCGTCAGTTGAGGTCCAGCACGCCGCTTTCGCCACCGGCGTTCCTTCCGATATCTACGCATTTCACCGCTCCACCGGAAGTTCCACATACCCCTACCTCACTCAAGGTCGCCAGTTTCGGCGGCACTTCTGCAGTTGAGCTGCAGGATTTCACCTCCGACTTGACGACCGGCCTACGCGCCCTTTAAGCCCAGTGATTCCGCATAACGTTCGCACGTTTCGTCTTACCGCGGCTGCTGGCCCGGACTTAGCC
+
CCCCCGGGGFGGGGGGGGGGGGGGGGG7FEFGG8C,CFGGGGGGGGGGGGGGGGGGGGGGG8FFGFF<,CFGFGGGGGGGGCG7FF7FGGGGGGG9BFGGGGGGG9FGGGGGGGGGGGG7FGGGC++8+BFFF=A83,:68>+3,@>FDGFG,,E:8,3<@EGG,336>**=FG*C+C,>E,FGGGGGGG@F,,4;7FEGFG9+:53*2?C70+**:E*:EEDGGGGCEGDEGEGF*CGDF*9+<:BGGG5<EGGC5C@GF*5?1*419?FBCF979:5B>B61(490*(71),5:C)-*0
@M02143:5:000000000-JT863:1:1101:15268:4186 1:N:0:45
GACTACTGGGGTATCTAATCCTGTTTGCTCCCCACGCTTTCGCGTCTCAGCGTCAGAACTGGTCCAGCAGGCCGCCTTCGCCACCGGTGTTCTTCCGGATCTCTACGCATTCCACCGCTACACCCGGAATTCCGCCTGCCTCTGACATGCTCGAGTCCAGCAGTTCGCACGGCCGACTCGGGGTTGAGCCCCGAGCTTTCACCACACGCTTACCAGACCGCCTACGCGCCCTTTACGCCCAGTGATTCCGGACAACGCTCGCACCCTCTGTCTTACCGCGGCTGCTGGCACAGCGTTAGCC
+
CCCCCGGGGGGGGGGGGGGGGGGGGGGGGGGGGGGGGGGGGGGGGGGGGGGGGGGGGGGGGGGGGGGGGGGGGGGGGGGGGGGGGGGGGGGGGGGGGGGGGGGGGGGGGGGGGGGGGGGGGGGGGGGGGGGGGGGGGGGGGGGGFGGGFGGGGGGGGGGFGGGGGGGGGGGGGGGGGGGGGGGGGGGGGGGGGGGGGGGGGGGGGGGGGGGDGGGGGGGGGC3CFGGGGGGGGGGGGGGGGFCFGG?DGGCDGGGGFGEGFGGGGG0:F?FAFFAFG(58002;0493D:?:>(023:?=9
@M02143:5:000000000-JT863:1:1101:8209:4207 1:N:0:45
GACTACCAGGGTATCTAATCCTGTTTGCTCCCCACGCTGTCGCGCCTCAGCGTCAGCCACAGCCCAGCAGGCCGCCTTCGCCACCGGTGTTCTTCCGGATCTCTACGCATTCCACCGCTACACCCGGAATTCCACCTGCCTCTACTGTGCTCGAGTGCGCCAGTTCGCACGGCCGACCCGAAGTTGAGCCTCGGGCTTTCACCGCACGCTTGATGCACCGCCTACGCGCCCTTTACGCCCAGTGATTCCGGACAACGCTCGCACCCTACGTATTACCGCGGCTGCTGGCACGTAGTTGGCC
+
CCCCCGGGGGGGGGGGGGGGGGGGGGGGGGGGGGGGGGGGGGGGGGGGGGGGGGGGGGGGGGGGGGGGGGGGGGGGGGGGGGGGGGGGGGGGGGGGGGGGGGGGGGGGGGGGGGGGGGGGGGGGGGGGFGGGGGGGGGGGGGGGGGGGGGGGGGGGGGGGGGGGGGGGGGFGGGG7EGGGGGGGGGGGGGEGGGGGGGGGGGGGGDEGEGEGFGGGGGGGGGGGGDGGCDGGGGGGGGGGGGGGGG=FGGDDEGGGEGBEEG<GGGBBFFFFGDAFGBFDFFFFFBFBG?FFF?4ADA:F/
@M02143:5:000000000-JT863:1:1101:18999:4224 1:N:0:45
GACTACAAGGGTATCTAATCCTGTTCGCTCCCCACGCTTTCGCGTCTCAGCGTCAGTACCGTACTAGAGAACCGCCTTAGCCACGGGTGTTCTTCCTGATATCTGCGCATTTCACCGCTACACCAGGAATTCCAATCTCCCCTACCGCACTCTAGTCTGCCCGTACCCACTGCAGGCCCGAGGTTGAGCCTGAGGTTTTCACAGCAGACGCGACAAACCGCCTACGAGCTCTTTACGCCCAATAATTCCGGACAACGCTTGCGCCCTACGTATTACCGCGGCTGCTGGCACGTAGTTGGCC
+
CCCCCGGGGGGGGGGGGGGGGGGGGGGGGGGGGGGGGGGGGGGGGGGGGGGGGGGGFGGGGGGGGGGGGGGGGGGGGGGDGGGGGGDFGGDGGFGGGGGGGGGGGGGGGGGGGGGGGGGGGGGGGGGGGGGGGGGGGGGGGGGGGGGGGGGGGGGGGGGGGGGGGGFGGGGGGGGGGGGGGEGGGGGGGGGGGGF8FFGGGG?FGGGGGGGGGGGEGGGGGGGGGGGGGGGGGGGGCGGGGGGFGGFGGGGGGGGG>))CFGDC8D>BF:FFCCDGG?>E096>F?F058?(*,0/?<>F9
@M02143:5:000000000-JT863:1:1101:12872:4275 1:N:0:45
GACTACCAGGTATCTAATCCTGTTTGCTCCCCACGCTGTCGCGCCTCAGCGTCAGATACGGACCAGCTCGCCGCCTTCGCCACTGGTGTTCCTCCATATCTCTACGCATTTCACCGCTACACATGGAATTCCACTTTCCTCTTCTGCACTCAAGTCTCCCAGTTTCCAATGACCCTCCACGGTTGAGCCGTGGGCTTTCACATCCGACTTAAGAAACCACCTGCGCGCGCTTTACGCCCAATAATTCCGGATAACGCTTGCCACCTACGGATTACCGCGGCCGCTGGCACGTAGTTAGCCC
+
CCCCCGGGGGG,@EEGGGGGGEEFGFFCAFGGGDCECCGFFD:FG@FGGGC@CG@FFGGFGGEGCCFGEEEGEEGCGG@FFCEEFFFGGGFF<CFFCGEC9EAFGGEGEGGDFGGCF:FF=FFGFGFGGGCF<EBGD<F?FCEE9CDCF5:<FF@FCC<FDC>FGGGGGFGGGFDGEGGGGD:F7CC7F@>FEGCCFG;;>;;E,**::CEGGEFFFGFCG:4C8583/:7EGCF57EGCFCC@+:*;CGGGGGE<:DFF5C>CG548:(0-9><D337>6(,93>@025)(2,.02--9)
@M02143:5:000000000-JT863:1:1101:20882:4279 1:N:0:45
GACTACCAGGGTATCTAATCCTGTTCGCTCCCCATGCTTTCGCTCCTCAGCGTCAGTTACAGCCCAGAGACCTGCCTTCGCCATCGGTGTTCCTCCTGATATCTGCGCATTTCACCGCTACACCAGGAATTCCAGTCTCCCCTACTGCACTCTAGTCTGCCCGTACCCACTGCAGACCCGGGGTTGAGCCCCGGGCTTTCACAGCAGACGCGACAAACCGCCTACGAGCTCTTTACGCCCAATAATTCCGGACAACGCTTGCGCCCTACGTATTACCGCGGCTGCTGGCACGTAGTTAGCC
+
CCCCCGGGGGGGGGGGGGGGGGGGGGGGGGGGGFGGGGGGGGGEGGGGGGGDGDGGGGGGGGGGGGGGGGGGGGGGGGGGGDEGGGGGEC@FCFGGFGGGGGGGECCFGGGGGGGGGGGGGGGGGGGGGGCFFGGFGDFDFGGGGGFGGGGGGGGGGGGGGGGGGCEGGGFGGFDGGGGGGGGGGGGGGGGGGEDGEGFGGGGCEGGGGGGGGGGGGGEEDGGGGGGGGGGFCFGGGGGGGGGFGDFGGG5DGGGGFDFGF=9CEDBFF?FFGG<DFFFFFF>B<>F(*466CB>>752*)
@M02143:5:000000000-JT863:1:1101:11810:4312 1:N:0:45
GACTACTGGGGTATCTAATCCTGTTTGCTCCCCACGCTGTCGCGCCTCAGCGTCAGTAACGGACCAGGTCGCCGCCTTCGCCACCGGTGTTCTTCCCAATATCTACGAATTTCACCTCTACACTGGGAATTCCGCGACCCTCTTCCGTCCTCTAGCACACCCGTCTCAAGCGCAGTCCCCAGGTTGAGCCCAGGAATTTCACGCCTGACTAAATGCGCCGCCTACGCGCCCTTTACGCCCAGTAATTCCGAGCAACGCTAGCCCCCTTCGTATTACCGCGGCTGCTGGCACGAAGTTAGCC
+
CCCCCGGGGGGGGGGGGGGGGGGGGGGGGGGGGGGGGGGGGGGGGGGGGGGGGGGGGGGGGGGGGGGDGGGGGGGGGGGGGGGGGGGGGGGGFGGGGGGGGGGGGGGGGGGGGGGGGGGGGFGGFGGGGGGGGGGGGGGGGGGGGGGGGGGGGGGGGGGGGGGGGGGGGGGGGGGGGGGGGGGGGGGGGGGGGGGGGGGGGGGGGGGCFGDGGGGGGGGGGGGGGGGGGGGGGGGGGGGGGGGGGGFGGGEDGCFGFG>E>GGGGDB?FFFF4DBFGFEFB>;>::F8D?FFG;5A7>9*0
@M02143:5:000000000-JT863:1:1101:23685:4323 1:N:0:45
GACTACAAGGGTATCTAATCCTGTTCGCTCCCCACACTTTCGCTCCTCAGCGTCAGGTCATGCCCAGAGAACCGCCTTCGCCACCGGTGTTCCTCCTGATATCTGCGCATTTCACCGCTACACCAGGAATTCCGTTCTCCCCTGCATACCTCTAGTCTGCCCGTATCGAAAGCAAGCCAGGTGTTAAGCACCTGGTTTTCACTTCCGACGTGACAAACCGCCTACGAGCCCTTTACGCCCAATAATTCCGGACAACGCTCGGACCCTACGTATTACCGCGGCTGCTGGCACGTAGTTGGCC
+
CCCCCGGGGGGGGGGGG<FFGGGGGGGGGGGGGGGGGGGGGGGGGGGGGGGGGGGEGGGFGGGGGGGGGGGGGGGGGGGGGGGGGGGGGGGGGGGGGGGGGGGGGGGGGGGGGGGGGGGGGGGGGGGGGGGGGG8FGGGGGGGFGGCGGGGGGGGGGGGGGGGGGGGGGGGGGGGGGGGGG7FGGGGGGGGGGGGBEGGGGGGGGGGGGGGGGFFGGGGGGGGGGGGGGGGGGGGGGGGGGGGGGGFGGGGGGGGGFGEGFDGGGGFFFFFFGGFGGFFFF19BFFFBGFFBGBFEGA::0
@M02143:5:000000000-JT863:1:1101:7999:4396 1:N:0:45
GACTACACGGGTATCTAATCCTGTTCGCTCCCCACGCTTTCGCGCCTCAGCGTCAGTTACAGACCAAAGAGCCGCCTTCGCCACTGGTGTTCCTCCACATCTCTACGCCTTTCACCGCTACACGTGGAATTCCGCTCTTCTCTTCTGCACTCAAGCCTTCCAGTTTCCAATGACCCTCCCCGGTTGAGCCGGGGGCTTTCACATCAGACTTAAAAGGCCGCCTGCGCGCGCTTTACGCCCAATAATTCCGGACAACGCTTGCCACCTACGTATTACCGCGGCTGCTGGCAAGAAGTTAGCC
+
CCCCCGGGGGGGGGGGGGGGGGGGGGGGGGGGGGGGGGGGGGGGGGGGGGGGGGGGGGGGGGGGGGGGGGGGGGGGGGGGGGGGGGGGGGGGGGGGGGGGGGGGGGGGGGGGGGGGGGGGGGGGGGGGGGGGGGGGGGGGGGGGGGGGGGGGGGGGGGGGGGGGGGGGGGGGGGGGGGGGGGGGGGGGGGGGGGGGGGGGGGGGGGGFGFGGGGFGGGGGGGGGGGGGGGGGGGFGGGGGGGGGFGFGGGGGEGGGFGEGFGGGGGFFFF:<FFACG0>DB919???:D1*(9,0<DBAF9
@M02143:5:000000000-JT863:1:1101:11063:4398 1:N:0:45
GACTACAGGGGTATCTAATCCCGTTCGCTCCCCACGCCTTCGCGCCTCAGCGTCAGGGTCGGCCCAGCCGGCCGCCTTCGCCACGGGCGTTCCTTCCGATCTCAACGCATTTCACCGCTCCACCGGAAGTTCCAGGCCCCCCTACCCCCCTCCAGCCCGGCCGTATCGCCGCCGCTTCCCCGGTTGAGCCGGGGGCTTTCAGCGACCGACCTACCGGCCCCCCTACACGCCCTTTAAGCCCAGTGATTCCGAATAACGTTCCCCCGGTTCGTCTTACCGCGGCTGCTGCCACGAAATTAA
+
CCCCCGGCGGGGGGGGGGGGG?GGGGGGGGGGGGGGGFGGGGGE>FGGGGGGGGGGC8CFCFGGGGGGE>+@>FGGGGGGGGGE:FG7FGGGFG,EFGGGGGGCGG:FGGGCGGGGGDGGGGGGGCCF@FGGGGGC**@FGGGGGCFF:FGG7FC,=FF:*=FGG+C*=*/:?*:11CFFG*?EG8CGGC:*?GGEGGGGG79*8C/****2<CE8*?G=*:958:E<*7**:C<CC+CG5C53+*9*C+39**:09*8C)*22:)(-.()-*/-2?())4(((((/)*.0,)-.*965*
@M02143:5:000000000-JT863:1:1101:25846:4413 1:N:0:45
GACTACAAGGGTATCTAATCCTGTTCGCTCCCCACACTTTCGCTCCTCAGCGTCAGGTCATTCCCAGAGAACCGCCTTCTCCACTGGTGTTCCTCCCGATATCTACGCATTTCACCACTACACCGGGAATTCCACTACCCTCTCCTGCCTTCGAGTCGATCAGTATCGCGTGACCCTCCCCAGTTGAGCCGGGGGCTTTCACACGCGACTTGAACGACCGCCTGCGCGCTCTTTACGCCCAGTAAATCCGGACAACGCTTGCCACCTACGTATTACCGCGGCTGCTGGCACGTAGTTAGCC
+
CCCCCGG9FGGGGGGGGGGGGDFEFF,+CFGGGGGGG8FEFGGGEECEE<8BFGC7<,CFAE<FFFGCE8CCC:@FE@F,CCCFE@6<CEEAFGG@GGGDCEGGCGCCFGGGGGFGGGFFGGCF+8=FGFGGGGDGGGGGGGGGGG<FGGGG<FDGGCGGGGFGGGG=FCGCFGGGGGGGGGGGG9CFFFEEGGDGGGGGGGGGEE>EECGGGGGGGGG=EGGCD>EGGDGGGGGGGEGGGGG@FGF7CECDGCGGFGEEFGF7@FF0?1<<F4<GGFD:;(((-49(9:?(70);D<9F0
@M02143:5:000000000-JT863:1:1101:5792:4420 1:N:0:45
GACTACAAGGGTATCTAATCCTGTTCGCTCCCCACGCTTTCGCGTCTCAGCGTCAGGAATGGCCCAGCGAGCCGCCTTCGCTACTGGTGTTCCTCCCGATATCTGCGCATTTCACCGCTACACCGGGAATTCCACTCGCCTCTACCATCCTCTAGCCCGGCAGTATCCATCGCACGCCCGAGGTTGAGCCTCAGGATTTCACGACAGACTTACCGAACCGCCTACACGCTCTTTACGCCCAATAATTCCGGACAACGCTCGCCCCCTACGTATTACCGCGGCTGCTGGCACGTAGTTAGCC
+
CCCCCGGGGGGGGGGGGFFGGGAFGGGGGFEGGGGEFGCFFGGGEGGGFFGGGFGGFGCCFCDFGGGGGEEGGGGGGGGFDEGGGCFGFFGGGFGGGGGGGGGGGGGGGGGGGGGGGGGGGGGGGGGGGGGGGGGGGGGGGFFFGEG9FGGGGG9FCGEEFGGEFGGGFGGEGGGGGGGGGFGGGGFGGGGFGFCCCFGGDFGGGGEGGGGGDGGGG5CGEG35*<FDEDDGGGGG3EEGEFFGGC6CEFC<EGGG@D)17EGGGGF?F:>?:FBF7:DF(9(12060779(9:58C29*0
@M02143:5:000000000-JT863:1:1101:23694:4436 1:N:0:45
GACTACAGGGGTATCTAATCCCGTTTGCTCCCCTGGCTTTCGCGCCTCAGCGTCAATACCGGTCCAGGATGCCGCCTTCGCCACCGATGTTCCTCCAGATATCTGCGCATTTCACCGCTACACCAGGAATTCCGTTCTCCCCTGCATGCCTCCAGTCTGCCCGTATCGAAAGCCAGCACCGAGTTAAGCCCGGTGTTTTCACTCCCGACGCGACAAACCGCCTACGAGCTCTTTACGCCCAATAATTCCGGATAACGCTTGCGCCCTACGTATTACCGCGGCTGCTGGCACGTAGTTAGCC
+
CCCCCGGGGGGGGGGGGGGGGGGGGGGGGGGGGGGGGGGGGGGGGGGGGGGGGGGGGGGGGGGGGGGGGGGGGGGGGGGGGGGGGGDGGGGGGGGGGGGGGGGGGGGGGGGFGGGGGGGGGGGGGGGGGGGGGGGGGGGGGGGGGGGGGGGGGGGGGGGGGGGGGGGGGGGGGGGGGGGGGGGFGGGGGGGGGFFEGGGGGGGGGGGGGGGGGGGGGGGDGGGGGGEGGGFGGGGGGGGGGGGGGGFGGGGDGGGGFGFCFDGEGGFFFFFFGGFFG:B5739>FFF(3:44915;C9AF/
@M02143:5:000000000-JT863:1:1101:25236:4451 1:N:0:45
GACTACCGGGGTATCTAATCCTGTTTGCTCCCCACGCTTTCGTGCATGAGCGTCAGTACAGGTCCAGGGGATTGCCTTCGCCATCGGTGTTCCTCCGCATATCTACGCATTTCACTGCTACACGCGGAATTCCATCCCCCTCTACTGTACTCCAGCCGTCCAGTCACAAATGCCATTCCCAGGTTGAGCCCGGGGATTTCACATCTGTCTTGCCCAACCGCCTGCGCACGCTTTACGCCCAGTAATTCCGATTAACGCTCGCACCCTACGTATTACCGCGGCTGCTGGCACGTAGTTGGCC
+
CCCCCGGGGGGGGGGGGGGGGGGGGGGGGGGGGG7FGGGGGGGGGFG9FGGGGGGGGGGGFGEFGGGD:FE:CFGGGGGGGGGGGGGGGGGGGGGG+8CFGGGGFGGGGGG?FGGAFGGGGGG@7FGGGGGGGGF?F3FF7FGGG,E@FFGG<FFGGEG+@>FG?,FFG,@FGGGDGGGFGFGGGGGGGGGCGGG5CGGGGGG9C;FFF7,;;88CCEGEGGG=FGGGG)<EGGGGGGGGE7D?FFFGGGCCCEGGFGFGFGDGGGFBFFFFGG97C0BD>F>FFFF7D?FFG?F8F23?)
@M02143:5:000000000-JT863:1:1101:16079:4475 1:N:0:45
GACTACCAGGGTATCTAATCCTGTTCGCTCCCCATGCTTTCGCTCCTCAGCGTCAGTTACAGCCCAGAGACCTGCCTTCGCCATCGGTGTTCCTCCTGATATCTGCGCATTTCACCGCTACACCAGGAATTCCAGTCTCCCCTACTGCACTCTAGTCTGCCCGTACCCACTGCAGACCCGGGGTTGAGCCCCGGGCTTTCACAGCAGACGCGACAAACCGCCTACGAGCTCTTTACGCCCAATAATTCCGGACAACGCTTGCGCCCTACGTATTACCGCGGCTGCTGGCACAGAGTTAGCC
+
CCCCCGGGGGGGGDGGGGGGGGGGGGGGGGGGGGGGGGGGGGGGGGGGGGGGGGGGGGGGGGGGGGGGGGGGGGGGGGGGGGGGGGGGGGGGGGGGGGGGGGGGGGGGGDFGGGGGGGDGGGGGGGGGGGGGGGGGGGGGGGGGGGGGGGGGGGGGFCFGGGGGGGGGGGDGGGGGGFEGGGGGGGGGGGGGGGGGGFGGGGGGGGGGGGGGGGGGGGGGGGGGGGGGGDFFGFGGGGGGG*CGFGFGGGEGGGGCFGEGFFGGGGFFFFFBGGFGF?E>999>::F?C?F4*.)0:<AB)
@M02143:5:000000000-JT863:1:1101:14420:4520 1:N:0:45
GACTACCAGGGTATCTAATCCTGTTCGCTCCCCACACTTTCGCTCCTCAGCGTCAGGTCATGCCCAGAGAACCGCCTTCGCCACCGGTGTTCCTCCTGATATCTGCGCATTTCACCGCTACACCAGGAATTCCGTTCTCCCCTGCATACCTCTAGTCTGCCCGTATCGGAAGCAAGCACCGAGTTAAGCCCGGTGTTTTCACTCCCGACGCGACAAACCGCCTACGAGCCCTTTACGCCCAATAATTCCGGACAACGCTCGACCCCTTCGTATTACCGCGGCTGCTGGCACGTAGTTGGCC
+
CCCCCGGGGGGGGGGGGGGGGGGGGGGGGGGGGGGGGGGGGGGGGGGGGGGGGGGGGGGGGGGGGGGGGGFGGGGGGGGGGGGGGGGGGGGGGGGGGGGGGGGGGGGGFGGGGGGGGGGGGGGGGGGGFGGGFG<FGGGGGGGFGFGGGGDGGGGGGGGGGGGGGGGGGGEFFGGGGFG?@CGGG;EFGGGDG>F>FFGGGG@,<CCGGE>EG=CE*2CCEGGGGG>DGGGGGGCCDGGGGGGGGFFGGFCDGGGF@C):>59EGG?:F:>:*95*:,)79(,4?FFFGBF1>(7*05:F?
@M02143:5:000000000-JT863:1:1101:14139:4524 1:N:0:45
GACTACAGGGGTATCTAATCCTGTTCGCTCCCCATGCTTTCGCTCCTCAGCGTCAGTTACTGCCCAGAGACCCGCCTTCGCCACCGGTGTTCCTCCTGATATCTGCGCATTTCACCGCTACACCAGGAATTCCAGTCTCCCCTACCGCACTCTAGTCTGCCCGTACCCACTGCAGGCCGGAGGTTGAGCCTCCGGTTTTCACAGCAGACGCGACAAACCGCCTACGAGCTCTTTACGCCCAATAATTCCGGACAACGCTTGCACCCTACGTATTACCGCGGCTGCTGGCACGTAGTTAGCC
+
CCCCCGGGGGGGGGGGGGGGGGGGGGGGGGGGGGGGGGGGGGGGGGGGGGGGGGGGGGGGGGGGGGGGGGGGGGGGGGGGGGGGGGGGGGGGGGGGGGGGGGGGGGGGGGGGGGGGGGGGGGGGGGGGGGGGGGGGGGGGGGGGGGGGGGGGGGGGGGGGGGGFGGGGGGFGGGGGGGGGDGGGGGGGGGEGGGGEGGGGGGGGGGGGGGGGEGGGGGFGGGGGGGGGGCFGFGGGGGGGGCGGFGFCGGCD5CGGFGFGFGGGGGFF4<>DCFBFF?5DBFF0?FF::8@BGF>?FB<F4
@M02143:5:000000000-JT863:1:1101:21244:4525 1:N:0:45
GACTACCAGGGTATCTAATCCTGTTTGCTCCCCACGCTTTCGTGCATGAGCGTCAGTGTTATCCCAGGGGGCTGCCTTCGCCATCGGTATTCCTCCACATCTCTACGCATTTCACTGCTACACGTGGAATTCTACCCCCCTCTGACACACTCTAGCCGTGCAGTCACAAATGCAGTTCCCAGGTTGAGCCCGGGGATTTCACATCTGTCTTACACAACCGCCTGCGCACGCTTTACGCCCAGTAATTCCGATTAACGCTTGCACCCTACGTATTACCGCGGCTGCTGGCACGTAGTTAGCC
+
CCCCCGGGGGGGGGGGGGGGGGGGGGGGGGGGGGGGGGGGGGGGGGGGGGGGGGGGGGGGGGGGGGGGGGGGGGGGGGGGGGGGGGGGGGGGGGGGGGGGGGGGEFGGGGGGGGGGGGGGGGGGGGGDGGGGGGGGGGGGGGGGGGGGGGGGGGGGGGGGGGGGGGGGGGGGGGGGGGGGGGGGGGGGGGGGGGGGGGGGGGGGGGGFGGGGGGGGGGGGGGGGGGGGGGGGGGGGGGGGGGFFGGFGGGGGGGGGDGFGFGG9F<3:)(05DGFFGB3;96>9:7609:F?C:F874460
@M02143:5:000000000-JT863:1:1101:21997:4555 1:N:0:45
GACTACCAGGGTATCTAATCCTGTTCGCTCCCCACGCTTTCGCTCCTCAGCGTCAGTTGTTGCCCAGAGACCCGCCTTCGCCACCGGTGTTCCTCCTGATATCTGCGCATTTCACCGCTACACCAGGAATTCCAGTCTCCCCTGCAACACTCAAGTCCGCCCGTATCGACTGCAGGCCCGGAGTTGAGCTCCGGGTTTTCACAGCCGACGCGACGAACCGCCTACGAGCTCTTTACGCCCAATAATTCCGGACAACGCTTGCACCCTACGTATTACCGCGGCTGCTGGAACGTAGTTAGC
+
CCCCCGGGGGGGGGGGGGGGGGGGGGGGGGGGGGGGGDGGGGGGGGGGGGGGGGGGGGGGGGGGGGGGGGGGGGGGGFGGGGGGGGGGGGGGGFGGGGGGGGGGGGGGGGGGGGGGGGGGGGGGGGGGGGGGGGGGGGGGGGGGGGGGGGGGGGGFGGGGGGGGGGGCGGCFGGGGGGGGGFGG7FFFGGGGGGGEGCGGGGGGGFGGGEGGGGE8CEGGEE9EGGGGGDGFGFGFGGGGGGGGFGFGGGGD57E<)9<=>:CCGG<?F(52*9>>C?:>611;BDF0*(0(9:>8*))1
@M02143:5:000000000-JT863:1:1101:16909:4582 1:N:0:45
GACTACAAGGGTATTAATCCTGTTCGCTCCCCACGCTTTCGCGTCTCAGCGTCAGTACCGTACTAGAGAACCGCCTTAGCCACGGGTGTTCTTCCTGATCTCTACGCATTTCACTGCTACACGCGGAATTCCACCCCCCTCTGCCACACTCCAGCCCGCCAGTTTCCCATGCCATTCCCAGGTTGAGCCCGGGGCTTTCACACCCGACTTGAAGGACCGCCTGCGCGCCCTTTACGCCCAGTAATTCCGAGCAACGCTAGCCCCCTTCGTATTACCGCGGCTGCTGGCACGAAGATAGCCG
+
CCCCCGGGGGGGGGGGGGGGGGGGFEGGCGGGGGEGEGGGGGGGGFGGGGGGGGGGGGGGGGGGGGGGGGGGGGGGDFFGGGGGDEFGEGGGFGGGGGEFGGGGGGGGDGGGFGGGGGGGGGEEGGGGFFGGGFFFGGGGGGGGGFGGGFGGGGFGGGGGGGGGGGGGGAFGGGGGGGGGGGEGGGGGGGGCGGGEGGGGGGGGGGGGGGGGGGGGGGGGGGGGCCC:EGGGGGGGGGGGG?FG?FFGGGGGGGGDF<DEFGGGG5:?F(04CFBF928B26>088F09252D1)3;.)))
@M02143:5:000000000-JT863:1:1101:21309:4599 1:N:0:45
GACTACACGGGTATCTAATCCTGTTCGCTCCCCACGCTTTCGCTCCTCAGCGTCAGTATCGGCCCAGAGACCCGCCTTCGCCACCGGTGTTCCTCCTGATATCTGCGCATTTCACCGCTACACCAGGAATTCCAGTCTCCCCTACCGAACTCTAGCCTGCCCGTATCGACTGCAGACCCGAGGTTGAGCCTCGGGATTTCACAGCCGACGTGACAGACCGCCTACGAGCTCTTTACGCCCAATAATTCCGGACAACGCTTGCACCCTACGTATTAACGCGGCTGCTTGCAAGTAGTTGGCC
+
CCCCCGGGGGGGGGGGGGGGGGGFGGEGGGGGGGGGGGGGGGGGGGGGGGGGCFEGGD<FGGG:FFGGGCGGGGGGGGGDFFGEFCCFFGGGGGGGGGGGGGGGGGDCGGGGGGGGGGGGGGGGGGGCFGGGGGGGG,BFCFGGGGEFCEFG9FCGGF7CGFEFEGF@DCC:FF<@8BEGGGGFGD<:CGCF>F7*=FF9EGGGGGGDGGE>EGGGGGGGGGDEGGGGG3CFGGGGGEGGGFFC97BDGGDDC5FG><BE):*+;C?FF:F2*960;6))2(,((.*492*-:64+:<?40
@M02143:5:000000000-JT863:1:1101:21324:4616 1:N:0:45
GACTACTAGGGTATCTAATCCTGTTTGCTCCCCACGCTTTCGCGCCTCAGCGTCAGAACCGGACCAGTTAGCCGCCTTCGCCACTGGTGTTCTTGCGAATATCTACGAATTTCACCTCTACACTGGGAATTCCACGACCCTCTTCCATCCTCAAGCCCCGCCGTATCAAGCGCAGTCCCCAGGTTGAGCCCAGGAATTTCACGCCTGACTAACAGGGCCGCCTACGCGCCCTTTACGCCCAGTGATTCCGAGCAACGCTAGCCCCCTTCGTATTACCGCGGCTGCTGGCACGTCGTTAGCC
+
CCCCCGGGGGGGGGGGGGGGGFEFFGACFDGGG8FFGBCFCFGEGCGGGGGGCEECGGGGGDC@FGE9F@CCE7FECGGFGE,?=FFFC=7<?FFGCCC7CFFGGG?=B<BEGFGFFFGGGGGGGGGGGGGGGGGGGGGGGGGGGGGGGGGGGGFGGGDGGGGGGGGGCDFGGGGGDGGGGGG<FGGGGGGGGGGFGGGGGGGGGGGGGGGGGGFGGDGGEEGEFGEGGGGGGGCFGGGGEGGFFGFGGGGGGGGGFGFGDGGGGGFFF?FFDGFG=6:BFFF>??F758@<C()*9:?F4
@M02143:5:000000000-JT863:1:1101:11333:4628 1:N:0:45
GACTACCAGGGTATCTAATCCTGTTTGCTCCCCACGCTGTCGCGCCTCAGTGTCAGCTTTCAAGGGGGTTGCCCCCCACTGCCCAGCAGGCCGCCTTCGCCACCGGTGTTCTTCCGGATCTCTACGCATTCCACCGCTACACCCGGAATTCCGCCTGCCTCTACAGTGCTCGAGCCGCGGCAGTATCCATGGCCGACGCAGGGTTGAGCCCCGCGCTTTCACCACGGACTGACCGGGCCACCTACGCGCCCTTTACGCCCAGTGATTCCGGACAACGCTAGACCCCTTCGTATTACCGCGG
+
CCCCCGGGGGGGGGGGGGGGGGGGGGGGGGGGGGGGGGGGGGGGEEEGGGGGGGGGGGGGGGGGGGGGGGGGGGFGFGGGGGGGGGGGGGGGGGGGGGFGGGGGGGGGGGGGCEFGGGDGGGGGGGDGGGGGGGGDGGGGGGGGG@FGGGFGGGGGGGGGGDFFGGGGFGGGECEFEGGGGGGGFEGGGGGGGFGGGGGGGGGGGGGGG*;CGGGG=>FFGGGGGGGGGGGGGGGGDDGEGGGGGGFGGG=<6CGGBD@GDFGGGFFFFBF65>:>79)0-)-5:?F,04).2(9<2,-7)
@M02143:5:000000000-JT863:1:1101:11944:4635 1:N:0:45
GACTACTAGGGTATCTAATCCCGTTCGCTCCCCACGCTTTCGCGTCTCAGCGTCAGTACAGGCCCAGAGTGCCGCCTTCGCCACGGGTGTTCTTCCAGATCTCTACGCATTCCACCGCTACACCAGGAATTCCACACTCCCCTGCCTGCCTCCAGACCATCAGTCCCTTCGGCACTTCCACGGTTGAGCCGTGGGATTTCACCAAAGGCTTGAGGGTCCGCCTACACGCGCTTTACGCCCAATGAATTCGGACAACGCTCACCCCCTCTATATTACCGCGGCTGCTGGCACAAAGTTAGCC
+
CCCCCGGGGGGGGGGGGGGFGGGGGGGGDGGGGGGGGGGGGGGGGGGGGGGGGGGGGGGGGGGGGGGGGGGGGGGGDGFGGGGGGEGGGGGGGGGGGGGGGGGGGGGGGGGGGGGGGGGGGGGGGFGGGGGGGGGGGGGGGGGGGGGGGGGGGGGGGCFFGGGGGGGGGFGGGGGFGGGDFGDGGGGGGGGGGGGGGGGGGGGG>FGDGFGGGGFGCGGGGGGGGGGGGGGGGGGGGGGGGGCFGGFGGGGGCGGG@GEG)ADGG:9:))/-0C97:8@F;;6924?07?41*(0<:46@?
@M02143:5:000000000-JT863:1:1101:26598:4647 1:N:0:45
GACTACAGGGGTATCTAATCCTGTTTGCTCCCCACGCTTTCGCGCCTCAGCGTCAGTAACGGGCCAGTGTGTCGCCTTCGCCACTGGTGTTCTTCCGAATATCTACGAATTTCACCTCTACACTCGGAGTTCCACACACCTCTCCCGTACTCAAGATAGCCAGTATCAAAGGCAATTCCAAGGTTGAGCCCTGGGCTTTCACCTCTGACTAAACTATCCGCCTACGCGCCCTTTACGCCCAGTAATTCCGATCAACGCTAGCCCCCTTCGTATTACCGCGGCTGCTGGCACGAAGTTAGCC
+
CCCCCGGGGGGGGGGGGGGGGGGGGGGGGGGGGGGGGGGGGGGGGGGGGGGGGGGGGGGGGGDGGGGGGGGGGGGGGGGGGGGGGGGGGFEGGGGGGGGGGGGGCGGGFGFGGGGFDGGFGGGFGGGGGGGGGGGGGGGGGGGGGGFGGEGGGGGGGGDGFFGGGGFGGGCGGGGGGG9;FGGGGGGGGGGF7FGGGGFEGGGGGGGGGGGD6DGGF@FGCEGGGEEGGGGGGGGF<8CGCFGEGGFGGGE***<CDGBEEFGFGC>?F0>BFF)>F(.<>>;30:@23(04725FGA<?0
@M02143:5:000000000-JT863:1:1101:12446:4671 1:N:0:45
GACTACCAGGGTATCTAATCCCGTTCGCTCCCCTAGCTTTCGCGCCTCAGCGTCAAGAACAGGCCAGGAAGTCGCCTTCGCCACTGGTGTTCCTCCCGATATCTACGCATTTCACCACTACACCGGGAATTCCACTTCCCTCTCCTGCCTTCGAGTCGAACAGTATCGCGTGACCCTCCCCAGTTGAGCCGGGGGCTTTCACACGCGACTTGCACGACCGCCTGCGCGCTCTTTACGCCCAGTAAATCCGGACAACGCTTGCACCCTACGTATTACCGCGGCTGCTGGCACGTAGTTGGCC
+
CCCCCGGGGGGGGGGGGGGGGGGGGGGGGGGGGGGGGGGGGGGGGGGGGGGGGGGGGGGGGGGGGGGGGGGGGGGGGGGGGGGGGGGGGGGGGGGGGGGGGGGGGGGGGGGGGGGGGGGGGGGGGGGGGGGGGGGGGGGGGGGGGGGGGGGGGGGGGGGGGGGGGGGGGGGGGGGGGGGGGGGGGGGGGGGGGGGGGGGGGGGGGGGGGGGGGGGGGGGGGGGGGGGGG<CGGGGGGGGGGGGGGGFGGGGGGGGGFGFGFGGGGGFFF(05FGFFGFFEFF>>B7),73??G:);:4,67
@M02143:5:000000000-JT863:1:1101:25577:4676 1:N:0:45
GACTACCAGGGTATCTAATCCCATTCGCTCCCCTAGCTTTCGTCCCTGAGTGTCAGTTATGGTCCAGCAGAGCGCCTTCGCCACCGATGTTCTTCCTGATATCTGCGCATTTCACCGCTACACTCGCAGTTCCACTTACCTCTTCCGGTCTCAAGCCATGCAGTATCGAAGGCAATTCTGTGGTTGAGCCACAGGCTTTCACCCCCGACTTACAAAGCCGCCTACGCGCCCTTTACGCCCAGTGATTCCGGACAACGCTCGCACCCTCCGTATTACCGCGGCTGCTGGCACGGAGTTAGCC
+
CCCCCGGGGGGGGGGGGGGGGGGGGGGGGGGGGGGGGGGGGGGGGGGGGGGGGGGGGGGGGGGGGGGGGGGGGGGGGGGGGGGGGGGGGGGGGGGGGGGGGGGGGGGGGGGGGGGGGGGGGGGGGGGGGGGGGGFGGGGGGGGGGGGGGGGGGGGGGGGFGGGGGGGGGGGGGGGGGGGGGGGGGGGGGGGGGGGGGGGGGGGGGGGGGGGGGGGGGGGGGGGGGGGGGGGGGGGGGGGGGGGDFGFGCFGGGGGGFGFGFGDGGGBFFFFBGGFGGFFFFFFFFFFFGBFBG6>8C<AF6
@M02143:5:000000000-JT863:1:1101:6671:4678 1:N:0:45
GACTACCAGGGTATCTAATCCTGTTTGCTCCCCACGCTTTCGCGTCTCAGCGTCAGTAACGTCCCAGCGAGCTGCCTTCGCAATTGGTGTTCCTCCCGATATCTGCGCATTTCACCGCTACACCGGGAATTCCACTCGCCTCTTCCGTACTCTAGCCCAGCAGTATCCACCGGCATCCCAGGGTTGAGCCCTGGACTTTCACAGCAGACTTACTGAACCGCCTACACGCGCTTTACGCCCAATGATTCCGGACAACGCTAGCCCCCTTCGTATTACCGCGGCTGCTGGCACGAAGTTAGCC
+
CCCCCGGGGGGGGGGGGGGGGGGGGGGGGGGGGGGGGGGGGGGGGGGGGGGGGGGGGGGGGGGGGGGGGGGGGGGGGGGGGGGGGGGGGGGGGGGGFGGGGGGGGGGGGGGGGGGGGGGGGGGGGGGGGGGGGGGGGGGGGGGGGGGGGGGGGGGGGFCGGGGFGGGAFGGFGGGGFGGGGGGGGGGGGGGGGGGGGGGGGGGGGGGGGGGGGGGFGGGGGGGGGGGGGGGGGGGGGGGGGEGGGGFGFGGGGGGGDDFGEGFGED9:?:>BD<<>71;;>F09<7?0>?=<D>>FG<:F?
@M02143:5:000000000-JT863:1:1101:26681:4719 1:N:0:45
GCCTCCCATGGTATCTAATCCTGTTCGCTCCCCACGCTTTCGTGCCTCAGCGTCAGTTACAGCCTAGTAAGCTGCCTTCGCAATCGGTGTTCTTGATGGTATCTATGCATTTCACCGCTACACCACCAGTTCCGCCCGCCTCGACCGAACTCAAGCCCGCCAGTATCAACGGCAGTTCCACGGTTGAGCCGTGGGATTTCACCGCTGACTTAACGGGCCGCCTACGCACCCTTTAAACCCAATAAATCCGGACAACGCTTGCACCCTCCGTATTACCGCGGCTGCTGGCACGAACTTAGCC
+
C<CCCGGGGGGGGGGGGGGGGGGGGGGGGGGGGGGGGGGGGGGGGGGGGGGGGGGGGGGGGGGGGGGGGGGGGGGGGGGGGGGGGGGGGGGGGGGGGGGGGGGGGGGGGGGGGGGGGGGGGGGGGGGGGGGGGGGGGGGGGGGGGGGGGGGGGGGGGGGGGGGGGGGGFGGGGGGGGGGGGGGGGGGFGGGGFEEFFGGGGGGGGGGGGGGGGGGGGGGGGGGGGGCDGGGGGGGGGGGGGGGGGGFGGGGDGGGGEGFGFGGGGDFBD9>:DDBGGFD>91212:F0>06:D6:*>3280
@M02143:5:000000000-JT863:1:1101:4961:4775 1:N:0:45
GACTACAAGGGTATCTAATCCTGTTCGCTCCCCATGCTTTCGCTCCTCAGCGTCAGTTGCGGCCCAGTGACCTGCCTTCGCCATCGGTGTTCCTCCTGATATCTGCGCATTCCACCGCTACACCAGGAATTCCAGTCACCCCTACCGCACTCTAGTCTGCCCGTACCCACTGCAAGCCCAAGGTTGAGCCTTAGGTTTTCACAGCAGACGCGACAAACCGCCTACGAGCTCTTTACGCCCAATAATTCCGGATAACGCTTGCGCCCTACGTATTAACGCGGCTACAGGCACGTCATTAGCC
+
CCCCCGG@GGGGGGGGGGGGGCFFGF,@CE:@FGFGGA<C@@@@F@FGE@F@FGG7FGCG:+@FGGGG@FGGF@EGGGGDE@CGC:CF=C=CEFEFFFGCDA<FFG@=FF:FDB<BFE7CFGF8D<F7?EEGGGGFG9F<FC7F<3:FEGGGDF=@=FGGGGG@FF<D<FFFGG,,@>>FG<7@D<>>FC@,DFGGGGGGGGF?>8>8:*=E:EGEGFCEGGGEFCE7:96CFCFGGGGGGGFCFGFG+<EGGGGGDGEC>F)?:32:>074CF9*:8B@>0((.))(/(02*(.*26)9/
@M02143:5:000000000-JT863:1:1101:8326:4792 1:N:0:45
GACTACTCGGGTATCTAATCCGGTTCGCTACCCACGCTTTCGTGCCTCAGCGTCAGAAACAGCCCAGTACCCTGCCTACGCCATCGGTGTTCCTTCTAGTATCTACGGATATTACCCCTACTCTAGAAATTCCAGGTACCTCTACTGCTCTCTAGTTCATCAGTTCGAATAATGGGTATGTGGTTGAGCCACACGCTTTCACTATTCGCTTGACGAACCGCCTACGCAACGCTTTACGCCCAGTCAATCCGGATAACGCTTGGGTCCCACGTATTACCGCGGCTGCTGGCACGAAGTTAGC
+
CCCCCGGGGGGGGGGGGGGGGGGGGGGGGGGGGGGGGGGGGGGGGGGGGGGGGGGGGGGGGGGGGGGGGGGGGGGGGGGGGGGGGGGGGGGGGGGGGGGGGGGGGGGGGGGGGGFGGGGGGGGGGGGGGGGGGGGGGGGFGGGGGGGGGGGGGGGGFGGGGGGGGGGGGGGGGGGGGGGGGGGGGGGGGGGDGGDGGGGGGGGGGGCFEGGGGGGGGGGGEGGGGGGGGGGGGGGGGGGGGGGFFGA;CFEGECEGFDF5BCGF8<84?:BB<:?F:6;51(24(2?0<:>?9<821651*
@M02143:5:000000000-JT863:1:1101:23565:4793 1:N:0:45
GACTACACGGGTATCTAATCCTGTTCGCTCCCCATGCTTTCGCTCCTCAGCGTCAGTTAATGCCCAGAGACCTGCCTTCGCCATCGGTGTTCCTCCTGATATCTGCGCATTTCACCGCTACACCGGGAATTCCACTCGCCTCTACCGTCCTCTAGCCCGGCAGTATCCACCGCACGCCCGAGGTTGAGCCTCAGGTTTTCACGGCAGACTTACCGAACCGCCTACACGCTCTTTACGCCCAATAATTCCGGACAACGCTCGCCCCCTACGTATTACCGCGGCTGCTGGCACGTAGTTAGCC
+
CCCCCGGGGGGGGGGFCFGGGGGGGFGGGGGGGGGGGGGGGGGGGGGGGGGGGGGGGGGGGFGGGFFDAGGGGGGGGGFGGGGGGGGGGGGGGGGGGGGGGGGGGGGGGGEGGGGGGGGGGGGGGGGGGGGGGGGCGGGGGGGGGFGGGGGGGGGCFGGGGGGGGGGGGGGGGGGGGGGGFEGGGGGGGGGGFFGFFGGGGGGGD5>=GGGGGGGGGGGGGGGGGGGDE3CFFGGGGGGEGFGGGGFGGGGGGGGGEG@EBGGCGGFBF0>?FF2CF1@D9>0(84:(*4?0*4>GGB<F)
@M02143:5:000000000-JT863:1:1101:12104:4796 1:N:0:45
GACTACAAGGGTATCTAATCCTGTTCGCTCCCCACACTTTCGCTCCTCAGCGTCAGGATATTCCCAGAGAACCGCCTTCGCCACCGGTGTTCCTCCTGATATCTGCGCTTTTCACCGCTACACCAGGAATTCCGTTCTCCCCTGCATACCTCTAGTCTGCCCGTATCGAAAGCAAGCACCGAGTTAAGCCCGGTGTTTTCACTCCCGACGCGACAAACCGCCTACGAGCCCTTTACGCCCAATAATTCCGGATAACGCTTGCGCCCTACGTATTACCGCGGCTGCTGGCACGTAGTTAGCC
+
CCCCCGGGGGGGGGGGGGGFGGGGGGGGGGGGGGGGGGGGGGGGGGGGGGGGGGGGGGGGGGGGGGGGGGGGGGGGGGGGGGGGGGGGGGGGGGGGGGGGGGGGGGGGGGGGGGGGGGGGGGGGGGGGGGGGGGGFFGGGGGGFGGGGGGGGGGGGGGFFGGGGGGGGGGEGGGGGGGGGGCFGGGGGGGGGGDGGGGGGGGGGGGGGGGGGGGGGGGGGGGGGGGDGGDGGGGGDGGGGGGFCFGFGGGGGCEGFFGFDFGDGGGFFF(8?F6:G78B>;>>6BB:2*3*(*.7/:4A?6
@M02143:5:000000000-JT863:1:1101:10218:4809 1:N:0:45
GACTACCCGGGTATCTAATCCTGTTCGCTCCCCTAGCTTTCGCGTCTCAGCGTCAGGAACGGCCCAGCGAGCCGCCTTCGCTACTGGTGTTCCTCCCGATATCTGCGCATTTCACCGCTACACCGGGAATTCCACTCGCCTCTACCGTCCTCTAGCCCGGCAGTATCCACCGCACGCCCGCGGTTGAGCCTCAGGTTTTCACGGCAGACTTACCGAACCGCCTACACGCGCTTTACGCCCAATGAATCCGGACAACGCTCGCCCCCTACGTATTACCGCGGCTGCTGGCACGTAGTTAACC
+
CCCCCGGDGGGGGGGGGGGGGGGGGGGGGGGGGF8FGGGGGGGE7FFGGGGGGGGGGGDFGGGGGGG@FGEGGGGGGGGGG7FGGGGGGGGGGGGGGCGGGGGG<FGGGGGCGGGGGGGGGGG8:CGGGGGGGGGGG<FGGGGCGCGC<FGGCFGFFA>>FFGGFGGGC:7FGGCFCGG@*<FGG:FGGGC+2?F0AFFFGG;:EGGGGGGGF?*11?EGGGGC?CF3C)9CGGGGGGGGGGG+?FF7EGDGEGGC>D>*5CGGGGFFFFFFGGFGG1<@F926??@2C??8DB48>9)/*
@M02143:5:000000000-JT863:1:1101:23785:4837 1:N:0:45
GACTACCAGGGTATCTAATCCCGTTTGCTCCCCACGCTCTCGCGCCTCAGCGTCAGGTCAGGGCCAGGATGCCGCCTTCGCCACTGGTGTTCCACCCGATCTCTACGCATTTCACCGCTACACCGGGAATTCCACTCGCCTCTTCCGTACTCTAGCCCAGCAGTATCCACCGGCATCCCAGGGTTGAGCCCTGGACTTTCACAGCAGACTTACTGAACCGCCTACACGCGCTTTACGCCCAATGATTCCGGACAACGCTTGCCCCCTACGTATTACCGCGGCTGCTGGCACGTAGTTAGCC
+
CCCCCGGGGGGGGGGGGGGGGGGGGGGGGGGGGGGGGGGGGGGGGGGGGGGGFGGGGGGGGGGGGGGGGGGGGGGGGGGGGGGGGGGGGGGGGGGGGEEGGGGGGGGGGDEGGEFGGGGGGGGGGGGGGGGGGGGGFGGGGGGGGGGFFGGGFGGGGGGGGGFFGCF9FDFCFEGEGGGGGFGGCGFGGGGGGGGGGGGGGGGGGGGGGGGGGGGGGGGGGDGGGGFGGCGGGGGGGGGGGGGFC06:CFGGGEFFB:DGFGFGGGFFFFF?GGFGC?@DFFFFB0FB31=:5:>8DA5@)
@M02143:5:000000000-JT863:1:1101:17737:4872 1:N:0:45
GACTACTAGGGTATCTAATCCTGTTTGCTCCCCACGCTTTCGTGCCTCAGCGTCAGTTGCGTACCAGTGGGGCCCCTTCGGCTCCGGCCTTCCGAGCAATATCTACGCATTTCACCGCTACACTGCTCGTTCCCCCCACCCCTCACGCACTCGAGTTCGCCAGTATCACAGGCCATTTTCCGGTTGGGCCGAAAACTTTCACCAGTGACTTAACAAACCGCCTACGCACCCTTTATGCCCAGTAATTCCGAACAACGCTTGCCCCACATGTATTACCACGGCTGCTGGCCCGTAAATAACC
+
CCCCCGGGGGGGGGGGGGGGGGGGGGGGGGGGGGGGGGGGGGGGGGGGGGGGGGGGGGGGGGGGGGGGGGGGGGGGGGGGGGGGGGGGGGGGGGGGGGGGGGGGGGGGGGGGGGGGGGGGGGGGGGGGDGGGGGGGGGGGGGFEF<DGGGGG7BC<FF:FGDEGFFGBFGFFGGGGGFGGG7FCCGDGGGC7FGGDFGGGGGG983BCFCFCCF7BFGG:CE<=F=E3CCG8C@F7>FGGF56+9?@GG7:95/65)9;C>GGGG57())9<:DA*:)0.49>;<:F::,.(9()**)-*0
@M02143:5:000000000-JT863:1:1101:24124:4872 1:N:0:45
GACTACAGGGGTATCTAATCCTGTTCGCTCCCCACGCTTTCGTACCTCAGCGTCAGTTACAGACCAGAGAGTCGCCTTCGCCACTGGTGTTCCTCCACATCTCTACGCATTTCACCGCTACACGTGGAATTCCACTCTCCTCTTCTGCACTCAAGTCCTCCAGTTTCCAATGACCCTCCACGGTTGAGCCGTGGGCTTTCACATCAGACTTAAAGGACCGCCTGCGCGCGCTTTACGCCCAATAATTCCGGACAACGCTTGCCACCTACGTATTACCGCGGCTGCTGGCACGTAGTTAGCC
+
CCCCCGGGGGGGDGGGCFGGGGGGGGGGGGGGGGGGGGGGGGGGGGGGGGGGGGGGGGGGGGGGGGGCGGGGGFGGGGGGGGGGGGGGGGGGGGGGGGGGGGGGGGGGGGGGGGGGGGGGGGGGGGGGGGGGGGGGGGGGGGGGGGGGGGGGGGGGGGGGGGGGGGGGGGGGGGGGGGGGGGGGGGGGGGGGDGGGGGGGGGGGGGGGGGGGGGGGGGGDGGGGGGGGGGGGGGGGGDGGGGGGGGFGGGGCGGGGEDDGFGGCGGFFF?FFGGFGG0>@B>F0<BF?GF??D0.AFFBF)
@M02143:5:000000000-JT863:1:1101:6478:4885 1:N:0:45
GACTACACGGGTATCTAATCCTGTTTGCTCCCCTCGCTTTCGCGTCTCAGCGTCAGTACTGGCCCAGCGAGCCGCCTTCGCTACTGGTGTTCCTCCCGATATCTACGCATTTCACCGCTACACCGGGAATTCCACTCGCCTCTACCGTCCTCTAGCGCGGCAGTATCCACCGCAATCCCGGGGTTGAGCCCCAGGCTTTCACCTCAAACTTACCGAGCCGCCTACATGCTCTTTACGCCCAGTAATTCCGAATAACGCTAGCCCCCTCCGTATTACCGCGGCTGCTGGCACGAAGTTAGCC
+
CCCCCGGCFGGGGGGGGGGGGGGGG9FGGGGGG?,@FGGGGGG+7CFGGGGGGGG@6C,6,C,CFGG8FGGGGGGGGGGGG7FGGGGGGGGG,FGG7+BFGGGG9FG+BFGGGGGG+FGGGGG8+@FGGGGGGGGGG+CFGGG9F,C+5+@F,DGG**3>FGGGFG,3DA,=FF**,?,=**=FEEGGG+1=FGG*CFGGGG++;++3@FGGG+*;*:E=EGGGG++:C*?FGGGGGGGGG*CFGGFGGGGGGGGGFGE5;E*CCGFF545?FGFDF?FFFFBBB7F>G<FF5>:@F<<F7
@M02143:5:000000000-JT863:1:1101:19124:4895 1:N:0:45
GACTACAAGGGTATCTAATCCTGTTCGCTCCCCACGCTTTCGCTCCTCAGCGTCAGTTACAGCCCAGAGACCTGCCTTCGCCATCGGTGTTCCTCCTGATATCTGCGCATTTCACCGCTACACCAGGAATTCCAGTCTCCCCTACTGCACTCTAGTCTGCCCGTACCCACCGCAGATCCGGAGTTGAGCCCCGGACTTTCACGGCAGACGCGACAAACCGCCTACGAGCTCTTTACGCCCAATAATTCCGGATAACGCTTGCGCCCTACGTATTACCGAGGCTGCTGGCACGTAGTTAGCC
+
CCCCCGGGGFGGGGGGGGGGGGGGGGGGGGGFGGGGGGGFFGGGGGGGGGGGGGGGGGGGGFGGEGGGGGGGGGGGGGGGGGGGGGGEGFGGGGGGGGGGFGGGGGGGGGGGGGGGGGGGGGGGFGGGGGGGGGGGGFGCFGGGGGGGGGGGGGGGGGGGFGGGGGGGGGEGGGGG9EGGDEGGGGGGGGGGGGGGGGGGGGGC8BEGFGGGGDEGGGGGGGGEGGDDG<DGGFGFCDGGGFGGGGFGFFEDCEGFEGF5>GGGGGF7:1;4:74:D1)07>031:F7<:7:F7>CGA2@/
@M02143:5:000000000-JT863:1:1101:13179:4931 1:N:0:45
GACTACACGGGTATCTAATCCTGTTCGCTCCCCATGCTTTCGCTCCTCAGCGTCAGTTAATGCCCAGAGACCTGCCTTCGCCATCGGTGTTCCTCCTGATATCTGCGCATTTCACCGCTACACCAGGAATTCCAGTCTCCCCTACATCACTCTAGTCTGCCCGTACCCACCGCAGATCCGGAGTTGAGCCCCGGACTTTCACGGCAGACGCGACAAACCGCCTACGAGCTCTTTACGCCCAATAATTCCGGATAACGCTTGCGCCCTACGTATTACCGCGGCTGCTGGCACGTAGTTGGCC
+
CCCCCGGFGGGEGGGGGGGGGGGGG@FGGGGGGGCFGGGGGGGCFGGGGGGGGGGGFGACFFCGGGGGGG@FEGGGGGGGGGG@,CFFF?FGAFGGGDFGGGGGGGG>FGGGGGGGGGEGGGGGGG:FGFGGGGCFEFGGGGGGGGCFGGGGGGGAFG,EFCGGGGGGGGGGGGCEGG<FGGEGGGGGGGGGGGEGGGGGGGD8EEGGGDCEGGGGGGGGGGGGGGGGGDGGGGGFGGGGGFFGGGFGGGGGEEGGFGF*7FDGGGFFFFFFGFAFF2BFFF>F68FFG:FF4:@8>9?F4
@M02143:5:000000000-JT863:1:1101:12483:4940 1:N:0:45
GACTACAAGGGTATCTAATACTGTTTGCTCCCCACGCTTTCGCGTCTCAGCGTCAGTCACGTCCCAGCGAGCTGCCTTCGCCATTGGTGTTCCTCCTGATATCTGCGCATTTCACCGCTACACCAGGAATTCCACTCGCCTCTTCCGGACTCGAGCCCGGCAGTATCCACCCGCATCCCAGGGTTGAGCCCTGGACTTTCAGAGCGGACTTACCGAGCCGCCTACACGCGCTTTACGCCCAATGATTCCGGACAACGCTTGCCCCCTACGTATTACCGCGGCTGCTGGCACGTAGTTAGCC
+
CCCCCGGGGGGGGGGGGGG9EGGGGGGGGGGGGGGGGGGGGGGGGGGGGGGGGGGGGFFGGGGGGGGGGGGGGGGGGGGGDGGGGGGGGGGGGFGGGGGGGGGGGGGGGGGGGGGFGGGGGGGFGGGGGGGGGGGGGGGGGGGGGGGEEGGGFGGGGFCGGGGFGGGGGGGGGGGGGGGGGGGGGGGGGGGGGGGGGGGGGFGGGGGGGGFEFGGEEGGEGGDGGGGCEGGGEGGFGGGGG*9FGGFGGGGDGGFGFGFG:FGGGG6<F::>FDB7CFFB099007?:*8??FB:2769*)
@M02143:5:000000000-JT863:1:1101:8678:4965 1:N:0:45
GACTACAGGGGTATCTAATCCTGTTTGCTCCCCACGCTTTCGCGCCTCAGTGTCAGTTACAGACCAGAAAGTCGCCTTCGCCACTGGTGTTCCTCCATATCTCTACGCATTTCACCGCTACACATGGAATTCCACTTTCCTCTTCTGCACTCAAGTCTCCCAGTTTCCAATGACCCTCCACGGTTGAGCCGTGGGCTTTCACATCAGACTTAAGAAACCACCTGCGCGCGCTTTACGCCCAATAATTCCGGACAACGCTCGCCCCCTACGTATTACCGCGGCTGCTGGCACGTAGTTAGCC
+
CCCCCGGGEGGGGGGGGGGGGGGGGGGGGGGGGGGGGGGGGGGGGGGGGGGGGGGGGGGGGGGGGGGGGGGGGGGGGGGGGGGGGGGGGGGGGGGGGGGGGGGGGGGGGGGGGGGGGGGGGGGGGGGGGGGGGGGGGGGGGGGGGGGGGGGGGGGGGGGGGGGFGGGGFGGGGGGGGGGGGGGGDGGGGGGCGGGGGGGGG9ECFGGGGGGGGGGGGEFFGGGGGGGGGGGGEGGGGGGGGGGGGGFGGGGGGGGGFGBGEEGECDFFF:>>FGBGF?>@>>>1:7:(18?17<>E*.<F:
@M02143:5:000000000-JT863:1:1101:12970:4967 1:N:0:45
GACTACTCGGGTATCTAATCCTGTTTGCTCCCCACGCTTTCGCACCTCAGCGTCAGTATCGAGCCAGTGAGCCGCCTTCGCCACTGGTGTTCCTCCGAATATCTACGAATTTCACCTCTACACTCGGAATTCCACTCACCTCTCTCGAACTCCAGACCAATAGTTTTGAAGGCAGTTCCGAGGTTGAGCCCCGGGATTTCACCCCCAACTTTCTGGTCCGCCTACGTGCGCTTTACGCCCAATAAATCCGGACAACGCTAGCCCCCTACGTATTACCGCGGCTGCTGGCACGGAGTTAGCC
+
CCCCCGGGGGGGGGGGGGGGGGGGGGGGGGGGGGGGGGGGGGGGGGGGGGGGGGGGGGGGGGGGGGGGGGGGGGGGGGGGGGGGGGGGGGGGGGGGGGGGGGGGGGGGGGGGGGGGGGGGGGGGGGGGGGGGGGGGGGGGGGGGGGGGGGGGGGGGGFGGGGGGGGGGGGGFGGGGGGGGGGGGGGGGGGGGGGGGGGGGGGGGGGDGGGGCGGFCEFGGGGGGGGGGGGGGDGGGGGGGGGG?GGFGGDGGGEGGFGF=BGGGGGFFFBFFGGFGGFE)1131::F(C???C>D8745F)
@M02143:5:000000000-JT863:1:1101:13290:4969 1:N:0:45
GACTACAAGGGTATCTAATCCCGTTCGCTCCCCACGCCTTCGTGCCTCAGCGTCAGGTGTGTCCCAGCTGGCCGCCTTCGCCACGGGTGTTCCTCCCGATCTCTACGCATTTCACCACTACACCGGGAATTCCACCAGCCCCTGACACCCTCAAGCCGACCCGTCCCCGACGACGTTCCCCGGTTGAGCCGGGGGCTTTCACGCCGGGCAGAATCAGCCGCCTGCGCACGCTTTACGCCCAGTAAATCCGAACAACGCTTGCCCCCTTCGTATTACCGCGGCTGCTGGCACGAAGTTAGCC
+
CCCCCGFGGGGGGGGGGGGGGGGGGGGGGGGGGGGGGFGGGGGGGGGGGGGGGGGGFGDFGGGGGGGGGGGGGGGGGGGGGGGGCFGGGGGGGGGGGGGG@FFGGGGGGGGGGGGGGGGGGGGGGGGGGGGGGGGGGFFGEGGFDFGGGEGGGGGGGGGGGGGGGEGFEGGGCEGGGGGGGGGGGGGGFGGGGGGGGGGGGGGGG>E8EEEFF@FF<CGGEGGFGGGGGDGGGGGGGGGGGFGGCFFGFEEGDCGGEG@=5=<FGGF?F?F?FG4DC:EB>>19?>?0<(935;>**:4?)
@M02143:5:000000000-JT863:1:1101:12288:4971 1:N:0:45
GACTACAAGGGTTCTAATCCTGTTTGCTCCCCACGCTTTCGTGCATGAGCGTCAGTGTTATCCCAGGGGGCTGCCTTCGCCATCGGTATTCCTCCACATATCTACGCATTTCACTGCTACACGTGGAATTCTACCCCCCTCTGACACACTCTAGCCGTGCAGTCACAAATGCAGTTCCCAGGTTGAGCCCGGGGATTTCACATCTGTCTTGCACAACCGCCTGCGCACGCTTTACGCCCAGTAATTCCGATTAACGCTTGCACCCTACGTATTACCGCGGCTGCTGGCACGTAGTTAGCCG
+
CCCCCGGGGGGGGGGGGGGFGGGGGGGGGGGGGGGGGGGGGGGGGGGGGGGGGGGGGGGGGGGGGGGGGGGGGGGGGGGGGGGGGGGGGGGGGGGGGGGGGGGGGGGGGGGGGGGGGGGGGGGGGGGGGGGGGGGGGGGGGGGGGGGGGGGGGGGGGGGGGGGGGGGGGGGGGGGGGGGGGGFGGGGGGGGGGGGDGGGGGGGGGGGGGGGGGGGGGGCDEGGGGGGGGGGGGGGGGGGGGFCFGGFGGGGGGGGGEGFGFFF@EF?FF<F<CFFDCBDDFFF<07?094<4D2@@2.69)
@M02143:5:000000000-JT863:1:1101:18284:4975 1:N:0:45
GACTACACGGGTATCTAATCCCGTTCGCTCCCCACGCCTTCGCGCCTCAGTGTCAGGTGCATCCCAGCTGGCCGCCTTCGCCACGGGTGTTCCTCCCGATCTCTACGCATTTCACCACTACACCGGGAATTCCACCAGCCCCTGATGCCCTCAAGCTCACCCGTACCCGACGACCCTCCCCGGTTGAGCCGGGGGCTTTCACGCCGGGCGTAATGAGCCACCTGCACGCGCTTTACGCCCAGTAACTCCGGACAACGCTCGACCCCTACGTATTACCGCGGCTGCTGGCACGAAGTTAGCC
+
CCCCCGGGGGGGGGGGGGGGGGGGGGGGGGGGGGGGGGGGGGGGGGGGGGGGGGGGGGGGGGGGGGGGGGGGFGGGGGGGGGGGGGGGGGGGGGGGGGGGGGGGGGGGGGGGGGGGGGGGGGGGGGGGGGGGGGGGGGGGGGGGGGGGGGGGGGGGFGGGGGGGGGGGGGGGGGGGGGGGGGGGGGGGGGGGGGGGGGGGGGGGGGGGGGEGDGGGGGGGGGGGFGGGGGGDGFGGGGGGGGGGGGFGGGGGGGGGFGEGFGGGGGFFFFFFGCAGCBFFFFFFFFFFG?@?GFF57<>F)
@M02143:5:000000000-JT863:1:1101:8505:4976 1:N:0:45
GACTACAGGGGTATCTAATCCTGTTTGCTACCCACGCTTTCGCTCCTCAGCGTCAGTTTCGGCCCAGAGTGGCGCCTTCGCCACCGGTGTTCCTCCTAATATCTGCGCATTTCACCGCTACACTAGGAATTCCCCACTCCCCTACCGAACTCCAGTCACGGCAGTATCGAGTGCACGCTTTGGGTTGAGCCCAAAGTTTTCACACCCGACTTACCGAACCGCCTACGTGCTCTTTACGCCCAGTGATTCCGGACAACGCTTGCCCCCTCCGTCTTACCGCGGCTGCTGGCACGGAGTTAGC
+
CCCCCGGGGGGGGGGGGGGGGGGGGGGGGGGGGGGGGGGGGGGGGGGGGGGGGGGGGGGGGGGGGGGGGGGGGGGGGGGGGGGGGGGGGGGGGGGGGGGGGGGGGGGGGGGGGGGGGGGGGGGGGGGGGGGGGGGGGGGGGGGGGGGGGGGGGGGGGGGGEGGGGGCG@FFGGGGGGGGGGFGGCGEGFGGGGGDFGGGGGGGGGGGGGGGGGGGGGGGGEGCE5EEGGGGGGFGGGAEEGDFGGGFGGG6CEGGGF<BGFEFGGGFFFF>?GG<FDB)7029;0<F8*-5)*,0*14:**
@M02143:5:000000000-JT863:1:1101:12979:4982 1:N:0:45
GACTACTCGGGTATCTAATCCTGTTTGCTCCCCACGCTTTCGCACCTCAGCGTCAGTATCGAGCCAGTGAGCCGCCTTCGCCACTGGTGTTCCTCCGAATATCTACGAATTTCACCTCTACACTCGGAATTCCACTCACCTCTCTCGAACTCCAGACCAATAGTTTTGAAGGCAGTTCCGAGGTTGAGCCCCGGGATTTCACCCCCAACTTTCTGGTCCGCCTACGTGCGCTTTACGCCCAATAAATCCGGACAACGCTAGCCCCCTACGTATTACCGCGGCTGCTGGCACGGAGTTAGCC
+
CCCCCGGGGGGGGGGGGGGGGGGGGGGGGGGGGGGGGGGGGGGGGGGGGGGGGGGGGGGGGGGGGGGGGGGGGGGGGDGGGGGGGGGGGGGGGGGGGGGGGGGGGGGGGGGGGGGGGGGGGGGGGGGGGGFGGGGGGGGGGGGGFGGGFGGGEGGGGGGGGGGGCFGGGGGGGGGGGGGGGGGGGGGGGGGGGGGGDGGGGGGGGGGGGG9BFGGGGGGGGGGGGGGGGGGGGGGGGGGGGGFGGGFGGGGGGGGGFGFGFGGGGGFFFFFFFGDGGF3>;29>F?@0*27?DF@><>AF<
@M02143:5:000000000-JT863:1:1101:15998:4994 1:N:0:45
GACTACAAGGGTATCTAATCCTGTTTGCTCCCCACGCTTTCGCGTCTCAGCGTCAGTCACGTCCCAGCGAGCTGCCTTCGCAATTGGTGTTCCTCCTGATATCTGCGCATTTCACCGCTACACCAGGAATTCCACTCGCCTCTTCCGCACTCAAGCCCGACAGTATCCACCGGCATCCGAGGGTTGAGCCCCCGACTTTCACAGCGGACTTACCGGGCCGCCTACACGCGCTTTACGCCCAATGATTCCGGACAACGCTAGCCCCCTACGTATTACCGCGGCTGCTGGCACGTAGTTAGCC
+
CCCCCGGGGGGGGGGGGGGGGGGGGGGGGGGGGGGGGGGGGGGGGGGGGGGGGGGGGGGGGGGGGGGGGGGGGGGGGGGGGGGGGGGGGGGGGGGGGGGGGGGGGGGGGGGGGGGGGGGGGGGGGGGGGGGGGGGGGGGGGGGGGGGGGGGGGGGGDGGGGGGEGGGGGGFGFFGGGGGGDGGGGGGGGGGGGGEGGGGGGGGGGGDCEGGGGGGEGGGGGGGGGGGGGDGGGGGGGGGGGCFFFGFGGGEGGGGGFGFGFGGGGGFFFFFFGGFGGFFFFFFFFFF:GBF?F?FCF<AB6
@M02143:5:000000000-JT863:1:1101:14605:5029 1:N:0:45
GACTACCAGGGTATCTAATCCTGTTCGCTCCCCACGCTTTCGCGCCTCAGCGTCAGTGTCGGCCCAGCAACCCGCCTTCGCCGCAGGTGTTCCTCTCGATATCTACGCATTTCACCGCTACACCGAGAATTCCAGTTGCCCCTTCCGCACTCTAGCCGCGCAGTATCAGTTGACCTTTCCGAGTTAAGCTCGGAGATTTCACAACTGACTTGCGCTGGCCGCCTACGCGCCCTTTACGCCCAGTAAATCCGAACAACGCTTGCTCCCCCCGTATTACCGCGGCTGCTGGCACGTAGTTAGC
+
CCCCCGGGGGGGGGGGGGGGGGGGGGGGGGGGGGGGGGGGGGGGGGGGGGGGGGGGGGGGGGGGGGGGGGGGGGGGGGGGGGGGGGGGGGGGGFGGGGGGGGGGGGGGGGGGGGFGGGGGGGGGGGGGGGGGGGGGGGGGGGGGGGGGGGGGGGGGGGGGGGGGGGGGGGGGGGFGGGGGGGGGGGGGGGGGGGGGGFGGFGGGGGGGGGGGGGGGGGGGGGGGGGGGGGGGGGGGGEEGGGGGGGF><EGGGGGGFGFGFGG?FG6:<>D?92(:2.7539>>;:FFG?>2918*16:**
@M02143:5:000000000-JT863:1:1101:13834:5040 1:N:0:45
GACTACAAGGGTATCTAATCCTGTTCGCTCCCCTAGCTTTCGCGTCTCAGCGTCAGGAACGGCCCAGCGAGCCGCCTTCGCTACTGGTGTTCCTCCCGATATCTGCGCATTTCACCGCTACACCGGGAATTCCACTCGCCTCTACCGTCCTCTAGCCCGGCAGTATCCACCGCACGCCCGAGGTTGAGCCTCAGGTTTTCACGGCAGACTTACCGAACCGCCTACACGCTCTTTACGCCCAATAAATCCGGACAACGCTTGCCCCCTACGTATTACCGCGGCTGCTGACACGTAGTTAGCC
+
CCCCCGGGGGGGFGGGGGGGGGGGGGGGGGGGGGGGGGGGGGGGGGGGGGGGGGGGGGGGGGGGGGGGGGGGGGGGGGGGGGGGGGGGGGGGGGGGGGGGGGGGGGGGGEGGGGGGGGGGGGGGGGGGGGGGGGGGGGGGGGGGGGGGGGGGGGGGGGGGGGGGGGGGGGGGGGGEGGGGGGGGGGGGGGGGGGGFGGGGGGGGGGGGGGGGGGGGGGGGGGDGGGGGG5DGGGGGDGGGGGGFF7@GGGGGGGFFEGFGFGGGGGFFF?:8>FBFD?EFBBF96?6)9<FFGFFCFD2@)
@M02143:5:000000000-JT863:1:1101:15041:5072 1:N:0:45
GACTACAGGGGTATCTAATCCTGTTCGCTCCCCACGCTTTCGCTCCTCAGCGTCAGTTGTTGCCCAGAGACCCGCCTTCGCCACCGGTGTTCCTCCTGATATCTGCGCATTTCACCGCTACACCAGGAATTCCAGTCTCCCCTGCAACACTCTAGTTTGCTCGTATCGACTGCAGACCCGAGGTTGAGCCTCGGGATTTCACAGCCGACGCAACAAACCGCCTACGAGCTCTTTACGCCCAATAATTCCGGACAACGCTAGCCCCCTCCGTATTACCGCGGCTGCTGGCACGGAGTTAGCC
+
CCCCCGGGGGGGGGGGGGGGGGGGGGGGGGGGGGGGGGGGGGGGGGGGGGGGGGGGGGGGGGGGGGGGGGGGGGGGGGGGGGGGGGGGGGGGGGGGGGGGGGGGGGGGGDGGGGGGGGGGGGGGGGGGGGGGGGGGGGGGGGGGGGGGGGGGGGGGGGGGGGGGGGGGGGGGGGGGGGGGGGGGGGGGGGGGGGGGGGGGGGGGGGGGGGGGGGGGGGGGGGGEGGGGGCDFGGGGGGGGGGGGGGFGGGGGGGGGFGFGFGGGEGFFFFFFGCAFGFFF>>6>FFF2<?FFG>EEF<<F6
@M02143:5:000000000-JT863:1:1101:22155:5091 1:N:0:45
GACTACCCGGGTATCTAATCCTGTTCGCTCCCCATGCTTTCGCTCCTCAGCGTCAGTTAATGCCCAGAGACCTGCCTTCGCCATCGGTGTTCCTCCTGATATCTGCGCATTTCACCGCTACACCAGGAATTCCAGTCTCCCCTACATCACTCTAGCCTGCCCGTACCCACCGCAGATCCGGAGTTGAGCCCCGGACTTTCACGGCAGACGCGACAAACCGCCTACGAGCTCTTTACGCCCAATAATTCCGGATAACGCTTGCGCCCTACGTATTACCGCGGCTGCTGGCACGAAGTTGACC
+
CCCCCGGGGGGGGGGGGGGGGGGGGGGGGGGGGGGGGGGGGGGGGGGGGGGG@EGGGGGGGGGGGGGGGGGGGGGGGGGGGGEGGGGGGGGGGGGGGGGGGGGGGGGGGGGGGGGGGGGGGGGGGGGGGGGGGGGGGGGGGGGGGGGGGGGGGGGFGFGGGGGGGGGGGGGGGGGGGGGGG+FFFFGGGGGDGGGGGFFGGGFEGGGGGGDEGGEE*2BEGGDGGGGGGGGGFGGGGGGGGGGGFGFG7CEDE=?=DD@C>EGEEGFFFFFFGGDFG?EEF>>FB2@2C?FF3>D:76)9*
@M02143:5:000000000-JT863:1:1101:22309:5112 1:N:0:45
GACTACACGGGTATCTAATCCTGTTCGCTCCCCACGCTTTCGCTCCTCAGCGTCAGTATCGGCCCAGAGACCCGCCTTCGCCACCGGTGTTCCTCCTGATATCTGCGCATTTCACCGCTACACCAGGAATTCCAGTCTCCCCTGCAACACTCCAGTTTGCCCGTATCGACTGCAGGCCCGGAGTTGAGCTCCGGGTTTTCACAGCCGACGCGACGAACCGCCTACGAGCTCTTTACGCCCAATAATTCCGGATAACGCTTGCGCCCTACGTATTACCGCGGCTGCTGGCACGTAGTTAGCC
+
CCCCCGGGGGGGGGGGGGGGGGGGGGGGGGGGGGGGGGGGGGGGGGGGGGGGGGGGGGGGGGGGGGGGGGGGGGGGGGGGGGGGGGGGGGGGGGGGGGGGGGGGGGGGGGGGGGGGGGGGGGGGGGGGGGGGGGGGGGGGGGGGGGGGGGGGGGGGGGGGGGGGGGGGGGGGGGGGGGGGGGGGGGGGGGGGGGGEGEGGGGGGGGGGGGGGGGGGGGGGGGGGGGGDGGGGGGGFGGGGGGGGGGFGGGGGGGGGEGFGFGGG>DF?F?:?*7<>F655;;>FBFFFG?F:9:>>F<-90
@M02143:5:000000000-JT863:1:1101:20225:5114 1:N:0:45
GACTACACGGGTATCTAATCCTGTTTGCTCCCCACGCTTTCGCGCCTCAGCGTCAGTGTCCGTCCAGATGGCCGCCTTCGCCACCGGTGTTCTTCCCAATATCTACGAATTTCACCTCTACACTGGGAATTCCACCATCCTCTCCGGAACTCAAGCCTGCCAGTATCAAAAGCTATTCCCAGGTTGAGCCCGGGGCTTTCACATCTGACTTGAGAAGCCGCCTGCGCACGCTTTACGCCCAGTAATTCCGATTAACGCCTGCACCCTACGTATTACCGCGGCTGCAGGCACGTAGTTAGAC
+
CCCCCFGGDDCFFFGDFGCFFGFGGG8ECFGGEGCFEGFGGGGGDDDCFGGGGGDGGGGGGGFGGC8EF,FFGGGGGGGGGGCGGEC@=FGGGAFGGGGG,FE9EGFGGGG9EFGGCE9FFGGGFG8ECFGGEFGGGGGGFGGGGEDGGGGCFGG9FFGGFG?DFGDGGFFGGGFEFGGGGGFGGFFFGGGGGDCE*>DFDGGGGGGCFEGFF:FFCGFDGGGGGGGGGC<EEFFGGGGC=F6<FGFFFFCGEEGGEGB6>=FFFGBFF<:<GFA>FBD519910(00)476*25/:6)*/
@M02143:5:000000000-JT863:1:1101:6775:5114 1:N:0:45
GACTACAAGGGTATCTAATCCTGTTCGCTCCCCACGCTTTCGCTCCTCAGTGTCAGTTACTGCCCAGAGACCCGCCTTCGCCACCGGTGTTCCTCCTGATATCTGCGCATTTCACCGCTACACCAGGAATTCCAGTCTCCCCTGCAACACTCAAGTCCGCCCGTATCGACTGCAGGCCCGGAGTTGAGCTCCGGGTTTTCACAGCCGACGCGACGAACCGCCTACGAGCTCTTTACGCCCAATAATTCCGGACAACGCTTGCACCCTACGTATTACCGCGGCTGCTGGCACGTAATTGGCC
+
CCCCCGGGGGGGGGGGGGGGGGGGGGGGGGGGGGGGGGGGGGGGGGGGGGGGGGGGGGGGGGGGGGGGGGGGGGGGGGGGGGGGGGGGGGGGGGGGGGGGGGGGGGGGGGGGGGGGGGGGGGGGGGGGGGGGGGFFGGGGGGGGGGGGGGGGGGGGGGGGGGGGGGFEGGGGGGGGGGGGGCFGD>FGGGGGGGGEEEFGGGGGGGGGGGGGGGGGGGGGGGG=FGGGGDGGGGGGGGGGGGGGGGFGGGGGEGF<@GFDFFGGFC(.04@DGGFGGFB>>BFFFFF2D?@:5?)*:9:F6
@M02143:5:000000000-JT863:1:1101:13926:5131 1:N:0:45
GACTACACGGGTATCTAATCCTGTTTGCTCCCCACGCTTTCGCGCCTCAGCGTCAGAACCGGACCAGTCAGCCGCCTTCGCCACTGGTGTTCTTGCGAATATCTACGAATTTCACCTCTACACTCGCAGTTCCACTAACCTCTTCCGGTCTCAAGCCATGCAGTATCGAAGGCAATTCTGTGGTTGAGCCACAGGCTTTCACCCCCGACTGATCAGGCCGCCTACGCGCCCTTTACGCCCAGTGATTCCGAACAACGCTTGCACCCTCTGTATTACCGCGGCTGCTGGCACAGAGTTAGCC
+
CCCCCGGGGGGGGGGGGGGGGGGGGGGGGGGGGGGGGGGGGGGGGGGGGGGGGGGGGGGGGGGGGGGGGGGGGGGGGGGGGGGGGGGGGGGGGGGGGGGGGGGGGGGGGGGGGGGGGGGGGGGGGGGGGGGGGGGGGGGGGGGGGGGGGGGGGGGGGGGGGGGGGGGGGGGGGGGGGGGGGGGGGGGGGGGGGGGGGGGGGGGGGGGGGGGGGGGGGGGGGGGGGGGGGGGGGGGGGGGGGGGGGGFGGGGGGGGGFGFGFGGGGGFFF?FDGGFFGFDFFFF0?BF?G?F8>(9<7<A4)
@M02143:5:000000000-JT863:1:1101:4687:5138 1:N:0:45
GACTACCGGGGTATCTAATCCTGTTTGCTCCCCACGCTTTCGCGTCTCAGCGTCAGTACCGTCCCAGCGAGCTGCCTTCGCCATTGGTGTTCCTCCCGATATCTGCGCATTTCACCGCTACACCAGGAATTCCACTCGCCTCTTCCGGACTCGAGCTCGACAGTATCCACCGGCATCCCAGGGTTGAGCCACAGGCTTTCACCCCCGACTTACAAAGCCGCCTACGCGCCCTTTACGCCCAGTGATTCCGAACAACGCTAGCCCCCTTCGTATTACCGCGGCTGCTGGCACGAAGTTAGCC
+
CCCCCGGGGGGGGGGGGGGGGGGGGFGGG<FGGG@EGGGGGGDGFGGGGGGGGGGGGGGGGGGGGGGGGEFGGGGGGGGGGGGGGGCFGGGGGGGGGGGGGGGGGGGGGGGGGGGGGGGGGGGGGGGGGGGGGGFGGGGGGGGFGGG7FGGGGGGGGGGGGGGGGFGGGGGGC@GGGGGFGGGGGDGGGGGGGCFFGGGGGGGGGG8EG5EFGFGG:FGGGGGGCEGGGGGGGGFF75CE=CFCCFFGGGEDGGGGED@C3<FFGGF?F<FFFGFGGFDBFF96??43<<@6D15CD4<?9
@M02143:5:000000000-JT863:1:1101:14333:5157 1:N:0:45
GACTACAAGGGTATCTAATCCTGTTTGCTCCCCACGCTTTCGCGTCTCAGCGTCAGTTCCGTCCCAGCGAGCTGCCTTCGCCATAGGTGTTCCTCCCGATATCTGCGCATTTCACCGCTACACCAGGAATTCCACTCGCCTCTCCCGCACTCTAGCCCGACAGTATCCACCGGCATCCGAGGGTTGAGCCCCCGACTTTCACAGCGGACTTACCGGACCGCCTACACGCGCTTTACGCCCAATAATTCCGAACAACGCTTGCCCCCTACGTATTACCGCGGCTGCTGGCACGTAGTTGGCC
+
CCCCCGGGGGGGGFGGGGGGGGGGGGGGGGGGGGGGGGGGGGGG@FGGGGGGGGGG<CFGGFCFGGGGGGGGEGGGGGGGGGGEEFGGGGGGAFCFCCGGGGGGFGGGGGGGGGGGCGGGGGGF+F4FFFGGGGGGFFGGGGGFGFGFCFDGDGGGG><<FGEGGGGFGEFG::FE7E*:FEGGFGGGGG7F<EFCGGGGGG99:8EGGDGF98?CEEGGGGGGGFGCE<DGGFGGGGGGGE<EFFFGGG*9:EFGEGFEFG*CFC>:FBF?FG9>F3379>>FFFF?D<FFFF)2:4?@:
@M02143:5:000000000-JT863:1:1101:10915:5175 1:N:0:45
GACTACCAGGGTATCTAATCCTGTTCGCTCCCCTAGCTTTCGCGTCTCAGCGTCAGGAATGGCCCAGCGAGCCGCCTTCGCTACTGGTGTTCCTCCCGATATCTGCGCATTCCACCGCTACACCCGGAATTCCGCCTGCCCCTACAGTGCTCGAGTCCCACAGTTCGCACGGCCGACCCGGGGTTGAGCCCCAGGCTTTCACCGCACGCTTATGGCACCGCCTACGCGCCCTTTACGCCCAGTGATTCCGGACAACGCTCGCACCCTACGTATTACCGCGGCTGCTGGCACGGAGTAAGCC
+
CCCCCGGGGGGGGGFGGGGGGGGGGGGGGGGGGGGGGGGGGGGGGGGGGGGGGGGGGGGGGGGGGGGGGDGGGGGGDGGGGGGGGGGGGGGGGCGGGGDGGGGGFGGGGGGGGGGGGGGGGGGGGGEGGGGGGGGGGGGGGGGGGGGGGGGGGGGGGGGGGGGGGGGGGGGGGGGGGGGGGGGGGGGGGGGGGGGGGGGGGGGGGGGGGEGGGGGGGGGGGGGGGGGGGGGGGGGGGGGGGGGGGGFGGGGGGGGGFGFG@CCGGG<?40057C<7:6BD9>3>17@?G76(/-)*0))6)
@M02143:5:000000000-JT863:1:1101:7265:5187 1:N:0:45
GACTACCGGGGTATCTAATCCTGTTCGCTCCCCTAGCTTTCGCGTCTCAGCGTCAGGAACGGCCCAGCGAGCCGCCTTCGCTACTGGTGTTCCTCCCGATATCTGCGCATTTCACCGCTACACCGGGAATTCCACTCGCCTCTACCGTCCTCTAGCCCGGCAGTATCCACCGCACGCCCGAGGTTGAGCCTCAGGTTTTCACGGCAGACTTACCGAACAGCCTACATGCTCTTTACGCCCAATAATTCCGGACAACGCTCGCCCCCTACGTATTACCGCGGCTGCTGGCACGTAGTTAGCC
+
CCCCCGGFGGGGGGGGGGGGGGGGGGGGGGGGGGFGGGGGGGGGCGGGGGGGGGGGGGGGGGGGGGGGCFGGGGGGGGGGGGGGGGGGGGGGFGDFFGGGGGGGGGGGGGGGGGGGGGGGGGGGCF@FEGGGGGGGGFGGGGGGGGDCCFGGGGGGGGGCFGDFGGGGGCFGGGCGGGGGCFDFGG@FGGEGGGGCCFFGGG5*?8EGF?FFG?GG*:8EGGGGGDCGG7FGFGGGGGGEGGGGFF6FG?CDGGGFDD5A@EGGGGF<>(72:D2*:(8569BFF>F?GFF?C<FGGFFF?
@M02143:5:000000000-JT863:1:1101:17791:5231 1:N:0:45
GACTACACGGGTATCTAATCCTGTTCGCTCCCCACGCTTTCGCGCCTCAGCGTCAGACCAAGCCCAGCAAGCCGCCTTCGCCTCCGGTGTTCCTCCCGATATCTACGCATTTCACCGCTCCACCGTCTGTTCCGACAGCCCCTAAGTGGCTCAAGACCCGCAGTATGCCCAGCCGTTCCACGGTTGAGCCGTGGGATTTCACAAGGCACTTACAGGTCCGCCTACACACGCTTTAAGCCCAGTGATTCCGCCTAACGCTCGGCACCTCTGTCTTACCGCGGCTGCTGGCACAGAGATAGAC
+
CCCCCGGGGGGEGGGGGGGGGGGGGGGGGGGGGGGGGGGGGGGGGGGGGGGGGGGGGGGGFGGGGGGGGGGGGGGGGGGGGGGGGGGGGGGGGGGGGGGGGGGGGGGGGGGGGGGGGGGGGGGGCEGGGGGGGGGG:=FGGGGG<DF9@FGGGGGGFGGGGGGGGGGGGGGGGGGGGGGGGGGDGCFGGG8CFFGFGGGGGGCGGGGGGGC;9FEFGGGEGGGGCCGGGGGGEGFGGFGGGGGGGCBFFC5CEEFGED):B77:EC7:6:@BGGA7C07)(46>?B4?GB?4254**42**
@M02143:5:000000000-JT863:1:1101:8184:5264 1:N:0:45
GACTACCGGGGTATCTAATCCTGTTTGCTCCCCACGCTTTCGCGCCTCAGCGTCAGTTACAGACCAGAAAGCCGCCTTCGCCACTGGTGTTCCTCCACATCTCTACGCATTTCACCGCTACACGTGGAATTCCGCTTTCCTCTTCTGTACTCAAGTCCCCCAGTTTCCAATGACCCTCCACGGTTGAGCCGTGGGCTTTCACATCAGACCTAAAGGACCGCCTGCGCGCGCTTTACGCCCAATAATTCCGGACAACGCTTGCCACCTACGTATTACCGCGGCTGCTGGCACGTAGTTGGCC
+
CCCCCGGGEGGGGGGGGGGGGGGGGGGGGGGGGGGGGGGGGGGGGGGGGGGDGGGGGGGGGGGGGGGGGGGGGGGGGGGGGGGGGCDGGGGGGGGGGGFGGGGGGGGGGGGGGGGGGGGGGGGGGGGGGGGGGGGGGGGGGGGGGGGGGFFDFGFGGGGGGGGGGGGGGGGGGGGGGGGGGGGGGGGGGGGGGDGFGGGGGGGGGGGFFGGGFGGGGGGGGGGGFGGGGGGGGGFGGGDEGGGCGC9C7E5CEG=FFGFGFGGFEC<:6(84FD<DD0@BF>>>:77778?4185C7<:F7
@M02143:5:000000000-JT863:1:1101:24611:5269 1:N:0:45
GACTACAAGGGTATCTAATCCTGTTCGCTCCCCACACTTTCGCTCCTCAGCGTCAGATCATGCCCAGAGAACCGCCTTCGCCACCGGTGTTCCTCCTGATATCTGCGCATTTCACCGCTACACCAGGAATTCCAGTCTCCCCTACATCACTCTAGTCTGCCCGTACCCACCGCAGATCCGGAGTTGAGCCCCGGACTTTCACGGCAGACGCGACAAACCGCCTACGAGCTCTTTACGCCCAATAATTCCGGATAACGCTTGCGCCCTACGTATTACCGCGGCTGCTGGCACGTAGTTAGCC
+
CCCCCGGGGGGGGGGGGGGGGGGGGGGGGGGGGGGGGGGGGGGGGGGGGGGGGGGGGGGGGGGGGGGGGGGGGGGGGGGGGGGGGGGGGGGGGGGGGGGGGGGGGGGGGGGGGGGGGGGGGGGGGGGGGGGGGGGGGGGGGGGGGGGGGGGGGGGGGGGGGGGGGGGGGGGFGGGGFGGGGGGGGGFGGGGGGGGGGGGGGGDGGGGFGGGGGGGGGGGGGGGGGGGDEDFFGGFFGGGGDEGGGGFGGGGGGGFG@55:7/1CEGFFF0>3:FAGG?>B>96><2?834??F<);>2)=)
@M02143:5:000000000-JT863:1:1101:12134:5284 1:N:0:45
GACTACTCGGGTATCTAATCCTGTTCGCTCCCCTAGCTTTCGCGTCTCAGCGTCAGGAACGGCCCAGCGAGCCGCCTTCGCTACTGGTGTTCCTCCCGATATCTGCGCATTTCACCGCTACACCGGGAATTCCACTCGCCTCTACCATCCTCTAGCCCGGCAGTATCCATCGCACGCCCGAGGTTGAGCCTCAGGATTTCACGACAGACTTACCGAACAGCCTACACGCTCTTTACGCCCAATAAATCCGGACAACGCTCGCCCCCTACGTATTACCGCGGCTGCTGGCACGTAGTTAGCC
+
CCCCCGGGGGGGGGGGGGGGGGGGGGGGGGGGGGGGGGGGGGGGGGGGGGGGGGGGGGGGGGGGGGGGGGGGGGGGGGGGGGGGGGGGGGGGGGGGGGGGGGGGGGGGGGGGGGGGGGGGGGGGGGGGGGGGGGGGGGGGDGGGGGGGGGGGGGGGGGGGGGGGGGGGGGGGGGGGGGGGGGGGGGGGGGGGGGGGGGGGGGGCGGGGGGGGGGGGGDGGGGGFGGGGGDGGGGGGGGGGGGGGGGFGGGGG5CCCBGED>EGGGGFFF:7)CCDGG0<5>>>BBD47D(=:<1>EGB<46
@M02143:5:000000000-JT863:1:1101:11449:5300 1:N:0:45
GACTACCGGGGTATCTAATCCTGTTTGCTCCCCACGCTTTCGCGCCTCAGCGTCAGAACCGGACCAGTAAGCCGCCTTCGCCACTGGTGTTCTTGCGAATATCTACGAATTTCACCTCTACACTCGCAGTTCCACTTACCTCTTCCGGTCTCGAGCCGTCCAGTATCAAAGGCAATTCCAAGGTTGAGCCTTGGGCTTTCACCTCTGACTTGAACGGCCGCCTACGCGCCCTTTACGCCCAGTGATTCCGAGCAACGCTAGCCCCCTTCGTATTACCGCGGCTGCTGGCACGTAGTTAGCC
+
CCCCCGGGGGGGGGGGGGGDGGGGGGGGGGGGGGGGGGGGGGGGGGGGGGGGGGGGGGGGGGGGGGGGGGGGGDGGGGGGGGGGGGGGGGGGGGEGGGGGGGGGGGGGGGGGGGGGFGGGGGGGGGGGGGGGGGGGGGGGGGGGGGGGGGGGGFEGGGGGGGGGFGGAFCCFGFGGGGGGGGGGGGGGGGGGGGGGGGGGGGGGGGGFFGGGGGGCGGCEGGGGGGGGGGGGGGGGGGGGGGGGGGFGFFGGGGGGFGEG@FGGGG>?FFFFDFFGGFFF96660??:C?6:C?5::<A?;
@M02143:5:000000000-JT863:1:1101:21663:5316 1:N:0:45
GACTACTAGGGTATCTAATCCTGTTTGCTCCCCACGCTTTCGCACCTCAGCGTCAGTGTCGAGCCAGTGAGCCGCCTTCGCCACTGGTGTTCCTCCGAATATCTACGAATTTCACCTCTACACTCGGAATTCCACTCACCTCTCTCGAACTCAAGACCAGGAGTTTTGAAGGCCATTCCGGGGTTGAGCCCCGGGATTTCACCCCCAACTTTCTGATCCGCCTACGCGCGCTTTACGCCCAGTAATTCCGAACAACGCTTGCCCCCTCTGTATTACCGCGGCTGCTGGCACAGAGTTAGCC
+
CCCCCGGGGGGGGGGGGGGGGGGGGGGGGGGGGGGGGGGGGGGGGGGGGGGGGGGGGGGGGGGGGGGGGGGGGGGGGGGGGGGGGGGGGGGGGGGGGGGGGGGGGGGGGGGGGGGGGGGGGGGGGGGGGGGGGGGGGGGGGGGGGGGGGGGGGGGGGGGGGFGGGGGDGGGGGGGGGGGGGGGGDGGCFGGGGGDGGGGGGGGGGGGGGGGGGGGGFGGGGGGDGGGDGCGGGGFCDGGGGGGGGGFGGGG<EGGGFGBEFCGGGG027?BAGGFGF65349;0<0?(924173:EFAAF)
@M02143:5:000000000-JT863:1:1101:26256:5329 1:N:0:45
GACTACAGGGGTATCTAATCCTGTTCGCTCCCCTAGCTTTCGCGTCTCAGCGTCAGGAATGGCCCAGCGAGCCGCCTTCGCTACTGGTGTTCCTCCCGATATCTGCGCATTTCACCGCTACACCGGGAATTCCACTCGCCTCTACCACCCTCTAGCCCGGCAGTATCCACCGCACGCCCGGGGTTGAGCCCCAGGTTTTCACGGCAGACTTACCGAACCGCCTACACGCTCTTTACGCCCAATAATTCCGGACAACGCTCGCCCCCTACGTATTACCGCGGCTGCTGGCACGTAGTTGGCC
+
CCCCCGGGGEGEGGGGGGGGGGGGGGGGGGGGGGGGGGGGGFGGGGGGGGGGGGGGGGGGGGGGGGGGGGGGGGGGGGGGGG7FGGFGGGGGGGGGGGGGGGGGGGGGGGGGGGGGGGGGGGGFEGGGGGGGGGGGGGGGGGGGGGGGGGGGGGGGGGG7CGGGGFGGGGFGDGE<CFEGGCEGGGGGGGGGGGG?FGGGGGGGGGG=FFGGGGGGGGGGGGG5EEGGGGGGGGGFG5EEEDGGGGFFGCGDGGCGFDBGF5DGGD>:5(8<F<:F>6DFBB>9?>)2C??:5:5*:4(60
@M02143:5:000000000-JT863:1:1101:18501:5331 1:N:0:45
GACTACAGGGGTATCTAATCCCGTTCGCTCCCCTGGCTTTCGCGCCTCAGCGTCAGTATCAGCCCAGCAACCCGCCTTCGCCGCAGGTGTTCCTCCCGATATCTACGCATTTCACCGCTACACCCGGAATTCCACTCTCCCCTACTGCACTCTAGTCTGCCCGTATCGACTGCAGGCCCAGAGTTAAGCCCCAGGTTTTCACAGCCGACGCGACAAACCGCCTACGAGCTCTTTACGCCCAATAATTCCGGATAACGCTTGCGCCCTACGTATTACCGCGGCTGCTGGCACGTAGTTAGCC
+
CCCCCGC-CFFFGGGGGGGGGGGGGFGGGGGGGD@FFGGGGGG7CFGGGGGGGGGFGGCFGG8FGGGGCFFGGGGGGGGGGG:C7CFFGGGGAFG,+8CFFGGGGGG7FGGGFGGG7FGDGGGF+FGGGGGGGG,CF<FGFGG7DCFFGDFG<FG,8@,7F,FF<B@7F*>CFF<7:E7*5>FGGDGGGAFGGFG8FGGGGG9;*3*:C*:**=CGCGGGGGGGGG8DG)>FFFFGGGGGG*CGGGFGGGCGGGEFBG>=FG)?GGF7@FF<DGBFG?EFFF69?:FFG?FB5::8>>A?)
@M02143:5:000000000-JT863:1:1101:4636:5352 1:N:0:45
GACTACAAGGGTATCTAATCCTGTTCGCTCCCCACACTTTCGCTCCTCAGCGTCAGGTCATTCCCAGAGAACCGCCTTCGCCACCGGTGTTCCTCCTGATATCTGCGCATTTCACCGCTACACCAGGAATTCCGTTCTCCCCTGAATACCTCTAGTCTGCCCGTATCGACTGCAGGCCCGGAGTTGAGCTCCGGGTTTTCACAGCCGACGCGACGAACCGCCTACGAGCTCTTTACGCCCAATAATTCCGGACAACGCTCGCACCCTACGTATTACCGCGGCTGCTGGCACGTAGTTGGCC
+
CCCCCGGGGGGGGGGGFGGGGGGGGGGGGGGGGGGGGGGGGGGGGGGGGGFGGGGGDFGGFGGGGGGGGGGGGGGGGGGGGDGGGGGGGGGGGGGGGGGGGGGGFGGGGGGGGGGGDEGGGGGGGEGGGGFGGFGFGGGGFGGDGFGGGGGGGGGGFGAFGGGGGGGCFGGGGGGFGGGGGGGGGGGGGFGGGGCEGGGGFGGGGGEGGCEGCECGGGGGGEGDG=EDECFFGGGGGGGGGFCEGGFGGGG3EE59>D>=>EGGCC?BF38<*9AGGFD)-33(:?@:G2FFG:):>28:6
@M02143:5:000000000-JT863:1:1101:6263:5367 1:N:0:45
GACTACAGGGGTATCTAATCCTGTTCGCTCCCCACGCTTCCGCTCCTCAGCGTCAGTTACTGCCCAGAGACCCGCCTTCGCCACCGGTGTTCCTCCTGATATCTGCGCATTTCACCGCTACACCAGGAATTCCAGTCTCCCCTGCAACACTCTAGTCTGCTCGTATCGACTGCAGGCCTGAGGTTGAGCCTCAGGTTTTCACAGCCGACGCAACAAACCGCCTACGAGCTCTTTACGCCCAGTGATTCCGGACAACGCTCGCACCCTCCGTATTACAGAGGCTGCTGGCACGGAGATAGC
+
CCCCCGFGFEFCF<FGFCFCGFGGGGGGGGEG>FGGGGGGGDGGDGGGGFEF:CEFF@CFGGGGCEFGFGFGGGGGGGGGGDGFECE@FGGGFGGGGGGGGGGGGGGGEGGGGGFGECBEGGGFGGECE<DFEEFGFDGG?EG7EFGGG:DFGGGGFGGG9=FCCDFGGCCF<FFE7EGG7B@E7:DFGF,DDFC;>BFGCEFGC>EGDCGD53:CCGDEG=DGFE>DG77@@FGGGCGEEF79+:677?=DGGCGFGD55*):?D0:)488CCAD*)*63(33:))(14*4)4:59<96
@M02143:5:000000000-JT863:1:1101:22792:5373 1:N:0:45
GACTACAGGGGTATCTAATCCTGTTCGCTCCCCACGCTTTCGCTCCTCAGCGTCAGGTCATTCCCAGAGAACCGCCTTCGCCACCGGTGTTCCTCCTGATATCTGCGCATTTCACCGCTACACCAGGAATTCCGTTCTCCCCTGAATACCTCTAGTCTGCCCGTATCGAAAGCAAGCCAGGTGTTAAGCACCTGGTTTTCACTCCCGACGCGACAAACCGCCTACGAGCCCTTTACGCCCAATAATTCCGAGCAACGCTAGCCCCCTTCGTATTACCGCGGCTGCTGGCACGAAGTTAGCC
+
CCCCCGGGGGGGGGGGGGGGGGGGGGGGGGGGGGGGGGGGGGGGGGGGGGGGGGGGGGGGGGGGGGGGGFGGGGGGGGGGGGGGGGGGGGGGGGGGGGGGGGGGGGGGGGGGGGGGGGGGGGGGGGGGGGGGGGFGGGGGGGGGGGGGGGGGGGGGGGCGGGGGGGGGGGGGGGCGGGGGGGGGGGGGGGGFGGGGGGGFGGGGGGGGGGGGGGGGGGGGGGGGGGGGGGGGGGGGGGGGGGGGGGFGCGGGGGGGFGFGFGGGGDFFFFF?GGAFF<>@FF>FFFFFG:FFG>@GGA446
@M02143:5:000000000-JT863:1:1101:23492:5376 1:N:0:45
GACACAGGGGTATCTAATCCCGTTCGCTCCCCTGGCTTTCGTGTCTCAGCGTCAGCACACCCCCAGCGAGCTGTTTTCACCGTCGGCGTTCCAAGCGATATCTACGCATTTCACCGCTCCACCGCTTGTTCCGCTCGCCCCTAGGTGGCTCAAGACCGCCAGTATACCCAGCCGTTCCACGGTTGAGCCGTGGGATTTCACAAGGTACTTACCATTCCGCCTACACACGCTTTAAGCCCAGTGATTCCGCCTAACGCTTGGCACCTCTGTCTTACCGCGGCTGCTGGCACAGAGTTAGCCG
+
CCCCCCCDFGEFGGGGFGGGGGGGGGGGGGGGGGGGGFFGGGGGGGGGGGGGGGGGGGGGGGGGGGGGGGGGGGGGGGGGGGGGGGGGGGDFGGGGGGGGGGGGGGGGGGGGGGGGGEGGGGGFGGCFFGFGEGFFGGGGGGFGGGGGGGFGGGGGGGGGGGGGGGGGGGGGGGGGGGGGGGFGGFFGGGGGGG7FGGGGGFGGGGGGGGGGGGGGGGGEEGGGFGGGDG3CGGGGGGGGG6DFCCF7CEGGEFG33<>=BGGGGC83?:@>F7<<D>D>6;;B??F?<2@BG7F9D:>6:
@M02143:5:000000000-JT863:1:1101:23680:5428 1:N:0:45
GACTACAAGGGTATCTAATCCTGTTCGCTCCCCACGCTTTCGCTCCTCAGCGTCAGTTCCGGCCCAGAGACCCGCCTTCGCCACCGGTGTTCCTCCTGATATCTGCGCATTTCACCGCTACACCAGGAATTCCAGTCTCCCCTGCCGGACTCTAGTCTGCCCGTATCGGAAGCAGGCTCAGGGTTAAGCCCTGAGTTTTCACTCCCGACGCGACAAACCGCCTACGAGCCCTTTACGCCCAATAATTCCGGATAACGCTTGCGCCCTACGTATTACCGCGGCTGCTGGCACGTAGTTAGCC
+
CCCCCGGFGGGGGGGGGGGGGGGGGGGGGGGGGGGGGGGGGGGGGGGGGGGGGGDGGGGGGGGGGGGGGGGGGGGGGGGGGGGGGGGGGFEGGGGGGGGGGGGGGGGGGGGGGGGGGGDGGGGGGGGGGGGGGGGGGGGGGGGGGGGGGGGGGGGGGGGGGGGGGGGGGCGGGGGGG8FGGGGCFFGGGGGGGGGFGGGGGGGGGGGGGGGGGGGGGGGGGGGGGGGGGGGGGGGGGGGGGGGFFDBGGGGDEGGGFGFGFGGGGGF75:F>GGFGGFFE6>99?:@:D<?<FFFGGFF?)
@M02143:5:000000000-JT863:1:1101:16767:5446 1:N:0:45
GACTACAAGGGTATCTAATCCTGTTCGCTCCCCATGCTTTCGCTCCTCAGCGTCAGTTGCGGCCCAGTGACCTGCCTTCGCCATCGGTGTTCCTCCTGATATCTGCGCATTCCACCGCTACACCAGGAATTCCACTCGCCTCTACCGTCCTCTAGCCCGGCAGTATCCACCGCACGCCCGAGGTTGAGCCTCAGGTTTTCACGGCAGACTTACCGAACAGCCTACACGCTCTTTACGCCCAATAATTCCGGACAACGCTCGCCCCCTTCGTATTACCGCGGCTGCTGGCACGAAGTTAGCC
+
CCCCCGGGGGGGGGGGGGGGGGGGGGGGGGFGGGGGGGGGGGGGGGGGGGGGGGGGGGEFGGGGGGGGGGGGGGGGGGGGGGGGGGGGG@CGGGGGGGGGGGGGGGGGGGGGGGGGGGGGGGGGGGGGGGGGGGGGGGGGGGGFGGGGGGGGGGGGGGGGGGGGGGGGGGGEGGGGGGGGGGGGGGGGGGGGGGGFGGGGGGGGGGGGGGGGGGGGGEGGGGFFFECDGC<FGGGGGGCGGGGCGDFGGGCCGGGGFGFGFGCGGGF<FFF?GC9FGBFFB096?F?:C:@?GF>CCA26)
@M02143:5:000000000-JT863:1:1101:7211:5455 1:N:0:45
GACTACTAGGGTATCTAATCCTGTTTGCTACCCACGCTTTCGCTCCTCAGCGTCAGTATTGGCCCAGAGCACTGCCTTCGCCATCGGTGTTCCTCCTGATATCTGCGCATTTCACCGCTACACTCGCAGTTCCACTTACCTCTTCCGGTCTCAAGCCATGCAGTATCGAAGGCAATTCTGTGGTTGAGCCACAGGCTTTCACCCCCGACTTACAAAGCCGCCTACGCGCCCTTTACGCCCAGTGATTCCGAACAACGCTAGCCCCCTTCGTATTACCGCGGCTGCTGGCACGTAGTTAGCC
+
CCCCCGGGGGGGGGGGFGGGGGGGGGGGGGGGGGGGGGGGGGGGGGGGGGGGGGGGGGGGGGGGGGGGGGGGGGGGGGGGGGGGGGGGGGGGGGGGGGGGGGGGGGGGGGGGGGGGGGGGGGGGGGGGGGGGGGGGGGGGGGGGGGGGGGGGGGGGGGGGGGGGGGGGGGGGGGGGGFGGGGGGGGGGGGGGGGGGGGGGGGGGGGGGGGGGGGGFGGGGGGGGGGGGGGGGGGGGGGGGGGGGGGFGFGGGGGGGFGEGFGGGGG>FFBFFGGAGF?EE>>FFB?F?DBFFGFFGGF2@7
@M02143:5:000000000-JT863:1:1101:9543:5469 1:N:0:45
GACTACTAGGGTATCTAATCCTGTTTGCTCCCCACGCTTTCGTGCATGAGCGTCAATCTTGACCCAGGGGGCTGCCTTCGCCATCGGTGTTCCTCCACATCTCTACGCATTTCACTGCTACACGTGGAATTCTACCCCCCTCTGCCAGATTCAAGCCTTGCAGTCTCCATCGCAATTCCCAGGTTGAGCCCGGGGCTTTCACGACAGACTTACAAAGCCGCCTGCGCACGCTTTACGCCCAGTAATTCCGATTAACGCTTGCACCCTACGTATTACCGCGGCTGCTGGCACGAAGTTAGCC
+
CCCCCGGGGGGGGGGGGGGGGGGGGGGGGGGGGGGGGGGGGGGGGGGFGGGGGGGGGGGGGGGGGGGGGGGGGGGGGGGFEGGGGGGGGGGGGGGGGGGGGGGGGGGGGGGGGGGGGGGGGGGGGGGGGGGGGGGFFFGGGGGGGGGGFEGGGGGGGGGDGFGGGGGGGGGGGGGGFGCGGGFGGGGGGGGDEEGGEGGGGGGGGDEFGGGGFGEC*<F=GGGGGGGGGGGGEGFGGGGGGGGFFGFGGGD<EGGGDGFEFGFCAD<?F67<>FB>D?FFB306??FFD<427(81:6<@)
@M02143:5:000000000-JT863:1:1101:21651:5473 1:N:0:45
GACTACAAGGGTATCTAATCCTGTTCGCTCCCCATGCTTTCGCTCCTCAGCGTCAGTTAATGCCCAGAGACCTGCCTTCGCCATCGGTGTTCCTCCTGATATCTGCGCATTTCACCGCTACACCAGGAATTCCAGTCTCCCCTACATCACTCTAGCCTGCCCGTACCCACCGCAGATCCGGAGTTGAGCCCCGGACTTTCACGGCAGACGCGACAAACCGCCTACGAGCTCTTTACGCCCAATAAATCCGGACAACGCTTGCGCCCTACGTATTACCGCGGCTGCTGGCACGTAATTAGTC
+
CCCCC@GEG@,;E,@FF@FGFFGGGAFGGGGGGGGGGGFGGGGGGGGGGFDF@FGGFGGDGGGGFGFGF@FFE@EFGFFGGEGDGGGG@FGEFGGGEFFGGGGFGGGGGGGGGEGGGGGGGFFCFFGGGCFGEGGEGGGGGGGGGGCEFG9<FEEFFFC@FGGGFGGGGC:FGGE@EFD:C7B@FFFFGFGGGEGGGGGGEF8>EEEGCEGEDGGDGGGCE8DEFGGDGGDFFGFFGEGGEFG?97BGFC5C5:CG5C.:FF3C>D1(80@):6>CF(75(((,()/(11709()1:>2**
@M02143:5:000000000-JT863:1:1101:14339:5476 1:N:0:45
GACTACCAGGGTATCTAATCCTGTTTGCTCCCCACGCTTTCGCGCCTCAGTGTCAGTTACAGACCAGAAAGTCGCCTTCGCCACTGGTGTTCCTCCATATCTCTACGCATTTCACCGCTACACATGGAATTCCACTTTCCTCTTCTGCACTCAAGTCTCCCAGTTTCCAATGACCCTCCACGGTTGAGCCGTGGGCTTTCACATCAGACTTAAGAAACCACCTGCGCGCGCTTTACGCCCAATAATTCCGGATAACGCTTGCCACCTACGTATTACCGCGGCTGCTGGCACGTCGTTAGCC
+
CCCCCGGGGGGGGGGGGGGGGGGGGGGGGGGGGGGGGGGGGGGGGGGGGGGGGGGGGGGGGGGGGGGGGGGGGGGGGGGGGGGGGGGGGGGGGGGGGGGGGGGGGGGGGGGGGGGGGGGGGGGGGGGGGGGGGGGGFGGGGGGGGGGGGGGGGGGGGGGGGGGFFGGGGGGGGGGGGGGGGGGGGGGGGGGGGGGGGFGGGFGGGGGGGGGGGGGGGGGGGGGGGGGGGGGGGGGGGGGGGGGGGGFGGGGGEGGGFGFGFGGGGFFFFFF?>FAGG:>E>F0>BF:?GBFBG()2/4:?4
@M02143:5:000000000-JT863:1:1101:12175:5487 1:N:0:45
GACTACAGGGGTATCTAATCCTGTTCGCTCCCCACGCTTTCGCTCCTCAGCGTCAGTTACTGCCCAGAGACCCGCCTTCGCCACCGGTGTTCCTCCTGATATCTGCGCATTTCACCGCTACACCAGGAATTCCAGTCTCCCCTACAGCACTCTAGTCTGCCCGTATCGACTGCAGGCTCGGGGTTGAGCCCCGAGTTTTCACTCCCGACGTGACAGACCGCCTACGAGCCCTTTACGCCCAATAATTCCGGACAACGCTCGCACCCTACGTATTACCGCGGCTGCTGGCACGAAGTTAGCC
+
CCCCCGGGGGGGGGGGGGGGGGGGGGGGGGGGGGGGGGGGGGGGGGGGGGGGGGGGGGGGGGGGGGGGGGGGGGGGGGGGGGGGGGGGGGGGGGGGGGGGGGGGGGGGGGGGGGGGGGGGGGGGGGGGGGGGGGGGGGGGGGGGGGGGGGGGGGGGGGGGGGGGGGGGGGGGGGGGGEGGGGGGGGGFGGGGGEFFGGGGGGGGGGGGGGGGGGGGGGGGGGGGGGGGGGGGGGGGGGGGGGGGGGFGGGGGGGGGFG@EEGGGGGFFFFFBGGFCD(77;>BFFFF0*3=3D>B*762*)
@M02143:5:000000000-JT863:1:1101:11818:5492 1:N:0:45
GACTACAAGGGTATCTAATCCTGTTTGCTCCCCACGCTGTCGCGCCTCAGCGTCAGTAACGGACCAGCTCGCCGCCTTCGCCACCGGTGTTCTTCCCAATATCTACGAATTTCACCTCTACACTCGCAGTTCCACTTACCTCTTCCGGTCTCGAGCCATACAGTATCGAAGGCAATTCCAGGGTTGAGCCCTGGGCTTTCACCTCCGACTTGAATGGCCGCCTACGCGCCCTTTACGCCCAGTGATTCCGAGCAACGCTAGCCCCCTACGTATTACCGCGGCTGCTGGCACGTAGTTAGCC
+
CCCCCGGGGGGGGGGGGGGGGGGGGGGGGGGGGGGGGGGGGGGGGGGGGGGGGGGGGGGGGGGGGGGGFGGGGGGGGGGGGGGGGGGGGGGGGGGGGGGGGGGGGGGGGGGGGGGGGGGGGGGGGGGGGGGGGCGGEGGGGGGGGGGGGGGGFFGGGGGGGGGGGGGFGGCEFGGGGGGGGGGGGGGGGGGGGGGGGGGGGGGGGGGGGGGGCFGGFGGGGGGGGGGGGDGGGGGGGGGGEFGG?D@FGFGGGGGGFGFG5?CFGGF1F0)5CFFCC:D>9>22:043<?F:C?>;C))/9
@M02143:5:000000000-JT863:1:1101:5051:5500 1:N:0:45
GACTACACGGGTATCTAATCCTGTTTGCTACCTTGGCTTTCGAACCTCAGCGTCAGTCTGCGTCCAGAAAACTGCTTTCGCCATTGGTGTTCCGGCAGATATCAACGCATTTCACCGCTACACCTGCCGTTCCGTTTTCCTCTCCGCTACTCAAGACCTCCAGTATAGGGAGCAGTGTTAGAGTTGAGCTCCAACCTTTCACTTCCTACTTAAAGGCCCGCCTGCGTTCGCTTTACGCCCAGTAAATCCGGACAACGCTTGCCACCTACGTATTACCGCGGCTGCTGGCACGTAGTTAGCC
+
CCCCCGGGGGGGGGGGGGGGGGGGGGGGGGGGGGGGGGGGFGGGGGGGGGGGGGGGGGGGGGGGGGGGGGGGGGGGGGGGGGGGGGGGGGGGGGDGGGGGGGGGGGGGGGGGGGGGGDGGGGGGGGGFGGGGGGGGGGGGGGGGGGGGGGGGGGGGGGGGGGGFFGCGGGGGGGGGGGGGGGGGGGGGGGGGGGGGGGGGGGGGGGGGGGGGGCFF5>CEGGGGGGGGGGGGGGGGGGGGGGGGCFFGFEGGGGGGFGFGFGGGGGFFF?@2CGAFGBF@0969:)<0<??19:5CGA<7)
@M02143:5:000000000-JT863:1:1101:5177:5504 1:N:0:45
GACTACAGGGGTATCTAATCCTGTTCGCTCCCCACCCTTTCGCTCCTCAGCGTCAGTTACGGCCCAGAGATCTGCCTTCGCCATCGGTGTTCCTCCTGATATCTGCGCATTCCACCGCTACACCAGGAATTCCAATCTCCCCTACCGCACTCTAGTCTGCCCGTACCCACTGCAGGCCCGAGGTTGAGCCTCGGGATTTCACAGCAGACGCGACAAACCGCCTACGAGCTCTTTACGCCCAATAATTCCGAATAACGTTTGGGCCTCTCGTATTACCGCGGCTGCTGGCACGAGATTAGCC
+
CCCCCGGGGGGGGGGGGGGGGGGGGGGGGGGGGGGGGGGGGGGDGGGGGGGGGGGGGGGGGGGGGGGGGGGGGGGGGGGGGGGGGGGGGGGGGGGGGGGFGGGGGGGGGGGGGGGGGGGCGFGFGGDGGGGGGGGGGGGGGGGGGGE7:FGGGGGGGGGGGGGGGGGGGGGGGGGGGGGECEGGGGGGGGFDGGGGGGGGFGGGFDGGGGGGGEEGCCCEGGG=FE5*157EGGGGDGGGGGGGGGFGFGGGGGGGEGFD):DC>C?>@?F:GFFGG6>>6;17B?F038@:DB>*2-49)
@M02143:5:000000000-JT863:1:1101:17004:5530 1:N:0:45
GACTACAAGGGTATCTAATCCTGTTTGCTCCCCACGCTTTCGCGCCTCAGCGTCAGATCACGCCCAGCAGGCCGCCTTCGCCACTGGTGTTCCTCCCGATATCTGCGCATTTCACCGCTACACCGGGAATTCCACTCGCCTCTACCACCCTCTAGCCCGGCAGTATCCACCGCACGCCCAGGGTTGAGCCCTGGGTTTTCACGGCAGACTTACCGAACCGCCTACACGCTCTTTACGCCCAATAATTCCGGACAACGCTCGCCCCCTACGTATTACCGCGGCTGCTGGCACGAAGTTAGCC
+
CCCCCGGGGGGGGGGGGGGGGGGGGGGGGGGGGGGGGGGGGGGGGGGGGGGGGGGGGGGGGGGGGGGGGGGGGGGGGGGGGGGGGGGGGGGGGGGGGGGGGGGGGGGGGGGGGGGGGGGGGGGGGGGGGGGGGGGGGGGGGGGGGGGGGGGGGGGGGGDGFGGGGGGG;FGGGGGGGGGGGGGGGGGGGGGGGGGGGGGGGGFGGGGGGGGGGGGGGGGGGGGGGGGGGDDGGGGGGGGGGGGGGGFGGGEGGGGGFDEGFGGGGGF(><><FFAGG0:@>6223,<:*,6(917:C<AF6
@M02143:5:000000000-JT863:1:1101:24504:5540 1:N:0:45
GACTACAAGGGTATCTAATCCTGTTTGCTCCCCACGCTGTCGCGCCTCAGCGTCAGTGATGGCCCAGCTCGCCGCCTTCGCCACCGGTGTTCTTCCCAATATCTACGAATTTCACCTCTACACTGGGAATTCCGCGAGCCTCTGCCACCCTCGAGCCCACCCGTCTCCAGCGCCGTCCCCAGGTTGAGCCCAGGGCTTTCACGCCGGACCAAGCAGGCCGCCTACGCGCCCTTTACGCCCAGTCATTCCGAGCAACGCTAGCCCCCTTCGTATTACCGCGGCTGCTGGCACGAAGTTAGCC
+
CCCCCGGGGGGGGGGGGGGGGGGGGGGGGGGGGGGGGGGGGGGGGGGGGGGGGGGGGGGGGGGGGGGGGGGGGGGGGGGGGGGGGGGGGGGGGGGGGGGGGGGGGGGGFGGGGGGGGGGGGGGGGGGGGGGGGGGCGGGGGGGGGGGGGGGGGGGGGGGGGGGGGGGGGGGGGGGGGGGGGGGGGGGGGGGGGGGGGGGGGGGGGGGGGEGGGGGFGGGCEGGGGGGGGGGGGGGGGGGGGGCCEG?DGGGDEGFGFGFGFGGGGGFFFFFFFC)CGBEFFBFFFFF?:?F6C;:8DA<F)
@M02143:5:000000000-JT863:1:1101:9885:5584 1:N:0:45
GACTACACGGGTATCTAATCCTGTTTGCTCCCCACGCTTTCGCACCTCAGCGTCAATACCTGTCCAGCGAGTCGCCTTCGCCACTGGTGTTCTTCCGAATATCTACGAATTTCACCTCTACACTCGGAATTCCACTCGCCTCTCCAGGATTCTAGCACTGCAGTTTCAAGGGCAGTTCCGGGGTTGAGCCCCGGGATTTCACCCCTGACTTGCTGCGCCGCCTACGTGCGCTTTACGCCCAGTGATTCCGAACAACGCTTGCACCCTACGTATTACCGCGGCTGCTGGCACGTAGTTGGCC
+
CCCCCGGGGGGGGGGGGGGGGFGGGGGFFFGGGGGEGEGFAFEEEG@FFFCCGGFGCFGGGGGGGGGGGGGGGGDGEGGGGGGGGGCFG=FGGGGGGGGEGGGGGGGGGGGGGGGGGFGGGGGDGGGGGGGGGGGGGGGGGGGGGGGGDGGGGGGGGGGGGGGGGGGGGGGGGGGGGFGDGDGGGGGGGGFGGGGGGGGGGGGGGGCFGGG?FFGGGGGGGGGEGGGGGGGGGG7F3EEGGFGGGGFGGGGGGG6FDGFEFGGGFG?08(<2FF)0>0>:99>>F?45C2@FG0)CD42F?
@M02143:5:000000000-JT863:1:1101:4498:5599 1:N:0:45
GACTACCGGGGTATCTAATCCTGTTTGCTCCCCACGCTTTCGCACCTCAGCGTCAGTATCGAGCCAGTGAGCCGCCTTCGCCACTGGTGTTCCGCCGAATATCTACGAATTTCACCTCTACACTCGGCATTCCACTCACCTCTCCCGAACTCAAGACAGTCAGTATCAAAGGCAGTTCCAAGGTTGAGCCCTGGGCTTTCACCTCTGACTAAACTGTCCGCCTACGCGCCCTTTACGCCCAGTCATTCCGAGCAACGCTAGCCCCCTTCGTATTACCACGGCTACTGGCACGAAGTTGGCC
+
CCCCCGGDCFGGGGGGGGGGGGGGGGGGGGGGGF@CGGGGGGGDGGGGGGGGGGGGGFCACF7FGGCFF,9CEFGGGGGGGGGGCGGDFFGGA:FG7:C@7FGGGGG7FGGGGGGG9EFGGCD,,DFEFGFGGDFGG8FGGGFFGCF::FFGGG@FE>EG?DFGAFGA,@3:CFCGEGE=9>FFAFFGGG7F:::CGGGGFG;9CDGGGG9C,A,21;EEGG5*?=*)=:DGGGGGGGGGG=F9?C=FC651:EG7>DF=:CG6;71:F1<:FGBCC)))(30((.1)72F0>,)**.(7)
@M02143:5:000000000-JT863:1:1101:25736:5626 1:N:0:45
GACTACAAGGGTATCTAATCCTGTTCGCTCCCCACGCTTTCGCGTCTCAGCGTCAGTAACGTCCCAGCGAGCTGCCTTCGCAATTGGTGTTCCTCCTGATATCTGCGCATTTCACCGCTACACCAGGAATTCCAGTCTCCCCTGCAACACTCTAGTTTGCTCGTATCGACTGCAGACCCGAGGTTGAGCCTCGGGATTTCACAGCCGACGCAACAAACCGCCTACGAGCTCTTTACGCCCAATAATTCCGGACAACGCTAGCACCCTACGTATTACCGCGGCTGCTGGCACGTAGTTAGCC
+
CCCCCGGGGGGGGGGGGGGGGGGGGGGGGGGGGGGGGGGGGGGGGGGGGGGGGGGGGGDGGGGGGGGGEGGGGGGGGGGGGGGGGGGGGGGGGGGGGGGGGGGGCGGGGGGGGGGGGGGGGGGGGGGGGGGGGGGGGGGGGGGGGGGGGGGGGGGGGGGGGGGGGGGFGGGGGGGGGGGGGGGGGGGGGGGGGGGGDGGGGGGGGGGGGGGGGGGGGGGGGGGCGGEGGGGGGGCCGGGGGGGGGGFGGGGGGGGGFGBGEGGGGGBFFFFBGGFGG?37>02;FBF2C:F1C1<EG))10
@M02143:5:000000000-JT863:1:1101:22500:5646 1:N:0:45
GACTACCAGGGTATCTAATCCTGTTTGCTCCCCACGCTTTCGCGCCTCAGCGTCAGAACCGGACCAGACAGCTGCCTTCGCCACTGGTGTTCTTGCGAATATCTACGAATTTCACCTCTACACTCGCAGTTCCGCTGTCCTCTTCCGGTCTCAAGCCAACCAGTATCGAAGGCAATTCTGTGGTTGAGCCACAGGCTTTCACCCCCGACTTAGAAACCCGCCTACGCGCCCTTTACGCCCAGTGATTCCGAACAACGCTAGCCCCCTACGTATTACCGCGGCTGCTGGCACGTAGTTAGCC
+
CCCCCCFGGGGGGGGGGGGGGGEFFFGDAEGDEEFC7CEFCFGDEGGGCFECGEEFGCED@@CEFGCGGGFGCCF,C9CFE:EFCFEGGGGGGGCDFCCCFGCGGGDFEFGDDFGDCD<AF?FED<FGGG9AFCEG=FFFEGGGGFCEG@CGGGD<FGGF@@FFC,7+@F@CDFGE=DCFF9DF*@>FFFGGFCCFF:FG9FFCC>E5ECEB;9CFG8CGGGGD9/:7=3C*;EGFGGGGC59CGGFGF0A5*CF5))8C)<*;CGFFF60):24F*())11910::(*(12*3>GGAD4)
@M02143:5:000000000-JT863:1:1101:13947:5675 1:N:0:45
GACTACACGGGTATCTAATCCTGTTTGCTCCCCACGCTTTCGTGCATGAGCGTCAGTGCTGGCCCAGGAGGCTGCCTTCGCCATCGGTGTTCCTCCACATCTCTACGCATTTCACTGCTACACGTGGAATTCCACCCCCCTCTGCCACACTCAAGCCTACCAGTTACAAGCGCAGTTCCCAGGTTAAGCCCGGGGATTTCACACCTGTCTTAGTAGACCGCCTGCGCACGCTTTACGCCCAGTAATTCCGATTAACGCCTGCACCCTACGTATTACCGCGGCTGCTGGCACGAAGTTAGCC
+
CCCCCGGGGGGGGGGGFGGGGGGGGGGGGGGGGGGGGGGGGGGGGGGGGGGGGGGGGFGGGGGGGGGGFGGGGGGGGGGGGGGGGGGGGGGGGGGGGGGGGGGGGGGGGGGGGGGGFGGGGGGGGGEGGGGGGGGDGGGGGGGDGGGGGGGGGGGGGGGGGGGGGGGGGDFGGGGGGGGFFGGGGGGGGGGEEGGGFGGGGGGGGGGGF?FFFGG9FGFGGGGGFGGGGGGGGGGGGGGGGGGGGGFGGGGGGGGG>GE=:FFGFDFFFBFFGFAF>?3>(3;00)).>34191>*06969
@M02143:5:000000000-JT863:1:1101:14579:5700 1:N:0:45
GACTACAGGGGTATCTAATCCCGTTCGCTCCCCACGCCTTCGCGCCTCAGCGTCAGGGACGGCCCAGCTGGCCGCCTTCGCCACGGGTGTTCCGCCTGATCTCTACGCATTTCACCACTACACCAGGCATTCCACCAGCCCCTACCGCCCTCAAGCGGTGCGGTCCCCGACGACCCTCCCCGGTTGAGCCGGGGGCTTTCACGCCGGGCCAGCACCGCCGCCTGCGCGCGCTTTACGCCCAGTAACTCCGGACAACGCTTGGACCCTACGTATTACCGCGACTGCTGGCACGTAGTTAGCC
+
CCCC@FFFFGEGGGGGGGGFFGGFGFGGGGGGGGGGGGGGGFGFGECFGGGGGGEFGGFGEE7FGGGGG<FFGGGGGGGGGGGG:FEGGEGGFGGGGGGCFFFGGGGGGGGGGGGGGGGGGGGGGGGGGGGGGGGGGFGGGGGGGGGGDFEGFGGGGGCEFGGG@CFGGGGGGGGGGGGGGGG@7FFGGGGDEGGGGGGGGGCGF5CCE=EFGGGGEGGGGGGCFGGDE5DEGFFGGGGGGFGFGCFGGGGGGGGGFC:CFC<FFDFFF?F?*9AGF(.5((,412??G<F?5:5;CAFF4
@M02143:5:000000000-JT863:1:1101:7396:5700 1:N:0:45
GACTACACGGGTATCTAATCCTGTTTGCTCCCCACGCTTTCGCAGTTGAGTGTCAGTTCCTATCCAGTTTGTCGCCTTCGCTGCTGGTATTCCTCCCGATCTCTACGAATTTCACCTCTACACTCGGAATTCCACTAACCTCTCCACGATTCAAGCGATGCAGTCTTAAAGGCAATTCCAGAGTTGAGCTCTGGGCTTTCACCTCTAACTTACAAAGCCGCCTACGTACGCTTTACGCCCAGTAATTCCGAACAACGCTAGCACCTTCCGTCTTACCGCGGCTGCTGGCACGGAATTGGCC
+
CCCCCGGGGGGGGGGGGGGGGGGGGGGGGGGGGGGGGGGGGGGGGGGGGGGGGGGGGGGGGGGGGGGGGGGGGGGGGGGGGGGGGGGGGGGGGGGGGGGGGGGGGGGGGGGGGGGGGGGGGGGGGGGGGGGGGGGGGGGGFGGGGFEGGFDGGGGGGGGGGGFFGGGGGGGGGGGGGGGGGFGGGGGGGGGFCGGGGFFGGGGGGGGGGGFFGGCFFFGGGGGGGGFFGGGGGGGGGGG7?GGFFGFGFGGGGGGGFGEGFGGGGGFFF:F<F<>CF?D@>FFFFFFBDFFBD6<;>7:@6
@M02143:5:000000000-JT863:1:1101:4616:5703 1:N:0:45
GACTACTAGGGTATCTAATCCCGTTCGCTCCCCACGCCTTCGCGCCTCAGCGTCAGGGACGGCCCAGCTGGCCGCCTTCGCCACGGGTGTTCCGCCTGATCTCTACGCATTTCACCACTACACCAGGCATTCCACCAGCCCCTACCGCCCTCAAGCGGTGCGGTCCCCGACGACCCTCCCCGGTTGAGCCGGGGGCTTTCACGCCGGGCCAGCACCGCCGCCTGCGCGCGCTTTACGCCCAGTGATTCCGGACAACGCTCGCACCCTCTGTATTACCGCGGCTGCTGGCACAGAGTTAGCC
+
CCCCCGGGGGGGGGGGGGGGGGGGGGGGGGGGGGGGGGGGGGGGGGGGGGGGGGGEFGFGGDEEGGCGGGGGGGGGGEGGGGGGGEGGGGGGGGGGDGGGGGGGGGGGGGGGGGGGGGGGGGGGGGGGGGGGGGGGGGGGGGGGGGGGGGGGGGFFFGGCEGGGGGGGGGGGGGGDCFGGGGGGGGGGGGGDGGGGGGGGGGFGG5EGEGGGGGGGGGGGGGGFGEGDGGGGGGGGGGGGGGGF9:FGGEGDGGGG>D5C>E)*CG?<)2=:FC9GG?FD>FF>:7;8D7F:*(/0:54=?
@M02143:5:000000000-JT863:1:1101:26765:5715 1:N:0:45
GCCTCCCTTTTTCTCTCCTCCTTTCCCCTGCAGCCTCCCGTAGG
+
CCCCCGGFGFFCFFGGGGGGGGFGGGGFGGG@CCFFGGGGGGGG
@M02143:5:000000000-JT863:1:1101:23796:5733 1:N:0:45
GACTACCCGGGTATCTAATCCTGTTTGCTCCCCACGCTGTCGCGCCTCAGTGTCAGTAACTGCCCAGCAGGCCGCCTTCGCCACCGGTCTTCCTCCGGATCTCTACGCATTCCACCGCTACACCCGGAATTCCGCCTGCCCCTACAGCACTCTAGTCCAACAGTCGGCACGGCCGACCCGGGGTTGAGCCCCGGGCTTTCACCACACCCTTATCAGACCACCTACGCGCCCTTTACGCCCAGTGATTCCGGACAACGCTCGCACCCCCCGTATTACCGCGGCTGCTGGCACGGAGTTAGCC
+
CCCCCGGGGGGGGGGGGGGGGGGGGGGGGGGGGGGGGGGGGGGGGGGGGGGGGGGGGGGGGGGGGGGGGGGGGGGGGGGGGGGGGGGGGGGGGGGGGGGGGGGGGGGGGGGGGGGGGGGGGGGGGGGGGGGGGGGGGGGGGGGGGGGGGGGGGGGFGGGGGGGGGGGGGGGGGGGGGGGGGGGGGGGGGGGGGGGGGGGGGGGGGGGGGGGGGGEGGGGGGGGGGGGGGGGGGGGGGGGGGGGFGGFGGFGGGGGGEGFGFGGGGG>F>0>>GG2>FBFF69B1:BF:C?FFD9>8D<<?)
@M02143:5:000000000-JT863:1:1101:27501:5758 1:N:0:45
GCCTCCCCTTTTCTCTCCTCCTTTTTGCTCCCCACGCTTTCGCGTCTCAGCGTCAGTAACGTCCCAGCGAGCTGCCTTCGCCATTGGTGTTCCTCCCGATCTCTGCGCATTTCACCTCTCCACCGGGACTTCCACTCGCCTCTTCCGCCCTCGCGCCTTGCAGTATCCATCCGCCTCCCGGGGTTGAGCCCCGGGCTTTCAGAACGGACTTACAAGTCCGCCTACACGCGCTTTACGCCCAATGATTCCGGACACAGCTAGCCCCCTACGTATTACCGCGGCTGCTGGCACGTAGTTAGCC
+
CCCCCFFGGCFFFFGGFFGGGGEFGGFGGGGGGGGGGGGGGGGGGGGFGGGGGGGGGGGGGGGGGGGGG7FGGGGGGGGGGGGGGFGGGEGGGGFGGGGGGGGGGGGGGG7FGGGGGGGGGGGGEGGG:FGGGGFFF<CEG>EFGGGGGGGGCF+CGG@<FG,,7EC;CFF,<F71>DFG*<<FGGGGGGCCF*7CFFGGD9+>=***:=99CFC@<A+CEEGGGC:3C95CEFG7DGEECFGGGGFFF+:1:E5*09:E4CFCEDF0.<)47>AFG1.0((4(34?>*,7(1(88D2)*)
@M02143:5:000000000-JT863:1:1101:6717:5794 1:N:0:45
GACTACAGGGGTATCTAATCCGGATCGCTCCCCACGCTTTCGCTCATGAGTGTCAGGACCAGTCCAGGATGCCGCCTTCGCCGCTGGTGTTCCTCCGGATCTCTACGCATTCCACCACTACACCCGGAATTCCGCATCCCCCTACTGGCCTCCAGTCCGCCCGTATCGCACGACCCTCCCCAGTTGAGCCGGGGCCTTTCACGCACGACGCGACGGACCACCTGCGAGCGCTTTACGCCCAATAAATCCGGACAACGCTTGCCCCCTACATATTACCGCGGCTGCTGGAACGGAGTTCGCC
+
CCCCCGGGGGGFE@FFGFGGFGGGGGGGGGGGGGEGGGGGGGGGGGGGDFGGFGGGGGGGGGDGGGGGGGGGECFGGGGGGGC@CEFGGGGGFGGGGFFFGCFG?FGGGGGGEACFGGGGGFGEGGGEGG8DFFBFCEGGFGGGGGGGFGC8CFD@EFGGGDG@FGFFGGG:CF*>DFG7:<F<<<<7FFEGFEEDEGFFGGG58B*C:?>5::CCEEGGFGGGG=GDC<C8;:7:<EGEEGG6+0*:+27C/*777D5=>5CECG>BF(/6:><7215)279,02:(/5)4/-)20)4<5
@M02143:5:000000000-JT863:1:1101:15155:5811 1:N:0:45
GACTACCAGGGTATCTAATCCTGTTCGCTCCCCACACTTTCGCTCCTCAGCGTCAGAACATTGCCAGAGAACCGCCTTCGCCACCGGTGTTCCTCCTGATATCTGCGCATTTCACCGCTACACCAGGAATTCCGTTCTCCCCTGCATACCTCTAGTCTGCCCGTATCGGAAGCAGGCTCAGGGTTAAGCCCTGAGTTTTCACTCCCGACGCGACAAACCGCCTACGAGCCCTTTACGCCCAATAATTCCGGACAACGCTCGCACCCTACGTATTACCGCGGCTGCTGGCACGTAGTTAGCC
+
CCCCCGGGGGGGEFGGGGGGGGGGGFGGGGGGGGGGGGCFGGGGGGGGGGGGGGGGFFGGGFGGGFGFGGGGGGGGGGGGGGGGGGGGGGGGGGGGGGGGGGGGGGGGGGGGGGGGGGGGGGGGGGGGGGGGGGGGGGGGGGGGGGGGGGGGGGGGGGGGGGGGGGGGGGGGGGGGGGFGGGGGGGGGGFFGGGGGGGGGGGFGGGGGGGGGGGGGFGGGGGGGGGGGGGGGGGGGGGGGGGGGGGFFGGGGGGGG>GDGFGGGGGFFF:><CFAGG?3:(3>FFFFBC<FFGBFGF9<66
@M02143:5:000000000-JT863:1:1101:11211:5821 1:N:0:45
GACTACCAGGGTATCTAATCCTGTTTGCTCCCCACGCTTTCGCACCTCAGCGTCAGTACCGGACCAGTTAGCCGCCTTCGCCACTGGTGTTCTTCCCAATATCTACGAATTTCACCTCTACACTGGGAATTCCACTAACCTCTTCCGGACTCGAGATGGCCAGTATCAAGGGCAGTTCCGAGGTTGAGCCTCGGGATTTCACCCCTGACTTGAAAGTCCGCCTACGTGCGCTTTACGCCCAGTGATTCCGAACAACGCTAGCCCCCTTCGTATTACCGCGGCTGCTGGCACGAAGTTAGC
+
CCCCCGGGGGGFGGGGGGGGGGGGGGGGGGGGGGDGGGGGGEGGGGGGGGCFGGGEGGFA@EFDGGGGGGGGGGGGGGGGGGGGGGEGGGGGGGCE=FGGGGGGGGGGGGGDGGGG?FGGGGGGGGGGGGGGGGGDFGGGGGGFGGGGGGGGGGGGGGGGGGGGGGGGGGGGGGGGGGGGGDGGFGFFGGCCFGGDGGFGGG9DEFFGGFGGGFFF>FFCGGGGGGCGGGGCCFGGGGGGGGGGGGFGGGGGGGGGFGFGFGGGGGFFFFFFFD::??D@9>0>FF6:C?62C>B;CADB
@M02143:5:000000000-JT863:1:1101:10968:5840 1:N:0:45
GACTACCGGGGTATCTAATCCTGTTCGCTCCCCACGCTTTCGCTCCTCAGCGTCAGTTGTTGCCCAGAGACCCGCCTTCGCCACCGGTGTTCCTCCTGATATCTGCGCATTTCACCGCTACACCAGGAATTCCAGTCTCCCCTACCGAACTCTAGCCTGCCCGTATCGACTGCAGGCCCGCAGTTGAGCTGCGGGTTTTCACAGTCGACGCGACAAGCCGCCTACGAGCTCTTTACGCCCAATAAATCCGGACAACGCTCGCGCCCTACGTCTTACCGCGGCTGCTGGCACGTAGTTGGCC
+
CCCCCGGGGGGGGGGGGGGGGGGGGGGGGGGGGGGGGGGGGGGGGGGGGGGGGGGGGGGGGGGGGGGGGGGGGGGGGGGGGGGGGGGGGGGGGGGGGGGGGGGGGGGGGGGGGGGGGGGGGGGGGGGGGGGGGGGGGGGGGGGGGGDGGGGGGGFGGGGGGGGGGGGGGGGGGGGGGGGGGGGGGGGGGGGGGGGEGGFEFGGGGGGGGGGGGGGGGGGGGGGGGGGGGCFGGGGGGGGGGGGGGFFGEGCCEGFGFGFGFGGGCGFFFFFFGF4:CBFFF>BBFFF:DFFFDBFCDABF)
@M02143:5:000000000-JT863:1:1101:9619:5856 1:N:0:45
GACTACCGGGGTATCTAATCCTGTTTGCTCCCCACGCTGTCGCGCCTCAGCGTCAGAAACGGGCCAGCTCGCCGCCTTCGCCACCGGTGTTCTTCCCAATATCTACGAATTTCACCTCTACACTGGGAATTCCGCGAGCCTCTCCCGTCCTCCAGCGCCCCCGTATCGAGCGCAGCCCCCGGGTTGAGCCCGGGGATTTCACGCCCGACTAGAAGCGCCGCCTACGCGCCCTTTACGCCCAATGATTCCGGACAACGCTAGCTCCCTACGTATTACCGCGGCTGCTGGCACGTAGTTAGCC
+
CCCCCGGGGGGGGGGGGFGGGGGGGGGGGGGGGGGGGGGGGGGGGGGGGGGGGGGGGGGGGGGGGGGGEGGGGGGGGGGGGGGGGGGGGGGGGGGGGGGGGGGGGGGGGGGGGGGGGGGGGGGGGGGGGGGGGGGGGGGGGGGGGGGGGGEGGGFGGGGGGGGGGGGGGGGGGGGGGGGGGGGEBFGGGGGGGGGDEGCGGGFGGGGEGGGDGFGGGGGGGGGGGGGDGGGGCGDGGGGGGGGGGGFGGGGGGGGGFGFG@FGGCFBFF004DD9CFBE>9;B>(7?:3:?65251269F)
@M02143:5:000000000-JT863:1:1101:26455:5872 1:N:0:45
GACTACAGGGGTATCTAATCCTGTTCGCTCCCCATGCTTTCGCTTCTCAGTGTCAGTAATGGCCCAGAGACCTGCCTTCGCCATCGGTGTTCCTCCTGATATCTGCGCATTCCACCGCTACACCAGGAATTCCAGTCTCCCCTACCACACTCTAGTCTGCCCGTACCCACTGCAAGTCCGAGGTTGAGCCTCGGATTTTCACAGCAGACGCGACAAACCACCTACAAGCTCTTTACGCCCAATAATTCCGGACAACGCTCGCACCCTACGTATTACCGCGGCTGCTGGCACGTAGTTAGCC
+
CCCCCGGGGGGGGGGGGGGGGGGGGGGGDGGGGGGGGGGGGGGGGGGGGGGGGGGGGGGGGGGGGGGGGGGGGGGGGGGGGGGGGGGGGGGGGGGGGGGGGGGGGGGGGGGGGGGGGGGGGGGGGGGGGGGGGGGGGGGGGGGGGGGGGGGGGGGGGGGGGGGGGGGGGGGGGGG=FGGGGGGGGGGGGGGGGGGGGGGGGGGGGGGFGGDGGGGGGGGGGGGGGGGGGGGGGGGGGGGGGGFFGGFGGGGGGGGGFGFGFGGGGGFFFBFFGGFGGFFFB699B>:09?F:C1<8DAAF0
@M02143:5:000000000-JT863:1:1101:7347:5887 1:N:0:45
GACTACAAGGGTATCTAATCCCGTTCGCTCCCCACGCCTTCGCGCCTCAGCGTCAGGGACGGCCCAGCTGGCCGCCTTCGCCACGGGTGTTCCGCCTGATCTCTACGCATTTCACCACTACACCGGGAGTTCCACCAGCCCCTGCCGCCCTCAAGCGCGCCCGTCCCCGACGACGTTCCCCGGTTGAGCCGGGGGCTTTCACGCCGGGCAGAACGCGCCGCCTGCGCACGCTTTACGCCCAGTAACTCCGGACAACGCTCGGCCCCTACGTATTACCGCGGCTGCTGGCACAGAATTAGCC
+
CCCCCGGGGGGGGGGGGGGGGGGGGGGGGGGGGGGGGGGGGGGGGGGGGGGGGGGGGGGGGGGGEFFFGGGGGGGGGGGGGGGGGGGGGGGGD:FGGGGGGGGGGGGGGGGGGGGGGGGGGGGFC@+=CFGGGGGFG7FFGGGCFFCGGGGGGGGGCFGEGGGGDGDGDGGGGGCFGGGGGGGGGDDGFGGGGGGGGGFGDDDGG5??EC>FFGGGGEGEGGC=F587C<D=E8>FCE>EEEFFGG?GC*>DEEFG555E<CD?ED?FF:)5:DBGG055104>1)057(*.02)+2::F?
@M02143:5:000000000-JT863:1:1101:23434:5894 1:N:0:45
GACTACAGGGGTATCTAATCCTGTTTGCTCCCCACCCTTTCGCTCCTCAGCGTCAATCATCGTCCAGGACAGCGCCTTCGCCACTGGTGTTCCTCCCGATATCTACGAATTTCACCTCTACACCGGGAATTCCACTCGCCTCTACCATCCTCTAGCCCGGCAGTATCCACCGCACGCCCAGGGTTGAGCCCCAGGTTTTCACGGCAGACTTACCGAACCGCCTACACGCTCTTTACGCCCAATAATTCCGGATAACGCTTGCGCCCTACGTATTACCGCGGCTGCTGGCACGTAGTTAGCC
+
CCCCCGGGGGGGGGGGGGGGGGGGGGGGGGGGGGGGGGGGGGGGGGGGGGGGGGFFGGGGGGGGGGGGGGGGGGGGGGGGGGGGGGGGGGGGGGGGGGGGGGGGGGGGGFGGGGGGGGGGGGGGGGGGGGGGGGGGGGGGGGGGGGGGGGGGGGGGGGGGGGGFGFGGGGGGGGGGGGGGGGGGGGGGGGGGGGG:FGEGGGGGGCGFGGGGGGGGGGGEGGGGGGDGGGGGGGGGGGGGDFGGGGFFGFGGGGGGFGFGFGGGGGFFFFFBDGFGG?>@99;>F7F?GFFFGFFGCBFF9
@M02143:5:000000000-JT863:1:1101:10985:5901 1:N:0:45
GACTACCGGGGTATCTAATCCTGTTCGCTCCCCACGCTTTCGCTCCTCAGCGTCAGTTGTTGCCCAGAGACCCGCCTTCGCCACCGGTGTTCCTCCTGATATCTGCGCATTTCACCGCTACACCAGGAATTCCAGTCTCCCCTACATCACTCTAGTCTGCCCGTACCCACCGCAGATCCGGAGTTGAGCCCCGGACTTTCACGGCAGACGCGACAAACCGCCTACGAGCTCTTTACGCCCAATAATTCCGGACAACGCTAGGACCCTACGTATTACCGCGGATGCTGGCACGTAGTTAGCC
+
CCCCCFFGGGGGGGGGGGGGGGGGGGGGGGGGGGGDGGGGGGGCGGGGGGGGGGGGGGGGGGGGGGGGGGGGGGGGGGGGGGGGGGGGGGGGGGGGGGGGGGGGGGGGGGGGGGGGGGGGGGGGGGGGGGGGGGGGGGGGGGGGGGGGGGGGGGGGGGGGGGGGGGGGGGGGGGGGGGGGGGGGGGGGGGGGGGGGGGGGGGGGGGGGGGGGGGGGGGGGGGDEGGGGGGGGGGGGGGGGGGGGGGFGGGGDGGGGFGFGFCFFGG?FFBF?*7>FF?>B;((3:4FBG??:F()**-)1)
@M02143:5:000000000-JT863:1:1101:22008:5908 1:N:0:45
GACTACTAGGGTATCTAATCCTGTTCGCTCCCCTAGCTTTCGCGTCTCAGCGTCAGGAATGGCCCAGCGAGCCGCCTTCGCTACTGGTGTTCCTCCCGATATCTGCGCATTTCACCGCTACACCGGGAATTCCACTCGCCTCTACCATCCTCTAGCCCGGCAGTATCCATCGCACGTCCGAGGTTGAGCCTCAGGATTTCACGACAGACTTACCGAACCGCCTACACGCCCTTTACGCCCAATAAATCCGGACAACGCTCGCCCCCTACGTATTACCGCGGCTGCTGGCACGTAGTTAGCC
+
CCCCCGGGGGGGGGGGGGGGGGGGGGGGGGGGGGGGGGGGGGGGGGGGGGGGGGGGGGGGGGGGGGGGGGGGGGGGGGGGGGGGGGGGGGGGGGGGGGGGGGGGGGGGGGGGGGGGGGGGGGGGGGGGGGGGGGGGGGGGGGGGGGGGGGGGGGGGGGGGGGGGGGGGGGGGGGGGGGGGGGGGGGGGGGGGGGGGGGGGGGGGGGGGGGGGGGGGGGGGGGDGGGGGGFGGGGGGGGGGGGGGGG=DFEEGDGGGDGEG>GGG>D;?F:>?GGFFGF>DFFF9(4?7736:F7);>>>=)
@M02143:5:000000000-JT863:1:1101:16170:5925 1:N:0:45
GACTACAAGGGTATCTAATCCTGTTCGCTCCCCATGCTTTCGCTCCTCAGCGTCAGTTAATGCCCAGAGACCTGCCTTCGCCATCGGTGTTCCTCCTGATATCTGCGCATTTCACCGCTACACCAGGAATTCCAGTCTCCCCTACATCACTCTAGTCTGCCCGTACCCACCGCAGATCCGGAGTTGAGCCCCGGACTTTCACGGCAGACGCGACAAACCGCCTACGAGCTCTTTACGCCCAATAAATCCGGACAACGCTTGCCCCCTACGTATTACCGCGGCTGCTGGCACGTAGTTAGCC
+
CCCCCGGGGGGGGFGGGGGGGGGGGGFGGGGGGGGGGGGGGGGGGGGGGGGGGGGGGGGGGGGGGGGGGGGGGGFGGGGGGGGGGGGGGGGGGGGGGGGGGGGGGGGGGGGGGGGGGGGEGGGGGGGGGGGGGGGGGGGGGGGGGFFGGGGGGGGGGGGGGGGGGGGGGGGGGGGGG@DFEGGGGGGGGGGGEGEGGGGGGGGGGGGGGGGGGGGEGGGGGGGGGGGGGDGGGGGGGGGGGFGGFGFGGGGGGGGGEGFGFGGGGGF?4?@?CFAFF05>>BFFFFF23:@(1(8CC>2F:
@M02143:5:000000000-JT863:1:1101:20263:5960 1:N:0:45
GACTACACGGGTATCTAATCCTGTTCGCTCCCCATGCTTTCGCTCCTCAGCGTCAGTTACAGCCCAGAGACCTGCCTTCGCCATCGGTGTTCCTCCTGATATCTGCGCATTTCACCGCTACACCAGGAATTCCAGTCTCCCCTACTGCACTCTAGTCTGCCCGTACCAACTGCAGACCCGGGGTTGAGCCCCGGGCTTTCACAGCAGACGCGACAAACCGCCTACGAGCTCTTTACGCCCAATAATTCCGGACAACGCTCGCACCCTACGTATTACCGCGGCTGCTGGCACGTAGGTGGCC
+
CCCCCGGGGGGGGGGGGGGGGGGGGGGGGGGGGGGGGGGGGGGGGGGGGGGGGGGGGGGGGGGGGGGGGGGGGGGGGGGGGGGGGGGGGGGGGGGGGGGGGGGGGGGGGGGGGGGGGGGGGGGGGGGGGGGGGGGGGGGGGGGGGGGGGGGGGGGGGGGGGGGGGGGGGGGGGGGGGGGGEGGGGGGGGGGGGGGGGGGGGGGGGGGGGGGGGGGGGGFGGGGGGGGGGDGGFGGGGGGGGGGGGGFGGGGGGGGGFGFGFGGGED:BF?FFGGF>><BFB02>:7FBG?*1*.0*24::0
@M02143:5:000000000-JT863:1:1101:18890:5961 1:N:0:45
GACTACCAGGGTATCTAATCCTGTTTGCTCCCCACGCTTTCGCGCCTCAGCGTCAGTACCGTCCCAGCGAGCTGCCTTCGCCATCGGTGTTCCTCCTGATATCTGCGCATTTCACCGCTACACCAGGAATTCCACTCGCCTCTTCCGGACTCTAGCCCGACAGTATCCACCGGCATTCAAGGGTTGAGCCCCTGACTTTCACAGCGGACTTGTCGGGCCGCCTACGCGCGCTTTACGCCCAGTAATTCCGAACAACGCTAGCCCCCTCCGTATTAACGCGGCTGCTGGCACGTAGTTAGCC
+
CCCCCGGGGGCG<FFGGGGGGGGGFGGGGGGGGGGGGGGGGGGGGGGGGGGGGGGEGGGFFGGGGFGGGGGGGGGGGGGGGGGEGGFGGGGGGFGGGGGGGGGGGGGGGGGGGGGGGGDGGGGGGGGGGGGGGGGGGGGGGGGGGGEGGGGGGGGG?FFGGGEGGGCFFFGDGGGGGGGGGGGGGGGGGGGGGGGFGGGGGGGGGGGEGGGGGGGEEGGGGGDGGG><EGGGGGGGGGGGGGGG77@FDEGGGGGGF<35BG*;EGFFFBFFGG<*:1;)19;F:)923:@:F:>8>44@9
@M02143:5:000000000-JT863:1:1101:3974:5965 1:N:0:45
GACTACCAGGGTATCTAATCCTGTTCGCTCCCCACGCTTTCGCTCCTCAGCGTCAGTATCGGCCCAGAGACCCGCCTTCGCCACCGGTGTTCCTCCTGATATCTGCGCATTTCACCGCTACACCAGGAATTCCAGTCTCCCCTACCGAACTCTAGTCTGCCCGTATCGACTGCAGGCCCGAGGTTGAGCCTCGGGTTTTCACAGTCGACGCGACACACCGCCTACGAGCTCTTTACGCCCAATAAATCCGGACAACGCTCGCGCCCTACGTCTTACCGCGGCTGCTAGCACGTAGATTGCC
+
CCCCCGGFGGGGG@FGGGGGGGGEFFGGECGGGFGCBFGC<;88CFA<F,;+6BFFFE,C8+7B@B<C<F,CF+C@FGGD@F=FFG7@FGGFC9FEFBAFGGCF,5F=ECFFGGGGGGDGGEGGGGGGGGGGGGGGGDFGGGGGGF@F:FGGGDFGGGCFGGGGGGG7<C*3FFGFGGGGCCFGGCFFFGGGGEGGEGGGGGGEFFE5C8B:8CE*:>E=ECCGGE?DECGGCFGGCEGGGGGGGCF7?5:>EGGGBGBG<E7?EC><F4545CACG6ED>91(,)*.0)7(*.)*:)3=*
@M02143:5:000000000-JT863:1:1101:19640:5986 1:N:0:45
GACTACAGGGGTATCTAATCCTGTTCGCTCCCCACGCTTTCGCTCCTCAGCGTCAGTATCGGCCCAGAGACCCGCCTTCGCCACCGGTGTTCCTCCTGATATCTACGCATTTCACCGCTACACTAGGAATTCCCCACTCCCCTACCGAACTCAAGTCACGGCAGTATCGAATGCACGCTTTGGGTTGAGCCCAAAGTTTTCACATCCGACTTACTGAACCGCCTACGAGCTCTTTACGCCCAATAAATCCGGACAACGCTTGGTGCCTACGTGTCACCGCGGCTGCTGGCACGTAGTTGGC
+
CCCCCGGGFGGGGGGGGGGGGGGGGGGGGGGGGGGGGGGGGGGGGGGGGGGGGGGGGGGGGGGGGGGGGGGGGGGGGGGGGGGGGGGGGGGGGGGGGGGGGGGGGGGGGGGGGGGGGGGGGGGGGGGGGGGGGGGGGGGGGGGGGGGGGGGGGGGGGGGGGGGGGGGGGGGFGGGGGGFGGGGGGGECGGGGGGGGGGGGGGGGGGGGGGGGGGGGGGGGGGGGGGGDGGGGGGGGGGGGGDGGGGFGGGDDGGGG>DDGEGGGCF?D?,;?GGFFDBD307>>;?F)96><C68**-690
@M02143:5:000000000-JT863:1:1101:7326:5988 1:N:0:45
GACTACACGGGTATCTAATCCTGTTTGCTCCCCACGCTTTCGCACCTCAGCGTCAGTACCGGGCCAGTGAGCCGCCTTCGCCACTGGTGTTCTTGCGAATATCTACGAATTTCACCTCTACACTCGCAGTTCCACTCACCTCTCCCGGACTCAAGCTTCTCAGTATCAAAGGCAGTTCCGGAGTTGAGCTCCGGGATTTCACCCCTGACTTAAGAAGCCGCCTACGTGCGCTTTACGCCCAGTGATTCCGAGCAACGCTAGCCCCCTTCGTATTACCGCGGCTGCTGGCACAGAGTTAGCC
+
CCCCCGGGGGGGGGGGGGGGGGGGGGGGGGGGGGGGGGGGGGGGGGGGGGGGGGGGGGGGGGGGGGGGGGGGGGGGGGGGGGGGGGGGGGGGGGGGGGGGGGGGGGGGGGGGGGGGGGGGGGGGGGGGGGGGGGGGGGGGGGGGGGGGDGEFGGGGGGGGGGFGGGGGGGGFFGEGGGGGGGGGGGGGGFGGGGGDGGGGGGGGGGGGGGGGGGGGGGGGGGGGGGGGGGGGGGGGGGGGGGGGGGFGGGGGEEGFFGFG3CFGGGF?43<:GGACG6:39009?:F?GFF824?CFF>F9
@M02143:5:000000000-JT863:1:1101:7346:5988 1:N:0:45
GACTACACGGGTATCTAATCCTGTTTGCTCCCCACGCTTTCGCACCTCAGCGTCAGTACCGGTCCAGTGAGCCGCCTTCGCCACTGGTGTTCTTGCGAATATCTACGAATTTCACCTCTACACTCGCAGTTCCACTCACCTCTCCCGGACTCAAGCTTCTCAGTATCAAAGGCAGTTCCGGAGTTGAGCCCCGGGATTTCACCCCTGACTTAACAAGCCGCCTACGTGCGCTTTACGCCCAGTGATTCCGAGCAACGCTAGCCCCCTTCGTATTACCGCGGCTGCTGGCACAAAGTTAGCC
+
CCCCCGGFDGGGGGGGGGGGGAGGGFCFGGGGG8CDEGGGGGGCGGGGGGGGGGGGFF<FEG+@FGG@@@AFGGGGGGGFGGEGFFG<FGGGEGG9@=CB7FGEFGGGGGGGGGGGGGGFFFG9<?FBFGGGGFGE<EFFAFGDGG7B+@FFCFGG8,C,FFGGGGGGFGDGGGGGGGF@+*@CFGFGG7*CFGGDGGGFFGGGG>FGGGDDC,>+*BFDGGGGGE2*=)CEGGGGGGGGGCFFGGFGF6C7CEGGFCEEDG<ECD>?FF5(9FAF7::)-(7>??4(>?FB*(.3:<<F:
@M02143:5:000000000-JT863:1:1101:11124:5994 1:N:0:45
GACTACACGGGTATCTAATCCTGTTTGCTCCCCACGCTTTCGCACCTCAGCGTCAGTACCGGGCCAGTGAGCCGCCTTCGCCACTGGTGTTCTTGCGAATATCTACGAATTTCACCTCTACACTCGCAGTTCCACTCACCTCTCCCGGACTCAAGCTTCTCAGTATCAAAGGCAGTTCCGGAGTTGAGCTCCGGGATTTCACCCATGACTTAAAAAGCCGCCTACGTGCGCTTTACGCCCAGTAATTCCGGATAACGCTTGCGCCCTACGTATTACCGCGGATGCTGGCACGTAGTTAACC
+
CCCCCFFF,F:FGEGGGGDF@CFFFGGGCFG@CFEFCGGFEFFEEFFGGFFEFCF:EFGGE7@CCFGGGEEC@@CFFC=FEEGCGF85,,,<CE<F=F+>BEEFGGEGGF<,,CFG=FGGEFGGGC@CB4?FBF<:,A:>7>,AD=3@=F:,@B<D,3,EFF;:3@@C;D=C7>3>B;B<*5>5>=,>F2;FCFEC<FCGGC;F*,6>CCB;=;AFEGGGGEGEGCE7E<DGGD**18?*AF7FGF6CCG=D=EFG>DBGFGGGGGB<:6FDFCAGC<FF1(4(1)*4<?71D0)1:<)8*
@M02143:5:000000000-JT863:1:1101:8579:6039 1:N:0:45
GACTACACGGGTATCTAATCCCGTTCGCTCCCCTGGCTTTCGTGTCTCAGCGTCAGCACACTCCCAGCTGTCTGTTTTCACCGTTGGCGTTCCAAACGATATCTACGCATTTCACCGCTCCACCGTTTGTTCCGACAGCCCCTAAGTGGCTCAAGACGAGCAGTATACCGAGCAGTTCCACGGTTGAGCCGTGGGATTTCACAAGGTACTTACAGGTCCGCCTACACACGCTTTAAGCCCAGTGATTCCGCCTAACGCTTGGCACCTCTGTCTTACCGCGGCTGCTGGCACGGAGTTAGCC
+
CCCCCGGGGGGGGGGGGGGGGGGGGGGGGGGGGGGGGGGGGGGGGGGGGGGGGGGGGGGGGGGGGGGGGGGGGGGGGGGGGGGGGGGGGGGGGGGGGGGGGGGGGGGGGGGGGGGGGGGGGGGGGGEGFGGGGGGGGGGFEGGGGGGGGGGGGGGGGGGGGGGFFGGFGGGGDGGGGGGGGGGGGGGGGGGGGEGGGGEGGGGGGGGGGGGGGGGGGGGGGGDGGGGGGGGGGGGGFGGCFFGGFF?GCGEGGGGGFGFGFGGGGGBBFDFFGFFC6(552099?BF?G??<D6BACA)*)
@M02143:5:000000000-JT863:1:1101:14415:6088 1:N:0:45
GACTACCGGGGTATCTAATCCTGTTTGCTACCCACGCTTTCGCTCCTCAGCGTCAGTACTGGCCCAGAACACTGCCTTCGCCATCGGTGTTCCTCCTGATATCTGCGCATTTCACCGCTACACCAGGAATTCCGTGTTCCCCTACCAGACTCAAGCCACAGCAGTATCGAATGGCGTCTCGGGGTTGAGCCCCGAGTTTTCACATCCGACTTACTGAGCCGCCTACGAGCTCTTTACGCCCAATAAATCCGGACAACGCTCGGACCCTACGTATTACCGCGGCTGCTGGCACGTAGTTAGC
+
CCCCCGGGGGGGGGGGGGGGGGGGGGGGGGGGGGGGGGGGGGGGGGGGGGGGGGGGGGGGGGGGGGGGGGGGGGGGGGGGGGGGGGGGGGGGGGGGGGGGGGGGGGGGGGGGGGGGGGGGGGGGGGGGGGGGGGFFGGGGGGGGGGGGGGGGGGGGGGGGFGFFGGGGGGGGGGGGGGGGGGGGGGGGGGGGGGDCGGFEGGGGFGGCEGEEFFGGG?EGGGGDDFGGGGDCG?D=75?CEEDGCDFCC?CDCEEDF5>*7>)8:5:B?4).2*4;2.0520(-4<FDC:7)1.8**.)**
@M02143:5:000000000-JT863:1:1101:21821:6105 1:N:0:45
GACTACTAGGGTATCTAATCCTGTTTGCTCCCCACGCTTTCGCGCCTCAGCGTCAGTACCGTCCCAGCGAGCTGCCTTCGCCATTGGTGTTCCTCCTGATATCTGCGCATTTCACCGCTACACGTGTCGTTCCATCTCCCTCTCCGCCACTCAAGACACCCAGTATAGGGAGCAATGTGGGAGTTGAGCTCCCACCTTTCACTTCCTACTTAAGCATCCGCCTGCATACGCTTTACGCCCAGTAAATCCGGACAACGCTTGCCACCTACGTATTACCGCGGCTGCTGGCACGTAGTTAGCC
+
CCCCCGGGGGGGGGGGGGGGGGGGGGGGGGGGGGGGGGGGGGGGGGGGGGGGGGGGGGGGGGGGGGGGGGGGGGGGGGGGGGGGGGGGGGGGGGGGGGGGGGGGGGGGGGGGGGGGGGGGGGGGGGGGGGGGGGGGGGGGGGGGGGGGGGGGGGGGGGGGGGGGGGGGGGGGGGGGGGGGGGGGGGGGGGGGGGGGGGGGGGGGGGGGGGGGGGGGFGGGGGGGGGGGGGDGGGFGDGGGGGGGGGFG?EEGGGCGEGFGFGGGGF?FFFFFGGBF?:>FFFFB??F0D<FFFF@EGF>B/
@M02143:5:000000000-JT863:1:1101:20504:6126 1:N:0:45
GACTACCAGGGTATCTAATCCTGTTTGCTCCCCACGCTTTCGCGCCTCAGCGTCAGTACCGTCCCAGCGAGCTGCCTTCGCCATTGGTGTTCCTCCTGATATCTGCGCATTTCACCGCTACACCAGGAATTCCACTCGCCTCTTCCGGACTCTAGCCCGACAGTATCGATCGGCATCCGAGGGTTAAGCCCCTGACTTTCACAGCGGACTGGTCGGGCCGCCTACGCGCTCTTTACGCCCAATGATTCCGGACAACGCTAGCCCCCTTCGTATTACCGCGGCTGCTGGCACGAAGTTTGCC
+
CCCCCGGGGGGGGGGGGGGGGGGGGGGGGGGGGGGGGGGGGGGGGGGGGGGGGGGGGGGGGGGGGGGGGGGGGGGGGGGGGGGGGGGGGGGGGGGGGGGGGGGGGGGGGGGGGGGGGGGGGGGGGGGGGGGGGGGGGGGGGGGGGGGGGGGGGGGGGGGGGGGGGGGGGFGGGGGDGGGGGGGGGGGGGGGGGGGGGGGGGGGGGGGGGGGGGGGGGGGGGGGEGGGGGGGGGGGFGGGGGGGGGGFGGGGGGGGGFGFGFFGGGGFFFBF<7<)*:1))300;FFFFG<??G>>;FA>?9
@M02143:5:000000000-JT863:1:1101:18507:6164 1:N:0:45
GACTACCAGGGTATCTAATCCCGTTCGCTCCCCTGGCTTTCGTGTCTCAGCGTCAGCACACTCCCAGCTGTCTGTTTTCACCGTTGGCGTTCCAGACGATATCTACGCATTTCACCGCTCCACCGTCTGTTCCGACAGCCCCTAAGTGGCTCAAGACCGCCAGTATACCAAGCAGTTCCACGGTTGAGCCGTGGGATTTCACAAGGTACTTAACGACCCGCCTACACACGCTTTAAGCCCAGTGATTCCGCCTAACGCTTGGCACCTCTGTCTTACCGCGGCTGCTGGCACAGAGTTAGCC
+
CCCCCGGGGGGGGGGGGGGGGGGGGGGGGGGGGGGGGGGGGGGGGGGGGGGGGGGGGGGGGGGGGGGGGGGGGGGDGGGGGGGGGGGGGGGGGGGGGGGGGGGGGGGGGGGGGGGGGGGGGGGGGGGGGGGGGGGGGGGGGGGGGGGGGGGGGGGGGGGGGGGGGGGGGGGGGGGGGGGGGGGGGGGGGGEGGGGGFGGGGGGGFGGGGGGGGGGGEGGGGGGGGGFGGGGGGGGGGGGGGGGFGGFGGGGGGGGGFGFGFDGG9<?FFFFDGGFCC?B@BFFBB:FFDBF4949AC9A?0
@M02143:5:000000000-JT863:1:1101:20202:6174 1:N:0:45
GATACTCGGGTATCTAATCCCGTTTGCTCCCCTGGCCTTCGTGCCTCAGCGTCAGTAACTGTCCAGGAACTCGCCTTCGCCACTGGCCTTCCTTACGATCTCTACGCATTTCACTGCTACACCGTAAATTCCAGTTCCCTCTCCAGTACTCAAGCAAGGCAGTATCCAATGCAGTTCCGGGGTTGAGCCCCGGGATTTCACATCAGACTTGCCCCGCCGCCTACGCACCCTTTACGCCCAATGATTCCGAACAACGCTAGGATCCCTCGTCTTACCGCGGCTGCTGGCACGTAGTTAGCCG
+
CCCCCGGGGGGGFGGGGGGGGGGGGGGGGGGGGGGGGGGGGGGGGGGGGGGGGGGGGGGGGGGGGGGGGGGGGGGGGGGGGGGGGGGGGGGGGGGGGGFGGGGGGGEGGGGGGGGGGGGGGGGGGGGGGGGGGGGGGGGGGGGGGGGGGGGGGFCGGGGGGEGGGGGGGGGGGGGGGGGGGGGGGGGGGGGGGGCEFGFGGGGGGGGGGGGGGFFEGGGGGGGGGGGGGGGGGGGGGGGGGGGGGGFGFCEGGGGDDGDDFFGFFGFFFBEFGGF>C1>39>>BFB?<><>?F?EE;.-/)
@M02143:5:000000000-JT863:1:1101:10195:6181 1:N:0:45
GACTACCAGGGTATCTAATCCTGTTCGCTCCCCACGCTTTCGCTCCTCAGCGTCAGTGCCAGCCCAGAGCGCCGCCTTCGCCGCTGGTGTTCCTCCTGATATCTGCGCATTTCACCGCTACACCAGGAATTCCACGCTCCCCTACTGGACTCTAGTCACGACAGTATCGGGTGGCGTCTCCAGGTTGAGCCTGGAGGTTTCACACCCGACTTATCGAACCGCCTACGAGCTCTTTACGCCCAATAAATCCGGACAACGCTTGCCCCCTACGTGTTACCGCGGCTGCTGGCACGTAGTTGTC
+
CCCCCGGGGGGGGGGGGGGGGGGGGGGGGGGGGGGGGGGGGFGGGGGGGGGGGGGGGGGGGGGGGGGGGGGGGGGGGGGGGGGGGGGGGGGGGGGGGGGGGGGGGGGGGGGGGGGGGGGGGGGGGGGGFGGGGGGGGGGGGGGFGGGFFGGGGGGGGGGGGGGGGGGGDFGGGDGGGGGGGGGGGGFGFGGGGDGGGGGGGGGGGGGGGGGGGGG>FGGGGGGGGFEGGGGGGGFFCCGGGGGFFGFGGFG3CGGGFDFGFCFGGGFFFBEF7D?C:9.>90996?F3*4>?DFF**.6**
@M02143:5:000000000-JT863:1:1101:15484:6215 1:N:0:45
GACTATAGGGTATCTAATCCTGTTCGCTCCCCTAGCTTTCGCGCCTCAGCGTCAGGCAAGGCCCAGAGATCCGCCTTCGCCACCGGTGTTCCTCCTGATATCTGCGCATTTCACCGCTACACCAGGAATTCCGATCTCCCCTACCTGCCTCCAGCCCGGGAGTATCGGGTGCACGCCTGGGGTTGAGCCCCAGGTTTTCACATCCGACTTTCCGGGCCGCCTACGCGCGCTTTACGCCCAATGAATCCGGACAACGCTCGTCCCCTACGTATTACCGCGGCTGCTGGCACGTAGTTAGCCT
+
CCCCCGGGGGGGGGGGGGGGGGGGGGGGGGGGGGGGGGGGGGGGGGGGGGGGGGGGGGGFGGGGGGGGGGGGDGGGGGGGGGGGBFGGGGGGFGGGGGGGGGGGGGGGGGGGGGGGGGGGGGGGGGGGGGGGGGGGGGGGGGGGGGFGGGGGG<FFFCFFEGGGGGGGGGGFGGGGGG7FGGGGGGGGGGGGGGGDGGGGGGGGGGGGGGGGGCEDGG5CEGGGECCGDGGDGGGDDGGGGGD@FFFGEDGGGGG)5CB5>EGGGGFF:4=AGFFC19))439??:)098.8D,7+2-)0*
@M02143:5:000000000-JT863:1:1101:9706:6220 1:N:0:45
GACTACAGGGGTATCTAATCCTGTTCGCTCCCCACACTTTCGCTCCTCAGCGTCAGGTAATGCCCAGAGAACCGCCTTCGCCACCGGTGTTCCTCCTGATATCTGCGCATTTCACCGCTACACCAGGAATTCCAATCTCCCCTACCGCACTCTAGTCTGCCCGTACCCACTGCAGGCCGGAGGTTGAGCCTCCGGTTTTCACAGCAGACGCGACAAACCGCCTACGAGCTCTTTACGCCCAATAATTCCGGACAACGCTTGCACCCTACGTATTACCGCGGCTGCTGGCACGTAGTTGGCC
+
CCCCCGGGGGGGGGGGGGGGGGGGGGGGGGGGGG:@FGGGGGGGGGGGGFGGGGDG@FGADGGGGGGGGGDG,FGGGGGGGGG@FGGGGGGGGGGGGGGDGGGGGGEFGGGGGGGGGGGGGGGGGGGGDGGGGGEFGGGGGGGGGB@FGGGGGFFFGGDGGGGGGGGGGG<:FFG7*B3:<<@FGCFFGG8F>B:4=FGGGGGCFDCCGGG>EGGGGGGGGGGEG=*9EDGGGGGGDGGGEGGGGGFGGCED7CGGF3B=FGGGGGFFFBFBGGFFF6>@>>99::F:D?F?G?:1C)37)
@M02143:5:000000000-JT863:1:1101:16787:6251 1:N:0:45
GACTACAAGGGTATCTAATCCTGTTTGCTCCCCACGCTTTCGCGTCTCAGCGTCAGTAACGTCCCAGCGAGCTGCCTTCGCAATTGGTGTTCCTCCTGATATCTGCGCATTTCACCGCTACACCAGGAATTCCACTCGCCTCTTCCGCACTCTAGCCCGACAGTATCCACCGGCTTTCGAGGGTTGAGCCCCCGACTTTCACAGCAGACTTATCGAACCGCCTACACGCGCTTTACGCCCAATAAATCCGGACAACGCTTGGTGCCTACGTGTCACCGCGGCTGCTGGCACGTAGTTGGCC
+
CCCCCGGGGGGGGFGGGGGGGGGGGGGGGGGGGGGGGGGGGGGGGGGGGGGGGGGGGGGGGGGGGGGGGGGGGGGGGGGGGGGGGGGGGGGGGGGGGGGGGGGGGGGGGGGGGGGGGGGGGGGGGGGGGGGGGGGGGCGGGGGGGGGGGGGGGGGGGGGGGGGGGGGGGGGGGGGGGGGGGGGGGEGGGGGGGGGGGGGGGGGGGGGGGGGGGGGGGGGGGGGGGGGGGGGGGGGGGGGGGFGGGGFGGGDGGGGGBGFGFGGFGGBFFBF7FGFGFBEF6667<>:2<:F?FF48><::9
@M02143:5:000000000-JT863:1:1101:10093:6271 1:N:0:45
GACTACCAGGGTATCTAATCCGGATCGCTCCCCACGCTTTCGCTCCTCAGCGTCAGATCATGCCCAGAGAACCGCCTTCGCCACCGGTGTTCCTCCTGATATCTGCGCATTTCACCGCTACACCAGGAATTCCGTTCTCCCCTGCATACCTCTAGTCTGCCCGTATCGAAAGCAAGCCCTGGGTTAAGCCCAAGGTTTTCACTCCCGACGCGACAAACCGCCTACGAGCCCTTTACGCCCAATAATTCCGGACAACGCTCGCACCCTACGTATTACCGCGGCTGCTGGCACGTAGTTAGAC
+
CCCCCGGGGGGGGGGGGGGGGGDGGGGGGGGGGGGGGGGGGGGGGGGGGGGGGGGGGGGGGGGGGGGGGGGGGGGGGGGGGGGGGGGGGGGGGGGGGGGGGGGGGGGGGGGGGGGGGGGGGGGGGFGGGGGGGGGGGGGGGGGGGGGGGGGGGGFGGGGGGGGGGGGGGG<:FGGGGGGGGGGGGGFGGGGGGCGFGGGGFGGGFCEGGDEGGGGGGGGGGGGGFC59EDFGGG*:>EGGGF4FGGFGGFEDGGG4)C:E>GGGGGFFF0<<GGFGF<>E((,7<2:?G0@(C?)2:<9*1
@M02143:5:000000000-JT863:1:1101:26140:6277 1:N:0:45
GACTACCAGGGTATCTAATCCTGTTCGCTCCCCATGCTTTCGCTCCTCAGCGTCAGTTACAGCCCAGAGACCTGCCTTCGCCATCGGTGTTCCTCCTGATATCTGCGCATTTCACCGCTACACCAGGAATTCCAGTCTCCCCTACATCACTCTAGTCTGCCCGTACCCACCGCAGATCCGGAGTTGAGCCCCGGACTTTCACGGCAGACGCGACAGACCGCCTACGAGCTCTTTACGCCCAATAATTCCGGACAACGCTTGCACCCTACGTATTACCGCGGCTGCTGGCACGGAGTTAGCC
+
CCCCCGGGGGGGGGGGGGGGGGGGGGGGGGGGGGGGGGGGGGGGGGGGGGGGGGGGGGGGGFGGGGGGGGGGGGGGGGGGGGGGGGGGGGGGGGGGGGGGFGGGGGGGGGGGGGGGEGGGGGGGGGGGGGGGGGFGGGGGGGGGGGGGGGGGGGGGGGGGGGGGGGGGGGGGGGGGGGGGGGGGGGGFGFGGGGDGGGGGGGGGGGGGGGGGGGGGGGGGGGDGGGGDDDGGFGGGGGGGGGGGGGFGGGGGGGGGFGFGFGGGGGFFFFFFGGFGGFFE0,7>??)2C<FB:>BGGAF40
@M02143:5:000000000-JT863:1:1101:11901:6284 1:N:0:45
GACTACAAGGGTATCTAATCCTGTTCGCTCCCCATGCTTTCGCTCCTCAGCGTCAGTTAATGCCCAGAGACCTGCCTTCGCCATCGGTGTTCCTCCTGATATCTGCGCATTTCACCGCTACACCACGAATTCCGCCATCCCCTCCAGGACTCAAGGCTCGCAGTATCAAGGGCAGTTCCGCGGTTGAGCCGCGGGCTTTCACCCCTGACTTACGAGTCCGCCTACGCACCCTTTACACCCAGTGATTCCGGACAACGCTCGGACCCTACGTATTACCGCGGCTGCTGGCACGTAGTTGGCC
+
CCCCCGGGGGGGGGGGGGGGGGGGGGGGGGGGGGFDFGGGGGGEGGGGGGGGGGGGGGGGGGGGGGGGGGGGGGGGGGGGGGGGGGGGGGGGGGGGGFGGGGGGGGEGCFGGGGGGGGGGGGGGGGGGGGGGGFGGG+FFDGGGGFGCGGGGGDEEDAF@FCBFDFGAFG,CGGDGGFG@FGGGGGGFFGEGGGGGGGDFGGGGGCFGGGGFGDF;EFGGGGGGGGDDECDGGGGGCFFGGGGFGGFGFF=DEECGED:=:*7CEG??@:>)CCAFG<3)(79>F742C??(9(0;*-(//
@M02143:5:000000000-JT863:1:1101:22019:6308 1:N:0:45
GACTACAGGGGTATCTAATCCTGTTCGCTCCCCACGCTTTCGCGCCTCAGCGTCAGTACCGTCCCAGCGAGCTGCCTTCGCTATGGGTATTCCTCCTGATATCTGCGCATTCCACCGCTACACCAGGAATTCTACTCGCCTCTTCCGGACTCTAGCCCGGCAGTATCCATCGGCTTTCGAAGGTTGAGCCTTCGACTTTTACAACGGACTTACCGGGCCGCCTACGCGCGCTTTACGCCCAATAATTCCGGACAACGCTTGCACCCTACGTATTACCGCGGCTGCTGGCACGTAGTTGGCC
+
CCCCC<FGGGGGGGGGGGGGGGGGGGGGGGGGGGGGGGGGGGGGGGGGGGGGGGGGGGGGGGGGGGGGGGEGGGGGGGGGGGGGDGGGGGGGGGGGGGGGGGGGGGGGGGGGGGGGGGEG+CFGGGGGGGGGGGGGGFGGGGGGGGGGGGGGGGGGGGGGFGGGGGGGGFGGFGGGGGGGGDGGGFGGGGGGGGGGGGGDFGGGGGDGGGGGGGGEGGGCGGGGGGGDGGGGGGGGGGGGGGFG<79C?GEGGGGGFGFGFG6FCG<<F?FDGD)2:(5>B(,7???5D:F?FFFED<0))
@M02143:5:000000000-JT863:1:1101:5155:6319 1:N:0:45
GACTACAAGGGTATCTAATCCTGTTTGCTCCCCACGCTTTCGCGTCTCAGCGTCAGTTACGTCCCAGCGAGCTGCCTTCGCAATCGGTGTTCCTCCTGATATCTGCGCATTTCACCGCTACACCAGGAATTCCACTCGCCTCTTCCGTACTCGAGCCCGACAGTATCCACCGGCATCCGAGGGTTGAGCCCCCGACTTTCACAGCGGACTTACCGGGCCGCCTACACGCGCTTTACGCCCAATGATTCCGGACAACGCTAGCCCCCTACGTAATACCGCGGCTGCTGGCACGTAGTTAGCC
+
CCCCCG8AFGGGGGGGGGGGGGGE<FGGFEGGGEGEGGEFFCFFFGGGGFGCGGG@66CC@FFE7C@F:FEC:6E<FGF<B6CFGEEEGGG?<,CFGFAGEGF??9FFGGGGGGGFCGDGGGGGGGGGGGGGGGGGGGGGCFGGGGGGGGGGGGGGGFGGGGGGGGFDGGGGGGGGGGGGGGGGGGGGGGDG@BGGGEGFCFGGGGGGGGGGGGGGGGCEGDCGGGGGGGGGDGGGGGGGDGGG?C?FGFGDGGGGDDEGEG<FGGFFF:74*5::C1@DBF990:6(1(147:::7<460
@M02143:5:000000000-JT863:1:1101:6857:6334 1:N:0:45
GACTACAGGGGTATCTAATCCCGTTTGCTCCCCTGGCTTTCGTGTCTCAGCGTCAGCACACTCCCAGCAGTCTGTTTTCACCTTTGGCGTTCCAGACGATATCTACGCATTTCACCGCTCCACCGCTTGTTCCAGTTGCCCCTAGGTGGCTCAAGACCGCCAGTATACCGAGCAGTTCCACGGTTGAGCCGTGGGATTTCACAATGTACTTAACGATCCGCCTACACACGCTTTAAGCCCAGTGATTCCGCCTAACGCTTGGGGCCTCTGTCTTACCGAGGCTGCTGGCACAGAGTTAGCC
+
CCCCCGGGCGGGGGGGGGGFGGGGGGGGGGGGGGGGGGGGGGGGGGGGGGGGGGGGGGGGGGGGGG,EFGGGGGGGGGGGGGGGGGGGGGGGGGGGGGGGGGGGGGGGDGGGGGGGGGGGGGGGGGGGGGGGGGGGGGGGGGGGGGGGGGGGGGGGGGGGGGGGGGGGGFGGGGGGGGGGGGGGGGGGFGGGGGGGGGGGGGGG9EFGGGGGGGGGGGGGGGG?CGGGGGGGGGGGGGGGGGGGGGFFG7CDGGGGFGFGFGGGGGFFFFFADGFGF0))39<032::DBF8786<FBAF;
@M02143:5:000000000-JT863:1:1101:26009:6361 1:N:0:45
GACTACTAGGGTATCTAATCCTGTTTGCTCCCCACGCTTTCGCGCCTCAGCGTCAGATCCGGACCAGTCAGCCGCCTTCGCCACTGGTGTTCTTGCGAATATCTACGAATTTCACCTCTACACTCGCAGTTCCACTAACCTCTTCCGGTCTCAAGCCATACAGTATCGAAGGCAATTCTGTGGTTGAGCCACAGGCTTTCACCCCCGACTTATAAAGCCGCCTACGCGCCCTTTACGCCCAGTGATTCCGAACAACGCTAGCCCCCTTCGTATTACCGCGGCTGCTGGCACGAAGTTAGCC
+
CCCCCGGGGGGGGGGGGGGGGGGGGGGGGGGGGGGGGGGGGGGGGGGGGGGGGGGGGGGGGGGGGGGGGGGFFGGGGGGGGGGGGGGGGGGGGGGGGEGFGGGGGGGGGGGGGGGGGGGGGGGGGGGGGGGGGGGGFFGGGGGGGGGDFFGGGGGGGGGGGGGGGGGFGGGGGGFGGGGGGGGGGGGGGGGGGGGGGGGGGGGGGCE=EGGGGGGGGGGGGGGGGGGCEDGGGGGGGGGGGGGGGGFGGGGGGGGGFGFDFGGGGGFFFFFFGGFGG07>>BFFFFF:G2@BGB@GGFBF0
@M02143:5:000000000-JT863:1:1101:23931:6372 1:N:0:45
GACTACTAGGGTATCTAATCCTGTTTGCTCCCCACGCTTTCGTGCATGAGCGTCAGTGCAGGCCCAGGGGATTGCCTTCGCCATCGGTGTTCTTCCCAATATCTACGAATTTCACCTCTACACTGGGTATTCCACCCTCCTCTCCCGGTCTCGAGCCGCGCAGTCCCGGGCGCCGTTCCGGGGTTGAGCCCCGGGCTTTCACGCCCGACTTGCGCGGCCGCCTGCGCGCCCTTTACGCCCAGTGATTCCGAACAACGCTAGCGCCCTCCGTCTTACCGCGGCTGCTGGCACGGAGTTAGCC
+
CCCCCGGGGGGGGGGGGGGGGGGGGGGGGGGGGGGGGGGGGGGGGGGGFGGGGGGGGFGGGGGGGGGGGGGGGGGGGGGFGGDGGGGGGGGGGGGGGGGGGGGGGGGGGGGGGGGGGGGGGGGGGGGGGGGGGGGGGGGGGGGGGGGGGGGGFFGGGGGGGGGGGGGGGGGGGGGGGGGGGGGGGGGGGGGGGGGGGGGGGGGGFGGGGGGFGGGGGGGGGGGGGGGGGDGEGGGGGGGGGGGFFFFGGGGGGGGFEGFGFGGGDGFFFFF?4FAGG0D>F699??FFGBF?D>BEG2>4)
@M02143:5:000000000-JT863:1:1101:16028:6373 1:N:0:45
GACTACAAGGGTATCTAATCCCGTTCGCTCCCCTGGCTTTCGTGTCTCAGCGTCAGCACACCCCCAGCTGTCCGTTTTCACCGCCGGCGTTCCAAGCGATATCTACGCATTTCACCGCTCCACCGCTTGTTCCGACAGCCCCTGGGTGCCTCAAGACCGCCAGTATACCCAGCGGTTCCACGGTTGAGCCGTGGGATTTCACAAGGTACTTACAAATCCGCCTACACACGCTTTAAGCCCAGTGATTCCGCCTAACGCTCGGGACCTCTGTCTTACCGCGGCTGCTGGCAAAGAGTTAACC
+
CCCCCGGGGGGGGFDFGGGGG8FGGGGGGGGGGG<FFGGGGGGGGGGGGGGGGGGGCFAEGCFCFEGDGGGGGGE@E7FCF@::FEFFC=CFGGFEGGGGGGGGFFGEFBFBGGFF7@=CFFFGEGC@DFGGG7FFE7BD=FG@<7FE:AFFGG<EFF:FGGGGGGGGGFGFGGGFGGGGGGGGGGGGGGGCFEGEGGGGGGGGGGGGGGGGGGGGGGGGGGGGGGGGGGGGGGGGGGFGGGGGGGFFGGDDGEGG@GDGFGDGCDBFF?FAGDDFGB:>;>61?>F091*.*(02:4)*1
@M02143:5:000000000-JT863:1:1101:17631:6377 1:N:0:45
GACTACCAGGGTATCTAATCCTGTTTGCTCCCCACGCTTTCGTGCATGAGCGTCAGTGTTATCCCAGGAGGCTGCCTTCGCCATCGGTATTCCTCCACATATCTACGCATTTCACTGCTACACGTGGAATTCTACCTCCCTCTGACACACTCTAGCCGTGCAGTCACAAATGCAATTCCCAGGTTAAGCCCGGGGATTTCACATCTGTCTTGCACAACCGCCTGCGCACGCTTTACGCCCAGTAATTCCGATTAACGCTTGCACCCTACGTATTACCGCGGCTGCTGGCACGTAGTTAGCC
+
CCCCCGGGGGGGGFGGGGGGGGGGGGGGGGGGGGGGGGGGGGGGGGGFGGGGGGGGGGGGGGGGGGGGGGGGGFGGGGGGGGGGGFGGFGGGGGGGGGGGGGGGGGGGGGGGGFGGGGGGGGGCGFGGGGGGGGGGGGGGGGGFGGGGGGGGGGFGGGGGGGGGGGGFGFGGGGGGGGFGGGGGGGGGGGGGGGGGGGGGGGFGGGFGGGECGFFFGGGGGGGGGGGGGGGGGGGGGGGGGGGGGGFGGGGGGGGG>GFGFGGGGGBFFBFFGGADFBD5>919??@07:?0C7FEG<)=9
@M02143:5:000000000-JT863:1:1101:19176:6397 1:N:0:45
GACTACAAGGGTATCTAATCCCGTTTGCTCCCCTAGCTTTCGCGCCTCAGCGTCAGTGTCGGTCCAGGAAGCCGCCTTCGCCACTGGTGTTCCTCCACATATCTACGCATTTCACTGCTACACGTGGAATTCTACCCCCCTCTGACACACTCTAGCCGTGCAGTCACAAATGCAATTCCCAGGTTAAGCCTCGGGATTTCACATCTGACACACCCAACCGCCTGCGCACCCTTTACGCCCAGTGAATCCGAATAACGCTTGCAGTCTCTGTATTACCGCGGCTGCTGGCACAGAGTTAGCC
+
9CCCCGGGGGGGGGGGGGGGGGGGGGGGGGGGGGGGGGGGGGGGGGGGGCGGGGGGGGGGGGGGGGGFGGGGGGGGGGGCGGGGGFGGGGGGGGGGGGGGEGGGGGGGGGGGGGGGGGGGGGGGGGGCGGGGGGGGGGGGGGGGDGGGGGGGGGCGGCFDGGGGGGGFGGGGGGFGGGGGGGGGGGGGGGGGGGDGGGGGGGGGGGGGFGGGGGGGGGGCGGGGGGGGGGGGGGGGCGDGGGGGGGFGGGGGEFGGEGFGFGGFEG9>=>FAGGFG7?@:9B>>BBF3D:?:C7)<F4240
@M02143:5:000000000-JT863:1:1101:5144:6401 1:N:0:45
GACTACCCGGGTATCTAATCCGGATCGCTCCCCACGCTTTCGCTCCTCAGCGTCAGTTAATGCCCAGAGACCTGCCTTCGCCATCGGTGTTCCTCCCGATATCTGCGCATTTCACCGCTACACCAGGAATTCCAGTCTCCCCTACCGCACTCTAGTTTGCCCGTACCCACTGCAGGCGCGAGGTTGAGCCTCGCGTTTTCACAGCAGACGCGACAAACCGCCTACGAGCTCTTTACGCCCAATAATTCCGGACAACGCTTGCACCCTACGTATTACCGCGGCTGCTGGACCGTAGTTAGCC
+
CCCCCGGGGGGGGGGGGGGGGGGGGGGGGGGGGGGGGGGGGGGGGGGGGGGGGGGGGGGGGGGGGGGGGGGGGGGGGGGGGGGGGGGGGGGGGGGGGGGGGGGGGGGGGGGGGGGGGGGGGGGGGGGGGGGGGGGGGGGGGGGGGGGGGGGGGGGGGGFGGGGGGGGGGGGGGGGGG>EGGGGGGGGGGGGGGGGGGEGGGGGGGGGGGGCGGGGGGGGGGGGGGGGGGGGGGGGGGGGGGGGGGGFGGGGCEGGGFGFGFGGGGGFFFFF2CGDCFBEEFFFFFFF(*(8;5?F?FAFB9
@M02143:5:000000000-JT863:1:1101:5384:6416 1:N:0:45
GACTACAGGGGTATCTAATCCTGTTTGCTCCCCACGCTTTCGCACCTCAGCGTCAGTATCGGGCCAGTGAGCCGCCTTCGCCACTGGTGTTCTTGCGAATATCTACGAATTTCACCTCTACACTCGCAGTTCCACTCACCTCTCCCGAACTCGAGACTCCCAGTATCGAAGGCAGTTCTGGAGTTGAGCTCCAGGATTTCACCACCGACTTAAGAGTCCGCCTACGTGCGCTTTACGCCCAGTGATTCCGAGCAACGCTAGCCCCCTTCGTATTACCGCGGCTGCTGGCACGAAGTTAGCC
+
CCCCCGGFGGGGGGGGGGGGGGGGGGGGGGGGGGGGGGGGGGGGGGFGGGGGGGGGGGGGGGGGGGGGGGGGGGGGGGGGGGGGGGGGGGGGGGGGGGGGGGGGGGGGGGGGGGGGGGGGGGGGGGGGGGGGGGFGGGGGGGGGDEFEGGGGGGGGGGGGGGGGGGGGFGGGGFGFGGGFGGGGGGGGG;FGGGGGGGGGGGGGGGGGGGGGGGGGGGGGGGGGGGGGGDGGGGFGGGGGGG4ACFFGGFGGGGGGDGBEBGGCEGFFF?:?FGFGC05790296?FFGBF:DFB8D4)99
@M02143:5:000000000-JT863:1:1101:4386:6416 1:N:0:45
GACTACACGGGTATCTAATCCTGTTCGCTCCCCACGCTTTCGCTCCTCAGCGTCAGTTGTTGCCCAGAGACCCGCCTTCGCCACCGGTGTTCCTCCTGATATCTGCGCATTTCACCGCTACACCAGGAATTCCAGTCTCCCCTGCAACACTCTAGTCTGCTCGTATCGACTGCAGGCCTGAGGTTGAGCCTCAGGTTTTCACAGCCGACGCAACAAACCGCCTACGAGCTCTTTACGCCCAATAATTCCGGACAACGCTTGCACCATACGTATTACAGAGGCTGCTGGCACGTAGTTAGCC
+
CCCCCCFGGGGGGFGGGGGGDFFGFF7:@C@FGCEEG@GGFGG7@CFFCC@FG7B@FCAEF8C<@FCEEAE96B+@BFFFDBFGFGGFFFFF?EFGDFFGGCFGEF+:FEEFGGGCEEGGGGGGGGGGGGGGGGGGGGGGGGGGGGGGGGGGGGFGGGGGFFEGGGGGGGGGGGGGCECGFGGGGGGC?FCFGG7?FGFGGGFDF>EGGE8EGGGGGGGGGGGGGGGDECDFGG7FDGGGGGGFFF=CAF5C5E*957BE3CFGE0<?F0*3:F9D7)0)((.(-)04786:71)87<)6)
@M02143:5:000000000-JT863:1:1101:4951:6430 1:N:0:45
GACTACAAGGGTATCTAATCCCGTTCGCTCCCCTGGCTTTCGCGTCTCAGCGTCAGCCGACGTCCAGGGACTCGCTTTCGCCACGGGCGTTCCTTCCGATCTCAACGCATTTCACCGCTCCACCGGAAGTTCCAGTCCCCCCTACGTCGCTCCAGGGCGGTCGTCTCGGCGCCCCTTCCCCGGTTGAGCCGGGGGATTTCAGCGACCGACGCACCGCCCCGCCTACACGCGCTTTAAGCCCAGTGATTCCGAATAACGTTCGCACGGTTCGTCTTACCGCGGCTGCTGGCACGAACTTAGC
+
CCBCCEEEEF7E<<EFFEDGGGGGGGGGGFCFGGGGGGFGGGGGGEEGGFGFFEEF<FDGGDFEGGGGEFG?AEC@=FG:F:?FFGCC:FGGGGGG<@7FECG<F@FGGGEGGGGGGG7FC8=FFFFDG>CFGGGGGC<CGFGGGGGF*C<FE8C,>FFFGGGFCGG,CFC<7FGGCECG6EGEEGGGGGGGEGGDGGGGCEFGGGGGGGGGDGG?EGEGEEGDGGGG5D7ECGCG:@GGF=5CFGFG9AC7CEGGFDFGFDDGE)9<D()43*2>::353((43<?4*-<)*-0*/.51/
@M02143:5:000000000-JT863:1:1101:3834:6451 1:N:0:45
GACTACAAGGGTATCTAATCCCGTTTGCTCCCCTGGCTTTCGCTCCTCAGCGTCAATGCCGGTCCAGGATGCCGCCTTCGCCACCGGTGTTCCTCCAGATATCTACGCATTTCACCGCTACACAGGAAATTCCACTACCCTCTACCATACTCTAGCTTGCCAGTTTTGGATGCAGTTCCCAGGTTGAGCCCGGGGATTTCACATTCAACTTAACAAACCACCTACGCGCGCTTTACGCCCAGTAATTCCGAATAACGTTCGTACGGTTCGTGTTACCGCGGCTACTGGCCCGAACTTAGC
+
CCCCCGGGGGG@FFGGGGGGGGGGGGGGGGGGGGGGGGGGGGGGGGGGGGGGGGGGGGGGGGGGGGGGFGGGGGGGGGGCEEEGFGGGGGGGGGGFGGGGGCAFEA<CGGGAAFGGGGCEDGGGDFGGDFDGGGGGGGGGGGGGGFGFBFGGGGGGDDFDFGGFAF9>7FFGDFFGGG9:FFGGGGGGDDFGGGGGGG9EGFGGFDGFGGGGGGG9CFGGGDGGGGGGCGGGGGGFGE8EEGGGCG?C<FCG*/AFF*<F:EGGGDFFD6519CB77<:DB;>(,)*,*(.2<9>/*44*
@M02143:5:000000000-JT863:1:1101:8108:6451 1:N:0:45
GACTACACGGGTATCTGCCGAGGATGAGTATCTGTTTCTGCAGCCGCCCGTAGG
+
CCCCCGGGGGGGGGGGGGGGGGGEGGGGGGGGGGGGGGGGGGGGGGGGGGGGGG
@M02143:5:000000000-JT863:1:1101:17386:6455 1:N:0:45
GACTACACGGGTATCTAATCCTGTTCGCTCCCCACGCTTTCGCTCCTCAGCGTCAGTAGTTGCCCAGAGACCCGCCTTCGCCACCGGTGTTCCTCCTGATATCTGCGCATTTCACCGCTACACCAGGAATTCCAGTCTCCCCTGCAACACTCCAGTCCGCCCGTAGG
+
CCCCCGGGGGGGGFGGGGGGGGGGGGGGGGGGGGGGGGGGGGGGGGGGGGGGGGGGGGGGGGGGGGGGGGGGGGGGGGGGGGGGGGGGGGGGGGGGGGFGGGGGGGGGGGGGGGGGGGGGGGGGGGGGGGGGGGGGGGGGGGGGGGGGGGGGGGGGGGGGGGGGGGG
@M02143:5:000000000-JT863:1:1101:8639:6465 1:N:0:45
GACTACAAGGGTATCTAATCCTGTTTGCTCCCCACGCTTTCGCGTCTCAGCGTCAGTTACGTCCCAGCGAGCTGCCTTCGCAATCGGTGTTCCTCCTGATATCTGCGCATTTCACCGCTACACCAGGAATTCCACTCGCCTCTTCCGCACTCTAGCCCGACAGTATCCACCGGCTTTCGAGGGTTGAGCCCCCGACTTTCACAGCGGACTTACCGGACCGCCTACACGCGCTTTACGCCCAATGATTCCGGACAACGCTAGCCCCCTACGTATTACCGCGGCTGCTGGCACGTAGTTAGCC
+
CCCCCGGGGGGGGGGGGGGGGGGGGGGGGGGGGGGGGGGGGGGGGGGGGGGGGGGGGGGGGGGGGGGGGGGFGGGGGGGGGGGGGGGGGGGGGGGGGGGGGGGGGGGGGGGGGGGGGGGGGGGGGGDGGGGGGGGGGGGGGGGGGGEGGGGGGGGGGGGEGGGGGGGGGGGGEGGGGGGGGG7FGCFFFFGGGGGEGGGGGGGGGGGGGGGGGG=CGGGGGGGGGGGGGGGGGGGGGGGGGGGGGGFFG65DGGE<BDFGEGGGGD>FF<F?GGFGGFFE039B<?F03:?(>0);F62=9
@M02143:5:000000000-JT863:1:1101:8620:6489 1:N:0:45
GACTACCAGGGTATCTAATCCTGTTTGCTCCCCACGCTTTCGCACCTCAGCGTCAATACCAGTCCAGTGAGCCGCCTTCGCCACTGGTGTTCTTCCGAATATCTACGAATTTCACCTCTACACTCGGAATTCCACTCGCCTCTCCCGACCTCCAGACCAACAGTTTCGGAGGCAGTTCCGGGGTTGAGCCCCGGGATTTCACCCCCGACTTGATGGTCCGCCTACGTGCGCTTTACGCCCAGTAATTCCGATTAACGCTCGCACCCTACGTATTACCGCGGCTGCTGGCACGTAGATGGC
+
CCCCCGGGGGGGGFGGGGGGGGGGGGGGGFGGGGGGGGGGGGGGGGGGGGGGGGGGGGGGGGGGGGGGGGGGGGGGGGGGGGGGGGGGGGGGGGGGGGGGGGGFGGGGGGGGGGGGGGGGGGGGGGGGGGGGGGGGGGGGGGGGGGGGGGGGGGGGGFGGGGGGGGGGGEGGGGGGGGG7FEEGGGGGGGGGGGDEGGGGGGGGGGGDGGGGGGFCFFFCGGGGGGG<FGGGDGGGGG8CEDFGGGFGGGGGGGGGFGEGFGGGG<6?FF>?GF<>C(7<>10383?>C<*09?4*74:4
@M02143:5:000000000-JT863:1:1101:15496:6533 1:N:0:45
GACTACCAGGGTATCTAATCCGGATCGCTCCCCACGCTTTCGCGCCTCAGCGTCAGGTCAGGCCCAGGCGGCCGCCTTCGCCACTGGTGTTCCTCCGGATCTCTACGCATTCCACCACTACACCCGGAATTCCACCGCCCTCTGCCTGCCTCCAGCGCCGCAGTCTCGCCCGACCCCTCCAAGTTGAGCCTGGAGATTTCACGGCCGACTTGCGACACCGCCTACACGCTCTTTACGCCCAATAAATCCGGACAACGCTCGCCCCCTACGTATTACCGCGGATGCTGGCACGTAGTTAGCC
+
CCCCCGGGGGGGGGAFGGGGGGGGGGGGGGGGGGGGGGGGGGGGGGGGGGGGGGGGGGGGGGGGGGGGGGGGGGGGGGGGGGGGGGGGGGGGGGGGGGGGGGGGGGGGGGGGGGGGGGGGGGGGGGGGGGGGGFGGEGGGGGGAFGGGGGGGGGFGGGGGGGGGGGGGGGGGCCFEGFEGGGFGGGGGGGGFGGG6?FFGGG;EGGGGGGGFGG5EECC:EGDEGGGGGGGGGGGGDGGGGGFGGFFDG5EGGGGGDGDGFGGGGGFFFF>BGGBFF:EF9(1,1)*8DBFBFB5A:-.99
@M02143:5:000000000-JT863:1:1101:17070:6533 1:N:0:45
GACTACAAGGGTATCTAATCCTGTTCGCTCCCCACACTTTCGCTCCTCAGCGTCAGGTCATTCCCAGAGAACCGCCTTCGCCACCGGTGTTCCTCCTGATATCTGCGCATTTCACCGCTACACCAGGAATTCCAGTCTCCCCTACTGCACTCTAGTTAGCCCGTACCCACTGCAAAACCAGGGTTAAGCCCCAGCCTTTCACAGCAGACGCGACCAACCGCCTACAAGCTCTTTACGCCCAGTAATTCCGGACAACGCTCGCACCCTACGTATTACCGCGGCTGCTGGCACGTAGTAGGCC
+
CCCCCGGGGGGGGDFGGGGGGGGGGGGGGGGGGGGGGGGGGGGGGGGGGGGGGDGGFGGGGGGGGGGGGGGGGGGGGGGGGGGGGGGGGGGGGGGGGGGGGGGGGGGGGGGGGGGGGGGFGGGFGGGGGGGGGGGGGGGGGGGGGGGGGGGGGGGGGGGFGGGGGFGGGGFGGGGGGGGGGGDGGGGGGGGGGDCGGGGGGGGGGGGGGGGGGGGGGGGDGE8EGGGFGGGGGGGGGGGGGGGGGGFGCFEGGCFFEG>EFGGGCGBFF<F<7C>>7:;>>>>FF:@7D:?:D::8*.3*)
@M02143:5:000000000-JT863:1:1101:26221:6567 1:N:0:45
GACTACAAGGGTATCTAATCCTGTTCGCTCCCCACGCTTTCGCGCCTCAGCGTCAGTTACAGACCAAAGAGCCGCCTTCGCCACTGGTGTTCCTCCACATCTCTACGCATTTCACCGCTACACCTGGAATTCCACATCCCTCTCCCGGATTCGAGCCTCGCCAGTATCGGACGCAGTTCCCCGGTTGAGCCGAGGGCTTTCACGTCCGACTTAGCAGGCCGCCTACGCGCCCTTTACGCCCAGTAATTCCGATTAACGCTTGCTCCCCCCGTATTACCGCGGCTGCTTGCACGGAGTTAGC
+
CCCCCGGGGGGGGGGGGGGGGGGGGGGGGGGGGGGGGGGGGGGGDGGGGGGGGGGGGGGGGGGGGGGGGGGGGGGGGGGGGGGGGGGGGGGGGGGGGGGFGGGGFGGGGGGGGGGGDGGGGGGGGGFGGGGGGGGGFGGGGGGGGGG7FEGG7FACGGGCFG:>FCFGGGG>FGDGGFGGGGG@EEGGGGGGGGGG*<FDGGGGGGC=EEGGGGGFG:CEGGGCEGDDCDD5>FGDF8?EGGGGGGFCFGGGEGGFFGBGFEGCCFBBFFDFDF?CG975(,42,8?2*3?8<1@*9:A8*
@M02143:5:000000000-JT863:1:1101:26083:6567 1:N:0:45
GACTACTAGGGTATCTAATCCTGTTCGCTCCCCACGCTTTCGCTCCTCAGCGTCAGTATCGGCCCAGAGATCCGCCTTCGCCACCGGTGTTCCTCCTGATATCTGCGCATTTCACCGCTACACCAGGAATTCCGATCTCCCCTACCGAACTCTAGCCTGCCCGTATCGACTGCAGACCCGGGGTTAAGCCCCGGGCTTTCACAACCGACGCGACAAGCCGCCTACGAGCTCTTTACGCCCAATAATTCCGGACAACGCTCGCGCCCTACGTATTACCGCGGCTGCTGGCACGTAGTTAGCC
+
CCCCCGGGGGGGGGGGGGGGGGGGGGGGGGGGGGGGGGDGGGGGGGGGGGGGGGGGGGGGGGGGGGGGGGGGGGGGGGGGGGGGGGGGGGGGGGGGGGGGCGGGGGGGGGGGGGGGCFGGGGGGGGGGGGGGGGCGGGGGGGGGGGGEGGGGGGFGGGGGGGGGGFGC>FGGGGGGGGGGGGGGGGGGGGGGGGGGGGGGGGGDEGGGGGGEGGGGGGGGGGGGGG*>EDFGGGGGGGGGGGGGGGFGG?EDGGGF@D55.5):EDB<F?4>FGBGG:3011704)933(*4<<FGGF<4)
@M02143:5:000000000-JT863:1:1101:22102:6569 1:N:0:45
GACTACAAGGGTATCTAATCCTGTTTGCTCCCCACGCTTTCGCGCCTCAGCGTCAGAACCGGACCAGTAAGCCGCCTTCGCCACTGGTGTTCTTGCGAATATCTACGAATTTCACCTCTACACTCGCAGTTCCACTTACCTCTTCCGGTCTCAAGCCATGCAGTATCGAAGGCAATTCTGTGGTTGAGCCACAGGCTTTCACCCCCGACTTACAAAGCCGCCTACGCGCCCTTTACGCCCAGTGATTCCGAACAACGCTAGCCCCCTTCGTATTACCGCGGCTGCTGGCACGAAGTTAGCC
+
CCCCCGGGGGGGGGGGGGGGGGGGGGGGGGGGGGGGGGGGGGGGGGGGGGGGGGGGGGGGGGGGGGGGGGGGGGGGGGGGGGGGGGGGGGGGGGGGGGGGGGGGGGGGGGGGGGGGGGGGGGGGGGGGGGGGGGGGGGGGGGGGGGGGGGGGGGGGGGGCGGGGGGGGGGGDGGGGGGGGGGGGGGGGGGGGGGGGGGGGGGFGGGGGGGGGGGGGGGGGGGGGGGGGGGGGGGGGGGEGGGGGGGFGGGGGGGGGFGFGFGGGGG>:F?FBGGAGGFFFBB;FF76?G?F?G>:FGFA?0
@M02143:5:000000000-JT863:1:1101:10070:6572 1:N:0:45
GACTACAAGGGTATCTAATCCTGTTCGCTCCCCACGCTTTCGCTCCTCAGCGTCAGTATCGGCCCAGAGATCCGCCTTCGCCACCGGTGTTCCTCCTGATATCTGCGCATTTCACCGCTACACCAGGAATTCCGATCTCCCCTACCGAACTCTAGCCTGCCCGTATCGACTGCAGACCCGGGGTTAAGCCCCGGGCTTTCACAACCGACGCGACAAGCCGCCTACGAGCTCTTTACGCCCAATAATTCCGGACAACGCTAGCCCCCTTCGTATTACCGCGGCTGCTGGCACGACATTAGCC
+
CCCCCGGGGFGGGGGGGGGGGGGGGGGGGGGGGGGGGGGGGGGGGGGGGGGGGGFGGGGGGGGGGGGGGGGGGGGGGGGGGGGGGGGGGGGGGGGGGGGGGGGGGGFGGGGGGGGGGGGGGGGGGGGGGGGGGGGGGGGGGGGGGGGGGGGGGGGGGGGGGGGGGGGGGGGGGGGGGGGGGGGGGGGGGGGGGGGGGGGGGGGGGGGGGGGGGGDGGGGGGECGGGGGGGGGGGFGDGGGGGGGGGFFFFGDEGC737>EFGGGGGF?F?F7FGBDGB>D;9>((3?0C(9:D6)*:<>49
@M02143:5:000000000-JT863:1:1101:16005:6579 1:N:0:45
GACTACCGGGGTATCTAATCCTGTTCGCTCCCCACGCTTTCGCTCCTCAGCGTCAGTTGTTGCCCAGAGACCCGCCTTCGCCACCGGTGTTCCTCCTGATATCTGCGCATTTCACCGCTACACTGGGAATTCCGCCACCCCCTCCCGGCCTCAAGCCCGACAGTTTCAAAGGCAGTTCCTCAGTTGAGCCGAGGGATTTCACCTTTGACTTATCGGGCCGCCTACGCGCCCTTTACGCCCAGTGAATCCGAACAACGCTCGGGACCTCTGTATTACCGCGGCTGCTGGCACGTAGTTAGCC
+
<CCCCGGGGGGGGGGGGGGGGGGGGEGGGGGGGGGGGGGGGGGGGGGGGGGGGGGGGGGGGGGGGGGCCFGGGGGGGGGGGGGGGGGGGGGGFGFGGGGGGGGGFGGGGGGGGGGGEGGGGGGGAFEFGGGGGGGGGGGGEGGGGGFGGGGGGCEFFCFCFGGGFGGFGGGGGGGGGGCF,?FGGGGGGGGDDEG>FGGGGGG?FFGFGGGGGGG*=EG=EGGGGGGGGGGGGGDGDGGGGCF?FFFGGGDGGGCF:DDGFC)*:C?3=BFAGGFGFFFF(,3;FFFBC7F?7()/*:4=9
@M02143:5:000000000-JT863:1:1101:26796:6582 1:N:0:45
GACTACAAGGGTATCTAATCCCGTTTGCTCCCCTGGCTTTCGTGTCTCAGCGTCGGCGCGTCCCCAGCGACCTGTTTTCACCTTCGGCGTTCCAAGCGATATCTACGCATTTCACCGCTCCACCGCTTGTTCCAGTCGCCCCTGAACGGCCCAAGACGCCCAGTATGCCCAGCGGTTCCACGGGTGAGCCGTGGGATTTCACAAGACACTTAGGCGTCCGCCTACACACGCTTTAAGCCCAGTGATTCCGCCTAACGCTCGGGGCCTCTGTCTTACCGCGGCTGCTGGCACAGAGTTAGCC
+
CCCCCGGGGGGCFGFGGGFFGGGGGGGGGGGGGGGGGGGGGGGGGGGGGGGGGGGGGGGGGGGGGGEGGGGGGGGGGGGGGGGGGGGGGGGGGGGGGGGGGGGGGGGGGGGGGGFGGGGGGGGGGGGGGGGGGGGGGGGGGGGGGGGGEGGGGGGGGGGGGGGGGGDFBGCGGDEFGEGGGGGGGGGGGGGGGGGCFCFCFGDGGGGGGGGGC6CEGGE58EDDFGGGGDGGGGGGGGGFGGGEFFFDGGGGCGFGFGEGEGD5CD??FFFFGGFGGBDF011>:7@:D?6(5(0A?4:?0
@M02143:5:000000000-JT863:1:1101:4833:6585 1:N:0:45
GACTACCAGGGTATCTAATCCTGTTTGCTCCCCACGCTTTCGTGCATGAGCGTCAATCTTGACCCAGGGGGCTGCCTTCGCCATCGGTGTTCCTCCACATCTCTACGCATTTCACTGCTACACGTGGAATTCTACCCCCCTCTGCCAGATTCTAGCCTTGCAGTCTCCATCGCAATTCCCAGGTTGAGCCCGGGGCTTTCACATGCGACTTAAAGACCCGCCTACGTGCGCTTTACGCCCAGTCATTCCGAACAACGCTCGCACCTCCCGTATTACCGAGGCTGCTGGCACGGAATTAGCC
+
CCCCCGGGGGGGGGGGGGGGGGGGGGGGGGGGGGGGGGGGGGGGGGGGGGGGGGGGGGGGCGGGGGGGGGGGGGGGGGGGGGGGGGGGGGGGGGGGGGGGFGGGGGFGGGGFGGGGGGGGGGGGGGGGGGGGGGGGGGGGGGGGGGGGGGGGGGGGGGGGGGGGGGGGGGGGGGGGGGGGGGGGGGGGGGFGDGGGGGGGGGGG?F5EGGGGGGGGGGGGGGGGGGGGGGDGDCCGGGGGGGGGGGFGGGGGGGFCDDEGFGGGGC?FFFFF:CAF70)5,76?17?278@BD><29<>4)
@M02143:5:000000000-JT863:1:1101:17228:6643 1:N:0:45
GACTACTAGGGTATCTAATCCTGTTCGCTCCCCACGCTTTCGCTCCTCAGCGTCAGTAGTTGCCCAGAGACCCGCCTTCGCCACCGGTGTTCTTCCGGATCTCTACGCATTCCACCGCTACACCCGCAATTCCACCTTCCTCTACAGTGCTCCAGCTTCCCAGTTCGCACGGCCGACTCGGGGTTGAGCCCCGAGCTTTCACCACACGCTTAAGCATCCGCCTACGTGCGCTTTACGCCCAGTAATTCCGAACAACGCTAGCCCCCTCCGTATTACCGCGGCTGCTGGCACGGAGTTAGCC
+
<CCCCG9CFGGGGGGGGGGGGGGGG,CFEGGGGGGGGGGGGGGCGGGGDGGGGGGGG966CFEGGGGGCGDGGFGEGGGFGGGGGEGGGGGGA?,F::CG@FGGGGGGGGG?FCFG=FGGGGG,@>++@CFGGGGG@,BDGGG9FFCF,@DF,DDG<FFFG9FFA3+@@<+FEEG7>:FE>C@FGGGFGDGEC*FEGGGGGGGCG***3*1=C?FGDGGGGGCGGG*CE5DEGCDGCGEGC=FGGGFGGGGCGGGG5DDG>F<FGG6:E9>(>FAG7<BF9;9B?FF(97FFDF>80<)99
@M02143:5:000000000-JT863:1:1101:14690:6649 1:N:0:45
GACTACAAGGGTATCTAATCCTGTTCGCTCCCCTAGCTTTCGCGTCTCAGCGTCAGGAACGGCCCAGCGAGCCGCCTTCGCTACTGGTGTTCCTCCCGATATCTGCGCATTTCACCGCTACACCGGGAATTCCACTCTCCTCTACCGTCCTCTAGCCCGGCAGTATCCACCGCACGCCCGAGGTTGAGCCTCCGGTTTTAACGCCAGCCTTACCGACCACCCTACACGCCTTTACCGCCAATTAATTCCGGACACCCTTCGCACCCACCTAATACCCCCGCCACTGGCACCATGTAAACCC
+
CCCCCGGFFGGGGGGGGGGGGGGGG<FGGGGGGC<FFGGGGGGG@FGGGGGGGGGG,,;@@F7FGGGE:FGGGGGEGGGGGCGGDGGGGGGGGGGG@+BFGGGG5FGGGGGGGGGGGGGGGGG,:FFGGGGGG9FG@,FGGGGAF>++3@FG9FFA3FF:FGGG9FGGF:F<F**1:E7@*F*F+24,?F+:***=FGG9C2;*18**1;++<0/;:E?*;/**2<0/>**;C+***:C*>+*<+C*C9E*/*::9)*87.A/?C*(()())0:)>0()8((((()0(0)).*)*+0-)0)
@M02143:5:000000000-JT863:1:1101:17217:6657 1:N:0:45
GACTACAAGGGTATCTAATCCTGTTTGCTCCCCACGCTTTCGCGCCTCAGCGTCAGATCCGGACCAGAGAGCCGCTTTCGCCACCGGTGTTCCAGCCAATATCTACGAATTTCACCTCTACACTGGCTATTCCACCCTCCTCTCCCGGTCTCCAGCCGCCCCGTATCGGATGCCGTTCCGGGGTTGAGCCCCGGGCTTTCACATCCGACGCAAGCGGCCGCCTACGCGCCCTTTACGCCCAGTAATTCCGAACAACGCTAGCACCCTCCGTCTTACCGCGGCTGCTGGCACGGAGTTAGCC
+
CCCCCGGGGGGGGGGGGGGGGGGGGGGGGGGGGGGGGGGGGGGGGGGGGGGGGGGGGGGGGGGGGGGGGGGGGGGGGGGGGGGGGGGGGGGGGGGGGG?FGGGGGGGGGGGGGGGGGGGGGGGGGGGGGGGGGGGGGGGGGGGGGGGGFGGGGGGGGFGGGGGGGGGGGGGGGGGGGGGEGGGGGDGGGGGGGDEEGGGGCFGGGGGGGGGGGGGGDGGGGGGGGGGGGGDGGGGGGGGGGGGGGGFGGGGDGGGC>DDC;FCF>58:B9F:<FBGGF@59>09?7F(9,/(1(787))*0
@M02143:5:000000000-JT863:1:1101:14687:6667 1:N:0:45
GACTACAGGGGTATCTAATCCTGTTCGCTCCCCACGCTTTCGCTCCTCAGCGTCAGTTGCGGCCCAGTGACCTGCCTTCGCCATCGGTGTTCCTCCTGATATCTGCGCATTCCACCGCTACACCAGGAATTCCAGTCACCCCTACCGCACTCTAGTCTGCCCGTACCCGATGCAAGCTCGAGGTTGAGCCTCGAGATTTCACACCAGACGCGACAAACCGCCTACGAGCTCTTTACGCCCAATAATTCCGGACAACGCTTGCGCCCTACGTATTACCGCGGCTGCTGGCACGTAATTAGCC
+
CCCCCGGCCGGGGGGGGGGGGGGGGGGGGGGGGGGGGGGGGGGFEGGGGGGGGGGGGGFFCEGGG:EEEGFGGGGGGGGGGEGGGGGGGGGGGGGGGGGGGGGGGGGGGGGGGGGGGGGGGGGGGGGGGGGGGGFGGGGGCGGGGGGGGGGGGGGGGGGFGCGGGGGGEG7FFGGGG7FGCCEFGFGGGGGGDEF5FGGGGGGGGGGGGDGGDEGGGGGGGGG7FC8DGGGGGGGGGGGGGGGGGGFGCG5DGGFG>DFD3C5CEDFF)(84CF)*:4))309>?:?(98*29:)*:<))0
@M02143:5:000000000-JT863:1:1101:14435:6680 1:N:0:45
GACTACCGGGGTATCTAATCCTGTTTGCTCCCACGCTTTCGCGCCTCAGCGTCAGAACCGGACCAGTTGGCCGCCTTCGCCACTGGTGTTCTTGCGAATATCTACGAATTTCACCTCTACACTCGCAGTTCCACCAACCTCTTCCGGTCTCGAGCCGAACAGTATCAAAGGCCATTCTGTGGTTGAGCCACAGGCTTTCACCCCTGACTTGATCGGCCGCCTACGCGCCCTTTACGCCCAGTGATTCCGAGCAACGCTAGCCCCCTTCGTATTACCGCGGCTGCTGGCACGAAGTAAGCCG
+
-CCCCGGGGGGGGGGGGGGGGFCFGGFGGGGGGGGGGGGGGG@FGGGGFGFEGGGGGGGGDDGGGGGGGGGG7:FGGGEGGEGGF8EEGDGGGGGGGGGGGGGGGFCFFGGGGGGGGGGGGGGGGGGGGGGGGGGGGGGGGGGGGGEGGGGGGCGGGGGGGGGGGGFGGEGGGGGGGGCFCGGGDFGGFGGFGGG,FGGGGGGGGGGGGGGGGGGDGGGGGGGGDG>DCGGGGGGGGGGG5CCEFDFG6AEGGGFGEGFEFFGGGGF?).7?GCA:*-5>;>;:?0)4>?38D38+2.)0)
@M02143:5:000000000-JT863:1:1101:3519:6689 1:N:0:45
GACTACAAGGGTATCTAATCCCGTTCGCTCCCCTAGCTTTCGCTCCTCAGCGTCAGTTAATGCCCAGAGACCTGCCTTCGCCATCGGTGTTCCTCCTGATATCTGCGCATTTCACCGCTACACCAGGAATTCCAGTCTCCCCTACATCACTCTAGTCTGCCCGTACCCACCGCAGATCCGGAGTTGAGCCCCGGACTTTCACGGCAGACGCGACAAACCGCCTACGAGCTCTTTACGCCCATTAATTCCGGATAACGCTTGCGCCCTACGTATTACCGCGGCTGATGGCACGTAGTAGGCC
+
CCCCCFDFGGGFGGEGGGGGGGGGGCFFGGGGGGGGGGGGGGGGFGGGGGGGGGGGGGGGFGFGEFGGGGGGGGGGGGGGGCGGGGGGGGGGGGGFGGGFFGDGGGECCEGGGGG<FFGGGGG8FFGGGGGCEFGFGDGEGD8DEC<EEDCFAGGFGGGCGFFFGGFCFGGGGGGGGGFFFFGECFGGGFFFFEGGCFEGFGFE:EGC:=:BCGEEGGGECEGGF=8CG<9F?EGF>?/?C6*<EF=:CCECCEFCE3>G>=C8A)(37?><:6>C*4>:921;3)/4289:905**6770
@M02143:5:000000000-JT863:1:1101:13447:6771 1:N:0:45
GACTACAGGGGTATCTAATCCTGTTCGCTCCCCATGCTTTCGCTCCTCAGCGTCAGTTAATGCCCAGAGACCTGCCTTCGCCATCGGTGTTCCTCCTGATATCTGCGCATTTCACCGCTACACCAGGAATTCCAGTCTCCCCTACATCACTCTAGTCTGCCCGTACCCACCGCAGATCCGGAGTTGAGCCCCGGACTTTCACGGCAGACGCGACAAACCGCCTACGAGCTCTTTACGCCCAATAATTCCGGATAACGCTTGCGCCCTACGTATTACCGCGGCTGCTGGCACGTAGTTAGCC
+
CCCCCGGGGGGGGFGGGGGGGGGGGGGGGGGGGGGGGGGGGGGGGGGGGFGGGGGGGGGGGGGGGGGGGGGGGGGGGGGGGGGGGGGGGGGGGGGGGGGGGGGGGGGGGGGGGGGGGGGGGGGGGGGGGGGGGGGGGGGGGGGGGGGGGGGGGGEGGGGGGGGGGGGGGGGGGGGFGGGGGGEGGGGGGGGGGDGGGGGGGGFEEGGGGGGGGGGGGGGGGGGGGGGGGGGFFGGGGGGGGGGGGGFGGGGGGGGGFGFGFGCC?DFFF0>BGGAGFFF:;B9><>F>DBF(78);C>276
@M02143:5:000000000-JT863:1:1101:24729:6780 1:N:0:45
GACTACAAGGGTATCTAATCCTGTTCGCTCCCCACACTTTCGCTCCTCAGCGTCAGGGAATGCCCAGAGAACCGCCTTCGCCACCGGTGTTCCTCCTGATATCTACGCATTTCACCGCTACACCGGGAATTCCGCTTACCTCTCCCGCACTCCAGCAGCCCAGTTTCCGGCGCACCCTCCCGGTTGAGCCGGGAGATTTCACACCAGACTTGGACTGCCGCCTACGCACGCTTTACGCCCAGTAACTCCGAACAACGCTCGCTGCCTACGTATTACCGCGGCTGCTGGCACGTAGTTAGCC
+
CCCCCGGGGGGGGGGGGGGGGGGGGGGGGGGGGGGGGGGGGGGGGGGGGGGGGGGGGGGGGGGGGGGGGGGGFGGGGGGGGGGGGGDGGGGGGGGGGGFGGGGGGGGGGGGGGGGGGGGGGGGGGGGGEGGGGGGGGGGGGGGGGGGGGGGGGGGGFGGGGGGGGGGGDGGCFGGGGGGGGGGGGGGGGGE7F@FGGGGGGGGGGGGGGGGGGGGGGGFGGGGGGGGGGGGGGFDGGGGGGDGGGGFGGGGGGGCGFGEGDCC?GGD<FF>2FCBGGFFF0299609357@6C7>EGF>F/
@M02143:5:000000000-JT863:1:1101:18554:6795 1:N:0:45
GACTACTGGGGTATCTAATCCTGTTCGCTCCCCTAGCTTTCGCGTCTCAGCGTCAGGAATGGCCCAGCGAGCCGCCTTCGCTACTGGTGTTCCTCCCGATATCTGCGCATTTCACCGCTACACCGGGAATTCCACTCGCCTCTCCCGCACTCTAGCCCGACAGTATCCACCGGCATCCGAGGGTTGAGCCCCCGACTTTCACAGCGGACTTACCGGACCGCCTACACGCGCTTTACGCCCAATGATTCCGGACAACGCTAGCCCCCTACGTATTACCGCGGCTGCTGGACCGTAGTTAGCC
+
CCCCCGFGGGGGGGGGGGGGGGGGGGGGGGGGGGGGGGGGGGGGGGGGGFGGGGGGCGGGGFGGGGGGGGGGGGGGGGGGGGGGGFGGGGGGGGGGGGGG=FGGGGGGGGGGGGGF>FGGGGGGDEGGGGGGGGGGGFGGGGGGGGGGGGGGGFEGGGGGGGGGGGGGGGGGGGGCFGGGDGGGGGFGGGGGGGGGGGGGGGGGGGGGGGGGGGGGGGGGGGGGGFGDGDGGGG7CCEGGGCGGGCFCEGEGGG5539>E3?FGGGF6F(8<GGFCF<576;0660@0/()49,)1:):F)
@M02143:5:000000000-JT863:1:1101:11403:6808 1:N:0:45
GACTACTAGGGTATCTAATCCTGTTTGCTCCCCACGCTGTCGCGCCTCAGCGTCAGCTATACTGCCCAGCAGGCCGCCTTCGCCACCGGTGTTCTTCCGGATCTCTACGCATTCCACCGCTACACCCGGAATTCCGCCTGCCTCTACAGTGCTCGAGTCCCGCAGTTCGCACGGCCGACCCGGGGTTGAGCCCCGGGCTTTCACCACACGCTTACTGGACCGCCTACGCGCCCTTTACGCCCAGTGATTCCGGACAACGCTAGCCCCCTTCGTATTACCGCAGCTGCTGGCACGAAGTTA
+
CCCCCGGGGGGGGGGGGGGGGGGGGGGGGGGGGGGGGGGGGGGGGGGGGGGGGGGGGGGGGGGGGGGGGGGGGGGGGGGGGGGGGGGFGGGGGGGGGGGGGGGGGGGGGGGGGGGGGGGGGGGGGGGGGGGGGGG?CGGGGGGGGGGGGGGGGGGGGGGGGDGGEGGGGGGGGGGEGGGGGGGGEGGGGGGGGGGGGGGGGGGGGGGGGGGGGGGGGCFGFGGGEGGGGGGGGGGGGGGGGGGFGG?DFFFGE*:DFGBGFGGGGF?>F?FFF>?FGF7)3(2188?:435.7(8:13-=
@M02143:5:000000000-JT863:1:1101:15688:6825 1:N:0:45
GACTACAAGGGTATCTAATCCTGTTCGCTCCCCATGCTTTCGCTCCTCAGCGTCAGTTAATGCCCAGAGACCTGCCTTCGCCATCGGTGTTCCTCCTGATATCTGCGCATTTCACCGCTACACCAGGAATTCCAGTCTCCCCTACATCACTCTAGTCTGCCCGTACCCACCGCAGATCCGGAGTTAAGCCCCGGACTTTCACGGCAGACGCGACAAACCGCCTACGAGCTCTTTACGCCCAATAATTCCGGATAACGCTTGCGCCCTACGTATTACCGCGGCTGCTGGCACGTAGTTCGCC
+
CCCCCGGGGGGGGGGGGGGGGGGGGGGGGGGGGGGGGGGGGGGGGGGGGGGGGGGGGGGGGGGGGGGGGGGGGGGGGGGGGGGGGGGGGGGGGGGGGGGGGGGGFGGGGGGGGGGGGGGGGGGGGGEGGGGGGGGGGGGGGGGGGGGGGGGGGGGGGGFGGGGGGGGGGGGGGGGGGGGGGGGGGCFGGGGGGGGGGGGGGGDGGGGGGGGGGGGGGGGGGGGGGGEDG3DGGGGGGGGGGGGGDGFGGGEGGGGGEGFGFGDGEG>FFFFFGGADC(5>0617?>??G?@6F?@C7)430
@M02143:5:000000000-JT863:1:1101:10521:6840 1:N:0:45
GACTACACGGGTATCTAATCCTGTTTGCTCCCCACGCTTTCGCGCCTCAGTGTCAGTTACAGACCAGAAAGTCGCCTTCGCCACCGGTGTTCTTCCGGATCTCTACGCATTTCACCACTACACCGGGCATTCCACCGACCCCTGCCGTCCTCGAGCCCGCCAGTCACCGACGACCCTCCCCGGTTGAGCCGGGGGCTTTCACGCCGGTCTTGGCGGGCCGCCTGCGCGCCCTTTACGCCCAGTAACTCCGGACAACGCTCGGATCCTACGTCTTACCGCGGCTGCTGGCACGTAGTTAGCC
+
CCCCCGGGGGGGGGGGGGGGGGGGGGGGGGGGGGGGGGGGGGGGGGGGGGGGGGGGGGGGGGGGGGGGGGGGGGGGGGGGGGGGGEEGGGGGGGGGGGGGGGGGFGFGGGGGGGGGGGGGGGGGEDEGGGGGGGGGCFFGGGG7FGDCEGGG@EEGGGDGGGGGGGGGEGGGFGGGGGGGGGGEEGGGFG7FCCCEGFGGGGFGGCGGEGFFCG=EDGGDEGGCF5C3CGGDEFFFDC>EEFFCFG4:FCC*:5FF)95=DGGGCC<BF(..2CAFC(.)3690:3?(7(7(93>*:4A*)
@M02143:5:000000000-JT863:1:1101:17121:6846 1:N:0:45
GACTACCCGGGTATCTAATCCTGTTTGCTCCCCACGCTTTCGCACCTCAGCGTCAATACCAGTCCAGTGAGCCGCCTTCGCCACTGGTGTTCTTCCGAATATCTACGAATTTCACCTCTACACTCGGAATTCCACTCGCCTCTCCAAGATTCTAGCAATCTAGTTTCAAAGGCAGTTCCGGGGTTGAGCCCCGGGCTTTCACCTCTGACTTGAATCGCCGCCTACGTGCGCTTTACGCCCAGTAATTCCGAACAACGCTAGCTCCCTCCGTATTACCGCGGCTGCTGGCACGAAGTTAGCC
+
@CCCCGGGGGGGGGGGGGGGGGGGGGGGGGGGGGGGGGGGGGGGGGGGGGGGGGGGGGGGGGGGGGGGGGGGGGGGGGGGGGGGGGGGGGGGGGGGGGGGGGGGGGGGGGGGGGGGGGGGGGGGGGGGGGGGGGGGGEGGGGGGGGGGGGGGGGGGGGGGGGGGGGGGGGGGGGGGGGG7EGGGGGGGGGGGGGGGG>CGGGGGGGGGGGGGGGGGGGGGGGGEGGGFFGGGGGGGGGGGGGGGGGFGGGGCGGGGFGFG:FGGGFFFF97?GGFGFBE39>BFBBFBD09(79>FC<A*0
@M02143:5:000000000-JT863:1:1101:14193:6873 1:N:0:45
GACTACACGGGTATCTAATCCTGTTCGCTCCCCTAGCTTTCGCGTCTCAGCGTCAGGAATGGCCCAGCGAGCCGCCTTCGCTACTGGTGTTCCTCCCGATATCTGCGCATTTCACCGCTACACCGGGAATTCCACTCGCCTCTACCATCCTCTAGCCCGGCAGTATCCACCGCACGCCCGAGGTTGAGCCTCAGGTTTTCACGGCAGACTTACCGAACAGCCTACACGCTCTTTACGCCCAATAATTCCGGACAACGCTCGCCCCCTACGTATTACCGCGGCTGCTGGCACGTAGTTAGCC
+
CCCCCGGGGGGGGGGGGGGGGGGGGGGGGGGGGGGGGGGGGGGGGGGGGGGGGGGGGGGGGGGGGGGGGGGGGGGGGGGGGGGGGGGGGGGGGGGGGGGGGGGGGGGGGGGGGGGGGGGGGGGGGGGGGGGGGGGGGFGGGGGGGGGGGGGGGGFFGGGGGGGGGGGGGGGGGGGGGGGGGGGGGGGGGGGGFGDCFGGGGGDGGGGGGGGGGGGGGGGGGGGGGGGGGDGGGGCFDGGGGGDGGGBGGGGDDGGGFGDGFGGGGGF?5:FFGG9CF<EF913(1364DB4(14;;FA2*0
@M02143:5:000000000-JT863:1:1101:12492:6896 1:N:0:45
GACTACAAGGGTATCTAATCCCGTTCGCTCCCCTGGCTTTCGTGTCTCAGCGTCAGAACACCCCCAGCGAGCTGTTTTCACCGTCGGCGTTCCAAGCGATATCTACGCATTTCACCGCTCCACCGCTTGTTCCGACGACCCCTGAGTGGCTCAAGACGGGCAGTATACCGAGCAGTTCCACGGTTGAGCCGTGGGATTTCACAAGGTACTTACCCGTCCGCCTACACACGCTTTAAGCCCAGTGATTCCGCCTAACGCTCGGCACCTCTGTCTTACCGCGGCTGCTGGCACAGAGTTAGCC
+
CCCCCGGGGGGGGGGGGGGGGGGGGGGGGGGGGGGGGGGGGGGGGGGGGGGGGGGGGGGGGGGGGGGGGGGGGGGGGGGGGGGGGGGGGGGGGGGGGGGGGGGGGGGGGGGGGGGGGGGGGGGGGGGGGGGGGGGGGGGGGGG@G?FFGGGGGGGGGGGGGGGGGGGGGGGGGGGGGGGGGGGGGGGGGGGGDGGFFGGGGGGGGDGGGGGGGGGGGGGGGGGGGGGGGGGGDGGGGGGGGGGGGGFGGGGGGGGGFGBGFGGEG<4:F?F>CGFGGFFF>F9BF?FBD<?4759+7<266
@M02143:5:000000000-JT863:1:1101:21696:6904 1:N:0:45
GACTACCGGGGTATCTAATCCTGTTCGCTCCCCTAGCTTTCGCGTCTCAGCGTCAGGAATGGCCCAGCGAGCCGCCTTCGCTACTGGTGTTCCTCCCGATATCTGCGCATTTCACCGCTACACCGGGAATTCCACTCGCCTCTACCATCCTCTAGCCCGGCAGTATCCATCGCACGCCCGAGGTTGAGCCTCAGGATTTCACGACAGACTTACCGAACCGCCTACACGCTCTTTACGCCCAATAAATCCGGACAACGCTCGCCCCCTACGTATTACCGCGGCTGCTGGCACGTAGTTAGCC
+
<CCCC8FGGGGGGGGGGGGGGGGGGGGGGGGGGGGGGGGGGGGGGGGGGGGGGGGGFGGGGGGGGGGGGGGGGGGGGGGGGGGGGGGGGGGGGGGGGGGGGGGGGG7FGGGGGGGGGGGGGGGGGGGGGGGGGGGGGGGGGGGGGGFGGGGGGGCGGGGGGGDGGGGGGGGGGGGGGGGEGEGGGGFGGG@FFEF?:CFFEGFGGE8FGFGGGGCEECGGGGGGGGGDGGGGGGFFDGGGGGGFGGFGCECGGEDGBGFGEGGGEC>FF0>)0*4:C65311>;07?(*(*,9::;C)-*0
@M02143:5:000000000-JT863:1:1101:5211:6909 1:N:0:45
GACTACAGGGGTATCTAATCCTGTTTGCTCCCCACGCTTTCGCGCCTCAGCGTCAGTACCGTCCCAGCGAGCTGCCTTCGCTATGGGTATTCCTCCTGATATCTGCGCATTCCACCGCTACACCAGGAATTCCACTCGCCTCTTCCGCACTCTAGCCCGACAGTATCCACCGGCATTCGAGGGTTGAGCCCCCGACTTTCACAGCGGACTTACCGGGCCGCCTACACGCTCTTTACGCCCAATGATTCCGGACAACGCTAGCCCCCTCCGTATTACCGCGGCTACTGGCAAGTAGTTAGCC
+
CCCCCG<C@FGGGFGGFAFFF@CFFGGGGGFGDGGGGGGFGGGGGGGGGCFFGGDEGCGFEGEGGGGG@FGGFGFECFG7?:CFA8<F9CF?FGEEFEGG9FCDFGFEGGDFEEFGGG7CG<AGGEECFEFGGGF,<==F@FDEEFGGGG7FFDBFGGGDCEEGGC;ADFFGEGGGGG9DFF7FGGGGGGCEEGEEGGFF9,;;BCEGEEGDGGDGCE>EEGGGGGECDD<C?FGCDGGGG=5EC>@F<?5CEEFF>5>CEFGFGGB(0-027C2CC())-7>6B)72*(*(2.*3*.-*0
@M02143:5:000000000-JT863:1:1101:5027:6927 1:N:0:45
GACTACTAGGGTATCTAATCCCGTTCGCTCCCCTGGCTTTCGTGTCTCAGCGTCAGCACACTCCCAGCTGTCTGTTTTCACCGTTGGCGTTCCAAACGATATCTACGCATTTCACCGCTCCACCGTTTGTCCCGACAGCCCCTAAGTGGCTCAAGAAAAGCAGTATACCGAGCAGTTCCACGGTTAAGCCGTGGGATTTCACAAGGTACTTACAATTCCGCCTACACACGCTTTAAGCCCAGTGATTCCGCCTAACGCTTGGCACCTCTGTCTTACCGAGGCTGCTGGCACGTAGTTAGCC
+
CCCCCGGGF<FFGGGGFGGGGGGGGGGGGGGGGGGGGGGGGGGGGGGGGGGGGGGGGGGGGGGGGGGGGGGGGGGGGGGGGGGGGGGGGGGGGGGGGGGGGGGGGGGGFFGGGGGGGGGGGGGGGGGGGGGGGGGGGGGGGGGGGFFGGGGGGGGGDGG<FGGGGGGGGGGGGGGGGGGGFGGGGGGGGGDGGGGGGGG?CFGGG>FGGGFGGFFGGGGGDGDGGGGGGGGGGGGGGGGGGGGGGGFGGGGGGGCFFDFGFGGC9<1:6?@<C7<CF?))266?6:F?DB6?F?:AFAFF9
@M02143:5:000000000-JT863:1:1101:13468:6970 1:N:0:45
GACTACAGGGGTATCTAATCCTGTTTGCTCCCCACGCTTTCGTGCCTCAGCGTCAGTATCGGGCCAGTGAGCCGCCTTCGCCACTGGTGTTCTTGCGAATATCTACGAATTTCACCTCTACACTCGCAGTTCCACTCACCTCTCCCGAACTCAAGATCTTCAGTATCAAAGGCAGTTCTGGAGTTGAGCTCCAGGATTTCACCCCTGACTTAAAGACCCGCCTACGCACCCTTTACGCCCAGTGATTCCGAGCAACGCTAGCCCCCTTCGTATTACCGCGGCTGCTGGCACGAAGTTAGCC
+
CCCCCGGEFGGGGGGGGGGGGGFGGGGGGGGGGGGGGGGGGGGGGGGGGGGGGGGGGGGGGGGGGGGGGGGGGGGGGGGGGGGGGGGGGGGGGGGGGGGGGGGGGGGEGGGGGGGGGGGGGGGGGFGGDGGGGGGGGGGGGGGGGGG@FGGGFFGEEGGGGGGGGGGGGGDFGGGGGGGGFCFGGFFGGGGGG7FFGGGGGGGGGGDGGGGGG7EE@FGGGGGGGEGGGGGGGGGGDGEGEGGGGGFGGGGGGCGG>DBE:FGGGGFFF?FBGG<FC?35(123(4).*4=0C>5;><A49
@M02143:5:000000000-JT863:1:1101:18064:6988 1:N:0:45
GACTACTAGGGTATCTAATCCTGTTCGCTCCCCACGCTTTCGCTCCTCAGCGTCAGTTACGTCCCAGAGAACTCCCTTCGCCATCGGTGTTCCTCCTGATATCTGCGCATTCCACCGCTACACCAGGAATTCCAGTCACCCCTACCGCACTCTAGTCTGCCCGTACCCACTGCAAGCCCCAGGTTGAGCCTGAAGTTTTCACAGCAGACGCGACAAACCGCCTACGAGCTCTTTACGCCCAATAATTCCGGACAACGCTTGCGCCCTACGTATTACCGCGGCTGCTGGCACGTAGTTAGCT
+
-CCCCG<F9F8F8FGGGFGGGGDEFFGEEFGGGGG+:B,C98FCFGGGE@FFGGF7FC<FC,CFC<@F,E8FF,EFFCF,FFG@FGG:E?CFGCAFGDFGGGAD,C=@:BFGEBFG+=+>@<FGD8+B=FFGGF<BFE?FFGGFF<+CBCFFEG,AFFEF<F:FGGGGCFEECAC:D+@F@:3@<,>:AFF77@,,7ECC9F9>F6>CFCGGGEGGGGGGGGGGGGDGGGGFGGGGDGCEGCC6ACBGGGCDEGCCBGBGFGDG5C;F:(),:F>CF13>9((4(.9(18*-7();>A)**
@M02143:5:000000000-JT863:1:1101:17501:7011 1:N:0:45
GACTACAAGGGTATCTAATCCCGTTTGCTCCCCTAGCTTTCGCGCCTCAGCGTCAGAAGAGGTCCAGCGCGCCGCTTTCGCCACCGGAGTTCCTGTAGATATCAACGCATTTCACCGCTCCACCTACAGTTCCGCACGCCCCTACCTCCCTCGAGGCCGACAGTATCTGAGGCAGTTCCACGGTTGAGCCGCGGCATTTCACCCCAGACTTGTCAGCCCGCCTACGCGCCCTTTAAGCCCAGTGATTCCGAATAACGTTAGGACGGTTCGTCTTACCGCGGCTGCTGGCACGTAGTTGGCC
+
CCCCCGGGGGGGGFGGGGGGFGGGGGGGGGGGGGGGGGGGGGGGGGGGGFGGGGGGGGF?FGGGGGGGGGGGGGGGGGGGGGGGGGGGGGGGGGGGFGGGGGGGGGGGGGGGGGGG>FEFGGGGGGGGFGGGGGGGGEGGGGGFGGFGGGGGFE@FFGGGGGGGGGGGGGGGGGGGGGGGGGGGGFGGGGGGGGGGGGGFFGGGGGGGGGGGGGGFGGGGGGGGGDGGGGGGGGGFGGGGGGGGFFFGGGGC75FGDFFGB6CE?D?FF;EFGGFGFFD@(((4:BF0<:?0C<>;FF(6)
@M02143:5:000000000-JT863:1:1101:6138:7023 1:N:0:45
GACTACAAGGGTATCTAATCCCGTTTGCTCCCCTGGCTTTCGTGTCTCAGCGTCGGCGCGTCCCCAGCGACCTGTTTTCACCTTCGGCGTTCCAAGCGATATCTACGCATTTCACCGCTCCACCGCTTGTTCCAGTCGCCCCTGAACGGCCCAAGACACCCAGTATGACCAGCGGTTCCACGGGTGAGCCGTGGGATTTCACAAGACACTTAGGCGTCCGCCTACACACGCTTTAAGCCCAGTGATTCCGACTAACGCTCGGGCCCTCTGTCTTACCGCGGCTGCTGGCACGTAGTTAGCC
+
CCCCCGGGGGGGGGFGGGGGG8FGGGGGGGFFG8@FGGGGFGFFEFGGGGDFGG@F@FCC@+6FGGGFGE@:+E<,EFGFGGG8CFE@FGGGGC,9D:FGGGGGGFGDGGGGFGGGGGD+@FFAF@:BDFFGGFF==6@FBFF@><<>+C:F:FC,@,6><FFGGC<,@3:FF<FGGGG;,=FFGGGGGGE<CGGDFDGGGFGG56*+*<@@<C8E*?CEGGGGFFFGGD3E>CF7CFFFGFGEAC=C<?/1:CFFFGFGE5)*29::5?F)CC>7C?EF(((4:)<:D:@?*();7466)
@M02143:5:000000000-JT863:1:1101:13880:7024 1:N:0:45
GACTACCAGGGTATCTAATCCTGTTTGCTCCCCACGCTTTCGCGCCTCAGCGTCAGTGTCGTTCCAGATGGCTGCCTTCGCCATCGGTTTTCTTCCCAATATCTACGAATTTCACCTCTACACTGGGAATTCCACCATCCTCTCCCGAACTCTAGCCCATCAGTCTCAAGCGCGGTTCCCAGGTTGAGCCCGGGGCTTTCACGCCTGACTTGAGGGACCGCCTACGCGCCCTTTACGCCCAGTAATTCCGAACAACGCTAGCCCCCTTCGTATTACCGCGGCTGCTGGCCAGAAGTTAGCC
+
CCCCCGGGGGGGGGGGGGGGG99E,C,CF<FGG@F+F;@FEGEC@:CGAF87CC@,<6@FF,8,6C,9E,,:C,BFFFG<@:EGF:B?,,96<F<FGFE8=FGGFG7:,CC<AAFA==FFGGGGEFGGGGGGGGGGGGGGFGGGGGGDGGGGGGCDGGGGGGGGD=FFGAFCGGGGD>FGGGGGG7DFDFGFGGGGGGGGGGGGGGGCG?CFGGGGGGGGGE3=FEG<EDGGGGGGGGGGEDG7CF47EC55EEFGDGEGFGGGGDF?F(0(09>>F())(3(4:290*.)-*./3*.6*0
@M02143:5:000000000-JT863:1:1101:14985:7049 1:N:0:45
GACTACCAGGGTATCTAATCCTGTTTGCTCCCCACGCTTTCGCACCTCAGTGTCAGTATTAGTCCAGGTGGTCGCCTTCGCCACTGGTGTTCCTTCCTATATCTACGCATTTCACTGCTACACCAGAAATTCCGCATCCCTCTACCACACTCTAGTGATCCAGTATCCACTGCAATTCCCAGGTTGAGCCCAGGGCTTTCACAACGGACTTAAACCACCACCTACGCACGCTTTACGCCCAGTAATTCCGAGTAACGCTTGCACCCTTCGTATAACCGCGGCTGCTGGCACAAAGTTAGCC
+
CCCCCGGGGGGGGGGGGGGGGGGGFGGGGGGGCDG@FGGGGGGGDGGGGGGGGFGAF9FGGAFFG<,CCEFGGEGGGGGFCF:FGECEFGGCFGCFDA?FEGGDGEEGGEGFGGGGGGGGGGGGGGGGGGGGGFGGGGGGGGGGGGGGGGFGGGCGFGGGGGGGGFGFFDGGGGGGGGGGGGGGGGGGGGGGGGGCGGGGGGGGGCCGGGGGGFFCFEGGGDFGGGGGCDGGGGGGDGGGGGGGFFAFDGGGGGCFADFGFGGG?DFF407?F*.7*,5)(-(3126(1:=(7:5<>2:@0
@M02143:5:000000000-JT863:1:1101:25648:7051 1:N:0:45
GACTACAAGGGTATCTAATCCTGTTTGCTCCCCACGCTTTCGGGCCTCAGTGTCAGTTACAGACCAGAAAGTCGCCTTCGCCACTGGTGTTCCTCCATATATCTACGCATTTCACCGCTACACATGGAATTCCACTCTCCTCTACTGCACTCAAGTCTAACAGTTTCCAATGCACACAATGGTTGAGCCACTGCCTTTTACATCAGACTTATTAAACCACCTGCGCTCGCTTTACGCCCAATAAATCCGGACAACGCTCGGGACCTACGTATTACCGCGGCTGCTGGCACGTAGTTGGCCG
+
CCCCCGGGGGGGGGGGGGGGGGGGGGGGGGGGGGGGGGGGGGDGGGGGGGGGGGGGGGGGGGGGGGGGGGGGGGGGGGGGGGGGGGGGGGGGGGGGGGGGGGGGGGGGGGGGGGGGGGGGGGGFFGGGGGGGGGGFGGGGGGGGGGGGGGGGGGGGGGGGGGGGGGGGGGGGGGGGGGGGGGGGGGGGGGGGGGGGGGGACFGGG9BFFFFGFGFGGGGGGGDF8EEGGGGGGFGGDGGEGGGGGG=DGGGDGGGDFDBGFGGGGGFFEFFFGGFGDFDFFF>FD>?048;:G0<FF??/)
@M02143:5:000000000-JT863:1:1101:23846:7062 1:N:0:45
GACTACCCGGGTATCTAATCCTGTTCGCTCCCCTAGCTTTCGCGTCTCAGCGTCAGGAACGGCCCAGCGAGCCGCCTTCGCTACTGGTGTTCCTCCCGATATCTGCGCATTTCACCGCTACACCGGGAATTCCACTCGCCTCTACCGTCCTCTAGCCCGGCAGTATCCACCGCACGCCCGAGGTTGAGCCTCAGGTTTTCACGGCAGACTTACCGAACCGCCTACACGCTCTTTACGCCCAATAATTCCGAGCAACGCTAGCCCCCTTCGTATTACCGCGGCTGCTGGCACGAAGTTAGCC
+
CCCCCGGGGGGGEGGGGGGGGGGGGGGGGGGGGGGGGGGGGGGGGGGGGGGGGGGGGGGGGGGGGGGGGGGGGGGGGGGGGGGGGGGGGGGGGGGGGGGGGGGGFGGGGGGGGGGGGGGGGGGGGGGGGGG<FGGGGFGGGGGGGGGGGGGGGGGGGGGGGGGGGGGGGGGGGGGGGGGGGGGGGGGGGGGGGGGEGGGFGGGGGGGGGGGGGF5CECGGGGDGGGGGG<DGGGGGGGGGGGGGGGFGGGGGGDGGFGBGBGGGGG>FF1;7DGFFG<:BFF>0379:D:40*7@@?>4=)
@M02143:5:000000000-JT863:1:1101:12559:7095 1:N:0:45
GACTACAGGGGTATCTAATCCTGTTCGCTCCCCACACTTTCGCTCCTCAGCGTCAGGTCATGCCCAGAGAACCGCCTTCGCCACCGGTGTTCCTCCTGATATCTGCGCATTTCACCGCTACACCAGGAATTCCGTTCTCCCCTGCATACCTCTAGTCTGCCCGTATCGAAAGCAAGCCAGGTGTTAAGCACCTGGTTTTCACTCCCGACGCGACAAACCGCCTACGAGCCCTTTACGCCCAATAATTCCGGACAACGCTTGCACCCTACGTATTACCGCGGCTGCTGGCACGGAGTTAGCC
+
CCCCCGGGGGGGGGGGGGGGGGGGGGGGGGGGGGGGGGGGGGGGGGGGGGGGGGGGGGGGGGGGGGGGGGGGGGGGGGGGGGGGGGGGGGGGGGGGGGGGGGGGGGGGGGGGGGGGGGGGGGGGGGGGGGGGGGFGGGGGGGGDGFGAGGGGGGGGGGGGGGGGGGGGGGGGGGGFFGGGGGGGGGGGGGGGGGGGGGGGGGGGGGGGGEGGGGGGGGGGGGGGGGGGGGGGGGGGDGGGGGGGGGFGGGGGGGGGFGFGFGGGGGBFF0><DGFCF6>B9>F06?)2C<?07(8EG>AF?
@M02143:5:000000000-JT863:1:1101:24844:7097 1:N:0:45
GACTACAAGGGTATCTAATCCGGATCGCTCCCCACGCTTTCGCTCCTGAGTGTCAGGACCAGTCCAGGATGCCGCCTTCGCCGCTGGTGTTCCTCCTGATATCTGCGCATTTCACCGCTACACCAGGAATTCCGTTCTCCCCTGCATACCTCTAGTCTGCCCGTATCGAATGCAGACCCGGGGTTAAGCCCCGGGCTTTCACACCCGACGTGACAAGCCGCCTACGAGCTCTTTACGCCCAATCATTCCGGACAACGCTCGCCCCCTACGTATTACCGCGGCTGCTGGCACGTAGTTAGCC
+
CCCCCGGGGGDGFGGGFGGGGGGGGGGGGGGGGGGGGGGGGGGEGGGGFGGGGGGGGGGGGGGGGGGGGGGGGGGGGGDGGGGGGGGGGGGGGGGGGGGGGGGGGGGGGFFGGGGGGGGGGGGGGGGGFGGGGGGGGGFGGGGGGDG9FFGGGGGGGGGFGGGGEGGEGGGGGGGFEEGDGGGGGFGGGGGGGGGGGGGGGGGGEGGGGGG>GGGGGGGGGDDCFGEGGGFGGGCGGG8EE55*<>FGGGGGGG=GFGEGFGGGGGB648FDCCFGG?EFFFF0:?@0D761C05EF9>F/
@M02143:5:000000000-JT863:1:1101:22486:7120 1:N:0:45
GACTACAGGGGTATCTAATCCTGTTCGCTACCCATGCTTTCGCTCCTCAGCGTCAGTATCGGCCCAGAGACCCGCCTTCGCCACCGGTGTTCCTCCTGATATCTGCGCATTTCACCGCTACACCAGGAATTCCAGTCTCCCCTGCCGAACTCTAGTGATGCCCTTATCTACCGCACGCCCAGAGTTGAGCCCCAGGTTTTCACGGCCCACGTGACACCCCCCCTACGAGCTCTTTACCCCCAATAATTCCGGACAACTCTCGCCCCCTACGTATTACCGCGTCTTCTCACACGTATTTGTC
+
CCCCCGFFGGGGGGGGFFGGGGEGGCGGG,FGGGDGGGGGGEGCGGGGGGGGGGGGGAFA:F:FGGGGDGECFEGGGGGFGGGGGGGGGGGG9FGGGGGGAEGGBFBFGGGGGGGGGGGGGGGFFGDGGGGGGGDFDGGG8FGDGFF:FGGGGGF@D<@,C>>,@>AG,3FGCE7FEGFGFF,,>@B;6>ECGG7CFFG:?@F5ECC*4:1;F8CFF*=E*=C*;FE**9C8C<*20+<8C*9=+*10:<+)/**98*1<91>/C73(<?><F*,::>55-(-((-9)0.9(9:F+*65**
@M02143:5:000000000-JT863:1:1101:24260:7155 1:N:0:45
GACTACTAGGGTATCTAATCCTGTTCGCTCCCCACGCTTTCGCTCCTCAGCGTCAGTTACGGCCCAGAGATCTGCCTTCGCCATCGGTGTTCCTCCTGATATCTGCGCATTCCACCGCTACACCAGGAATTCCAATCTCCCCTACCGCACTCTAGTTTGCCCGTACCCACTGCAGGCCCGAGGTTGAGCCTCGGGTTTTCACAGCAGACGCGACAAACCGCCTACGAGCTCTTTACGCCCAATAATTCCGGACAACGCTTGCACCCTACGTATTACCGCGGCTGCTGGCAAGTTGTTAGCC
+
CCCCCGGGGGGGGGGGFGGGGGGGGGGGGDGFGGEFGGDGCGGFGGGGGGGGGGGGGGGGGDGG>FGGGGGGGFFGGGGGGGGGGGGGGGGGGFGGGFGGCCEFEFGFEGGGGDGG>@F7>=8AFFFGFFGFG,5EFGGAAC,<F8=CCGGGGAAD<F9FFF@FEG:FCCC:CCFFCGGC*<::<DFCCF8BCED:C@F9CFGFGFEFC8:8C58CGGBCEDCEFGDDGDGGGGC><EEGG5*2A>8F+<=DGGGG5)8CFCFGFD<<>0>477AFG::),2>630)4*,/-2)*+9446)
@M02143:5:000000000-JT863:1:1101:15761:7160 1:N:0:45
GACTACCGGGGTATCTAATCCTGTTCGCTCCCCATGCTTTCGCTCCTCAGCGTCAGTTAATGCCCAGAGACCTGCCTTCGCCATCGGTGTTCCTCCTGATATCTGCGCATTTCACCGCTACACCAGGAATTCCAGTCTCCCCTACATCACTCTAGCCTGCCCGTACCCACCGCAGATCCGGAGTTGAGCCCCGGACTTTCACGGCAGACGCGACAAACCGCCTACACGCTCTTTACGCCCAATAATTCCGGACAACGCTCGCCCCCTACGTATTACCGCGGCTGCTGGCACGTACTACGCC
+
<CCCCGGGGGGGGGGGGGGGGGGGGGGGGGGGGGGGGGGGGGGFGGGGGGGGGGGGGGGGGGGGGGGGGGGGGGGGGGGFGGGGGGGGGGGGGGGGGFGGGGGGGGGGGGGGGGGGGGGGGGGGGGGGGGGGGCFFFGGGGGGGGDFFFGGGGG9FGGGGGGGDEGFGGGGDG>FGGGGGG:>FGGGGGGFGGG7EGGGGDGG>EGC5CCEECGG5EGG5EGGDGCFDG3<=CC7CDEGGGGGCGFFGGGGCE=GF@C@CBEGGGC><F?FFGGAGF0>>(47;02<45??6<(<C*-(.0
@M02143:5:000000000-JT863:1:1101:21768:7169 1:N:0:45
GACTACAGGGGTATCTAATCCTGTTTGCTCCCCATGCTTTCGTACCTCAGCGTCAGTATTAGGCCAGATGGCTGCCTTCGCCATCGGTATTCCTCCAGATCTCTACGCATTTCACCGCTACACCTGGAATTCTACCATCCTCTCCCATACTCTAGCTTCCCAGTATCGAATGCAATTCCTAAGTTAAGCTCAGGGATTTCACATCCGACTTAAGAAGCCGCCTACGCACGCTTTACGCCCAGTAAATCCGATTAACGCTCGCACCCTCTGTATTACCGCGGCTGCTGGCACAGAGTTCGCC
+
CCCCCGGGGGGGGGGGGGGGGGGGGGGGGGGGGGGGGGGGGGGGGGGGGGGGGGGGGGGGGGGGGGGGGFFGGGGGGGGFGGGGGGGGGGGGGGGGGGGGGGGGGGGGGGGGGGGGGGGGGGGGGGGGDGGGGGGGGGGGGGGGGGGGGGGGGGGGGGGGGGGGGGGGGGGGGGGGGGGGGGGGGGGGGGGGGGGGGGGGGGGGGGGGGGGGA7EFCGGGGGGGGGGGGGGGGGGGGGGGGGGGGGFG?EGGGGGG>GFGFGGGCDF6F7FFGGF:C(5:;;BF?FFBGFF3259+*)-)0
@M02143:5:000000000-JT863:1:1101:10508:7172 1:N:0:45
GACTACCAGGGTATCTAATCCTGTTCGCTCCCCACGCTTTCGCTCCTCAGCGTCAGTAGTTGCCCAGAGACCCGCCTTCGCCACCGGTGTTCCTCCTGATATCTGCGCATTTCACCGCTACACCAGGAATTCCAGTCTCCCCTGCAACACTCAAGTCCGCCCGTATCGACTGCAGGCCCGGAGTTGAGCTCCGGGTTTTCACAGCCGACGCGATGAACCGCCTACGCGCTCTTTACGCCCAGTAATTCCGGACAACGCTCGTACCCTACGTATTAACGCGGCTGCCGGCACAGAATTAGCC
+
CCCCCGGGGEGGGGGGGGGGGGFGGGGGGGGGGGGGGEGGG;FGGFGFGFGGGGGGGG9<EEFGGFFGFFGFFCGGGGGGGEGGGGGGGGGGGGGGGGGGFGGGFGGGGGGGGGGGGGGGGGGGGEGEFEGGGF9EGGGGF7E7FGGGFGGGFG?FGFCFGG>F+DC>FFGFFG77CC:CE>FGG,@:FGGG*C*4=CFFGGFCF*85BEGDB:C?FGGGGGGGGG5)C)9FFGCD<ECCE59+A7?:<6*/*:=F:D3C:*/;EF?053><79)*2,7)49(3:()(73>4C400?9244
@M02143:5:000000000-JT863:1:1101:5947:7175 1:N:0:45
GACTACAAGGGTATCTAATCCTGTTTGCTCCCCACGCTGTCGCGCCTCAGCGTCAGCAACAGCCCAGCAGGCCGCCTTCGCCACTGATGTTCTTCCCGATCTCTACGCATTCCACCGCTACACCGGGAATTCCACTCGCCTCTACCGTCCTCTAGCCCGGCAGTATCCACCGCACGCCCGAGGTTGAGCCTCAGGTTTTCACGGCAGACTTACCGAACAGCCTACACGCTCTTTACGCCCAATAAATCCGGACAACGCTCGCCCCCTACGTATTAACGCGGCTGCTGGCACGTAGTTAGCC
+
CCCCCGGGGGDGG@FFGGGGGGGGGGCGGGGGDGGGGGGGGGGGGEEGGFGGGGGDGGGGGGGGGGGGGGFGGGGGFGGGGGGGGFFGGGGGGGGGGGGGGGGGGGCGFGGGGGGGGGGGFGGGGGGGCGGGGGGGGFGGGGGGGGGGGGEGGGFGFFEGGDGGGGGGGGGGFFGFCFEGEGEGFFGGGGGGGGGFGGGGGGGDEGC5CF?CC?EGE>8?FGGGGGGGD3*;CFGGDG8C=CF+<C6DGDCGGGCC@:>E@EGGGG>2F65<FG277(87(,4(:?6(9:4(140;F4940
@M02143:5:000000000-JT863:1:1101:5782:7186 1:N:0:45
GACTACAGGGGTATCTAATCCCGTTCGCTCCCCACGCCTTCGCGCCTCAGCGTCAGGGACGGCCCAGCTGGCCGCCTTCGCCACGGGTGTTCCGCCTGATCTCTACGCATTTCACCACTACACCAGGCATTCCACCAGCCCCTACCGCCCTCAAGCGGTGCGGTCCCCGACGACCCTCCCCGGTTGAGCCGGGGGCTTTCACGCCGGGCCAGCACCGCCGCCTACGCGCGCTTTACGCCCAGTAACTCCGGACAACGCTCGGACCCTACGTATTACCGCGGCTGCTGGCACGTAGTTAGCC
+
CCCCCGACFDCEC<CECEFDEEGGGGGGGGGFGGGGGGGEGGGGGGCFFFFEGGGGGFFFGGDGGE<FF@8FGCFFGGGFGGGG:@FFGGGGGGGGGGFFGGGGGGGGGGGGGFGGGGGGGGGGGGDGGGGGGGGGGGGGGGGGGGGGGGGGFGCGFGGCG@EGGGGFGGGGGEGGCGCEFGG:CFFFFD>EGGGGGGGGFGFGGDEECEGFGGGGGEGGEGGGGGGDEDCGGCGGGGGE=CGGGGFGGGCDGG=DDG5EEGDGGGFFFB5<DC<CC?F31;2(-)05C:F:C(7C*4649
@M02143:5:000000000-JT863:1:1101:13872:7196 1:N:0:45
GACTACCGGGTATCTAATCCCGTTCGCTCCCCACGCCTTCGCGCCTCAGTGTCAGGTGTAGCCCAGCTGGCCGCCTTCGCCACGGGTATTCCTCCCGATCTCTACGCATTTCACCACTACACCGGGAATTCTACCAGCCCCTGCTACCCTCAAGCTCACCCGTCCCCGACGACCCTCCCCGGTTGAGCCGGGGGCTTTCACGCCGGGCGTAATGAGCCACCTGCACGCGCTTTACGCCCAGTAACTCCGGACAACGCTCGACCCCTACGTATTACCGCGGCTGCTGGCACGTAGTTAGCCT
+
CCCCCGGGGGG7FGGGGGGGGGGGGGGGGGGGGGGGGGGGGGGGGGGGGGGGGGGGGGGGGGGGGCFGGGGGGGGGGGGGGGGGDGGGGGGGGGGGGGGGGGGGGGGGGGGGGGGGGGGGGGGGGGGGGGGGGGGFGGGGGGGGGGGGGGGGG9FGGGGGGGGGGGGGGGGGGGGGGGGGGGGGFFGGGGEGGEGGGGGGGGGGECCEEGGGFGF?FFGGGGGGFGGG=DGGG7>*>EGG5FDGGFFG=5=D7CG)7DEE@GGGGGFF>8=AGFD;13))992:F8):9?3:5(.026<6*
@M02143:5:000000000-JT863:1:1101:15372:7201 1:N:0:45
GACTACAGTGGTATCTAATCCTGTTTGCTCCCCACGCTTTCGTGCATGAGCGTCAGTGCAGGCCCAGGGGATTGCCTTCGCCATCGGTGTTCCTCCGCATATCTACGCATTTCACTGCTACACGCGGAATTCCATCCCCCTCTGCCGCACTCCAGCGATGCAGTCACAAATGCAGTTCCCAGGTTGAGCCCGGAGATTTCACGGCCGACTTGCGAAGCCGCCTGCGCGCGCTTTACGCCCAATGAATCCGGACAACGCTTGCCCCCTACGTATTACCGCGGCTGCTGGCACGTAGTTAGCC
+
CCCCCGGGGGGGGGFGGGGGGGGGGGGGGGGGGGGGGGGGGGGGGGGGGGGGGGGGGGGGGGGGGGGGGGGGGGGGGGGGGGGGGGGGGGGGGGGGGGGGEGGGGGGGGGGGGGGGGGGGGGGFGGGGGGGGGGGGGGGGGGGFGGGGGGGGGGGGGGGGGGGGGGGGGCFGGGGGGGGGGGGGGGGGGGGGGGGDGGGGGGGGGGGGGGGGGGGGGGGGGGGGGDGGGGGGGGFGGGGGGGGFFGFGG=EGG5FG@GEGFFGGGGFBF6FBG:>F71559>FFFFF7CBF6F<FE7<D*0
@M02143:5:000000000-JT863:1:1101:27547:7216 1:N:0:45
GACTACTAGGGTATCTAATCCTGTTTGCTCCCCACGCTGTCGCGCCTCAGCGTCAGTAACGGGCCAGGCCGCCGCCTTCGCCACCGGTGTTCTTCCCAATATCTACGAATTTCACCTCTACACTGGGAATTCCGCGGCCCTCTTCCATCCTCCAGCCCGGCCGTATCAAGCGCAGTCCCTGGGTTGAGCCCGGGGATTTCACGCCTGACCAACCGCGCCGCCTACGCGCCCTTTACGCCCAATGATTCCGAGCAACGCTAGCCCCCTTCGTATTACCGCGGCTGCTGGCACGAAGTTGGCC
+
CCCCCGGGGGGGGGGGGGGGGGGGGGGGGGGGGGGGGGGGGGGGGGGGGGGGGGGGGGGGGGGGGGGGGGGGGGGGGGGGGGGGGGGGGGGGGGGGGGGGFGGGGGGGGGGGGGGGGGGGGGGGGGGGGGGGGGGGGGGGGGGGGGGGGGGGGGGGGGGGGGGGGGGGGGGGGGGGGCGGGGGGGGGGGGGGGGGGGGGGGGFDGGGGGGGGGGGGGGGGGGGGGGGGGGGGGGGGGGGGGGGGCD?>FGGGGGGGBDEGEGGGGGFFF?F?GGFGGF:<>BFFFFFBDBFF3()2:)440
@M02143:5:000000000-JT863:1:1101:22673:7226 1:N:0:45
GACTACAAGGGTATCTAATCCTGTTCGCTCCCCACGCTTTCGCGCCTCAGCGTCAGTTACAGACCAAAGAGCCGCCTTCGCCACTGGTGTTCCTCCACATCTCTACGCATTTCACCGCTACACGTGGAATTCCGCTCTTCTCTTCTGCACTCAAGCCTTCCAGTTTCCAATGACCCTCCCCGGTTGAGCCGGGGGCTTTCACATCAGACTTAAAAGGCCGCCTGCGCGCGCTTTACGCCCAATAATTCCGAACAACGCTAGCCCCCTTCGTATTACCGCGGCTGCTGGCACGAAGTTAGCC
+
--ACC8FGGD;F<<FFEFGGGGGGGFCEGGGGGGGGGGGGGGGEGGGGGGGGGGGGGFGFG<FFGC<FGFGGGDG7FCFCEFEGGFCF,CBDGFFFGGGGFGGGFFGGGGGGGAEFCECCFGGEGGD:FGGGGCF:FGFAFFGGFG9A<FGGG@<FFGCGGG9FFGCGGF<:,@>F@3C<CGCGDEGCF<**>7B*F<CFFD@CBB+>C8FCC79+/;C*=EGFGGGCC3C88C7>5EEG5**+<C@C?C*1**04)/.*)+9C:D98@(5,9C):*(75(299?)0(7361D>3**))1)
@M02143:5:000000000-JT863:1:1101:14063:7227 1:N:0:45
GACTACCGGGGTATCTAATCCTGTTCGCTCCCCTAGCTTTCGCGCCTGAGCGTCAGGTAAGGCCCAGAGATCCGCCTTCGCCACCGGTGTTCCTCCTGATATCTGCGCATTTCACCGCTACACCAGGAATTCCGATCTCCCCTACCTACCTCTAGCCCGGCAGTATCCACCGCACGCCCAGGGTTGAGCCCCAGGTTTTCACGGCAGACTTACCGAACCGCCTACACGCTCTTTACGCCCAATAATTCCGGACAACGCTCGCCCCCTACGTATTACCGCGGCTGCTGGCACGTAGTTAGCC
+
CCCCCGGGGGGGGGCGGGGGGGFGGGGGGGGGGGGFFGGGGGGGGGGFGFFGGGGGCGGGGGGGGGGGGGGGGGGGGGGGGGGGGGGGGGGGGGGGGGGGGGGGFGEGGGGGGGGGGGGGGGGGGFGGGGGGGGGGGGGGGGGGGGGGGGGGGG9FGGGGGGGGGGGGGGGGGGGGGGGGGFGGGGGFGGGGGGGGGGGGGGCEGGGGGGGGGGGGGGGGGGGGGDGGGGCFGGCFGGGGGFGCGGFGGEGDEEGGBGEE>EGGGG;:@:F2:<>77,55(,44-8?058?:F?)2:25*0
@M02143:5:000000000-JT863:1:1101:23488:7245 1:N:0:45
GACTACCGGGGTATCTAATCCTGTTCGCTCCCCACACTTTCGCTCCTCAGCGTCAGGTAATGCCCAGAGAACCGCCTTCGCCACCGGTGTTCCTCCTGATATCTGCGCATTTCACCGCTACACCAGGAATTCCGTTCTCCCCTGCATACCTCTAGTCTGCCCGTATCGGAAGCAGGCTCAGGGTTAAGCCCTGAGTTTTCACTCCCGACGCGACAAACCGCCTACGCGCCCTTTACGCCCAGTAAATCCGAACAACGCTTGCTCCCCCCGTATTACCGCGGCTGCTGGCACGGAGTTGGCC
+
CCCCCGGGGGGGGGGGGGGGGGGGGGGGGGGGGGGGGGGGGGGGGGGGGFGGGGGGGGGGGGGGGGGGGGGGGGGGGGGGGGGGGGGGGGGGGGGGGGGGGGGGFGGGGGGGGGGGGGGGGGGGGGFGGGGGGGGGGGGGGGGGGGGGGGGGGGGGGGGGGGGGGGGGGGGGGGGGGGGGGGGGGGGGGGGGGGGGGGGGGGGGGGGGGEGGGGGGGGFGGGGGGGGGGGGGGGGGGGGGGGGEFFFGGGGGGGGGFGFGFGGGGGFFFFFFGGFGGFFB9>>>:?4>G?FFG>FGGFF?0
@M02143:5:000000000-JT863:1:1101:28324:7251 1:N:0:45
GACTACACGGGTATCTAATCCTGTTCGCTCCCCATGCTTTCGCTCCTCAGCGTCAGTTAATGCCCAGAGACCCGCCTTCGCCACCGGTGTTCCTCCTGATATCTGCGCATTTCACCGCTACACCAGGAATTCCAGTCTCCCCTGCAACACTCTAGTCTGCCCGTATCGAAAGCAAGCACCGAGTTAAGCCCGGTGTTTTCACTCCCGACGCGACAAACCGCCTACGAGCCCTTTACGCCCAATAATTACGGACAACGCTCGCACCCTACGTATTACCGCGGCTGCTGGCACGTAGTTGGCC
+
CCCCCGGGGGGEFGGGGGGGGGGGGGGGGGGGGGGFFGGGGGGGGGGGGGGGGGGGGGGGGGGGGGGGGGGGGGGGGGGGGGGGGGGGGGGGGGGGGGGGCFFGFGGGGGGGGGGG:EGGGGGGGGGGGGGGGGGGGGGGGGGGGGGGGGGGGGGGGGGGGGGGGGGCFGCFFGGGGCFFFFGGGGGGGFGGDGGEGGGGGGGGGGGGGDGGGGGGGGEEGGGGGGGDDGGFGGCFGGGGGFGGGGFGGGGGGGFD3DEGFGGGEG?FFFFFGGA7C?EFFB>>?BF:D1=:GFFEGA?F)
@M02143:5:000000000-JT863:1:1101:21088:7253 1:N:0:45
GACTACAAGGGTATCTAATCCCGTTTGCTACCCTAGCTTTCGCGCCTCAGCGTCAAGAACGGGCCAGAAAGCCGCCTTCGCCACTGGTGTTCCTCCCGATCTCTACGCATTTCACCACTACACCCGGAATTCCGCCACCCTCTCCCTGCCTCAAGTCGTGTCGTATCGCTGCACCTCGCCGGGTTAAGCCCGGCGCTTTCAGCACCGACGCACACGACCACCTACGCGCGCTTTACGCCCAGTGATTCCGGACAACGCTTGCCCCCTCCGTCTTACCGCGGCTGCAGCCTCCCGTAGG
+
CCCCCGGGGGGGGGGGGGGGGGGGGGGGGGGGGGGGGGGGGGGGGGGGGGGGGGGGGGGGGGGGGGGGGGGGGGGGGGGGGGGGGGGGGGGGGGGGGGGGGGGGGGGGGGGGGGGGGGGGGGGGGGGGGGGGGGGGGGGGGGGGGGGGGGGGGGGGGFFFGGGGGGGFGGGG@GGGGGGGGGGGGGGGGGGGGGGGGGGGGFGGGGGGGGGGGGGEGGGGGGGFGGGGGGGGGGGGGGGGGGGGGGFGGGGGGGGGFGFGFGGGGGFFF052CGBGG<FE(3;BF59.9:4?GFF:/4
@M02143:5:000000000-JT863:1:1101:6476:7258 1:N:0:45
GACTACAAGGGTATCTAATCCTGTTTGCTCCCCACGCTTTCGTGCATGAGCGTCAGTGTTATCCCAGGGGGCTGCCTTCGCCATCGGTATTCCTCCACATCTCTACGCATTTCACTGCTACACGTGGAATTCCACCCCCCTCTGACACACTCTAGTCCGGGAGTTAAAAATGCAGTTCCAAGGTTGAGCCCTGGGATTTCACATCTTTCTTTCCGAACCGCCTGCGCACGCTTTACGCCCAGTAATTCCGATTAACGCTTGCACCCTACGTATTACAGAGGCAGCTGGCACAAAGTTAGC
+
CCCCCGGGGGGFFGGGGGGGGGGGGGFGGGGGGGGGGGGGGGGGGFFFGGGGGGGGGCFGGGGGGGGDG@7FFGGGGGGFGGGGGGGGFGGGGGGDGGGGGGGGGGGGGGGGGGGGGGGGGGG7FFCGGFGGGGGGGGGGGGGF,CDGGGGGGG,CFF>E7FGGGGG<FFGGFGGGGFGGGGGGGGGCG7FGGGGDFGGGGGGGGGFGGGGFGGEGEGGGGGGCFEGGGGDGGGFF<EEGGGGG?F?D?6ED5E7C>D>:55CGG:<7>6FFFFA>*)*0-0((,:@1<(/4*.7@*46F
@M02143:5:000000000-JT863:1:1101:3595:7285 1:N:0:45
GACTACACGGGTATCTAATCCTGTTCGCTCCCCACACTTTCGCTCCTCAGCGTCAGGTAATGCCCAGAGAACCGCCTTCGCCACCGGTGTTCCTCCTGATATCTGCGCATTTCACCGCTACACCAGGAATTCCGTTCTCCCCTGAATGCCTCAAGTCTGCCAGTATCGAAAGCACGCTCACAGTTAAGCTGTAAGTTTTCACTCCCGACGAAACAGACCGCCTACGAGCCCTTTACGCCCAATAATTCCGGACAACGCTCGGACCCTACGAATTACCGCGGATGCTGGCACGAAGTTAGCC
+
CCCCCGGCFGGGGGEGGGGGGGGGGCGGGGGGGFEEGGGGGGG@FGGGGGGGGGGGECEGGF,@FFGGDGGGGGGGGGGGGGGGEGGGGGGFFFEFEFGGGGGGDFFCGGGGGGGGGGGGGGFDGGGGEGGGGGDFGGGG<FGGGFFF<CGFGGGFGE=FF8FFGGGGGGCFGG,>++5@,DDEFFFGF;;FEFF;FFGGGG@9CFGE8**=ECE6@FGGCGDEGGGGCDGGGCFGGDCGEEFCFGFFFC:CGGGGFGDGFD7CEGBBF:)379<*:3>DB(,,8A68*3*4*3>EGAFF/
@M02143:5:000000000-JT863:1:1101:13769:7292 1:N:0:45
GACTACACGGGTATCTAATCCTGTTTGCTCCCCATGCTTTCGCTCCTCAGCGTCAGTAACAGCCCAGAGACCTGCCTTCGCCATCGGTGTTCCTCCTGATATCTGCGCATTTCACCGCTACACCAGGAATTCCAGTCTCCCCTACTGCACTCTAGTCTGCCCGTACCCACTGCAGACCCGGGGTTGAGCCCCGGGCTTTCACAGCCGACGCAACAAACCGCCTACGAGCTCTTTACGCCCAATAATTCCGGACAACGCTTGCACCCTACGTATTACCGCGGCTGCTGGCACGGAGCTAGCC
+
CCCCCGGGGGGGGGGGGGGGGGGGGGGGGGGGGGGGGGGGGGGGGGGGGGGGGGGGGGGGGGGGGGGGGGGGGDGGGGGGGGGGGEFGGGGGGGGGGGGGGGGGFGGGGGGGGGGGGGGGGGGGGGDGGFGGGGGGGGGGGGGGGGFGGGGGGGFGGGGGGGGGGGGGGGGGGGGGGGGCCFGGGGGGGGGGGEGEGGGGFGFCFGEGGEGGEGGFGGG=EGGGGE8CGGGGGGGGGGGGGGGCFFFGFGCCEG5D<DFDFGDFFGF?F0777C>>C:D>>>20:095D7=:D03*93545
@M02143:5:000000000-JT863:1:1101:4045:7296 1:N:0:45
GACTACAGGGGTATCTAATCCTGTTTGCTACCCACGCTTTCGCTCCTCAGTGTCAGTACCGGCCCAGAGCGCCGCCTTCGCCGCTGGTGTTCCTCCTGATATCTGCGCATTTCACCGCTACACCAGGAATTCCACGCTCCCCTACCGGACTCCAGTCACAGCAGTATCAAGTGGCGTCTCCAGGTTGAGCCTGGAGGTTTCACACCTGACTTACCGAACCACCTACGAGCTCTTTACGCCCAATAAATCCGGACAACGCTTGCCCCCTACGTGTTACCGCGGCTGCTGGCACGTAGTTGGC
+
CCCCCGGGFGGGGGGGGGGGGGGGGGGGGGGGGGGGGGGGGGGGGGGGCFGGGGGGGGGGGGGGGGGGGGGGGGGGGGGGGGGGGGGGGGGGGGGGGGGGGGGGEGDGGGGGGGGGEFDCG?EADGDGGGGGGGGCEGGGGGGGGGGDGGGGGF@GFGGGCGFFGGGGGGEGCGGGGGGGGGGGGGFGGGGDEFGGGGCFG@@CCEGFGGGGGGGGDEGGGGDFGF5<EDGFGGGGGGGGGG*@+:=C:CEDECGF@D5C85CCF39>F?5:7F:F*)))41990(/:94>?C64;CA>F)
@M02143:5:000000000-JT863:1:1101:3774:7313 1:N:0:45
GACTACAAGGGTATCTAATCCCGTTTGCTCCCCTAGCTTTCGCGCCTCAGCGTCAAGAACAGGCCAGGTAGTCGCCTTCGCCACTGGTGTTCCTCCCGATATCTACGCATTTCACCACTACACCGGGAATTCCACTACCCTCTCCTGCCTTCGAGTCGATCAGTATCGCGTGACCCTCCCCAGTTGAGCCGGGGGCTTTCACACGCGACTTGAACGACCGCCTGCGCGCTCTTTACGCCCAGTAACTCCGGACAACGCTCGGACCCTACGTATTACCGCGGCTGCTGGCACGTAGTTAGCC
+
CCCCCGGGG8CGFCFGGFGFGGGGGGGGGGGGGGGGGGGGGGGGGGGGGCGGGGGG9EGGGGFFEFGGGGGGGGGGGGGGGGGGGGGGGGGGGGGGGGGGGGFGGGGGGGGGGGGGGGGGGGGGEGGEFFGGGGGGGGGGGFEFGGFCGGGGFFFGGCBBFGFGGGG>FCGGGGGGGGGGCF>CFFGGFGGGGGGGDGFFGCFC8CEGGGGCGGGC=GG=>EGDG5CDGGGGGGFG3CEGC5FGGG=:FGDDGCC4)).:5=)2?C:?F4>?GGFGD(5)(4;;()043(03/,.A044=4
@M02143:5:000000000-JT863:1:1101:16474:7327 1:N:0:45
GACTACTAGGGTATCTAATCCTGTTTGCTACCCACGCTTTCGCTCCTCAGCGTCAGTTACGGCCCAGAGCGGCGCCTTCGCCACTGGTGTTCCTCCTGATATCTGCGCATTTCACCGCTACACATGGAATTCCACTTTCCTCTTCTGCACTCAAGTCTCCCAGTTTCCAATGACCCTCCACGGTTGAGCCGTGGGCTTTCACATCAGACTTAAGAAACCACCTGCGCGCGCTTTACGCCCACTAATTCCGGATAACGCTTGCCACCTACGTCTTACCGCGGCTGCTGGCACGTAGTTAAC
+
<CCCCGGG9FFGG,;FFDGGGGGGFGGGGGGFGEFCFGGGGGGGGGGGGGGGFGGGGGGGGGGGDGGGFG:FGBCGGEGGGGGGGGGGCGGGFGGGGCFGGGGGFGGGEEGGGCFF+>CFGGF@E9B8FFFGGAFGGGGGGGGFGGGGGGGGGE<@BFCFFF@FGFGGFGGF=FCFGGGECF:FGG@GGGDGGDCFGGGGGGCGGE?6FGGFCACFGGFFFGGGG*=>CDG5CFDFDEGGG*9<C>@D+0:<E5<F5<@E)=4+09:26(7(9D2C71)),((-(,0(7(91D:.;C))/
@M02143:5:000000000-JT863:1:1101:16489:7339 1:N:0:45
GACTACTAGGGTATCTAATCCTGTTTGCTACCCACGCTTTCGCTCCTCAGCGTCAGTTACGGCCCAGAGCGGCGCCTTCGCCACTGGTGTTCCTCCTGATATCTGCGCATTTCACCGCTACACATGGAATTCCACTTTCCTCTTCTGCACTCAAGTCTCCCAGTTTCCAATGACCCTCCACGGTTGAGCCGTGGGCTTTCACATCAGACTTAAGAAACCACCTGCGCGCGCTTTACGCCCAATAATTCCGGATAACGCTTGCCACCTACGTATTACCGCGGCTGCTGGCACGTAGTTAGCC
+
CCCCCGFGGGGGGGGGGGGGGGGGGGGGGGGGGGGGGGGGGGGGGGGGGGGGGGGGGGGGGGGGGGGGGGGGGGGGGGGGGGGGGGGGGGGGGGGGGGGGGGGGGGGGGGGGGGGGGGGGGGGGGGGGGGGGGGGGGGGGGGGGGGGGGGGGGGGGGGGGGGGGGGGGGGGGGGGGGGGGGGDFGGGGGGGGGGGGGGGGGGGGGGGFGGGGGFGGGGGGGGGGGGGGGGGGGGGGGGGGGGGGGGFGGGGGGGFGFGFGFGGCFG:FF074CF9C>?:B>96>:?FFG???D?@EG>2=)
@M02143:5:000000000-JT863:1:1101:22647:7344 1:N:0:45
GACTACACGGGTATCTAATCCTGTTCGCTCCCCATGCTGTCGCGCCTCAGCGTCAGCAACAGCCCAGCAGGCCGCCTTCGCCACTGATGTTCTTCCCGATCTCTACGCATTCCACCGCTACACCCGGAATTCCACCTGCCTCTACGATGCTCGAGCCCGGCAGTATCGGTGGCCGACGCGGGGTTGAGCCCCGCGCTTTCACCACCGACTCACCGCGCCACCTACGCGCCCTTTACGCCCAGTGATTCCGGACAACGCCCGCCCCCTACGTATTACCGCGGCTGCTGGCACGAAGTTAGCC
+
<@CCC,CCE@F@@EFGGGGGGGGGGGGGGGGGGGFFEC6CFEGGGDCFGGGGGGEGGGFGFF8FGGGG?<FGGGGGGGGGGGGGGG9FAFGGGGGGGGCEGGGGGGGGGGGGGGGGGGEGGGGGGGD7FGFGGGGEGFGGGGGGGFGG7EFGGGGGGGGGGGGGGGGGGGGGFFGGGG:FGGGGGGGGGGGGGGGGEEGGGGGGGGGGGCGGGGGGGEGGGGGGGGGGGGDC8FGGD=EGGGG6?FFFG?ECCCFGED):>ECCCDBFF()):C4:>07>(-36:)97<,6(11;8:A29)
@M02143:5:000000000-JT863:1:1101:10227:7351 1:N:0:45
GACTACAAGGGTATCTAATCCTGTTTGCTCCCCACGCTTTCGCGCCTCAGCGTCAGAACCGGACCAGTAAGCCGCCTTCGCCACTGGTGTTCTTGCGAATATCTACGAATTTCACCTCTACACTCGCAGTTCCACTTACCTCTTCCGGTCTCAAGCCATACAGTATCGAAGGCAATTCTGTGGTTGAGCCACAGGCTTTCACCCCCGACTTACATAGCCGCCTACGCACGCTTTACGCCCAGTAATTCCGATTAACGCTTGCACCCTACGTATTACCGCGGCTGCTGGCACGAAGTTAGCC
+
CCCCCGGGEEGGGGGGGGGGGGGGGGGGGGGGGGGGGGGGGGGGGGGGGFGGGGGGFGGGGG@FGGGGFGGGGGGGGGGFGGGGG?FGGGGGGGAF7FCFDGGGGGFDGGGGGGGGGGGGGGGGGGGGGGGGGGGGGGGGGGGGGGGGGGGGGG<FEFFDGGGGGGGCG,FGGGGGGGGFGFGGGCGGGGGGGFGGGGGFCGG>EEE5BEGCGGGGGGGEGGGGGDGGGGDGGFFGGGEGGFFG?F?FGF5>EGGGEGFGF5FC89:?F6>7FGAGF1>>BBF;1:?(C:?6C(0/:554)
@M02143:5:000000000-JT863:1:1101:4403:7360 1:N:0:45
GACTACAGGGGTATCTAATCCTGTTTGCTCCCCACGCTTTCGCGCCTCAGCGTCAGGACCGGACCAGTCAGCCGCCTTCGCCACTGGTGTTCTTGCGAATATCTACGAATTTCACCTCTACACTCGCAGTTCCACTGACCTCTTCCGGTCTCAAGCCCAGCAGTATCGAAGGCCATTCTGTGGTTGAGCCACAGGCTTTCACCCCCGACTTGCCAGGCCGCCTACGCGCCCTTTACGCCCAGTGATTCCGAACAACGCTAGCCCCCTTCGTATTACCGCGGCTGCTGGCACGTAGTTAGCC
+
CCCCCGGGGGGGGGGGGGGGGGGGGGGGGGGGGGGGGGGGGGGGGGGGGGGGGGGG,EFGGGGGGGGGGGGGGGGGGGDFGGGGGGGGGGGGGGFGE:FGGGGGGGFFGGFGGGGGGGGGGGGGGGGGDGGGGGGGGGGGGGGGGGEDGGGGGGGGGGFFG<FGGGGC>FG7FGGGGGGGGGGFGEGGGGGGFGGGGGGGGGGGGGGGGGGFGGGGGGGGGGGGGGGDGGGGGGGGDGGGGGGGCFFGGGGGGCFGFGFEBGGGDC04F(5(>FAFFFF>>B;(344(926(/(8?DA947
@M02143:5:000000000-JT863:1:1101:10746:7381 1:N:0:45
GACTACAAGGGTATCTAATCCTGTTTGCTCCCCACGCTTTCGTGCATGAGCGTCAGTACAGGCCCAGGGGATTGCCTTCGCCATCGGTGTTCCTCCGCATATCTACGCATTTCACTGCTACACGCGGAATTCCATCCCCCTCTGCCGTACTCTAGCTATGCAGTCACAAATGCAGTTCCCAGGTTAAGCCCGGGGATTTCACATCTGTCTTGCATAGCCGCCTGCGCACGCTTTACGCCCAGTAAATCCGGACAACGCTTGCCACCTACGTATTACCGCGGCTGCTGGCACGTAGTTAGAC
+
CCCCCGGGGGGGGGGGGGGGGGGGGGGGGGGGGGGGGGGGGGGGGGGFGFGGGGGGGGGGGGGGGGGGGEGEGGGGGGGGGGGGGCGGGGGGGGGGGGGGGGGGGGGGGGGGGGGGGGGGGGGFGGGGGGGGGGGGGGGGGGG?FGGFFGGGGG<FFGGFGGGGGGGG9FFGGGGGGGGGGGGGGGGGGGGGDECCFGGGGGGGGDFFGGGFGGGG7FGGGGGCFCG3EDDECGDGDGGGCGG?FFFGFEEC5/:C>3:E>5CFFGBB407209)0007:9;66:0).34F?GBFGF2<*1
@M02143:5:000000000-JT863:1:1101:12889:7419 1:N:0:45
GACTACAAGGGTATCTAATCCTGTTCGCTCCCCACGCTTTCGCTCCTCAGCGTCAGTATCGGCCCAGAGACCCGCCTTCGCCACCGGTGTTCCTCCTGATATCTGCGCATTTCACCGCTACACCAGGAATTCCAGTCTCCCCTACCGAACTCTAGTCCGCCCGTATCGAATGCAAGCCCGGAGTTGAGCCCCGGGTTTTCACATTCGACGCGACGAACCGCCTACGAGCTCTTTACGCCCAATGATTCCGGATAACGCTTGCGCCCTACGTATTACCGCGGCTGCTGGCACGTAGTTGGCC
+
CCCCCGGGGGGGGGGGGGGGGGGGGGGGGGGGGGGGGGGGGGGGGGGGGGGGGGGGGGGGGGGGGGGGGGGGGGGGGGGGGGGGGGGGGGGGGGGGGGGGGGGGGGGGGGGGGGGGGGGGGGGGGGDGGGGGGGGGGGGGGGGGGGGGGGGGGGFGGGGGGGGGGGGDGCFGGGGGGFGGGFGGGFGGGGGGGGGEGGGGGGGGGGFGGGGGGGCGGGGGGGGGGGGGGGGGGGCGGGGGGGGDFGFGGGGGGGGGFGFGFGGGGGFFF0>DGGFFG6>5(46;B>6:GFF0C?>8C9??)
@M02143:5:000000000-JT863:1:1101:11957:7419 1:N:0:45
GACTACCAGGGTATCTAATCCTGTTTGCTCCCCACGCTTTCGCGCCTCAACGTCAGTGTCGGTCCAGATGGCTGCCTTCCCCATCGGTGTTCTTCCCAATATCTACGAATTTCACCTCTACACTGGGTATTCCACCCTCCTCTCCCGGTCTCCAGCCCCGCCGTCTCGGGCGCCGTTCCGGGGTTGAGCCCCGGGCTTTCACGCCCGACTGGCGGGGCCGCCTGCGCGCCCTTTACGCCCAGTGATTCCGGACAACGCTAGCCCCCTTCGTCTTCCCGCGGCTGCTGGCACGAAGTTAGCC
+
CCCCCGG9DGGGGGGGFGGGGGGE@FCGDAGG7,C7@F@8@8@++@B:F,68CFF7;,,;,+68@9@,::E@C8CGE<<,9:CCF,?BFGGFCFGDDF<FEGFFCFFFGFFFGGFGGGGGGGGGEFCGGGGGGGGGGGGGGGGGGGC:FEGGGGFGGGGGGGGGGGGCF7FEGGCFGGGGDG@FG@CGGGGGGDGEGGGGGG7CCECEGGCFGC**:CECEEG5>5>3>CDCEC:CCEGE*:FD?DFGGF=CGGGF3CB5)6CFEGFF?6@(9*)*9(.8((((()0(*(0-*4)1:-)*0
@M02143:5:000000000-JT863:1:1101:4983:7444 1:N:0:45
GACTACAAGGGTATCTAATCCTGTTCGCTCCCCATGCTTTCGCTCCTCAGCGTCAGTTAATGCCCAGAGACCTGCCTTCGCCATCGGTGTTCCTCCTGATATCTGCGCATTTCACCGCTACACCAGGAATTCCAGTCTCCCCTACATCACTCTAGCCTGCCCGTACCCACCGCAGATCCGGAGTTGAGCCCCGGACTTTCACGGCAGATGCGGCAAACCGCCTACGAGCTCTTTACGCCCAATAATTCCGGATAACGCTTGCGCCCTACGTATTACCGCGGCTGCTGGCACGTAGTTAGCC
+
CCCCCGGGGGGGGGGGGGGGGGGGGGGGGGGGGGGGGGGGGEDEGGGGGGGGGGGGGGGGGGGGGGGGFGGGGGGGGGGFGGGGGGGGGGGGGGGGGGGGGGGGGGGGGGGGGGGGGGGDGGGGGGGGFGGGGFGGGGGGGFFGFCFGGGGGGGGGGGFGGGGG7CFGGGGGGGE:FGGGGGGGGFGGGGGGG7>EGGGGDG8BEGGGC,CEEGGGGGGGGGGGGGDGGDCEFGGGDGEGCFF8CGBFGGD5CEGGFGFGFGGGGG>FF?:<CFB>>13<09;>0)/,C?=(9:)2:-669
@M02143:5:000000000-JT863:1:1101:19349:7465 1:N:0:45
GACTACCAGGGTATCTAATCCTGTTTGCTCCCCACGCTTTCGCACCTCAGCGTCAATACCGGTCCAGTGAGCCGCCTTCGCCACTGGTGTTCTTCCGAATATCTACGAATTTCACCTCTACACTCGGAATTCCACTCACCTCTCCCGGATTCAAGCGATGCAGTCTTAAAGGCAGTTCCGGAGTTGAGCTCCGGGCTTTCACCTCTAACTTACAAAGCCGCCTACGTGCGCTTTACGCCCAGTAATTCCGAACAACGCTAGCTCCCTCCGTATTACCGCGGCTGCTGGCACGGAGTTAGCC
+
-BCCCGGGGGGGGGGFFCFGGGGGGGGGGGGGGGGGGGGGGGGGGGGGGGGGGGGEFFGGGGGGGGGGGFGGGGGGGGGGGGGGGGGGGGGGGGGGGCEGGGGGGGGGGGGGGGGGGGGGGGGGGGGGGGGGGGGGGGGGGGGGGGGGGGGGGGGGGDGEGFGGGGGGGGGFGGGGGGGGGBGGGGGGGGGGGGDGGGGGGGGGGGGGGGGGGGGGGGGGGGGGGGGGGGGGGGGGGGGGGGGGGGFGGFGGGGGGEGFGBGGGGGFFFFF?DFAGD:D>9>FFBFF?G:62C>DGG2<F<
@M02143:5:000000000-JT863:1:1101:21673:7497 1:N:0:45
GACTACTAGGGTATCTAATCCTGTTCGCTCCCCATGCTTTCGCTCCTCAGCGTCAGTTAATGCCCAGAGACCTGCCTTCGCCATCGGTGTTCCTCCTGATATCTGCGCATTTCACCGCTACACCAGGAATTCCAGTCTCCCCTACATCACTCTAGTCTGCCCGTACCCACCGCAGATCCGGAGTTGAGCCCCGGACTTTCACGGCAGACGCGACAAACCGCCTACGAGCTCTTTACGCCCAATAATTCCGGATAACGCTTGCGCCCTACGTATTACCGCGGCTGCTGGCACGTAGTTCGCC
+
CCCCCFGGGGGGGGGGGGGGGGGGGGGGGGGGGGGGGGGGGGGGGGGGGGGGGGGGGGGGGGGGGGGGGGGGGGGGGGGGGGGDGGGGEGGGGGGGGGGGGGGGGGGGGGGGGFGGGGGGGGGGGGGGGGGGGGGGGGGGGGGGGFGGGGGGGGGGGGEFGGGGGGGGGGGGGGGDGGGFG@FGGGGEGGGGGGGGGGGGGGFEGGDGGGGGDGGCFGGEGGGGGGCDGGGGGGGGGGGGGGGFDGFGGGCDGGGGFGFGFGGGCD>FFB>BCF<*20831939())(*46(>(7CG)(0)
@M02143:5:000000000-JT863:1:1101:7957:7531 1:N:0:45
GACTACAGGGGTATCTAATCCTGTTCGCTCCCCTAGCTTTCGCGTCTCAGCGTCAGGAACGGCCCAGCGAGCCGCCTTCGCTACTGGTGTTCCTCCCGATATCTTCGCATTTCACCGCTACACCGGGAATTCCACTCGCCTCTACCATCCTCTAGCCCGGCAGTATCCATCGCACGTCCGAGGTTGAGCCTCAGGATTTCACGACAGACTTACCGAACCGCCTACACGCTCTTTACGCCCAATCATTCCGGACAACGCTTGCGCCCTACGTATTACCGCGGCTGATGGCACGTAGTTCGCC
+
CCCCCGGCGGGGGGGGGGGGGGGGFEGG@FGGG<,;EGCFCBC:FGGGGAFCFFG,,,:C,:B:@,6C@FGCE:CFF@E,8F,@F5,CEGCDF?FFFEDF+FE@,B@EEDCFFFF<=FGDGGGGCCGGGFGGG9FEGGGGGGGGGGGGGGGGGGGGGGEGGGGGGGGGGGGGGGGEGGGGGDEGGFCFFGFG77FCFGGD?FCEG5B@CFGFFG5*CGGGGEGGGCGGG5C/AFDGGGGEG=<*+:@FF+7DGDGCDCDG:=C?ED>:F27)09)2C(55(2((()*)5:=1D(0;>)2>7
@M02143:5:000000000-JT863:1:1101:8848:7587 1:N:0:45
GACTACAAGGGTATCTAATCCTGTTCGCTCCCCACGCTTTCGCTCCTCAGCGTCAGTTCCGGCCCAGAGACCCGCCTTCGCCACCGGTGTTCCTCCTGATATCTGCGCATTTCACCGCTACACCAGGAATTCCAGTCTCCCCTGCCGGACTCTAGTCTGCCCGTACCCACCGCAGATCCGGAGTTGAGCCCCGGACTTTCACGGCAGACGCGACAAACCGCCTACGAGCTCTTTACGCCCAATAATTCCGGATAACGCTTGCGCCCTACGTATTACCACGGCTGATATAACGTAGTTACCC
+
@CCCCGGGGGGGGGGGGGGGGG9ECGGGGGGGGGGGGGDGGGGGGGGGFFGGGGGGGGGGDEF@FGGGGGGGGGGGGGGGGGGGGDGG7FEGGGGGGGGGFCFGGGGGGGGGGAFFGEFGGGGGGGGGGGGGGGGGGGGGGEGFGGDDGGGGGFFFAD,CFFEGDGEGCFGGGGGGGFGGEGD*DCG7<<@F<:@C:CEF+CCGDEECFCE*2?8E6ED/:EDG?CE7C)9C797C>EEE5*2+<*/:CEGDE5+2)9@=):):E<9(),),:0)224)7(4,(()*)*)/(2(0*26)*)
@M02143:5:000000000-JT863:1:1101:14692:7596 1:N:0:45
GACTACCAGGGTATCTAATCCTGTTTGCTCCCCACGCTTTCGTGCCTGATCGTCAGTTCTGGTCCAGGAAGCCGCTTTCGCCACTGATGTTCCTTCCGATATCTACGCATTTCACCGCTACACCGGAAATTCCGCTTCCCTCTGCCGAACTCTAGCTATCCAGTATCGAATGCAATTCCCAGGTTGAGCCCGGGGATTTCACACCCGACTTGCAAAGCCGCCTACGCGCGCTTTACGCCCAGTAATTCCGATTAACGCTTGCACCCTCTGTATTACCGCGGCTGCTGGCACAGAGCTAGCC
+
CCCCCGGGGGGGGG9FFGGGGGGGGGGGGGGGGGGGGGGGGDGGGGGGGGGGGGGGGGGGGGGGGGGGGGGGGGGGGGGGGGGGGGGGGGGGGGGGGGGGGGGGGGGGGGGGGGGGGGGGGGGGGG>FFGGGGGGGGGGGGGGFGGGGGGGGGGGGGGGGGGGGGGGGGFGGGGGGGGGGGGGGGGGGGGGGGGG>GGGGGGGGGGGGGGGGGGGGGGGGGGGGGDGGGGGGGGGGGGGGGGGGGGFGGFGGGGGGFGFGFGGGGDFF@:FBGGDFC?FE;>69BFF>G:F42./*25>F7
@M02143:5:000000000-JT863:1:1101:17534:7629 1:N:0:45
GACTACAAGGGTATCTAATCCTGTTCGCTCCCCTAGCTTTCGCGTCTCAGCGTCAGGAATGGCCCAGCGAGCCGCCTTCGCTACTGGTGTTCCTCCCGATATCTACGCATTTCACTGCTACACGCGGAATTCCATCCCCCTCTGCCGTACTCTAGCTATGCAGTCACAAATGCAGTTCCCAGGTTGAGCCCGGGGATTTCACATCTGTCTTACATAACCGCCTGCGCACGCTTTACGCCCAGTAATTCCGATTAACGCTTGCACCCTACGTATTACCGCGGCTGCTTGCACGTAGTTAGCC
+
@CCCCGGGGGGGGFGGGGGGGGGGGGGGGGGGGGFGGGGGGGGGGGGGGGGDGGGDEFGGCFGGGGGGGGGGGGGGGGGGGGGGGFAFGGGGGGGGGGGGGGGGGGGGGGGGGCFGDGGAFFGCF@EGGGGGGFGGGFGGGEG=FGGEGGGGGFGGG<FDGGGGGGGDCCFGGGGGGGGGGGFGGG,DGGGDECDDGFGGGGFFGGGGGGGGGFFGGGGGGGG=FEGDGDDGGGDGDGDGGGGGFGFGGFEGGGGG:DEG>F=FFDF:FBF<GG2724>561;>F?*,926:FB)2:4)@)
@M02143:5:000000000-JT863:1:1101:22865:7637 1:N:0:45
GACTACACGGGTATCTAATCCTGTTTGCTCCCCACGCTTTCGCGCCTCAGCGTCAGTAATGAGCCAGTATGTCGCCTTCGCCACTGGTGTTCTTCCGAATATCTACGCATTTCACCGCTACACATGGAATTCCACTCTCCTCTACTGCACTCAAGTCTAACAGTTTCCAATGCACACAATGGTTGAGCCACTGCCTTTTACATCAGACTTATTAAACCACCTGCGCTCGCTTTACGCCCAATAATTCCGGATAACGCTTGCCACCTACGTATTACCGCGGCTGCTGGCACAGAGTTAGCCT
+
-CCCCDGGGGGGGGGGGGGGGGGGGGGGGGGGGGGGGGGGGGGGGGGGGGGGGGGGGGGGFGGGGGGGGGFGGFGGGGGGGGGGGGEGCGGGGGGGGGGGGGGGGGGGGGGGGGGGGGGGGGGGGG@EFGGGGGGGGGGGGGGGGGGGGGGGGGDGGGGGGGDGGGGGGGGFGGGFGGGGGGGGGE7FCFFG?FGGFGGCFGGGGGGGGGGGGGGGGGGGGGGGEGGDDGGGGGGDGGGEGGGCGGFG6=5DGGG5:>A:FEGGFGB>>,0:CFFD7>55>BF?BD6198>37(7+:.))*
@M02143:5:000000000-JT863:1:1101:27422:7653 1:N:0:45
GACTACAGGGGTATCTAATCCCGTTTGCTCCCCTGGCTTTCGTGTCTCAGCGTCGGCGCGTCCCCAGCGACCTGTTTTCACCTTCGGCGTTCCAAGCGATATCTACGCATTTCACCGCTCCACCGCTTGTTCCAGTCGCCCCTGAACGGCCCAAGACGCCCAGTATGCCCAGCGGTTCCACGGGTGAGCCGTGGGATTTCACAAGACACTTAGGCGTCCGCCTACACACGCTTTAAGCCCAGTGATTCCGCCTAACGCTCGGGGCCTCTGTCTTACCGCGGCTGCTGGCACAGAGTTAGCC
+
CCCCCGGGGGGGGGGFGGGGGGGGGGGGGGGGGGGDGGGGGGGGGGGGGGGGGGGGGEDGEGGGGGGGGGGGGFGGGGGGGGGGGGFGGGGGGGGGGDGGGGGGGGGGGGGGGGGGGGGGGGGGGGGGGGGGGGGGG@FGGGGFFGGFCFGGGGGGGFGGGGGGGGGGGGFGGGEGCGGEFGEEGDGGGGDFGGG5FFGGGGG:CGGGGEGF?+A*AEEGGGGEGGGFGGGGGGFGGGGGGFGGGGFGG6=DGG?GBD>G3>D8CD?:F?FFGGFGG0:716022:6(9:?15(6CF)6@9
@M02143:5:000000000-JT863:1:1101:13160:7661 1:N:0:45
GACTACCGGGTATCTAATCCTGTTTGCTCCCCACGCTTTCGCGCCTCAGCGTCAGAACCGGACCAGTCAGCCGCCTTCGCCACTGGTGTTCTTGCGAATATCTACGAATTTCACCTCTACACTCGCAGTTCCACCAACCTCTTCCGGTCTCGAGCCAAACAGTATCAAAGGCAATTCTGTGGTTGAGCCACAGGCTTTCACCCCTGACTTGATCGGCCGCCTACGCGCCCTTTACGCCCAGTATTTCCGAACAACGCTAGCTCCCTCCGTATTACCGCGGCTGCTGGCACGGAGTTAGCCG
+
CCCCCGGGGGGGGGGGGGGGGGGGGGGGGGGGGGGGGGGGGGGGGGCFGGGGGGGGGGGGGGGGGGGGGGGGGGGGGGGGGGGGFGG@FGGGGFFEGGGGGGGGGGGFGGGGEGGGG9FGGGGGGGGGCFGGGGGGGGGGGGGGGFFGGEG8F7EF<FFGFFGGGG9FFFGGFGGGGGFFGGGG>CFGGFGGFGGGGGFFFGGGGCGFGGGGGG8BEEEGGGGG>=BDGGGGGGG3CEGG=FFGGGFGGGGGCGGCD<B5F?GGGFFF:?F:GFF:*-0)(29<B:419<33C9BC:69))
@M02143:5:000000000-JT863:1:1101:25219:7690 1:N:0:45
GACTACTAGGGTATCTAATCCTGTTCGCTACCCACGCTTTCGCTCCTCAGCGTCAGTACCGGCCCAGAGCATCGCCTTCGCTACTGGTGTTCCTTGTGATCTCTGCGCATTCCACCGCTACACCACAAATTCCATTCTCCTCTACCGGACTCTAGTCACAACAGTTTCGAGCGGCGACTCCAGGTTGAGCCTGGAGGTTTCACCCCCGATTTACAAACCCGCCTACGACCCCTTTACGCCCAGTGATTCCGAACAACGTTTGCCCCCTTCTTATTCCCGCGGCTGCTGGCACGTAGTTAGC
+
CCCCCGCCEEGGGGGGGGGGGGGGGFGEGBFGGGGGGGGGGEG>F:FEGGGGGGGGGA@E@FFGG@EFFFFFFFGGGGGGGGCGG@FGGGGGGG?99,CF,CFGGGGGGGGDGGGGGGGGGGGG7BGGGGGGGGD,CFGGGGG?F5F@FGGGFCGGF9FA,+,>FF,C3@B@:+F:*>7<<<?,DCD?:F8<@F,2*=E9;,2,=*:=**31B?FGG*B=*?<*/7/**)9/CGC:>8CEGCC8<>67:9CC5*:*73.2)*:CEF(-5(/.0;<*:4)5,((((().*(54<4?;DA4**
@M02143:5:000000000-JT863:1:1101:3760:7691 1:N:0:45
GACTACCAGGGTATCTAATCCCGTTTGCTCCCCTAGCTTTCGCTCCTCAGCGTCAATGTCGGTCCAGGATGCCGCCTTCGCCACCGGTATTCCTCCTGATATCTGCGCATTTCACCGCTACACCAGGAATTCCAGTCTCCCCTACCTCACTCTAGTCTGCCCGTACCCACCGCAGATCCGGAGTTGAGCCCCGGACTTTCACGGCAGACGCGACAAACCGCCTACGCGCTCTTTACGCCCAATAATTCCGACTAACGCTTGCACCCTCTGTATTACCGCGGCTGCTGGCACAGAATTAGCC
+
CCCCC8FGGDEFFFDGGGGGGDFGGGGGGGGGGGGGGGGGGGG7@FFGGGGGGGGFFECEFEEEGGGGC8FGGGGGGGGGGGGGFGGG@FFGCFCF8,<FFGFC,EECGGGGFGGG+FEGGGG<DF7EFGGGGC?FFFFG,FF@F,,5,AFFGF9<DFDDF<CF7+C,:F=FFG>@GG9FC7CFGGGGGGCGECCGGGGGGG,*:BECF**3=:*B*=FGGGGGGG*)C5C5FFFGGGGGG75<?FFGGFE):CGGF3>=FDFC*9::5:=>GCAFF()7691>:2)2D2F8*()0:45F?
@M02143:5:000000000-JT863:1:1101:8718:7699 1:N:0:45
GACTACAAGGGTATCTAATCCTGTTCGCTCCCCACGCTTTCGCGTCTGAGCGTCAGGAACGGCCCAGCGAGCCGCCTTCGCTACTGTTGTTCCTCCCGATATCTGCGCATTTCACCGCTACACCGTGAATTCCACTCTCCTCTACCTTCCTCTAGCCCGGCAGTATCCATCGCACGCCCAAGGTTGAGCCTCAGGATTTCACGACAGACTTACCGAACCGCCTACGTGCTCTTTACGCCCAGTGAATCCGAATAACGCTCGCACCCTCCGTATTACCGCGGCTGCTGGCACGGAGTTAGCC
+
AB@<CGGGGGCF<FC,F@F@CF<CE9@7;CFDGFG@FFCFF@BFFFCGGGGGGEE@FCEECBC:@CE<+F+==:CFCF<<CG,@CF5CFEFF<AB?CC?CCBDE<FF@=F@@FDDGCGGCGGG86333+<=@DDFFD===EFFDAF,EFBCFGE<B<FFEGC>FGGGGGGGGGGGGGGGGFGFGGGGGGGGGFFGFEGGGGGDEEGGGGGGGFGEGGGGGGGGGGGGCGGGGGDFGDGGGGFGGGFFGGGGGGGGGEGFGFGGGGGBFF9FBGGFC*8@>BB;FF??(>?F177BGGA299
@M02143:5:000000000-JT863:1:1101:11904:7705 1:N:0:45
GACTACACGGGTATCTAATCCTGTTCGCTCCCCACGCTTTCGCTCCTCAGCGTCAGTTACGGCCCAGAGATCTGCCTTCGCCATCGGTGTTCCTCCTGATATCTGCGCATTCCACCGCTACACCAGGAATTCCAGTCTCCCCTACATCACTCTAGTCTGCCCGTACCCACCGCAGATCCGGAGTTGAGCCCCGGACTTTCACGGCAGACGCGACAAACCGCCTACGAGCTCTTTACGCCCAGTAATTCCGAACAACGCTAGCCCCCTTCATCTTACCACGGATGCTGGACCGAAGTTAACC
+
6ABCCG?DFC+@6EGGGGGGGGGFGGGEEG:FFGGGGGGGGGDCF7CFFFGGGG7FFG<C@@@FCFE,,@EFGFCGGGG7FFGGG@,CFFGFFFGGG8FFGGGGFGGGGFGFGGGCEGGGG<FFD@CEGFFGFGGGGGGGGGGGGCFFGGGGGGDFGGGGGGCFEFFGGGEDE:@@FGGD7FFGGGGGEE@F@FGGGGGG?F@8EEG@FEGDCCGG6CG5?EDEGGGCEGGGGGGG3EEEGFFGFGFCCCCDEGGG:DE=7FFGGGBFF)@)024:C547((-(8)*(/(.-9(.2*.-*1
@M02143:5:000000000-JT863:1:1101:13595:7708 1:N:0:45
GACTACCAGGGTATCTAATCCTGTTCGCTACCCACGCTTTCGTTCCTCAGCGTCAGTTACTGCCCAGAGACCCGCCTTCGCCACCGGTGTTCCTCCTGATATCTGCGCATTTCACCGCTACACCAGGAATTCCAGTCTCCCCTGCAGTACTCAAGTCTGCCCGTATCGCCTGCAAGCTCACAGTTGAGCTGTGAGTTTTCACAAACGACGCGACAAACCGCCTACGAACTCTTTACGCCCAGTAATTCCGGACAACGCTTGCACCCTACGTATTACAGCGGCTGCTGGCACGTAGTTAGCC
+
CCCCCGGGGGGGGGGGGGGGGGGGFFCFFCGGGFGGGGGGGGGGGGGGGGGGGGGDGGGGGEGDGFGGGGGGGEFGCGGFGEEGGGGGEFGCFGGGGGGGGGGGFGGCGGGGGGGGEGEGGGGGGGGGGGGGGGGGGGGGGGG?DFFGGGGFGGGFAGFGGGGGGGGGGGGGGGGGGGGGGGGGGGDGGGEGFGGGGGGGFGGEGFGGG5EGGGGGGGFGGGGGGGGGGDGGGGGGGGGGDFGGGGFGGGGGGGGGFGFGFGGGFCB:>3F<>DAG*2).4966:?6(/4??7:);:42=9
@M02143:5:000000000-JT863:1:1101:22750:7730 1:N:0:45
GACTACAAGGGTATCTAATCCTGTTTGCTCCCCACGCTTTCGCGCCTCAGCGTCAGTACCGTCCCAGCGAGCTGCCTTCGCCATCGGTGTTCCTCCTGATATCTGCGCATTTCACCGCTACACCAGGAATTCCACTCGCCTCTTCCGGACTCTAGCCCGACAGTATCCACCGGCATCCGAGGGTTGAGCCCCCGACTTTCACAGCGGACTTACCGGACCGCCTACACGCGCTTTACGCCCAATGATTCCGGACAACGCTTGCCCTCTACGTATTACCGCGGCTGCTGGCACGTAGTTAGCC
+
B@@CCGFEF<;CCFGGGGGCCECFFEGGAF<FFFGGGGGGFFGEGEEEGEFEGG:BF<FEFGFGEDAFCFEGG@ECFGG@FGE@E:CFEFFGGGGGGEFFGGGFFGGGGGGGGGGGGGGGGGGGGGGGGGGGGGGGGFGGGGGGGGGDGGGGGGFGFFGGGGGGGGGGGGGEGGGGGGGGGGGGGEGGGGGGGGGGGGGGGGGGGGGGGGGGGGGGGGGGGGGGGGGGGDDGGGGGGGGGGFG@FFFGGG=CGGGGDGEGF=DFCFBFF07?GGBG>0))-41;??F:3296F?@C>95*9
@M02143:5:000000000-JT863:1:1101:6225:7737 1:N:0:45
GACTACAGGGGTATCTAATCCTGTTCGCTCCCCATGCTTTCGCTCCTCAGCGTCAGTTACAGCCCAGAGACCTGCCTTCGCCATCGGTGTTCCTCCTGATATCTGCGCATTTCACCGCTACACCAGGAATTCCACTCGCCTCTTCCGCACTCTAGCCCGACAGTATCCACCCGCATCCGAGGGTTGAGCCCCCGACTTTCAGAGCGGACTTACCGAGCCGCCTACACGCGCTTTACGCCCAATGATTCCGGACAACGCTAGCCCCCTACGTATTACCGCGGCTGCTGGCACGTAGTTAGCC
+
CCCCCGGGGGGGGCGGGGGGGGGGGDGGGGGGGGGGGGGGGDGGGGGGGGGGGGGGGGGGGGGGGGGGGGFFCGGGGGGGGGGGGGGGDGGGGGGGGGGGGGGGGGGGGGGGGGGFDGDGGCFGGGGGGGGGGGGGGGGGGGGFFCCEGGGGGGGGGGGGGFFFGGGGGDFGGGGGGGGGGGGGGGGFGGGGDGGGGGGGGGFFGGGGGGFGGGGGDEGGGGGG66EDECDGGGGGGGEGGGGFFC?FCCEGGCFF>3>E>C7*;<>BF?FB:4<CF?D>(46>6)08D?=67:4*:<>=/
@M02143:5:000000000-JT863:1:1101:16463:7758 1:N:0:45
GACTACCCGGGTATCTAATCCTGTTCGCTCCCCACGCTTTCGCTCCTCAGCGTCAGTAATGGCCCAGAGATCCGCCTTCGCCACCGGTGTTCCTCCTGATATCTGCGCATTTCACCGCTACACCAGGAATTCCGATCTCCCCTACCACACTCTAGCTAGCCCGTATCGAATGCAGACCCGGGGTTAAGCCCCGGGCTTTCACACCCGACGTGACAAGCCGCCTACGAGCTCTTTACGCCCAATAATTCCGGACAACGCTTGCGCCCTACGTATTACCGCGGCTGCTGGCACGTAGTTAGCC
+
CCCCCGGGGGGGGF<FFGGGGGGGGGGGGGGGGGGGGGGGGDGGGGGGGGGGGGGGGGGGGGGGGGGGGGGGGGGGGGGGGGGGGEGGGGGGGGGGGGGGGGGGGGGGGGGGGGGGGGGGGGGGGGGGFGGGGGGGGGGGGGGGGGGGGGGGGGFGGGGGGGGGGGGCGGGGGGFFGFGGDGCFGGGGGGGGGGDEGGGGGGGGEGD=BCGGCGGGFGG5CGGDGCEDEGGGGGGGDGGGDFGGG7@GGCCGGG5C:DEE@FDEED>75?@DGGAG=:>5(423:))(*,*(9:4C:<)9)
@M02143:5:000000000-JT863:1:1101:14556:7766 1:N:0:45
GACTACCAGGGTATCTAATCCTGTTCGCTCCCCACACTTTCGCTCCTCAGCGTCAGATCATGCCCAGAGAACCGCCTTCGCCACCGGTGTTCCTCCTGATATCTGCGCATTTCACCGCTACACCAGGAATTCCGTTCTCCCCTGCATACCTCTAGTCTGCCCGTATCGACTGCAGGCCCGGAGTTGAGCTCCGGGTTTTCACAGCCGACGCGACGAACCGCCTACGAGCTCTTTACGCCCAATAATTCCGGACAACGCTTGCACCCTACGTATTACCGCGGCTGCTGGCACGTAGTTAGCC
+
CCCCCGGGFGGGGGGGGGGGGGGGGGGGGGGGGGGGGGGGGGGGGGGGGGGGGGGGGGGGGGGGGGGGGGGGGGGGGGGGGGGGGGGGGGGGGGGGGGGGGGGGGGGGGGGGGGGGGGGGGGGGGGGGGGGGGGGGGGGGGGGDFGGGGGGGGGCFGGGGGGGGGGGGGGGGGGGGGGGGG@FGGGDGGFGGGGG>FGGGGGGGGGGGGGGGGGGGGGGGGGGGGGGCGGGGGGGGGGGGGGGGGGFGGGGGGGGGFGFGFGCGFGFFFBFFGGBFDB>EF19(4:;>G?F?<?@;:59B:
@M02143:5:000000000-JT863:1:1101:6876:7771 1:N:0:45
GACTACAAGGGTATCTAATCCGGTTCGCTCCCCACGCTTTCGCGCCTCAGCGTCAGGTCAGGCCCAGCCGGCCGCTTTCGCCACTGGTGTTCCTCCCGATCTCTACGCATTTCACCACTACACCGGGAATTCCACCGACCTCTGCCTGCCTCCAGTCCGCCAGTCTCCAGCGCACCCTCCCAGGTGAGCCGGGAGATTTCACACCGGACTTAGCGAACCACCTGCGCGCGCTTTACGCCCAGTAACTCCGAACAACGCTCGCTGCCTACGTATTACCGCGGCTGCTGGCACGTAGTTAGCC
+
CCCCCGGFCGDGGGGGGGGGGCFGGEGGGGGGGGGGGGGGGGGDGGGGGGGGGGGD8EFFDFFGGGGGGEGGGGGDGGGCGGGGFFFGGGGG?FGGEGGGGGGGGGGGGGGFGGGGGGGGGGG<7FEGGGGGGFGDCCFGGGG,@FFGGGGGGFF=FF*>FGGGGGCGGCFCGGGCEC<CFGGCFFFGGE8:FEF>FGGGGGGGGGEEEGGG?F=EGGGGGGGCFE5CGDGGGGGGGGGGGGGGGFFFFGGG5=GGFGFDEGG*?F?4??FBGGBGG0559BF6:)/(9:F?53>EC<4F9
@M02143:5:000000000-JT863:1:1101:13447:7772 1:N:0:45
GACTACAGGGGTATCTAATCCTGTTTGCTCCCCACGCTTTCGCGCCTCAGCGTCAGAACCGGACCAGTCAGCCGCCTTCGCCACTGGTGTTCTTGCGAATATCTACGAATTTCACCTCTACACTCGCAGTTCCACTGACCTCTTCCGGTCTCAAGCCAAACAGTATCGAAGGCCATTCTGTGGTTGAGCCACAGGCTTTCACCCCCGACTTGCAAGGCCGCCTACGCGCCCTTTACGCCCAGTGATTCCGAACAACGCTAGCCCCCTTCGTATTACCGCGGCTGCTGGCAAGAAGTTAGCC
+
CCCCCGGGGGGGGGGGGGGGGGGGGGGGGGGGGGGGGGGGGGGGGGGGGGGGGGGGGGGGGGGGGGGGGGGGGGGGGGGGGGGGGGGGGGGGGGGGGGGGGGGGGGGGGGGGGGGGGGGGGGGGGGGGDGGGGGGGAFFGGDGGGGGCGGGGGGGGGGGGGGFGGGGGGGCGGGGGGGGCGBFGGGG?CGGGGDGGGGGGGGGGGGDGGGGGGFGGGFGEGGGGGGGDGGGGGGGGGGGGDGF?FGFFGGGDGGGGFGEGEGGGGGF?F?FFFC2*C05769>6:>::C:*4C()3:)<=)
@M02143:5:000000000-JT863:1:1101:5635:7808 1:N:0:45
GACTACAAGGGTATCTAATCCTGTTTGCTCCCCACGCTTTCGAGCCTCAGCGTCAGAAACGTTCCAGAGCGCCGCCTTCGCCACCGGCCTTCCTCCCGATCTCTACGCATTTCACCGCTACACCGGGAATTCCGCGCTCCTCTCCCGTCCTCTAGCCCAGCAGTCCCCTCCGACTGTTCCAGGTTAAGCCTGGAGATTTCACAAAGGGCTTACCGAACCGCCTACGCTCCCTGTACGCCCAGTAAATCCGAGCAACGCTAGCCCCCTTCGTATTACCGCGGCTGCTGGCACGAAATTAACC
+
CCCCCGGGGGGCEFGGGGFGGCFGGGCGGGGGGGGGGGGGGGGGGGGGGFGGGGGGGGGGGFFGGGGGGGGDCFGGGGGGGGGGGGGGGGGGGGGGGGGGGGGGGGGGGGGGGGGGDGGGGGGGGGEEGGGGFGGEG@FGGGGGGGDFGGGGGG9FGFGCGGGGGGGGGGGGCGGFGCFGGGGGGGGCGGGGCGF,FGGGGGGGF9FEEGGFGFCGEE8EDEGGGGGGEDGGGGGG3ECEGGGGGGFGGEGGGGGG>DEG>GGGG514)37(964CF:57(1(3?>4(920439);*5)8*
@M02143:5:000000000-JT863:1:1101:19932:7812 1:N:0:45
GACTACAAGGGTATCTAATCCCGTTTGCTCCCCTAGCTTTCGCGCCTCAGCGTCAAGAACGGGCCAGGAAGTCGCCTTCGCCACTGGTGTTCCTCCCGATATCTACGCATTTCACCACTACACCGGGAATTCCACTTCCCTCTCCCGCCTTCGAGTCAACCAGTATCGAGTGCCCCTCCCCAGTTGAGCCGGGGGCTTTCACACTCGACTTGAATGACCGCCTGCGCGCTCTTTACGCCCCGTAAATCCGGACAACGCTCGCCACCTACGTATTACCGCGGCTTCTGGCACGGAGTTAGCC
+
BCCCCGCGGG7CFFFGGCGGGGGGGFEGGGGGGGFGGGGGGDDEGGGGG8EFGGGGGGGGGGEFGGGGCFFGGGGGGGGGGGDFGEFG8FGGGGGGGEEEFGGGGGGGGGGGGDGGGGGDFDGGC7:CEGGGGGGF<CFGEF:EEFGGECFF7<=FGFG,@@FFCFF++3<D,,@FGGEC@,>DF?F:FFEFG:7BFFBF9FFG*8*;BE*9C873>CC*:ED*;:C<E3CFFG=CDGGE*>D557@CEE51CCFGEG:C.:DEGGF:?:FFG*:FG6D>;BF07<FAG(9?D>>GF4)1)
@M02143:5:000000000-JT863:1:1101:4345:7821 1:N:0:45
GACTACAGGGGTATCTAATCCAGTTCGCTCCCCACGCTCTCGCGCCTCAACGTCAGGTCAGGGCCAGGATGCCGCCTTCGCCGCTGGTGTTCCGCCCGATCTCTACGCATTTCACCGCTCCACCGGGCATTCCACATCCCTCTCCCTGCCTCCAGCGCGCTCGTGTACCCTGGCGACGCACCGTTAAGCGGTGCGCTGTCACAGGGCACGTCGCGTGCCGTCTGCGCGCGCTGTACGCCCAGTAAATCCGGACAACGCTTGCCCCCTCTGTCTTACCGCGGCTGCTGGCACAGAGTTAGC
+
CCCCCGGFGGGGGGGGGGGGGFGGGGGGGGGGGGGGGGGGGGGGGGGGGGGGGGGEFFGFFFGGGGGGFFGGGGGGEGGGGGCGG7FFFGGGGGGEEGGGGGGGGGGGGGGGGGGGGGGGDGGGGGGGGFGGGGGGGGGGGGGGGGGFGGGGGGGG7FGGGEGGFFGGGGGGGGGGGGGGGGGGGGGGGGGGDGGGGEEGGGGD@CEFGGGGGGCEGGGGGGGGGGGGGGGGGGGGGGGGGGGGGGFGGGDGGGGGFGFGFGGGGGFFF7*6DGAFF?FF>BFB?F:2C:F?C0:CC)5F
@M02143:5:000000000-JT863:1:1101:5425:7834 1:N:0:45
GACTACAAGGGTATCTAATCCTGTTCGCTCCCCACGCTTTCGCTCCTCAGCGTCAGTATCGGCCCAGAGACCCGCCTTCGCCACCGGTGTTCCTCCTGATATCTGCGCATTTCACCGCTACACCAGGAATTCCAGTCTCCCCTGCCGAACTCCAGTGATGCCCGTATCGACCGCAAGCCCACAGTTAAGCTGCAGGTTTTCACGGCCGACGCGACACACCGCCTACGAGCTCTTTACGCCCAATAATTCCGGACAACGCTCGCACCCTACGTGTTACCGCGGCTGCTGGCACGTAGTTGGC
+
CCCCCGGGGGGGGCGGGGGGGGGGGGGGGGGGGGGGGGGGGGGGGGGGGGGGGGGGGGGGGGGGGGGGGGGGGGGGGGGGGGGGGGGGGGGGGGGGGGGGGGGGFGGGGGGGGGGGGGDGGGGGGGGGGGGGGGGGGGGGGGGGGGDFGGGGGFFFGGGAEFFFFEFGFGGGGGGGGGGGGGGGGGGGFGGGGGGFGGGFFFFGGGGCEGGGEGE8E6EGEEGDGG55=DCCFGGGGEGGGGGGCCFGGGFGGC=C:7>7>EGEGGFF@?5<DF?D740>09;1(4?>*47,7<?*14-6)
@M02143:5:000000000-JT863:1:1101:18404:7858 1:N:0:45
GACTACTAGGGTATCTAATCCTGTTTGCTCCCCACGCTTTCGCGCCTCAGCGTCAGAACCGGACCAGTAAGCCGCCTTCGCCACTGGTGTTCTTGCGAATATCTACGAATTTCACCTCTACACTCGCAGTTCCACTGACCTCTTCCGGTCTCAAGCCCAGCAGTATCGAAGGCCATTCTGTGGTTGAGCCACAGGCTTTCACCCCCGACTTGCCAGGCCACCTACGCGCGCTTTACGCCCAGTAATTCCGATTAACGCTTGCACCCTCTGTATTACCGCGGCTGCTGGCACAGAGTTAGCC
+
CCCCCGCGGGGGGGGGGGGGGGGGGGGGGGGGGGGGGGGGGGGDGGGGGGGGGGGGGGGGGGGGGGGGGGFGGGGGGGGGGGGGGGGGGGGGGGGGEGGGGGGGGGGGGGGGGGGGGGGGGGGGGGGGGGGGGGGGGGGGGGGGGGGGGGGGGGGGGGGGGGGFFGGGGGFGGGGGGGGGGGGGGGGGGGGGGCGGGGGGGGGGGGGGGGGGGGGGGGGGGC5FGGGGGGGGGGGGGGGGGGGGGGFGGGGGGGGGFGFGFGGG:<(8@?FFGGFGC?EF019>:0685:F42,)3:>AF7
@M02143:5:000000000-JT863:1:1101:8176:7859 1:N:0:45
GACTACCAGGGTATCTAATCCTGTTTGCTCCCCACGCTGTCGCGCCTCAGCGTCAGTAATGGACCAGCTCGCCGCCTTCGCCACCGGTGTTCTTCCCAATATCTACGAATTTCACCTCTACACTCGCAGTTCCACTTACCTCTTCCGGTCTCGAGCCATACAGTATCGAAGGCAATTCCAGGGTTGAGCCCTGGGCTTTCACCTCCGACTTGAATGGCCGCCTACGCGCCCTTTACGCCCAGTGATTCCGAGCAACGCTAGCCCCCTTCGTATTACCGCGGCTGCTGGCACGTAGTTAGCC
+
CCCCCGGGGGGGGGGGGGGGGGGGGGGGGGGGGGGGGGGGGGGGGGGGGGGGGGGGGGGGGGGGGGGGGGGGGGGGGGGGGGGGGGGGGGGGGGGGGGGGGGGGGGGEGGGGGGGGGGGGGGGGGGGGGGGGGGGGGGGGGGGGGGGGGGGG>FGGGGGGGGGGGGGGGGGGGGGGGGGGGGGGGGGGGBGGGGGGGGGGGGGGGGGGGGGGGGGGGGGGGGGGGGGGGGGGGFGGGGGGGGGGFGFGGGDGGGGGFGFGFGGGGG9BF:@:FF<:>0>D>>B6:7)(58??C?)*0)-@9
@M02143:5:000000000-JT863:1:1101:10111:7865 1:N:0:45
GACTACCCGGGTATCTAATCCTGTTTGCTCCCCACGCTGTCGCGCCTCAGCGTCAGCCACTGCCCAGCAGGCCGCCTTCGCCACCGGTGTTCTTCCGGATCTCTACGCATTCCACCGCTACACCGGGAATTCCACGCTCCCCTACCGAACTCTAGCCTGCCCGTATCGACTGCAGACCCGGGGTTAAGCCCCGGGCTTTCACAACCGACGCGACAAGCCGCCTACGAGCTCTTTACGCCCAGTAACTCCGAACAACGCTAGCCCCCTTCGTATTACCGCGGCTGCTGGCACGAAGTTAGCC
+
CCCCCGGEEGGGGGGGGGGGGGGGGGFGGGGGGGGGGGEGGFGGGGGGGEFFGGGGGGGGGFGGGGGG?EFGGGGGGGGGGGGGGGGFCFGGGGGGDEEGGGGGCG=FGGGGGFGGDGEGGGGGGGGGGGGGGGGGGGGGGGGFGGGGCGGGGGCGGG@FGGCGBFGFGGGGGGFGGGGGGGGGGGGGGGGGGGGGGGGGGGFGGGGCGGG>>EGCGGGGGGGGF5A5EGGGGGGGDGGGGCFFEGBCFCGGGG?F@DDEDFGGGGFFF6F1DGA7C6>;>>0714)(9:F1793/:4-86
@M02143:5:000000000-JT863:1:1101:10551:7868 1:N:0:45
GACTACAAGGGTATCTAATCCTGTTTGCTCCCCACGCTTTCGCGTCTCAGCGTCAGTAACGTCCCAGCGAGCTGCCTTCGCAATCGGTGTTCCTCCTGATATCTGCGCATTTCACCGCTACACCAGGAATTCCACTCGCCTCTTCCGCACTCTAGTCCGACAGTATCCACCGGCATCCGAGGGTTGAGCCCCCGACTTTCACAGCGGACTTACCGGGCCGCCTACACGCTCTTTACGCCCAATGATTCCGGACAACGCTAGCCCCCTACGTATTACCGCGGCTGCTGGCACGTAGTTAGCC
+
CCCCCGGGGGGGGGGGGGGGGGGGGGGGGGGGGGGGGGGGGGGGEGGGGGGGGGGGGGGGGGGGGGGGGGGGGGGGGGGGGGGGGGGGGGGGGGGGGGGGGGGGGG7FFGGGGGGGGGGGGGGGGGGGGGGGGGGGGFGGGGGGGGGGGGECDFFGGGGGGEEFEFGGGGGGGGGGGGDCFFGGGGGGGGGGEGGEGGGGGGGCFEEDEGGGGGGG5EC5EEGGGGGGD<DGFGDFDGGGG*>C+7=FCFGDGGC<735C:EGGGD>6@(0,CF2*:,55601((.)(91F?GF:EGF2*)
@M02143:5:000000000-JT863:1:1101:22526:7875 1:N:0:45
GACTACACGGGTATCTAATCCTGTTCGCTCCCCATGCTTTCGCTCCTCAGCGTCAGGTCATGCCCAGAGAACCGCCTTCGCCACCGGTGTTCCTCCTGATATCTGCGCATTCCACCGCTACACCAGGAATTCCGTTCTCCCCTGCATACCTCTAGTCTGCCCGTATCGGAAGCACGCTCAGGGTTGAGCCCTGAGTTTTCACTCCCGACGCGACAGACCGCCTACGAGCCCTTTACGCCCAATAATTCCGGACAACGCTCGGACCCTACGTATTACCGCGGCTGCTGGCACGGAGTTGGCC
+
CCCCCGCCGGGGGGGGGGGGGGFGGGD7,CFFEFD<FEFGGDGGGGGGG@EFGFECCFGDFGFGD<E<EFEGGGGGDGGGGGEGGDGGGGGGGGGGGCGGAFFGGGGFBFGFGGGG=CFGEFGCFFD<FFFEB=EGGFG5DCD=@AFFGCEGGGFGGGGFGGGCFGGGDGFGGGGGGGGGFGFGGDGGGGGGFGFDFFGGGGGGGGGCGGGDGGGCEGFEG5C=@ECDDDCDFGFGD=EGGE*8CFFGGCGDCEGF>G55>EGGGD:?F?F?CFACF?E30927?:FB37@3)-5;55:?4
@M02143:5:000000000-JT863:1:1101:11763:7901 1:N:0:45
GACTACAAGGGTATCTAATCCTGTTTGCTCCCCACGCTTTCGCACCTCAGCGTCAGTTCCGGACCAGTAAGCCGCCTTCGCCACTGGTGTTCTTCCTAATATCTACGAATTCCACCTCTACACTAGGAGTTCCACTTACCTCTTCCGGACTCTAGCTTGCCAGTATCAAAGGCAGTTCCGGAGTTGAGCTCTGGGATTTCACCCCTGACTTAAATGTCCGCCTACGCGCCCTTTACGCCCAGTAATTCCGAGCAACGCTAGCCCCCTTCGTATTACCGCGGCTGCTGGCACGAAGTTAGCC
+
@CCCCGGGGGGGEGGGGGGGGFGGGFGGGGGGGGGGGGGGGGGGGGGGGGGGGGGGGGGGGGGGGGGGFGGGGDGGGGGGGGGGGGGGGGGGGGGGGGFGGGGGGGGGGGGGGGGGGGGGGGGGGGDCGGGGGGGGGGGGGGGGGGGDGGDFGGCFGGFGGGGGGGGCFGGGFG>FGGGGEEDFGFGFFGFGG77:FFGGGGGGGGGCGGGGFGG;ACFEGGGGGGGDGGGGFFGFGGEGDGG9FGFGF6CDG5EG>7>=BGGGGG>?F(82FFBF=(..02111:?(*(1(5()/06)*0
@M02143:5:000000000-JT863:1:1101:10615:7904 1:N:0:45
GACTACACGGGTATCTAATCCTGTTCGCTCCCCACGCTTTCGCGCCTCAGCGTCAGACCAAGCCCAGCAAGCCGCCTTCGCCTCCGGTGTTCTTCCGGATCTCTACGCATTCCACCGCTACACCCGGAATTCCGCTTGCCTCTACTCGTCTCCAGTCCTCCAGTATCCCCCGGCGTGCACGGAGTTGAGCTCCGGCATTTCACGGGTAGACTTAAAGGACCGCCTGCGCGCGCTTTACGCCCAGTAATTCCGAACAACGCTAGCCCCCTACGTATTACCGCGGCTGCTGGCACGTAGTTAT
+
CCCCCGGGDGGGGGGGGGGGGGGGGGEGGGGGGGGGGGGGGGGGGGGGGGGGGGGGGGGGGGGGGGGGGGGGGGGGGGGGGGGGGEGGGGGGGGGGGGEFGGGGGGGGGGGGGGGGDGGGGCGGGGGGGGGGGGGGG@FGGGGGGGGCFGGGGGFFGGGGGGDGGGGGGGGGGGGGGGGGGGCGGGFGGGGGFGDEGGGFF<FGGGGGGGGGGGGGGF>FFGGGGGGGGGGEGGGGGG>EGGGCGFFGGGFFGGGGFGFGBGDGFFFFF?>099>GF>*87769>>3:6:>4748;146=/
@M02143:5:000000000-JT863:1:1101:25063:7920 1:N:0:45
GACTACAAGGGTATCTAATCCTGTTCGCTCCCCATGCTTTCGCTCCTCAGCGTCAGTTAATGCCCAGAGACCTGCCTTCGCCATCGGTGTTCCTCCTGATATCTGCGCATTTCACCGCTACACCAGGAATTCCAGTCTCCCCTACATCACTCTAGTCTGCCCGTACCCACCGCAGATCCGGAGTTGAGCCCCGGACTTTCACGGCAGACGCGACAAACCGCCTACGAGCTCTTTACGCCCAATAATTCCGGATAACGCTTGCGCCCTACGTATTACCGCGGCTGCTGGCACGTAGTTAGCC
+
CCCCCGGGGGGGGGGGGGGGGGGGGGGGGGGGGGGGGGGGGGGGGGGGGGGGGGGGGGGGGGGGGGGGGGGGGGGGGGGGGGGGGGGGGGGGGGGGGGGGGGGGGGGGGGGGGGGGEGGGGGGGFGGGGGGGGGGGGGGGGGGGGGGGGGGGGGGGGGGGGGGGGGEGGGGGGGGGGGGGGGGEGCGGGFGGGGGGGGGGGGGGGGGGGDGGGGGGGGGGGGGGGGGGGGGGGGGGGGGGGGG8FFFGGGGGGGGGFGFGFGDEGGBBFBFFGGFGGFBB9996:F@?D:FBG(5CG24*0
@M02143:5:000000000-JT863:1:1101:22149:7921 1:N:0:45
GACTACAGGGGTATCTAATCCTGTTCGCTCCCCATGCTTTCGCTCCTCAGCGTCAGTTAATGCCCAGAGACCTGCCTTCGCCATCGGTGTTCCTCCTGATATCTGCGCATTTCACCGCTACACCAGGAATTCCAGTCTCCCCTACATCACTCTAGTCTGCCCGTACCCACCGCAGATCCGGAGTTGAGCCCCGGACTTTCACGGCAGACGCGACAAACCGCCTACGAGCTCTTTACGCCCAATAATTCCGGATAACGCTTGCGCCCTACGTATTACCGCGGCTGCTGGCACGTAGTTAGCC
+
@CCCCFGCFDDGGGDFGGGGGGGGGGGGGGGGGFGFGGGGFGGGGGGGGFDEGGGCFGGGGGGFGGGGFG8FFGFEFG@DFGGGGG@FCFGGGGGGGGGGGGGGGCFGGGGFGGGGGGGGDGGGGGGFGGGGGGGGGEG9FGGFGFGGGGGGGGGGGGFGGFECGGGGGDGGGGGDCGFGGGDGFGGFFFFGGEDEDCGG?FCEEGEFBEGGDGGGGGFEGGGGGGGGGGGF?FFGGGGGGGGGGFFFGGDGECGF>CDGFCCG:C9BF?FBGGFDC(53((47?FF?G:41>:5;F24*/
@M02143:5:000000000-JT863:1:1101:23797:7950 1:N:0:45
GACTACCGGGGTATCTAATCCCGTTCGCTCCCCACGCTTTCGCACATGAGCGTCAGAACAACGCTAGGGTGCCGCTTTCGCCACTGGTATTCCTCCCGATATCTACGCATTCCACCACTACACCGGGAATTCTACACCCCTCTCATTGCCTCAAGCTAACCAGTTTTCAACGACCTCTCCCAGTTAAGCCGGGAGCTTTCACGTCTAACTTGACTAGCCGCCTGCGTGCGCTTTACGCCCAGTAATTCCGGATAACGCTTGCCACCTACGTATTACCGCGGCTGCAGGCACGTTGTTGTCG
+
CCCCCGGGGGGGGGGGGGGGGGGGGFGGGGGGGGGGGGGGGGGGGGGGFGGGGGGDDFGFFGGGEGGGFGGGGGGGGGGEGGGGGGGGGGGGGGGGGGGGGGGGGGFGGGGGGGGGGGGGGGGGGGGCFFGGGGGGGGGGGGGGGGGGFGGGGFFGGGGGGGGGGGGGGFGGCGGGGGGGFCGGGGGGGGE:7FFEFFGGGGFFF*=FFGGGEGGGGGGGGC<EGGG3EG:=EGFGDGGG55>FFCFGFF5DGDFG>GFC@FG+:930907?>DAGF?F39>;>:()()3>0/(88C1(0)
@M02143:5:000000000-JT863:1:1101:16251:7965 1:N:0:45
GACTACAAGGGTATCTAATCCTGTTCGCTCCCCTAGCTTTCGCGTCTCAGCGTCAGGAACGGCCCAGCGAGCCGCCTTCGCTACTGGTGTTCCTCCCAATATCTACGCATTTCACCGCTACACTGTGAATTCCACTCACCTCTCCCGGTCTCAAGCCTCACAGTCTGACAGGCAGTTCCTCGGTTAAGCCGAGGGATTTCACCCGTCACTTGCAAAGCTGCCTACGCGCCCTTTACGCCCAATAATTCCGAATAACGCTTGCCCCCTCTGTATTACCGCGGCAGCTGGCACAGCGTTCGCC
+
C<CCCGGGGGCFGF,EFF9CFGGFFGC@FGFGGGFEFGEEGGGGGGEGFGF>GGGGCG<FG:F@FGCG:6@CFGGGGGGFGGGGGGFGEGGGFGGGGG8AEFFGGGGGGGGGGGGG7CF:FEEED,CE<FGGAFGGCFCFGGGGGGGCFGGFGA9FEGGCFFFGGGGC9FCFEG:>FGCGGGDGGEDFDFGGGGGDFGF,,7CFEECGCE<BG9FG?C++:CCGF=CCCGGGGGGGGCEG5FFEFGFGG6CGDDG4))>5<7FEFC>?58BACF9CF()),,(-(,02<76.0()/1(4)0
@M02143:5:000000000-JT863:1:1101:4326:7985 1:N:0:45
GACTACCGGGGTATCTAATCCTGTTTGCTCCCCACGCTTTCGTGCATGAGCGTCAGTACAGGCCCAGGGGATTGCCTTCGCCATCGGTGTTCCTCCGCATATCTACGCATTTCACTGCTACACGCGGAATTCCATCCCCCTCTGCCGCACTCAAGCCTTGCAGTCCCAAATGCCATTCCCAGGTTAAGCCCGGGGATTTCACATCTGGCTTACAAAACCGCCTGCGCACGCTTTACGCCCAGTAATTCCGATTAACGCTCGCACCCTACGTATTACCGCGGCTGCTGGCACGGAGTTAGCC
+
CCCCCGGGGGGGEGGGFGGGGGGGGGGGGGGGGGGGGGGGGGGGGGFFFGGGGGGGGGGGGGGGGGGGGGGGGGGGGGGGGGGGGEGGGGGGGGGGGGGGGGGGGGGGGGGGGGGGGGGGGGGGGGGGGGGGGGGGGGGGGGGGGGGGGGGGGGGGGGGGGGGGGGGGGGGGGGGGGGGGGGGGGGFGGAE@FGGGGGGGGGGGGGGGGGGGGGGGGGGGGGGGGGGGGGGGGGGGGGGGGGGGGGBCCG5CGG?F3)<EDGGGGGFFF?>DGGFGGF@F;>BF:)047?F?GF3;5)670
@M02143:5:000000000-JT863:1:1101:7650:7991 1:N:0:45
GACTACCAGGGTATCTAATCCTGTTCGCTCCCCACACTTTCGCTCCTCAGCGTCAGGTAATGCCCAGAGAACCGCCTTCGCCACCGGTGTTCCTCCTGATATCTGCGCATTTCACCGCTACACCAGGAATTCCATTCTCCCCTGCATACCTCTAGTCTGCCCGTATCGGAAGCAGGCTCAGGGTTGAGCCCTGGACTTTCACAGCCGACTTACCGGACCGCCTACACGCTCTTTACGCCCAATGATTCCGGACAACGCTCGCCTCCTACGTATTACCGCGGCTGCTGGCACGTAGTTAGCC
+
CCCCCGGDGGGGGGGGAFF9F9CFFGGG@FCDGGCGCFGDFEGEFEGGGCDECCCCDFGAF@FGG,@E<CFFGE@FEEG@FGEFECGC>?FGFGGCCEEFEGDFFGGGGGGGGGGGGGGGGGGGGGGGGGGGGFGGGGGGGGGGGGGGGGGGGGDDFFFGGGGGGGGGGEGGGGGGGGGGGGGGGGGGGGGGGFFFGGGGGGGGGGGCCEGGFG:EEEEGGGGGGFGGGCDGGGGGGGGGGGFGGC4:?EGGGE5C<CBGEGG5CF<241777D27C<BE9>B>?BF038F?7<>E><DF9
@M02143:5:000000000-JT863:1:1101:17078:7997 1:N:0:45
GACTACACGGGTATCTAATCCTGTTTGCTACCCACGCTTTCGCGTCTCAGCGTCAGTATCCGTCCAGATGGTCGCCTTCGCCACCGGTGTTCCTCCCCATATCTACGAATTTCACCTCTACACTCGGAATTCCACTCACCTCTCTCGAACTCAAGACCAGTAGTTTTGAAGGCAGTTCCGAGGTTGAGCCCCGGGATTTCACCCCCAACTTTCCGATCCGCCTACGTGCGCTTTACGCCCAGTAATTCCGAACAACGCTAGCCCCCTCCGTATTACCGCGGCTGCTGGCACGGAGTTCGCC
+
CCCCCGGGCEGGGGGGGGGGGGGGGGGGGGGGGGGGGGGGGGGGGGGGFGGGGGGGGGFGGGGGGGGGFEGGGGGGGGGGGGGGGGGGGGGGFGGG==FGEGGFGGG:AFGGGGGGGGGGGGGGFFGGDGGGGGGGGCGGGGGGFGG,DFGGFFDCFGG@>BDGGGGCEGF?GG@FGGGC<@FFGGGGGGGGG:F5CFFGGGF>GGG=EFFEFFCEGGE5CEGGGDFGG3CGGGGG3EEEGCCC?FFGGFG3EE?D5D>C>C<FE<1:E;F:FG2C7:>E06>>:?F?G06::>)CF)4<.
@M02143:5:000000000-JT863:1:1101:23161:8049 1:N:0:45
GACTACTAGGGTATCTAATCCCGTTCGCTCCCCACGCCTTCGCGCCTCAGCGTCAGGGCCGGCCCAGTCGGCCGCCTTCGCCACGGGTGTTCCGCCCGATCTCTACGCATTTCACCACTACACCGGGCATTCCACCGACCCCTGCCGCCCTCAAGCCCGCCAGTCCACGGCGACCCTCCCCGGTTGAGCCGGGGGCTTTCACGCCATGCTTGGCGGGCCGCCTGCGCGCGCTTTACGCCCAGTAACTCCGGACAACGCTTGCCCCTTCCGTATTACCGCGGCTGCTGGCACGGAATTAGCC
+
CCCCCGGFGDGGGGGGGGGGGGGGGGGGGGGGGGGGGGGGGFGGGGGGGFGGGGGGGGGGDDGGGGGGGGGGGGGGGGGGGGGGFEGGGGGGGCGGGGGEGGGGGGGGGGGGGGGGGGGGGGGGGGCGGGGGGGGGGGGGGGGGGGGGGGGGGGGGGGGGGGGGGEGGEFGGGGGGFGGGGGDEEGGGGGGGGGGGGGGGFFEGGGGGGGGGGG=8EGGGGGGC@EEGGGGGGGGGDCGG=57FGFFCFEGGGGGGEGFC>FGGGFFBFFFFGGAGG:D)7>66?7??G?449(8AFAFF/
@M02143:5:000000000-JT863:1:1101:22095:8049 1:N:0:45
GACTACTAGGGTATCTAATCCTGTTTGCTCCCCACGCTTTCGCGCCTCAGCGTCAGTGTCGGTCCAGATGGCTGCCTTCGCCATCGGTGTTCTTCCCAATATCTACGAATTTCACCTCTACACTGGGAATTCCACCATCCTCTCCCGAACTCGAGTCCGCCAGTCTCAAGCTCACCCGTCCCCGACGACCCTCCCCGGTTGAGCCGGGGGCTTTCACGCCGGGCGTAATGAGCCACCTGCACGCGCTTTACGCCCAGTAACTCCGGACAACGCTCGACCCCTACGTATTACCGCGGCTGCT
+
CCCCCGGGGGGGGGGGGGGGGGGGGGGGGGGGGGGGGGGGGGGGGGGGGGGGGGGGGGGGGGGGGGGGFEAFGGGGGGGCGGGGGGGGEGGGGGGGGGFGGGGGGGGCCGGGGGGGGGGGGGGGGG?EGGGGGGGGGGGGGGFGDGCEGGGGDFDGGGCFGGGFCFFCEGGGGGGGG>CFEGGC*@CEGGGFGEGGDFEGEDGGGGDEEGGEGFGGGG5F5CCEE=EGG>FFGGGGGGGGGGGGEGFDGGGDDEGG4C?GFFGGCC<BF40-1989C>BEF044-,9<FFFADF@*9(-)6
@M02143:5:000000000-JT863:1:1101:23957:8053 1:N:0:45
GACTACAAGGGTATCTAATCCTGTTTGCTCCCCACGCTTTCGCGCCTCAGCGTCAGAACCGGACCAGTGAGCCGCCTTCGCCACTGGTGTTCTTGCGAATATCTACGAATTTCACCTCTACACTCGCAGTTCCACTCACCTCTTCCGGTCTCGAGCCGTACAGTATCGAAGGCAATTCTGGAGTTGAGCTCCAGGCTTTCACCTCTAACTTACAAAGCCGCCTACGTGCGCTTTACGCCCAGTAATTCCGAATAACGCTAGCCCCCTTCGTATTACCGCGGCTGCTGGCACGTAGTTAGCC
+
CCCCC?EFFFEFGGGGGGGGFGGGGGFGGGGGGGGGGGGGGGGGGGGGGGFGGGGGGGGGGGCFGGGGGGGGCGGGGGGGGGEGGGGGGGGGGGFGGGDFGGGGGGGGGGGGGGGGGGGGGGGGGGGGGGGGGGGGGGGGGGGGGGGEGGGGGGGGGGGGGGGGGGGGGGGGGGGGGGGGGGGGGGGGGGGFGGGGGGGGGGGGGFFGGGGGGGFGGGGGGGGGGGGGGGGGGGGGGGGGEFFGGGFGGGGGGGGFDDFG>FFGGGFFFF>?FGFGGBFFFFFBBFF05?6<G::CF<)6)
@M02143:5:000000000-JT863:1:1101:20545:8054 1:N:0:45
GACTACTGGGGTATCTAATCCTGTTCGCTCCCCACGCTTTCGCGCCTCAGCGTCAGATCACGCCCAGCAAGCCGCCTTCGCCTCCGGTGTTCTTCCGGATCTCTACGCATTCCACCGCTACACCCGGAATTCCGCTTGCCTCTACGTGTCTCCAGCCTGGTAGTATCCTGGGCATGCAGCGGGGTTGAGCCCCGGCATTTCACCCCTGGACTGTCCAGGCCGCCTGCGCGCGCTTTACGCCCAATAATTCCGGACAACGCTTGCCACCTACGTATTACCGAGGCTGCTGGCACGAAGTTA
+
CCCCCGGGGGGGGGGGGGGGGFGFGGGGGGGGGGGGGGGGFGGGGEGGGGGGGEGGFFFFEBFFFGGGG@8FFBFFFGGGGDGGGCEGCGGGGGGGGGGGGGGGGGDCFGGGGGFGGGGGGGGGGGGGGGGGG@FGGGGGGGGGGGGGGGGGFFFFGGGGGGGGGGGGGCGGGGGGGG9FGGGGGGDBFFGGGGGGGGGGGGGGGGGGFACG>FGGGEFFEGGGGGGGGGGGGCDGGGEEGGGGGGFGGG?FEEEGFGDGDEGGG>.845949><DG>F:(-23:<F?C(..91<C/-4@
@M02143:5:000000000-JT863:1:1101:3041:8058 1:N:0:45
GACTACAGGGGTATCTAATCCTGTTTGCTCCCCACGCTTTCGCGCCTCAGCGTCAGTTACAGCCCAGAGAGTCGCCTTCGCCACTGGTGTTCCTCCACATCTCTACGCATTTCACCGCTACACGTGGAATTCCACTCTCCTCTTCTGCACTCAAGTCACCCAGTTTCCAGTGCGATCCGGGGTTGAGCCCCGGGATTAAACACCAGACTTAAATGACCGCCTGCGCGCGCTTTACGCCCAATAATTCAGATTAACGCTTGCACCCTACGTATTACCGCGGCTGCTGGCACGTAGTTAGC
+
CCCCCGGFGGGGGGGGGDFGGGGGGGGGGGGGGGGGGGGGGGGGGGGGFGGGGGGGGGGGGGGGGGGGGGGGFGGGGGGGGGGGGGGGFGGGGGDGFGFFGEEEC<=FFGGGGGGGGGGGGGGGFFGGGGGGGGGGGGGGGGGGGGGGGFFGGGGGFGGGGGGGGGGGCFFGGGGGGGGEEGCFEGGGGFCFGE*>DFGGGGGGGFGGGGGCFGGGGGEGEEG=CEGGGGGGGGGGGEGCEGGFGGF*999:FGGCEGE=7FFFEF<BE<?FCFB>>(5)(,42>>909<74>4<+:6<
@M02143:5:000000000-JT863:1:1101:24589:8061 1:N:0:45
GACTACAAGGGTATCTAATCCTGTTTGCTCCCCACGCTTTCGCGTCTCAGCGTCAGTACCGTCCCAGCAATCTGCCTTCGCCATTGGTGTTCCTCCCGATATCTACGCATTTCACCGCTCCACCGTTTGTTCCGTCGACCCCTGATTGCCTCAAGAAACGCATTATGCCCAGCAGTTCCACGGTTGAGCCGTGGGCTTTCACAAGTCACTTACGTTTCCCCCTACACCGTCTTTAATCCCAGTGATTCCCCTTAACGCTCGGGGCCTCTGTCTTACCGCGGCTTCTGGCACAGTGTTAGCC
+
CCCCCGGGGGGGGGGGGGGGGGFFFFGCF9,CCFGE@CGFF;,+66BC<C<F@@,6CF,,6DEG:FCG<@,:9C,EFGGD::FG<<CE,CFFGD9E@F7@=>,<C?FECF=<?5C<FE7F:FFG=ECEBAF<C+,:CFF7++A<6AF,,73D,,:,3,3++6+@,E,3,>3,8F:F;E,333@DF*DF7D7F:*>*,>D,<2,2,62121?,,*,6,2,,2*1/BCG**//3*1131>++=00+0++:@9***0+2)9@G)/C*8C2(9:9):*-**().-((,()*-*(*.*.9<F2)*)
@M02143:5:000000000-JT863:1:1101:21393:8063 1:N:0:45
GACTACTAGGGTATCTAATCCTGTTTGCTCCCCACGCTTTCGCGCCTCAGCGTCAGAACCGGACCAGTCAGCCGCCTTCGCCACTGGTGTTCTTGCGAATATCTACGAATTTCACCTCTACACTCGCAGTTCCGCTGTCCTCTTCCGGTCTCAAGCCAACCAGTATCGAAGGCAATTCTGTGGTTGAGCCACAGGCTTTCACCCTCGACTAAATCAGCCGCCTACGCGCCCTTTACGCCCAGTGATTCCGAGCAACGCTAGCCCCCTTCGTATTACCGCGGCTGCTGGCACGAAGTTAGCC
+
@CCCCGGGFGGGGGGGGGGGGGGGGGGGGGGGGGGGGGGGGGGGGGGGGGGGGGGGCFGGGGGGGGGGGGGGGGGGGGGGGGGGGGFGEGGGGG?F:CCFFGGGGGDCDFGGGGGGGGGGG<FGG?EECFGGGFGGCGGGGGGGGGGDFGGGGGDFGG@FGGFF;FG@FGGFGG,@FGGGGA7FG@CEFGGGGGGGGGGGGGGGGGD5EE8BEAEFFGGGGGGGGEGGGGGEGGGGDGGGEDG6CGFGGFGCCEGGEGFE:FGGGGBFF:F:GGBGG0>50>>BFFF0D?FFG>5FF))70
@M02143:5:000000000-JT863:1:1101:14541:8063 1:N:0:45
GACTACTAGGGTATCTAATCCTGTTCGCTCCCCATGCTTTCGCTCCTCAGCGTCAGTTGCGGCCCAGTGACCTGCCTTCGCCATCGGTGTTCCTCCTGATATCTGCGCATTCCACCGCTACACCAGGAATTCCGTTCTCCCCTGCATACCTCAAGTCTGCCCGTACCCACCGCAGATCCGGGGTTGAGCCCCGGACTTTCACGGCAGACGCGACAAACCGCCTACGAGCTCTTTACGCCCAATAATTCCGGACAACGCTTGCACCCTACGTATTACCGCGGCTGCTGGCACGTAGTTGGCC
+
CCCCCGGGGGGGGGGGGGGGGGGGGGGGGGGGGGGGGGGGGGGGGGGGGGGGGGGGGGGGGGGGGGGGGGGGGGGGGGGGGGGGGGGGGGGGGGGGGGGGGGGGGGGGGGGGGGGGGGGGGGGGGGGGFGGGGGGGGGGGGGGFGGGGGGGGGGGGGGFGGGGGGGGGGGGGGGGGGGGGGGGGGGGGGEGGDGGGGGGGGGFGGGCFGDGGGGGGGGGGGGGGGG>DGGGGGGGGGGGGGGGGGGFGGGGGGGGGFGFD>FFGGGFFF0>>FGFGGBF5(-396?:(/4@?FB42C<FF6
@M02143:5:000000000-JT863:1:1101:21594:8068 1:N:0:45
GACTACCAGGGTATCTAATCCTGTTTGCTCCCCACGCTTTCGCGCCTCAGCGTCAGGACCGGGCCAGGTGGCCGCCTTCGCCACCGGTGTTCCACCCAATATCTACGAATTTCACCTCTACACTGGGTATTCCACCACCCTCTCCCGGCCTCGAGCCCGGCAGTATCGGGTGCCGTTCCGGGGTTGAGCCCCGGGCTTTCACACCCGACTGGCCGGGCCGCCTGCGCGCCCTTTACGCCCAGTCATTCCGAACAACGCTAGCACCCTCCGTCTTACCGCGGCTGCTGGCACGGAGTTAGCC
+
CCCCCGGGGGGGGGGGGGGGGGGGGGGGGGGGGGGGGGGGGGGGGGGGGFGGGGGGGGGGGGGFGGGGGGGGGGGGGGGGGGGGGFGGGGGGGGGGGGGGGGGGGGGGGGGGGGGGGGGGGGGGGCCGGGGGGGGGGGGGGGGGGGGEGGGGCFCGGGDCFGGGGGGCF*FFGGGGGGGGGGGGGE7FGFGGGCFEGGGGGGGGGGGGGGEGGGDEEGGDGGGFGDGDGGGGGGFGDGGGGGGGGGFGGGDGGEGGDDFEEGCGGGFFF9F?FGFFF?FF669>::6(C0?65>EEF))8)
@M02143:5:000000000-JT863:1:1101:21394:8081 1:N:0:45
GACTACTAGGGTATCTAATCCTGTTTGCTCCCCACGCTTTCGCGCCTCAGCGTCAGAACCGGACCAGTCAGCCGCCTTCGCCACTGGTGTTCTTGCGAATATCTACGAATTTCACCTCTACACTCGCAGTTCCGCTGTCCTCTTCCGGTCTCAAGCCAACCAGTATCGAAGGCAATTCTGTGGTTGAGCCACAGGCTTTCACCCTCGACTAAATCAGCCGCCTACGCGCCCTTTACGCCCAGTGATTCCGAGCAACGCTAGCCCCCTTCGTATTACCGCGGCTGCAGGCACGAAGTTCGCC
+
CCCCCGGGGGGGEGGGGGGGGGGGGGGGGGGGGGGGGGGGGGGGGGGGGGGGGGGGGGGGGGDGGGGGGGGGGGGGGGGGGGEEGGGGGGGGGGFGCGGGGGGGGGGGGGGGGFGGGGGGGGGGGFGGGGGGG7FGCFGGGGGGGG@CGGGGGGGGGGGGGGGGGGG7DCGGG7FGGGGFGFGGGFGGGG:FGGGDGGGGGGGFFGEGEE5BCFCFFGGGGGGGGCGDGDDEGGFGDGDGCGG9<FFGGGG)>E*9)9B58EGFC>>:4(83CG2:7(0)-(,((().)378*()*0)-50
@M02143:5:000000000-JT863:1:1101:25339:8095 1:N:0:45
GACTACAAGGGTATCTAATCCCGTTCGCTCCCCACGCCTTCGTGCCTCAGCGTCAGGGCCGGCCCAGCTGGCCGCCTTCGCCACAGGTGTTCCTCCCGATCTCTACGCATTTCACCACTACACCGGGAATTCCACCAGCCCCTGCCGCCCTCAAGCGCGCCCGTCCCCGACGACCCTCCCCGGTTGAGCCGGGGGCTTTCACGCCGGGCAGAACGCGCCGCCTGCGCACGCTTTACGCCCAGTAACTCCGGACAACGCTCGCCCCCTACGTATTACCGCGGCTGCTGGCACGTAGTTAGCC
+
CCCCCGGGGGGGGGGGGGGGFGGGGGGGGGGGGGGGGGGGGGGGGGGGGGGGGGGGGGGGGGGGGGGGGGGGGGGGGGGGGGGGGGGGGGGGGGGGGGGGGGGGGGGGGGGGGGGFGGGGGGGGGGGGDGGGGGGGGGGGGGGGGGGGGGGGGGGGGGGGGGGGGGGGGGGGGGGGGGGGGGGGGGGGGGGGGGGGGGGGGGGGGGGDGGGGGGGGGGGGGGGGGGGGGGGGGGGGGGGGGGGGGGFGGGGGGGGGEDFD@GGGGGFFFFFFCCAFF:BD9>FF<?:7G1=<G(7CGAF?0
@M02143:5:000000000-JT863:1:1101:18741:8128 1:N:0:45
GACTACCAGGGTATCTAATCCTGTTCGCTCCCCACGCTTTCGCTCCTCAGCGTCAGTACTGGCCCAGAGCACCGCCTTCGCCACCGGTGTTCCTCCTGATATCTGCGCATTTCACCGCTACACCAGGAATTCCGTGCTCCCCTACCAGACTCAAGCCATAGCAGTATCGAGTGGCATCTCCAGGTTGAGCCTGAAGTTTTCACACCCGACTTGCCAAGCCGCCTACGAGCTCTTTACGCCCAATAATTCCGGACAACGCTCGCCCCCTACGTATTACCGCGGCTGCTGGCACGTAGTTAGC
+
-ACCCGGGGGGGGGGGGGGGGGGGGGCGGGGGGGGGGGGGGGGGGGGGGGGGGGGGGGGGGGGGGGGGGGGGGGGGGGGGGGGGGGGGGGGGGGGGGGGGCGGGGGGGEGGGGGGGEGGGGGGGGAGFGGGGGGGCGGGGGGGGGGGGGGGGGGGGGGGFGGGGGGGGCF@FG?FGGGGGGFG?GGG:7FGGGGGGFGGGGGGGGGGG5CGGGG?EFCEFEGGGEGC<=39CFGF7CCEGGGGGGGFFGGFD=CEGFGF=):CGGGFFFFFFGG?G?<)76(293:F298>89:@//)6**
@M02143:5:000000000-JT863:1:1101:6709:8130 1:N:0:45
GACTACCGGGGTATCTAATCCTGTTCGCTCCCCACGCTTTCGCGCCTCAGCGTCAGTTACAGACCAAAGAGCCGCCTTCGCCACTGGTGTTCCTCCACATCTCTACGCATTTCACCGCTACACGTGGAATTCCGCTCTTCTCTTCTGCACTCAAGCCTTCCAGTTTCCAATGACCCTCCCCGGTTGAGCCGGGGGCTTTCACATCAGACTTAAAAGGCCGCCTGCGCGCGCTTTACGCCCAATAATTCCGGACAACGCTTGCCACCTACGTATTACCGCAGCTGCTGGCACGTAGTTAGCC
+
CCCCCGGGDGGGGGGGGGGGGGGGGGGGGGGGGGGGGGGGGGGGGGGGGGGGGGGGGGGGGGGGGGGGGGGGGGGGGGGGGGGGGGGGGGGGGGGGGGGGGGGGGGGGGGGGGGGGGGGGGGGGGGGGGGGGGGGGGGGGGGGGGGGGGGGGGGGGGGGGGGGGGGGGGGGGGGGGGGGGGGGGGGGGGGGGGGGGGGGGGGGGGGGGGGGGGGFEEGGDGGGGGGGGGGGGGGGGGGGGGGGGGGFGGGGGGGGGFGFGFGGGGGBFFFFFGFBFFFF8-444:??BG?=2*85;FAFF:
@M02143:5:000000000-JT863:1:1101:25946:8183 1:N:0:45
GACTACAAGGGTATCTAATCCTGTTCGCTCCCCACGCTTTCGCGTCTCAGCGTCAGTACCGTACTAGAGAACCGCCTTAGCCACGGGTGTTCTTCCTGATATCTGCGCATTTCACCGCTACACCAGGAATTCCGATCTCCCCTACCGAACTCTAGCCTGCCCGTATCGACTGCAGACCCGGGGTTAAGCCCCGGGCTTTCACAACCGACGCGACAAGCCGCCTACGAGCTCTTTACGCCCAATAATTCCGGACAACGCTCGCGCCCTACGTATTACCGCGGCTGCTGGCACGTAGTTGGCC
+
CCCCCGGGGGGGGGGGGGGGGGGGGGGGGGGGGGGGGGGGGGGGGGGGGGGGGGGGGGGGGGGGGGGGGGGGGGGGGGGGGGGGGGGGGGGGGGGGGGGGGGGGGGGGGGGGGGGGGGGGGGGGGGGGGGGGGGDGGGGGGGGGGGG>FGGGGGGGGGGGGGGGGGGGFGGGGGGGGGGGGGGGGGGGGGGGGGGGGGGGGGGGGDGGGGGGGGGGGGGGGGGGGGD:GDGGGGGGGGGGGGGGGGFGGGEGDGGGFGFGFGDGGGFFFFFFGGFGGFFF>>>>F>?:GBFFGFF>F5>?)
@M02143:5:000000000-JT863:1:1101:24569:8197 1:N:0:45
GACTACAGGGGTATCTAATCCTGGCTGCAGCCGCCCGTAGG
+
CCCCCGGGGGGGGGGGGEFGGGGGGGGGGGGGGGGGGGGGG
@M02143:5:000000000-JT863:1:1101:18200:8198 1:N:0:45
GACTACAAGGGTATCTAATCCTGTTCGCTCCCCATGCTTTCGCTCCTCAGCGTCAGTTAATGCCCAGAGACCTGCCTTCGCCATCGGTGTTCCTCCTGATATCTGCGCATTTCACCGCTACACCAGGAATTCCAGTCTCCCCTACATCACTCTAGCCTGCCCGTACCCACCGCAGATCCGGAGTTGAGCCCCGGACTTTCACGGCAGACGCGACAAACCGCCTACGAGCTCTTTACGCCCAATAATTCCGGATAACGCTTGCGCCCTACGTATTACCGCGGCTGCTGGCACGTAGTTAGCC
+
CCCCCGGGGGGGGGGGGGGGGGGGGGGGGGGGGGGGGGGGGGGGGGGGGGGGGGGGGGGGGGGGGGGGGGGGGGGGGGGGGGGGGGGGGGGGGGGGGGGGGGGGGGGGGGGGGGGGGGGGGGGGGGGGGGGGGGGGGGGGGGGGGGGGGGGGGGGGGGGGGGGGGGGGGGGGGGGGGGCFF7FFGGGGFGGGGGGGGGFGGGFEGCEFGGGGGGGGFGGDEGGGGGGGG5DGGGFGGGGGGGG8CCFGFGC<EE7=BGE7):5?EC>FF:F<GGDGF<EF00(40))(*46?F<7875AF6
@M02143:5:000000000-JT863:1:1101:19081:8208 1:N:0:45
GACTACAAGGGTATCTAATCCCGTTCGCTCCCCTGGCTTTCGTGTCTCAGCGTCAGCGCACCCCCAGTCGTCTGTTTTCACCTTTGGCGTTCCAAGCGATATCTACGCATTTCACCGCTCCACTCACAGTTCCGCTCGCCCCTACCTCCCTCGAGACCGTCAGTATCTGAGGCAGTTCCACGGTTGAGCCGCGGGATTTCACCCCAGACTTGACAGCCCGCCTACGCGCCCTTTAAGCCCAGTTATTCCGAACAACGCTAGCCCCCTTCGTATTACCGCGGCTGCTGGCACGAAGTTAGCC
+
CCCCCGGGGGGGGGGGGGGGGGGGGGGGGGGGGGFGGGGGGGGGGGGGGGGGGGGGGGGGGGGGGGGGGGGGGGGGGGGGGGGGGGGGGGGGGGGGGGGGGGGGGGGGGGGGGGGGGGGGGGGGGGGGGGGGGEGGGGGGGGGGGGGGGGGGGGCGGGGGGGGGFGGGGGGGGGGGGGGGGGEGGGGGGGGGGGGGGGGGGGGGGGGGGGGGGGGFGGGGGGGGGGGGGGGGGGGFGGGGGGGGGGFGGGGGGGGGFGB7@GGGGGFFFFFFGG<CC?EB>;9B?FFFGFFFG9:FF2<?9
@M02143:5:000000000-JT863:1:1101:4665:8215 1:N:0:45
GACTACAAGGGTATCTAATCCTGTTTGCTCCCCACGCTTTCGCGCCTCAGCGTCAGAACCGGGCCAGAGAGCCGCTTTCGCCACCGGTGTTCCACCCAATATCTACGAATTTCACCTCTACACTGGGTATTCCACCCTCCTCTCCCGGTCTCGAGCCGCGCAGTCCCGGGCGCCGTTCCGGGGTTGAGCCCCGGGCTTTCACGCCCGACTTGCGCGGCCGCCTGCGCGCCCTTTACGCCCAGTGATTCCGAGCAACGCTAGCCCCCTTCGTATTACCGCGGCTGCTGGCACGAAGTTAGCC
+
CCCCCGGGCDCGGDFGGGGGGGGGGGGGGGGGGGGGGGGGGGGGGDGGGGGGGGGGGFGFGC7CGGGGGGDGEGGGGGGGGGGGGGGGGGGGGGFGGGGGGGGGGGGCGGGGGGGGGGGGGGGGGGGGGGGGGGGGEGGDFG9FFGEGGGGGGGGGGGD7FGEGGG7<FCFFFGGGGGGG>FGGGGGGGGFCGGGGGGGGGG@FG88CGGC<9558EE5>EGGGGGGGGGGGGGGGGGGGGFGGGGFGGGGGEEGGFG:5DCFFED91??5(9CACC6@3629>BFF?3464D27;>4<F;
@M02143:5:000000000-JT863:1:1101:8749:8269 1:N:0:45
GACTACACGGGTATCTAATCCTGTTTGCTCCCCACGCTTTCGTGCATGAGCGTCAGTGTCGACCCAGGGGGCTGCCTTCGCCATCGGTGTTCCTCCACATCTCTACGCATTTCACTGCTACACGTGGAATTCCACCCCCCTCTGCCGCACTCAAGCTTGCCAGTTACAAGCGCAGTTCCCAGGTTAAGCCCGGGGATTTCACACCTGTCTTAGCAAACCGCCTGCGCACGCTTTACGCCCAGTAATTCCGAACAACGCTCGCTGCCTAAGTATTACCACGGCTGCAGGCACGTAGTTAGCC
+
CCCCCGGDEGGGGGGGGGGGGGFFGE@FGGG8FFGEGGDGFCFECCDCCCFEEEFE@C@@,@FF:E@,,++@B7CFF9E6:CGGFECF@FCF?F9E=FFGGGGGGGGGCEGGGGEDFCFGF?FCF=F@EFGGGFGFGGEECGF8A=BFECFGF,,@FF<FGGECDGFGG,@FCF*@DFGF9F:BFGF9F?EGDE>8FGGGGGGGEG6@FGGGGGGDGGFG8:DC85EDG3C?GGGG3CE>E=C9?FFG:<ECEEGGBG):>GD:8F74/(96>C4*2)67390((,)(93)4CB417<460
@M02143:5:000000000-JT863:1:1101:2935:8291 1:N:0:45
GACTACAAGGGTATCTAATCCTGTTTGCTCCCCTAGCTTTCGTGCCTCAGTGTCAGGTATTTTCCAGGGATTCGCCTTCGCCACTGGTGTTCCACTTGATATCTACGCATTTCACTGCTACACCAAGTATTCCAATCCCCCCTCAAATCATCAAGCAAGGTAGTTTCCAATGCAGTTTCCGGGTTGAGCCCGGAGATTTCACAACAGACTTACCGGACCGCCTACGCGCTCTTTACGCCCAATAATTCCGGACAACGCTCGCACCCTACGTATTACCGCGGATGCTAGCACGTAGTTGGAC
+
CCC8BFFFGFGGGGFGGGGGFGGGGGGFFCFGEG8FFFGGGGCFECFGGGGGGGGCGGGGGAFFF<@EFFG8CCDEFGCDGGGEGGGGGGGFFEFEGGGGDFGFFFGC:FFFFGG9ECAFGF,AF<ECFGGFFGGGGA,A+@FCEA<E=,9F?FGG,8FF<EFE,4,5AEE=EFFFG,C,3CGGGCFGFF7B@:FDGGFF9DG?C6BFFCC9@,***>EEEEDEFECDE9C/51@DDGGEGGFGDF@FGG*>5==FDGBG>EGGGG?1)47)C64D74@B(((-32*)*.0(*4)12-(/)
@M02143:5:000000000-JT863:1:1101:7409:8291 1:N:0:45
GACTACAAGGGTATCTAATCCTGTTCGCTCCCCACACTTTCGCTCCTCAGCGTCAGGTAATGCCCAGAGAACCGCCTTCGCCACCGGTGTTCCTCCTGATATCTGCGCATTTCACCGCTACACCAGGAATTCCAGTCTCCCCTACTGCACTCTAGTCTGCCCGTACCCACTGCAGACCCGGGGTTGAGCCCCGGGCTTTCACAGCAGACGCGACAAACCGCCTACGAGCTCTTTACGCCCAATAATTCCGGACAACGCTTGCGCCCTACGTATTACCGCGGCTGATGGCACAGAGTTAGCC
+
CCCCCGGGGGGGGGGGGGGGGGGGGGGGGGGGGGGGGGGGGGGGGGGGGGGGGGGGGGGGGGGGGGGGGGGGGGGGGGGGGGGGGGGGGGGGGGGGGGGGGFGGGGGGGGGGGGGGGGGGGGGGGGGGFFFGGGGGGGGGGGGGGGGGGGGGGGGGGGGGGGGGGGGGGGGGGGGGGGGGGGGGGGFFGGGGGGGGGGGGGGGGGGGGGGGGGGGGGGGGGGGGGGGGGGGGGGGGGGGGGGGFGGFGGGGGGGGGFGFDFFDGGGB?FFFFG:4>C?FF>FB>(4@?F?F:9:?@C9AF)
@M02143:5:000000000-JT863:1:1101:2958:8294 1:N:0:45
GACTACAAGGGTATCTAATCCTGTTTGCTCCCCTAGCTTTCGTGCCTCAGTGTCAGGTATTTTCCAGGGATTCGCCTTCGCCACTGGTGTTCCACTTGATATCTACGCATTTCACTGCTACACCAAGTATTCCAATCCCCCCTCAAATCCTCAAGCAAGGTAGTTTCCAATGCAGTTTCCGGGTTGAGCCCGGAGATTTCACAACCGACTTACCGGACCGCCTACGCGCTCTTTACGCCCAATAATTCCGGACAACGCTCGCACCCTACGTATTACCGCGGCTGCTGGCACGTAGTTGGAC
+
CCCCCGGGGGGGGG9FFGGGGGGGGGGGGGGGGGGFGGGGGGGGGGGGGGGGGGGGGGGGGGGGGGGGGGGGGGGGGGGGGGGGGFDGGGGGGCGGG9FGGGGGGGGGGGGGGGGGGGGGGGGGGGDFGGGGGGGGGFFGGGGGGGGGGGGGGFCCCGCCFFGGGEGGGGGGGGGGGGGG7F@FGGGGGGG7:FG6FFGGGGGGGGGGGEGGGCEEEGDGGGGGGGGGGDGGFFFFDGGGGGGGGGFGGG=DEGGGEG3A>C7EGG?BFBF?>FAGGF>;1(791?F7D?F?F::;7<()/
@M02143:5:000000000-JT863:1:1101:9220:8308 1:N:0:45
GACTACCAGGGTATCTAATCCTGTTCGCTCCCCTAGCTTTCGCGCCTCAGCGCCCGTGTCAGCCCAGCAACCCGCCTTCGCCACAGGTGTTCCTCACGATATCTACGCATTTCACCGCTCCACCGATTTTTCCTACGACCTCTACGCAGCCCAAGACCGTCAGTATACCGAGCAGTTCTATGGTTGAGCCTCGGGATTTCACAAGGTACTTACGGTTCCGCCTACACACGCTTTAAGCCCAGTGATTCCGCCTAACGCTTGGCACCTCTGTCTTACCACGGCTGCTGGCACGTAGTTAGCC
+
CCCCCGGDFGGGGGGGGGC<F,E<F,,@,6+C,E6,CFGGD@@@@7:@FGFG+++8+,C<FG,9CFG,,:FFC+@F7:CCBF,B,9,:<C4CCE,,,,898+BA<<4+B+:5F,<?BF++44=4C7+++C<4E,,,>+6C:>=FC+CECF,+,:3,,,+5>@@D,37,@BFGGG,726,,,@7@;*5,7:,2**4::?C;<FF?,*5++3BCG*8234+*3=*/2+?F5)8C*:C>:FFGGGGGGFFGGFCD7=FFFGDCF*>?CC?<@?FACGFFG)))(399(4<:5492/3<EG>F?9
@M02143:5:000000000-JT863:1:1101:14660:8315 1:N:0:45
GACTACCAGGGGTATCTAATCCTGTTTGCTCCCCACGCTTTCGCTCCTCAGCGTCAGTTACGGCCCAGAGAACTGCCTTCGCCATCGGTGTTCCTCCTGATATCTGCGCATTCCACCGCTACACCAGGAATTCCATTCTCCCCTACCGCACTCAAGTCTGCCCGTACCCCCTGCAGGCTGAAGGTTGAGCCTTCAGATTTCACAGCAGACGCGACAAACCGCCTACGAGCTCTTTACGCCCAGTAACTCCGAACAACGCTTGCTTCCTACGTATTACCGCGACTTCTGGCACGTAGTTAGC
+
CCCCCG@FGGGC;,C@FFCEGFGCGGGCACFGGEE@7BFG@F,C;F7;CFFGC6BF6EE<CF7BFGFD<FF,CE<FAF@E<FF::CF,B,F:EC,E<C:,?<F,CCA+>FFG9?5FA+>>>:,=<DFFF8F,EEGGGG<FGG@C<FE:F+63:FF=FCFGGGGGGGCF>+@FEFCACE<7@3@BGF>FGGGG9>FEFGGGG9DGGGGCGGGGGGGDGGGGEDDEEG5C5DDGGGGGG5EGGG:FGGFGFGGD7EG4)9>EB5F7+24<F?8?*:>>:97<(((4(6=)*.7<5:<*16<0/
@M02143:5:000000000-JT863:1:1101:24282:8323 1:N:0:45
GACTACAAGGGTATCTAATCCTGTTCGCTCCCCATGCTTTCGCTCCTCAGCGTCAGTTAATGCCCAGAGACCTGCCTTCGCCATCGGTGTTCCTCCTGATATCTGCGCATTTCACCGCTACACCAGGAATTCCAGTCTCCCCTACATCACTCTAGTCTGCCCGTACCCACCGCAGATCCGGAGTTGAGCCCCGGACTTTCACGGCAGACGCGACAAACCGCCTACGAGCTCTTTACGCCCAATAATTCCGGACAACGCTCGCCCCCTACGTATTACCGCGGCTGCTGGCACGTAGTTAGCC
+
CCCCCGGGGFGGGGGGGFGGGGGGGFGEGGGGGGGGGGGGGGGGGGGGGGGGGGGGGGGGGGGGGGGGGGGGGGGGGGGGGGGGGGGGGGGGGGGGGGGGGGGGGGDGGDGGGGGGGGGFGGGGGGEGGGGGGGGGGGGGGGGGGGCFGGGGGGGGGGGGGGGGGGGGGGGGGGGGGGGGGGGGGGGGGGGGGGGGGGGGGGGGGGGGGGGGGGGGGGGGGGGGGGGGD5DGFGGGGGGGGGGFEF?GGGGGGEGGFGFGFGGGGGFFFFFBGGBGG?:BFFB;B7F:D?@BGFFEGFBF)
@M02143:5:000000000-JT863:1:1101:12440:8335 1:N:0:45
GACTACCAGGGTATCTAATCCTGTTCGCTCCCCTAGCTTTCGCGTCTCAGCGTCAGGAATGGCCCAGCGAGCCGCCTTCGCTACTGGTGTTCCTCCCGATATCTGCGCATTTCACCGCTACACCGGGAATTCCACTCGCCTCTACCATCCTCTAGCCCGGCAGTATCCATCGCACGCCCGAGGTTGAGCCTCAGGTTTTCACGACAGACTTACCGAACCGCCTACACGCTCTTTACGCCCAATAATTCCGGACAACGCTCGCCCCCTACGTATTACCACGGCTGCTGGCACGTCGTTAGCC
+
CCCCBFGGGGGGEFFEGGGFFGGGGFGGDG:DFGGFGG<FFGGGGGGGGGGGEG7FFGFGGGGGGGGGGGCEGGDGGEG<FGGGGA<FFGGFFF<EGEFFEGGGBFCFEGGGGCGGGGGGGGEFGGGGGGGGGGGGGGGGGGGGGGGGGGGGGGGGGGGGGGGGFEFGGGGGGGGGGGGGGGGGGGGGGGFGGGFCGFFGGGGGGGGGGGGGGGGGGGGGGG3CFCDDGGGCFGC7DEGGGGGGGGFDGCGGGGG5>DEGFGD8?D6<F()8FGF=D-90((-31)6(*4*(1()29<160
@M02143:5:000000000-JT863:1:1101:18864:8335 1:N:0:45
GACTACTAGGGTATCTAATCCTGTTTGATCCCCACGCTATCGCGCCTGAGCGTCAGATACGAGCCAGTGAGCCGCCTTCGCCACCGGTGTTCTTCCCAATATCTACGAATTTCACCTCTACACTGGGAATTCCACTCTCCTCTCTCGTCCTCAAGTCTAACAGTTTCAATTGCAGTTCCGGAGTTGAGCTCCGGGCTTTCACCACTGACTTGGTATTCCGCCTGCGCGCGCTTTACGCCCAGTAATTCCGAACAACGCTCGCCCCCTACGTATTACCGCGGCTGCTGGCACGTAGTTGGCC
+
CCCCCG9FGGGGGGGGGGGGGGGGGGGEF<FGGGGGGG@FGGCGGGG<FGGGGGGG9F<FC<:CFGGAFGGGGGGGGGGGGGGG,@FGGGGGGGGGC<FFFGGGGGG7FFG<FGGGFGGGGGG9,EFGGGGGGGGGG,FGGGG,,,@+3@FGGFGFF9DGGGGGGGG<C,,CFGGGGGGC++@FF,@FG;,DFDDGGCGGGGF,D>BFGGG9,2,,,6D6EGGGGGGGGGGGGGGGGGEGG*>EG7FGGGDDGGGGFGF55E):?DBFFFFFGGAFC3>@BFFF<>?2<:*:FFF>G)(40
@M02143:5:000000000-JT863:1:1101:26489:8351 1:N:0:45
GACTACTAGGGTATCTAATCCTGTTTGCTCCCCACGCTTTCGCACCTCAGCGTCAGTACCGGGCCAGTGAGCCGCCTTCGCCACTGGTGTTCTTGCGAATATCTACGAATTTCACCTCTACACTCGCAGTTCCACTCACCTCTCCCGGACTCGAGATCCCCAGTATCAAAGGCAGTTCCGGAGTTGAGCTCCGGGATTTCACCCCTGACTTAAAGATCCGCCTACGTGCGCTTTACGCCCAGTGATTCCGAGCAACGCTAGCCCCCTTCGTATTACCGCGGCTGCTGGCACGTAGTTTGCC
+
CCCCCGGGGGFGFGGGGGGGGGFEEGGGGGFFG@F:FFEECFGGCGGAEFC@FGGGGGFC:F7F@7@FFFF,F:@@CCGFGCEGAFFGGFGFGGEGCCCFFEAFAFGGFFGGGGGGGGGGGGGGGCGCCFFCGGGGGGGGGGGGGGDFEFGGEGBFGGGGDFGGGGGFFFFCFGGFGGGGGGGGGGGGGGGFFGGDGGGGGCFGGGGGGGGGDGGGGGGGGGGGGGGGGGGGGGFGGGGGGCFGCFFGGGGGGGFGEGFEFGGGGGFFFB<?FGBGC6@EF00(,2;2<:FF5:>A7)4*1
@M02143:5:000000000-JT863:1:1101:25798:8378 1:N:0:45
GACTACCGGGGTATCTAATCCTGTTTGCTCCCCACGCTTTCGCGCCTCAGCGTCAGAACCGGACCAGTAAGCCGCCTTCGCCACTGGTGTTCTTGCGAATATCTACGCATTTCACCGCTACACCTGGAATTCCACATCCCTCTCCCGGATTCAAGCCAACCAGTATCGGACGCAGTTCCTGGGTTGAGCCCAGGGATTTCACGTTCGACTTAGCAGGCCGCCTACGCGCCCTTTACGCCCAGTAATTCCGAACAACGCTTGCCCCCTCTGTATTACCGAGGCTGCTGGCACAGAGTTAGC
+
CCCCCGGGGGGGGGGGGGGGGGGGGGGGGGFGGGGGGGFGGGDCFGGGGGGFB:FFGGEGGGGGGGFFGGGGGGGGGGGFECEGGGGGGEEEEFGGDGGGGGFGF9BG@FEGCDGG=>CFGGGGGGGGGFGGGGGFDFFGGGGCGFEGGGGGGGGFGGGGGGCFFFGGEFGFGGGGGGGGDGGGDFGFGGCGFGG8++5+>FF*=8BECCG9CFGGGGE=EGDCEGCDC)1?8EDFGDEECF*<<78DCCECCGGFECE=:5*CFD3:F:@:CGA7:())-,48829(1:*.04;<*5<=
@M02143:5:000000000-JT863:1:1101:21145:8383 1:N:0:45
GACTACCGGGGTATCTAATCCCGTTTGCTCCCCTAGCTTTCGTCCCTCAGTGTCAGATACCGTCCAGTAGAGCGCTTTCGCCACCGATGTTCTTCCCGATCTCTACGCATTTCACCGCTACACCGGGAATTCCCTCTACCCCTACGGCTCTCTAGCCTTTCAGTTTCCACTGCCTTTCTGGAGTTAAGCCCCACTCTTTGACAGCAGACTTGAAGAGCCACCTACGGACGCTTTACGCCCAATAATTCCGGACAACGCTTGCGCCCTACGTATTACCGCGGCTGCTGGCACGTAGTTAGCC
+
CCCCCGGGGGGGGGGGGGGGGGGGGGGGGGGGGGGGGGGGGGGGGGGGGGGGGGGGGGGGGGGGGGGGGGGGGGGGGGGGGGGGGGGGGGGGGGGFGGGGGGGGGGGGGGGGGGGGGGGGGGGGGDGGGGGGGGGGGGGGGGGGGGGGGGGGGGFGGGGGGGGGGGGFGGGGGGGFGGGGFCFGGGGGGGGGGGGGGGGGGGGGGGGGGGGGGGDFGFGGGGGGGGEGG:DGGGGGGDGGGGGGGGFGGGDGGGGGFGFGFG3CCD>FF6FFGGFGG0B5>F0;BDF757@094FGG9)8/
@M02143:5:000000000-JT863:1:1101:3971:8399 1:N:0:45
GACTACCGGGGTATCTAATCCTGTTCGCTCCCCTAGCTTTCGCGTCTCAGCGTCAGGAATGGCCCAGCGAGCCGCCTTCGCTACTGGTGTTCCTCCCGATATCTGCGCATTTCACCGCTACACCGGGAATTCCACTCGCCTCTACCATCCTCTAGCCCGGCAGTATCCACCGCACGCCCGAGGTTGAGCCTCAGGTTTTCACGGCAGACTTACCGAACCGCCTACACGCTCTTTACGCCCAATAATTCCGGACAACGCTCGCCCCCTACGTATTACCGCGGCTGCTGGCACGTAGTTAGCC
+
CCCCCGFGEEGGGDGGGGGGGGGGGGGGGGGGGGGDGGGGGGGGGGGGGGGGGGGGGGGGGGGGGGGGGGCGGGGGGGGGGGGGGFGGGGGGGGGGGGGGGGGGFGGGGGGGGGGGGGGGGGGGGGGGGGGGGGGGGGGGGGGGGGGGGGGGGGGGGGGGGGGGGGGGGGGGGGGGGGGGGCGGGGFFGGGGGGGGFGGGGGFGGGGGGGGGGGGGGGGGGGGGGGGDGGGGGGGGGGGGGGGGGD6FGG57EGGGEDEGEEGCGGFFF058FGFGG?5>((((,5::D?F(>(8EGFA=9
@M02143:5:000000000-JT863:1:1101:23780:8404 1:N:0:45
GACTACTAGGGTATCTAATCCTGTTTGCTCCCCACGCTTTCGCGTCTCAGCGTCAGTTGCCGTCCAGGTGGCCGCCTTCGCCACCGGTGTTCCTCCCCATATCTACGAATTTCACCTCTACTTGGGGAATTCCGCCACCCTCTCCGGCACTCAAGCCCTGCAGTTTCGGGCGCACTTCCTCGGTTGAGCCGAGGGCTTTCACACCCGACTTGCAAAGCCGCCTACACGCGCTTTACGCCCAGTGATTCCGAGCAACGCTAGCCCCCTTCGTATTACCGCGGCTGCTGGCACGAAGTTAGCC
+
CCCCCGGGGGGGGGGGGGGGGGGGGGGGGGGGGGGGGGGGGGGGGGGGGGGGGGGGGGGGGGGGGGGGGGGGGGGGGGGGGGGGGGGGGGGGGGGGGGGGGGGGGGGGGGGGGGGGGGGGGGGFFGGGGGGGGGGGGGGGGGGGGGGGGGGGGGGGGGGGGGGGGGGGGGGGGGGGGGGGGGGGGGGGGGGGGGGGGGGGGGGGEGGGGGGGGGGGGGFGGGGGGGGGGGGGGGGGGGGGGGGEGGFGGGGGGGGGFGFGEGGGGGFFFFF?GGFGGBEDBFFFF?F:G7=6C>>872:F)
@M02143:5:000000000-JT863:1:1101:20508:8418 1:N:0:45
GACTACTAGGGTATCTAATCCTGTTTGCTCCCCACGCTTTCGCGCCTCAGCGTCAGAACCGGACCAGTAAGCCGCCTTCGCCACTGGTGTTCTTGCGAATATCTACGAATTTCACCTCTACACTCGCAGTTCCACTTACCTCTTCCGGTCTCAAGCCATGCAGTATCGAAGGCAATTCTGTGGTTGAGCCACAGGCTTTCACCCCCGACTTACAAAGCCGCCTACGCGCCCTTTACGCCCAGTGATTCCGAACAACGCTAGCCCCCTTCGTATTACCGCGGCTGCTGGCACGAAGTTAGCC
+
CCCCCGFGGGGGGGFGGGGGGGGGGGGGGGGGGGGGGGGGGGGGGGGGGGGGGGGGGGGGGGGGGGGGGGGGGGGGGGGGGGGGGGGGGGGGGGGGGGGGGGGGGGGGGGGGGGGGGGGGGGGGGGGGGGGGGGGGGGGGGGGGGGGGGGGGGGGGGGGGGGGGGGGGGGGGGGGGGGGGGGGGGGGGGGGGGGGGGGGGGGGGGGGGGGGGGGGGGGGGGGGGGGDGGDGGGGGGGGGGGGGGGGFGGGGGGGGGDGFGFGGGGGFFFFFFGGFGG?EFFFFFFFF?<:??GFFFGFFF4
@M02143:5:000000000-JT863:1:1101:17729:8419 1:N:0:45
GACTACACGGGTATCTAATCCTGTTCGCTCCCCATGCTTTCGCTCCTCAGCGTCAGTTAATGCCCAGAGACCTGCCTTCGCCATCGGTGTTCCTCCTGATATCTGCGCATTTCACCGCTACACCAGGAATTCCAGTCTCCCCTACATCACTCTAGCCTGCCCGTACCCACCGCAGATCCGGAGTTGAGCCCCGGACTTTCACGGCAGACGCGACAAACCGCCTACGAGCTCTTTACGCCCAATAATTCCGGACAACGCTCGCACCCTACGTATTACCGCGGCTGCTGGCACGTAGTTGGCC
+
CCCCCGGGGGGGGFGGGGGGGGGGGGGGGGGGGGGGGGGGGDGGGGGGGGGGGGGGGGGGGGGGGGGGGGGGGEGGGGGGGGGGGGGGGGGGGGGGGGGGGGGGGGGGGGGGGGGGGGGGGGGGGGGGGGGGGGGGGGGGGGGGGGGGGGGGGFDFGGAFGGGGGGGGGGGGGGGDGGGGG+@FGGFGGGGGGDGEGGGGGGFEGEGGGGGGGGGGFGGGGGGEGEGGGGGGGGGGGGGGGGGGCFFGG6EDGGGFEGFGFGDGGG?FF:>2FFAGF:DE;FFFFFF0C<F?G:>EG92F)
@M02143:5:000000000-JT863:1:1101:23352:8490 1:N:0:45
GACTACCAGGGTATCTAATCCTGTTTGCTACCCACGCTTTCGAGCCTCAGTGTCAGTTACAGCCCAGAGACCTGCCTTCGCCATCGGTGTTCCTCCTGATATCTGCGCATTTCACCGCTACACCAGGAATTCCGATCTCCCCTACCGAACTCTAGCCTGCCCGTATCGACTGCAGACCCGGGGTTAAGCCCCGGGCTTTCACAACCGACGCGACAAGCCGCCTACGAGCTCTTTACGCCCAATAAATCCGGACAACGCTCGCACCCTACGTCTTCCCGCGGCTGCTGGCACGTAGTTGGCC
+
CCCCCGGGGGGGGGGGFGGGGGGGGGGGGGGGGGGGGGGGGGGGGGGGGGGGGGGGGGGGGGGGGGDGGGGGGFGGGGGFGGGGGGGGGGGGGGGGGGGGGGGGGGGGGGGGGGGGGGGGGGGGGGDGGGGGGGGGGGGGGGGGGGGGGGGGGGGGGGFGGGGGGGGGGGGGGGGDGGGGCGGGGGGGGGGGGGEGGGGGGGGGEGGGGGGGGGGGGGGGGGGGGGGGGGGGGGGGGGGGGGGCGGFGGGGGGGDFBC>GFGGGGGFFF?<?C<)2C6EBBFFFFFF07?FFG0<CC<7F)
@M02143:5:000000000-JT863:1:1101:21811:8492 1:N:0:45
GACTACCAGGGTATCTAATCCTGTTCGCTCCCCACGCTTTCGCTCCTCAGCGTCAGTATCGGCCCAGAGACCCGCCTTCGCCACCGGTGTTCCTCCCCATATCTACGAATTTCACCTCTACTTGGGGAATTCCGCCACCCTCTCCGGTACTCAAGCTCTGCAGTTTCGGGCGCACTTCCTCAGTTGAGCTGAGGGCTTTCACACCCGACTTGCAAAGCCGCCTACACGCGCTTTACGCCCAATAATTCCGGACAACGCTTGCCACCTACGTATTACCGCGGCTGCTGGCACGGAGTTAGCC
+
CCCCCGGGGGGGGGGGGGGGGGGGGGGGGGGGGGGGGGGGGGGGGGGGGGGGGGGGGGGGGGGGGGGGGGGGGGGGGGGGGGGGGGGGGGGGGGGGGGGGGGGGGGGGGGGGGGGGGGGGGGGDGGGGGGGGGGGGGGGGGGGGFGGGGGGGGGGGGGGAFGGGGGGG7EGGGGGGGGGGGGGGGGGGGGGGGGGGFGGGGGGGGGGEGGGGGGGGGGGGGGGGGGGDEDGEGGGGGGGGGGGGGGFGDGGGGGGGFGFGFGGGCG<:?1;<7FA>>?D391>FFB?05:FFG>EGGFFF9
@M02143:5:000000000-JT863:1:1101:19389:8499 1:N:0:45
GACTACCAGGGTATCTAATCCCGTTCGCTCCCCACGCTTTCGCACATGAGCGTCAGAACAACGCTAGGGTGCCGCTTTCGCCACTGGTATTCCCCCCGATATCTACGCATTCCACCACTACACCGGGAATTCTACACCCCTCTCATTGCCTCAAGCTCTCCAGTCTTCAACGACCTCTCCCAGTTAAGCCGGGAGCTTTCACGTCAAACTTAAAGAGCCGCCTGCGTGCGCTTTACGCCCAGTGATTCCGGACAACGCTCGCACCCTCCGTATTACCGCGGCTGCTGGCACGGAGTTAGCC
+
CCCCCGGGGGGGGGFGGGGGGGGGGGGGGGGGGGGGGGGGGGGGGGGGGGGGGGGGGGGGGGGGGGGGGGGGGGGGGGGGGGGGGFGGGGGGGGGGGGGGGGGGGGGGGGGGGGGGGGGGGGGGGGGGGGGGGGGGGGGGGGGGGGGGGGGGGGGGGGGGGGGGGGGGGGGG7FGGGGGGGGGGGGGCFGEGGGGGGGGGGGFGGGGGGGGGGGGGGGGGGGGGGGGGGGGGGGGGGGGGGGGGGGFGFGGGGGGFEGFGEGGGGG?FE>FBGGFGGFFFBF;>BFF:G?=:D0)8CA979
@M02143:5:000000000-JT863:1:1101:26706:8501 1:N:0:45
GACTACAAGGGTATCTAATCCCGTTCGCTCCCCTAGCCTTCGCGCCTCAGCGTCAGGTACGGCCCAGGGGGCCGCCTTCGCCACGGGTGTTCCTGCTGATCTCTACGCATTTCACCGCTACACCAGCAATTCCACCCCCCTCTACCGTCCTCTAGCTCCTCAGTCTAAAGTGCACCCTCCCCGTTGAGCAGGGAGATTTCACACCTTACTTGAAGTGCCGCCTGCGCGCGCTTTACGCCCAGTAAATCCGGACAACGCTCGCCTCCTACGTATTACCGCGGCTGCTGGCACGTAGTTAGCC
+
CCCCCGGGGGGGAFGGGGGGGGGGGGCGGGGGGG<FGGGGGGGGGGGGGGGGGGGGFFEFCFGGGGGCEEEGGGGGGGGFGFGGCFGGGGGGGGEGGGGGGGGGGGGGGGGGGGGGGGGGGEGGEFFFGGGGGGGGGGGGGGGGGGEGGGGGGGGGGGGGGGGGGF;@;DCFGFGGGGGGGGGGGGGFGFDCC1F>FGGGGGGGGGGGGGG9FC?EFEGGGGGGGGG3EDGGGGGG<EGGGGGEFFFGGE=DGGDGFGFGFGGGGGFBFBFBGGFGG65369>BB:?3C?FFG1@GC44*)
@M02143:5:000000000-JT863:1:1101:17815:8505 1:N:0:45
GACTACCAGGGTATCTAATCCTGTTTGCTCCCCACGCTTTCGCGCCTCAGCGTCAGAACCGGACCAGTCAGCCGCCTTCGCCACTGGTGTTCTTGCGAATATCTACGAATTTCACCTCTACACTCGCAGTTCCACTCACCTCTTCCGGTCTCGAGCCGTACAGTATCGAAGGCAATTCTGTGGTTGAGCCACAGGCTTTCACCCCCGACTTGCCAGGCCGCCTACGCGCCCTTTACGCCCAGTGATTCCGAACAACGCTAGCCCCCTTCGTATTACCGCGGCTGCTGGCACGAAGTTAGCC
+
CCCCCGGGGGGGGFGGGGGGGGGGGGGGGGGGGGGGGGGGGGGGGGGGGGGGGGGGGGGFGGGGGGGGGGGGGGGGGGGGGGGGGGGGGGGGGGFGGGGGFGGGGGGEGGGGGFGGGGGGGGGGGFGGCGGGGGGGGGGGGGGGGGGGGGGGFF@FGGFGGGGGFGGECGFEGGFGGGGGGGCGGDCFGGGGGGGGGGGGGGGGGGGGGGGGGGGGFGGDGGGGGGGGGDGGGGGGGGGGGGGGCFFGGGGGGGGGFDFC5FGGGGF:F:F7DGFFC1:B(26(()),*(1(9();7:4B9
@M02143:5:000000000-JT863:1:1101:17598:8521 1:N:0:45
GACTACAAGGGTATCTAATCCTGTTCGCTCCCCATGCTTTCGCTCCTCAGCGTCAGTTAATGCCCAGAGACCTGCCTTCGCCATCGGTGTTCCTCCTGATATCTGCGCATTTCACCACTACACCGGGAATTCCACCTGCCCCTGCTGTCTTCAAGCCCGACAGTCACCAACGACCCTCCCCGGTTGAGCCGGGGGCTTTCACGCCGGTCTTATCGAGCCGCCTGCGCGCGCTTTACGCCCAGTAACTCCGGACAACGCTCGGACCCTACGTATTACCGCGGCTGCTGGCACGTAGTTGGCC
+
CCCCCGGGGGGGGGGGGGGGGGGGGGGGGGGGGGGGGGGGGGGGGGGGGGGGGGGGGGGGGGGGGGGGGGGGGGGGGGGGGGGGGGGGGGGGGGGGGGGGGGGGFGGGGGGGGGGG=FGGGGGGGGGEGGGGGGGGG8FGEGGCF8FGGGGGFGEGGGCFFGGGGGGGGGGGGGDEFGGGGGGGGGGGGF7FE7EEGFGGGGFFG8CEGGGGGG5@@EGGGGGGGEGGGGGGGGGGDGGGGGGCFGFGGGGGEGGGEGFG>>5CEG?0>6F<GGAGGFF>>FFB???(>:F0774C>A:6)
@M02143:5:000000000-JT863:1:1101:8339:8532 1:N:0:45
GACTACAAGGGTATCTAATCCCGTTTGCTCCCCTAGCTTTCGCTCCTCAGCGTCAATGTCGGTCCAGGATGCCGCCTTCGCCACCGGTATTCCTCCAGATATCTACGCATTTCACCGCTACACCTGGAATTCTGCATCCCTCTCCCGAATTCAAGCCATCCAGTATCGGATGCAGTTCCCAGGTTGAGCCTGGGGATTTCACATCCGACTTAGTTGGCCGCCTACGAGCCCTTTACGCCCAGTAATTCCGAACAACGCTTGCCCCCCCCGTATTACCGCGGCTGCTGGCACGTAGTTAGCC
+
CCCCCGGGGGGGGGGGGGGGGGGGGGGGGGGGGGGGGGGGGGGGGGGGGGGGGGGGGGGGGGGGGGGGGGGGGGGGGGGGGGGGGGGGGGGGGGGGGGGGGGGGGGGGGGGGGGGGGGGGGGGGGGGGGGGGGGGGGGGGGGGGGGGGGGGGGGEGGGGGGGGGGGGGGGGGGGGGGGGGGGGGGGGGGGGGFGGGGGGGGGGGGGGGGGGGGGGGGGGGGGGGGGGGGGGGGGGGGGGGGGGGGGFGGGGGGGGGFGFGFGGGGGFBF9D>FGFFGBD3;>B9?FFFG?@0F?F*7<<B6
@M02143:5:000000000-JT863:1:1101:20580:8553 1:N:0:45
GACTACCAGGGTATCTAATCCTGTTCGCTCCCCTAGCTTTCGCGTCTCAGCGTCAGGACCGGTCCAGCGAGCCGCCTTCGCTACTGGTGTTCCTCCCGATATCTGCGCATTTCACCGCTACACCGGGAATTCCATCCCCCTCTACCGTACTCTAGCTATTCAGTCACAAATGCAGTTCCAAGGTTAAGCCCTGGGATTTCACACCTGTCTTACATAACCGCCTGCGCACGCTTTACGCCCAGTAATTCCGATTAACGCTTGCACCCTACGTATTACCGCGGCTGCTGGCACGTAGTTAGCC
+
-BCCCGFGECCF<FGGDGCFGG<C<A@@F<FGDCDFGGECE,;:66B<FEE@@@:7@,,67++8C9C8@C7:@>7C@FFCF@:F=5ECCF=FAEDGF>CFGC<ABEFFCEEFC?FGCFCEGCFFC+>+@>F<FE,C>,F@FDGFFGCCFCD9@<@CF=F;F;FCC9FFFF@;FGGGGGF;FDFGGGFFGFGFGGGDGGGFGGGGGGFGGGGGGGGFCGGDGGGGGGGGCDGDGGGGGGGGDGFGGGFGFCEGGGGG)9>E@=CGGC0(017)C<)::(0.42(,4>443.7,1();>25*0
@M02143:5:000000000-JT863:1:1101:20802:8566 1:N:0:45
GACTACCAGGGTATCTAATCCTGTTTGCTCCCCACGCTTTCGCGCCTCAGCGTCAGTTACAGACCAGAAAGTCGCCTTCGCCACTGGTGTTCCTCCACATCTCTACGCATTTCACCTCTACACTGGGAATTCCGCGAGCCTCTTCCGTCCTCTAGCCCGCATGTATCAAGCGCAGTCCCCGGGTTGAGCCCGAGACTGTCACCAGGTACCTACACGACCGCCTGCGCGCGCTGTACGCCCAGTAAATCCGGACAACGCTTGCCCCCTCTGTCTTACCGCGGCTGCTGGCACAGAGTTAGCC
+
CCCCCGGGGGGGGGGGGGGGGGGGGGGGEFGGGGGGGGGGGGGGGGGGGGFGGGGDFGGGGGGGGGGGGGGGGGGGGGG7FGGGGGGGGGGGGGGGGGFFGGGGGGGGGGGGGGGGGGGGGGFFGGGGGGGGGDFBCGDGGGGGGGGGGGGGGGGGGGGE7FFGGGGFCFGGGGGFGCGGGDGGGDGGGFGGGGEEGGGGGGGGGC?EGGGGGGGGDGGGGGGGGGGGEDGGD:*CFCEGGFCCCCFFGGCDEGGGFGEGFF6C><0:@7FBFGFGD<E>9;BB:FF?G<?1D:7+:)5@7
@M02143:5:000000000-JT863:1:1101:13474:8566 1:N:0:45
GACTACCAGGGTATCTAATCCTGTTCGCTCCCCATGCTTTCGCTCCTCAGCGTCAGTTAATGCCCAGAGACCTGCCTTCGCCATCGGTGTTCCTCCTGATATCTGCGCATTTCACCGCTACACCAGGAATTCCAGTCTCCCCTACATCACTCTAGTCTGCCCGTACCCACTGCAGACCCGGGGTTGAGCCCCGGGCTTTCACAGCAGACGCGACAAACCGCCTACGAGCTCTTTACGCCCAATAATTCCGGACAACGCTTGCGCCCTACGTATTACCGCGGCTGCTGGCACGTATTTCGCC
+
CCCCCGGGGGGGGGGGGGGGGGGGGGGGGGGGGGGFGGGGGEGGGGGGGGGGGGGGGGGGGGGGGGGGGGGGGGGGGGGGGGGGGGGGGGGGGGGGGGGGGGGGGGGGGGGGGGGGGGGGGGGGGGGGGGGGGGGGGGGGGGGGGGGGGGGGGGGGGGGGGGGGGGGGGGGGGGGGGGGGGGGGGGFGGGGGGGGGGGGGGGGGGGGGGGGGGGGGGGGGGGGGGGCDGGGGGGGGGGGGGGGGGGFGGGCDGGGGEGFG>FCGGDF?F<F?CF2:C:DE693;BF?>D0=:F0*+2)458
@M02143:5:000000000-JT863:1:1101:21809:8572 1:N:0:45
GACTACCAGGGTATCTAATCCTGTTCGCTCCCCACGCTTTCGCTCCTCAGCGTCAGTTGTTGCCCAGAGACCCGCCTTCGCCACCGGTGTTCCTCCGGATCTCTACGCATTCCACCACTACACCCGGAATTCCACCAGCCCCTGACACCCTCAAGCCGACCCGTCCCCGACGACGTTCCCCGGTTGAGCCGGGGGCTTTCACGCCGGGCAGAATCAGCCGCCTGCGCACGCTTTACGCCCAGTAACTCCGGACAACGCTCGGCCCCTACGTATTACCGCGGCTGCTGGCACGTAGTTAGCC
+
CCCCC,EFFGDFGGGGGGGGGGGGGGGGGGGGGGGGGGGGGGGEGGGGGGGGGGGGGGGGGGGGGGGGGGGGGGGGGGGGGGGGG:FGGGGGGGGGGGGGGGGGGGGGGGGGGGGGGGGGGGGGGGGGGGGGGGGGGGGGGGGGGGGGGGGGGGGGGGGGGGGGGGGGGGGGGGGGDFGFGGGGGGGGGGGGGGGGGGGGGGGGGGE*8EGGGGGGGGGGGGG*;ECDGCGGGGFGGGGCCCFFGGFG6:EGGGGFBG3E559E>C?BFB52FDA*7(.8(4(218@:3:*2F?5*26-*0
@M02143:5:000000000-JT863:1:1101:3392:8581 1:N:0:45
GACTACAAGGGTATCTAATCCTGTTCGCTCCCCACACTTTCGCTCCTCAGCGTCAGGTAATGCCCAGAGAACCGCCTTCGCCACCGGTGTTCCTCCTGATATCTGCGCATTTCACCGCTACACCGGGAATTCCACCCCCCTCTTTGGTACTCTAGCTTGCCAGTTTCATGCGTCCTTCCTCGGTTAAGCCGAGGGATTTCACAGCCGACGTGACAGACCGCCTACGAGCTCTTTACGCCCAATCATTCCGGACAACGCTTGCACCCTACGTAATACCGCGGCTGCTGGCACGTAGTTGGAC
+
CCCCCGGGGGDGGGGGGGGGGGGGFFGGGGGGEEGEGGGGGGGEFGGGGGGGGGGGFFGFC<FFFF8F@FGGGFGGGCGGCBFEDCF::FEFGGGGGE<FFGGDFCFEGGGGGAFGGGGGGGGFFGCEGGGFGGGGEGGGGGGGF=FFGGGGGGGGGGGGGFGEFFGGGGFGGGGGFGGGGGGGGGFGGGEGGGGCGGGFGFGEFF8CEEECFCC99FGGGGGGGGEDEDGFGGGGGDG5CFG*<FFGFFDCEGGGFGDGFG=C6C?:)(7)*9<7*45),1;>?>F?34?(/..*:92)0
@M02143:5:000000000-JT863:1:1101:5695:8596 1:N:0:45
GACTACAAGGGTATCTAATCCTGTTTGCTCCCCACGCTTTCGCGCCTCAGCGTCAGTGTCGGTCCAGATGGCTGCCTTCGCCATCGGTGTTCTTCCCAATATCTACGAATTTCACCTCTACACTGGGAATTCCACCATCCTCTCCCGAACTCGAGCGTGCCAGTCTCAAGCGCGGTTCCCAGGTTGAGCCCGGGGCTTTCACGCCTGACTTGAGCGACCGCCTGCGCGCCCTTTACGCCCAGTAATTCCGAACAACGCTAGCCCCCTTCGTATTACCGCGGCTGCTGGCACGAAGTTAGCC
+
CCCCCGGGGGGGGFGGGGGGGGGGGGGGGGGGGGGGGGGGGGGGGGGGGGGGGGGGGGGGGGGGGGEFGFFGFGGGGGGGGGGGGGGGGGGGGGGGGGGGGGGGGGFFGGGGGGGGGGGGGGGGGGGGGGGGGGGGGGGGGGGGGGGGGGGGGDFGGGGGGGGGGGGGGGGGGGGGGGGGGGGGGGGGGGGDGGGGGGGGFGFGGGGGGGGGGGGGCEGGGGGGGGGDGGGGGGGGGGGGGGGFGGFFGFGGGGFGFGF5>GG8CDBFF6@BFGBGFFFF>BF6:>FBGBFFD>D87:AF<
@M02143:5:000000000-JT863:1:1101:4198:8604 1:N:0:45
GACTACAAGGGTATCTAATCCTGTTTGCTCCCCACGCTTTCGCGCCTCAGCGTCAGAACCGGACCAGTCAGCCGCCTTCGCCACTGGTGTTCTTGCGAATATCTACGAATTTCACCTCTACACTCGCAGTTCCACTAACCTCTTCCGGTCTCAAGCCATACAGTATCGAAGGCAATTCTGTGGTTGAGCCACAGGCTTTCACCCCCGACTTATAAAGCCGCCTACGCGCCCTTTACGCCCAGTGATTCCGAACAACGCTAGCCCCCTTCGTATTACCGCGGCTGCTGGCACGTAGTTAGCC
+
CCCCCGGGGGGGGGGGGGG9FGGGGGGGGGGGGGGGGGGGGGGGGGGGGGGGGGGGGGGGGGGGGGGGGGGGGGGGGGGGGGGGGGGGGGGGGGFGGGDGGGGGGFFGFFFGGGGGGGGGGGGGGGGGGGGGGGGGGFGGGGGGFGCFGGGGGGGGGGGGGGFGGGGFFGGGGGGGGGGGGGFGGGGGGGGGGGGGGGGGGGGGGGGGGGGGGGG9AFFGGGGGGGGDGGGGGCGGGDGGGGGGGGFGGGGGGGFG5DD5;CDFGGF:??F09DDDC<)032>FBBFF3191D?>E>2<?/
@M02143:5:000000000-JT863:1:1101:27515:8615 1:N:0:45
GACTACAAGGGTATCTAATCCCGTTCGCTCCCCACGCCTTCGCGCCTCAGCGTCAGGGACGGCCCAGCTGGCCGCCTTCGCCACGGGTGTTCCGCCTGATCTCTACGCATTTCACCACTACACCAGGCATTCCACCAGCCCCTACCGCCCTCAAGCGGTGCGGTCCCCGACGACCCTCCCCGGTTGAGCCGGGGGCTTTCACATCAGACTTAAAAGGCCGCCTGCGCGCGCTGTACGCCCAATGAATCCGGACAACACTCGCACCCTACGTATTACCGCGGCTGCTGGCACGTAGATGGCC
+
CCCCCGEFGFDFGFGGGGGGGFFGGGGGGGGGGFGGGGFGGGGGGCGGGGGGFGGEGGGGGGD@FCFFFFGGGGFGGGCFG@FFEGGGGGGAFG>F>FGGGGGGGGGGGE>FGGFG@FGGGGGFFFGGGGGGGGF<FFDGGGFFF7<F+@F,@BBFG7>FGGDGE7B<FGEGGBG7CFFGGGGG7CCFEGGGEGGDECF?E?:EC?EGGGFGGGGGG5*::8*:/:EGEGCE5?77DEEE5CGGGG*2CEGGGGGFFDBGFGGG5C??F:0):7>FG?)79101(2::D:4:9()*:<7))
@M02143:5:000000000-JT863:1:1101:7653:8649 1:N:0:45
GACTACAAGGGTATCTAATCCCGTTTGCTCCCCTAGCTTTCGCGCCTCAGCGTCAAGAACAGGCCAGGTAGTCGCCTTCGCCACTGGTGTTCCTCCCGATATCTACGCATTTCACCACTACACCGGGAATTCCACTACCCTCTCCTGCCTTCGAGTCGATCAGTATCGCGTGACCCTCCCCAGTTGAGCCGGGGGCTTTCACACGCGACTTGAACGACCGCCTACGCGCCCTTTACGCCCAGTGATTCCGGACAACGCTCGCACCCTCTGTCTTACCGCGGCTGCTGGCACGAAGTTAGCC
+
CCCCCGGGGGGGGGGGGGGGGGGGGGEGGGGGGGGGGGGGGGGGGGGGGGGGGGGGGGGGGGGGGGGGGGGGGGGGGGGGGGGGGGGGGGGGGGGGGGGGGGGGGGGGGGGGGGGGGGGGGGGGEGGGFGGGGGGGGGGGGGGGGGGGGGGGFFGGGGGGGGGGGGGGGGGGGGGGGGGGGGGGGGGGGGGGGGGGGGGGGGGGGGEGGGGGGFGGGGDGGGGGGGGGGGGGGGGGGGGGGGGGGGFGGGGGGGGGFGEGB=3CGC3:F?FACFFCD?B>B9((3:6(*,=BC;>ADDA?)
@M02143:5:000000000-JT863:1:1101:8269:8653 1:N:0:45
GACTACAAGGGTATCTAATCCGGATCGCTCCCCACGCTTTCGCTCCTGAGTGTCAGGACCAGTCCAGGATGCCGCCTTCGCCGCTGGTGTTCCTCCGGATCTCTACGCATTCCACCACTACACCCGGAATTCCGCATCCCCCTACTGGCCTCCAGCCCGACCGTATCGCACGACGCCCCCCAGTTGAGCCGGGGTCTTTCACGCACGACGCATCGGGCCACCTGCGAGCGCTTTACGCCCAGTAACTCCGGACAACGCTCGGCCCCTACGTATTAACGCGGCTGCTGGCACGTAGTTAGCC
+
C<ACCGGAFFD,,CFGGGGGGD:FGGGGCFE<FGGGDCBFGCEGGGGDFGFFEFGFFFGGFGGGFGG,F<,CE:FCCBF7CC@FG7:F<CFEFFFGGCFEGEFFGFCFECGGGFEGGGGCFGGEGDDGGGGGEFEG+CFDFEGGGE9<<=,DGG7BFGBCEGDG@7FFECGFGGGGGGGGGGCFFFDFFEECEECEGGGGGG5C>81:E5EG5E5/8CEEDFF6ECGDDDGGGGCF*;?ECFC@FG40<:ECEGGG3<):;*7?C)4:F6.4FG2*??>B>6>>07@0<8?<737ED26=7
@M02143:5:000000000-JT863:1:1101:12478:8656 1:N:0:45
GACTACAGGGGTATCTAATCCTGTTCGCTCCCCACACTTTCGCTCCTCAGCGTCAGGTAATGCCCAGAGAACCGCCTTCGCCACCGGTGTTCCTCCTGATATCTGCGCATTTCACCGCTACACCAGGAATTCCGCTCTCCTCTACATTCCTCTAGCCTGCCCGTACCCACCGCACATCCGGAGTTGAGCCCCGGACTTTCACGGCAGACGCGACAAACCGCCTACGAGCTCTTTACGCCCAGTAATTCCGGACAACGCTCGCCCCCTACGTATTACCGCGGCTGCTGGCACGTAGTTAGCC
+
CCCCCGG9EGGGGGGGGGGGGGGGGGGGGGGGG?@@FGGGGGG@,FFGGGGGGGGGF<F,<FFFGGG,EF@FGGGGGGGGG7CG,CEGGGGGGGGG,CEGGGGGGGGGGGGGGGGGGGGGGGGG@FGGGGGGG,+BFFGG,FG9F,?,CFGGGGDGGDF@FCFGG+FFGGGGGG+@,@FG:>FGGGGGGG@FFE71=FGGGGGEGGGGG***1==CFG*>GGGGG5*9EDGGGGGG<EGGG:9FG*9DFFGGGGGGFG>GB5>EEGB<F?FFGC9F72@D>BFFF)/5<:@<GBF8>6A=)
@M02143:5:000000000-JT863:1:1101:9711:8663 1:N:0:45
GACTACCAGGGTATCTAATCCTGTTTGCTCCCCACGCTTTCGCGCCTCAGCGTCAGAACCGGACCAGTCAGCCGCCTTCGCCACTGGTGTTCTTGCGAATATCTACGAATTTCACCTCTACACTCGCAGTTCCACTGACCTCTTCCGGTCTCAAGCCAAACAGTATCGAAGGCCATTCTGTGGTTGAGCCACAGGCTTTCACCCCCGACTTGCAAGGCCGCCTACGCGCCCTTTACGCCCAGTGATTCCGAACAACGCTAGCCCCCTTCGTATTACCGCGGCTGCTGGCACGTAGTTAGCC
+
CCCCCGGGGGGGGGGG@FDEGG<FEF8FEGGGGGGGGEFFDFGGGGGGGFFFCFFB@FEGG@:FGGGGGG9FF@CFGGGGEGEGGFFGGCBEFA5?7CFFFGGGGGGGGGGGGGGGGGGGGGGGGGGGGGGGGFGGGFGGGGGGGGCCFGGGGGGGGGFGGGCGGGFGGGGGGGGGGGGEGG,<FEFGGGGGGFFGGGGGGGGGGDEGGGG?FGCEGGGGGGDGGGGGGGGGGGGGGGGGD=FGGF?GGFGDGGGF>D@E36CFED>:F0>?GGFGG<:)410,(.9053FFG052*.:47
@M02143:5:000000000-JT863:1:1101:3263:8672 1:N:0:45
GACTACCCGGGTATCTAATCCTGTTCGCTCCCCATGCTTTCGCTCCTCAGCGTCAGTTAATGCCCAGAGACCTGCCTTCGCCATCGGTGTTCCTCCTGATATCTGCGCATTTCACCGCTACACCAGGAATTCCAGTCTCCCCTACATCACTCTAGTCTGCCCGTACCCACCGCAGATCCGGAGTTGAGCCCCGGACTTTCACGGCAGACGCGACAAACCGCCTACGAGCTCTTTACGCCCAATAATTCCGGATAACGCTTGCGCCCTACGTATTACCGCGGCTGCTGGCACGTAGTTAGCC
+
CCCCCGGGGGGGGG,FGGGGGGGGGGGGGGGGGGGGGGGGGGGGGGGGGGGGGGGGGGGGGGGGGGGGGGGGGGGGGGGGGGGGGGGGGGGGGGGGGGGGGGGGGGGGGGGGGGGGGGGGGGGGGGGGGGGGGGGGGGGGGGGGGGGGGGGGGGGGGGGGGGGGGGGGGGGGGGGGGGGGFEEGGGGGGGGGGGGGGGGGGGGGGGGGGGGDEGGGGGGGGGGGGGGGG5CGGGFFGGEGGGGGGG?7CFDGGGGGFGFGFGGGGGFFFF5)26:CF?E:;;FFF?F:<:6014<EF2<*)
@M02143:5:000000000-JT863:1:1101:21568:8675 1:N:0:45
GACTACCAGGGTATCTAATCCTGCAGCCTCCCGTAGG
+
CCCCCEFGGGGGGGGGGGGGGGGGGGGGGGGGGFCFG
@M02143:5:000000000-JT863:1:1101:19147:8706 1:N:0:45
GACTACTAGGGTATCTAATCCTGTTTGCTCCCCACGCTTTCGCACCTCAGCGTCAATACATGTCCAGTTAGTCGCCTTCGCCACTGGTGTTCTTCCGAATATCTACGAATTTCACCTCTACACTCGGAATTCCACTAACCTCTTCCGGTCTCAAGCCAAACAGTATCGAAGGCAATTCTGTGGTTGAGCCACAGGCTTTCACCCCCGACTTGATCGGCCGCCTACGCGCCCTTTACGCCCAGTGATTCCGAACAACGCTTGCTCCCCCCGTATTACCGCGGCTGCTGGCACGGAGTTAGCC
+
CCCCCGGGGGGGGGGGGGGGGGGGGGGGGGGGGGGGGGGGGGGGGGGGGGGGGGGGGGGFGGFGGGGGGGGGGGGGGGGGGGGGGGGGGGGGGGGGGGGGFGGGGGGGGGGGGGGGGGGGGGGGGFGGGGGGGGGGEGGGGGGGGGGGGGGGGGGGGDFGGGGGGGGGGGGGGGGGGGGGGGGGGDFGGGGGGGGGGGGGGGGGGGGGGGGGGGFGGGGDGGGGGGGGGGGGGGGGGGGGGFGDDC@GGGGGGGGGBGFGFGFFFG09E>F9DDAFG6B>BF02:>F0<3?BD>>EGF2=)
@M02143:5:000000000-JT863:1:1101:15453:8716 1:N:0:45
GACTACAAGGGTATCTAATCCTGTTCGCTCCCCTGGCTTTCGCGTCTCAGCGTCAGCCGACGTCCAGGGACTCGCTTTCGCCACTGGTGTTCCTCCCGATATCTACGCATTTCACCACTACACCGGGAATTCCGCTTCCCTCTCCTGCCTTCGAGTCGAACAGTATCGAATGACCCTCCCCAGTTGAGCCGGGGGCTTTCACATTCGACTTATCCGACCGCCTGCGCGCTCTTTACGCCCAGTAAATCCGGACAACGCTTGCCACCTACGTATTACCGCGGCTGCTGGCACGTAGTTAGCC
+
BCCCCGGGGGGGGGGGGGGGGGGGGGGGGGGGGGGGGGGGGGGGGGGGGGGGGGGGGGGGGGGGGGGGGGGGGGGGGGGGGGGGGGGGGGGGGGGGGGGGGGGGGGGGGGGGGGGGGGGGGGGGGGGGGGGGGGGGGGGGGGGGGGFGGGGGFFFFGCFFGGGGGGGGFGGGGGGGGGGGGGGGGGGGGGGEDGGGGGGGGGGGGGGGGGGGGGG8EGGGGGGCF5C<ECDGGGGGGGGGEGGGGGFGGGGGGGFGBDEEFGGCEGFFFFFFGGFF76>E6>BFFBF7DF@(120/C<5B?
@M02143:5:000000000-JT863:1:1101:6175:8722 1:N:0:45
GACTACAGGGGTATCTAATCCTGTTCGCTCCCCTAGCTTTCGCGTCTCAGCGTCAGGAATGGCCCAGCGAGCCGCCTTCGCTACTGGTGTTCCTCCCGATATCTGCGCATTTCACCGCTACACCGGGAATTCCACTCGCCTCTACCATCCTCTAGCCCGGCAGTATCCATCGCACGTCCGAGGTTGAGCCTCAGGATTTCACGACAGACTTACCGAACCGCCTACACGCTCTTTACGCCCAATAATTCCGGATAACGCTTGCGCCCTACGTATTACCGCGGCTGCAGGCACGTAGTTAGCC
+
CCCCCGGGGGDFGGGGGGGGGGGGGGGGGGGGGGGGGGGGGGGGGGGGGGGGGGGGGGGGGGGGGGGGGGGGGGGGGGGGGGGGGGGGGGGGGGGGGGGGGGGGGGGGGGGGGGGGGGGGGGGGGGGGGGGGGGGGGGGGGGGGGFFGGGGGGGGGGGGGGGGGGGGFGGGGGGGGGGGGGGGGGGGGGGFGGGFGGGGFGGGGGGGGGGGGGGGGGGGGEDDEEGFDGGGGGGGGGEEGGGGGGGBFGCEGGCGFFGFEFGGG5D>BFF>?GGADC?3)(419:(63C?F<C?FE7<AF6
@M02143:5:000000000-JT863:1:1101:14359:8726 1:N:0:45
GACTACCGGGGTATCTAATCCTGTTCGCTCCCCATGCTTTCGCTCCTCAGCGTCAGTTAATGCCCAGAGACCTGCCTTCGCCATCGGTGTTCCTCCTGATATCTGCGCATTTCACCTCTACACCGAGAATTCCACCAACCTCTCCGACACTCTAGCCCGGCAGTTTCAAGTGCACTTCCTGGGTTGAGCCCAGGGCTTTCACACCTGACTTATCGGACCGCCTACACTCGCTTTACGCCCAGTAATTCCGAATAACGCTTGCCCCCTCTGTATTACCGCGGCTGCTGGCACAGAGTTAGCC
+
CCCCCGGGGGGGGGGGGGGGGGGGGGGGGGGGGGGGGGGGGGGGGGGGGGGGGGGGGGGGGGGGGGGGGGGGGGGGGGGGGGGGGEGGGGGGGGGGGGGGGGGGGGGGGGGGGGGGGGGGGGGGGDGGGGGGGGGGGGGGGGGGGCEGGGGGGGGGGGGGGGGGGGGGGFGGGGGGGGGGGGGGGGGGGGGGGGGGGGGGGGGGGGGGGGGGGGFDGGGGGGGGGGGGGGGGGGGGGGDGGGGGGGFGGGGGGGGGFGFEFGGGGGFFF?FFFGBGGB>>B;BF04@:C?74926:>4>47
@M02143:5:000000000-JT863:1:1101:12072:8745 1:N:0:45
GACTACACGGGTATCTAATCCTGTTTGCTCCCCACGCTTTCGCGCCTCAGCGTCAGTTACAGACCAAAGAGTCGCCTTCGCCACTGGTGTTCCTCCACATCTCTACGCATTTCACCGCTACACGTGGAATTCCACTCTTCTCTTCTGTACTCAAGTCCCCCAGTTTCCAATGACCCTCCACGGTTGAGCCGTGGGCTTTCACATCAGACTTAAAGGACCGCCTGCGCGCGCTTTACGCCCAATAATTCCGGACAACGCTTGCCACCTACGTATTACCGCGGCTGCTGGCACGTAGTTAGCC
+
CCCCCGGGGGGGGGGGGGGGGGGGGGFGGGGGGGGGGGGGGGGGGGGGGGGGGGGGGGGGGGGGGGGGGGGGGDGGGGGFGGGGGGGGGGGGGGGGGGGGGGGGGGGGGGGGGGGGGGGGGGGEG<C7FFGGGGGGGGGGGGGGGGGGGGGGGG9FGGGGGGGGGGGGGCGGGGGGGGGFGGGGGGGGFGEGGGGGGGGGGGGGGGGCFGGGGGF9CEEGGGG=FEGCECDGGGGGDGEG=FFCCCFG:EC:=EGGFGFGFGFFGGBFF<@<FCAF:15)(46(1:6(78@<G:)10).*)
@M02143:5:000000000-JT863:1:1101:25758:8774 1:N:0:45
GACTACAGGGGTATCTAATCCCGTTCGCTCCCCACGCCTTCGCGCCTCAGCGTCAGGCCCGGCCCAGCCGGCCGCCTTCGCCACGGGTGTTCCCCCCGATCTCTACGCATTTCACCACTACACCGGGGATTCCACCGGCCCCTGCCGTCCTCAAGTCCCCCAGTCCCCGACGACCCTCCCCGGTTGAGCCGGGGGCTTTCACGCCGGGCTTAGGGGACCGCCTGCGCGCGCTTTACGCCCAGTAACTCCGGACAACGCTCGGCCCCTACGTATTACCGCGGCTGCTGGCACGTAGTTGGCC
+
CCCCCGGGFGGGGGGGGGGGGGGGGGGGGGGGCFGGGGGGGGGGGGGDFGGGGGGFFGGGGDGGGGGGG7FEFGGGGGFFGGGGGGGGGGGGGGGGGGGGGFGGGFGGGDGGGGGGGGGGGGGGDGGGGGGGGFGG:FFGGGGGGGGGGGGEGGGEGGFGGGGGGGGGDDGGGGGGGGGGGGGGGGGGGGGGGGECEFFGGGGGG>CCEG8CGC8CEGGEGGGGGGGGG3CECGGGGGGGGGGGGFFGGGDGGGGGFGEGFDGGGGBFFFFBGC>GC1>B>;;BFB?>C<FBFF:8>>F?)
@M02143:5:000000000-JT863:1:1101:10900:8789 1:N:0:45
GACTACTCGGGTATCTAATCCTGTTTGCTACCCACGCTTTCGAGCCTCAGTGTCAGTGACAGTCCAGAGAGCCGCTTTCGCCACCGGTGTTCCTCCATATATCTACGCATTTCACCGCTACACATGGAATTCCACTCTCCTCTACTGCACTCAAGTCTAACAGTTTCCAATGCACACAATGGTTGAGCCACTGCCTTTTACATCAGACTTATTAAACCACCTGCGCTCGCTTTACGCCCAATAAATCCGGACAACGCTCGCCCCCTACGTATTACCGCGGCTGCTGGCACGTAGTTAGCCG
+
CCCCCGGGGGGGGGGGFGGGGGGGGGGGGGGGGGGGGGGGGGGGGGGGGGGGGGGGGGGGGGGGGGGGGGGGGGGGGGGGGGGGGGGGGGGGGGGGGGGGGGGGGGGGGGGGGGGGGGGGGGGGGGGGGGGGGGGGGGGGGGGGGGGGGGGGGGFGGGGGGGGGGGGGGGGGGGGGGGGGGGGGGGFFGGGGGGGGGGGGGGGGGFGGGGGGGGGGGCCGGG5EEEGGCDGGFFFGGEGC=EDGGGFGGGDDGCCDACDCEEGGCG<B54?<FFF:99>)2;;?F::?CF>.9:B72.69)
@M02143:5:000000000-JT863:1:1101:9000:8789 1:N:0:45
GACTACCGGGGTTCTAATCCTGTTTGCTCCCCACGCTTTCGCACCTCAGTGTCAGTATCAGTCCAGGTAGTCGCCTTCGCCACTGGTGTTCCTTCCTATATCTACGCATTTCACCGCTACACTAGGAATTCCACTTTCCTCTCCTTCACTCAAGTCTTTCAGTTTCAAGTGCTTAATGGAGTTAAGCTCCACGCTTTGACACCTGACTTAAAAAACCGCCTACGTACCCTTTACGCCCAATAATTCCGGACAACGCTTGCCCCCTACGTATTACCGCGGCTGCTGGCACGTAGTTAGCCGT
+
BCCCCGGGGGGGGGGGGGGGGGGGGGGGGGGGGGGGGGGGGGGGGGGGGGGGGGGGGGGGGGGGGGGGGGGGGGGGGGGGGDGGFGGGGGGGGGGGGGGGGGGGGGGGGGGGFGGGGGGGGGGGGFGGGGGGGGGGGGGGGGGGGGGGGFFFGDGGGGGGGCGGGGGG9FCAFGGGGG>FFGGFGGGGGGGGGCFGGGGGGGGGGC6AFGGDGG5CGGGGGGGDFDGGGGGCGGDDDGG*AEGGGGF4*7CDFGEGEDFFFGGGGD?B>59?C:9192)079(28()40384/49<065))
@M02143:5:000000000-JT863:1:1101:10839:8881 1:N:0:45
GACTACCAGGGTATCTAATACTGTTCGCTCCCCATGCTTTCGCTCCTCAGCGTCAGTAACAGCCCAGAGACCTGCCTTCGCCATCGGTGTTCCTCCTGATATCTGCGCATTTCACCGCTACACCAGGAATTCCAGTCTCCCCTACTGCACTCTAGTCTGCCCGTACCCACTGCAGACCCGAGGTTGAGCCTCGGGATTTCACAGCCGACGCGACAGACCGCCTACGAGCTCTTTACGCCCAATAATTCCGGACAACGCTTGCGCCCTACGTATTACCGCGGATGCTGGCACGTAGTTAGCC
+
CCCCCGGGFGGGGGGGGGG<FGGGGGGGGGGGGGDGGGGGGGGGGGGGGGGGGGGGGFFEFFGGGGGDEFFGG<FFGGGGGGED@ECGCFFG<FFFGDGGGGGGGGDGGGGGGGGG:FGGGGGGGFCFGGGGGGGGGDGGAFGDFF=FF<FFFGCFGGGGGGGE@FCFGGGDFFGGGGFEEGGGGCCFFF3FE7<:FGGGGGG?FGEGG>D5*=CEGGGGGGGGGGGDGGGGGGGGGGDGGFFCEDFGGGGDCECGFGFC>GDGGGB:F?F?GGAFG?>E;((-4<*85:=?CB48?)-97
@M02143:5:000000000-JT863:1:1101:6921:8889 1:N:0:45
GACTACAAGGGTATCTAATCCCGTTTGCTCCCCTAGCTTTCGCGCCTCAGCGTCAGAAGAGGTCCAGCGCGCCGCTTTCGCCACCGGAGTTCCTGTAGATATCTACGCATTTCACCGCTACACCTGGAATTCTGCATCCCTCTCCCGAATTCAAGCCATCCAGTATCGGACGCAGTTCCCCGGTTGAGCCGAGGGATTTCACGTCCGACTTAGCAGGCCGCCTACGCGCCCTTTACGCCCAGTAATTCCGAACAACGCTTGCCCCCCCCGTATTACCGCGGCTGCTGGCACGGAGTTAGCC
+
CCCCCGGGGGGGGGGGGGGFGGGGGGEGGGGGGGGGGGGGGGGGGGGGGGGGGGGGGGGFGFGGGGGGGGGGGGGGGGGGGGGGGGGCGGGGGGGGGGGGGGGGGGGGGGGGGGGGGGGGGGGGGGGGGGGGGGGGGGGGGGGGGGGGGGGGGFGGGGGGGFFGGGGGGGGGGGGGGGGGGGCGGGGGGGEEGGGGGGGGGGFGGGEGGGEGGGGGDEG58CDEGGGGGGGGGGGGGGGGGGF?GFFGGG=DGGGGFGFGFGGGFG02<;>(>95>F6:B>FBBB)97GBF?)1);CA)@9
@M02143:5:000000000-JT863:1:1101:27783:8908 1:N:0:45
GACTACCCGGGTATCTAATCCTGACTGCAGCCTCCCGTAGG
+
CCCCCGGFFGGGGFGGGGGEGFGFAFGGFFGGGGD,@FEGG
@M02143:5:000000000-JT863:1:1101:15458:8910 1:N:0:45
GACTCAAGGGTATCTAATCCTGTTTGCTCCCCACGCTTTCGCGCCTCAGCGTCAGGACCGGGCCAGGTGGCCGCCTTCGCCACCGGTGTTCCACCCAATATCTACGAATTTCACCTCTACACTGGGTATTCCACCACCCTCTCCCGGCCTCGAGCCCGGCAGTATCGGGTGCCGTTCCGGGGTTGAGCCCCGGGCTTTCACACCCGACTGGCCGGGCCGCCTGCGCGCCCTTTACGCCCAGTGCTTCCGAACAACGCTTGCCCCCTTCGTATTACCGCGGCTGCTGTCACGACGTAAGCCG
+
CCCCCGGFD7FGGGGGGGGGGGGGGFGGGGGGGGGGGGGGGGGGGGGGGGDGGDFGGGGFEGGGG@DGGGGGGGGGGGGGGGGGBFFFGGGGFGGGGGGFGGGGGGCGGGGGGGGGGGGGGGG<EFGGGGGGFGGFGGGGGFGGGCCGGGGCF+CCGCCFGBFGGG7<*FCGGDGGFFG7CCFGCGEGGGGCC7F5FGGGGFGGGCEEGGGGGEG>EE5CEGGGCGGDDCGGGGGDGGG>*<C+<CFF5EGDEFG)7CBC>GGGGGBF).7:GFF>1())392<?:*5:973),7*9,3))
@M02143:5:000000000-JT863:1:1101:20234:8950 1:N:0:45
GACTACTAGGGTATCTAATCCTGTTCGCTCCCCATGCTTTCGCTCCTCAGCGTCAGTTAATGCCCAGAGACCTGCCTTCGCCATCGGTGTTCCTCCTGATATCTGCGCATTTCACCGCTACACCAGGAATTCCAGTCTCCCCTACATCACTCTAGTCTGCCCGTACCCACCGCAGATCCGGAGTTGAGCCCCGGACTTTCACGGCAGACGCGACAAACCGCCTACGAGCTCTTTACGCCCAATAATTCCGGATAACGCTTGCGCCCTACGTATTACCGCGGCTGCTGGCACGTAGTTAGCC
+
CCCCCGGGGGFGGGGGGGGGGGGGGGGGGGGGGGGGGGGGGGGGGGGGGGGGGGGGGGGGGGGGGGGGGGGGGGGGGGGGGGGGGGGGGGGGGGGGGGGGGGGGGGGGGGGGGGGGGGGGGGGGGGGGGGGGGGGGGGGGGGGGGGGGGGGGGGDFGGGGGGGGGGGGGGGGGGGGGGGGGGGGGGFGGGGGGG@EGGGGFGGGGGGGGGGDGGGGGGGGGGGGGGGGGGGGGGGGGGGGGGGGGGFGGFGGDGFGFGFGFGCGGG9?F?FFGGAGGBFFFFFFF?F0746:GFFGF24=/
@M02143:5:000000000-JT863:1:1101:6156:8973 1:N:0:45
GACTACAAGGGTATCTAATCCTGTTTGCTCCCCACGCTGTCGCGCCTCAGTGTCGGCTTGAGGGACCTTACGATCCCACGGCCCAGCAGACCGCCTTCGCCACCGGTGTTCTTCCGGATCTCTACGCATTCCACCGCTACACCCGGAATTCCATCTGCCTCTAACGTGCCCAAGCGACGCAGTCGCCGCGGCCGATTCAGGGTTGAGACCCGGACTTTCACGGCAGACGCGACAAACCGCCTACGAGCTCTTTACGACCAATAATTCCGGCAAACGATTGAACACAAAGTATTACCGCGGT
+
-ACCCGFFFGG<EFGGGGFCFGGGGGGGGGGFFGGGDGGGGGGGCF@FFGGFGAEGGGEGGGGGFGCFFFGGGFGCEFFGGGEEEFFCCF<DFGGGGF@7FGBFEE>CCGGGGFGGGG>FGFDGGGGGGGFFF9=CF@FGFC:CFGGFD@FGGF9FGGGGFFF3@FE@:>,>FFFG8C7FGEGGGGGEGGGGD>E?C:CGG>CGCCC*<@8EEC88CFFFEG5CC>**:>):**977A:55*985D))/++20<+*./)C>6<C0:6)7()-9>0/),)7)5))(45(*.9):<*3*(())
@M02143:5:000000000-JT863:1:1101:9797:8976 1:N:0:45
GACTACCGGGGTATCTAATCCTGTTCGCTCCCCTAGCTTTCGCGTCTCAGCGTCAGGAATGGCCCAGCGAGCCGCCTTCGCTACTGGTGTTCCTCCCGATATCTGCGCATTCCACCACTACACCGGGAATTCCGCGTCCCCCTACCTACCTCCAGCCCGCCCGTATCCGACGACCACCCCCGGTTGAGCCGGGGGCCTTCACGCCGGACGCGACGGACCGCCTGCGAGCGCTTTACGCCCAATGAATCCGGACACCGCTCGCCCCCTACGTATTACCGCGGCTGCTGGCACGGCGTTAGCC
+
@CCCCGGGGGGGGGGGGGGGGGFGGGGGGGGGGGGGGGGGGEGGGGGGGGGGGGGGGGGGGGGGGGGGGGGGGGGGGGGGGGGGGGGGGGGGGGGGGGGGDEGG9F7FEGGDGFGGGGGGGDGGCGGCGGGGGGGGGGGGFGGGGGGFGGGGFG:FGG*CFFFFEFGG7:FE*4<BFGGGGGDFG7F:FGD8EC5E?EGGGGGGGGGCEE>EGEEEEGGCEGGFGDE3EC<EGGFF<CGEGFFGG>?F6CED==*/)>.27>DGGDFFF())294D76>5011-(3)43843<(7*)(,6)
@M02143:5:000000000-JT863:1:1101:13616:8984 1:N:0:45
GACTACCAGGGTATCTAATCCTGTTTGCTCCCCACGCTTTCGCGCCTCAGCGTCAGATCCGGACCAGTAAGCCGCCTTCGCCACTGGTGTTCTTGCGAATATCTACGAATTTCACCTCTACACTCGCAGTTCCACTTACCTCTTCCGGTCTCAAGCCATGCAGTATCGAAGGCAATTCTGTGGTTGAGCCACAGGCTTTCACCCCCGACTTACAAAGCCGCCTACGCGCCCTTTACGCCCAATAATTCCGGACAACGCTCGCACCCTACGTATTACCGCGGCTGCTGGCACGTAGTTGGCC
+
CCCCCGGGGGGGGGGGGGGGGGGGGGGGGGGGGGGGGGGGGGGGGGGGGGGGGGEGFGGGGGGGGGGGGGDGGGGGGGGGGGGGGFGGGGGGGGAGEFGGGGGGGGGGGGGGGDFGGGGGGGGGGFGGGGGGGGGGGGGGGGGGGGDEGGGGGGFGGGGGGGGGGGGGGGEGGGFGGGGGGFAGGGGGGGGGGGGGGGGGGGGGGGGGGGGGGGCDCFGCEGGGGCGCGGGGGGGGGGGGGGGGFGFGGF5CEGGGFGFGDGGGGGF?F?F?FGFGGFE>09>B?:4(C<?(9848C<7@4
@M02143:5:000000000-JT863:1:1101:11917:9035 1:N:0:45
GACTACAGGGGTATCTAATCCTGTTCGCTCCCCACGCTTTCGCTCCTCAGCGTCAGTAACGGCCCAGAGACCTGCCTTCGCCATCGGTGTTCCTCCTGATATCTGCGCATTCCACCGCTACACCAGGAATTCCAGTCTCCCCTACCGCACTCTAGTCTGCCCGTACCCACTGCAGACCCGGGGTTGAGCCCCGGGCTTTCACAGCAGACGCGACAAACCGCCTACGAGCTCTTTACGCCCAATAATTCCGGATAACGCTTGCGCCCTACGTATTACCGCGGCTGCTGGCACGTAATTAGCC
+
CCCCCGGGGGGGGGGGGGGGGGGGGGGGGGGGGGGGGGGGGGGGGGGGGGGGGGGGGGGGGGGGGGGGGFGGGGGGGGGFGGGGGGGGGGGGGGGGGGGGGGGGGGGGGGGGGGGGGGGGGGGGGGGGGGGGGGGGGGGGGGGGGGGGGGGGGGFGGGGGGGGGGGGGGGGGGGBCGGGDGGGGGGGGGGGGGGGGGGGGGGG?CFFFGEGGGGEEGGGGGGGGGGGGGGGGGGGGGGGGGDFFEGFFGGDCEGGGFGBGFGGGGGF?42>2*9>GF?E59096:?FB30/45(.8:).96
@M02143:5:000000000-JT863:1:1101:8271:9045 1:N:0:45
GACTACAAGGGTATCTAATCCTGTTTGCTCCCCACGCTTTCGCGTCTCAGCGTCAGTTACGTCCCAGCGAGCTGCCTTCGCAATAGGTGTTCCTCCTGATATCTGCGCATTTCACCGCTACACCAGGAATTCCACTCGCCTCTTCCGCACTCTAGCCCGACAGTATCCACCCGCCTCCCGGGGTTGAGCCCCGGGCTTTCAGAGCGGACTTAGTGAGCCGCCTACACGCGCTTTACGCCCAGTAATTCCGGATAACGCTTGCGTCCTACGTTTTACCGCGGCTGCTGGCACGTAGTTAGCC
+
CCCCCGGGGGGGGGGGGGGGGGGGGGGGGGGGGGGGGGGGGGGGGGGGGGGGGGGGGGGGGGGGGGGGGGGGGGGGGGGGGGGGAFGGGGGGGGGGGGGGGGGGGGGGGGGGGGGGGGGGGGGFGGGGGGGGGGGGGDFGGGGGGGGGGGGGGGGGGGG7FFGGGGGGGGGGEEEDEFGGGGGGGGGGGGGGGGGEGFGGGGF9CGDCEGCG?E9<6CFGEGGGGGGGG<DGGGCGDGGGGGGGGGBGGGGGGECG@GF5>FDEGC?FFBF?GGAGG6>E;>9>BFF>GFFBGFF>FA)9/
@M02143:5:000000000-JT863:1:1101:3330:9063 1:N:0:45
GACTACCGGGGTATCTAATCCTGTTCGCTCCCCACACTTTCGCTCCTCAGCGTCAGGTCATTCCCAGAGAACCGCCTTCGCCACCGGTGTTCCTCCTGATATCTGCGCATTTCACCGCTCCACCCGGAATTCCATCGACCTCTCTGAGCCTCAAGATAAGCTGTCTACCATGACCTCACCATCGTAAGGACGGCGCTTTCACACGGCACATACTCATCCACCTGCGCGCGCTTTACGCCCAGTAAGTCCGGACAACGCTGGCCCCCTACGAATTACCGCGGCTGCTGGCACGAAGTTAGC
+
CCCCCGGGGGGGGGGGGGGGGGGGGGGGDCGGGGGGGGGGGGGGGGGGGGGGGGGGGGGGGGGGGGGGGGGGGGGGGGGFGGGGGGGGGGGGGGGGGGGGGGGGGGGGGGGGGGGGGGGGGGGGGGGGGGGGFGGGGGGGGGGGGGFGGGGGGGGGGGGGGGGGGGGGGGGG9FFFGGGGGGGGGGGGCEFGGGGGGGGGGGGGG8CGGGGGGGGGGGGGGGGGGGGCE7DGGGGGGG>EG=FFGCFG7==DGGCGFGFG>EGG8DFBFB38<F:::3:)9669B060C:F0<>;F><A*
@M02143:5:000000000-JT863:1:1101:3986:9074 1:N:0:45
GACTACAAGGGTATCTAATCCTGTTTGCTCCCCACGCTTTCGCGCCTCAGCGTCAGAACCGGACCAGTTGGCCGCCTTCGCCACTGGTGTTCTTGCGAATATCTACGAATTTCACCTCTACACTCGCAGTTCCACCAACCTCTTCCGGTCTCGAGCCGAACAGTATCAAAGGCAATTCTGTGGTTGAGCCACAGGCTTTCACCCCTGACTTGATCGGCCGCCTACGCGCCCTTTACGCCCAGTGATTCCGAGCAACGCTAGCCCCCTTCGTATTACCGCGGCTGCTGGCACGAAGTTAGCC
+
CCCCCGGGGGEFGGGGGGGFGGGGGGGGGGGGGGGGGGGGGGGGGGGGGGGGGGGGGGGGGGGGGGGGGGGGGEGGGGGGGGGGGGCGGGGGGGFGGDEFFGGGGGGGGGGGGGGGGGGGGGGGGGGGGGGGGGGGGGGGGGGGGGGGGGGGGGGGGGGGGGGGGGGGFGGGGGFGGGGAFCDGGGGCGGGGGCGGGGGGGGGGGGGGGGGEGGGFGEGGGGGCE5CCEDGDGGGGGEGGGGGGGGFGGGDDGGGGEGFGFGGGG392?:@15F9FG?EE9B>>BFF7C<F0C()1*.)99
@M02143:5:000000000-JT863:1:1101:4034:9085 1:N:0:45
GACTACCAGGGTATCTAATCCTGTTTGCTCCCCACGCTTTCGCGCCTCAGTGTCAGTTACAGACCAGAAAGTCGCCTTCGCCACTGGTGTTCCTCCATATCTCTACGCATTTCACCGCTACACATGGAATTCCACTTTCCTCTTCTGCACTCAAGTCTCCCAGTTTCCAATGACCCTCCACGGTTGAGCCGTGGGCTTTCACATCAGACTTAAGAAACCACCTGCGCGCGCTTTACGCCCAATAATTCCGGATAACGCTTGCCACCTACGTATTACCGCGGCTGCTGGCACGTAGTTAGCC
+
CCCCCFFGGGGGGGGGGGGGGGGGGGFGGGGGGGGGGGGGGGGGGGGGGGGGGGGGGGGGGGGGGGGGCFGGGGGGGGGGGGGGGGGGGGGGGGGGGGGGGGGGGGCFEGGGGGGGGGDFGGGFGGFFGGGGFGGGCFGGGGGGGGFGGGGGGGGGGGGGGGGGGGGF,FFFGGGGGG@>FGGGGGCGGGEGGGGFGGGGGGGGGGGFGGFGD7EGGGDGGGFCGEGGGGGGEGGFGGCGGGCCCFFGGGCGGG7CEGDGFGGGGD::F6>>GGAG>?>D60190>F0C4=09?FCC>BF6
@M02143:5:000000000-JT863:1:1101:28906:9109 1:N:0:45
GACTACCAGGGTATCTAATCCTGTTCGCTCCCCACGCTTTCGGGCCTCAGCGTCAGTTTCGGCCCAGCGAGCTGCCTACGCAATCGGGGTTCTTGGCGGTATCTAAGCATTTCACCGCTACACCGCCAGTTCCGCCCGCCTCGACCGAACTCAAGCCCGCCAGGATCAACGGCAGTTCCACGGTTGAGCCGTGGGAGTTCACCGCTGACTTAACGGGCCGCCTACGCACCCTTTAAACCCAATAAATCCGGACAACGCTCGCACCCTGCGTATTACCGCGGCTGCTGGCACGGAGTTAGC
+
CCCCCGGGGGGGGGGGGFDFAEFGFGGEGGGCFCFEGFGGFG7CFECAGGGGEC6B9CFEEECCG@ACCCC>FGEGGFGGG@FDGGGGGFGGGGG@ECF=7<EE9AFFGGDGGGG9CCFEGGG,33FG+:FCGGGCFGD@BEGGGGG:<FF9:AFG:FGDGCF7F<<7FC:CBCE:++?C9*<*<F:CDCE**:EG*;C?70<2C*C*;999C+;5C**/**17:5CGG>C@F8C7*+2CG55+<DFGFEE***:CB)77:*):C51(5451CF9*:,)031(,(37(/4*4<-)2*--9
@M02143:5:000000000-JT863:1:1101:16910:9137 1:N:0:45
GACTACAGGGGTATCTAATCCTGTTTGCTCCCCACGCTTTCGCGTCTCAGCGTCAGTAACGTCCCAGCGAGCTGCCTTCGCCATTGGTGTTCCTCCCGATATCTACGCATTTCACTGCTACACGCGGAATTCCATCCCCCTCTGCCGCACTCCAGCGATGCAGTCACAAATGCAGTTCCCAGGTTAAGCCCGGGGATTTCACATCCGTCTTACATCACCGCCTGCGCACGCTTTACGCCCAGTAATTCCGAACAACGCTAGCTCCCTCCGTATTACCGCGGCTGCTGGCACAGAGTTAGCC
+
CCCCCGGGGGGGGGGGGGGGGGGGGGGGGGGGGGGGGGGGGGGGGGGGGGGGGGGGGGGGGGGGGGGGGGGGGGGGGGGFGGGGGGGGGGGGGGGGGGGGGGGGGGGGGGGGGGGGGGGGGGGGGGGGGGGGGGGGGGGFGGGFGGGGGGGGGGGGGGGGGGGGGGGGGGGGGGGGGGGGGGGGGGGGGGGGGGGGGGGGGGGGGGGGGGGGGGGGGGGGGGGGGGGGGDGGGGGGGGGGGGGGGGFGGGGGGGGGFGF5>FGGGGFFFFFFGGFGG?:B9;F9??F0D?F4*.0<CAAF6
@M02143:5:000000000-JT863:1:1101:21959:9139 1:N:0:45
GACTACAAGGGTATCTAATCCTGTTTGCTCCCCACGCTTTCGTGCATGAGCGTCAGTGCAGGCCCAGGGGATTGCCTTCGCCATCGGTGTTCCTCCGCATATCTACGCATTTCACTGCTACACGCGGAATTCCACCCCCCTCTGACATACTCTAGTCCTGCAGTCAAAAATGCAGTTCCCAGGTTGAGCCCTGGGATTTCACATCTTTCTTTCCGAACCGCCTGCGCACGCTTTACGCCCAGTAATTCCGGATAACGCTTGCACCCTACGTATTACCGCGGCTGCTGGCACGTAGTTAGCC
+
CCCCCGGGGGGGGGGGGGGGGGGGGGGGGGGGGGGGGGGGGGGGGGGFGGGGGGGGG<FFGF+CFGGFGCGGGGGGGGGGGGGGGGGGGGGGGGGGGGGGGGGGGGGGGGGGGGGGGGGGGGGG+FCGGGGGGG,?FGGGGGGC3FA,8FFGFGG,DC,C,>FG,@FFGGCCGGGGGGG,FGGGFFGFGGGDFGGGGGGGGG;DFG9DFGG9CF*;A@E5EGGGGGGGGGGGGGGGGGGGG*9FCGFGGG53*:CFDGFGFGGGGGFFF0FBGGFFG:BF079>FFF(/,9(9:)/:<<4/
@M02143:5:000000000-JT863:1:1101:21002:9146 1:N:0:45
GACTACAAGGGTATCTAATCCTGTTCGCTCCCCACGCTTTCGCTCCTCAGCGTCAGTAGTTGCCCAGAGACCCGCCTTCGCCACCGGTGTTCCTCCTGATATCTGCGCATTTCACCGCTACACCAGGAATTCCAGTCTCCCCTACATCACTCTAGTCTGCCCGTACCCACCGCAGATCCGGAGTTGAGCCCCGGACTTTCACGGCAGACGCGACAAACCGCCTACGAGCTCTTTACGCCCAATAATTCCGGATAACGCTTGCGCCCTACGTATTACCGCGGCTGCTGGCACGTAGTTAGCC
+
CCCCCGGGGGGGGGGGGGGGGGGGGGGGGGGGGGGGGGGGGGGGGGGGGGGGGGGGGGGGGGGGGGGGGGGGGGGGGGGGGEGGGGDGGGGGGGGGGGGGGGGGGCGEGGGGGGGGGGGGGGFGGGGFGGGGGGFGGGGGGGGGGGGGFGGGFGGFGGGGGGGGCGGGGGGGGGGDGGGGG>FGGGGGGGGGGGCEGGGGGGG>EGGFGEE>EGGGFGGGDEDGGDCGGGFGGGGGGGGGGFFC?CFGGFGGGGGGFGFGFGCEGG62F<F<CGFGG:DF>0(-:090*(9:C(7;C<A=9
@M02143:5:000000000-JT863:1:1101:4566:9147 1:N:0:45
GACTACAAGGGTATCTAATCCCTTTCGCTCCCCTGGCTTTCGTCCATGAGTGTCAGTTACAGCCCAGCAGCGTGCTTTCGCCATCGGTGTTCTTCCTAATCTCTACGCATTTCACCGCTACACTAGGAATTCCCGCTGCCCCTACTGTCCTCTAGCGATTCAGTTTCCACTGCCTTTATGGAGTTAAGCTCCATGCTTTGACAGCAGACTTGAATTGCCACCTGCGGACGCTTTACGCCCAATAATTCCGGATAACGCTTGCCTCCTCCGTATTACCGCGGCTGCTGGCACGGAGTTAGCC
+
CCCCCGGGGGGGGFGGGGGGGGGGGGGGGGGGGGGGGGGGGGGGGGGGGGGGGGGGGGGGGGGGGGGGGGGGGGGGGGGGGGGGGGGGGGGGGGGGGGGGGGGGGGGGGGGGGGGGGGGGGGGGGGGGGGGGGGGGGGGGGGGDGGGFGGGGGGGGGGGGGGGGGGGGGGGGGGGGGGGGGFDGGGGGGGGGGGGGGGGGGGGGGGGGGGGGGGGGGGGGGGGFGG5DGGGGGGGGGGGGGGGGGGFGGGGGGGGGEGFGFGGGFGBF?FF?GGAFF(<39602:?F:DFFFGF>8C<FF?
@M02143:5:000000000-JT863:1:1101:15857:9154 1:N:0:45
GACTACAGGGGTATCTAATCCTGTTTGCTCCCCACGCTTTCGCGTCTCAGCGTCAGTACCGTCCCAGCAAGCTGCCTCCCGTAGG
+
CCCCCGGGGGGGGGGGGGGGGGGGGGGGGGGGGGGGGGGGGGGGGGGGGGGGGGGGGGGGGGGGGGGGGGGGGGGGGGGGGGGGG
@M02143:5:000000000-JT863:1:1101:20084:9193 1:N:0:45
GACTACCCGGGTATCTAATCCTGTTCGCTCCCCTAGCTTTCGCGTCTCAGCGTCAGGAACGGCCCAGCGAGCCGCCTTCGCTACTGGTGTTCCTCCCGATATCTGCGCATTTCACCGCTACACCGGGAATTCCACTCGCCTCTACCGTCCTCTAGCCCGGCAGTATCCACCGCACGCCCGAGGTTGAGCCTCAGGTTTTCACGGCAGACTTACCGAACCGCCTACACGCTCTTTACGCCCAATAATTCCGGATAACGCTTGCGCCCTACGTATTACCGCGGCTGCTGGCACGTAGTTAGCC
+
CCCCCGGGGDCGGGGGGGGGGGGGGGGGGGGGGGGGGGGGGGGGGGGGGGGGGGGGGGGGGGGGGGGGGGGGGGGGGGGGGGEGGGGGGGGGGGGGGGGGGGGGGGGGGGGGGGGGGGGGGGGGGGGGGGGGGGGFGGGGGGGGGGGGGGGGGGGGGGGDGGGGGGGGGGGGGGGGGGGDGGGGGGGGGGFGGGGFGGGGGGFGGGGGGGGGGGGGGGGGGGGGGGGGG39CGGGGGGGGGGGGGGFGGGGGGGGGFGDGFFDGGGFFFB@BFGFGG0@@>F99?:F07<?:98<>7<)99
@M02143:5:000000000-JT863:1:1101:7190:9204 1:N:0:45
GACTACCAGGGTATCTAATCCTGTTTGCTCCCCACGCTTTCGCGCCTCAGCGTCAGTACCGTCCCAGCGAGCTGCCTTCGCCATAGGTGTTCCTCCTGATATCTGCGCATTTCACCGCTACACCAGGAATTCCACTCGCCTCTTCCGGACTCTAGTCCGACAGTATCCGCCGGCATTCAAGGGTTGAGCCCTTGACTTTCACAGCGGACTTACCGAACCGCCTACGCGCTCTTTACGCCCAATGATTCCGGACAACGCTTGCCCCCTACGTATTACCGCGGCTGCTGGCACGTAGTTAGCC
+
CCCCCGGGCFGGGGGGGGGGGGGGGGGGGGGGGGGGGGGGGGGGGGGGGGGGGGGGGGGGGGGGGGGGGGGGGGGGGGGGGGGGGGGGGGGGGGGGGGGGGGGGGGGGGGGGGGGGGGGGGGGGGGGGGGGGGGGGGGGGGGGGGGGGGGGGGGGGGGGGGGGGGGGGGGGG7FEGGGGGGGGGGGGGGGGGGGGGGGGGGGGGGGCEEGGGGGCCEGGGGGGGGGGGGCCFGGGGGGGGGFGGGGFGGGGDGG*CEGFGFGGGGGFFFFFFGGDGG6>EFFF>?BF:G?F<G?5;F46?9
@M02143:5:000000000-JT863:1:1101:8116:9228 1:N:0:45
GACTACAAGGGTATCTAATCCCGTTTGCTCCCCTAGCTTTCGCGCCTCAGCGTCAAGAACAGGCCAGGTAGTCGCCTTCGCCACTGGTGTTCCTCCCGATATCTACGCATTTCACCACTACACCGGGAATTCCACTACCCTCTCCTGCCTTCGAGTCGATCAGTATCGCGTGACCCTCCCCAGTTGAGCCGGGGGCTTTCACACGCGACTTGAACGACCGCCTGCGCGCTCTTTACGCCCAGTAAATCCGGACAACGCTTGCCACCTACGTATTACCGCGGCTGCTGGCACGTAGTTAGCC
+
CCCCCGGGFGGGGGGGGGGGGGGGGGGGGGGGGGGGGGGGGGGGGGGGGGGGGGGGGGGGGGGGGGGGGGGGGGGGGGGGGGGGGFGGGGGGGGGGGGGGGGGGGGGGGGGGGGGGGGGGGGGGFGGCFGGGGGGGGGGGGGGGGGGGGGGGDGFGGEGGGGGGGGGFGGGGGGGGGGGGGGGGGGGGGGGGGGGGGGGGGGGGGGGGGGGGGFGGGGGGGGGGGGGGG5DGGGGGDGGGGGGGGGFGGGGGGGFGDDFGFGG:FF?F@:>?FGFGC(>59B6>BF@(7:FFF:>CG44B;
@M02143:5:000000000-JT863:1:1101:9637:9235 1:N:0:45
GACTACAAGGGTATCTAATCCTGTTCGCTCCCCACACTTTCGCTCCTCAGCGTCAGGTCATGCCCAGAGAACCGCCTTCGCCACCGGTGTTCCTCCTGATATCTGCGCATTTCACCGCTACACCAGGAATTCCGTTCTCCCCTGCATACCTCCAGTCTGCCCGTATCGAAAGCAAGCCAGGTGTTAAGCCCCAGGTTTTCACAGTCGACGCGACAAACCGCCTACGAGCTCTTTACGCCCAATAATTCCGGACAACGCTCGCACCCTACGTATTACCGCGGCTGCTGGCACGGAGTACGCC
+
CCCCCGGGGGGGGGGGGGGGGGGGGGGGGGGGGGGGGGGGGGGGGGGGGGGGGGGGGGGGGGGGGGGGGGGGGGGGGGGGGGGGGGGGGGGGGGGGGGGGGGGGGGGGGGGGGGGGGGGGGGGGGGGGGGGGGGGGGGGGGGGGGGGGGGGGGGGGGGGGGGGGGGGGGGGGGGGGGGGGGGFGGGGGGGGGGGGGGGGGGGGG9DGGGGGGGGGGDGGGGGGGGGDGGGGGGGFGGGGGGGGG+*6>FFG<5C5CEG):;=<GGGFBF?@?F*<FF(7>16(2()6(*46317510)->5
@M02143:5:000000000-JT863:1:1101:12114:9309 1:N:0:45
GACTACAAGGGTATCTAATCCCGTTCGCTCCCCTGGCTTTCGTGTCTCAGCGTCGGCACACCCCCAGTCATCTGTTTTCACCGTCGGCGTTCCAGGCGATATCTACGCATTTCACCGCTCCACCGTTTGTTCCGACAGCCCCTAAGTGGCTCAAGAAAAGCAGTATACCGAGCAGTTCCACGGTTGAGCCGTGGGATTTCACATCAGACTTAAAGGACCACCTGCGCGCGCTTTACGCCCAATAATTCCGGACAACGCTTGCCACCTACGTATTACCGCGGCTGCTGGCACGTAGTTATCC
+
CCCCCGGGGGGGGGGGGGGGGGGGGGGGGGGGGGCGGGGGGGGGGGGGGGGGGGGGGGGGGGGGGGGGGGGGGGGGGGGGGGGGGGGGGGGGGGDGGGGGGGGGGGGGGGGGGGGGGGGGGGGGGGGGGGGGG7FGGGGGGGGGGFGGGGGGGGGGGGGFGGGGGGCGGGGGGGGFFGGGGGGGGGGGGGGGGGDFGGGGGGDCGGFFFGGGGG?9FFGGGGGGGGGGGGGGGGFCDGGGGGG?9CFGGGGGEGFF>GFG:FGGCF736->77C)0?,7709BF63)(91@(/(0*2-)*1
@M02143:5:000000000-JT863:1:1101:21607:9321 1:N:0:45
GACTACAAGGGTATCTAATCCTGTTCGCTCCCCATGCTTTCGCTCCTCAGCGTCAGTAACAGCCCAGAGACCTGCCTTCGCCATCGGTGTTCCTCCTGATATCTGCGCATTTCACCGCTACACCAGGAATTCCAGTCTCCCCTACTGCACTCTAGTCTGCCCGTATCGAAAGCAAGCGCCGTGTTAAGCACGGCGTTTTCACTCCCGACGCGACAAACCGCCTACGAGCCCTTTACGCCCAATAATTCCGGACAACGCTTGCACCCTACGTATTACCGCGGCTGCTGGCACGTAGTTGGCC
+
CCCCCGGGGGGGGGGGGGGGGGGGGGGGGGGGGGGGGGGGGGGGGGGGGGGGGGDGGFEGGGGGGGFGGGGGGGGGGGGGGGGGGGGGGGGGGGGGGGGGGGGGFGGGGGGGGGGGGGGGGGGGGGGFFGGGGGGGGGGGGGGGGGGGGGGGGGGGGGGGGGGGDGGFFFCGFAFEFGGGGGGGGGFGGGGGDGGGGGGGFGGGGGGGGGGGGGGGCGGGGGGGGGGGGGGGGGGGGGGGGGGFGGFFGGGGGGGG>DDGFGGGGGF:F<F77CAFG:DB;BF6::?>C,/39:5;7)(66
@M02143:5:000000000-JT863:1:1101:26337:9324 1:N:0:45
GACTACCAGGGTATCTAATCCTGTTCGCTCCCCTAGCTTTCGCGTCTCAGCGTCAGGAACGGCCCAGCGAGCCGCCTTCGCTACTGGTGTTCCTCCCGATATCTGCGCATTTCACCACTACACCCGGAATTCCGCCAGCCTCTCCCTGCCTCGAGTTCGCTCGTATCGGCACGCCTCGCCCCGTTAAGCGGGGCGCTTTCAGCACCGACGCAACGAACCGCCGTCAGACGCTTTACGCCCAGTGAGTCCGGACAACGCTTGCCCCCTCCGTCTTACCACGCCTCTTGGCCCGGCGTAGGCC
+
CCCCCGGGGGGGGGGGGGGGGGGGGGGGGGGGGGGGGGGGGGGGGGGGGGGGGGGGGGGGGGGGGGGGGGGGGGGGGGGGGGGGGGGGGGGGGGGGGGGGGGGGGGGGGGGGGGGGGGGGGGGDGGGGGGGGGFGGGGGGGGGDGGGGGGGGFGGGGGGGEGGGGGGFGGGGGGGGG@@CGGGGG:FGGEC@>EEGGGGGG?FGGGGGGCEGGGDGGGGGGGG>ECCDG)7EGGGGDGGGGGGCF=FGGGGGGCGGFGBG:5FGGG;<D9FBD32?*-)0(-((()*)*.)()():)(-*)
@M02143:5:000000000-JT863:1:1101:23839:9355 1:N:0:45
GACACTAGGGTATCTAATCCTGTTTGCTCCCCACGCTGTCGCGCCTCAGCGTCAGAAATGGACCAGGCCGCCGCCTTCGCCACCGGTGTTCTTCCCGATCTCTACGCATTTCACCACTACACCAGGAATTCCAATCTCCCCTACCGCACTCTAGTTTGCCCGTACCCACTGCAGGCCCGAGGTTGAGCCTCGGGTTTTCACAGCAGACGCGACAAACCGCCTACGAGCTCTTTACGCCCAATAATTCCGGACAACGCTTGCACCCTACGTATTACCGCGGCTGCTGGCACGTAGTTAGCCG
+
CCCCCGGGGGGGGGGGGGGGGGGGGGGGGGGGGGGGGGGGGGFGGGGGDFEEGGGGGGGGGGGGGGGGGGGGGEGGGGDFGEEGDDGDGGGGGGGGFGCGGGGGGGGGGGGGGGFGGGFGGGGGGGGFGGGGGGGGGGGGGGGGGGGGGGGGGCGGGGGGGGGGGGGGGGGGGGGGGGGGGGGGGGGGGGGGGGFGEGFFGFGGGGGGGEEGGGGFFGGGGDDEEGGGGGGGGGG<GGGGGF<FGGFFGGGGEGGCEG:5FCFGGGF?:,?A6C<717>)4906>?;(*33291@<C<9@7
@M02143:5:000000000-JT863:1:1101:27371:9359 1:N:0:45
GACTACAGGGGATCTAATCCTGTTTGCTCCCCACGCTTTCGTGCATGAGCGTCAGTACAGGCCCAGGGGATTGCCTTCGCCATCGGTGTTCCTCCGCATATCTACGCATTTCACTGCTACACGCGGAATTCCATCCCCCTCTGCCGTACTCCAGCTATGCAGTCACAAATGCAGTTCCCAGGTTGAGCCCGGGGATTTCACATCTGTCTTACATAACCGCCTGCGCACGCTTTACGCCCAGTAATTCCGATTAACGCTTGCACCCTACGTATTACCGCGGCTGCTGGCACGTAGTTGGCCT
+
CCCCCGGGFGGDCFAFF9FFGGGGGGGGGGGGFGGDGGGG>FDGGGGGGFFFGGEGGGGGGGGGGGDEEGGGGFFGGGDGGGGGGGGGGGFFGGGGGGGGGFGGGGGGGGFGFGGCGGGGGGGGCFGGGGCFGGGGGGGGGGGGGGGGGGGGGFGGGGGGGGFFGGGFFGGFFGGGG;BC7DFFGGGGGGGDGD7EFFGGGGGGGGGGGGGGGGGCEFEGGGFGEG8D=CD=C?FGGGGCGDFCF=FGFEED5?FDBGFGF?DFGG:?)46<FF9C*())49263.),*.).*8@C7(,)*
@M02143:5:000000000-JT863:1:1101:19664:9384 1:N:0:45
GACTACAAGGGTATCTAATCCTGTTTGCTCCCCACGCTTTCGCGCCTCAGCGTCAGAACCGGACCAGTCAGCCGCCTTCGCCACTGGTGTTCTTGCGAATATCTACGAATTTCACCTCTACACTCGCAGTTCCACTTACCTCTTCCGGTCTCTAGCCAAACAGTATCAAAGGCAATTCTGTGGTTGAGCCACAGGCTTTCACCCCTGACTTGAATGGCCGCCTACGCGCCCTTTACGCCCAGTGATTCCGAGCAACGCTAGCCCCCTTCGTATTACCGCGGCTGCTGGCACGTAGTTAGCC
+
CCCCCGGGGGGGGGGGGGGGGGGGGGGGGGGGGGGGGGGGGGGGGGGGGGGGGGGGGGGGGGGGGGGGGGGGGGGGGGGGGGGGGGGGGGGGGGGGGGGGGGGGGGGGGGGGGGGGGGGGGGGGGGGGGGGGGGGGGGGGGGGGGGGGGGGGGGGGGGGGGGGGGGGGGGGGGGGGGGGGGGGGGGGGGGGGGGGGGGGGGGGGGGGGGGGGGGGGFGGGGGGGGGGGGGGGGGGGGGGGGGGGFFFGGGGGGGGGFGFE:FGGGGFFFF@FGGFGG0:>>BBFFFFBGFF?92);DA9=6
@M02143:5:000000000-JT863:1:1101:5079:9385 1:N:0:45
GACTACAAGGGTATCTAATCCTGTTTGCTCCCCACGCTTTCGCACCTCAGCGTCAGTATCGGGCCAGTGAGCCGCCTTCGCCACTGGTGTTCTTGCGAATATCTACGAATTTCACCTCTACACTCGCAGTTCCACTCACCTCTCCCGGACTCGAGACTCCCAGTATCAAAGGCAGTTCTGGAGTTGAGCTCCAGGATTTCACCCCTGACTTAAGAGTCCGCCTACGTGCGCTTTACGCCCAGTGATTCCGAGCAACGCTAGCCCCCTTCGTATTACCGCGGCTGCTGGCACGAAGTTAGCC
+
CCCCCGGGGGGGGCGGGGGGGGGGGGFGGGGGGGGGGGGGGGGGGGGGGGGGGGGGGGGG@FGGGGGGGGGGGGGGGGGGGGGGGDGGGGGGGGFGCEGGGFFGGGFGGGGFGGGGGGGGGGGGGGGGGGGGGGGGGFGGGFCFGGGFGEFGGGGDGFDGFGFGGGGFCFFGGGEGFGGDCBFGGFGGGCFEGGFCFGGFGGGGDGGGGGGGG7C,>FGDEEGGGGE*>DGGGGFFDGGGGGGGFFFGF6=CEEFG@GFGFGGGDC>BF<>:FG<7F?3BF01;:0<0*(9:39BCC>)7)
@M02143:5:000000000-JT863:1:1101:15918:9389 1:N:0:45
GACTACACGGGTATCTAATCCCGTTCGCTCCCCACGCCTTCGCGCCTCAGCGTCAGGGACGGCCCAGCTGGCGCCTTCGCCCCCGGTGTTCCGCCTGATCTCTACGCATTTCAACACCACACCAGGCATTCCCCCAGCCCCTACCCCCCTCAAGCCGTTCGGTTCCCGACCGCCCTCCCCGGTTGGGCCGGGGGCTTTCCCGCCGGGCCAGCCCCGCCCCCTGCGCGCCCTTTACGCCCCGTAACTCCGGACAACGCCCGGACCCTACCTATTACCCCGGCTGCTGGCACAAAGTAACACC
+
CCCCCGGGGDGG:FGGGGGGGGGGGGGGGGGGGGGGGGGGGGGGGGGGGGGGGGGGGGGGGGGGGGGGGGGG:?F=C,,,B,77@:46?:,C+8F:+:,8,8,584@=:FF<,,C>=+3B>3F>,CC,,B,F,3@+35DFG<>@F,6FE@1,?83*>>*>1<**=FFC:****=F*4BFG7C<C5*1;A*:EGG5*;:+2+*1?/8ECE5*;*8C*/C*7C*3:*/*/*));CCG3*:E8**)/:*/C*::<:75)01)*855CE*42))1.*:)C*,).-(-,)))(0.73*,*02).6)
@M02143:5:000000000-JT863:1:1101:28121:9410 1:N:0:45
GACTACAAGGGTATCTAATCCCGTTCGCTCCCCACGCCTTCGCGCCTCAGCGTCAGGTCAGGTCCAGCCAGCCGCCTTCGCCACTGGTGTTCCTCCTGATCTGTACGCATTTCACCACTACACCCGGAATTCCACTGGCCTCTCCCTGCCTCCAGACACGCCATCTCGACGGACCCTCCCCCGTTGAGCGTGGGGCTTTCACCGCCGATGCGCGTGTCCGCCTGCGCGCCCTTTACGCCCAATAATTCCGGACAACGCTCGCCCCCTACGTATTACCGCGGCTGCTGGCACGTAGTTAGCC
+
CCCCCGCGGGG@<CEFGGEFGCGCFFFGEFGGCDEGEDEEGFGGDE7FGGG7B:FC@,C,:CCEFF8FCE<DGDDGEG9DFGGCFGGGFFGFFGFG,:,CCF,C9?FG>+BFC9BEGFGGGFFF:FGCFGFDFFGFEFGGGG?FGGGGDFGGF8,9DFG7CFCFFFCF7FG:FFDGGGGGGGFGGGG7D<*=FCCCC<FFGG@**C55ECEC5EC*/2AEEC3=C*8CE3C*;FGGGG:EE*>?9CFG+7CDEGCF:DBG;ECGGG>BF:F>GGA7708),490:)7(92@:C0>EC>)*0
@M02143:5:000000000-JT863:1:1101:10212:9459 1:N:0:45
GACTACTAGGGTATCTAATCCTGTTTGCTCCCCACGCTTTCGCGCCTCAGCGTCAGAACCGGACCAGTTGGCCGCCTTCGCCACTGGTGTTCTTGCGAATATCTACGAATTTCACCTCTACACTCGCAGTTCCACCAACCTCTTCCGGTCTCGAGCCGAACAGTATCAAAGGCCATTCTGTGGTTGAGCCACAGGCTTTCACCCCTGACTTGATCGGCCGCCTACGCGCCCTTTACGCCCAGTGATTCCGAGCAACGCTAGCCCCCTTCGTATTACCGCGGCTGCTGGCACGTAGTTAGCC
+
CCCCCGGGGGGGGGGGEGGGGGGGGGGGGGGGGGGGGGGGGGGGGGGGGGGGGGGGGGGGGGGGGGGGGGGGGGGGGGGGGGGGGGGGGGGGGGGGGGGGGGGGGGGGGGGGGGGGGGGGGGGGGGGGGGGGGGGGGGGGGGGGGGGGGGGGGGGGGGGGGGGGGGGGGGGGFGGGGGGGGGGGGGGGGGGGGGFDGGGGGGGGGGGGGGGGGGGFEGGGGGGGGGGGGGGGGGFFGGGGGFGGGGFFGDEDEGGGFGFG5FGGGGFFF?4:DGFGF?F:09>02>?0>?F07()/:))99
@M02143:5:000000000-JT863:1:1101:16564:9496 1:N:0:45
GACTACCGGGGTATCTAATCCTGTTCGCTCCCCACACTTTCGCTCCTCAGCGTCAGGACATGCCCAGAGAACCGCCTTCGCCACCGGTGTTCCTCCTGATATCTGCGCATTTCACCGCTACACCAGGAATTCCAGTCTCCCCTGCAGTACTCGAGTCTGCCCGTATCGCCTGCAAGCCCGCAGTTGAGCTGCGGGTTTTCACAGACGACGCGACAAACCGCCTACGAGCTCTTTACGCCCAGTAATTCCGGATAACGCTTGCGCCCTACGTATTACCGCGGCTGCTGGCACGTAGTTGGCC
+
CCCCCGGGGGGGGGGGGGGGGGGGGGGGGGGGGGGGGGGGGGGGGGGGGGGGGGGGGGGGGGGGGGGGGGGGGGGGGGGGGGGGGEGGGGGGGGGGGGGGGGGGGGGGGGGGGGGGGGGGGGGGGGGGGGGGGGGGGGGGGGGFGGGGGGGGFGGGGGGGGGGGGDFEFGGGGGGGGGGGGGDGGGGGGGCGGGGCFGGGGG?FFGGGGGGGGGGGGGGGGGGGGG8CGDGGGGFG*;CE5ECFFGFGFFDDCE?D>GFGFC7EGGFBF0@<CGAGG:7<910,40)(7(*(1(8*:<?F:
@M02143:5:000000000-JT863:1:1101:20739:9502 1:N:0:45
GACTACAAGGGTATCTAATCCTGTTCGCTCCCCACGCTTTCGCGTCTCAGCGTCAGTACCGTTCCAGAGAGCCGCTTTCGCCACGGGTGTTCTTCCTGATATCTGCGCATTTCACCGCTACACCAGGAATTCCACTCTCCTCTCCCGGACTCTAGCCAGGGGGTTTCGGTCGACCTCTGAAGGTTGAGCCTCCAGTTTTCACAACCGACCTACCTGACCGCCTACACGCTCTTTACGCCCAATGAATCCGGACAACGCTTGCCCCCTACGTATTACCGCGGCTGCTGGCACGTAGATGGCC
+
CCCCCGGGGGGGGGGGGGGGGGGGGGGGGGGGGGGGGGGGGGGGGGGGGGGGGGGGGGGGGGGGGGGGGGGGGGGGGGGGGGGGGFGGGGGGGGGGGGGGGGGGGGGGGGGGGGGGGGGGGGGGGGGGGGGGGGGGGGGGGGGGGGGGGGGGGGGGGGGGE>FGGGGGGGEGGGGGGG,=@FGGGGFGGGGGGGGFGGGGGGGGGGDGGGGGGGGGFGGGGGGGGGGGGDGGGGGGDGGGGGGGGGFFGGCGGDGG3D@E>FGGGGFFF?FBGGAFG0>D6;>>FFFB31?BF:F5*.)<7
@M02143:5:000000000-JT863:1:1101:11632:9518 1:N:0:45
GACTACAAGGGTATCTAATCCTGTTTGCTCCCCACGCTTTCGCGCCTCAGCGTCAGAACCGGACCAGTCAGCCGCCTTCGCCACTGGTGTTCTTGCGAATATCTACGAATTTCACCTCTACACTCGCAGTTCCACTAACCTCTTCCGGTCTCAAGCCATGCAGTATCGAAGGCAATTCTGTGGTTGAGCCACAGGCTTTCACCCCCGACTTACAAAGCCGCCTACGCGCCCTTTACGCCCAGTGATTCCGAACAACGCTAGCCCCCTCCGTATTCACGCGGCTGCTGGCACTTATTTAGCC
+
CCCCCGGGGGGGGGGGGGGCGGGGGGGGGGGGGGGGGGGGGGGGGGGGGGGGGGGGGGGGGGGGGGGGGGFGGGGGGGGGGGGGGGGGGGGGGGGGGGGGGGGGFGGGGGGGGGGGGGGGGFGGGGGGGGGGGGGGGGFGGGGFGGGEGGGGGGGGGGGGGGGGGGFCGF:7<F<FCFGGGGGGGGG,DF@FGGFGGGGGGGGGGGGGGDGGGGGFGGGGGGGGGGGDGGGGGGGGDGGEEFGGGGFGGGGGGEGG:DEGDGGGGGF?D072>*)0:(;<;1613?F?D?4(2)*3:46B9
@M02143:5:000000000-JT863:1:1101:25265:9542 1:N:0:45
GACTACAAGGGTATCTAATCCAGTTCGCTCCCCACGCTCTCGCGCCTCAGCGTCAGGTCAGGACCAGGATGCCGCCTTCGCCGCTGGTGTTCCGGCCGATCTCTACGCATTTCACCGCTCCACCGGCCATTCCACATCCCTCTCCCTGCCTCCAGTGACCCTGTCTACCCTGCGAACCGGGGGTTGAGCCCCCGCCTGTCACACGGCACATCAGCCACCGCCTGCGCGCGCTTTACGCCCAGTAATTCCGGACAACGCTAGCCCCCTACGTATTACCGCGGCTGCTGGCACGTAGTTATCC
+
CCCCCGGGGGGGGGGGGGGGGGGGGGGGGGGGGGGGGGGGGGGGGGGGGGGGGGGGGGGGGGGGGGGGGGGGGGGGGGGGGGCGGFGGGGGGGGGGGGGGGGGGGGGGGGGGGGGGDGCFGGGGEGGGGGGGGGGGGGGGGGGGGGGGGGGGGGGGGGGGGGGGGGFGFGGGGEGGGGGGGGGGGGGFGFGGGGGGGGGGGGGGGEGGGGFGGFFGGGGGGGGGGEGGGGDGGG7CDGGGGGF?CFFGGGGGGGFGFGFGEFGGCC>FF?F<FGFGG?>D>FFF?D4(*2??GBFGGB)10
@M02143:5:000000000-JT863:1:1101:18045:9547 1:N:0:45
GACTACAGGGGTATCTAATCCCGTTTGCTCCCCTGGCTTTCGCGCCTCAGCGTCAGAAGAGGTCCAGCGCGCCGCTTTCGCCACCGGTGTTCCTTCCGATATCTACGCATTTCACCGCTCCACCGGCAGTTCCGCACACCCCTAGCGCCCTCGAGCCCGCCAGTCCAGGGCGCCATGCCGGGGTTGAGCCCCGGCATTTCACACCCTGCTTAACAGGCCGCCTACGCACCCTGTAAGCCCAGTGATTCCGAATAACGTTCGCACGGTTCGTCTTACCGCGGCTGCTGGCACGAACTTAGCC
+
CCCCCGGGGGGGGGGGGGGGGGGGGGGGGGGGGGGGGGGGGGGGGGGGGGGGGGGGGGGGGGGGGGGGGGGGGGGGGGGGGGGGGGGGGGGGGGGGGGGGGGGGGGGGGGGGGGGGGGGGGGGGGGGGGGGGGGGGGGGGGGGGGGGGGGGGFGGGGGGGGGGGGGGGGFGGGGGGGGGGGGGGGGGGGGGGGGGGGGGGGGGGGGGGGGGGGGGGGGGGGGGGGGGGGGGGGGG>CFGGGGGGGGFGGGGCEGGGFGFGBGGGCC?FF9B:FGFFGFFF(9;BFF?4D?FFGFFGG3)@6
@M02143:5:000000000-JT863:1:1101:3229:9574 1:N:0:45
GACTACCGGGGTATCTAATCCTGTTCGCTCCCCATGCTTTCGCTCCTCAGCGTCAGTTAATGCCCAGAGACCTGCCTTCGCCATCGGTGTTCCTCCTGATATCTGCGCATTTCACCGCTACACCAGGAATTCCAGTCTCCCCTACATCACTCTAGTCTGCCCGTACCCACCGCAGATCCGGAGTTGAGCCCCGGACTTTCACGGCAGACGCGACAAACCGCCTACGAGCTCTTTACGCCCAATAATTACGGATAACGCTTGCGCCCTACGTATTACCGCAGCAGATGACACGTAGTTAGC
+
CCCCCGGGGGGGGGFFGGGGGGGGGGGGGGGGGGGGGGGGGGGGGGGGDFGGGGGGGGGGGGGGGGGGGGGGGGGGGGGGGGGGGGGGGGGGGGGGGFFGGGGGGGFGGGGGGGFGEGGFGF<EGGGGGGCFGGFGG9FFGGGGGGGGGFGGGGGGGGGGGGGGGGCF9FFGGGGCFGCFG7FGGGGGGGGGGDGGGGGGGGGDGGGGGGC8CECDGGGGGGGGGGGDG12+A9CGDDGGGGGGGGF*<:EGDEFGFGFGFG5EGDB()4>209<77(7)(-(((,9):36(*,)2::<F
@M02143:5:000000000-JT863:1:1101:17259:9594 1:N:0:45
GACTACAAGGGTATCTAATCCCGTTCGCTCCCCTAGCTTTCGCGCCTCAGCGTCAAGAATGGGCCAGGTAGTCGCCTTCGCCTCCGGTGTTCTTCCGGATCTCTACGCATTCCACCGCTACACCCGGAATTCCGTCTGCCTCTACAGTGCTCAAGTGTGGCAGTTCGCATGGCCGACCCGGAGTTGAGCCCCGGGCTTTCACCACACGCTTAACGCGCCGCCTACGCGCCCTTTACGCCCAATAAATCCGGACAACGCTTGCCCCCTACGTATTACCGCGGATGCTGGCACGTAGTTAGCC
+
CCCCCGGGGFGFFGGGGFGGGGGGGGFGGGG@FGGFGGGGGDEGGGGGFGGGECEGGGGGFGGGGGGCGGEGFGGFGGGGGGGGGGEG@FCGGGDDGCGGGGGGGGGGGGGGFFGFEGGGGGFF@FFGGGGFGGGFFFGGCGGFGEGGFGEDGFCGGGGGCDFGGGGGCFCFEG@EGGCF:1>FFFGCFFEFFGGGGCFGGGGEG8ECEC8ECGDEGGGGGDDEGGGGGDDGGD>FGGGG=*2+2?FGGE5>EEGFB<BGFFFGGGFFF<4<D<4*0,<:(((-,<90<7*8F07EGF2??
@M02143:5:000000000-JT863:1:1101:16610:9594 1:N:0:45
GACTACAAGGGTATCTAATCCCGTTTGCTCCCCTGGCCTTCGTGCCTCAGTGTCAGTAACTGTCCAGAGATTCGCCTTCGCCACTGGTCTTCCTTACGATATCTACGCATTTCACTGCTACACCGTAAATTCCAATCTCCTCTCCAGTACTCTAGCAGGGCAGTATCCAGTGCAGTTCCGGGGTTGAGCCCCGGGGTTTCACACCAGACTTACCTCGCAGCCTACGCACCCTTTACGCCCAATGAATCCGAACAACGCTTGAGACCTCTGTATTAACGCGGCTGCTGGCACAGAGTTAGCC
+
CCCCCGGGGGGGGGGGGGGGGGGGGGGGGGGGGGGGGGGGGGGGGGGGGGGGGGGGGGGGGGGGGGGGGGGGGGGGGGGGGGGGGGGGGGGGGGGGGGGGGGGGGGGGGGGGGGGGFGGGGGGGGGEGGGGGGGFGGGGGGGGGGGGGGGGGGGGGFGGEGGGGGGGGGGGGGGGGGGGGGGGGGGGGGGGGGGGGGGGGGGAEGF55EGGGGGGGCEGEGGG6C=CDEGGGGGGGDEGGGEFCGGFGFEG37CGCBGFE@*78FD??@2FAGGB*><F34>96::F0<:F42()<C2477
@M02143:5:000000000-JT863:1:1101:22213:9594 1:N:0:45
GACTACAAGGGTATCTAATCCTGTTCGCTCCCCACGCTTTCGCTCCTCAGCGTCAGTTACTGCCCAGAGACCCGCCTTCGCCACCGGTGTTCCTCCTGATATCTGCGCATTTCACCGCTACACCAGGAATTCCAGTCTCCCCTGCAGTACTCCAGTTTGCCCGTATCGACTGCAGGCCCGAGGTTGAGCCTCGGGTTTTCACAGCCGACGCGACAGACCGCCTACGAGCTCTTTACGCCCAATAATTCCGGATAACGCTTGCGCCCTACGTATTACCGCGGCTGCTGGCACGTAGTTAGCC
+
CCCCC8FGDGGGGGGGGGGGGGGGGGGGGGGGGGGGGGGGGGGDGGGGGGGGGGGGGGGGGGGFGGGGGGGGGGGGGGGGGGGGGEDGGGGGGGGGGGGGGGGGGGGGGGGGGGGGGGGGGGGGGGGFGDGGGGGGGDGGGGFGGFGFGFGG=,DFAFGGGGGGGGGGFFEGGGGFGGGGCGGGGGGGGGGGGGGF7*BFGGGFFFEGGGGGGGGGGGFGGGDGFGCDGCGG7EGGGD8EGFG@EGFGGGDC5CC9>3:EF5DGEGFBFF@7:FACG(00,42>B>FFD?=(/15;7<9B:
@M02143:5:000000000-JT863:1:1101:26428:9599 1:N:0:45
GACTACAGGGGTATCTAATCCTGTTTGCTCCCCACGCTTTCGCGTCTCAGCGTCAGTACCGTCCCAGCGAGCTGCCTTCGCCATAGGTGTTCCTCCCGATATCTGCGCATTTCACCGCTACACCGGGAATTCCACGACCCTCTTCCATCCTCAAGCCCCGCAGTATCAAGCGCAGTCCCCAGGTTAAGCCCGGGAATTTCACGCCTGACTCACAAGGCCGCCTACGCGCCCTTTACGCCCAGTAATTCCGAGCAACGCTAGCCCCCTTCGTATTACCGCGGCTGCTGGCACGAAGTTAGCC
+
CCCCCGFDGGGGGGGGGGGGGGGGGGGGGGGGGGGGGGGGGGGGGGGGGGFGGGGGGGGGGGGGGGGGGGGGGGGGGGFFGGGG9<EFGFGGGGGGGGGGGGGGDFGGDGGGFGGGGGGGGGGFGGGGGGGGGGGGGGGGGGGGGGGGGGGGGGFGDGGCFGGGGGGGGGGGGGGGFGGGFGFGGGDFD@CGG7FGGGGGGGFGGGGGGGGGGGGFGGGGGGDGGGDDEGDEGGGGDEEGGGGGGGFGGDGGGGFGFGFGEGGFGGF?FFFFFG2:C<559(43::?(9(0(91);7))90
@M02143:5:000000000-JT863:1:1101:3350:9621 1:N:0:45
GACTACTAGGGTATCTAATCCTGTTTGCTCCCCACGCTTTCGTGCCTCAGCGTCAGTATCGTCCCAGGGGGTTGCCTTCGCCATCGGTGTTCCTCCACATCTCTACGCATTTCACTGCTACACGTGGAATTCCACCCCCCTCTTACGTACTCTAGCCTACCAGTATCCAACGCAGTTCCCAGGTTAAGCCCGGGGATTTCACATCAGACTTTGCAGACCGCCTACACACCCTTTACGCCCAGTCATTACGATTAACGCTCGCACCCTACGTATTACCGCGGATGCAGGCAAAGAGTTAGCC
+
C@CCCFEF<<FEGG9@FFFD9FFGGF<<C@EF7@CCEFE8FGG8FE9C@FEG@FGGGFCE@;;,BFGFG@CFEGDGCA6,C=?C=C68=CCEEGFG8EGCFGGFGF7FGBFFEFFEDF?EGGGGGF7BFFC<FF,FF+@:CFCFGEF=F=DGGGGGGGGGGGFDEGGGGFDCCGEE9EF:FGGGGGGGGDFGGGGGEGGGG,@FEFGGGGDFGCCFFFGGGGGGGGGGG*>FFCFGGCE8=5*<CFF*?FGG*:CFBD>G>EGGCD:0>?F?7FAFG<D)0((,4)/().).*.7<*)6B)
@M02143:5:000000000-JT863:1:1101:14309:9657 1:N:0:45
GACTACAAGGGTATCTAATCCTGTTTGCTCCCCACGCTTTCGTGCATGAGCGTCAGTACAGGTCCAGGGGATTGCCTTCGCCATCGGTGTTCCTCCGCATATCTACGCATTTCACTGCTACACGCGGAATTCCATCCCCCTCTACCGTACTCTAGCCATGCAGTCACAAAGGCAGTTCCCAGGTTGAGCCCGGGGATTTCACCTCTGTCTTGCACAACCGCCTGCGCACGCTTTACGCCCAGTAATTCCGATTAACGCTTGCACCCTACGTATTACCGCGGCTGCTGGCACAGAGTTAGCC
+
CCCCCGGGGGGGGGGGGGGGGGGGGGGGGGGGGGGGGGGGGGGGGGGGGGGGGGGGGGGGGGGGGGGFGGGGGGGGGGGGGGGGGGGGGGGGGGGGGGGGGGGGGGGGGGGGGGGGGGGGGGGGGGGGGGGGGGGGGGGGGGGGGGGGGGGGGGGGGGGGGGGGGGGGGGGGGGGGGGGGGGGGGGGGGGGGGGGGGGGGGGGGGGGGGGGGGGGGGGGGGGGGFEGGGGGGGGGGGGGGGGGGGGFGGGGGEEFGFGFGFGGG8*4?FB5<GGFFGBEF;6;9?0:(>?F.250<?ABF9
@M02143:5:000000000-JT863:1:1101:23495:9668 1:N:0:45
GACTACCAGGGTATCTAATCCTGTTTGCTCCCCACGCTTTCGTGCATGAGCGTCAGTGTTAGCCCAGGGGGCTGCCTTCGCCATCGGTGTTCCTCCACATCTCTACGCATTTCACTGCTACACGTGGAATTCCACCCCCCTCTGCCACACTCAAGCCTGCCAGTAACAAGCGCAGTTCCCAGGTTAAGCCCGGGGATTTCACACCTGTCTTAGCAGACCGCCTGCGCACGCTTTACGCCCAGTAATTCCGATTAACGCCTGCACCCTACGTATTACCGCGGCTGCTGTCACAGAGTTAGCC
+
CCCCCGGGGGGGGGGGGGGGGGGGGGGGGGGGGGGGGGGGGGGGGGGFGGGGGGGGGGGGGGGGGGGGGGGGGGGGGGGGGGGGGGGGGGGGGGGGGGGGGGGGGGGGGGGGGGGGGGGGGGG7FGGEGGGGGGGGGGGGGGGGGGGGGGGGGGGGGGGGGGGGGGGGGFGGGGGGGGGGGGGGGGGGGGGGDGGEGGG?<EFGGGGGGGGGFGG?EGGGGGGGGGGGGGGGGGGGGGGGGGGGGGFGGGGGEEGGEGFGFGFGGGBFF0@?GGAGGFDFF>FFF0:)9A?:C8FGGF2=)
@M02143:5:000000000-JT863:1:1101:8558:9684 1:N:0:45
GACTACCAGGGTATCTAATCCTGTTTGCTCCCCACGCTTTCGCGCCTCAGCGTCAGTACCGTCCCAGCGAGCTGCCTTCGCCATCGGTGTTCCTCCTGATATCTGCGCATTTCACCGCTACACCGGGAATTCCACTCGCCTCTACCGTCCTCTAGCCCGGCAGTATCCACCGCACGCCCGAGGTTGAGCCTCAGGTTTTCACGGCAGACTTACCGAACCGCCTACACGCTCTTTACGCCCAATAAATCCGGACAACGCTCGCCCCCTACGTATTACCGCGGCTGCTGGCACGCCGTTAGCC
+
CCCCCGGGGGGFGFGGGGG9FGGGGGFGGGGGGGGGGGGGGGGGGGGGGGGGGGGGGGGGGGGGGGGGFGGGGGGGGGGGGGGGGGGGGGGGGGGGGGGGGGGGGGGGGGGGGGGGGGGGGGGGGGGGGGGGGGGGGGGGGGGGGGGGGGGGGGGGGGGGGGGFGGGGGGGGGGGGGGGGGGGGGGGGGGFFCFGBFGGGGGGGEEGGGGGGGGGGGGGGGGGGGGGGGDGGGGGGGGGGGGGG+:9CCEGD=EGGBG:E>EGGGG>?F<F?>FDGG()0402034)(>1733()2/(-9)
@M02143:5:000000000-JT863:1:1101:10776:9686 1:N:0:45
GACTACTAGGGTATCTAATCCTGTTCGCTCCCCATGCTTTCGCTCCTCAGCGTCAGTTAATGCCCAGAGACCTGCCTTCGCCATCGGTGTTCCTCCTGATATCTGCGCATTTCACCGCTACACCAGGAATTCCAGTCTCCCCTACATCACTCTAGTCTGCCCGTACCCACCGCAGATCCGGAGTTGAGCCCCGGACTTTCACGGCAGACGCGACAAACCGCCTACGAGCTCTTTACGCCCAATAATTCCGGACAACGATTGCACCCTACGTATTACCGCGGCAGCTGGCACGTCATTGACC
+
CCCCCGGFEGGEFGGGGGGGGGGGGGGGGGGGGGGFGGGFGDGEGGGGGGGGGGGGGGGGGGGGGGCFDE<FGGGGGGGGGEGEGGGGGGGGGGGGGGGGGGGGGGGGGGGGGGGGGGGGGGGGGFGGGGGGGGGGGFGGGGGGGGGGGFGGGGG?FFGGGGGGGCFGGGCGGGGGGGFGGGGGGGGGGCDFGG7CGGGGGGGGDGGGGGGGGGGGFFCCEGGGFCEDGGGGGGFGGGGGGFGGGF*7CFGGEE5C3*7C57CGFC<FF17<C*67:4)51;(2(./(*./2/()**.)11
@M02143:5:000000000-JT863:1:1101:23287:9686 1:N:0:45
GACTACAAGGGTATCTAATCCTGTTCGCTCCCCACGCTTTCGCTCCTCAGCGTCAGTTGTTGCCCAGAGACCCGCCTTCGCCACCGGTGTTCCTCCTGATATCTGCGCATTTCACCGCTACACCAGGAATTCCAGTCTCCCCTGCAACACTCTAGTTTGCTCGTATCGACTGCAGACCCGAGGTTGAGCCTCGGGATTTCACAGCCGACGCAACAAACCGCCTACGAGCTCTTTACGCCCAATAATTCCGGACAACGCTTGCACCCTACGTATTACCGCGGCTGCTGGCACGTAGTTGGCC
+
CCCCCGGGGGGGGGGGGGGGGGGGGGGGGGGGGGGGGGGGGGGGGGGGGGGGGGGGGGFGGGGGGGGGGGGGGGGGGGGGGGGGGGGGGGGGGGGGGGGGGGGGGGGGGGGGGGGGGGGGGGGGGGGGGGGGGGGGGGGGGGGGGGGGGGGGGGGGGGGGGGGGGGGGGGGGGGGGGGGGGGGGGGGGGGGGGGGGGGGGGGGGGGDGGGGGEEFGGGGGGGGGGGGGGGGGGGGGDGGGGGGGGGFGGGDDGGFGFGFGFGFGFG::F<FFFGFGGBEFFFF(1:F2DB@6D0.8742;)
@M02143:5:000000000-JT863:1:1101:2953:9698 1:N:0:45
GACTACAAGGGTATCTAATCCTGTTCGCTCCCCATGCTTTCGCTCCTCAGCGTCAGGTCATGCCCAGAGAACCGCCTTCGCCACCGGTGTTCCTCCTGATATCTGCGCATTTCACCGCTACACCAGGAATTCCAGTCTCCCCTACATCACTCTAGCCTGCCCGTACCCACCGCAGATCCGGAGTTGAGCCCCGGACTTTCACGGCAGACGCGACAAACCGCCTACGAGCTCTTTACGCCCAATAATTCCGAATAACGCTTGCCACCTTCGTCTTACCGCGGCTGCTGGCACAGAGTTAGCC
+
CCCCCGGGGGGGGGGGGGGGGGCGGGGGGGGGGGGGGGGGGGGGGGGGGGGGGGGGGGGGGGGGGGGGGGGGGGGGGGGGGGGGGGGGGGGGGGGGGGGGGGGGGGGGGGGGGGGGGGGGGGGGGGGGGGGGGGGGGGGGGGGGGGGGGGGGGGGGGGGGGGGGGGGGGGGGGGGGGGGGDFDGGGGGGGGGGGGGGGGGGGGEGGGGGECCCEGGCFGGGGGGGGEGECFGGGGF3C>EGGG?FG?D?6=<EGGGEDFG3CGF+C?>)47:CF9F41))(4(-37?(C:?4*(03:>2*/
@M02143:5:000000000-JT863:1:1101:18049:9699 1:N:0:45
GACTACTAGGGTATCTAATCCTGTTCGCTCCCCACGCTTTCGCTCCTCAGCGTCAGGTAAGGCCCAGCAAGCCGCCTTCGCCACCGGTGTTCCTCCTGATATCTGCGCATTTCACCGCTACACCAGGAATTCCACTTGCCCCTACCTACCTCTAGCCGGCCCGTATCCACCGCAGACCCGCAGTTAAGCTGCGGGCTTTCACGGCAGACGCGACCAGCCACCTACGAGCTCTTTACGCCCAATAATTCCGGATAACGCTTGCGCCCTACGTATTACCGCGGCTGCTGGCACAGAGTTAGCC
+
CCCCCGGGGGGGGGGGGGGGGGGGGGGGGGGGGGGGGGGGGGGGGGGGGGGGGGGGGGGGGGGGGGGGGGGGGGGGGGGGGGGGGGGGGGGGGGGGGGGGGGGGGGGGGGGGGGGGGGGGGGGGGGGGGGGGGGGGGGGGGGGGGGGGGGGGGGGGGGEGGGGGGGGGGGGGGGGGGGGGGGGGGGGGGGGGGGGGGGGGGGGEGGGGGGGGGGGGGGGGGGGGGGGGGGGGGGGGGGGGGGGGGGFGGGGGGGDGFGFEFGDGCC>FFFFDGGFGG:BB06;>?2@7DBF4*(03:>:?<
@M02143:5:000000000-JT863:1:1101:10066:9707 1:N:0:45
GACTACTAGGGTATCTAATCCTGTTCGCTCCCCACGCTTTCGCTCCTCAGCGTCAGTATCGGCCCAGAGATCCGCCTTCGCCACCGGTGTTCCTCCTGATATCTGCGCATTTCACCGCTACACCAGGAATTCCGATCTCCCCTACCACACTCTAGCTAGCCCGTATCGAATGCAGACCCGGGGTTAAGCCCCGGGCTTTCACACCCGACGTGACAAGCCGCCTACGAGCTCTTTACGCCCAGTGATTCCGAACAACGCTAGCCCCCTTCGTATTACCGCGGCTGCTGGCACGTAGTTAGAC
+
CCCCCGGGGGGGGGGGGGGGGGGGGGGGGGGGGGGGGGGGGGGGGGGGGGGGGGGGGGGGGGGGGGGGGGGGGGGGGGGGGGGGGGGGGGGGGGGGGGGGGGGGGGGGGGGGGGGGGGGGGGGGGGGGGGGGGGGGGGGGGGGGGGGGGGGGGGGGGGFGGGGGGGGGGGGGGGGGGGGGGGGGGGGGGGGGGGGGGGGGGGGGGGGGGGEGGGGGGGGGGGGGGGGGGGGGGGGGGGCEGGGGGFFGGFGGGG7FFGEE:GFGCGFFFFF?4<4>C?FF>F>((,)(/29854);:24*0
@M02143:5:000000000-JT863:1:1101:13226:9736 1:N:0:45
GACTACAAGGGTATCTAATCCTGTTTGCTCCCCACCCTTTCGCTCCTCAGCGTCAGTTACGGCCCAGAGATCTGCCTTCGCCATCGGTGTTCCTCCTGATATCTGCGCATTTCACCGCTACACCAGGAATTCCAGTCTCCCCTACATCACTCTAGCCTGCCCGTACCCACCGCAGATCCGGAGTTGAGCCCCGGACTTTCACGGCAGACGCGACAAACCGCCTACGAGCTCTTTACGCCCAATAATTCCGGATAACGCTTGCGCCCTACGTATTAACGCGGCTGCTGGCACGTAGTTAGCC
+
CCCCCGGGGGGGGGGGGGGGGGGGGGGGGGGGGGGGGGGGGGGGGGGGGGGGGGGGGGGGGGGGGGGGGGGGGFGGGGGGGGGGGGGGGGGGGGGGGGGGGGGGGGGGGGGGGGGGGGGGGGGGGGGGGGGGGGGGGGGGGGGGGGGGGGGGGGGGGGGGGGGGGGGGCGGGGGGGGGGGDDGGGGGGGGGGGGGGGGGGGGGGGGGGGGGGGGGGGGGGGGGGGGGGGGGGGGGGGGGGGGGGGGFGGGGGGGGFEGFGFGGGGD>BF:<?:FF*7(>B1>>B:>4(58?1C,)2*65?:
@M02143:5:000000000-JT863:1:1101:18182:9741 1:N:0:45
GACTACAAGGGTATCTAATCCCGTTTGCTCCCCTGGCTTTCGTGTCTCAGCGTCGGCGCAACCCCAGCAGCCTGTTTTCACCTTCGGCGTTCCAAGCGATATCTACGCATTTCACCGCTCCACCGCTTGTTCCGGCTGCCCCTAGTTGGCCCAAGATCGCCAGTATGCCCAGCAGTTCCACGGGTGAGCCGTGGGATTTCACAAGACACTTAACGATCCGCCTACACACGCTTTAAGCCCAGTGATTCCGCCTAACGCTTGGGGCCTCTGTATTACCGCAGATGCAGGCACGTAGTTAACC
+
CCCCCGGGGGGGGGGGGGGGGGGGGGGGGGEGGGGGGGGGGGGGGGGGGGGGGGGGGGGGGGGGGGGGFGGGGGFFGFGGGGGGGGGDGGGGGGFFGGGFGDGGDFGGGGGGGGGGGGGGGGGGGGGGFGGGGFGGGGGGGGGCGGF<DFGFGGGBFGFGGGEE=EFFFFFCGGGGGGGGGGGCCFCCFGGFEFGGFGDGFG;B8=FGGGGGGFEGFGGCEE3EG?GGGGGGGGGGDFGGCEFCGGFGFCCGGCGGDD>E7578EGF:F:=A*?A770>)(,).).*.51.3F<4CG<4B*
@M02143:5:000000000-JT863:1:1101:2657:9754 1:N:0:45
GACTACAGGGGTATCTAATCCCGTTTGCTCCCCTGGCTTTCGTGCCTCAGCGTCAGACAAGGTCCATTGTGTCGCGTTCGCCACCTGCGTTCCTTCCAATATCAACACATTTCACCGCTCCACTGGAAGTTCCACACACCCCTACCTCACTCAAGCCTTCTAGTTTAGGGCGCAGTTCCCCGGTTGAGCCGGGGGCTTTCACACCCTACTTAAAAGACCGCCTACGCACCCTGTAAGCCCAGTGATTCCGAATAACGTTCGCACAGTTCGTATTACCGCGGCTGCTGGCACGAAGTTAACC
+
CCCCCGG<FGGGGGGGGGGGGGGG,FGGGGC,FFC,FE<CFGG,,,<,C@FG::FGG8CF,,,;CA,,,9,CF,:+@@,66,,,,,,C7FECF9FE<<,5,EF,,F=,:EF,5C,9847==FDF8<=?FGGGGGGGGGG6FGGGGGGGGGGGCGGGGDFGFGCGFGGC8FCGGEGGGGGGGGGGGGGGGGCC@EEECFGGGFGGGGGGGGGFGGGFFGEEGGGGGEGGGGGFFFFD7CCGG**3<DFG96CD5F:F@DFG:5CGG7457(03*9>FG1))-299?7?(/4*479)126)81
@M02143:5:000000000-JT863:1:1101:23971:9769 1:N:0:45
GACTACCCGGGTATCTAATCCGGTTTGCTCCCCACGCTTTCGCCCCTGAGCGTCAGGACAGGGCCAGGATGCCGCCTTCGCCACTGGTGTTCCTCCAGATATCTACGCATTTCACCACTACACCTGGAATTCCGCATCCCTCTCCCTGCCTCAAGCCCAGCAGTTTTCCAAGACCCCTCCCAGTTGAGCCGGGAGATTTCACACCAAACTTAGAGGACCGCCTACACACCCTTTACGCCCAATGATTCCGGACAACGCTTGCCCCCTACGTATTACCGCGGCTGCTGGCACGTAGTTAGCC
+
CCCCCGGGGGGGGGGGGGGGGGGGGGGGGGGGGGGGGGGGGGGGGGGFGGGGGGGGGGGGGGGGGGGGFGGGGGGGGGGGGGGGGGGGGGGGGGGGGGGGGGGGGGGGGGGGGGGGGGGGGGGGGGGGGGGGGGGGGGGGGGGGGGGGGGGG<FFGGGGGGGGGFGGGGGGGGGGGGGGGGGGGGGGGGGGGGGGGGGGGGGGGGGFGGGGGGGGGGGGGGGGGGGGGGGGGGGGGGGGGGGGGGGFGGGGGGGGGFGDGFGGGGGFFFBFFGGFGGFFF;9;1:?F(CBFFG?)CG)6@/
@M02143:5:000000000-JT863:1:1101:19548:9773 1:N:0:45
GACTACTCGGGTATCTAATCCTGTTTGCTCCCCACGCTGTCGCGCCTCAGTGTCAGCTTTCAAGGGGGTTGCCCCCCACTGCCCAGCAGGCCGCCTTCGCCACCGGTGTTCTTCCGGATCTCTACGCATTCCACCGCTACACCCGGAATTCCGCCTGCCTCTACAGTGCTCGAGCCCGGCAGTATCGTTGGCCGACCCGGGGTTGAGCCCCGGGCTTTCACCACCGACTTGCCGCGCCACCTACGCGCCCTTTACGCCCAGTGATTCCGGACAACGCTCGCACCCTCCGTATTACCCCGGC
+
<CCCCGGGGECFGGFGGGGGGGGGGGGGGGGGGGGGGGGGGFGGEEEGFGGGGGCGGGGGGGGGGGGGGGEGGGGGGGGG8FGGGGGGFGGGGGGDCFFGGGGGGGEEFGGGGGGGGEGGGGGFGGGGGGGGGGGDGGFEGGCFDG:FFGGGGGGGFGGGGGGGGGGGGGGGGGGGGGFGGGGGGGDGGGDFGGEGGFBEE>EGGGGGGGGGGGGGDGGGGGGGGGGGGGFGGGGGGGGGGGGGGGFGGGGGGGGGFGFE>FGFGFDB?7@BDCB9D?@@94.2:(5(7,0(96@+*-(0)
@M02143:5:000000000-JT863:1:1101:10750:9775 1:N:0:45
GACTACACGGGTATCTAATCCGGATCGCTCCCCACGCCTTCGCGCCTCAGCGTCAGGCCCGGCCCAGAGTGCCGCCTTCGCCACCGGTGTTCCTCCGGATCTCTACGCATTCCACCACTACACCCGGAATTCCACACTCCCCTACCGGCCTCTAGCCTCCAGGTCTCCAACGACCTCCCCCAGTTGAGCCAGGGGCTTTCACGCCAGACTCTGGAAACCGCCTACGCGCGCTTTACGCCCAATGATTCCGGACAACGCTCGCCCCCTACGTATTACCGCGGCTGCTGGCACGTCATTAGCC
+
CCCCCGGGGGEGGGGGGGGGGGGGGGGGGGGGGGGGGGGGGGGGGGGGGGGGGGGGGGGGGGGGGGGGGGGGGGGGGGGGGGGGGEGGGGGGGGGGGGEEGGGGGGGGGGGGGGGGFGGGGGGGGGGGGGGGGGGGGGGGGGGGGGC7FGGGGGGGGGGGGGFCFGGGGCF@:FGFGGGGGGGGGFEGGGGGGGGGGCEECGFGGGGEG?FGGFGGFGGEGGGGG5C5E5DGGGGGCEGGGGGGGGFGGGGCEGGGDGEEBGGGGGFFF?5<>F>FF?>>9;;(()/458@:G()*26))0
@M02143:5:000000000-JT863:1:1101:13559:9807 1:N:0:45
GACTACACGGGTATCTAATCCCGTTTGCTCCCCTGGCTTTCGCGCCTCAGCGTCAGAAGGGGTCCAGCACCTCGCCTTCGCCACCGGAGTTCCTGTGGATATCAACGCATTTCACCGCTCCACCCACAGTTCCAGATGCCCCTACCCCCCTCGAGGCCGCCCGTATCCGAGGCCGTTCCCCGGTTGAGCCGGAGGATTTCACCCCGGACGCGGCAGCCCGCCTACGCGCCCTTTAAGCCCAGTGATTCCGAATAACGTTCGCACGGTTCGTCTTACCGCGGCTGCTGTCACGAACTTAGCC
+
CCCCCGGGGGGGGGGGGGGGGGGGGGGGGGGGGGGGGGGGGGGGGGGGGGGGGGGGGGGGGGGGGGFGGGGGGGGGGGGGGGGGGGGGDGGGGGGGGGGGGGGGGGGGGGGGGGGGGGGGGGGGGGGGGGGGGGFFGFGGGGGGGGGGGGGG>FGGGGEGGGGGDGGGGGGGGGGEGGGGGGGGGGGGGG@EGGGEGGGGGGGGGGGDGGGGCEECGGGGGGGGGGGGGGGGGGCFGGGGGF6EGGFGGGGGGFGGFGFFEGGGGDFFF9E4>7<:F?3)((,36?F)*6*(1(<::246@
@M02143:5:000000000-JT863:1:1101:27327:9834 1:N:0:45
GACTACCAGGGTATCTAATCCTGTTCGCTCCCCACGCTTTCGTGCATGAGCGTCAGTGCAGGCCCAGGGGATTGCCTTCGCCATCGGTGTTCCTCCGCATATCTACGCATTTCACTGCTACACGCGGAATTCCATCCCCCTCTGCCGCACTCCAGCCGTGCAGTCACAAATGCAGTTCCCAGGTTGAGCCCGGGGATTTCACATCTGTCTTGCACAACCGCCTGCGCACGCTTTACGCCCAGTAATTCCGATTAACGCTCGCACCCTCTGTATTACCGCGGCTGCTGGCACAGAGTTAGCC
+
CCCCCGGGGGGGGGGFFGGGGGGGGGGGGGGGGGGGGGGGGGGGGGGGGGGGGGGGGGGGGGGGGGGGGGGGGGGGGGGGGGGGGGGGGGGGGGGGGGGGGGGGGGGGGGGGGGGGGGGGGGGGGGGGGGGGGGGGGGGGGGGDGGGGGGGGGGGGGEGEGGGFGFFGGGGGGGGGGGGGGGGGGGGGGGGGGGGEGGGGGGGGGGGGGGGGGGGDEGEGGGGGGDGGGGGDGGGGGGGGGGGGGGFGGGGGEGGGFGFG:5DGGGFFFFFFFGFGGF>BBFF>??F:D?@32.)3?49=7
@M02143:5:000000000-JT863:1:1101:8045:9849 1:N:0:45
GACTACCGGGGTATCTAATCCCGTTTGCTCCCCTGGCTTTCGCGCCTCAGCGTCAGATGGGGTCCAGCGTGCCGCCTTCGCCACCGGAGTTCCTGTGGATATCAACGCATTTCACCGCTCCACCCACAGTTCCGCACGCCCCTACCCCCCTCGAGGCCGCCAGTATCCGAGGCCCTTCCCCGGTTAAGCCGAGGGATTTCACGTATGACTTAGTTGGCCGCCTACGAGCCCTTTACGCCCAGTAATTCCGAACAACGCTTGCCCCCCCCGTATTACCGCGGCTGCTGGCACGGAGATCGCC
+
CCCCCGGGGGGGGGGGGGGGGGGGGGGGGGGGGGGGGGGGGGGGGGGGGGGGGGGGGGCFGGGGGGGGGGGGGGGGGGGGGGGGGGGGGGGGGGGGGGGGGGGGGGGGGGGGGGGGGGGGGGGGGGGGGGGGGGGGGGGGEGGGGGGGGGGGF@FGGGGGGGGGGGGGGGGDGGGGGGGGGGGGGEGCGGG>EGGGGGGGGGFFGGGGGGGGGEGGDGGGGGGEGECGGGGGGGGGDGGGGFGGGG=GGGGCEGFGFGFG3CFGGGBFF>B0<<AFG0;70((3:06(97F<30<*C)(7:
@M02143:5:000000000-JT863:1:1101:18902:9874 1:N:0:45
GACTACAAGGGTATCTAATCCTGTTTGCTCCCCACGCTTTCGCGCCTCAGCGTCAGAACCGGACCAGTCAGCCGCCTTCGCCACTGGTGTTCTTGCGAATATCTACGAATTTCACCTCTACACTCGCAGTTCCACTGACCTCTTCCGGTCTCAAGCCCAGCAGTATCGAAGGCCATTCTGTGGTTGAGCCACAGGCTTTCACCCCCGACTTGCCAGGCCGCCTACGCGCCCTTTACGCCCAGTGATTCCGGACAACGCTCGCACCCTCCGTATTACCGCGGCTGCTGGCACGGAGTTAGCC
+
CCCCCGGGGGGGGGGGGGGGGGGGGGGGGGGGGGGGGGGGGGGGGGGGGGGGGGGGGGGGGGGGGGGFGGGGGGGGGGGGGGGGGGGGGGGGGGGGGGGGGGGGGGGGGGGGGGGGGGGGGGGGGGGGGGGGGGGGGGGGGGGGGGGGGGGGGGGGGDFFFGGGGGGGGGCFGFGGGGGGGGGGGDGGGGGGGGGGGGGGGGGGGGGGGGG9?CEFGFGGGGGGGGGGGGGGGGCFGGGGGGGFGGFGGGEDGGGGDD@CBG)?GG?BF;FFGGFGG?ED9;07:?F0C2645(7;C<>F;
@M02143:5:000000000-JT863:1:1101:22554:9876 1:N:0:45
GACTACCCGGGTATCTAATCCTGTTTGCTCCCCACGCTGTCGCGCCTCAGCGTCAGCCACTGCCCAGCAGGCCGCCTTCGCCCCTGGTGTTCTTCCGGATCTCTACGCATTCCACCGCTACACCCGGAATTCCACCTGCCTCTACAGTGCTCAAGTGACCCAGTTCGCACGGCCGATCCGGGGTTGAGCCCCGGACTTTCACCACACGCTTAAGCCACCGCCTACGCGCCCTTTACGCCCAGTGATTCCGGACAACGCTCGCACCCTCCGTATTACCGCGGCTGCTGGCACGGAGTTAGCC
+
CCCCC8FGGGGGGGGGGGGGGGGGGGGGGGGGGGGGGGGGGGGGGGGGGGGGGGGGGGGGGGGGGGGGGGGGGGGGGGGGGGGGGGGGGGGGGGGGGGGGGGGGGGGGGGGGGGGGGGGGGGGGGGGGGGGGGGGGGGGGGGGGGGGGGGGGGFGGGGGGGGGGGGGGGGGGGGGGGGGGEGGGGGGGGGGGGGGCFCGGGGGGGGGEGGGGGGGGGGGGGGGGGGGDGGGGFGGGGGGGGGCEGGFGGFGCEGCG@GDDFG5=EGFBFFFFDGAGG:E@((41:>F7D1?(9158>26?:
@M02143:5:000000000-JT863:1:1101:3151:9891 1:N:0:45
GACTACAGGGGTATCTAATCCTGTTCGCTCCCCACGCTTTCGCGCCTCAGCGTCAGACCAAGCCCAGCAAGCCGCCTTCGCCTCCGGTGTTCTTCCGGATCTCTACGCATTCCACCGCTACACCCGGAATTCCGCTTGCCTCTACTCGTCTCCAGTCCTCCAGTATCCCCCGGCGTGCACGGAGTTGAGCTCCGGCATTTCACGGGTAGACTTAAAGGACCGCCTGCGCGCGCTTTACGCCCAGTAATTCCGAACAACGCTCGCACCCTCTGTATTACCGCGGCTGCTGGCACAGAGTTA
+
CCCCCGGGGGGGGGGGGGGGGGGGGGGGGGGGGGGGGGGGGGGGGGGGGGGGGGGGGGGGGGGGGGGGGGGGGGGGGGGGGGGGGDGGGGGGGGGGGGGGGGGGGGGGGGGGGGGGGGGGGGGGGGGGGGGGGGGGGGGGGGGGGGGDFEGGGGGGGGGGGGGGGGGGGGGGGGGGEGGGGGGGGGGG?FGGGEGEGGGFFFGGGEGGGGGGGGGFGCFDGGGGGGGGGGGGGGGGGGC>CEGGGGFG9<EFEEGGFF:E:CDGE<>FF1<2:::>C.77>;99(,<?4:D8>?FF7AD9
@M02143:5:000000000-JT863:1:1101:11216:9902 1:N:0:45
GACTACAAGGGTATCTAATCCTGTTCGCTCCCCACGCTTTCGCTCCTCAGCGTCAGTTGTTGCCCAGAGACCCGCCTTCGCCACCGGTGTTCCTCCTGATATCTGCGCATTTCACCGCTACACCAGGAATTCCAGTCTCCCCTGCAACACTCTAGTTTGCTCGTATCGACTGCAGACCCGAGGTTGAGCCTCGGGATTTCACAGCCGACGCAACAAACCGCCTACGAGCTCTTTACGCCCAATAATTCCGGACAACGCTTGCACCCTACGTATTACCGCGGCTGCTGGCACGTAGTTGGCC
+
CCCCCGGGGGGGGGGGGGGGGGGGGGGGGGGGGGGGGGGGGGGGGGGGGGGGGGGGGGGGGGGGGGGGGGGGGGGGGGGGGGGGGGGGGGGGGGGGGGGGGGGGGGGGGGGGGGGGGGGGGGGGGGGGGGGGGGGGGGGGGGGGGGGGGGGGGGGGGFGGGGGGGGGGGGGGGGGGGGGGGGGGGGGGGGGGGGGGGGGGGGGGGGGGGGGGGGGGGGGGGGGGGGGGGGGGGGGGGGGGGGGGGGFFGGGGGGGGEGFGFGGGGGFFFF5?*9<FD03@B>F>B0F7C:91*3>8*).9/
@M02143:5:000000000-JT863:1:1101:4931:9914 1:N:0:45
GACTACAAGGGTATCTAATCCTGTTCGCTCCCCTAGCTTTCGCGTCTCAGCGTCAGGAACGGCCCAGCGAGCCGCCTTCGCTACTGGTGTTCCTCCCGATATCTGCGCATTTCACCGCTACACCGGGAATTCCACTCGCCTCTACCGTCCTCTAGCCCGGCAGTATCCACCGCACGCCCGAGGTTGAGCCTCAGGTTTTCACGGCAGACTTACCGAACCGCCTACACGCTCTTTACGCCCAATAATTCCGGACAACGCTTGCACCCTCCGTCTTACCGCGGCTGCTGGCACGGAGTTAGCC
+
CCCCCGGGGGGGG8FGGGGGGGGGGGGGGGGGGGGGGGGGGGGGGGGGGGGEGGGGGGGGGGGGGGGGGGGGGGDDGGGGGGEGGCFGGGGGGGGGGGGGGGGGGGGGGGGGGGGGGGGGGGFGGGGGGGGGGGGGGGGGGGGGGGGGGGGGGGGGGGGGGGGGGAFEGGGGGGGGGGGGGGGGGGGGGGGGGFGFGGGGGGGGGGGGGGFGFGGGGGGGGGGGGGGGGGGGFGGGGGGGDGFGGGFGGGGGGGGGFGFGFGG6C<6?FB>317<FGF3B>;9;1)93*8@BD>:*9:<B?
@M02143:5:000000000-JT863:1:1101:11743:9926 1:N:0:45
GACTACAAGGGTATCTAATCCTGTTTGCTCCCCACGCTGTCGCGCCTCAGCGTCAGTAACAGGCCAGCTCGCCGCCTTCGCCACCGGTGTTCTTCCCAATATCTACGAATTTCACCTCTACACTGGGAATTCCGCGAGCCTCTCCTGCCCTCAAGCCAAACCGTATCAAGCGCAGTCCCCAGGTTGAGCCCAGGAATTTCACGCCTGACTAATCTGGCCGCCTACGCGCCCTTTACGCCCAGTAATTCCGAGCAACGCTAGCCCCCTTCGTATTACCGCGGCTGCTGGCAAGAAGTTAGCC
+
CCCCCGGGGGGGGGGGGGGGGGGGGGGGGGGGGGGGGGGGGGGGGGGGGGGGGGGGGGGGGGGGGGGGGGGGGGGGGGGGGGGGGGGGCFEGGGGGGGGGGGGGGGGGGGGGGGGGGGGGGGGGGGGGGGGGGGG:FGGGGGGGGGGGGGGGGGGGGGGGGGFFFGGGGGGGGGGGGGGGGGGGGGGGGGGGGGGGGGGGGGGGGGGGGGGGGGGGGGGGGGGGGGGGGCDGFGGGGGGGGGGGGGFGGG5DEEGGFGBGFGGGGGFFFFFFGGDFF?>B>04;?26(52/(979+:<A4)
@M02143:5:000000000-JT863:1:1101:21058:9944 1:N:0:45
GACTACAAGGGTATCTAATCCTGTTCGCTCCCCATGCTTTCGCTCCTCAGCGTCAGTTACTGCCCAGAGACCTGCCTTCGCCATCGGTGTTCCTCCTGATATCTGCGCATTTCACCGCTACACAAGGAATTCCACTCTCCCCTACTGCACTCTAGTCTGCCCGTACCCACTGCAGACCCCCAGTTGAGCCCCGCGCTTTCACTGCAGCCGCGACAAACCGCCTACGACCTCTTCACGCCCACTCATTCCGGACCACGCTCCCCCCCTACGTCTTCCCGCGTCTTCTGTCCCATCATTCGCC
+
@CCCCGGGGGEGGGGGEGGGGA<FGG;FGGGGGGGGGGGGGEG7F@<FGGGGGG:FGC,,C,CFEA<E8C<FGFFGGGGGG@8@@7FBFGFGGG9EG,?FFGGG9FF>=FFFGGGGCFGGGFF,4:4,BEFGGG,FGGGGFCGA=,:FAFFGFEFGGA,5,8FG=3F,AC,:E=,,@>E+++8FG=,,>7D<@*5>FC7D,@,54>,8ECE**=E**4=5*:**57*)27<F9+29/C5?7*0*:*/7++:CE5:D7)55.:<EGD;(7(8(*/609().((((-4*)*,*)*.*0:-)).
@M02143:5:000000000-JT863:1:1101:7718:9954 1:N:0:45
GACTACCAGGGTATCTAATCCTGTTTGCTCCCCACGCTTTCGCGCCTCAGCGTCAGTACCGTCCCAGCGAGCTGCCTTCGCCATCGGTGTTCCTCCTGATATCTACGAATTTCACCTCTACACTCGGAATTCCACTCACCTCTCCTGGATTCAAGCGATGCAGTCTTAAAGGCAGTTCCGGAGTTGAGCTCCGGGCTTTCACCTCTAACTTACAAAGCCGCCTACGTGCGCTTTACGCCCAGTAATTCCGAACAACGCTAGCTCCCTCCGTATTACCGCGGCTGCTGGCACGGAGTTGGCC
+
CCCCCGGGGGGGGGGGGGGGGGGGGGGGGGGGGGGGGGGGGGGGGGGGGGGGGGFGGGGGGGGGGGGGGGGGGGGGGGGGGG>FGGGGGGGGGGGGGGGGGGGGGGGGGGGGGGGGFGGGGGGFGGDGGGGFGGGAFGGGGGGGGGGGGGGGGGFGDGGGGGGGGGGGGEGGGCFGGGGGGGGGGGGGGGGGGGGGGFGGGGGGGFFGGGFGGGGGGFGGGGGGGGGGFGGGGGGGGGGGGGGGGGAFGGGGG=GG3CDDEF>FCF?BEFFFG4:7C:D39>>960<2D??(11<**..69
@M02143:5:000000000-JT863:1:1101:5005:9966 1:N:0:45
GACTACCCGGGTATCTAATCCTGTTCGCTCCCCTAGCTTTCGCGCCTGAGCGTCAGGTAAGGCCCAGAGATCCGCCTTCGCCACCGGTGTTCCTCCTGATATCTGCGCATTTCACCGCTACACCGGGAATTCCACTCGCCTCTACCATCCTCTAGCCCGGCAGTATCCATCGCACGCCCGAGGTTGAGCCTCAGGATTTCACGACAGACTTACCGAACCGCCTACACGCTCTTTACGCCCAATAATTCCGGACAACGCTTGCGCCCTACGTATTACCGCGGCTGCTGGCACGTAGTTAGCC
+
CCCCCGGGGGGCGGGGGGGGGGGGGGGGGGGGGG@FGGGGGGGGGGGGGGGGGGGGFFGGGGGGGGGGGFGGGGGGGGGGGGGCGGGGDGGGGGGGGGGGFGGGGGGGGGGGGGGGGGGGGGGG:FGGGGGGGGGCF7FGGGGGGGGG<FFGGGGGGFGCFGGGGGGGGGFGGGGGDGGEGGGGGCGGGG7F:CEGGGGGGGGGGGGGGGGGGFGGGGGGGGGGGGGGGGGGGGGGGGGGGGGCFGFGGGGG5CGGFGD57ECGE<>?@07<FF>FG:EE>FF21:F:D?F:>?5/C9)=<
@M02143:5:000000000-JT863:1:1101:5390:9971 1:N:0:45
GACTACAGGGGTATCTAATCCTGTTTGCTCCCCACACTTTCGCTCCTCAGCGTCAGAACATTCCCAGAGAACCGCCTTCGCCACCGGTGTTCCTCCTGATATCTGCGCATTTCACCGCTACACCAGGAATTCCACTCGCCTCTTCCGCACTCTAGCCCGACAGTATCCACCGGCATTCGAGGGTTGAGCCCCCGACTTTCACAGCGGACTTACCGGGCCGCCTACACGCGCTTTACGCCCAATGATTCCGGACAACGCTTGCCCCCTACGTATTACCGCGGCTGCTGGCAAGTAGTTAGCC
+
CCCCCGGGFEGGGGGGGGGGGGGGGGGGGGGGGGGGGGGGGGGGGGGGGGGGGGGGGGGGGGGGGGGGGGGGGGGGGGGGGGGGGGGGGGGGGGGGGGGGGGGGGGGGGGGGGGGGGGGGGGGGGGGGGGGGGGGGGGGGGGGGGGGGGGGGGGGGGGGGGGGGGGGGGGGGGGGGGGGGGGGGGGGGGGGGGGGGGGGGGGGGGGGDGGGGGGGCEGGGGGDEFFGGGGGGGGFGGGGGGGGGGF*:A?CDGGGG>DEGFGGGGGF?>008D4.CF1>>;B>>?0)./(*(069<>>FF?
@M02143:5:000000000-JT863:1:1101:15723:9999 1:N:0:45
GACTACAGGGGTATCTAATCCTGTTCGCTCCCCACGCTTTCGCTCCTCAGCGTCAGTTACTGCCCAGAGACCCGCCTTCGCCACCGGTGTTCTTCCGGATCTCTACGCATTCCACCGCTACACCCGGAATTCCGCTTGCCTCTACGTGTCTCCAGCCCGACAGTATCCTGGGCACGCTCGGGGTTGAGCCCCGGCATTTCACCCATGGACTTTTCAGGCCGCCTGCGCGCGCTTTACGCCCAGTAAATCCGGACAACGCTTGCCACCTACGTATTACCGCGGCTGCTGGCACGTAGTTAGC
+
CCCCCGGGGGGGGGGGGGGGGGGGGGGGGGGGGGGGGGGGGGGGGGGGGGGGGGGGGGGGGGGGGGGGGGGGGGGGGGGGGGGGGGGGGGGGGGGGGGGGGGGGGGGGGGGGGGGGGGGGGGGGGGGGGGGGGGGGGFGGGGGGGGGGGGFGGGGGGGGGGGGGGGGGGF?GGGGGGGGGGGGGGGGGGGGGGGGGGGGGGGGGGGGGGGGGGGGGGFGGCEDEFGEGCDCGGGGFGEGGGG:FGGFGGGGDEEEGFDFGFFGGGG?BFFFFFC?FC6.>9(9>BF4)70<</4?*1:6*1
@M02143:5:000000000-JT863:1:1101:17702:10007 1:N:0:45
GACTACCAGGGTATCTAATCCTGTTCGCTCCCCATGCTTTCGCTCCTCAGCGTCAGTTACAGCCCAGAGACCTGCCTTCGCCATCGGTGTTCCTCCTGATATCTGCGCATTTCACCGCTACACCAGGAATTCCAGTCTCCCCTACTGCACTCTAGTCTGCCCGTACCCACTGCAGACCCGGGGTTGAGCCCCGGGCTTTCACAGCAGACGCGACAAACCGCCTACGAGCTCTTTACGCCCAATAATTCCGGACAACGCTAGGACCCTACGTATTACCGCGGCTGCTGGCACGTAGTTAGCC
+
CCCCCGDFFE>FDFGGGGFFFGAFGGGGGGGGGGGGGGGGGGGGGGFGGGGGGGGGGGFGFGDFGGGGFGGGG<FFGGGGGGGGGFEGGGGGGGGGGGGGGGGGGGGGGGGGGGGGGGGGGGGGGGGGGGGGGGGGGGGGGGGGGGGGGGGGGGGGGGGGGGGGGGGGGGGGGGGGGGGGGGGGGGGGGGGGGGGGGGGGGGGFGGGGGGGGGGGG?GGGGGGGGGGGGGGGGGGGGGGGGGGGGFFGGGGDGGFFFGFGFGGGGGFFFFFFGGFGGF:B>1(4<7?0C<FB50@;><A?6
@M02143:5:000000000-JT863:1:1101:9807:10009 1:N:0:45
GACTACCAGGGTATCTAATCCTGTTTGCTCCCCACGCTTTCGCGTCTCAGCGTCAGTATCCAACCAGGGGGCCGCCTTCGCCACAGGTGTTCCTCCCGATATCTACGCATTTCACCGCTACACCAGGAATTCCAGTCTCCCCTGCAACACTCTAGTTTGCTCGTATCGACTGCAGACCCGAGGTTGAGCCTCGGGATTTCACAGCCGACGCAACAAACCGCCTACGAGCTCTTTACGCCCAATAATTCCGGACAACGCTTGCACCCTACGTATTACCGCGGCTGCTGGCACATAGTTGGCC
+
CCCCCGGGGGGGGGGGGGGGGGGGGGGFGGGGGGGGGGGGGGGGGGGGGGGGGGGGGGGGGGGGEEGDDEGGGGGGGGGGGGGGGGGGGGGGGGGGGGGGGGGGGGGGGGGGGGGGGGGGGGGGGGGGGGGGGGGGGGGGGGGGGGGGGGGGGGGGGGGGGGGGGGGGFGGGGGGGGFGGGGGGGGGGGGGGGGG5FFGGGGGGFGEGGGGGEGGGGGGGGGGGGDGGGGGFGFGGGGGGGGGGGGFGGFGG=GC435@GFGGG8D?BF057>CAGGFFFFFFFFBFBG??0*)/3:)4?6
@M02143:5:000000000-JT863:1:1101:11737:10011 1:N:0:45
GACTACAAGGGTATCTAATCCTGTTCGCTCCCCATGCTTTCGCTCCTCAGCGTCAGTAACAGCCCAGAGACCTGCCTTCGCCATCGGTGTTCCTCCTGATATCTGCGCATTTCACCGCTACACCAGGAATTCCAGTCTCCCCTACTGCACTCTAGTCTGCCCGTACCCACTGCAGACCCGGGGTTGAGCCCCGGGCTTTCACAGCAGACGCGACAAACCGCCTACGAGCTCTTTACGCCCAATAATTCCGGACAACGCTTGCACCCTACGTATTACCGCGGCTGCTGGCACGTAGTTGGCC
+
CCCCCGGGGGGGGGGGGGGGGGGGGGGGGGGGGGGGGGGGGGGGGGGGGGGGGGGGGGGGGGGGGGGGGGGGGGGGGGGGGGGGGGGGGGGGGGGGGGGGGGGGGGGGGGGGGGGGGGGGGGGGGGGGGGGGGGFGGGGGGGGGGGGGGGGGGGGGGGGGGGGGGGGGGGGGGGGGGGGGGGGGGGGGGGGGGGGGGGGGGGGGGGGGGGGGGGGGGGGGGGGGGGGGGGGGGGGGGGGGGGGGGGFGGGDGGGFGFGFGFGGGGG?BFFF):CBCC8:DFFF>????5:=:>(51:<>F?
@M02143:5:000000000-JT863:1:1101:18263:10014 1:N:0:45
GACTACCAGGGTATCTAATCCTGTTCGCTCCCCATGCTTTCGCTCCTCAGCGTCAGTTACAGCCCAGAGACCTGCCTTCGCCATCGGTGTTCCTCCTGATATCTGCGCATTTCACCGCTACACCAGGAATTCCAGTCTCCCCTACTGCACTCTAGTCTGCCCGTACCCACCGCAGATCCGGAGTTGAGCCCCGGACTTTCACGGCAGACGCGACAAACCGCCTACGAGCTCTTTACGCCCAATAATTCCGGATAACGCTTGCGCCCTACGTATTACCGCGGCTGCTGGCACGTAATTAGCC
+
CCCCCGGGGGEGGGGGDFGGGGGGGGGGGGGGGGGGGGGGGGGGGGGGGGGGGGGGGGGGGGGGGGGGGGGGGGGGGGGFGGGEGGEGGGGGFGGGGGGGGGGGGGGGGGGGFGGGDGGGGGGGGGGGFGGGGGGGGFGGGGGGGGGGGGGGGGGGGGGGGGGGGGGGGGCFGGGGGGGGGFGGGGGGGGGGGGGGGGGGGGGGGGGGGGGGGGGGGGGGGGGEGGGGGDGGGGGGGGGGGGGGGGFGGDGGGGGGFGF5>FDGGGFFFBF<:CBDF0>EFF66:?F0C<*-91)*254?4
@M02143:5:000000000-JT863:1:1101:12415:10017 1:N:0:45
GACTACCAGGGTATCTAATCCCGTTTGCTCCCCTAGCTTTCGCGCCTCAGCGTCAAGAACAGGCCAGGTAGTCGCCTTCGCCACTGGTGTTCCTCCCGATATCTACGCATTTCACCGCTCCACCGGGTATTCCACATCCCTCTCCCTGCCTCCAGCAGTGCGGTCTACCCAGACCCCCTCGAGTTGAGCCCGAGACTGTCACCAGGTACCTACACCACCGCCTGCGCGCGCTGTACGCCCAGTAAAACCGGACAACGCTTGCCCCCTCTGTCTTACCACGGCTGCTGGCACAGAGTTAGCC
+
CCCCCGGGGGGGGGGGGGGGGGGGGAFFFGGGGFDFGGGGGGGGGGGGGGGGFGGGFF<FGDCFGGGGFFFGFGGGGGGGGGGGGGGGFGGGDFGGGGEFGGFGFFFGGGFGGGGGGGGGGGGGDFG:FFGGGGGGGGGGFGDGGGGFGGGGGGGGGFG?FCECFGCGGFGGGGGGGGCGG@CFEGGGGGGECEGGG7CGGGGGC5BFGGGGGGGGCEGGGGGGG=CC:7>*?EFGDCGGGGGGGC*9EGEDGGGGFGFGFFFGGD>F?>66?7<76))7966>BDF07(*.24)3*..40
@M02143:5:000000000-JT863:1:1101:25103:10033 1:N:0:45
GACTACCGGGGTATCTAATCCTGTTTGCTCCCCACGCTTTCGCGTCTCAGCGTCAGTTACGTCCCAGCGAGCTGCCTTCGCAATCGGTGTTCCTCCTGATATCTGCGCATTTCACCGCTACACCAGGAATTCCAGTCTCCCCTGCCGAACTCTAGTGATGCCCGTATCGACCGCACGCCCAGAGTTAAGCCCCAGGTTTTCACGGCCGACGTGACACACCGCCTACGAGCTCTTTACGCCCAATAATTCCGGACAACGCTCGCCCCCTACGTATTACCGCGGCTGCTTGCACGTAGTTGGC
+
CCCCCGGGGGGGGGGFGGGGGGGGGGGGGGGGGGGGGGGFGGGGGGGGGGGGGGGGGGGGFGGGGGGGGGGGGGGGGGGGGGGGGGGGGGGGGGGGGGFGFGGGGGGGGGGGGGGGGGGGGGGGGGGGGGGGGGFGGGGGGGGGGGGDGGGGGGGGGGGGGGGGGGGGDFGGGGGGGGGGGGGGGGCFCFGGDEGGGGGGGGGGDGGGGGGGGGGGGCGGGGGEGGG3CGDGGGGGGGGGGGGGGGFFFGGGGGEGFD@CBCD*;CBFFFEBFFFGGB@F09>B9?F)92=773?/7.)))
@M02143:5:000000000-JT863:1:1101:16067:10057 1:N:0:45
GACTACAGGGGTATCTAATCCTGTTCGCTCCCCATGCTTTCGCTCCTCAGCGTCAGTTACAGCCCAGAGACCTGCCTTCGCCATCGGTGTTCCTCCTGATATCTGCGCATTTCACCGCTACACCAGGAATTCCAGTCTCCCCTACTGCACTCTAGTCTGCCCGTACCCACTGCAGACCCGGGGTTGAGCCCCGGGCTTTCACAGCAGACGCGACAAACCGCCTACGAGCTCTTTACGCCCAATAATTCCGGACAACGCTTGCACCCTACGTATTACCACGGCTGCTGGCACGTAGTTGGCC
+
CCCCCGGFGGGGGGGGGGGGGGGGGGGGDGGGGGGGGGGGGGGGGGFGGFGGGGGGGGGGGGGGGGGGGGGGGGGGGGGGGGGGGGGGGGGGGGGGGGGGGGGGGGGGGGGGFGGGGGGGGGGGGGGGGGGGGGGGGGGGGGGGGGGGGGGGGGFGGGGGGGGGGGGGGGGGGGGFGGGGGEGGGGGGGGGGGGCEGGGGGGGGGGGFGGGGGGGGGGFGGGGGGGGGGGGGGGGGGGGGGGGGGGFGGGGGGGGGFGF=FGGGFGBBF0<<CF<FG2:B9BFB?DF:52??GBFEGA7:<
@M02143:5:000000000-JT863:1:1101:10227:10106 1:N:0:45
GACTACCCGGGTATCTAATCCGGTTTGCTCCCCACACTTTCGCGCCTCAGCGTCACGTGTTGTCCAGAAGGCTGCCTTCGCAATGGGTATTCCTACCAGTATCTACGCATTCCACCGCTACACTGGTAATTCTACCTTCCTCTCCAACCGTCCAGCTTGCCAGTATCCAACGCCGTATCGAGGTTGAGCCTCGGTCTTTAACATCGGACTTAACAAACCACCTACGCGCGCTTTACGCCCAGTAATTCCGATTAACGCTTGCACCCTCTGTATTACCACGGCTGCTGGCACAGAGTTAGCC
+
CCCCCGGGGGGGGGGGGGGGGGGGGGGGGGGGGGGGGGGGGGGGGGGGGGGGGGGGGGGGGGGGGGGGGGGGGGGGGGGGGGGGGGGGGGGGGGGGGGGGGGGGGGGGGGGGGGGGGGGGGGGGGGFGGGGGGGGFGGGGGGGGGGGGGGGGGGGGGGFGGGGGGGGGGGGGFFGGGGGGGGGGGGGGGGGGGGGGGGGGGGGGGGGGGGGGGGGGGGGGGGGGGGGGGGGGGGGGGGGGGGGGGGFGFGGGGGGGFCDGFGGG8D<:5>FDF*:77))89B>;??43*./.94<C0446)
@M02143:5:000000000-JT863:1:1101:25750:10118 1:N:0:45
GACTACAAGGGTATTTAATCCTGTTCGCTCCCCACACTTTCGCTCCTCAGCGTCAGGACATGCCCAGAGAACCGCCTTCGCCACCGGTGTTCCTCCTGATATCTGCGCATTTCACCGCTACACCAGGAATTCCATTCTCCCCTACCGCACTCAAGTCTGCCCGTACCCACTGCAGGCTAGAGGTTGAGCCTCTAGATTTCACAGCAGACGCGACAAACCGCCTACGAGCTCTTTACGCCCAATAATTCCGGACAACGCTCGGACCCTACGTATTACCGCGGCTGCTGGCACGTAGTTAGCC
+
CCCCCGGGFFEGGG,CFDFGGGGGG<FEGGGGGGGGGGGGGGGGGGGGFGGGGEGGGGGGGGFGF?FCFGGGGCGCGGGGGGGEGE7FCFGGGGGGGEGGGGGGGGGGGGGGFGGECFGGGGGGFGEFDFGGGGGGC@FGGGGGGGG7FGGGGGGGGGDGGGGGGGGGGDCFFGFFEFGFGGGGDFGGGGGC:9FCFGGGGGGFGFFGGGGEDGCGGGGGGGGEGGGGGGGGGGCFGGGGGGGGGGFGDGE7CG5FFGF=:CGGGDB?>?F2:FA7C0>E>6>>1>?0><?FG?>GGF260
@M02143:5:000000000-JT863:1:1101:7686:10129 1:N:0:45
GACTACAAGGGTATCTAATCCCTTTTGCTCCCCACGCTTTCGTGCCTGAGCGTCAGTAACTGTCCAGGTAACCGCCTTCGCCTCTGGTGTTCCTCACGATATCTACGCATTTCACCACTACACCAGGCATTCCACCGGCCCCTGCCGCCCTCAAGCGGCGCGGTCCCCGACGACCTTCCCCGGTTGAGCCGGGGGCTTTCACGCCGGACCCACGCCGCCGCCTGCGCGCCCTTTACGCCCAGTAACTCCGGACAACGCTCGGCCCCCACGTATTACCGCGGCTGCTGGCACGTAGTTCGCC
+
CCCCCGGGGGGGGFGGFGGGGGGGGGGGGGGGGGGGGGGGGGGGGGGFGGGGGGGGGGGGGFGGGGGGGGGGGGGGGGGGGGGGG<CFEGGGGGGGGGGGGGGGGGGGGGGFGGGGGGGGGGGGGGGGGGGGGGGGGCFGGGF<FGGGGGGGGGGGE7FBFFGGGGGGGEGGGGEGC@FGGGGGGGGGGGGDGGGGGG?FFGCFGCCEGGGGGEEGC>EEGG3:A5?GGGGGGGGGGGGGGGGGGGFFFEGDGGEGDGDEB5>EEG>>F(877C<GG<:BBF>FFFFBC<?0*4;1:)4<)
@M02143:5:000000000-JT863:1:1101:19445:10147 1:N:0:45
GACTACTAGGGTATCTAATCCTGTTTGATCCCCACGCTTTCGAGCCTCAGAGTCAATGTTCGTGTAACGAGCTGCCTTCGCAATCGGTGTTCTATGTCATATCTAAGCATTTCACCGCTACATGACATATTCCGCTCATCTCCACGGCATTCAAGACAGATAGTATCAACGGCAGTTCCCATGTTAAGCACGGGGATTTCACCACTGACTTACCTGCCCTCCTACGCTCCCTTTAAACCCAGTGAATCCGGATAACGCTTGCACCCTCCGTATTACCGCGGCTGCTGGCACAGAGTTAGCC
+
CCCCCGGGGF<FCGGGGGGGGGGGGGGGGGGGGGGGGGGGGEGFGGGGGDFGGGGGGGGGFGGGGGGGGGGGGGGGGGGFGGGEGGGGGGGGGGGGGGGGGGGGGGGGGGGGGGGGGGGGGGGGGGGGGGGEFGGGGGEGGGGGGGDGDGGGGGGCFGGFFGGGGGGGGGGGGGGFGGFGGGGGGGGGGCFGGGGGGGGGGGGGGGGFFGGGGGGGGGGGGGGGGGGDGGFDGGGFFGGGGGGGGGFGG=C<CEFGEGFGFGGGGGFFF0>?FGBGG<>39B>0::F:D?F<CB4A:>9=9
@M02143:5:000000000-JT863:1:1101:13978:10154 1:N:0:45
GACTACAAGGGTATCTAATCCTGTTTGCTCCCCACGCTTTCGCGCCTCAGCGTCAGAACCGGACCAGTTAGCCGCCTTCGCCACTGGTGTTCTTGCGAATATCTACGAATTTCACCTCTACACTCGCAGTTCCACTAACCTCTTCCGGTCTCTAGCCAAACAGTATCGAAGGCAATTCCAGGGTTGAGCCCTGGGCTTTCACCCCCGACTTGAATGGCCGCCTACGCGCCCTTTACGCCCAGTGATTCCGAGCAACGCTAGCCCCCTTAGTATTAACGCGGCTGCTGGCACGAAGTTAGCC
+
CCCCCGGGGGGFGCFGGGGGGGGGGGGGGGGGGGGGGGGGGGGGGGGGGGGGGGGGDFGGGGGGGGGGGGGFGGGGGGGFGGGGGGFEGGGGGFFGDFGGGGGGGGGEGGGGGGGG@FGGGGGGGGGGGEGGGGGGGFFGGGGFGGGD:FFGGGGGGGGGGGGGGGGGGGGGGGGGFGFGGGGGGGGGGGGGGGGGGGGGGGGGGGGGGGGGGGGGGGGGGGGGGDGGGGGGGGGGGGGGGGGGGGFGGGCDGEGGFGFG>GGGGD>7)-9<:7>7?1;)7609?B)(9491>95;7<9F6
@M02143:5:000000000-JT863:1:1101:22741:10156 1:N:0:45
GACTACCCGGGTATCTAATCCTGTTTGCTCCCCACGCTTTCGCACCTCAGCGTCAGTATCGGGCCAGTGAGCCGCCTTCGCCACTGGTGTTCTTGCGAATATCTACGAATTTCACCTCTACACTCGCAGTTCCACTAACCTCTTCCGGTCTCAAGCCATACAGTATCGAAGGCAATTCTGTGGTTGAGCCACAGGCTTTCACCCCCGACTTATCAAGCCGCCTACGCGCCCTTTACGCCCAGTGATTCCGAACAACGCTAGCCCCCTTCGTATTACCGCGGCTGCTGGCACGAAGTTAGCC
+
CCCCCDGGGGGGGGGGGGGGGGGGGGGGGGGGGGGGGGGGGGGGGGGGGGGGGGGGGGGGGGGGGGGGGGGGGGGGGGGGGGGGGGGGGGGGGGGGGGGGGGGGGGGGGGGGGGGGGGGGGGGGGGGGGGGGGGGGGGGGGGGGGGGGGGGGGGGGGGGGGGGGGGGGGGGGGGGGGGGGGGGGFGGGGGGGGGGGGGGGGGGGGGGGGGGGGGGGCFGGGGGGGGGGGGGGGGGGGGGGGGGGCFFGGGGGGGGGFGFGDGGGGGFFF()(09:CG1>D9FBB?FF?D7??D6:5*))/)
@M02143:5:000000000-JT863:1:1101:21382:10169 1:N:0:45
NNNNNNNNNNNNNNNNNNNNNNNNNNNNNNNNNNN
+
###################################
@M02143:5:000000000-JT863:1:1101:4553:10169 1:N:0:45
GACTACCAGGGTATCTAATCCCGTTCGCTCCCCTGGCTTTCGCGCCTCAGCGTCAGAAGAGGTCCAGCGCGCCGCTTTCGCCACCGGTGTTCCTTCCGATATCTACGCATTTCACCGCTCCACCGGAAGTTCCGCACGCCCCTACCTCCCTCGAGATGACCAGTATCAGAGGCACTTCCCCAGTTGAGCTGGGGGCTTTCACCCCTGACTTGATCGCCCGCCTACGCGCCCTTTAAGCCCAGTGATTCCGAATAACGTTCGCTCGGTTCGTCTTACCGCGGCTGCTGGCACGAACTTAGCC
+
CCCCCGGGFGGGGFGGGGGGGGGGGGGGGGGGGGGGGGGGGGGGGGGGGGGGGGGGGGGGGGGGGGGGGGGGGGGGGGGGGGGGGGGGGGGGGGGGGGGGGGGGGGGGGGGGGGGGGGGGGGGGGGGGGGGGGGGGGGGFGGGGGGGGGGGGGGGGGGGGGGGGGGGGGGGGGGGGGGGGGGGGGGGGGFGGFGGGGGGGGGGGGGGGGGGGGGGGGGGEGGGGGGGGGGGGGGGGGGFGGGFGGGFGG?EGGGGG@GFGFGDFEGF?>>::FG<C<,7<>BF><?FBG:FFGBB8:54??
@M02143:5:000000000-JT863:1:1101:22423:10171 1:N:0:45
GACTACTAGGGTATCTAATCCCGTTTGCTCCCCTGGCTTTCGTGCCTCAGCGTCAGTACACCCCCAGCAGCTTGTCTGCACCATTGGCGTTCCAGATGATATCTATGCATTTCACCGCTCCACCATCTGTTCCAGCTGCCCCTAGGTGACTCAAGAACGGCAGTATACCAAGCATTTCCACAGTTAAGCTGTGGGATTTCACAAGGTACTTACCATCCCGCCTACACACGCTTTAAGCCCAGTGATTCCGTCTAACGCTTGTGGCCTCTGTATTACCGCGACTGCTGGCACAGAGTTAGTC
+
CCCCCGGGGGGGGGGGGGGGGGGGGGGGGGGGGGGGGGGGGGGGGGFGGGGGGGGGGGGGGGGGGGGGGGGGGGGGGGGGGGGGGGGGGGGGGGGGFGGGGGGGGGGGGGGFGGGGGGEGGGGGGDGGGGGGGGGGGGGGGGFGEGGGGGGGGGGGGGGGGGGGGGGGGGGGGGGGGGGGGGGGGGGGGGGGGGGGGGGFGGGGGGCFGGGGGGFGGGGGGEGGGGGGGDGGGGGGGGGGGGGGGGFGGGGGGGGGFGFGFGFCF<@DF@=?7CEFC;BF41397AFFGFF4949+::<@*
@M02143:5:000000000-JT863:1:1101:19908:10179 1:N:0:45
GACTACCCGGGTATCTAATCCTGTTCGCTCCCCATGCTTTCGCTCCTCAGCGTCAGTTAATGCCCAGAGACCTGCCTTCGCCATCGGTGTTCCTCCTGATATCTGCGCATTTCACCGCTACACCAGGAATTCCAGTCTCCCCTACATCACTCTAGCCTGCCCGTACCCACCGCAGATCCGGAGTTGAGCCCCGGACTTTCACGGCAGACGCGACAAACCGCCTACGAGCTCTTTACGCCCAATAATTCCGGATAACGCTTGCGCCCTACGTATTACCGCGGCTGCTGGCACGTAGTTAGCC
+
CCCCCGGDGGGGGGGGGGGGGGGGGGGGGGGGEFEEFGGGGEEGGGGGGGGGCFGCFDEFCFGGGDFAFGGGGFGGGGGGGGGCGGGGGGGAFEGGGGCGGGEFGFGGGGGFGGGGGGGGGGGGGGGGGGGGGGGGGGGGGGGGGGGGGGGGGGGGGGGGGGGGGGGGGGGGGGGGGGGGGGGGGGGGGGGGGGGGGGGGFGGGEGGGGGGGGGGGGGGGGGGGGGGGGGGGGGGGGEGGGGGGECBGGGGGGGCGBGFGFGDGGG>?F?F?FDDGG<EBB>BFF);07:@B<<48:A286
@M02143:5:000000000-JT863:1:1101:22587:10189 1:N:0:45
GACTACCAGGGTATCTAATCCTGTTCGCTCCCCATGCTTTCGCTCCTCAGCGTCAGTTGCGGCCCAGAGACCTGCCTTCGCCATCGGTGTTCCTCCTGATATCTGCGCATTCCACCGCTACACCAGGAATTCCAGTCTCCCCTACCGCACTCTAGTCTGCCCGTATCGAAAGCAAGCCAGGTGTTAAGCACCTGGTTTTCACTCCCGACGCGACAAACCGCCTACGAGCCCTTTACGCCCAATAATTCCGGACAACGCTCGCACCCTACGTATTACCGAGGCTGCTGGCACGTAGTTGGCC
+
CCCCC@FGGGGGGGGGGGGGGGGGGGGGGGGGGGGGGGGGGGGDGGGGGGGGGGGGGGGGGGGGGGGGGGGGGGGGGGGGGGGGGGGGGGGGGGGGGGGGGGGGGGGGGGGGGGGGGGGGGGGGGGGGGGGGGGGGGGGGGGGGGGGGGGGGGGGGGGGGGGGGGGGGGGGCGGGGGGGGGGGGGGGGGGGGGGGGGGGGGGGGGGEGGGGGGGGGGGGGGGGGGGGGDDCFGGGFD=EGGGGGGGFGGGGGGGGGFGFGEGGGGGFFF058><A:D0550;???FF(34=BGBF8C>:44
@M02143:5:000000000-JT863:1:1101:18892:10193 1:N:0:45
GACTACTGGGGTATCTAATCCTGTTCGCTCCCCTAGCTTTCGCGTCTCAGCGTCAGGAACGGCCCAGCGAGCCGCCTTCGCTACTGGTGTTCCTCCCGATATCTGCGCATTTCACCGCTACACCGGGAATTCCACTCGCCTCTACCGTCCTCTAGCCCGGCAGTATCCACCGCACGCCCGAGGTTGAGCCTCAGGTTTTCACGGCAGACTTACCGAACAGCCTACACGCTCTTTACGCCCAATAATTCCGGACAACGCTCGCCCCCTACGTATTACCGCGGCTGCTGGCACGTAGTTAGCC
+
CCCCCGGGGGGGGGGGGGGGGGGGGGGGGGGGGGGGGGGGGGGGGGGGGGGGGGGGGGGGGGGGGGGGGGGGGGGGGGGGGGGGGFGGGGGGGGGGGGGGGGGGGGGGGGGGGGGGGGGGGGGGGGGGGGGGGGGGGGGGGGGGGGGGGGGGGGGGGGGGGGEGGGGGGGGGGGGGGGGGGGGGGGGGGGGGGGGGGGGGGGGEGGGGGGGGGGGGGGGGGGGGFGGGGDGGGGGGGGGGGGGGGFFGGGGDEGFC>DFGFGGGGGFFF:FFGGFFG<>D9>>FFF:4D:F:GF:EGBA4<
@M02143:5:000000000-JT863:1:1101:7788:10207 1:N:0:45
GACTACAGGGGTATCTAATCCCGTTTGCTCCCCTGGCTTTCGCGCCTCAGCGTCAATGCCGGTCCAGGATGCCGCCTTCGCCACCGGTGTTCCTCCAGATATCTACGCATTTCACCGCTACACCTGGAATTCCGCATCCCTCTCCCGGATTCAAGCCTGCCAGTATCGGACGCAGTTCCCGGGTTGAGCCCGGGGATTTCACGTTCGACTTAACAGGCCGCCTACGCGCCCTTTACGCCCAGTAACTCCGGACAACGCTCGACCCCTACGTATTACCGCGGCTGCTGGCACGTAGTTAGCC
+
CCCCCGGGGGGGGGGGGGGGGGGGGGGGGGGGGGGGGGGGGGGGGGGGGGGGGGGGGGGGGGGGGGGGGGGGGGGGGGGGGGGGGGGGGGGGGGGGGGGGGGGGGGGGGGGGGGGGGGGGGGGGGGGGGGGGGGGEGGGGGGGGGGGGGGGGGGGGGGGGGGGGGGFFGGGGGGGGGGGGGGGGGGGGGGGGGGG5FGGGGGGGGGGCEGEGFGGGGGGGGGGEGGGGGGGGGGGGGGGGGGGGGGFGGGGGGG5FEGFGFGGGEDBBF:><GF);FFFF1;>B?FF:D?FFF?4;:99F<
@M02143:5:000000000-JT863:1:1101:20919:10214 1:N:0:45
GACTACAAGGGTATCTAATCCTGTTCGCTCCCCATGCTTTCGCTCCTCAGCGTCAGTTAATGCCCAGAGACCTGCCTTCGCCATCGGTGTTCCTCCTGATATCTGCGCATTTCACCGCTACACCAGGAATTCCAGTCTCCCCTACATCACTCTAGTCTGCCCGTACCCACCGCAGATCCGGAGTTGAGCCCCGGACTTTCACGGCAGACGCGACAAACCGCCTACGAGCTCTTTACGCCCAATAATTCCGGATAACGCTTGCGCCCTACGTATTACCGCGGCTGCTGGCAAGTAATTAGCC
+
CCCCCGGGGGGGGGGGGGGGGGGGGGGGGGGGGGGGGGGGGGGGGGGGGGGGGGGGGGGGGGGGGGGGGGGGGGGGGGGGGGGGGGGGGGGGGGGGGGGGGGGGGGGGGGGGGGGGGGGGGGGGGGGGGGGGGGGGGGGGGGGGGGGGGGGGGGGGGGGGGGGGGGGGGGGGGGGGGGGGFEGGGGGGGGGGGGGGGGGGGGGGGGGGGGGGGGGGGGGGGGGGGGGGGDGGGGGFDDGGGGGGGGFGGGGGGGGGFGFGFC<EGGFFF?>2:C9DGF:@9>92??F?D?*(*)*+2))/0
@M02143:5:000000000-JT863:1:1101:17547:10230 1:N:0:45
GACTACTAGGGTATCTAATCCCATTCGCTCCCCTAGCTTTCGTCCCTGAGTGTCAGTTGTGGTCCAGTAGAGCGCTTTCGCCACCGATGTTCTTCCCGATCTCTACGCATTTCACCGCTACACCAGGAATTCCAGTCTCCCCTGCAACACTCTAGTTTGCTCGTATCGACTGCAGGCCCGGAGTTGAGCTCCGGGTTTTCACAGCCGACGCGACGAACCGCCTACGAGCTCTTTACGCCCAATAATTCCGGACAACGCTCGCCCCCTACGTATTACCGCGGCTGCTGGCACGAAGTTAGCC
+
CCCCCGGGGGGGGGGGGGGGGGGGGGGGGGGGGGGGGGGGGGGGGGGGGGGGGGGGGGGGGGGGGGGGGGGFGGGGGGGGGGGGGGGGGGGGGGGGGGGGGGCGGGGGGGGGGGGGGGGGGGGGGGGGGGGGGGGGGGGFGGGGGGGGGGGGGFGGGGGGGGGGGGGGGGGGGGGGGDGDGEGGGGGGGGGGGGGGGGGGGGCFGGGGEGGGGG=EGGGGGGGGGGGGGGGGGGGGGGGGGGFGCGFGGGEGGGGGFGFGFGGGGGF?F?FFGG>:C2B36;>6<:7(5<@<D;3C>4<F?
@M02143:5:000000000-JT863:1:1101:23154:10243 1:N:0:45
GACTACAAGGGTATCTAATCCTGTTCGCTCCCCACACTTTCGCTCCTCAGCGTCAGGACATGCCCAGAGAACCGCCTTCGCCACCGGTGTTCCTCCTGATATCTGCGCATTTCACCGCTACACCAGGAATTCCGTTCTCCCCTGCATACCTCTAGTCTGCCCGTATCGAAAGCAAGCACCGAGTTAAGCCCGGTGATTTCACTCCCGACGCGACAAACCGCCTACGAGCCCTTTACGCCCAATAATTCCGGACAACGCTCGCACCCTACGTATTACCGCGGCTGCTGGCACGTAGTTGGCC
+
CCCCCGGGGGGGGGGGGGGGGGGGGGGG7FGGGGGGGGGGGGGDGGGGGGGGGGGGGGGGGGGGGGGGGGGGGGGGGGGGGGGGFGGGGGGFGGGGGGGGGGGGFGGGGGGGGGGGGGGGGGGGGGGGGGGGGGGGGGGGGGGGGGGGGGGGGGGGGGGGGGGGGGGGGGGGGGGGGGGGGGGGGGGGGGGGGGGGGG@FGGGGGFGGGGGGGGGGGGGGGGGGGGGDGGGGGGGFGDGGGGGGGGFGGGGGGGGGFGFGFGGGGGFBF:>BGGBFF:)899966>F3D???77@CG2:@0
@M02143:5:000000000-JT863:1:1101:27720:10255 1:N:0:45
GACTACCAGGGTATCTAATCCTGTTCGCTCCCCTAGCTTTCGCGTCTCAGCGTCAGGAATGGCCCAGCGAGCCGCCTTCGCTACTGGTGTTCCTCCCGATATCTGCGCATTTCACCGCTACACCGGGAATTCCACTCGCCTCTACCATCCTCTAGCCCGGCAGTATCCATCGCACGCCCGAGGTTGAGCCTCAGGATTTCACGACAGACTTACCGAACCGCCAACACGCTCTTTACGCCCAATAAATCCGAGCAACGCTAGCCCCCTTCGTATTACCGCGGCTGCTGGCACGAAGATAGC
+
CCCCBFGGGGG@DFGEFGAEEFFFFFCCFDGCFGFGFCGGDE>C7CFGFEGGGC@CEGGGGCEFFFFGGEEGEFGEGDGFGGGGFGGDFFDAFFFGGDGEEGFFGGGGGC+,CFGCCG7FGFGGGGGGGGGGDGGGGGGGGECADFDFGG:FFGGGEFGGGEEGCFG9FFF:FGEG@CFD:F@CFF@<<<8FGFGGG:EGCF@8EG*8BFFGE+**28:=EEDG8CEGCDDGGGGGC8*:5CFG+:=:FGGGGEGGFD)A)A7EE338F0>2*04>*,))2((((5)(*(91*27*:<<4
@M02143:5:000000000-JT863:1:1101:21833:10260 1:N:0:45
GACTACTAGGGTATCTAATCCCGTTTGCTCCCCACGCTTTCGCGTCTCAGCGTCAGTAACGTCCCAGCGAGCTGCCTTCGCAATTGGTGTTCCTCCTGATATCTGCGCATTTCACCGCTACACCAGGAATTCCACTCGCCTCTTCCGGACTCGAGCTCGACAGTATCCACCCGCCTCCCGGGGTTGAGCCCCGGGCTTTCAGAGCGGACTTACCGAGCCGCCTACACGCGCTTTACGCCCAATGATTCCGGACAACGCTAGCCCCCTACGTATTACCGCGGCTGCTGGCACGAAGTTAGCC
+
CCCCCDGGGGGGGGGGGGGGGGGGGGGGGGGGGGGGGGGGGGGGGGGGGGGGGGGGGGGGGGGGGGGGGGGGGGGGGGGGGGGGGGGGGGGGGGGGGGGGGGGGFGGGGGGGGGGGGGGGGGGGGGGGGGGGGGGGGGGGGGGGGGGGGGGGFGGGGGGGGGGGGGGGGGGDFFGGGGGGGGGGGGGGGGGGGGGGGGGGGFGGGGGGGGGGGGGGGGGGGGGGGGGGGGGGGGGGGGGGGGGGGGFGGGGGGGGGFGFGFGGGGG>BF<FBFGFGGFF>9>9>F27(1,9:DB>CFF)*0
@M02143:5:000000000-JT863:1:1101:28968:10278 1:N:0:45
GACTACAAGGGTATCTAATCCTGTTTGCTCCCCACGCTTTCGTGCATGAGCGTCAGTGCAGGCCCAGGGGATTGCCTTCGCCATCGGTGTTCCTCCGCATATCTACGCATTTCACCGCTACACCAGGAATTCCAGTCTCCCCTGCAACACTCTAGTTTGCCCGTATCGACTGCAGACCCGAGGTTGAGCCTCGGGATTTCACAGCCGACGTGACAGACCGCCTACGAGCTCTTTACGCCCAATAATTCCGGATAACGCTTGCGCCCTACGTATTACCGCGGCTGCTGGCACGAAGTTAGCC
+
CCCCCGGGGGGGGGGGGGGFGGGGGGGGFGGGGGGGGGGGGGGGGFGGGGGGGGGGGGGGGGGDGGGFGGGDFFFGGGG<FGGGGGGGGGGGFGGGGGGGGGGGGGGGGGGGGGGGGEEGGGGGGGGGGGGGGGGGGFGGGGGFFFGGGGGGGGGGGGGGGGDGGGGDDGCEFGGGGGGGECGGGGGGGGGGGGGGGGGGGGGGGFC=EGGGGGGGGGG5>EGGGCGDGGGGGGGGGGGGGFGGGGFGGGGGGGFGDGFGFFGGGGFF>6F?GGFGG:>B>F66:)6(7<F0C(<1?)69)
@M02143:5:000000000-JT863:1:1101:6382:10279 1:N:0:45
GACTACAAGGGTATCTAATCCCGTTTGCTCCCCTGGCTTTCGTGTCTCAGCGTCAGAAGGCCCCCAGCCATCCGCTTTCGCCGCCGGCGTTCCAAGCGATATCTACGCATTTCACCGCTCCACCACTTGTTCCGCTCGCCCCTGGGTCTCTCAAGATCGCCAGTATGCCCCGCGGTTCCACGGTTGAGCCGTGGGATTTCACGAGGCACTTAACGACCCGCCTACACGCGCTTTAAGCCCAGTGATTCCGCCTAACGCTCGGCACCTCTGTCTTACCGCGGCTGCTGGCACAGAGTTAGCC
+
CCCCCGGGFGGGGGGGGGGGGGGGGGGGGGGGGGGGGGGGGGGGGGGGGGGGGGGGGGGGGGGGGGGGGGGGGGGGGGGGGGGGGGGGGGGGGGGGGGGGGGGGGGGGGGGGGGGGGGGGGGGGGGGGGGGGGGGGGGGGGGGFFGGGGGGGGGGGGGGGGGGGGGGGGGGGGGGGGGGGGGGGGGGGGGGGGGGFGGGGGGGEGGGGGGGGGGGGGGCEGGGGGGGGGGGGGGGGGGGGGGGGGGFGDFGGGGGFFGDGFGGDGF(46:@<7767C<@DBF>F??F>G7F4056<:44=)
@M02143:5:000000000-JT863:1:1101:11750:10281 1:N:0:45
GACTACAAGGGTATCTAATCCTGTTCGCTCCCCTAGCTTTCGCGTCTCAGCGTCAGGAATGGCCCAGCGAGCCGCCTTCGCTACTGGTGTTCCTCCCGATCTCTACGCATTTCACCGCTACACCGGGAATTCCGCGCTCCTCTCCCGCCCTCTAGCCTGGCAGTACCCTCTGCGCTTTCCGGGTTGGGCCCGAAGCTTTAACAGAAGGCTTACCAAACCGCCTACACACCCTGTACGCCCAGTGAATCCGAACAACGCTTGCCACCTTCGTATTACCGCGGCTGCTGGCACAGAGTTAGCC
+
CCCCCGGGGGGGGGGGGGGGGGGGGGGGGGGGGGGGGGGGGGGGGGGGGGGGGGGGGGGGGGGGGGGGGGGGGGGGGGGGGGGGGGGGGGGGGGGGGGEEGGGGGGGGGGGGGGGGGGGGGGGGGGGGGGGGGGGGGGGGGGGGGGGGGGEGGGGGGGGGGGGGGGGGGGGGGGGGGGGGGGGGGGGGGGGGGGGGGGGGGGGGGGGGGGGGGGGGGGGGGGGGGGGGGGGGGGGGGGGGGGGGGG4CGGGGEGGGFGFDFGGF?DFFF0><GGD7C:3;6;B0(,95<2640.)3*-6F4
@M02143:5:000000000-JT863:1:1101:28547:10339 1:N:0:45
GACTACCCGGGTATCTAATCCTGTTTGATCCCCACACTTTCGTGCCTCAGCGTCAGTTGTAGCCTAGTAAGCTGTCTTCACTATCGGTGTTCTTGACGATATCTAAGCATTTCACCGCTACACCGTCAATTCCGCCTACTTCGACTACACTCAAGTCTCCCAGTTTCCAATGACCCTCCACGGTTGAGCCGTGGGCTTTCACATCAGACTTAAGAAACCACCTGCGCGCGCTTTACGCCCAATAATTCCGGATAACGCTTGCCACCTACGTATTACCGCGGCTGCTGGCACGTAGTTAGCC
+
CCCCCGGGGGGGGGGGGGGGGGGGGGGGGGGGGGGGGGGGGGGGGGGGGGGGGGGGGGGGGGGGGGGGGGGGGGGGGGGGGGGGGGGGGGGGGGEDFBGGGGGGGGGGGGGGGGGGGGGGGGGGGGCFGGGGGGGFEFGGGGGGGGGGGFGGGGGGGGFGGGGGGGGGGGGGGGGGGGEDFGGGGGGGGGGGGGGGGGGGGGGGGGGGGGGGGGGCEGGGGGFGGEGGGGGGGGGGGGGGGGGGGGFGGGGGGGGGFGFG5CGGGGBFFFFFGGFGGFFF(9B>:?FBGFFFGFFGGFA=0
@M02143:5:000000000-JT863:1:1101:8626:10360 1:N:0:45
GACTACCCGGGTATTAATCCTGTTCGCTCCCCACGCTTTCGCTCCTCAGCGTCAGTTACGGCCCAGAGATCTGCCTTCGCCATCGGTGTTCCTCCTGATATCTGCGCATTCCACCGCTACACCAGGAATTCCAATCTCCCCTACCGCACTCTAGTTTGCCCGTACCCACTGCAGGCCGGAGGTTGAGCCTCCGGTTTTCACAGCAGACGCGACAAACCGCCTACGAGCTCTTTACGCCCAATAATTCCGGACAACGCTTGCACCCTACGTATTACCGCGGCTACTGGAACGAAGTAAGCCG
+
CCCCCGGGGGGGGGGGGFGGGGGGGGGGGGGGGGGGGGGGGGGGGGGGGGGGGGGGGGGGGGGGGGGGGGGGGGGGGGGGGGGGGGGGGGGGGGGGGGGGGGGGGGGGGGGGGGGGGGGGGGGGGGGGGGGGGGGGGGGGGGGGGGDFGGGGGGFGGFGGGGGCGGCFGGGGGFGGGGGGGGGGGGGGGGGGGGFGGGGGGGFGGGGFGGGGGGGGGDCGGDDGGGGGCDGGGGGGGGGGGGGGG>FFGCEGG=57>DDG)9CGGC4:>,94*:4*16:51((44>).9:)-C85:;.49)
@M02143:5:000000000-JT863:1:1101:11053:10366 1:N:0:45
GACTACCGGGGTATCTAATCCTGTTCGCTCCCCACGCTTTCGCGTCTCAGCGTCAGTACCGTTCCAGAGAGCCGCTTTCGCCACGGGTGTTCTTCCTGATATCTGCGCATTTCACCGCTACACCAGGAATTCCACACTCCCCTACCGGACTCAAGCCACAGCAGTATCGAGTGGCGTCTCGGGGTTGAGCCCCGAGTTTTCACACCCGACTTACCGAGCCGCCTACGAGCTCTTTACGCCCAATAAATCCGGACAACGCTCGCACCCTACGTATTAACGCGGCTGCTTGCACGTAGTTGGC
+
CCCCCGGGGGGGGGGGGGGGGGGGGGGGGGGGGGGGGGGGGGGGGGGGGGGGGGGGGGGGGGGGGGGGGGGGGGGGGGGGGGGGGGGGGGGGGGGGGGGGGGGGGGGGGGGGGGGGGGGGGGGGGGGGGGGGGGGGGGGGGGGGGGGGGGGGGGGGGGGGGGGGGDFGGGGGGGGGGGGGGGGGGGGGGGGGGGGEGGGGGFGGGGGGGGGGGGGGGGGGGGGGGGGGGGGGGFGGGGGGGCFFGGF?ACEDGGEGF)<:5=DE8>?F?15:9*.::)..,((2,4))2(92948*1).0)
@M02143:5:000000000-JT863:1:1101:25778:10379 1:N:0:45
GACTACTAGGGTATCTAATCCCGTTCGCTCCCCTGGCTTTCGCGTCTCAGCGTCAGGTGGGGCCCAGGCGCCCGCTTTCGCCACGGGCGTTCCACCCGATCTCTACGCATTTCACCGCTCCACCGGGTATTCCACATCCCTCTCTCTGCCTCCAGTCCCCTCGTGTACCCTGGCCTGCGTCGGTTGAGCCGAGGGCCTTCACGCAAGACGCGGCCGACCGCCTGCGAGCGCTTTACGCCCAATGAATCCGGACAACGCTCGCCCCCTACGTATTACCGCGGCTGCTGGCACGTAGTTAGCC
+
CCCCCGGGGGGGGGGGGGGGGGGGGGGGGGGGGGGGGGGGGGGGGGGGGGGGGGGGGGGGGGGGGGGGGGGGGGGGGGGGGGGGGGGGGGGGGGGGGGGGGGGGGGGGGGGGGGGGGGEGGGGGGGG@GGGGGGGGGGGGGGGGGGGGGGGGGGGGGGGGGGGGGGGGGGGGGGGGGGGGGGGGGGGGGGGGGGGGGGGGGGGGGGGGGGGDGGGGGGGGGGGFGGGGGGGGGGFFGEGGGGGGGGFGGGGGGGFGFGEGFGCEGGBFF?@F=FFGG1@DB>;F?>F:GFF?FFFGC>AF)
@M02143:5:000000000-JT863:1:1101:6000:10395 1:N:0:45
GACTACCAGGGTATCTAATCCTGTTTGCTCCCCATGCTTTCGCTCCTCAGCGTCAGTTACGGCCCAGAGATCTGCCTTCGCCATCGGTGTTCCTCCTGATATCTGCGCATTCCACCGCTACACCAGGAATTCCAATCTCCCCTACCGCACTCTAGTCTGCCCGTACCCACTGCAAGCCCGAGGTTGAGCCTCGGGTTTTCACAGCAGACGCGACAAACCGCCTACGAGCTCTTTACGCCCAATAATTCCGGACAACGCTTGCACCATACATTATACCGCGGCTGCTGGCACGTAGATAGCC
+
CCCCCGGGGGGGGGGGGGGGGGGGGGGGGGGGGGFGGGGGGGG@FGGGGGGGGGGGGGGGFGGGGGGGGGGFEGGGGGGGGGGEEGGGGGGGGGGGFDFGGGGGCFEGGGGCGGGGGGGGGGG?FGGGGGGGGGCFGGGG8FFFGFGGGGGG9FGGFF<DF@FGCCGGGGGGGGF9D:FEEF@FGFDCGG,@FG7FGGGFCFBFGGCEG=:CE=E89FE53C<=FG5CEGFGFFFF*:*:5CC8C:6:F67>C*5D5)8/)26C?*)5<,8>**.;>:3.(4((()).94@(1,.*05)*0
@M02143:5:000000000-JT863:1:1101:11209:10405 1:N:0:45
GACTACCCGGGTATCTAATCCTGTTCGCTCCCCACACTTTCGCTCCTCAGCGTCAGGTCATGCCCAGAGAACCGCCTTCGCCATCGGTGTTCCTCCTGATATCTGCGCATTTCACCGCTACACCAGGAATTCCAGTCTCCCCTACTGCACTCTAGTCTGCCCGTACCCACTGCAGACCCGGGGTTGAGCCCCGGGCTTTCACAGCAGACGCGACAAACCGCCTACGAGCTCTTTACGCCCAATAATTCCGGATAACGCTTGCGCCCTACGTATTACCGCGGCTGCTGGCACGTAGTTAGCC
+
CCCCCGGGGGGGGGGGGGGGGGGGGGGGGGGGGGGGGGGGGGGGGGGGGGGGGGGGGGGGGGGGGGGGGGGGGGGGGGGGGGGGGGGGGGGGGGGGGGGGGGGGGGGGGGGGGGGGGGGGGGGGGGGGGGGGGGGGGGGGGGGGGGGGGGGGGGGGGGGGGGGGGGGGGGGEGGGGGGGGGGGGGGGGGGGGGGGGGGGGGGGFGGGGGGGGGGGGGGGGGGGGGGGGGGGGFGGGGGGGGGGGGGFGGGGGEGCFFCF55CDG5D>FFF@>C6:FFB>BF6>>:B?4C?@:C8)2*-6=)
@M02143:5:000000000-JT863:1:1101:7157:10411 1:N:0:45
GACTACCGGGGTATCTAATCCCGTTTGCTCCCCTGGCTTTCGCGCCTCAGCGTCAATGTCGGTCCAGGATGCCGCATTCGCCACCGGTGTTCCTCCAGGTATCTACGCATTTCACCGCTACACCTGGAATTCCACATCCCTCTCCCAAACTCGAGCCCTCCAGTATCAGACGCAGTTCCCAGGTTAAGCCGGGGGATTTCACGTCTGACTTAGATGGCCGCCTACGCGCCCTTTACGCCCAGTAATTCCGAACAACGCTTGCCACCTCTGTATTACCGCGGCTGCTGGCACAGAGTTAGCC
+
CCCCCGGGGGGGGGGGGGGGGGGGGGGGGGGGGGGGGGGGGGGGGGGGGGGGGGGGGGGGGGGGGGGGGGGGGGGGGGGGGGGGGGGGGGGGGGGGGGFFGGGGGGGGGGGGGGGGGGGGGGGGGGGGGGGGGGGGGGGGGGGGGGGGGGGGDGGGGGGGGGGGGGGGGGGGGGGGGGGGGGGGGGGGGGGGGGGGGGFFFGGGGGGGGGGGGGGGGGGGGDDGGGGGGGGGGGGGGGGGGGGGGGFGFGGGGGGFFGFGFGGGCFBF?2B9CFFFGFFDBF>>F:@FGFF42./3:<9B)
@M02143:5:000000000-JT863:1:1101:12635:10434 1:N:0:45
GACTACCCGGGTATCTAATCCCGTTCGCTCCCCTGGCTTTCGTGCCTCAGCGTCAGACCAGCCCCAGTACACCGCTTTCGCCTCCGGTGTTCCTTCCAATATCAACACATTTCACCGCTCCACTGGAAGTTCCGTTTACCTCTAGCTGACTCGAGCTTTTCGGTTTCAAGCGCAGTTCCCCGGTTGAGCCGGGGGCTTTCACACCTGACCTGAAAAGCCGCCTACGCACCCTGTAAGCCCAGTGATTCCGAATAACGTTCGCACAATTCGTATTACCGCGGCTGCTGGCACGTAGTTAGAC
+
CCCCCGGGGGGGGGGGGGGGGGGGGGGGGGGGGGGGGGGGGGGGGGGGGGGGGGGGGGGGGGGGGGGGGGGGGGGGGGGGGGGGGGGGGGGGGG9FFGFFCFFGGGFEGGG9,AFF:CFGGGFFGGGGFGGGCCB,A=FF,EEFGCFGGGGF+BCGFGGGGGGGGGGGCFGGG>:<BFGGFGDE>@FGGG>FGGGGGGCGGGGGGFGCFCFDGG+BCGFEGGCEGEGDGGGGFGG7DEFFGFC6EC*CCEGCEGGGEFFCB55:?*4)9,/,9*-2:(0543((0,7(/4*(1()*0))**
@M02143:5:000000000-JT863:1:1101:5205:10463 1:N:0:45
GACTACAGGGGTATCTAATCCTGTTCGCTCCCCTAGCTTTCGCGTCTCAGCGTCAGGAACGGCCCAGCGAGCCGCCTTCGCTACTGGTGTTCCTCCCGATATCTGCGCATTTCACCGCTACACCAGGAATTCCAGTCTCCCCTACATCACTCTAGCCTGCCCGTACCCACCGCAGATCCGGAGTTGAGCCCCGGACTTTCACGGCAGACGCGACAAACCGCCTACGAGCTCTTTACGCCCAATAATTCCGGATAACGCTTGCGCCCTACGTATTACCGCGGCTGCTGGCACGTAGTTAGCC
+
CCCCCGGFGGGGGGGGGGGGGGGGGGGGGGGGGGGGGGGGGGGGGGGGGGGGGGGGGGGGGGGGGGGGGGGGGGGGGGGGGGGGGGGGGGGGGGGGGGGGGGGGGGGGGGGGGGGGGGGGGGGGGGGGGGGGGGGGGGGGGGGGGGGGGGGGGGGGGGGGGGGGGGGGGGGGGGGGGGGGGDGGGGGGGGGGGGGGGGGGFGGGGGGGGGGGGGGGGGGGGGGGGGGGGGGGGGGGGGGGGGGGGG=DGGGGGGGGFGFGFGGGGGFBFFF?GFAGG?FEFBFFF:F>G:F19?4*:>296
@M02143:5:000000000-JT863:1:1101:25314:10483 1:N:0:45
GACTACTGGGGTATCTAATCCTGTTCGCTCCCCATGCTTTCGCTCCTCAGCGTCAGTTAATGCCCAGAGACCTGCCTTCGCCATCGGTGTTCCTCCTGATATCTGCGCATTTCACCGCTACACCAGGAATTCCAGTCTCCCCTACATCACTCTAGTCTGCCCGTACCCACCGCAGATCCGGAGTTGAGCCCCGGACTTTCACGGCAGACGCGACAAACCGCCTACGAGCTCTTTACTCCCAATAATTCCGGACAACGCTTGCGCCCTACGTATTACCGCGGCTGCTGGCATGTAGTTAGCC
+
CCCCCGGGGGGGGGGGGGGGGGGGGGGGGGGGGGGGGGGGGGGGGGGGGGGGGGGGGGGGGGGGGGGGGGGGGGGGGGGGGGGGGGGGGGGGGGGGGGGGGGGGGGGGGGGGGGGGGGGGGGGGGGGGGGGGGGGGGGGGGGGGGGGGGGGGGGGGGGGGGGGGGGGGGGGGGGGGGGGGGGGGGGGGGGGGGGGGGGGGGGGGGGGGGGGGGGGGGGGGGGGGGGGGGGGGGGGGGGGGGGG8EGFFGGGGGGGGFGEGFGCGGGFFFFF?GGAGGFFFFFFF0>F?GF*:FAFFGF<F/
@M02143:5:000000000-JT863:1:1101:14043:10488 1:N:0:45
GACTACAAGGGTATCTAATCCTGTTTGCTACCCACGCTTTCGCGCCTCAGCGTCAGATGCGAGCCAGGGTGTCGCTTTCGCCACCGGTGTTCCTCTAGATATCTACGCATTTCACCGCTACACCTAGAGTTCCACACCCCCCTCTCGCCCTCTAGAACCGCAGTCCAACGCGCAATTCCATGGTTGAGCCATGGGATTTCACACGATGCTTGCGGAACCGCCTACGCGCCCTTTATGCCCAGTGAATCCGAACAACGCTTGCAACCTTCGTATTACCGCGGCTGCTGGCACGAACTTAGC
+
CCCCCGGGGFGGGGDGGGGGGGGGGGGGGGGGGGGGGGGGGGGGGGGGGGGGGGGGGGGGGGGGGGGGGGGGGGGGGGGGGGGGGGGGGGGGGGGGGGGGGGGGGGGGGGGGGGGGGGGGGGGGGGGGGGGGGGGGGGGGGGGGGGEGFGGGGGGGGGGGGGGGGGGGGGGGGGGGGGGGGGGGGGGGGGGGGFGGGGGGGGGGGGG=EGGGGEGGGGGGGGGGGGGGGGGGGGGGGGGGGGGGGFFGGGGDEGGGFGEC:FFGC<?BF15:GG<C71).29>>::40/40(79B**)-9
@M02143:5:000000000-JT863:1:1101:8607:10512 1:N:0:45
GACTACACGGGTATCTAATACCGTTCGCTCCCCTAGCTTTCGCACCTCAGCGTCAGTTGTTAGCCAGAAGCCCGCCTTCGCCACGGGTGTTCTCCACGATATCTACGCATTTCACCGCTACACCGTGAATTCCAGCTTCCCCTCTAACACTCAAGTAACGTAGTTTCAGAGGCAGTTTCCAGGTTAGGCCTGGAGCTTGCACCCCTGACTTGCGTAACCGCCTACGTGCGCTTTACGCCCAGTGATTCCGGACAACGCTTGCCCCTTACGTATTACCGAGGCTGCTGGCACGTAATTAGCC
+
CCCCCGGGGGGGGGGGCFG9CFGGGGGGGGGGGGGGGGGGGGGGGGGGGGGGGGGGGGGGFGFGGGGGGGGGGGGGGGGGGGGGGGGGGGGGGGGGGGGGGGGGGGGGGGGGGGGGGGGGGGGGGGGGGGGGGGAFGGGGGGGGGGGGGGGGGGGGGGGGGGGGGGGGGF9FGGGGGGGGGGGGGGGGGGGGGGGGFGGGGGGGGGGGGGGDGGGGGEGDGGGGGGGGGGGGGGGFGGGGEGGGGGFGGGGGGG57BGFGFGGG5<34??FFG6A7*-)860((()04C?=B5.82262F)
@M02143:5:000000000-JT863:1:1101:3855:10552 1:N:0:45
GACTACAGGGGTATCTAATCCTGTTTGCTCCCCACGCTGTCGCGCCTCAGCGTCAGAAACGGGCCAGCTCGCCGCCTTCGCCACCGGTGTTCTTCCCAATATCTACGAATTTCACCTCTACACTGGGAATTCCGCGGCCCTCTTCCATCCTCCAGCCCGGCCGTATCAAGCGCAGTCCCTGGGTTGAGCCCGGGGATTTCACGCCTGACCAACCGCGCCGCCTACGCGCCCTTTACGCCCAATGATTCCGAGCAACGCTAGCCCCCTTCGTATTACCGCGGCTGCTGGCACGAAGTTAGCC
+
CCCCCGGGGGGGGFGGGGGGGGGGGGGGGGGGGGGGGDGGGGGGGGGGGGGGGGGGGGGGGGGGGGGGGGGGGGGGGGGGGGGGGGGGGGGGGGGGGGGGGGGGGGGGGFGGGGGG9EFGGGGGGGGGGGGGGGGGGGGGGGGGGFGGGGCGGGGGGGGGGGGGGGGDGGGGGGGGFGGGGGGGGGGGGGGGGGGE:AF9+FFFGGFFFFGFGGG5?EGGGGGGGCECGGGGGFGG:?CG5EDCCC7C++ADC5CCB:DEEGGGDG>(7<F47C)7C6;56;>FFFF:D<6(9931CBF?;
@M02143:5:000000000-JT863:1:1101:26077:10624 1:N:0:45
GACTACCAGGGTATCTAATCCTGTTTGCTCCCCACGCTTTCGCGCCTCAGCGTCAGCACAGGTCCAGGCAGCCTCCCGTAGG
+
CCCCCGGGGGGGGGGGGGGGGGGGGGGGGGGGGGGGGGGGGGGGGGGGGGGGFGGGGGGGGGGGGGGGGGGGGGGGGGFGGG
@M02143:5:000000000-JT863:1:1101:27689:10654 1:N:0:45
GACTACAAGGGTATCTAATCCTGTTCGCTCCCCACACTTTCGCTCCTCAGCGTCAGGTAATGCCCAGAGAACCGCCTTCGCCACCGGTGTTCCTCCTGATATCTGCGCATTTCACCGCTACACCAGGAATTCCGTTCTCCCCTGCATACCTCTAGTCTGCCCGTATCAGAAGCAGGCTCGGGGTTAAGCCCCGAGTTTTCACTCCTGACGCAACAGACCGCCTACGAGCCCTTTACGCCCAATAATTCCGGACAACGCTTGCGCCCTACGTATTACCGAGGCTGCTGGCACGTAGTTAGAC
+
CCCCCGF<FFGFGGGGGGGEGGGEEFFG;CFGEGGG@F<@<@;6;F,,@6,@6FF6CF9,C9<C,C<CEF6,C@FGE@66@CFC<C+>FGCC??E<EF9FFGFDD9FFGC=FEG<FFGFGGGGFGGGFFCGGGG@FGGGGFGGDFGGGGGGGGGGGGGFGGGGGGCFGGGGGGGGGGCFGEEEFGGGGGDGGGEGGDGGGGGCFGGGGGGGCCGGFFCDGCEDGC5CDEGGGCFGGGGCGCFGGGCF*<E=D:CE57D>E3FDGCC03>07?*9<7C0).43(((297<7*,14.*::A**
@M02143:5:000000000-JT863:1:1101:25018:10654 1:N:0:45
GACTACCGGGGTATCTAATCCTGTTCGCTCCCCACGCTTTCGCTCCTCAGCGTCAGTAGTTGCCCAGAGACCCGCCTTCGCCACCGGTGTTCCTCCTGATATCTGCGCATTTCACCGCTACACCAGGAATTCCAGTCTCCCCTGCAACACTCAAGTCCGCCCGTATCGACTGCAGGCCCGGAGTTGAGCTCCGGGTTTTCACAGCCGACGCGACGAACCGCCTACGAGCTCTTTACGCCCATAAATTCGGGACACCGTTGCCACCCTACGTTTACCCCAGCTTGTTGGCCCTACATTGGCC
+
CCCCCGGGGGGGGGGGGGGGGGGGGGGGGGGGGGGGGGGGGGGGGGGGGGGGGGGGGDFGGGGGDGGGFDGGGGGGGGGGGGGGGGGGGGGGGGGGGEGGFGFGFGGGGGGGGGGGGGGGGGGGGGGGGGGGGG9CFGFGCFG7F8FGGGGGGGGGGGGGGGGGGGGGGGGGGGGGGGEGCGDGGGGGGGGGGGGGGGGGGGGDGEEEEEGGGGGDGGGGGGGGGDEDGCGFGGGGGGG*7**<0;*:*2*)/A**)/0*)3*<A*-()(.(2*):*(08())(()0(2))(0()<*))/)
@M02143:5:000000000-JT863:1:1101:16301:10662 1:N:0:45
GACTACCGGGGTATCTAATCCTGTTTGCTCCCCACGCTTTCGCGCCTCAGTGTCAGTTACAGACCAGACAGTCGCCTTCGCCACTGGTGTTCCTCCATATCTCTACGCATTTCACCGCTACACATGGAATTCCACATCCCTCTCCCGCACTCAAGCCTCCCAGTATCAGACGCAGTTCCCAAGTTAAGCCTGGGGATTTCACGTCTGACTTAGAAGGCCGCCTACGCGCCCTTTACGCCCAATAATTCCGGACAACGCTTGCCACCTACGTATTACCGAGGCTGCTGGCACGTAGTTAGCC
+
CCCCCGGGGGGGGGGGGGGGGGGGGGGGGGGGGGGGGGGGGGGGGGGGGGGGGGGGGGGGGGGGGGGGGGGGGGGGGGGFGGGGGGGGGGGGGGGGGGGGGGGGGGGGGGGGGGGGGGGGGGGGGGGGGGGGGGGGGGGGGGGGGGGGGGGGGGGGGGGGGGFGGGGGGGGGGGGGGGGGGGGGGGGGGGGGGGGEGGGGGGGGGGGGGGGGGGGGGGGGGGGGGGGDGGGGGGGGGGGGGGGGGGFGGFGGGEGGFGFGFGGCGC:?F0>BGGFGGF)<BFFFFBFFG?F?GF>EGF)79
@M02143:5:000000000-JT863:1:1101:9982:10667 1:N:0:45
GACTACACGGGTTTCTAATCCGGATCGCTCCCCACGCTTTCGCGCCTCAGCGTCAGTATCAGACCAGAAAGCCGCCTTCGCCGCTGGTGTTCCTCCGGATATCTACGTATTCCACCACTACACCCGGAATTCCACTTTCCCCTTCTGACCTCAAGCCCGGCAGTTTCGCACGGCCCCTCCCAGTTAAGCCGGGAGCTTTCACGTCGAACTTGCCTAACCGCCTGCGTGCGCTTTACGCCCAGTAATTCCGGATAACGCTTGCCACCTACGTATTACCGCGGCTGCTGGCACGTAGTTAGCC
+
CCCCCGGGGEGGGGGGGGGGFGGGGGGGGGGGGGGGGGGGGGGCGGGGGGGGGGGGGGGGGFGGGGGGGFFGGGGGDGGGGGGGGGGGGGGGGFGGGGGGGGGGGGGGGGGGGGGGGFGGGFGGGGD:FGGGG<FFGGGGGGGGGGFGGGGGGGGGFGG7FGEGGGGEGEGGGGGGGGGGGGDGFGGGGGGDFC<CGEGGFG*=FE5CFGGGGGGGGGGG8EDCGGG3=DGGGG>DGGGGDGGCF7*2?7CDC5EFEG@EFFCF:<7:?07):FAC713)(-46:?F0C:*->(<8FBB49
@M02143:5:000000000-JT863:1:1101:19610:10667 1:N:0:45
GACTACCAGGGTATCTAATCCTGTTTGCTCCCCACGCTTTCGCGTCTCAGCGTCAGTTACGTCCCAGCGAGCTGCCTTCGCAATCGGTGTTCCTCCTGATATCTGCGCATTTCACCGCTACACCAGGAATTCCACTCGCCTCTTCCGGACTCGAGCCAAGCAGTATCCATCCGCCTCCCGGGGTTGAGCCCCGGGCTTTCAGAACGGACTTACCTGGCCGCCTACACGCGCTTTACGCCCAATGATTCCGGACAACGCTTGCCCCCTACGTATTACCGCGGCTGCTGGCACGTAGTTAGCC
+
CCCCCGGGGGGGGGGGGGGGGGGGGGGGGGGGGGGGGGGGGGGGGGGGGGGGGGGGGGGGGGGGGGGGGGGGGGGGGGGGGGGGGGGGGGGGGGGGGGGGGGGGGGGGGGGGGGGGGGGGGGGGGGGGGGGGGGGGGGGGGGGGGGGGGGGGGGGGGGGGGGGGGGGGGGGGGGGGGGGGGGGGGGGGGGGGGGGGGGGGG@FGGEGGGGGGGGGGGGGGGGGGGGGGGGGGGGGGDGGGGGGGGGFGGGGGGGGGFGFGFGGGGGFFF0@?GGFGGFFBB>FFFFF:G0?BG<@G7>)=6
@M02143:5:000000000-JT863:1:1101:17995:10673 1:N:0:45
GACTACAAGGGTATCTAATCCTGTTTGCTCCCCACGCTTTCGCGCCTCAGCGTCAGCCACTGCCCAGCAGGCCGCCTTCGCCACCGGTGTTCTTCCGGATCTCTACGCATTCCACCGCTACACCCGGAATTCCACCTGCCTCTACAGTGCTCGAGCTCCCCAGTTCGCACGGCCGACTCGGGGTTGAGCCCCGAGCTTTCACCGCACGCTTAAGAAGCCGCCTACGCGCCCTTTACGCCCAGTGATTCCGGACAACGCTCGCACCCTCCGTATTACCGCGGCTGCTGGCACGACGTTAGCC
+
CCCCCGGGGGGFFGGGGGGGGGGGGGGGGGGGGGGGGGGGGGGGGGGGGGGGGGGGGGGGGGGGGGGGGGGGGGGGGGGGGGGGGGGGGGGGGGGGGGGGGGGGGGGGGGGGGGGGGGGGGGGGGGGGGGGGGGGGGGGGGGGGGGGGGGGGGGGGEGGGGGGGGGGGEGCGGGGEGGGGGGGGGGGGGGGGGGGGGGGGGGGGGGGGGGGGG7EFFGGGGGGGGGGGGGGGGGGGGGGGEGFDGGFGGGGDGGGGFDEGFGGEGG?FE9)3<6<:F1>B>F(,15?0C:F(9(0:<7:?:
@M02143:5:000000000-JT863:1:1101:7369:10675 1:N:0:45
GACTACTAGGGTATCTAATCCGGATCGCTCCCCACGCTTTCGCGCCTGAGCGTCAGCGGAGGTCCAGGCAGCCGCCTTCGCCACGGGTGTTCCTCCCGATATCTACGCATTCCACCACTACACCGGGAATTCCGCTGCCTCCCGTAGG
+
CCCCCGGGGGGGGGGGGGGGGGGGGGGGGGGGGGGGGGGGGGGGGGGGGGGGGGGGGGGGGGGGGGGGGGGGGGGGGGGGGGGGGGGGGGGGGGGGGGGGGGGGGGGGGGGGGGGGGGGGGGGGGGGGGGGGGGGGGGGGGGGGGGGG
@M02143:5:000000000-JT863:1:1101:21114:10679 1:N:0:45
GACTACAAGGGTATCTAATCCTGTTCGCTCCCCATGCTTTCGCTCCTCAGCGTCAGTTGCGGCCCAGTGACCTGCCTTCGCCATCGGTGTTCCTCCTGATATCTGCGCATTCCACCGCTACACCAGGAATTCCAGTCACCCCTACCGCACTCTAGTCTGCCCGTACCCACTGCAAGCCCAAGGTTGAGCCTTAGGTTTTCACAGCAGACGCGACAAACCGCCTACGAGCTCTTTACGCCCAATAATTCCGGACAACGCTTGCGCCCTACGTATTACCGCGGCTGCTGGCACGTAGTTAGCC
+
CCCCCGGGGGDEFGGGGGGGGGGGGGGGGGGGGGGGGGGGGGGGGGGGGGGGGGGGGGGGGGGGGGGGGGGGGGGGGGGGGGGGGGGGGGGGGGGGGGGGGGGGGGGGGGGGGGGGGGGGGFGGGGGGGGGGGGGGGGGGGGGGGGGGGGGGGGGGGGGGGGGGGGGGGGFGGGGGGGFGGGGGGGFGGGFGGGGGGGGGGGGGGGGGGGGGGGGCGGGGGGGGGGGGGGGGGGGGGGGGGGGDGGFGGGGGGGGGFDEEFGGCEGFFFB>>FGBFGFE5190917F>GF42DF4CF>>F)
@M02143:5:000000000-JT863:1:1101:19132:10681 1:N:0:45
GACTACAGGGGTATCTAATCCTGTTCGCTCCCCATGCTTTCGCTCCTCAGCGTCAGTAACAGCCCAGAGACCTGCCTTCGCCATCGGTGTTCCTCCTGATATCTGCGCATTTCACCGCTACACCGGGAATTCCACTCGCCTCTACCATCCTCTAGCCCGGCAGTATCCATCGCACGCCCGAGGTTGAGCCTCAGGTTTTCACGACAGACTTACCGAACCGCCTACACGCTCTTTACGCCCAATAATTCCGGACAACGCTCGCCCCCTACGTATTACCGCGGCTGCTGGCACGTAGTTAGCC
+
CCCCCGGGGGDGGGGGGGGGGGGGGGGGGGGGGGGGGGGGGGGDGGGGGGGGGGGGGGGGGGGGGGGGGGGGGGGGGGGGGGGGGGGGGGGGGGGGGGGGGGGGGGGGGGGGGGGGGGGGGGGGGGGGGGGGGGGGFGGGGGGGGGGGGGGGGGCFFGG>FGGGGGGGGGGGGGGGGGGGCGGEGGCFGGGGGGGFGFGGFGGGGGGCFFGGGGGGEGGGGGGGGGGGGGGGGGGGGGGGGGGGGGFGGGGDGGGGFGFGFGGGGG9BF?FFGG):F?D569BFF?:2<0/(1()1:)-69
@M02143:5:000000000-JT863:1:1101:5607:10705 1:N:0:45
GACTACAAGGGTATCTAATCCTGTTCGCTCCCCTAGCTTTCGCGTCTCAGCGTCAGGTGTGGCCCAGCGAGCCGCCTTCGCTACTGGTGTTCCTCCCGATATCTGCGCATTTCACCGCTACACCGGGAATTCCACTCGCCTCTACCACCCTCTAGCCCGGCAGTATCCATCGCACGCCCGAGGTTGAGCCTCAGGATTTCACGACAGACTTACCGAACCGCCTACACGCTCTTTACGCCCAATAAATCCGGACAAAGCTCGCCCCCTACGTATTACCGCGGCTGCTGGAACGTAGTTAGCC
+
@CCCCGGGFCEGGGFGGGGGGGAFGGGGGGGGGGGGGGGGGGGGGGGGGCFGGGDGGGGGGEGGGGGGGGGGGGGGGGGGGGGGGGGGGGGGGFFGGGGGGGGGGGGGGGGGGGGGGGGGGGGGGEGGEGGGCFGFGGGGGGGFFGGGGGGFDEAFGFBCGEEGGGGGGGGGGGGEEGGGCFEEGGFGGGGGGGGGGGGGGGGGGGGGGGGFGGGGGEGECGGGEFGGGDG5C?FGDGGGGGGG??1:<C**CEF*0CBE>CGGG341),74C><FC4536>FF0)6:*5?,9751?ABB6
@M02143:5:000000000-JT863:1:1101:20798:10707 1:N:0:45
GACTACGGGGTATCTAATCCTGTTCGCTCCCCATGCTTTCGCTCCTCAGCGTCAGTATCGGCCCAGAGACCCGCCTTCGCCACCGGTGTTCCTCCTGATATCTGCGCATTTCACCGCTACACCAGGAATTCCAGTCTCCCCTGCCGAACTCAAGTCCGCCCGTATCGACTGCAGGCCCGGAGTTGAGCTCCGGGTTTTCACAGCCGACGCGACGAACCGCCTACGAGCTCTTTACGCCCAATAATTCCGGACAACGCTTGCACCCTACGTATTACCGCGGCTGCTGGCACGTAGTTAGCCG
+
CCCCCGGGGGGCFGGGGGGGGGGGGGGGGGGGGGGGGGGGGGGGGGGGGGGGGGGGGGGGGGGGGGGGGGGGGGGGGGGGGGGGGGGGGGGGGGGGGGGGGGGGGGGGGGGGGGGGGGGGGGGDGGGGGGGGGGGGGGGGGGGGGGGGGGGGGFFGGGGGGGEGGGGGGGGGGGGGGGGGGGGGGGGG9FGGGGCEEGFFGGGGGGGGEGGGGGGGGGGGGGGGGGDDCGGGGGGGGGGGGGGGGGFGGGGGGGGGEGFGF67FGGFFE:?AGGFCC95>16>??0)(227:GBBF:6:?)
@M02143:5:000000000-JT863:1:1101:18657:10745 1:N:0:45
GACTACAAGGGTATCTAATCCTGTTCGCTCCCCACGCTTTCGCTCCTCAGCGTCAGTTGTTGCCCAGAGACCCGCCTTCGCCACCGGTGTTCCTCCTGATATCTGCGCATTCCACCGCTACACCAGGAATTCCAGTCTCCCCTACCGCACTCTAGTCTGCCCGTACCCGATGCAAGCTCGAGGTTGAGCCTCGAGATTTCACACCAGACGCGACAAACCGCCTACGAGCTCTTTACGCCCAATAATTCCGGACAACGCTTGCGCCCTACGTATTACCGCGGCTGCTGGCACGTAGTTGGCC
+
CCCCCGGGGGGGGGGGGGGGGGGGGGGGGGGGGGGGGGGGGGGGGGGGGGGGGGGGGGGGGGGGGGGGGGGGGGGGGGGGGGGGGGGGGGGGGGGGGGGGGGGGCGGGGGGFGGGGEGGGGGGGDGGGGGGGGGCGGGGGGGGGGGGGGGGGGGFFGGGGGGEGGGGGGGDGGGGGGCFGGGGGGGGGGGGG75CFFGGGGGGGECFFGEGGGGGGFGGGGGGGGEGGGDGGGGGGGGGGGEGGGGFGGGGDEGGGFGFDFGCEEGFFF?F7>CAGGBFF0;>FF7@0*36:<35EGF?F4
@M02143:5:000000000-JT863:1:1101:8856:10752 1:N:0:45
GACTACCCGGGTATCTAATCCTGTTCGCTCCCCATGCTTTCGCTCCTCAGCGTCAGTTAATGCCCAGAGACCTGCCTTCGCCATCGGTGTTCCTCCTGATATCTGCGCATTTCACCGCTACACCAGGAATTCCAGTCTCCCCTACATCACTCTAGTCTGCCCGTACCCACCGCAGATCCGGAGTTGAGCCCCGGACTTTCACGGCAGACGCGACAAACCGCCTACGAGCTCTTTACGCCCAATAATTCCGGACAACGCTCGCCCCCTACGTATTACCACGGCTGCTGGCAAGTCGTTAGCC
+
CCCCCGGGGGGGGGGGGGGFGGGGGGGGGGGGGGGGGGGGGGGGGGGGGGGGGGGGGGGGGGGGFGGGGGGGGGGGGGGGGGGGGGGGGGGGGGGGGGGGGGGGGGGGGGGGGGFFGGGGGGGGGGGGGGGGGGGGGGGGGGGGGGGGGGGGGGGGGGDGGGGDGGGGGGGGGGEECFGGGGGGFGFGGGGGGGGGGGGGGGGGGGGGGGGGGGGGGGGGGDGGGGDGGGGGGGGGGGGGGFFGF**:EFGDCEGGB).:<EDCG<6<F608><>>F)6)4(26:7?7C<*(*))/1((0/
@M02143:5:000000000-JT863:1:1101:4775:10765 1:N:0:45
GACTACCCGGGTATCTAATCCTGTTCGCTCCCCACGCTTTCGCGTCTCAGCGTCAGTAACGTCCCAGCGAGCTGCCTTCGCAATTGGTGTTCCTCCTGATATCTGCGCATTTCACCGCTACACCAGGAATTCCACTCGCCTCTTCCGCACTCTAGCCCGACAGTATCCACCGGCTTTCGAGGGTTGAGCCCTCGACTTTTACAGCGGACTTACCGAACCGCCTACACGCGCTTTACGCCCAATGATTCCGGACAACGCTAGCCCCCTACGTATTACCGCGGCTGCTGGCACGTAGTTAGCC
+
BCCCCGGGGGGGGGGGGGGGGGGGGGGGGGGGGGGGGGGGGGGGGGGGGGGGGGGGGGGGGGGGGGGGGGGGGGGGGGGGGGGGGGGGGGGGGGGFGGGGGGGGGGGGGGGGGGGGGGGGGGGGGGGGGGGGGGGGGFGGGGGGGGGGGGGGGGFGGGGGGGGFGGGGGGGGGGGGGGGGGGGGGGGGGGGGGFGGGGGGGGGGGGGGGGGFGGDGGGGGGGCCFFGGGGGGDFDFDGGGGGFFGFBFFGGGGGFCEG>E>FGGEGBFFF5<7CAGFF3)469>??)4C:*3C<)*:-.94
@M02143:5:000000000-JT863:1:1101:8243:10796 1:N:0:45
GACTACTCGGGTATCTAATCCTGTTCGCTCCCCACGCTTTCGCTCCTCAGCGTCAGTTACTGCCCAGAGACCCGCCTTCGCCACCGGTGTTCCTCCTGATATCTACGCATTTCACCGCTCCACCATTTGTTCCGGTAGCCCCTAAGTGGCTCAAGATAAGCAGTATACCAAGCAGTTCCACGGTTGAGCCGTGGGATTTCACAAGGTACTTACCCATCCGCCTACACACGCTTTAAGCCCTGTGATTCCGCCTAACGCTTGGCACCTCTGTCTTACCGCGGCTGCTGGCACAGAGTTAGCC
+
CCCCCGGGGGGGGGGGGGGGGGGGGGGGGGGGGGGGGGGGGGGGGGGGGGGGGGGGGGGGGGGGGGGGGGGGGGGGGGGGGGGGGGGGGGGGGGGGGGGGGGGGGGGGGGGGGGGGGGGGGGGGGGGGGGGGGGGGGGGGGGGGFGGGFGFGGGG9EFGGGGGGGGGGGGGGGGFGGGGGGGEGGGGGGGGGGGGFGGGGGDGGGGGGGGGGGCGGGGGGGGGCCEGGG3DEGGFGGGGGGGGGGGFGGFGGCGGGFGFG:CF+0CBBF?FACF<*>(059;>>B?F?31?42,0AFA)6)
@M02143:5:000000000-JT863:1:1101:2161:10812 1:N:0:45
GACTACAAGGGTATCTAATCCTGTTTGCTCCCCACGCTTTCGCGCCTCAGCGTCAGAACCGGACCAGTCAGCCGCCTTCGCCACTGGTGTTCTTGCGAATATCTACGAATTTCACCTCTACACTCGCAGTTCCACTAACCTCTTCCGGTCTCAAGCCAGACAGTATCGAAGGCAATTCTGTGGTTGAGCCACAGGCTTTCACCCCCGACTTGATCGGCCGCCTACGCGCCCTTTACGCCCAGTGATTCCGAACAACGCTAGCCCCCTTCGTATTACCACGGCTGCTGGCACGGAGTTAGC
+
CCCCCGGGGGGGGGGGGFGGGGGGGGGGGGGGGGGGGGGGGGGGGGGGGGGGGGGGGGGGGGGGGGGGGFGGGGGGGGGGGGGGGGGFGGGGGGGGGGGGGGGGGGGGGGGGGGGGGGGGGGGGGGGGGGGFGGGGGGGGGGFFFFGEEEGGGGGGGGCGGGGGGGGGGDGGGGGGGGGGGGGGGEFCEA>FGGGGGGGGGGGFGGDEEGGGG;CFGGGGGGGGGGGGGGGGGGFDGG?EGGGCFFFGCEE3CEGGFGFG>GFEED>??2F?GGACD))04>B9?BF>D?F?935EG94*
@M02143:5:000000000-JT863:1:1101:14791:10815 1:N:0:45
GACTACCGGGGTATCTAATCCTGTTCGCTCCCCACGCTTTCGCTCCTCAGCGTCAGTTTCGGCCCAGAGACCCGCCTTCGCCACCGGTGTTCCTCCTGATATCTGCGCATTTCACCGCTACACCAGGAATTCCAGTCTCCCCTACCGAACTCTAGTCTGCCCGTATCGACTGCAGGCCTGGAGTTGAGCCCCAGGTTTTCACAGCCGACGCGACAGACCGCCTACGAGCTCTTTACGCCCAATAATTCCGGACAACGCTCGGACCCTACGTATTACCGCGGCTGCTAGCACGAACTTAGC
+
CCCCCGGGGGGGGGGGGGGGGGGGGGGGGGGGGGGGGGGGGGGGGGGGGGGGGGGGGGGGGGGGGGGGGGGGGGGGGGGGGGGGGGGGGGGGFGGGGGGGGGGGGGGGGGGGGGGGGGGGGGGFGGGGGGGGGGGFGGGGFGGGGGGGGGGGGGGGGGGGGGGGGGGGGGGGGGGGGGGGFGFGGGGGGGFGGGGCGGGGGGFGGGGGGGEGGGGGGGGGGGGGGGGGGCGGGGGGCGGGGGGGGGFGGGGGGGGGFGEC5:DGGGFFFFFF><>FGBD:BFFF()*)259973:*2<<F
@M02143:5:000000000-JT863:1:1101:28322:10822 1:N:0:45
GACTACTAGGGTATCTAATCCTGTTCGCTCCCCATGCTTTCGCTCCTCAGCGTCAGTTAATGCCCAGAGACCTGCCTTCGCCATCGGTGTTCCTCCTGATATCTGCGCATTTCACCGCTACACCAGGAATTCCAGTCTCCCCTACATCACTCTAGCCTTCCCGTACCCACCGCAGATCCGGAGTTGAGCCCCGGACTTTCACGGCAGACGCGACAAACCGCCTACGAGCTCTTTACGCCCAATAATTCCGGACAACGCTTGCACCCTACGTATTACCGCGGCTGCTGGCACGAAGTTAGCC
+
CCCCCGCAFGGGGGGGGGGGGGGGGEGGGGGGGG<FGGGGGGGDGGGGGGGGGGGCGC9C6F,EFGG<FG8FEGGGGGGGGGG7,CFGGGGG9FGG8=FFGGGG?FG7FGGGGGGG>FGEGGG<<FGGGGGGGGFFG,FGEGGDG<9,E9EF<FGGCA?,A,@F+6+7E:+@FG++CF,FFGGGGGGGGFGGBF7BGGGGGG7*C5:FG5***3CE8FGGGGGGGG8DG)>EFGGGGGGGG5CFFGFGGG5<*:CFFGF5>F9FGGFBF17<GGFGGF>D;FFFF?F:DBFF:1>:CAAF9
@M02143:5:000000000-JT863:1:1101:8470:10833 1:N:0:45
GACTACAAGGGTATCTAATCCCGTTTGCTCCCCTGGCTTTCGCGCCTCAGCGTCAATACCGGTCCAGGATGCCGCCTTCGCCACCGGTGTTCCTCCAGATATCTACGCATTTCACCGCTACACCTGGAATTCCACATCCCTCTCCCGGATTCAAGCCAACCAGTCTCGGACGCAGTTCCTGGGTTGAGCCCAGGGATTTCACGTTCGACTTAGCAGGCCGCCTACGCGCCCTTTACGCCCAGTAATTCCGAACAACGCTTGCCCCCTCTGTATTACCGCGGCTGCTGGCACGTAGTTAGCC
+
CCCCCGGGGGGGGGGGGFGGGGGGGGGGGGGGGGGGGGGGGGGGGGGGGGGGGGGGGGGGGGGGGGGGGGFGGGGGGGGDGGGGGDGGGGGGGGGGGGGGGGGGGGGGGGGGGGGGGGGGGGGGGGGGGGGGGGGGGGGGGGGGGGGGGGGGGGGGGGGGGGGGGGGGGGGGGGGGGGGGGGGGGGGGGGGGGGGGGGGGGGGGGGGGGGGGGGGGFGDGGGGGGGGGGGGGFGGGGGGGGGGGGGFGGGGDGGFGFG>CFGGGGG1?7>FBFCAFGB:D9929:7:(986?G?);:<DF?
@M02143:5:000000000-JT863:1:1101:20759:10833 1:N:0:45
GACTACTCGGGTATCTAATCCTGTTCGCTCCCCACGCTTTCGCGCCTCAGCGTCAGTTACAGACCAAAGAGCCGCCTTCGCCACTGGTGTTCCTCCACATCTCTACGCATTTCACCGCTACACGTGGAATTCCGCTCTTCTCTTCTGCACTCAAGCCTTCCAGTTTCCAATGACCCTCCCCGGTTGAGCCGGGGGCTTTCACATCAGACTTAAAAGGCCGCCTGCGCGCGCTTTACGCCCAATAATTCCGGATAACGCTTGCCACCTCTGTCTTACCGCGGCTGCTGGCACAGAGTTAGCC
+
CCCCCGGGGGGGGGGGGGGGGGGGGGGGGGGGGGGGGGGGGGGGGGGGGGGGGGDGGGGGGGGGGGGGGGGGGGGGGGGGGGGGGGGGGGGGGGGGGGGGGGGGGGGGGGGGGGGGGGGGGGGGGGGGGGGGGFGGGGGGGGGGGCFGGGGGGGGGGGGGGGGGGGGGGGGGGGGGGGGGGGGGGGGGGGGGGGGGGGGGGGGGGGGGGGGGGGGGGGGGGGGFGGGGGGGGGGGGGGGGGGGGGGFGGGGGGGGGFGFGFGGGGGFFF:@>GGBGGFFE99>0(29(C?F<<(7C7<AF9
@M02143:5:000000000-JT863:1:1101:13728:10840 1:N:0:45
GACTACAAGGGTATCTAATCCCGTTTGCTCCCCTGGCTTTCGCTCCTCAGCGTCAATAATGGTCCAGGATGCCGCCTTCGCCACCGGTGTTCCTCCAGATATCTACGCATTTCGCCGCTACACCTGGAATTCCGCATCCCCCCCCCCCCCCCCCCCCACCCCCTCCCCCCCCCCCTCCCCCCCCCCCCCCCCCGCCCCCCCCCCCCCACTCACCCCCCCCCCTCCGCGCCCTCCCCCCCCACTCCTCCCCCCCCCCCCTCACCCCCCCCCTCCCCCCCCCCCTCCTCCCCCCCCCCCCACC
+
CCCCCGGGGGGGGGGGGGGGGGGGGGGGGGGGGGGGGGGGGGGGGGGGGGGGGGGGGGEGGGGGGGGGFGGGGGGGGGGGGGGGGGGGGGGGGGGGGGGGGGGGGGGGGGGGGEGGGGGGGGGGGGGGGGGGGGGGG@FG+F3FGG:F*1CF**4=F**;E8/***;:C*C*:8/*1AEGGC**/*/*://1***/***:*?**/**/:***+****:C*?G)*;**):DG8**/9):EG******)2C**):/*9)>.*):CGGGFFF9)4/*-9D1D)(9((4()(92>9)4>C)-(00
@M02143:5:000000000-JT863:1:1101:11961:10869 1:N:0:45
GACTACAAGGGTATCTAATCCTGTTCGCTCCCCACGCTTTCGCTCCTCAGCGTCAGTATCGGCCCAGAGACCCGCCTTCGCCACCGGTGTTCCTCCTGATATCTGCGCATTTCACCGCTACACCAGGAATTCCGTTCTCCCCTGCATGCCTCAAGTCTGCCCGTATCGAAAGCAAGCACCGAGTTAAGCCCGATGTTTTCACTCCCGACGCGACAAACCGCCTACGAGCCCTTTACGCCCAATAATTCCGGACAACGCTCGCACCCTACGTATTACCGCGGCTGCTGGCACGTAGTTGGCC
+
CCCCCGGGGGGGGGGGGGGGGGGGGGGGGGGGGGGGGGGGGGGGGGGGGGGGGGGGGGGGGGGGGGGGGGGGGGGGGGGGGGGGGGGGGGGGGGGGGGGGGGGGGGGGGGGGGGGGGGGEFGGGGGGGGGGGGGGGGGGGGGGDFGGGGGGGGGGGGGGGGGGGGGGGGGGGGGDFGGGGGGGGEGGGGGGGGGGGGGGGGGGGGGGGGGGGGGGGGGGGGGGGGGGGGGGFFGGGGGGGGGGGGGFGGG=CDCCGFGFGEE):CD?<F?>?GC-:71>E6>96:?F(>1@?FB)226:)0
@M02143:5:000000000-JT863:1:1101:21928:10873 1:N:0:45
GACTACCGGGGTATCTAATCCCGTTTGCTCCCCCAGCTTTCGCGCCTCAGCGTCAAGAACAGGCCAGGCAGCCCCCCGTAGG
+
CCCCCGGGGGGGGGGGGGGGGCGGGGGGGGGGGEGGGGGGGGGGGGGGGGGGGGGEEFFGGGGGGGGGGGGGGGGGEG=C=:
@M02143:5:000000000-JT863:1:1101:13027:10890 1:N:0:45
GACTACCGGGGTATCTAATCCCGTTTGCTCCCCTGGCCTTCGTGCCTCAGTGTCAGTAACTGTCCAGGAACTCGCCTTCGCCACTGGTCTTCCTTACGATATCTATGCATTTCACCGCTACACCATAAATTCCGCCTACCTCATCTGTACTCAAGCTCTTCAGTATCAATGGCACCTCAACAGTTAAGCTGCTGTATTTCACCACTGACTTAAAAAGCCGCCTACGCACCCTTTAAACCCAATAAATCCGGACAACGCTTGCACCCTCCGTATTACCGCGGCTGCTGACACGGAGTTAGC
+
CCCCCGGGGGGGGGGGGGGGGGGGGGGGGGGGGGGGGGGGGGGGGGGGGGGGGGGGGGGGGGGGGGGGGGGGGGGGGGGGGGGGGGGGGGGGGGGGGGGGGGGGGGGGGGGGGGGGGGGGGGGGGGGGGGGGGGGGGGGGGGGGGGGGGGGGGGGGGGGGGGGGGFGGGGGGGGGGGGEGGGGGGGFDGGGGGGGGGGGGGGGGGGGGGGGGGGGGGG8EGGGGGGGDDDDGGGGG8FGGGGGGGG+=<C5CGGGGFGFGFGGGGC?D3276FDBC>?>EF(67:)/)220,7(8;<2)*
@M02143:5:000000000-JT863:1:1101:19913:10891 1:N:0:45
GACTACAAGGGTATCTAATCCTGTTCGCTCCCCATGCTTTCGCTCCTCAGCGTCAGTTAATGCCCAGAGACCTGCCTTCGCCATCGGTGTTCCTCCTGATCTCTACGCATTTCACCACTACACCCGGAATTCCACTCGCCTCTCCCTGCCTCCAGACACGCCATCTCACCGGACCCTCCCCCGTTGAGCGGGGGGCTTTCACCGATGATGCGCGTATCCGCCTACGAGCTCTTTACGCCCAATAATTCCGGACAACGCTTGCGCCCTACGTATTACCGCGGCTGCTGGCACGTAGTTAGCC
+
CCCCCGGGGGDGGGGGGGGGGGGGGGGGGGGGGGGGGGGGGGGGGGGGGGGGGGGGGGGGGGGGGGGGGGGGGGGGGGGGGGGGGGGGGGGGGGGGGGGGGGGGGGGGGGGGGGGGGGGGGGGGGGGGGGGGGGGGGGGGGGGGGGGGGGGGGGGGGGGGGGGGGGGGGGGGDGGGGGGGGGGGGGGGGGGGGGGGGGGGGGGGGGGGGGGGGGGGDGGGGGGGGGGGGGGGGGCFDGGGGGGGGGFGGGGGGGGGFGFGFGGGGGFFFFFFGGFGGFFF9;>BFFF?GFF?G?>EG2289
@M02143:5:000000000-JT863:1:1101:5909:10904 1:N:0:45
GACTACCAGGGTATCTAATCCTGTTTGCTACCCACGCTTTCGTGCCTCAGCGTCAGTTATGGTCCAGTAAGCCGTCTACACCGCAGGTGTTCCTCCTGATATCTACGCATTTCACCGCTACACCAGGAATTCCGCTTACCTCTCCCACACTCTGAGCCTTCCAGTCTTCGGCGCACCCTCCCAGTTGAGCCGGGAGATTTCACACCAAACTTAGAAAACCGCCTGCGCACGCTTTACGCCCAGTAATTCCGATTAACGCCTGCACCCTACGTATTACCGCGGCTGCTAGCACGTAATTAGC
+
CCCCCGGGFEGGG8FGGGGGGGGGGGGGGGGGGGGGGGGGGGGCFGGGGGGGGGGGGGGGGGGGGGGGGGGGGGGGGGGGGGGGGGGGGGGGGGGGGGGGGGGGGGGGGGGGGGGGGGGGGGGGGGGGGGGGGGGGGGGGGGGGGGGGGGGGGEFAFGGGGGGFGGGGG?FGEFGGGGFGGGGFGGFGCFGGDGGGGGGGGGGGGGGGFGGGFEFFFGGGEGGGFGCDGGCEEGFDD;EGGGGFCCFCFG?DCC=C615C>CD8<C:?FF@?F:?DC))0-4(((4?)259)148*166)/
@M02143:5:000000000-JT863:1:1101:11976:10907 1:N:0:45
GACTACAAGGGTATCTAATACTGTTTGCTCCCCACGCTTTCGCACCTCAGCGTCAATGCTTGTCCAGTCAGTCGCCTTCGCCACTGGTGTTCTTCCGAATATCTACGAATTTCACCTCTACACTCGGAGTTCCACATACCTCTCTCACACTCAAGACACCCAGTATCAAAGGCAGTTCCAGAGTTGAGCTCTGGGATTTCACCCCTGACTTAAATGTCCGCCTACGCGCCCTTTACGCCCAGTGATTCCGAACAACGCTAGCCCCCTTCGTATTACCGCGGCTGCTGGCACGGCGTTAGCC
+
CCCCCGGAFGGGCFGFD<C,;CFEEEC,EEEC;ECBFFE@FGDBF:,6@FC:F@FGF9F@EGGGGF<CF9FCEFGEGGGGG:6CFEFGCFGGGDGFEEEGGGFGGGFGCFGGGGGGGGGGGGGGGGGGGGGGGGGGGGGGGGGGEGGGGGGGGGGFGGGGGGGGFGGGGGGGGGGGGGGGGGGGGGGGGGGGGGGDGGGGGGGGGGGGGGGGG7EFGGGGGGGGGGGGGGGGGGGGGGGGGGGGGC8D:FEGGEGGBDFCBFGGGG>BF078DG>DC0@399912:)8<:FBG(5*9(-79
@M02143:5:000000000-JT863:1:1101:10086:10918 1:N:0:45
GACTACCAGGGTATCTAATCCGGTTCGCTCCCCACGCTCTCGCACCTCAGTGTCAGCGCTTGCCCAGGCAGCTGGTTTCCCCCTGGGTGTTCCTGCCGATCTCTACGCATTTCACCACTACACCGGCAATTCCACTGCCCTCTGCAAGGCTCCAGAGCGGCCGTATGGGATGGCGACTGGCAGTTGAGCCACCAGCTTTCACACCCCACGCGCCGTTCCGCCTGCGTGCGCTTTACGCCCAGTCAATCCGGACAACGCTTGGCTCCTCTGTCTTACCGCGGCTGCTGGCACAGAGTTAGCC
+
CCCCCGGGGGEGGGGGGGGGGCFGGGEGGGGGGGGGGGGGGGGGGGGGGGGGGGGGGGGGGGGGGGGFGGDGGGGGGGGGGGGGFFGGGGGGGGGGGGGGGGGGGGGGGGGGGGGFFGGGGGGG@EFGGGGGGGGG?FFGGGGGGGGGFGGDEDGBEFGGGGGGEFGGG<CGGGDGGGGGFGGGGGGGGGFGGGGGGGGGGGGG:EEEGGGGGGGGGGGGGGGGGCEGGGGGGGGGGGGGGGGG?C=FG=E3=EGG>35CFEGF65:?F:F>FF<>F?3)(409???>GFF49,60*6)@<
@M02143:5:000000000-JT863:1:1101:22984:10928 1:N:0:45
GACTACAGGGGTATCTAATCCTGTTCGCTCCCCCAGCTTTCGCTCCTCAGCGTCAGGTAAGGCCCAGAAAGCCGCCTTCGCCACCGGTGTTCCTCCTGATATCTGCGCATTTCACCGCTACACCAGGAATTCCACTTTCCCCTACCTACCTCTAGCCGTCCCGTATCGAATGGCCTCTCAGAGTTGAGCTCTGAGCTTTCACATCCGACGCGAACGGCCGCCTACGAGCTCTTTACGCCCAATAATTCCGGATAACGCTTGCGCCCTACGTATTACCGCGGCTGCTGGCACGTAGTTAGCC
+
CCCCCGGGGGGGGGGGGGGGGGGGGGGGGGGGGGGGGGGGGGGGGGGGGGGGGGGGGGGGGGGGGGGGGGGGGGGGGGGGGGGGGGGGGGGGGGGGGGGGGGGGGGGGGGGGGGGGGGGGGGGGGGGGGGGGGGGGGGGGGGGGGGGGGGGGGGGGGGGGGGGGGGGGGGGGFGGGGGGGGGGGGGGGGGGGGGGGGGGGGGGGGGGGGGGGGGGGGGGGGGGGGGGGGGGGGGGGGGGGGGGGGGFGGGGGGGGGFGFGFGDGGGFFF?F<FGFGG?EF9>>(-3?4D:*2CB4CFA<F<
@M02143:5:000000000-JT863:1:1101:23760:10937 1:N:0:45
GACTACACGGGTATCTAATCCTGTTCGCTCCCCTAGCTTTCGCGTCTCAGCGTCAGGAACGGCCCAGCGAGCCGCCTTCGCTACTGGTGTTCCTCCCGATATCTGCGCATTTCACCGCTACACCGGGAATTCCACTCGCCTCTACCGTCCTCTAGCCCGGCAGTATCCACCGCACGCCCGAGGTTGAGCCTCAGGTTTTCACGGCAGACTTACCGAACAGCCTACACGCTCTTTACGCCCAATAATTCCGGACAACGCTCGCCCCCTACGTATTACCGCGGCTGCTGGCACGTAGTTAGCC
+
CCCCCFGGGGGGGGGGGGGGGGGGGGGGGGGGGGGGGGGGGGGGGGGGGGGGGGGGGGGGGGGGGGGGGGGGGGGGGGGGGGGGGGGGGGGGGGGGGGGGGGGGGGGGGGGGGGFGGGGGGGGGGGGGGGGGGGGGGGGGGGGGGGGGGGGGGGGGGGGDGGGGGGGGGGGGGGGGGGGGGGGGGGGGGGGGGGGFGFGFGGGGGGG5FGFGGGGGGGG7FGGGGGGGGDDFGGGGGGGGGC<+<FFGGFGGGGEFFC5=>EDEEC1:F0>?CG<FG03.49(4846033=:F1<EG)-*)
@M02143:5:000000000-JT863:1:1101:20671:10943 1:N:0:45
GACTACAGGGGTATCTAATCCTGTTTGCTCCCCACGCTTTCGCGCCTCAGCGTCAGAACCGGACCAGTCAGCCGCCTTCGCCACTGGTGTTCTTGCGAATATCTACGAATTTCACCTCTACACTCGCAGTTCCACTAACCTCTTCCGGTCTCAAGCCATGCAGTATCGAAGGCAGTTCTGGAGTTGAGCTCCAGGATTTCACCCCCGACTTAAAGAGCCGCCTACGCGCCCTTTACGCCCAGTGATTCCGAGCAACGCTAGCCCCCTTCGTATTACCGCGGCTGCTGGCACGAAGTTAGCC
+
CCCCCGGFGGEGGGGGGGGGGFGGGGGGGGGGGGGGGGGGGGGGGGFGGGGGGGGGGGGGED7FFGGGGGGGGGGGGGGGGGGGGGGGGGGGGGGGGGGGGGGGGGGGGGGGGGGGGGGGGGGFGGGGGGGGGGGGGGGGGGGGGGGGGGGGGGGGGGGGGGGGGGGGGGGGGGGFGGGGGGGGGGGGGFGGGGGGGGGGGGGGGGGGGGGGGGGGGGGGGGGGGGGGGGGGGGGGGGGGGGGGGGFGEFGGGGGGFGFGFGGGGGBFF?FBFCADFBD>9BFFF068D?@FG>38:A9F?
@M02143:5:000000000-JT863:1:1101:11719:10953 1:N:0:45
GACTACTAGGGTATCTAATCCTGTTTGATCCCCATGCTTTCGGGTCTCAGCGTCAATGTTGGGCCAGGTAGCCGCCTTCGCCACCGGTGTTCCTCCAGATATCTACGTATTTCACCACTACACCTGGAATTCCACTACCCTCTCCCACATTCAAGCTCTGCAGTATCAAAAGCACTTCCCAAGTTAAGCTCGGGGCTTTCACTCCTGACTTACAGAGCCGCTTACACCCGCTTTACGCCCAATGATTCCGAACAACGCTTGGACCCCTCGTCTTACCGCGGCAGCTGGCACGAAGTTAGCC
+
CCCCCGGGCGGEGEDFAFFGFGCECFE,C@,,CFE<FGGGGFD7;66FEEC@FGGDGD<E<CFD,FG@FF,F<7:@FGC7,CFGGCFGFCFGECGFF<,EFGGGFGGGGCFCFFGFCD4:AFCGGDFDG9FGFGGGGGGGGGGGGGGGGGGGGGFFGGGFGGGGCGGGGGGGGGGGFGGGGGGGGGGGGGGD>:FGGGGGGGGGGGGGGGFFCF6D@FGGGGGGFD?FEDGGECCG4CEGGGGGGGFGGF=<EGF7BGDGFEFFFGBBB()-**6>FBD>(12((49(*(*39()2;A)*0
@M02143:5:000000000-JT863:1:1101:11700:10958 1:N:0:45
GACTACTAGGGTATCTAATCCTGTTTGATCCCCATGCTTTCGGGTCTCAGCGTCAATGTTGGGCCAGGTAGCCGCCTTCGCCACCGGTGTTCCTCCAGATATCTACGTATTTCACCACTACACCTGGAATTCCACTACCCTCTCCCACATTCAAGCTCTGCAGTATCAAAAGCACTTCCCAAGTTAAGCTCGGGGCTTTCACTCCTGACTTACAGAGCCGCCTACACCCGCTTTACGCCCAATGATTCCGAACAACGCTTGGACCCCTCGTCTTACCGCGGCTGCTGGCACGACGTTAGCC
+
CCCCCGGGGGGGGGGGGGGGGGGGGGGGGGGGGGGGGGGGGGGGGGGGGGGGGGGGGGGGGGGGGGGGGGGGGGGGGGGGGGGGGGGGGGGGGGGGGGGGGGGGGGGGGGGGGGGGGGGGGGGGGGGGGGGGGGGGGGGGGGGGGGGGGGGGGGGGGGGGGGGGGGGCGGGGGGGGGGGGGGGGFDDFGGGGGGGGGGGGGGGGGGGGGGGGGGGGGGGGGGDCGGGGGGGGGGGGGGGGGGGGGGFGGGGGGGGGFGFGFECGGGFFFBF:C<4?F:EB6>FF?7?07<F6D(0:D?BF9
@M02143:5:000000000-JT863:1:1101:21075:10969 1:N:0:45
GACTACCCGGGTATCTAATCCTGTTCGCTCCCCTAGCTTTCGCGTCTCAGCGTCAGTTACGTCCCAGCGAGCTGCCTTCGCAATCGGTGTTCCTCCTGATATCTGCGCATTTCACCGCTACACCAGGAATTCCACTCGCCTCTTCCGCACTCTAGCCCGACAGTATCCACCGGCTTTCGAGGGTTGAGCCCCCGACTTTCACAGCGGACTTACCGGGCCGCCTACACGCTCTTTACGCCCAATAATTCCGGACAACGCTCGCCCCCTACGTATTACCGCGGCTGCTGGCACGTAGTTAGCC
+
BCCCCGGGGG7FGGGG<FGGGGGGGGGGGGGGGGCGGGGGGGGDGGGGGGGGGGGGGGGGCGGGGGGGGGGGGGGGGGGGGGGGGFGGGGGGGGGGGGGGGGGGCGGGGGGGGGGGGGGGGGGGGGGGGGGGGGGGGGGGGGGGGGGGGGGGGGGGGGGGGGGGGGGGFGGGGGGGGGFFGEGGGGGGGGGGGGGGGGGGGGGGGEEEGGGGGGGGGGGGGGGGGGGGGGGGGGGGGGGGGGGGGGFGGGGGGGGGFGFGFGGGGGFBF:F<CF4CF0:D66BF?FF(/176FF5EGA9F;
@M02143:5:000000000-JT863:1:1101:26564:10975 1:N:0:45
GACTACAAGGGTATCTAATCCTGTTCGCTCCCCACGCTTTCGCTCCTCAGCGTCAGTATCGGCCCAGAGACCCGCCTTCGCCACCGGTGTTCCTCCTGATATCTGCGCATTTCACCGCTACACCAGGAATTCCAGTCTCCCCTACCGAACTCTAGTCTGCCCGTATCGGAAGCAGGCTCGGGGTTGAGCCCCGAGTTTTCACTCCCGACGTGACAGACCGCCTACGAGCCCTTTACGCCCAATAATTCCGGACAACGCTCGCACCCTACGTATTACCACGGCTGCTTGCACGTAGTTGGCT
+
CCCCCGGGFGGGGGGGGFGGGGGGGGGGGGGGGGGGGGGGGDGGGGGGGGGGGG7FGGGGEGGGGDGFGGGGGGGGGGGFGGGGGGGGEGGGGGGGGGGGGGGGFGGGGGGGGGGGGGGGGGGGGGGGGGGGGFFGGGGGGGGGGGGDFGFGG9=FGGGGGFFGEGGF@C>FGFGGG@FFGDGGGGFGGGGGDFGGGGGGGGGGGGGGGGGGGCCF*CFGGGGGGG5>CGFGGGCGDGGEC/7+0:@FGD*CEG=GFGFGFGGGGGF?F(8)2C<FG))52123?D=7FBF0*35E><?))
@M02143:5:000000000-JT863:1:1101:13846:10978 1:N:0:45
GACTACTAGGGTATCTAATCCTGTTTGCTCCCCACGCTTTCGCACCTCAGTGTCAGTATGAGCCCAGGTGGTCGCCTTCGCCACTGGTGTTCCTTCCTATATCTACGCATTTCACCGCTACACAGGAAATTCCACCACCCTCTGCCCTACTCTAGCTTGCCAGTTTTGGATGCAGTTCCCAGGTTGAGCCCGGGGATTTCACATTCAACTTAACAAACCACCTACGCGCGCTTTACGCCCAGTAATTCCGATTAACGCTTGCACCCTCTGTATTCCCGCGACTGCTGACACAGCCTTCACC
+
CCCCCGGGGGGGGGGGGGGGGGGGGGGGGGGGGGGGGGGGGGGGGGGGGGGGGGGFGGF9FFFGGGGGGFGGGGGGGGGGGGGGGFDGEFGGGGGGGGGGGGGGGGGGGGGGGGGGEGGGGGGGGFGFGGGGGGGGGGGGGGG8EFFGGGGGGGFGGGFFGGGGGGGF@EFFGGGGGGGFGGGGGGGGGGGGCFD:CGEGGGGGGGFGGGGGFGGGFGGGGGC?F7C)=59EGGGGGGGGCFGGGGCGC?EGGEFF:D>E:E*<@C?<7)9)0:)29(83(4>((.).7<F:*()2*.)91
@M02143:5:000000000-JT863:1:1101:25810:11010 1:N:0:45
GACTACAAGGGTATCTAATCCTGTTCGCTCCCCACGCTTTCGCTCCTCAGCGTCAGTTACAGCCCAGAGACCTGCCTTCGCCATCGGTGTTCCTCCTGATATCTGCGCATTTCACCGCTACACATGGAATTCCACTTTCCTCTACCGTCCTCTAGCCCGGCAGTATCCACCGCACGCCCGAGGTTGAGCCTCAGGTTTTTACGGCAGACTTACCGAACCGCCTACACGCTCTTTACGCCCAATAATTCCGGACAACGCTCGCCCCCTACGTATTACCGCGGCTGCTGGCACGTAGTTAGC
+
CCCCCGGGGGGGGGGGFGGGGGGGGGGGGGGGGGGGGGGGGGGGGGGGGGGGGGGGGGGGGGGGGGGGGGGGGGGGGGGGGGGGGGGGGGGGGGGGGGGGGGGGGGGGGGGGGGGGGGGGGGGGGGGGGGGGGGGGGGGGGGGGGGGGGGGGGGGGFGEGGGGGGGGGGGGGGGGGGGGG*@FGGGGGGGGGGGGGGGGGGGGGGGGGGGGGGGGGGGGGGGGGGGGDEGGGGGGGGGGGG59E7DFGGGDGGGGGFGFGFGGGGGFBF<FFGG>CF()799B>:?F>*3F?GF4;DAA*
@M02143:5:000000000-JT863:1:1101:6381:11052 1:N:0:45
GACTACAGGGGTATCTAATCCCGTTTGCTCCCCTGGCTTTCGCGCCTCAGCGTCAGTTTCGGTCCAGAATGCCGCCTTCGCCACCGGTGTTCCTCCAGATATCTACGCATTTCACCGCTACACCTGGAATTCCACATTCCTCTCCCGAACTCAAGTCACCCAGTATCGGACGCAGTTCCCAAGTTAAGCTTGGGGATTTCACGTCCGACTTAGGCGACCGCCTACGCGCCCTTTACGCCCAGTAATTCCGAACAACGCTTGCCACCTCTGTATTACCGCGGCTGCTGGCACGTAGTTAGCC
+
CCCCCGGGGGGGGGGGGGGGGGGGGGGGGGGGGGGGGGGGGGGGGGGGGGGGGGGGGGGGGGGGGGGGGGGGGGGGGGGGGGGGGGGGGGGGGGGGGGGGGGGGGGGGGGGGGGGGGGGGGGGGGGGGGGGGGGGGGGGGGGGGGGGGGGGGGGGGGGGGGGGGGGGGGGGDGGGEGGGGGGGGGGGGGGGGGGDCGGGFEFCGGGGDGGGGGFGGGGGGGGGGGGGGGGGGGGGGGGGGGGGGGGFGGGGGGGFF3CEEFGG9FF7?FDFB>><FF0>:09>022:472919<FGG4>F:
@M02143:5:000000000-JT863:1:1101:19600:11053 1:N:0:45
GACTACAAGGGTATCTAATCCTGTTTGCTCCCCACGCTTTCGCGCCTCAGTGTCAGTTACAGACCAGAAAGTCGCCTTCGCCACTGGTGTTCCTCCATATCTCTACGCATTTCACCGCTACACATGGAATTCCACTCGCCTCTTCCGTACTCAAGCCCGACAGTATCCACCGGCATCCGAGGGTTGAGCCCCCGACTTTCACAGCGGACTTACCGGACCGCCTACACGCTCTTTACGCCCCATAATTCCGGACAACGCTCGCCCCCTACGTATTACCGCGGCTGCTGGCACGTAGTTGGCC
+
CCCCCGGGGG7FGGGGGGGGGGGGGGGGGGGGGGGGGGGGGGGGGGGGGGGGGGGGGGGGGGGGGGGGGGGGGGGGGGGGGGGGGGGGGGGGGGGGGGGGGGGGGGGGGGGGGGGGGGGGGGGGGGGGGGGGGGGGGGGGGGGGGGGGGGGGGGGGGGGGGGGGGGGGGGGGGGGGGGFGEGGGGGGGGGGGGGGGGGGGGGFGGGGGGGGGGGGGGGGGGGGDGFGGG5DFGGCDDGGG*CGG9CFGGGGGGDGGEG>GFGGGGG>1><@)?GFGG:>B0>09FF::D(/(1(7?F>749
@M02143:5:000000000-JT863:1:1101:14762:11076 1:N:0:45
GACTACCAGGGTATCTAATCCTGTTCGCTCCCCACGCTTTCGCTCCTCAGCGTCAGTATCGGCCCAGAGACCCGCCTTCGCCACCGGTGTTCCTCCTGATATCTGCGCATTTCACCGCTACACCAGGAATTCCGTTCTCCCCTGAATACCTCTAGTCTGCCCGTATCGAAAGCAAGCCAGGTGTTAAGCACCTGGTTTTCACTCCCGACGCGACAAACCGCCTACGAGCCCTTTACGCCCAATAATTCCGGACAACGCTCGCACCCTACGTATTACCGCGGCTGCTGGCACGTAGTTGGCC
+
CCCCCGGGGGGFEFGGGGGGGGGGGGGGGGGFGGGGGGGGGGGCEGGGGFFEFGGGGGGGGGGGGGGGGGGGGGGGGGGGGGGGGGGGGGGGGGGGGGGGGGGGGGGGGGGGGGGGGGGGGGGGGGGGGGGGGGGGGGGGGGGGGGGGFGGGGGGGGGGGGGEGGGGGGGGGGGGGGGGGGFGGGGGGGGGGGGGCFGGGGGGGGGGGGGGGGGGGGGGGGGGGGGGGGGGGGGFFDGGGGDGFGGFGFFGGGGGFEGFGFGGG*7:?F:;>*6<>>:>>1>19?742D89371)2263F:
@M02143:5:000000000-JT863:1:1101:7376:11084 1:N:0:45
GACTACCAGGGTATCTAATCCTGTTCGCTCCCCACGCTTTCGCTTCTCAGCGTCAGTCACAGCCCAGAGACCTGCCTTCGCCATTGGTGTTCTTTCAGATCTCTACACATTTCACCGCTACACCTGAAATTCTACTCTCCCCTACTACACTCTAGCCCGCCAGTACACGGCGCAGACCCACCGTTGAGCCCTGGGCTTTCACACCAGACTCGACAGACCGCCTGCAAGCTCTTTACGCCCAATAATTCCGGATAACGCTCGCACCCTCCGTATTACCGCGGCTGCTGGCACGTAGTTAGCC
+
CCCCCGG?FGGGGGGGFGGGGGGGGCFGGGGGGGGCGGGGGGG,DFGAFFGGGGGGG,,,,C,FFGG<E@CC<FFGGGGGGGG:6CFG,FEFCF,C,6FG,CCFGG?FGGG9CFGGG+CFGGGG,E,?<CFG,C,5A5EF4FFFG,,5AFGGGGG9E=>FG7FGAFDF++3CE8>+,DF,8**@C*<<F:*,@<DDFGGGGGD>>*24=,,*=C4*=EGEGCG5CF2>F<DGGEGGGGGGG558<D7FE6*/:CFG>GF57E):CDB(7,<2CCAGG0>.4;BF(4),7(9:/85*:9)/0
@M02143:5:000000000-JT863:1:1101:11006:11091 1:N:0:45
GACTACAAGGGTATCTAATCCTGTTTGCTCCCCACGCTTTCGCGCCTCAGCGTCAGTAATGAGCCAGTATGTCGCCTTCGCCACTGGTGTTCTTCCGAATATCTACGAATTTCACCTCTACACTCGGCATTCCACTCACCTCTCCCGAACTCAAGACAGCCAGTATCAAAGGCAATTCCAAGGTTGAGCCCTGGGCTTTCACCTCTGACTAAACTGTCCGCCTACGCGCCCTTTACGCCCAGTAATTCCGAGCAACGCTAGCCCCCTTCGTATTACCGCGGCTGCTGGCACGAAGTTAGCC
+
CCCCCGGGGGGGGGGGGGGGGGGGGGGGGGGGGGGGGGGGGGGGGGGGGGGGGGGGGGGGGGGGGGGGGGGGGGGGGGGGGGGGGGGGGGGGGGGGGGGGGGGGGGGGGGGGGGGGGGGGGGGGGGGGGGGGGGGGGGGGGGGGGGGGGGGGGGGGGGGGGGGGGGGGGGGGGGGGGGCFGDGGGGGGGGGGGGGGGGGGEFGGGG?DGGGGGGGGGFGGGGGGGEGDEGGGGGGGGGGGGGGCFGFGGFCGGGGGFGFGFGGGGGBFF?:?FGAFGBF:026;::4(9:@<G17;DAB49
@M02143:5:000000000-JT863:1:1101:18197:11098 1:N:0:45
GACTACAAGGGTATCTAATCCTGTTTGCTCCCCACGCTGTCGCGCCTCAGCGTCAGCCGGCAGATCGCTCTGCCTTCCTGCCCAGCGGGCCGGCTTCGCCACCGGTGTTCTTCCGGATCTCTACGCATTCCACCGCTACACCCGGAATTCCGCCTGCCTCTGACGTGCTCCAGCCCCCCAGTCCGCATGGCCGACGCGGGGTTGAGCCCCGCGCTTTCACCACACGCTTAAGGGGCCGCCTACACGCCCTTTACGCCCAATAATTCCGAACAACGCTTGCACCCTATTTATTACCCCCGCT
+
CCCCCGGGGGGGGGGGGGGGGGGGGGGGGGGGGGGGGGGGGGGGGGGGGGGGGGGGGGGGGGGGGGGGGGGGGGGGGGGGGGGGGGGGGGGGGGGGGGGGGGGGGGGGGGGGGGGGGGGGGGGGGGGGGGGGGGGGGGGGGGGGGGGGGGGGGGG7FGGGGGGGGGCFGGGGGGGGGGGDGFFGGGDEDFGGEEGGGGGGDGGCF?CGGGEGDGDEGGGGGGG7EEEDEC>FG8CDGEGGEEDFG*09C*:FCGGG@D>7.<:C@:93).0-9/-991)).,43((/)*)*.:<9+1((.)
@M02143:5:000000000-JT863:1:1101:18517:11100 1:N:0:45
GACTACAAGGGTATCTAATCCTGTTCGCTCCCCACGCTTTCGCGTCTCAGCGTCAGTACCGTCCCAGAGTGCTGCCTTCGCCATAGGTGTTCTTCCTGATATCTGCGCATTTCACCGCTACACCAGGAATTCCAGTCTCCCCTACATCACTCTAGTCTGCCCGTACCCACCGCAGATCCGGAGTTGAGCCCCGGACTTTCACCCCCGACTCCTCGCGCCGCCTACGCGCCCTTTACGCCCAGTGATTCCGGACAACGCTCGCACCCTCCGTATTACCGCGGCTGCTGGCACGTAGTTAGCC
+
CCCCCGGGGGGGGGGGGGGGGGGGGGGGGGGGGGGGGGGGGGGGGGGGGGGGGGGGGGGGGGGGGGGGGGGGGGGGGGGGGGGGGGGGGGGGGGGGGGGGGGGGGGGGGGGGGGGGGGGGGGGGGGGGGGGGGGFGGGGGGGGGGGGGGGGGGGGGGGGGGGGGGGGGGGCGGGGGGGGGC:FGGFGGGGGGGGGGGGGGGGGGGGGGGGGGGGGGDGGGGGGGGGGGGGGGGGGGGGEGGGFF7CFGGG=DEEGGFGFGEGDGGGB?FBFFFGBGG?@B>>0;?09(>:F:F(>EGAF?9
@M02143:5:000000000-JT863:1:1101:16549:11122 1:N:0:45
GACTACAAGGGTATCTAATCCAGTTCGCTCCCCACGCTCTCGCGCCTCAGCGTCAGGTCAGGGCCAGGATGCCGCCTTCGCCGCTGGTGTTCCGCCCGATCTCTACGCATTTCACCGCTCCACCGGGCATTCCACATCCCTCTCCCTGCCTCCAGCTCGCTCGTGTACCATGGCCCTCCACCGTTGAGCGGTGGCTTGTCACACGGCACGGCGCGAGCCGCCTGCGCGCGCTGTACGCCCAGTAATTCCGGACAACGCTTGCCACCTACGTATTACCGCGGCTGCTGGCACGTAGTTAGCC
+
CCCCCGGGGGGGGGGGGGGGGGGGGGGGGGGGGGGGGGGGGGGGGGGGGGGGGGGGGGGGGGGGGGGGGGGGGGGGGGGGGGGGGGGGGGGGGGGGGGGGGGGGFGGGGGGGGGGGGGGGGGGGGGGGGGGGGGGGGGGGGGGGGGGGGGGGGGGGGGGGGGGGGGGGGGGGGGGGGGGGGGGGGGGFGGEEEDGGGGGGGGGGGEGCGGEGEEGEGEGGGGGCGCEGGDGGGGGGGGGGGGGGFGFGGGGGGEFG3CBGFGGFGGFFF:>?GGFFF6>E9>9><B4(9<FFG75EFA>F4
@M02143:5:000000000-JT863:1:1101:21686:11147 1:N:0:45
GACTACCAGGGTATCTAATCCTGTTTGCTCCCCACGCTTTCGCACCTCAGCGTCAGAATCGCGCCAGGAAGCCGCCTTCGCCACTGGTGTTCCTCCCGATATCTGCGCATTTCACCGCTACACCAGGAATTCCGTTCTCCCCTGCATACCTCTAGTCTGCCCGTATCAGAAGCAGGCCCGGGGTTAAGCCCCGAGTTTTCACTCCTGACGCGACAGACCGCCTACGAGCCCTTTACGCCCAATAATTCCGGACAACGCTCGCGCCCTACGTCTTACCGCGGCTGCTGGCACGTAGTTGGCC
+
CCCCCGGGGGGGGGGGGGGGGGGGGGGGGGGGGGGGGGGGGGGGGGGGGGGGGGGGFEGGEGGFGDGCCGFGGGGGGGGGGGGGGGGGGGGG<FGGGGGGGGGGGGGGGGGFGGGGGGGGGGGGCGDGGGGGGGAFGGFGEFG7F=FBFGGGGGGGCF<FFGGG@EGFFFGGGGGGC*@FGGGGGGGFFFFFECGBFFGGGG,,?9CGGCC>BE*B8FGEGGGGGGD5C7CFGGGGGDEG5FGGGCFFGGGGGGGGFGFDDGCD>C93>(04CGBGG?E>09(,4::0D?F<CF5EG):))
@M02143:5:000000000-JT863:1:1101:20040:11151 1:N:0:45
GACTACCCGGGTATCTAATCCCGTTTGCTCCCCTAGCTTTCGCGCCTCAGCGTCAAGAACAGGCCAGGTAGTCGCCTTCGCCACTGGTGTTCCTCCCGATATCTACGCATTTCACCACTACACCGGGAATTCCGCTCTCCCCTGCCGGCCTCCAGCCCACAGGTCCCCGACGGCCTCCCCCGGTTGAGCCGGGGGCTTTCACGCCGGGCTCTGCAGGCCGCCTGCGCGCGCTTTACGCCCAATGATTCCGGACAACGCTCGCCCCCTACGTATTACCGCGGCTGCTGGCACGAAGTTAGCC
+
CCCCCGGGGGGGGGGGGGGGGGGGGGGGGGGGGGGGGGGGGGGGGGGGGGGGGGGEGGGGGFFFGGGGGGGGGGGGGGGGGGGGGGGGGGGGGGGGGGGGGGGGGGGGGGGGGGGGGGGGGGGGGGGGGGGGGGGGGGGGGFGFGGGDGGGGGGFGGGGGC,DFGGFGEGGEFFGGGGGGGGGGGGFFGGGGEGGGGGGGGGGGGD>CEEGGGGG?GGEEGGGFGGGGGGGGGGGGGG>EEGGGGGFGGGDDGGGGEGFGFGGGGG>BFBFFGDAFGFDD019;?FF0C<FB*2)2>>)96
@M02143:5:000000000-JT863:1:1101:8246:11160 1:N:0:45
GACTACCAGGGTATCTAATCCTGTTCGCTCCCCTAGCTTTCGCGTCTCAGCGTCAGGAATGGCCCAGCGAGCCGCCTTCGCTACTGGTGTTCCTCCCGATATCTGCGCATTTCACCGCTACACCGGGAATTCCACTCGCCTCTACCACCCTCTAGCCCGGCAGTATCCACCGCACGCCCAGGGTTGAGCCCTGGGTTTTCACGGCAGACTTACCGAACCGCCTACACGCTCTTTACGCCCAATAATTCCGGACAACGCTCGCCCCCTACGTATTACCGCGGCTGCTGGCACGTAGTTAGCC
+
CCCCCGGGGGGGGGGGGGGGGG@EC68+C@FGGECEF@EFEGGFCEFGAFDEEGG@C,F@F,F@CECF7+7@:+@E,CFGGGCGC=AE84BEFGGGGGG==FGGGG+>>FGGGGGGGGEGGGGGGGGGGGGGGGGCFFGGGGFGGGGGGGGGGGCGGGGGGGGGGGGGGGCCGGGGGGGGGGGGCG?FGGGGGGGBFGFGGGGDGGGFC?CFGGGGDGGGGGG5C0A<E5<CFGGGGGGGGDFFGGFGFGDGGEFGFG3EDEGGGGFBFFF2026:>05>(464:>4(*49(9,78?)-*0
@M02143:5:000000000-JT863:1:1101:28574:11165 1:N:0:45
GACTACAAGGGTATCTAATCCTGTTTGCTCCCCACGCTGTCGCGCCTCAGTGTCGGTTGAAGAGACCTTTCGGTCCCACCGCCCAGCAGACCGCCTTCGCCACTGGTGTTCTTCCGGATCTCTCCGCATTCCACCGCTACACCCGGAATTCCATCTGCCTCTACGGTACCCAAGCAACACAGTCTCCGCGGCCGATCTCGGCTTGAGCCCCAGACTTTCACCGCGGCCTTATTCCGCCCCCTACGCGCCCTTTACGCCCAGTGATTCCGGACAACGCTCGCACCCTCTGTATTACCCCGCC
+
CCCCCGCFGGGGGGGGGGGGGGGGGGGGGGGGGGGGGGGGGGGGGCGGGGGGGGDEGCCE9FE<6,,CFC9F:@FG,CFBFGGGGGG8FF=FBEGEF<=FFDGGGGFCFGFGFCB:F7FGC9F,BFFEEE?FCD=:FGCEGGAFCD=:>:@CCCEF,33:D,@,3@FFGGGCF<FGCF7FF@FC,<>CFFCF:CF5:F+=8*=:*=C?F5E*2**+2:C9FGDEEGG)*949+<745=*:EGFG55@57EE<F?CCEGB5567++0564(.4<7:)9(07(-,(4:3:26@):)1<*,())
@M02143:5:000000000-JT863:1:1101:20531:11216 1:N:0:45
GACTACAGGGGTATCTAATCCTGTTTGCTACCCACGCTTTCGTACCTGAACGTCAGTAATGGGCCAGGAAGCCGCCTTCGCCGCAGATGTTCCTCCTGATATCTACGAATTTCACCTCTACACCAGGAATTCCGCTTCCCTCTCCCATACTCGAGCGAGATGGTTTCGGATGCAGTTCCCAGGTTGAGCCCGGGGATTTCACATCTGTCTTGCACAACCGCCTGCGCACGCTTTACGCCCAGTAATTCCGATTAACGCTTGCACCCTACGTATTACCGCGGCTGCTGTCACGTAGTTAGCC
+
CCCCCGGGGGGGGGGGGGGGGGGGGGGGGGGGGGGGGGGGGGGGGGGGGGGGGGGGGGGGGGGGGGGGGGGGGGGGGGGGGGGGGGGGGGGGGGGGGGGGGGGGGGGGGGGGGGGGGGGGGGGGGGGGGGGGGGGGGGGGGGGGGGGGGGGGGGGGGGGGGGGGGGGGGGGGGGGGGGGGGGGGGGGGGGGGGGGGGGGGGGGGGGGGGGFGGGGGGGGGGGGGGGGGGGGGGGGGDGGGGGGFFFFGGGGGGEGGFGFGFGGGGGFFFBFFGGFGGFFF;>>0<BF-9>F?GBFEGFA69
@M02143:5:000000000-JT863:1:1101:3864:11237 1:N:0:45
GACTACTGGGGTATCTAATCCTGTTTGCTCCCCACGCTTTCGTGCATGAGCGTCAGTGCAGGCCCAGGGGATTGCCTTCGCAATCGGTGTTCCTCCTGATATCTGCGCATTTCACCGCTACACCAGGAATTCCACTCGCCTCTTCCGTACTCTAGCCCGACAGTATCCACCGGCTTTCGAGGGTTGAGCCCCCGACTTTCACAGCGGACTTACCGGGCCGCCTACACGCGCTTTACGCCCAATGATTCCGGACAACGCTATCCCACTACGTATTACAGAGGCTGATGGCACGGAGTTAGCC
+
CCCC@FGCCFGEFFCFGFFGGGFFFGADFE8C@6BFGGGGGGGGGFFCCEFEEC:F<CCFF<C>F7F77BC@8<<EEF<,BFCCFC7FGCFF9F<FC8<E<BAFFA7C>:4C@<5,4BF+@FGF+BFE8EFGFEEFG<C@F:A?E,+A,@FFG,ADADC7CCFG;@FFA7FEE7<>CECFG@<FFGGFF?D:B7F>@F9EGGGFC8*885CFE6C8CC*>8ED58CD3555828::D8CGC=5C?>*:+C=D555<>D5C)<*A652:?BFBGGAF7)*)-,.2(.*)*(9()-)2*))*)
@M02143:5:000000000-JT863:1:1101:6996:11253 1:N:0:45
GACTACAAGGGTATCTAATCCCGTTCGCTCCCCTGGCTTTCGTGTCTCAGCGTCAGCGTGCTCCCAGTCGTCTGTTTTCACCGTTGGCGTTCCAAACGATATCTACGCATTTCACCGCTCCACCGTTTGTTCCGACGACCCCTAAGCAGCTCAAGACCCGCAGTATACCGAGCAGTTCCACGGTTGAGCCGTGGGATTTCACAAGGTACTTACGGGTCCGCCTACACACGCTTTAAGCCCAGTGATTCCGCCCAACGCTTGCCACCTCTGTCTTACCGCGGCTGCTGGCACATAGTTAACC
+
C@CCCGFGGGGGGGGGGGGGGFGFGGGGGGGGGE<DFGGGGGGGFGGGGGGGGGGGFDF7CCCFGGGDD7<FEF9CFGGGGGCCFFFGGGGG<F,6C?FFGGGGGGGGGGGAGGGGGGGGGGGE+:CEGGGGGG7=+@FG+CFD,,@<3DFFGGGGGFDBFGGGGGGG;::CFGGGGGGFGGGGGDGGGGG<FGGCGGGFGGG98*?CFGGC2*38EGGCGGG=F?F=EGGGGGG*CGGGG=F6ECFGGGE3*:EGFGFGF*9CFF?078F4CGFFF?)<9>>>BFF?D461*-@<CA)99
@M02143:5:000000000-JT863:1:1101:25356:11268 1:N:0:45
GACTACAGGGGTATCTAATCCTGTTCGCTCCCCATGCTTTCGCTCCTCAGCGTCAGGTAAGGCCCAGAGACCTGCCTTCGCCATCGGTGTTCCTCCTGATATCTGCGCATTTCACCGCTACACCAGGAATTCCAGTCTCCCCTACTGCACTCTAGTCTGCCCGTACCCACTGCAGACCCGGGGTTGAGCCCCGGGCTTTCACAGCAGACGCGACAAACCGCCTACGAGCTCTTTACGCCCAATAATTCCGGACAACGCTTGCACCCTACGTATTACCGCGGCTGCTGGCACGTAGTTGGCC
+
CCCCCGGGGGGGGGGGFGGGGGGGGGEGGGGGGGGGGGGGGGGGGGGGGGGGGGGGGGGGGGGGGGGGGGGGGGGGGGGGGGGGGGGGGGGGGGGGGGGGGGGGGGGGGGGGGGGGGDGGGGGGCFGGGGGGGGGGGGGGGGGFGGGGGGGGGGGGGGGGGGGGGGGGGGGGGGG9DGGGGGGGGGGGGGGGGGGGGGGGGGGGGFGGGGGG8EGGFGGGGGGGGGGCCDFFCGGGGGGGCGGGGGFGGGGGGGGGDGFGFG4FGG?:>8FDGGBGGF>D;6((()0(/19?F7FGGF())
@M02143:5:000000000-JT863:1:1101:13085:11287 1:N:0:45
GACTACAGGGGTATCTAATCCGGATCGCTCCCCACGCTTTCGCTCCTGAGTGTCAGGACCAGTCCAGGATGCCGCCTTCGCCGCTGGTGTTCCTCCGGATCTCTACGCATTCCACCACTACACCCGGAATTCCGCATCCCCCTACTGGCCTCCAGTCCGCCCGTATCGCACGACCCTCCCCAGTTGAGCCGGGGCCTTTCACGCACGACGCGACGGACCACCTGCGAGCGCTTTACGCCCAATAAATCCGGACAACGCTCGGCCCCTACGTCTTACCGCGGCTGCTGGCACGTAGTTAGCC
+
CCCCCGGGGGGGGGGGGGGGGGGGGGGGGGGGGGGGGGGGGGGGGGGFGGGGGGGGGGGGGGGGGGGFGGGGGGGGGGGGGGGGGGGGGGGGGGGGGGGGGGGGGGGGGGGGGGGGGGGGGGGGGGGGGGGGGGGGGGGGGGGFGGGGGCFFEGGGGGGGGGGGGGGGGGGGGGGGGGGGGGGGGGGGGGGDGGGGGGGGGGGGGGGEGGGGDGGGGGGFGGGFEEGGGGGGGGGFDGGGGGGGGFFGEGGGGGGGFGBGFGDGDGFBF:>(**6*7<EDB699??F(5861CB:8:))*0
@M02143:5:000000000-JT863:1:1101:11765:11301 1:N:0:45
GACTACACGGGTATCTAATCCCGTTTGCTCCCCTGGCTTTCGTGTCTCAGCGTCGGCGCGTCCCCAGCGACCTGTTTTCACCTTCGGCGTTCCAAGCGATATCTACGCATTTCACCGCTCCACCGCTTGTTCCAGTCGCCCCTGGGTGGCCCAAGACCGCCAGTCTGCCCGGCCGTTCCCCGGTTGAGCCGGGGGATTTCACGCGGGCACTTAACGGTCCGCCTACACACGCTTTAAGCCCAGTGATTCCGCCTAACGCTCGTGGCCTCTGTCTTACCGCGGCTGCTGGCACAGAGTTAGC
+
CCCCCGGGGGGGGGGGGGGGGGGGGGGGGGGGGGGGGGGGGGGGGGGGGGGGGGGGGGGGGGGGGGGGGDGGGGGGGGGGGGGGGFGGGGGGGGGGGGGGGGGGGGGGGGGGGGGGGGGGGGGGGGGGGGGGGGGGGEGGGGGGCGGGGGCFGGGGGFFGGGGGGGCDFGGGGGGDGGGGGGGGGGFGGGGEGDGGGGGGGGFGDGGGEGGGFGGEGGGGEGGGCGGFGGDGGGGGGCGGGGGCFG?DGFFDGGGGFDF5<CDG5C7?F??BGGF?:(0)4(,(4<?)*4<><(9+226**
@M02143:5:000000000-JT863:1:1101:16182:11368 1:N:0:45
GACTACCGGGGTATCTAATCCTGTTCGCTCCCCACGCTTTCGCGCCTCAGCGTCAGACCAAGCCCAGCAAGCCGCCTTCGCCTCCGGTGTTCTTCCGGATCTCTACGCATTCCACCGCTACACCCGGAATTCCGCTTGCCTCTACTCGTCTCCAGTCCTCCAGTATCCCCCGGCGTGCACGGAGTTGAGCTCCGGCATTTCACGGGTAGACTTAAAGGACCGCCTGCGCGCGCTTTACGCCCAGTAATTCCGAACAACGCTTGCCCCCTTCGTCTTACCGCGGCTGCTGGCACGTAGTTA
+
CCCCCGGGGGGGGGGGGGGGGGGGGGGGGGGGGGGGGGGGGGGGGGGGGGGGGGGGGGGGGGGGGGGGGGGGGGGGGGGGGGGGGGGGGGGGGGGGGGGGGGGGGGGGGGGGGGGGGGGGGGGGGGGGGGGGGGGGGGGGGGGGGGGGGGGGGGGGGGGGGGGGGGGGGGGGDGGGDDCGGGGGGGGGGGGGGGGEEGGCF9FGGGGGEGGGGGGGGGFGGGGGGGGGGGGEEGGG7E?EGGGGFFBFC?FFGGGDFG>GFGCFGG?>E<FFFG?F>-47909>B>B322)49(0;14<F
@M02143:5:000000000-JT863:1:1101:3174:11375 1:N:0:45
GACTACAGGGGTATCTAATCCTGTTCGCTCCCCACGCTTTCGCTCCTCAGCGTCAGTTACTGCCCAGAGACCCGCCTTCGCCACCGGTGTTCCTCCTGATATCTGCGCATTTCACCGCTACACCAGGAATTCCAGTCTCCCCTGCAGTACTCCAGTTTGCCCGTATCGACTGCAGGCCCGAGGTTGAGCCTCGGGTTTTCACGGCCGACGCGACAGACCGCCTACGAGCTCTTTACGCCCAGTAATTCCGAACAACGCTAGCTCCCTCCGTATTACCGCGGCTGCTGGCACGGAGTTAGCC
+
CCCCCGGGGGGGGGGGGGGGGGGGGGGGGGGGGGGGGGGGGGGGGGGGGGGGGGGGGGGGGGGGGGGGGGGGGGGGGGGGGGGGGGGGGGGGGGGGGGGGGGGGGGGGGGGGGGGGGDGGGGGGGGGCGGFFGGGGGGGGGGGGGFGGGGGGGGGGGGGGGGGGGGGGGGGGGGGGGGGGGGGGGGGGGGGGGDG>FGGG?FGGGEGGGGGGGGGGGGGGGGGGGGGGGGGGGGGGGGGGGGGGGGFGGGGGGCFF@G:EEG>FGG?FB9)8CC>FG6>:B99004;(C:F0C(7?F)4@@
@M02143:5:000000000-JT863:1:1101:25672:11390 1:N:0:45
GACTACAGGGGTATCTAATCCTGTTCGCTCCCCATGCTTTCGCTCCTCAGCGTCAGTTAATGCCCAGAGACCTGCCTTCGCCATCGGTGTTCTTCCTGATATCTGCGCATTTCACCGCTACACCAGGAATTCCAGTCTCCCCTACTGCACCCTAGTCTGCCCGTACCCACTGCAGACCCGGGGTTGAGCCCCGGGCTTTCACAGCAGACGCGACCAACCGCCTACGAGCTCTTTACGCCCAATAATTCCGGACAACGCTTGCGCCCTACGTATTACCGCGGCTGCTGGCACGTAGTTAGCC
+
CCCCCGGGGGGGGGGGGGGGGGGGGGGGGGGGGG<FGGGGGGGG8FGGGGGGGGGGGFG<@EGGGGGGGGGGGGGGGGGGGGGG8FGGGGGG,FGGEGGGGGGGCF=FGGGAGGGGG>FGGGGGDBEGGGGGGGGGGGGGGGGGGGGGGG,FGGG5D?FGGGGGGGGGFF<FFGCFGGGC<3CGG:FGG7>>FGGGGGGGGGG?F>FGG88:C8*=FGGGGGG:FG83E5FGGGGGGGGGGGGGF>@FGGGG5EFGFGFGFG3*AD>FF?F?GGBGG?>)499B?FF:GBFF4?FGGA)/0
@M02143:5:000000000-JT863:1:1101:25782:11421 1:N:0:45
GACTACAGGGGTATCTAATCCCGTTCGCTCCCCTAGCTTTCGCGCCTCAGCGTCAGTGTCGGCCCAGCAACCCGCCTTCGCCGCAGGTGTTCCTCTCGATATCTACGCATTTCACCGCTACACCGAGAATTCCAGTTGCCCCTTCCGCACTCTAGCCGCGCAGTATCAGTTGACCTTTCCGAGTTAAGCTCGGAGATTTCACAACTGACTTGCGCTGGCCGCCTACGCGCCCTTTACGCCCAGTAAATCCGAACAACGCTAGCCCCCTTCGTATTACCGCGGCTGCTGGCACGAAGTTAGC
+
CCCCCGGGGGGGGGGGGGGGGGGGGGGGGGGGGGGGGGGGGGGGGGGGGGGGGGGGGGGGGGGGGGGGGGGGGGGGGGGGGGGGGGGGGGGGGGGGGGGGGGGGGGGGGGGGGGGGGGGGGGGGGGGEFGGGGGCFGGGGGGGGGGGGGGGGGGGGGGGGGGGGGGGGGGGGFGGGGGGGGGGGGGGGGGGGGGGGGGGGGGGGGGFGGGGGGDGGGDGGGGGGGGGGEGGGGGGGGGGGGGGGGGFGGGGGGGCFFGFGFCGGGGFFFFFBGC?GGA>569>>;?F)234,9(7*16:/*
@M02143:5:000000000-JT863:1:1101:26845:11425 1:N:0:45
GACTACCAGGGTATCTAATCCTGTTTGCTCCCCACGCTTTCGCGCCTCAGCGTCAGAACCGGACCAGTAAGCCGCCTTCGCCACTGGTGTTCTTGCGAATATCTACGAATTTCACCTCTACACTCGCAGTTCCACTTACCTCTTCCGGTCTCAAGCCATGCAGTATCGAAGGCAATTCTGTGGTTGAGCCACAGGCTTTCACCCCCGACTTACAAAGCCGCCTACGCGCCCTTTACGCCCAGTGATTCCGAACAACGCTAGCCCCCTTCGTATTACCGCCGCTGCTGGCACGAAGTTAGCC
+
CCCCCGGGGGGGGGGGGGGGGGGGGGGGGGGGGGGGGGGGGGGGGGGGGGGGGGGDFGGGECEFG@EF,CFFGCFGGGGGGGGGGGGGGGGGFGCGFGGGGGFGGGGGGGGGGGGGGGGGGGGGGGGGGGGGGGGFGGGGGGGFFGDGGGGGGGGGGGGFGGGGGGGGFGGGGGGGGGGGFFFGGGGGGGGGGGGGGGGGGGGGGGGGGGGGGGGCFGGGGGGGGGGGGGGGGGGGGGGGGGGGGGFGGGGGGGGGBDFG>FFGGG91FBF?GG>CF63>1(139?F(14=?DFBGGF<40
@M02143:5:000000000-JT863:1:1101:23673:11428 1:N:0:45
GACTACAGGGGTATCTAATCCTGTTCGCTCCCCACGCTTTCGCTCCTCAGCGTCAGTATCGGCCCAGAGACCCGCCTTCGCCACCGGTGTTCCTCCTGATATCTGCGCATTTCACCGCTACACCAGGAATTCCAGTCTCCCCTGCCGAACTCGAGTCTGCCCGTATCGCCTGCAAGCCCGCAGTTGAGCTGCGGGTTTTCACAGCAGACGCGACAAACCGCCTACGAGCTCTTTACGCCCAATAATTCCGGACAACGCTTGCGCCCTACGTATTACCGCGGCTGCTGGCACGTAGTTAGCC
+
CCCCCGGGGGGGGGGGGGGGGGGGGGGGGGGGGGGGGGGGGGGGGGGGGGGGGGGGGGGGGGGGGGGGGGGGGGGGGGGGGGGGGGGGGGGGGGGGGGGGGGGGGGGGGGGGGGGGGGGGGGGGGGGGGGGGGGGGGGGGGGGGGGGGGGGGGGGGGGGGGGGGGGGGGGGGGGGGGGGGGCGGGGGGGGGGGGGGGGGGGGG?FGGGGGGGGGGGGGGGGGGGGGGGGGGGGGGGGGGGDGGFGGFGGFGDEGGGFGFGFGCEGGFFFBFBGGBGG037909003F2DB?1<:58C427)
@M02143:5:000000000-JT863:1:1101:9880:11448 1:N:0:45
GACTACAAGGGTATCTAATCCTGTTCGCTCCCCATGCTTTCGTGCATGAGTGTCAGTGTTGGCCCAGAAGGCTGCCTTCGCCATCGGTGTTCCTCCAGATCTCTACGCATTTCACCGCTACACCTGGAATTCCACCTTCCTCTGCCACACTCCAGCCACGTAGTTTCGAGCGCAATTCCCAAGTTAAGCCCGGGGATTTCACACTCGACATGCGCGGCCGCCTACGCGCCCTTTACGCCCAGTAATTCCGAACAACGCTAGGACCCTCCGTCTTACCGCGGCTGCTGGCACGGAGTTAGCC
+
CCCCCGGGGGGGGGGGFGGGGGGGGGGGGGGGGGGGGGGGGGGGGGGGGGGGGGGGGGGGGGGGGGGGGGGGGGGGGGGGGGGGGGGGGGGGGGGGGGGGGGGGGGGGGGGGGGGGGGGGGGGGGGGGGGGGGGGGGGGGGGGGGGGGGGGGGGGGGGGGGGGGGGGGGGGGGGGGGGGGGDFGGGGGGGGGGGGGGGGGGGGGCGGGGGGGG=E8CEGGGGGEGGGGGGGGGGGGGGGGDGGGGGFGGGGGGG?F@GFDBGGGGGFFFFF:CFDGF0556>(23>@0<<FFG>>EF)6=4
@M02143:5:000000000-JT863:1:1101:16360:11465 1:N:0:45
GACTACAAGGGTATCTAATCCTGTTTGCTCCCCACGCTTTCGTGCCTTAGTGTCAGTAACGAGCCAGAAAGCCGCCTTCGCCTCTGGTGTTCTAGCGAATCTCAATGCATTTCACTGCTCCACTCGCCATTCCGCTTTCCCCTCTCGCACTCTAGACGTGCCGTATTAAATGCAGTTCCCAGGTTAAGCCCGGGGATTTCACATCTAACGCACACGTCCACCTACGCACCCTTTACGCCCAGTTATTCCGAACAACGCTAGCTCCCTTCGTATTACCGCGGCTGCTGGCACGAAGTTAGCC
+
CCCCCGGGGGGGGGGGGGGGGGGGGGGGGGGGGGGGGGGGGGGGGGGGGGGGGGGGGGGGGGGGGGGGGGGGGGGGGGGGGGGGGGGGGGGGGGGGGGGGGGGGGGGGGGGGGGGGGGGGGGGGGGGGGGGGGGGGGGGGGGGGGGGGGGGGGGGGGGGGGGGGGGGGGGGGGGGGGGGGGGGGGGFGGGGGDGGGGGGGGGGGGGGGGGGGGGGGGGGGGGGGGGGGGGGGGGGGGGGGGGGGGGFGGFGGGGGG@DFGEGFGGGFFF:FFGGFGGBFD019634?7D7FBG6<CGAAFF
@M02143:5:000000000-JT863:1:1101:22200:11476 1:N:0:45
GACTACAGGGGTATCTAATCCCGTTCGCTCCCCACGCCTTCGTGCCTCAGCGTCAGGTGTATCCCAGCTGGCCGCCTTCGCCACGGGTGTTCCTCCCGATCTCTACGCATTTCACCACTACACCGGGAATTCCACCAGCCCCTGATACCCTCAAGCGGTCCCGTCCCCGACGACCCTCCCCGGTTGAGCCGGGGGCTTTCACGCCGGGCGCAGACCGCCGCCTGCGCACGCTTTACGCCCAGTAACTCCGGACAACGCTCGACCCCAACGTATTACCGAGACTGCTGACACGGAGATAGCC
+
CCCCCGGDGGGGGGGGGGGGGGGFGGEGGFGGGGGGGGGGGGGGGGGGGGGGGGGGGGFEGCGGGGGGGGGDGGGGGGGGGGGGE@EFFGGFFGFDFGC@FGGGGGGEGGFGGGGGGGGGGGGGGGGGFGEGGGGFDADGGDGGFFGGAFGGGGDF::8>FG<@BCFGGGGGGG7CFGDGEEGGDEGCFGG:FGGG*AFGGGFGG82:?5:C*2C**:E=EGGGGCE5:<CECFGGDEC?5:D9ECFGGEEGGG54)57C>ECEGD((8(03*>>>F:))(-2),-9448?1D>3**)6@)
@M02143:5:000000000-JT863:1:1101:23043:11555 1:N:0:45
GACTACAAGGGTATCTAATCCTGACTGCAGCCACCCGTAGG
+
CCCCCGGGGGGGGGGGGGGGGGGFGGGGGGGGGGGGGGGGG
@M02143:5:000000000-JT863:1:1101:21875:11574 1:N:0:45
GACTACTAGGGTATCTAATCCGGTTCGCTCCCCACGCTCTCGCGCCTCAGCGTCAGGTCCGAGCCAGGTCGCCGCCTTCGCCGCTGGTGTTCCACCCGATCTCTACGCATTTCACCGCTCCACCGGGTATTCCACGTCCCTCTCCCTGCCTCCAGTCGCCCGGTCTACCCTGACCCTTCGGGGTTGAGCCCCGACTTGTCACACGGCACCTCGACGACCGCCTGCGCGCGCTGTACGCCCAGTAAATCCGGACAACGCTTGCCCCCTCTGTCTTACCGCGGCTGCTGTCACAGAGTTAGC
+
CCCCCGGGGGGGGGGGGGGGGGGGGGGGGGGGGGGGGGGGGGFGGGGGGGGGGGDGGGGGGGGGGGGFGGGGEGGGGGGGGGEDGCGGGGGGGGGGGGGGGGGGGGGGGGGGGGGACGCFGFGGGGGGGGGF<CCFGGGGGC@FGGGGGGGGGGGFEGGGDFGGFGFFFFGFGGGGGFGGGGFGGFGGGGGEFF@C@FFFGGGGDCEECGG8CEGCEEGGEGGCF=CDEDG?EEGGGGGEGGGGGGFFGE=CC5FF>C:EFGGGFG9:5266:C27>:DDBFFFF)9)0)9:::)3:<)*
@M02143:5:000000000-JT863:1:1101:15955:11582 1:N:0:45
GACTACCAGGGTATCTAATCCTGTTTGCTCCCCACGCTTTCGCACCTCAGTGTCAGTATCAGTCCAGGTAGTCGCCTTCGCCACTGGTGTTCCTTCCTATATCTACGCATTTCACCGCTACACAGGAAATTCCACTACCCTCTACCATACTCTAGCTTGCCAGTTTTGGATGCAGTTCCCAGGTTGAGCCCGGGGATTTCACATTCAACTTAACAAACCACCTACGCGCGCTTTACGCCCAGTAATTCCGAACAACGCTAGCTCCCTCCGTATTACCGCGGCTGCTGGCACGGAGTTAGCC
+
CCC8CGGGCC,EFGGGGGGGGGGGGGGGGGGGGGGGGGGGGGGGGGGGGGGGGGGGGGGGGGGGGGGFGGGGGFGGGGGGGGGGGGFGGGGGGGFFGGGGGFGGGGGGGGGGGGFGGGGGGGGGFFGFGGGGGGGGGFFGFGDEFG?FCGGFGGGGGGFGGGGGGGGGCFGGGGGGGGGGGGGGGGGGGGGGE7CEGGGGGGGGGGGFFGFGGGGGECFCFEFGGGGDEGGGGGDFDGGGGGGGGFFGGGGGGGGGDG@E>GFGGC?:>;@BGG20:(;:>>F;B>43D<F?DB>/*64F:
@M02143:5:000000000-JT863:1:1101:2379:11583 1:N:0:45
GACTACACGGGTATCTAATCCCGTTCGCTCCCCTAGCTTTCGCGCCTCAGCGTCAGTGTCAGCCCAGCAACCCGCCTTCGCCGCAGGTGTTCCTCCTGATATCTGCGCATTCCACCGCTACACCAGGAATTCCACTCGCCTCTTCCGGACTCTAGCCCGGCAGTATCCACCCGCTTTCCAGGGTTGAGCCCTGGACTTTCACGGCAGACTTACCGAACAGCCTACACGCTCTTTACGCCCAATAATTCCGGACAAAGCACGCCCCCTACGTATTACCGCAGCTGCTGGCACATAGATAACC
+
CCCCCGGGGGGGGGGGGGGGFEEGGFGGGGGGGGGGGGGGGGGGGGGGGGGGGGEGGDFGGFGGGGGGGGGGGGGGGGGGGGFFFGEGGGGGGGGCGFGFGGGGFGGGGGGGGGGGGGGGGGGFGGGEFGGGGGGGG@FFGGGCGFG=CFGGGGGCFF<7BCGGFGGCFGFGECEEGCF9>FEFG*@BFFGFGGEGFGGG9:78CGG=F@C?CCCEDGECGC5<8C83C*7A9EFG>?CE*A<CFFFCF?EDDEG*0C/:<CFG>C>?:1>>*06:7(.)427(())(*.=(*.9+:4)*0
@M02143:5:000000000-JT863:1:1101:18494:11584 1:N:0:45
GACTCCGGGTATCTAATCCTGTTCGCTCCCCATGCTTTCGCTCCTCAGCGTCAGTTGCGGCCCAGAGACCTGCCTTCGCCATCGGTGTTCCTCCTGATATCTGCGCATTTCACCGCTACACCAGGAATTCCAGTCTCCCCTGCAACACTCTAGTTTGCTCGTATCGACTGCAGACCCGAGGTTGAGCCTCGGGATTTCACAGCCGACGCAACAAACCGCCTACGAGCTCTTTACGCCCAATAATTCCGGACAACGCTTGCACCCTACGTATTACCGCGGCTGCTGGCACGTAGTTAGCCGG
+
CCCCCGGGGFGGGGGGGGGGGGGGGGGGGGGGGGGGGGGGGFGGGGGGGGGGGGGGFFGDGGGGGGGGGGGFGGGGGGGGGGGGGGGGGFFGGGGGGGGGGGGGGGGGGGGGGGGGGGCGGGGGGGGGGGGGGGGGGFGGGFGGCGGGGGGGGGGGGG9FEGGGGGGGGGGGGGGGGE7FC@FGGCFGCFGGGGGGGGGGGFGGGGGGGGGGGGGGGEGGCEGGEGGGGGGFFGGGGGGGGGGFGGFGGGGGGGEGFGFGFDGGE9:6>595D:</74<@070>:2>46:>45:4<*65))
@M02143:5:000000000-JT863:1:1101:11495:11595 1:N:0:45
GACTACCAGGGTATCTAATCCTGTTTGCTCCCCACGCTTTCGCGCCTCAGCGTCAGAACCGGACCAGTCAGCCGCCTTCGCCACGGGTGTTCCGCCTGATCTCTACGCATTTCACCACTACACCAGGCATTCCACCAGCCCCTACCGCCCTCAAGCGGTGCGGTCCGCGACGACCCTCCCCGGTTGAGCCGGGGGCTTTCACGCCGCGCCAACACCGCCGCCTGCGCGCGCTTTACGCCCAGTAACTCCGGACAACGCTCGGACCCTACGTATTACCGCGGCTGCTGGCACAGAGTTAGCC
+
CCCCCGGGGGGGGFGGGGGGGGGGGGGGGGGGGGGGGGGGGGGGGGGGGGGGGGGGGGGGGGGGGGGGGGFGGGGGGGGGGGGGGFFGDFGGGGGGGGGGGGGGGGGGGGGGGGGGGGGGGGGGGGGGGGGGGGGGGCFGGGGGGGGGGGGGGGFFGGGGGGGGGGGGGGGGGGGGFGGGGGGEGGGGGG7BEGEEGGGGGGCGGDGDGEEGGGGGGGGGGGGGGGGCGDCGGG779EGGGGGGEG4CGGGGGGGGFGFGFGGGGGF0:(87FGF7*1>>BFFFF?F09:F80,0+:<269
@M02143:5:000000000-JT863:1:1101:10917:11597 1:N:0:45
GACTACAAGGGTATCTAATCCTGTTCGCTCCCCACGCTTTCGCTCCTCAGCGTCAGTAATGGCCCAGAGATCCGCCTTCGCCACCGGTGTTCCTCCTGATATCTGCGCATTTCACCGCTACACCAGGAATTCCGATCTCCCCTACCACACTCTAGCTAGCCCGTATCGAATGCAGACCCGAGGTTAAGCCTCGGGCTTTCACATCCGACGTGACAAGCCGCCTACGAGCTCTTTACGCCCAGTAATTCCGGACAACGCTCGCACCCTACGTATTACCGCGGCTGCTGGCACGTAGTTGGCC
+
CCCCCGGGGFGGGGGGGGGGGGGGGGEGGGGGGGGGGGGGGGGGGGGGGGGGGGGGGGGGGGGGGGFGGGGGGGGGGGGGGGGGGGGGGGGGGGGGGGGGGGGGDGGGGGGGGGGGGGGGGGGGGGGGGGGGGGGGGGGGGGGGGGGGGGGGGGGGGFFGGGGGGGGGGGGFGADCGGGGGGGGGGGGGGGGGGGGGGGGGGGGGGGEGGGCFGG9CGGEEGGEGGC<ECFGGG7FDGGGCFGGGGFGGGGGGCFGEGFGEGGGGGFFFBFDFF>GG0579B>9<>??G?F(9()2:)56)
@M02143:5:000000000-JT863:1:1101:15564:11599 1:N:0:45
GACTACCAGGGTATCTAATCCTGTTCGCTCCCTTGGCTTTCGTGTCTCAGCGTCAGTTCTCGTCCAGAAGACTGCCTTCGCCATTGGTGTTCCGACACATATCAACGCATTTCACCGCTACACGTGTCGTTCCATCTTCCTCTCCGAGACTCAAGAAACCCAGTATAGGGAGCAGTGTTGGAGTTGAGCTCCAACCTTTCACTTCCTACTTAAGCTTCCGCCTACACACCCTTTACGCCCAGTAAATCCGGACACCGCTTGCCACCTACGTATTACCGCAGCTGCTGGCACGTAGTTAGCC
+
CCCCCGGGGGGGGGGGGGGGGGGGGGGGGGGGGGGGGGGGGGGGGGGGGGGGGGGGGGGGGGGGGGGGGGGGGGGGGGGGGGGGGGGGGGGGGGGGGGGGGGGGGGGGGGGGGGGGGGGGGGGGGGGGGGGGGGGGGGGGGGGGGD:FCEGGGFGGGGGGGGGGGG9FEFFGGGGGFFG7<FCGGGGGGCFGGFGGGGGGGGGGGGGGGGGG9;AFGGGGGGGGGGGGGGGFFGGGGGGGGGGGGGFGGGGGEG*:>G>EFGGG?F?FF::<FG9776E>1>??,))(*./-97.CF2<F6
@M02143:5:000000000-JT863:1:1101:28999:11609 1:N:0:45
GACTACAGGGGTATCTAATCCCGTTCGCTCCCCACGCCTTCGCGCCTCAGCGTCAGGGACGGCCCAGCTGGCCGCCTTCGCCACGGGTGTTCCGCCTGATCTCTACGCATTTCACCACTACACCAGGCATTCCACCAGCCCCTACCGCCCTCAAGCGGTGCAGTCCACGACGACCCTCCCAGGTTGAGCCTGGGGCTTTCACGCCATGCTTACACCGCCGCCTGCGCGCGCTTTACGCCCAGTAACTCCGATTAACGCTTGCCCCCCCCGTATTACCGCGGCTGCTGTCACGGAGTTAGCC
+
CCCCCGGGGGGGGGGGGGGGGGGGGGGGGGGGGGGGEGGGGGGGGGGGGFGGGGGGGGFGGGGGGGGGGGGGGDGGGGGGGGGGGCFGGGGGGGGGGGGGGGGGGGGGGGGGGGGGDGGGGGGGGGGGGGGGGAGGG,FGGGGFGGFGGGGG@DAF*>F*>FGGGGGGGEGG:FEGGGGG>FGGGGGFGGG<FGGGGGGGGGGGGGG6CGDEFFGGGGGGGGGGGGGGGGGGGGGGGGGGGGGGGGFGGGGGGGFG>DDGFGGGGGFFF>EFGGFGGF3.17111:F)2)98G(7*7<>B)
@M02143:5:000000000-JT863:1:1101:8857:11615 1:N:0:45
GACTACAGGGGTATCTAATCCTGTTCGCTCCCCTGGCTTTCGTGCCTCAGCGTCAGCGCACCCCCAGACGTCTGCTTTCACCTTCGGCGTTCCTCGCGATATCTACGCATTTCACCGCTCCACCGCTTGTTCCGCCTACCCCTGCGTGACTCAAGCCTGGCAGTATACGGAGCAGTTCCACGGTTGAGCCGTGGGATTTCACAATGTCCTTACACACCCGCCTACACACGCTTTAAGCCCAGTGATTCCGACTAACGCTGCGCACCACTGACTTCCCCCGGCTGCTGCACCAAACTAAGCC
+
CCCCCGGGGGGGGGGGGGGGG,FGGGGGGGGGGG8FGGGGGG6F,DFGGGGGGGGG8+6+6+BFGGG,,@CF,CE,CFG9FG,:,CF+FGGG8,94++@FGGGGAGGGGGGGGGGGGGGEGGG,++3+3BFG<F+B++BFGGG7,++8+@FGGGG9F,@*@3CGGG,3,6FGGCF,D9,2,>*@C:,,?F*4*=**CFB;;<+++?2+?C9EG70+*=85C:<*80:**/);C8**2AF8=**+<C4C<E*1*:<6))8*.*9*?)(40,*(:*)2*(.8-2(,-)9)0().*()02.)0)
@M02143:5:000000000-JT863:1:1101:25650:11631 1:N:0:45
GACTACACGGGTATCTAATCCTGTTCGCTCCCCACGCTTTCGCGTCTCAGCGTCAGTACCGTCCCAGAGAGCCGCCTTCGCCACGGGTGTTCTTCCTGATATCTGCGCATTTCACCGCTACACCAGGAATTCCAGTCTCCCCTACATCACTCTAGCCTGCCCGTACCCACCGCAGATCCGGAGTTGAGCCCCGGACTTTCACGGCAGACGCGACAAACCGCCTACGAGCTCTTTACGCCCAATAATTCCGGATAACGCTTGCGCCCTACGTATTACCGCGGCTGCTGGCACGTAGTTAGCC
+
CCCCCGGGGGGGGGGGGGGGGGGGGGGGGGGGGGGGGGGGGGGGGGGGGGGGGGGGGGGGGGGGGGGGGGGGGGGGGGGGGGGGGGGGGGGGGGGGGGGGGGGGGGGGGGGGGGGGGGGGGGGGFGGGGGGGGGGGGGGGGGGGGFFGGGGGGGGGGGGGGGGGGGGGGGGGGGGGGGGGGBBEGGGGGGGGGGGGGGGGGFFGGGGGGGGGGGGGGGGGGGGGCEEGGGGGGGGFDGGGGFGGGGFGGGGGGGGGFGFGFGGGGG>?FFFFGGFGG()>0291<BF?G?F?FBF8FAD=0
@M02143:5:000000000-JT863:1:1101:22446:11633 1:N:0:45
GACTACAAGGGTATCTAATCCTGTTTGCTCCCCACGCTGTCGCGCCTCAGCGTCAGTAACGGACCAGCTCGCCGCCTTCGCCACCGGTGTTCTTCCCAATATCTACGAATTTCACCTCTACACTGGGAATTCCGCGAGCCTCTTCCGTCCTCCAGCCCCGCCGTATCGAGCGCAGTCCCCGGGTTGAGCCCGGGGCTTTCACGCCCGACTGACGGGGCCGCCTACGCGCCCTTTACGCCCAGTCATTCCGAGCAACGCTAGCCCCCTTCGTATTACCGCGGCTGCTGGCACGAAGTTAGTC
+
CCCCCGGGGGE@FGGGFCFGGGGGGGGGGGFGGGGGGGGFGGGGGGGGGGGGGGGGGGGGGGGGGGFGGGGGGGEGDGGGGGGGGGGGGFGGGGGDFEFEFGGGGGGGGGGFEFGGGGGGGEGGGFGGGGGGGGGGGGGGGGFFGGGGGGGGFGGGGGGEGGGGGGGGGGGGGGGGFGG7CFGGGGGDFGGCEGE8E8FGGGGCFGGGGGEGF588?EGGGGDEGDEGGGGGGGGGGGGG5FGFGGFGGGGCEGFG3>DEFGGGGG>:F?@?FD2FG:FBFB>>05)2<:=(99:8:-:*/
@M02143:5:000000000-JT863:1:1101:18655:11634 1:N:0:45
GACTACAAGGGTATCTAATCCTGTTTGCTACCCACGCTTTCGTGCCTCAGCGTCAGTGATGGTCCAGTAAGCCGTCTACATCGCAGGTGTTCCTCCTGATATCTACGCATTTCACCGCTACACCAGGAATTCCGCTTACCTCTCCCATACTCTAGCCTTCCAGTCTTCGGCGCACCCTCCCAGTTGAGCCGGGAGATTTCACACCAAACTTAGAAAACCGCCTACGCACTCTTTACGCCCAGTAATTCCGGATAACGCTTGGATCCTCCGTATGACCGCGGCTGCTGGCAAGGAGTTAGCC
+
CCCCCGGGGGGGGGGGEGFD@@CF<6,CF@EA@FG@FC@FE;FFGGCFE666B@@FDEC6EGECEFGEGF<FC@6@CFEAFGC@::7C6:@@FGGGCCDACFFFGFGG7FG9ECFCGGGGGGGEGD=DFFGGGGGEGGGGGGGGGGGGGGGGGGEGGGGGGGFGGGGG7FGGGDEFGGGGGCCGGGGGGGGGGGGDCFGFGGGGGGGGGGFGGGFGFGEEGGGGGGGGGGGGGGGGDGGGGGGGGGFGGGGDGGGGFGDGFEGGGGFFFFFFGGAGGBFE9;>>1:44/4*(13)02)6*)
@M02143:5:000000000-JT863:1:1101:7047:11640 1:N:0:45
GACTACACGGGTATCTAATCCTGTTTGCTCCCCACGCTTTCGCACCTCAGCGTCAGTATCGAGCCAGTGAGCCGCCTTCGCCACTGGTGTTCCTCCGAATATCTACGAATTTCACCTCTACACTCGGAATTCCACTCACCTCTCTCGAACTCAAGACCAATAGTTTTGAAGGCAGTTCCGAGGTTGAGCCCCGGGATTTCACCCCCAACTTTCTGGTCCGCCTACGTGCGCTTTACGCCCAGTAATTCCGAACAACGCTAGCCCCCTCCGTATTACCGCGGCTGCTGGCACGGCGTTAGCC
+
CCCCCGGGGGGGGGGGGGGGGGGGGGGGGGGGGGGGGGGGGGGGGGGGGGGGGGGGGGGGGGGGGGGGGGGGGGGGGGGGGGGGGGGGGGGGGGGGGGGGGGGGGGGGGGGGGGGGGGGGGGGGGGGGGGGGGGGGGGGGGGGGGGGGGGGGGGGGGGGGGGGGGGGGGG9FGGGGGGGGGGGGGGGGGGGGGGGGGGGGGGGGGGGGGGGGGGGGGGGGGGGGGGGGGGGGGGGGGGGGGGGGGFFGGGGGGGGGFGFGDGGGGGFFFFFBGGBGG?EFFFFFBBF7DB?65(0:C16F?
@M02143:5:000000000-JT863:1:1101:8516:11651 1:N:0:45
GACTACAGGGGTATCTAATCCTGTTCGCTCCCCTAGCTTTCGCGTCTCAGCGTCAGGAATGGCCCAGCGAGCCGCCTTCGCTACTGGTGTTCCTCCCGATATCTGCGCATTTCACCGCTACACCGGGAATTCCACTCGCCTCTACCATCCTCTAGCCCGGCAGTATCCATCGCACGCCCGAGGTTGAGCCTCAGGATTTCACGACAGACTTACCGAACCGCCTACACGCTCTTTACGCCCAATAAATCCGGACAACGCTCGCCCCCTACGTATTACCGCGGCTGCTGGCACGAAGTTAGCC
+
CCCCCGGGGGGGGGGGGGGGGGGGGGGGGGGGGGGGGGGGGGGGGGGGGGGGGGGGGGGGGGGGGGGGGGGGGGGGGGGGGGGGGGGGGGGGGGGGGGGGGGGGGGGGGGGGGGGGGGGGGGGGEGGGGGGGGGGGGGGGGGGFGGFBFGGGGGGGGGGGGGGGFGGGGGGGGGGGGGGGEGGGGGGGGGGGGGGGFGGGGGGGGCCFFGGGGGGGGGGGGGGGGGGGGDGGGGGGGGGGEGGFGFFGGGGGGGGGFDBGEG3EEGFFF?;<FGFGG0).2714??@2C7*(9,)10:)99
@M02143:5:000000000-JT863:1:1101:17702:11675 1:N:0:45
GACTACTAGGGTATCTAATCCTGTTTGCTCCCCACGCTTTCGCGTCTCAGCGTCAGGTATGGCCCAGCGAGCCGCCTTCGCTACTGGTGTTCCTCCCGATATCTGCGCATTTCACCGCTACACCAGGAATTCCACTTGCCCCTACCTACCTCTAGCCGGCCCGTATCCACCGCAGACCCGCAGTTAAGCTGCGGGCTTTCACGGCAGACGCGACCAGCCACCTACGAGCTCTTTACGCCCAATAATTCCGGACAACGCTTGCCCCCTACGTATTACCGCGGCTGCTGGCCCGGAGTTTGCC
+
CCCCCGGGGGGGGGGGGGGGGGGGGGGGGGGGGGGGGGGGGGGGGGGGGGGGGGGGGGGGGGGGGGGGGGGGGGGGGGGGGGGGGGGGGGGGGGGGGGGGGGGGGGGGGGGGDFGGGGGGGGGGGGGGGGGGGGGGGFGGGGGGGGGGGGGGGGGGGGGGGGGGGGGGGGGGGG@7EFGGGDGGGGGGGGCFGGGGGGGGGGGGGGGEGEECEEGCGGG5FGGDFD8CG)9CFGGGCCGGGG<@FGF7F6=DGGFGBD:E.7CGGGF:53F?GG4C7(58(26(806(9(),90.296-10
@M02143:5:000000000-JT863:1:1101:15246:11677 1:N:0:45
[truncated: 42,050,911 more chars]
