# Supplementary material for: Amplicon sequencing data profiling of bacterial community connected with the rhizospheric soil from sunflower plants
Source: Data Brief. 2022 Apr 26;42:108207. doi: 10.1016/j.dib.2022.108207 (PMC9079167; doi:10.1016/j.dib.2022.108207)
Supplement: Supplementary file 6 [file mmc6.zip]

Archive with 1 entries (1 files):
- mmc6.fastq
