# Supplementary material for: Amplicon sequencing data profiling of bacterial community connected with the rhizospheric soil from sunflower plants
Source: Data Brief. 2022 Apr 26;42:108207. doi: 10.1016/j.dib.2022.108207 (PMC9079167; doi:10.1016/j.dib.2022.108207)
Supplement: Supplementary file 6 [file mmc6.zip › mmc6.fastq]

@M02143:5:000000000-JT863:1:1101:18067:1771 2:N:0:45
NNNNNNNNNNNNNNNNNNNNNNNNNNNNNNNNNNN
+
###################################
@M02143:5:000000000-JT863:1:1101:15094:1836 2:N:0:45
CCTACGGGTTGCTTCAGTGGGTAATCTTGCGCAATTGGCGGAAGCCTGACGCAGCAACGCCGCGTGAGCGATGACGGCCTTCGTGTTGTAAACCTCTTTCGCTATCGACGAAGGTCCATCTGTTGGGTGGGCTGACGGTATGTCGCGCAGAAGCACCGGCCAACTACGTTCCACCAGCCGCGGTAATACGTAGGGTTCCCGCGTTGTCCGGTATTATTGTGCGTAAATATCTCTTAGGCGGTTTGTCCCGTCGTCCCTTCAAATCTGTGTCCCACCTCTTGCCTTTCCTTCCTTTCGTCCC
+
86AACCF+8,+6C,6,,C,--7,,<CFE<E:CEGG,6,C7++++;CF8,C:F7+C,CFGGGGGDF:,,,+8C:EDCE47B?A+,:BFFEFG9?EGGGGFC+?++8B7FFC+::7BA<BFFG,:@<,+6+++5>C,@+7F**,7,3******,,>,88**4:=8CFCEC<632++03*:;*8=59C*<>F*9+;=EF*1*****0)/9CCD=))7:C?8**)**00)7*****1)1)/*/()0(0).6)9(8)((.1)5*)/)*059+20)-)*)(,..44*).).)6**..()6)/)((((
@M02143:5:000000000-JT863:1:1101:16029:1847 2:N:0:45
CCTACGGGTGGCTGCAGTGGGGAATATTGGACAATGGGCGCAAGCCTGATCCAGCAATGCCGCGTGTGTGAGGAAGGCCTTAGGGTTGTAAAGCTCTTTCACCCGCGACGATGATGACGGTAGCGGGAGAAGAAGCCCCGTCTAACTTCGTGCCAGCAGCCGCGGTAAGCCAGCGGTGCCGAGCGTTAGGCGGAATCACTGTGCTTAACGCGCGTGTAGGCGGCCCGTTAAGTGCCTTGTGAAATCCCCCGGCTCCCCCGGCTATCGTCTGGGCATCCTGGCCGTTTTCTTCCACCCATGC
+
AABCCDF+@++6C,B,,;6@-@,,;,CEEFCFGGGA8@E+:+++9CF@8FEF9C@EGGGGGDFDFE,CE,CFCFFGG<?EF,,,?BFEGGGGCFFGGGFAAFFE7FEEEF>FCFEC9E7:FC+7:@E@7+BF?<<FFGF7+@CCFFGGGCF3CC968,3>BEDCEEG*9,50,*4=E*=A=5=D:8C8*****:C=**9>7+0@G>FG77C))*)18)77853)).)98*74@274=?).64)8@<8:360)(,75)(0.)(.1)0*2/,(().(.((.*).(-(((8*)).:)65)(.((
@M02143:5:000000000-JT863:1:1101:16694:1882 2:N:0:45
CCTACGGGAGTCTGCAGTAGGGAATCTTGGACAATGGGCGCAAGCCTGATCCAGCCATGCCGCGTGAGTGATGAAGGCCTTAGGGTTGTAAAGCTCTTTCGCCCGCGACGATAATGACGGTAGCGTGCGAATAAGCTCCGGCTAACTCCCTGCCAGCAGCCGCGGTAATTCATCGGGTGCACACGTTGCTCGGACTTATTGTTCGTAAAGCGCGCCTACGCGGTTTCTTAAGTCGGATGTGACAGCCCTTGTCTTTCCCGTGTTAATTCATCCCTAACTGTACCTCTAACCTCCTCACCAC
+
AACBCFGC,+,;C,C,CE,@-;<,C,CF<,CFDGGCC@FEC@7C8FFAFGGGDGFFGDCFGGGCF@7,E,ECEGGGG,9CE,,,:EEFGFGFFGFGGGG97,,8++>+@FDC7?F,??7FF+6=:CE+@++>@9,:@=,+++3@>@D9>,8,@,,,676,6@C*BEC:5,5,,,,6*6*8>9A6/3C*:<01*/*/;11;+++3*/;7*3+)9*1).))*()))0)**/*0*0672))).*1)1042(5(0*))/**)/)0(0*)*3+*)).70,)(82**--))))/1-(-(,()*(,,-
@M02143:5:000000000-JT863:1:1101:14920:1893 2:N:0:45
CCTACGGGAGGCTGCAGCAAGGAATCTTCCGCAATGGGGGCAACCCTGACGGAGCAACGCCGCGTGGGGGACGACACCCTTCGGGGCGTAAACCCCTTTTCTCCCGGAAGAAGGGCGGAGCGATCCGCCTTGACGGTACGGGAGGAAGAAGGCCCGGCTAACCACGTGCCCGCCGCCGCGGTAATACGTGGGGGCCGAGCGTTGTCCGGAGTTACTGGGCGTAAAGCGCGCGCAGGCGGCTCGTCAACCCTTACGTCAAAGCCTCCGGCCCCACCCGGTCACGTCTTCGTCCTCTCCCCTT
+
A8BACGGC7++8C,BE@ECAC8@8ECFGFGGGGDE@FFC7FE?FFGGGGGGG7FEDFGGGGGGGGC77@EGECGGGGDCDFE++@FEGGGGGGDFCCFGGGCFAFGGGGFCFDGGGDFEGGG7<FFGFEGGFFGE7F*CE7C<EDB*<C68FFE8C>EEEGGGGGGFC@:****1:EEG5C5CDC7?<A65E5>EGC3))//::*?CEDC*1>0**845<()/00@F<@5).77>97.5973(7>6?2740)57)*)-8?*()040/2)(((.48((-()0)-42(-9),(((-6)).(((
@M02143:5:000000000-JT863:1:1101:13603:1898 2:N:0:45
CCTACGGGAGGCAGCAGCAAGGAATTTTCCGCAATGGGCGCAAGCCTGACGGAGCAACGCCGCGTGCGGGATGACGCTTTTCGGAGTGTAAACCGCTGTTCGTGGGGACGAAGCACTGACGGTACCCACGGAGGAAGGCCCGGCTAACTACGTGCCAGCAGCCGCGGTACTACTTAAGGGTCGAGCGTTGTCCGGAGTTACTTGGCGTAACGAGCGTGTAGGCTGTTCGGTAAGTCTGCCGTTAAAACCTGAGGCTCAACCTCTGGCTTTCCGTGTATACTTCCTGCCTACACGACCTTTT
+
88AACGGDC@+B,,BE8F8DC8A,CFFGGGCGEGGDFGFEFD7FFGGGGGGGGGGFGGGGGGGEGFE>77FFGGGGGC?DEF7+8>FFFGGCFGGGGGGGG7B<7:CFGG@FDGCCFC9FFDF+<CG9FC77>:*2>*2D<7*=::BCFGGCF7:5,64*2<FCECGEC*31C+<<CC+*0019C5EDECD:F=CC)7<70<+9FCGC7C*955CD55BG<7=F>F4*)1<4))95B?F?>B(7725<)().4(0*0.65),0*)0<*1(6)73(,(6)/1))4))(07),4((,0)(.))
@M02143:5:000000000-JT863:1:1101:9727:1949 2:N:0:45
CCTACGGGAGGCTGCAGTGGGGAATCTTAGACAATGGGCGCAAGCCTGATCTAGCCATGCCGCGTGGGTGATGAAGGCCTTAGGGTCGTAAAGCCCTTTCGCCGGGGAAGATAATGAAGGTACCCGGTAAAGAAACCCCGGCTAACTCCGTGCCAGCAGCCGCGGTACTACTTAGGGCGAAAGCGTTATACGGAATTATTGAGCGTAAAGAGCTAGTAGGCGGTTTGTCGGGTCAGCCGTGACAGGCCGGGGCTCCACTCTGTATGTTAGGCGCGTACGTGCACATTAGAGAGTTTCTTGG
+
AABCCGGGCFGGFFGGGG@DFGGDFGGG9CCFFFGGGCEGGGGGGGGGGGFGFGG@F9<EAEGGGGGG+,=CFDFGF8<EFD9CCGGGGGGGGG,FF@FECCCE>FGGEGGECGCCG,E<BGFF7C7FEC,=DCEC:FEGDEGCC>E9EBFC8F;EEG7FFDE>:4:*?9E,5,,,,6***2:7CE*9*13ACC5=7;;DF++)795C5:?F*+**1/9F)1)07><**5)5)()(0<71))(19((-)()),4)*/(*7*)1*)*0+2)1()((,-30))--)-).**)))-.-*1)5))
@M02143:5:000000000-JT863:1:1101:22069:1953 2:N:0:45
CCTACGGGTGGCTGCAGTGGGGAATCTTGCGCAATGCGCGAAAGCGTGACGCAGCAACGCCGCGTGTGGGAAGACGGCCTTCGGGTTGTAAACCACTTTCAGTTGGGACGAAGCTTCGCCGGTGAACAGCCGGCCGAAGTTACGGTACCTTCAGAAGAAGCCCCGGCTAACTACGTGCCAGCAGCCGCGGTAATACGTAGGGCGCAAGCGTTATCCGGAATTATTGGGCGTAAAGAGCCCGTAGGCGGTTTGTCCCGTTTGCCTTGAAAGTCCGTCGCTCAAATCCCGATCTCCGGTGTGT
+
AACCCGG@FGDFFBGGGGGGGGGGGGGGGGGGGGGGGGGGGD:FGGGGGGGGGGGGGGGGGGGGGGGFCCF,BFGGGGGEGGGGGFGGGGGGGGGGFGGGGGGGGGG8EGGGDGGGGGGGGGGEGGGGGGFGGGEG7<<F,,@77<B:EEFGCGFGFGG6?FGGGEGGGFGC7?E9@FGGGG6DGF=CC*9ECF797=*1:507DDGGGDGGGGGFFFFC:FCFF@4*)9B>)44<:4)()0-757((0(7).)*20()0)6/:)):<>))6*-.(-((072)).(,0)(-())()0(((.
@M02143:5:000000000-JT863:1:1101:9720:1966 2:N:0:45
CCTACGGGAGGCTGCAGTGGGGAATCTTAGACAATGGGCGCAAGCCTGATCTAGCCATGCCGCGTGGGTGATGAAGGCCTTAGGGTCGTAAAGCCCTTTCGCCGGGGAAGATAATGACGGTACCCGGTAAAGAAACCCCGGCTAACTCCGTGCCAGCAGCCGCGGTAATACGTAGGGCGCAAGCGTTATCCGGAATTATTGGGCGTAAAGAGCTCGTAGGCGGTTTGTCGCGTCTGCCGTTAAAGTCCGGGGCCCAACTCCGGATCTTCGGTGGGTACGGGCAGCCTACCATTCTTTTCGG
+
AACCCGGGGGGGGGGGGGFFGGGGGGGGGGGGGGGGGGGGGGDCFGGG<FGGGGGGCFGGGGGGGGGGGGGGGGGGGGFGGFDFGGFCFGGGGGGGGGGGGGGFCCGGCC8CGFGFFGEDEFEFDGDGEEG=<FFG=FGGGGGGGGGGGGG5EGGFGG,DFGGGGGGGG7>/C,;88FCCEGEGGGGDGGGGG*>C6DCFF+55<DGGF:CFFCGG@FFDFGGFBEC59DF>5>D(@F:4)72@?<<60(.)-(0*)259?:33(09+2(4()-19)5,5)-3((.(0)().)..*1))((
@M02143:5:000000000-JT863:1:1101:17846:1975 2:N:0:45
CCTACGGGTGGCTGCAGTGGGGAATCTTGCACAATGCGCGAAAGCGTGACGCAGCAACGCCGCGTGGGGGTTGAAGGCCTTCGGGTTGTAAATCCTTTTCAGCTGGGACGAAGCTTCCGCGGTTAACAGCCGACCGGCATGACGGGACCCGGCCAACAAGCCCCGGCCAACCACGGGCCTACAGCCGCGGCTAGCCTTATGCGGCTACCGTTGGCCTGAATCACTGGGAGGAAAGCCAGCATATCGGCCCCAAAACTCCCGCTCTTAAACCCCGAATCCCAAACTCTCCTGCTGGTACTCC
+
CCCCCGGEGGGGGFGGGG8F-FFFGGGG<F,EFGGG<CCFGGG:F+BFG,C,@C+,CFGGGGGGGG7@F@=++A,C<F,B=?F77F:+4CF,,CF,@F?<8F9F8=:FF7CF::,,,B+=FE3C>,,@,,5****5***12,7***6*6B***11:*4**213=****1:E*1;;****/*:+02*:)*/)*;*<62:67++/<3)**09ACG*9**.57)*2//*>G>3))0.)())0()*)*/((,.())(.7*/)<00(8C:*<9*)(40413(())0.(-)))).)),(.()*.)),
@M02143:5:000000000-JT863:1:1101:8334:2007 2:N:0:45
CCTACGGGGGGCTGCAGTGGGGAATATTGCACAATGGGCGCAAGCCTGATGCAGCGACGCCGCGTGAGGGATGAAGGCCTTCGGGTTGTAAACCTCTTTCAGCAGGGAAGAAGCGCAAGTGACGGTACCTGCAGAAGAAGCGCCGGCTAACTACGTGCCAGCAGCCGCGGTAATACGTCGGGCGCAAGCGTTATCCGGAATTATTGGGCGTACAGAGCTCGTAGGCGGTTTGTCGCCTCTGCCGTGAAAGTCCGGGGCTCCACTCCGGATCTACGGTGCGTCCGGGCCGCAAAGACTTATT
+
AACCCGGGGGGGGGGGGDFGGGFGGFGGGGGGGGGGGFGGGGFGGGGGGGGGFGGGGGGGGGGGGDCCGDCFFFGFGCFFGGGGGGGCCFGGGGGGGGGGGGGGFGGGGDFCCEGGED*,?<FGGGGGGGFFG@GGGGGDFGGGGGDCE+A?FF8FFCEGGGGGFFGGEDECCEGGF:**:>EGED5CFGDGCCFGDCCDCFGFF**CFGEC):CF6@BDFGGF>?D)09>37>::)733)/5<)(,,94*9:6BC>;))).)*..2:7(45*6(-.(()0(,,((-)),((((,)*)..-
@M02143:5:000000000-JT863:1:1101:21698:2044 2:N:0:45
CCTACGGGAGGCTGCAGTGGGGAATATTGGGCAATGGGCGCAAGCCTGACCCAGCAATGCCGCGTGGGTGAAGAAGGTCTTCGGATCGTAAAGCCCTTTCGACGGGGACGATGATGACGGTACCCGTAGAAGAAGCCCCGGCTAACTTCGTGCCAGCAGCCGCGGTAATACGTAGGGCGCAAGCGTTGTCCGGAATTATTGGGCGTAAAGAGCTCGTAGGCGGTTTGTCGCGTCCGCTGTGAAAGCCCGGGGCTCAACCCCGGGTCTGCAGTGGTTACCGGCAGCTCAAGATCACGACTGG
+
CCCCCB@FGGGCGGGFFGCCEFGGGGGGGEFDGGG6@FFFEGGGGGGDFGGGGAFFGGGGGGGGCCGGGG@EEFDGGGGCFFFGEGGCEG8FGGGGGGGGEGGGGGGGGGGGGGGGAAFGGFGGGGGFFGGG<FGFGGG@CEEGGGFGGCFDECFFGGGFF>EGGGG5EGGG9>8>EGGEGDGGGGG3EC:5=EG*6CCC9C=>9<C57D7C<07CEEF37<375>G767)85-)4.).8)*.9*(.402359(77485).()/-5>6*)(./2)(.,)))-,((()1*).))..))(((,
@M02143:5:000000000-JT863:1:1101:11309:2052 2:N:0:45
CCTACGGGAGGCTGCAGTGGGGAATTTTGGACAATGGGCGCAAGCCTGATCCAGCCATGCCGCGTGCGGGAAGAAGGCCTTCGGGTTGTAAACCGCTTTTGTCAGGGAAGAAAAGGTTCTGGCTAATACCTGGGACTCATGACGGTACCTGAAGAATAAGCACCGGCTAACTACGTGCCAGCAGCCGCGGTAATACGGAGGGTGCAAGCGTTAATCGGAATCACTGGGCTTAAAGGGCGCGTAGGCGGGACGCCCGGTCCGGGGGGAAATCACACAGATCAACTGGAGAATTGCCTTGGAT
+
C<CCCGGGGGGGGGGGGGGGGGGGGGGGGGGGGGGGGGGGGGGGGGGGGGGGGGFGGGGGGGGGGGGGGDGDCAFGGGGGGGFGGGGGGGGGGGGGGGGGFFGGGGDCFGCFEEFEFAFGGGGGGGGGGGGGFDCGGGGGFFGGGG++=DGGGGGF9DCCFGGGGGGG5FGGGGGG688;FGG>C5CDGC)=EFFC**2CEE*.3>CCGGGGDA7>:DFGFC7FFF4CF47:FA*8)8.4:71<:2113,8)(47)8,035053():*9.)))).((())/,,)((()).--).)677())
@M02143:5:000000000-JT863:1:1101:23138:2089 2:N:0:45
CCTACGGGTGGCTGAATTGGGGAATTTTCCACAAAGGGGGCAACCCTGATCCAGCCATGCCGCGAGAGTGTAGAGGGCCTTCGGGTTGTCAAGCACTTTCGGACGGAACGAAATCGCACGAACTACTAAGTCGCGTGGCTGACGGTACCGTAAGAAGAAGCACCGGCTAACTACGTGCCCGCAGCCGCGGTAATACGTAGGGGCCGAGCGCTCTCCGGAGTTACTGGGCGGAAAGCGCACCCAGGCCGCGGGGTAAGCCTGGCGTGAAAGCGCCACGTGCACACTCGCCGGGTCAACGCGG
+
CCCCCDGG66CFGG,,,,CC-+B,,C,,,,,,;6,CC,+6++,:,,,;F,E,9,,6,C,C<@@@+@+@FF,6,<,,BFGEGC=77EG@F,,5,=?A8,9CCF@C+@B?4?CDB,:=++3CF3>,=,><<FFA7++8<B+36,>>@**4@**6*,>,:72,>B>F**/4*4,,5?82***0=C=)=C57=*1*2+<C*2**2A*)11957C*9**29:><G15*@9@FFF33:04>(70)(0)-05((,)-))(()**))).25)4)2*2.8(0((-(,())))(((().,(-4((*0(((,
@M02143:5:000000000-JT863:1:1101:24217:2091 2:N:0:45
CCTACGGGAGGCTGCAGTGAGGAATATTGGACAATGGGCGCAAGCCTGATCCAGCACTGCCGCGTGAGTGAGGAAGGCCTTAGGGTTGTAAAGCTCTTTCACCCGCGACGATGATGACGGTAGCGGGAGAAGAAGCCCCGGCTAACTTCGTGCCAGCAGCCGCGGTAATACGAAGGGGGCGAGCGTTGTTCGGATTTATTGGGCGTAAAGCGCGCGCAGGTGGTTTCTTAAGTCTGATGTGAAAGCCCACGGCTCCACCGTTGAGGGTTATTGTAAACTGGGAGAGTTGCGTGCAAAAGA
+
CCCCCFCCGGGGGDGFFF,CCDFFFGGGAFEFFEGE,,C+C@FCGCFG@A,EFEFE,<FFEGGGGGEGGFGGF8F8:EGGFG9ED<FGGA,9EFGGGGFGGGGFEGECC+CCGGGGGGG7FFGGEGCGGEC,,DFCD:BF7CGGGGGGFGGGGGF,@EGGCEEGDGEE9BFGGGGGCCEDGGDDGG5DCF>E57*:*CFFGFD4CD:C*:FGGCGD@B@3:C3>5FDF=0**/)9>*/9<7@69F038::3)4;)*9875)(0*8FD**42)9)-))))960244(.0*)(((((*/4((
@M02143:5:000000000-JT863:1:1101:20067:2186 2:N:0:45
CCTACGGGAGGCTGCAGTGGGGAATATTGCGCAATGGGCGCAAGCCTGATGCAGCGACGCCGCGTGAGGGATGACGGCCTTCGGGTTGTAAACCTCTTTCAGTAGGGAAGAAGCCGCAAGGTGACGGTACCTGACGAATAAGCCACGGCTAACTACGTGCCAGCAGCCGCGGTAATACGTAGGGCGCAAGCGTTATCCGGAATTATTGGGCGTAAAGAGCGCGTAGGCGGACCGGTAGACGTGTGGTAAAAGCCCGGAGCTCAACCCCGGGTAGGCCGGGCGAACTGCCTGACTCACTCCC
+
CCCCCGGGGGG7,C@GG@FCF7@6C<FEFD,@FCF,,C8@7:F@CFF@@CCD6C@B:F::CFE=7C,,:B:FFC9:CF7FFFCFGGDGGCFFGGGG9EA?B?<FFG7EFEGGF8BFCGGFGC,@DFG@<EEFCFGCFEEGGFGG@GCDGGEFGG9DGC,8EGFGGEGCC=:CCEEFGGGCFFEGGGCDEGGC?EED7CCGGG=6D7*3*/:DC5C<49)27D55)8<D@))079F>D)*..),07::)*.9/4(7)),.)04?C17C*)4(()((.24())(,((()/))-.3464)-.((
@M02143:5:000000000-JT863:1:1101:13217:2224 2:N:0:45
CCTACGGGTGGCTGCAGTCTAGAGGCTTCGGCAATGCCCGCAAGGGTGACCGAGCGACGCCGCGTGCGGGATGAAGGGCTTCGGCTTGTAAACCGCTTTTCCTTGGGAAGAAGGCTTCTCTCGTGAAGAGGAGTTTGACGGTACCAGGGGAATAAGCCCCGGCTAACTCCGTGCCAGCAGCCGCGGTAAGACGGAGGGGGCTAGCGTTGTTCGGAATTACTGGGTTTAAAGGGTGCGTAGGCGGCTTTGTAAGTCGGGGGTGAAAGCCTGTGGCTCAACCACAGAATTGCCTTTGATACTT
+
CCCCCGGGGGGFGGGGGGGGGGGGGGGGGGGGGGGGGFGGGGGGGGGGGGGGGGGGGGGGGGGGGGDCFGGDDGGGGGGGGGGGGGGGGGGGGGGGGGGGGGGDGGGFGGGGGFGGGG9FAFG<FFFGGFFGGFGGGGGGGGGGGDFCEGGGGGGGGGGGGDEECCFFGGG=EGC?CGCGGGGGDGGGGGGGEGG:CDDGGCFFGG7575CFGGD<>??F2FFFF><F@CBFD<::<:@3>@3@D9;(*)9*66*9B05BB(59687:9:A758(4<<?55:?385)**)5)6).90)-))
@M02143:5:000000000-JT863:1:1101:8354:2322 2:N:0:45
CCTACGGGCGGCTGCAGTGGGGAATATTGCGCAATGGGCGGAAGCCTGACGCAGCGACGCCGCGTGGGGGATTACGGCCTTCGGGTTGTAAACCTCTTTCAGCAGGGACGAAGCGCAAGTGACGGTACCTGCAGAAGAAGCACCGGCCAACTACTTGCCAGCAGCCGCGGTAATACGTAGGGTGCAAGCGTTGTCCGGAATTATTGGGCGTAAAGAGCTCGTAGGCGGTTTGTTGCGTCTGCTGTGAAACCCCGAGGCACAAACTCGGGACTGCAGTGCAAACAATCCAACAAAACTGTTT
+
C@CCC7CFCFEGGGEEFEFFGGGGGGGF<E:FGGGGGGGE@CF7FGFFGG@F7FGG7FEGGEG:@B@CF7:C,C?D7::=FGGGEGGCCFF=FE@FF9DFDC><FCECCECE:F**5>C;<9CFDFGG9,,=FDE7BFGFAC2==CGG7ECEF,++203<CFG6CF58>EC=C9CFF++*CCECCFG>CEGGE*:C31*92+<F**7A5759<5C*.7=C?D9)76)10)7)0().57@(8@)/124<F)))((0)8())04)15*:*)(32>0)(.,)1*)2(.)()1).-((())..))
@M02143:5:000000000-JT863:1:1101:18707:2355 2:N:0:45
CCTACGGGAGGGCAGCAGTGGGGAATATTGCGCAATGGGCGGAAGCCTGACGCAGCGACGCCGCGTGAGGGATGACGGCCTTCGGGTTGTAAACCTCTTTCAGCAGGGACGAAGCGGAAGTGACGGTACCTGCAGAAGAAGCACCGGCCAACTACGTGCCAGCAGCCGCGGTAATACGTAGGGTGCAAGCGTGGTCCGGAATTATTGGGCGTAAAGAGCTCGTAGGCGGTCTGTCGCGTCGGCTGTGAAAACCCGAGGCTCAACCACGGGCCTGCCGGCAAAAAAGGCAAACTACAGTGTT
+
CBC8CGGGGGGGGGGGGGEFGFGFGG9FFGGGFEGDGFGGGGCFEFGGGFGG>FG@GFEGCF=CFFEGGFG@=FGGEEGGGGGGDC,8@FFGGFGGFGGFGGGGGGGGGGGGGGGGGGEGCGGGGGGGGGGGGGGCFGGGFGGGGECE@:CC7FCEE7CCFFFGF6;CEEG/CECCGF99@CE<EEDCC59:**79FC3*:C+1*:DGF:E<DGF*178*.7>DFEFGFCE5)6@?F)0(871)780475=:4?D/.4>:48*24)/:D9>()-:(((-))..(((()0(,()6))0))-)
@M02143:5:000000000-JT863:1:1101:14853:2465 2:N:0:45
CCTACGGGAGGCTGCAGTGGGGAATATTGCGCAATGCGCGAAAGCGTGACGCAGCAACGCCGCGTGCGGGAAGACGGCCTTCGGGTTGTAAACCTCTTTCAGTTGGGACGAAGCCTCGTCGGTTAATAGCCGGCTGGGGTGACGGTACCTTCAGAAGCAGCCCCGGCTAACTACGTGCCAGCAGCCGCGGTAATACGTAGGGAGCGAGCGTTGTCCGGAATTATTGGGAGTAAAGGGCTCGTAGGCGGTTTGTCGCGGCGGGAGTGAAAACATAGGGCATAAATCGGTACCAGATTTCGAT
+
CCCCCGGGGG7FGFGFGFGGGGGGFFGGGGGGGGGGGGGGGG7CGGGGGGGGEGGGGGGEGGGGG:FFGGGGGGGGGGGGFFGGGGDGGGDF<FDD9<AFECFGGGGGGGGGGEF>FEFECEFGGFGGGGGGEGGGGGGEGC@FGGGED;FDGGGGD+5C<8:EGGDEGGGFFFE**AFDGGGG*:CCGGDGG7?CGGGCEE*8CD5=3D55):*?<D><(*2@=*0>)/)09AFFFB)4:>?0),20)4)5,)797(0)83;C:FA9DA0:*.)).((0<-)64((0)-)))()1/)(,)
@M02143:5:000000000-JT863:1:1101:14836:2475 2:N:0:45
CCTACGGGAGGCTGCAGTGGGGAATATTGCGCAATGCGCGCAAGCCTGATGCAGCGACGCCGCGTGAGGGAAGACGGCCTTCGGGTTGTAAACCTCTTTCAGTAGGGACGAAGCGACAGCGACGGATACTGCGGAGGAGGCACGGGCTCACCACGAGCAACCAGGCCCAGCTATATGCCAGTGGCAGGCGTAATACGGAAGGTGCGAGCGTTAAGCGGGCGTAGGGGGCGTCTTAGGCCCGGAGGGACAGACTAACGCCGAGCCGGAAAACCGCGGAGTAAACTCGCAGCCTGTATTCAA
+
CCCCCGGG,@FGGGGGGGGGGGGGGGGGEG,FFGGG8FFGCFFGG,FFG,CFGGG7FGGGGGGGGG,FFGG8FGGGGGGGGGGGGGGGGGGGGGGGGGGGFFF9FGGG+C@GGG7:+3+,@+++****,,,3****>1****6*1<***+,*5***48**+=*********+<+++00+0<++2A**)/:>:*/<FF*9**;2)*)*17<C*/***7))),/95))17))5))-*)*))()0(8)(((0())))*00())0()),)///.((0((((-(094)),1())(((.)-0/))6
@M02143:5:000000000-JT863:1:1101:23904:2475 2:N:0:45
CCTACGGGAGGCAGCAGTGGGGAATATTGCACAATGGGCGCAAGCCTGACGCAGCGACGCCGCGTGGGGGATGACGGCCTTCGGGTTGTAAACCTCTTTCAGCAGGGACGAAGCGCAAGTGACGGTACCTGCAGAAGAAGCACCGGCCAACTACGTGCCAGCAGCCGCGGTAATACAGAGGGGGCAAGCGTTGTTCGGAATTACTGGGCGTAAAGAGCGTGTAGGCGGCCCGGTAAGTCCGCTGTGAAAGGTGGGGGATAAACCCTCGAATGCCGGTGGATACTGTCCGGCTAGAGGGCGG
+
CCCCCGGGGGGGGGGGGFGGGGGGGGGGGGGGGGGGGGGGGGGGGGGGGGGGGGGGGGGGGGGGGGGGGGGGGGGGGGGDGGGGGGGGEGGGAF8FGGGGGGGGGGGGGGGGG7FEEGEFFGCEGGG7>BAFFFGFF@FGCCFCEF>EGG<EGGEF,:CGGGGGGGGGDGGDEFF9CFCFG=ECEGGGFGDGGGGCD3C5FFGFDDF=GGGGD5DC4:DGBGGFFFDGD3:>DB5:FFF<5):>74)49))*,3))8())/)*24F=77()8=26(2((8?<>><>2)07913821)-(-,
@M02143:5:000000000-JT863:1:1101:17550:2501 2:N:0:45
CCTACGGGCGGCTGCAGTAGGGAATCTTCCGCAATGGACGAAAGTCTGACGGAGCAACGCCGCGTGATCGATGAAGTCCTTCGGGTCGTAAAGCTCTGTTGTTAGGGAAGAACAAACAACGGAGTAACTGCCGGTACCTTGACGGTACCTAACCAGACAGCCACGGCTAACTCCGCTCCAGCAGCAGAGGCAATACATACGGAGCGAGCGTTGTCCGGTATGACTGGGCGTCAAAGGCTAGATGGCGGTCAGCTAACCGTGAGGTAAAAGCACGGAGCGACACTCTAGGTCAGCCAGCACC
+
CCCCC@CC+@7CCGDE8F9-;CF,C,66<,BF+@CAEEDE+:B8@C@EF,F7C+BC8=+@77+CFGG,5B+BFE,,5??DF,9+@F7@+,4+,C,?F,A:E,,,@<,=,+:>3>,,,:,BC:F:+=BFGG,>+>+:B,;,,4::@*@CFAFFFCFFC*62D8:F:**4:FE,,,**3*/<0+*2=*0****23++=:+1*2;/855D53D=397:*>3))(*:97*45>57571*)07).)*)1/(4(03758)**/(75)(054*0+*.44.(((4((0)-,)(-)*0-))().))-.,(
@M02143:5:000000000-JT863:1:1101:12996:2510 2:N:0:45
CCTACGGGGGGCAGCAGTGGGGAATATTGGACAATGGGCGAAAGCCTGATCCAGCAACGCCGCGTGAGGGATGACGGCCTTCGGGTTGTAAACCTCTTTCAGCAGGGACGAAGTTGACGTGTACCCGCACAAGAAGCGCCGGCTAACTACGTGCCAGCAGCCGCGGTAATACGTAGGGCGCGAGCGTTGTCCGGAATTATTGGGCGTAAAGCGCGTGCAGGTGGCGCGGTAAGTTGGGTGTGAAATCTCCCGGCTCAACTGGGAGAGGTCATGCACTACTACCGTGCGTGAACGCCGA
+
CCCCCGGGGGGGGGGGGFFGGGCGGGGGGGGGGGGGGGGGGGGGGGGGGGGGGGGGGGGGGGGGGGGGGGGFGGGGGGGEGGGGGBFGGGGGGGGGGGGGGGGGGGGGGGGGGGGGGGGE@FGGF9FEEGGDFFCEGGG8?EEGD6CE78CGCCFFFGGGGGGGGGEEG+CGGCFGEGGGGGCGEGC5EGGGGG5CFGGGGCGFGD)C/><FDGGGE:FG05CFFB<D@CB@?47:4D5<F>2*9<:)855>;>59447*07@420AD6(..*684))(19)4(((()0--(.(,))-
@M02143:5:000000000-JT863:1:1101:14727:2604 2:N:0:45
CCTACGGGGGGCTGCAGCAAGGAATTTTCCGCAATGGGGGCAACCCTGACGGAGCAACGCCGCGTGAGGGAAGACGGCCTTCGGGTTGTAAACCTCTTTCAGTAGGGACGAAGGCCGGCCGGTGAATAGCCGTGTCGGTTGACGGTACCTTCAGAAGAAGCTCCGGCTAACTACGTGCCAGCAGCCGCGGTAATACGTAGGGTGCGAGCGTTGTCCGGAATTACTGGGCGTAAAGAGCTCGTAGGCGGTTTGTCGCGTCGTCTGTGAAAACCCGCAGCTCAACTGCGGGCTTGCAGGCGA
+
CCCCCGGGGGGGGGGGGGGGGGGGGGGGGGGGGGGGGGGGGGGGGGGGGGGGGGGGGGGGGGGGFGGGGGGFGGGGGGGGGGGGGGGGGGFGGGGGGGGGGGGGGGGGGGGGGGGGGGGGGGCEGGGGGGGGGGGGGGGGGGGGGGGDGFFEFGGGFGGGGCFGGGGGGGGGGFGGFGGGGGGGGGGGGGGGGGGFGFG<EECDGGGGDGGDDCFGFFFG?4>F4FGGFC5<7:@AFFBFBDFFFF>F:2>@1AD:793>DF@GB9<CFA(45-26-4,/9,1:.)6))--(,()*04((
@M02143:5:000000000-JT863:1:1101:7085:2675 2:N:0:45
CCTACGGGTGGCTGCAGTCGAGGATCTTCGGCAATGGGCGCAAGCCTGACCGAGCGACGCCGCGTGGGCGACGAAGGCCTTCGGGTTGTAAAGCCCTGTCGGGGGGGAGGAAAGCCGGGCAACCGGCCTGACCTATCCCCGGCGGAAGCACGGGCTAAGTTCGTGCCAGCAGCCGCGGTAATACGTGGGGGCCGAGCGTTGTCCGGAGTTACTGGGCGTAAAGGGCGCGCAGGCGGCGGCGTGGGTCCGGCGTGAAAGCCCCCGGCGCAACCGGGGAACGTCGTAGGGGACCGCACCGCTC
+
CCCCCD@CFGGGGGGGFGGGDCEGFFGGGFCEGGGGGFGEGGGGGGGFGGGC@@CCGGGGGGDF@F+@FFGGGE+FFGGDFFFCEFCCGGGGFFGGF<>FGCGDDGGGEGGG?88;CGCGEGGFGCCC8FGGGFG@FGGG5C*:>EGEGGG*?1:C>6C9:C*;FDCCFGG68FEGGGEEEFGGGC6*::CE5EGGCDCDG*A4*C/>DG77DGGFF>.74/>?DE377<>FF;5075595),70,(4>155(-)*1.).<8;7;>**1,,83(1-(4(00(-((((.04,-,3(7)(40(
@M02143:5:000000000-JT863:1:1101:21736:2682 2:N:0:45
CTTACGGGCGGCCGCAGTGGGGAATATTGGACAATGGGGGCAACCCTGATCTAGCAATGCCGCGTGTGTGAAGAAGGCCTTCGGGTTGTAAACCCCTTTCTGTTGGGACGAAGCTTCCGCGGTTAACAGCTGCGAGGAGTGACGGTACCTTCACAAGAAGCCCCGGCTAACTACGTGCCAGCAGCCGCGGTAATACGTAGGGGGCTAGCGTTGGCCGGACACATGGGGCGTAAAGCGCGTGTAGGCGGCCCGGTAACTACGCTGTGTAAGTCGAGGGCCACACCCCCGAAAGCCGATGAC
+
A,6,,=,+@@C++@7++6C-@+,8C@,,,,,:CF<<F,F+C:F,CFAGFGCG?FC96F<,,C@E:++B=,E5,5=DDDFFD<<EGF74B?FF<,6=?<FE,5C9,=CFFG7+3>FGA,=+:FC@F,@F9:,6,5*5>F7,,?<F7CF7DGG8CBC9;CB6C6BEDGGGE69<CFEC68C+9>F*A@ED*1//;9?FD*05C8EDD<5C*97*9/*9)05)(1296)*/7<))846)077(8).*1292;(.7;3.//)*0)()716+<?2-).(3((((7)3(-4((0)-(((.())().
@M02143:5:000000000-JT863:1:1101:23881:2689 2:N:0:45
CCTACGGGAGGCTGCAGTAAGGAATATTGCGCAATGGACGAAAGTCTGACGCAGCGACGCCGCGTGGGGGATGAAGGTCTTCGGATTGTAAACCCCTTTCGGGAGGGAAGATGGAACGAGCAATCGTTCGGACGGTACCTCCAGAAGCAGCCACGGCCAACTTCGTGCCAGCAGCCGCGGTAATACGAAGGTGGCAAGCGTTGTTCGGATTCACTGGGCGTACAGGGGGTGTAGGCGGTTTGTCGCGTCTGCTGTGAAAACCCGAGGCTCAACCTCGGACCTGCAGTGGGTACGGGCAAAC
+
CCCCCGGGGGGGGGGGGGGCFGGFGGGGGGGGGGDFGGGGGGGDGGGGGGGGDEGGGGGGGGGGDFGDGGGGGGFGGGGFGGFGGGGGGGFGDF7CFGGFFGG@FGGGGGFEGFDCFEGG7F7D<F>7FFFCFGGC@:FDFGGF>FFGFG>EGGGGGGGGF6CDB8;=;EEFGGGCE8=GEGE>FGGGGGGCFGF67*<CC5C;C>DGCGEFGFFGFFFD;3/8@F53@C@>FA?7@3.(..3=5099>(0*-49F6.//04>DB55:5(54)4..(-(052:11.))54998?1)768?(
@M02143:5:000000000-JT863:1:1101:8270:2740 2:N:0:45
CCTACGGGAGGCTGCAGTGGGGAATCTTGCGCAATGCGCGAAAGCGTGACGCAGCAACGCCGCGTGCGGGAAGACGGCCTTCGGGTTGTAAACCGCTTTCAGTTGGAACGAAGCTTCGCCGGGAAATGGCGGGCGGGATTGACGGTACCTCCCCAAAAAGCCCCGGCTAACTACTTGCCAGCAGCCGCGTTAGTCCGAAGGGGGCAAGCGTTGTCCGGAACCATTGGGCGTAAAGAGCGCGAAGGCGGCCCATTCATTCCGCTGTGAAAGTCAAAGGACAAACCCCCGCTTCCCGTGGCT
+
CCCCCGGGGGGGGGGGGFGGGGGGGGGGGGGGGGGGGGGGGGGGGGGGGGGGGGGGGGGGGGGGGEGEDGGGDGGGGGGGGFGGGGGEGGGGGGGGGEFGDFGGGD,C<+B:>+D<<+>3C***3,7,33*><:*=/?**8++25*;CC+<5*/;*/;/*A8C*21/2/++39++++3+<<*:08/75C/)2*3++1)*9>EG3)55*15:*)/:*7379(**9**9*)))08,*-)))())(8)(,3>(0).)*0*)*0/(>5-/3C*).)1)))(((.)(.(((-))--(,(35)((,
@M02143:5:000000000-JT863:1:1101:18827:2761 2:N:0:45
CCTACGGGTGGCTGCAGTCGGGATTAGAGAACCATGGGCTCAAACCTGATCAAGGTAGTGCGCGTGAAGGATGAAGGCACCCGGGTTGTAAACTGCTTTTGTACGGAACGAAAAGGCTTCTTCTAATACAGGGAGCTCATGACGGTACCGTAAGAATAAGCACCGGCTAACTACGTGCCAGCAGCCGCGGTAATACGTAGGCAGCGAGCGTTGTTCGGAGTTACTGGGCGTAAAGAGTGCATAGGCGGTTTTCTAAGTTGTGCGTGAAATCACCCGTCTTAACTGGGAGGGTGAGCCGAAC
+
CCCCCEGE+CFGGGGGGG<6FFG+C<6,;,6C,,CFA,,,:F@,,C,CE,,,66,,,6C@9++@6+,:C,,@F<6,,,6,,8CBFG:F@<?EG,FF,EA<EFED@@C+>:+@BFA+,,,,,:E<9FGFGGGF@FEGFFC,,EFGGGGCCEFDC:;FCFEFE,6D:+@+3D,BADEGGGGGFGGG,:9CEGDEGGGFFCF4CCF:DCD=DD*:>/8C>>EGFGC?*/6FFD)0<8=>4/*:**)/649()4)7)4@2*)1*0(**,):7FA2)0(44((.764<:)505)90,(((0)((((
@M02143:5:000000000-JT863:1:1101:10076:2767 2:N:0:45
CCTACGGGAGGCAGCAGTGGGGAATATTGCACAATGGGCGCAAGCCTGATGCAGCGACGCCGCGTGAGGGATGACGGCCTTCGGGTTGTAAACCTCTTTCAGTAGGGAAGAAGCGAAAGTGACGGTACCTGCAGAAGAAGCGCCGGCTAACTACGTGCCAGCAGCCGCGGTAATACGTAGGGCGCAAGCGTTATCCGGAATTATTGTGCGTAAAGAGCTCGTAGGCGGTTTGTCGCGTCTGCCGGGCAAGTCCGAGGCTCAACCTCAGGATGCCGGTGGAAAAGGTCGGGCATGAAGCCGC
+
CCCCCGGGCEGGDGGGGGGGGGEGGGGGGGGGGGGCFGGGGGGGGGGGGFGGGGGGGGGDGGGGGGGGGGGGGGGGGGGGGGGGGGGDG<FFFGGGGGGG9FFGGGGGGGGGG@@EEGGGGGGGDFGGGGGGGGGGG?FGGGGGEGGGGGGGCE>,48>DGGGGCFEE>GGDGGGGC9FCD=6DGDEGGGGGDFFGGDDCF6C@DF*075C3*:::;?*04CDF:*9<)9)7>A)35)7:)95:)((-049*-3)73,)87255(7<697),58((-(-0*)(((.)))(-,8:)8*.4((
@M02143:5:000000000-JT863:1:1101:13983:2806 2:N:0:45
CCTACGGGGGGCTGCAGTGGGGAATCTTGGGCAATGGGCGCAAGCCTGACCCAGCAACACCGTGTGGGCGATGAAGGCCTTCGGGTCGTAAAGCCCTGTTGATAGGGACGAAGGGCGAAGGGTTAATAGCCCCTAGCCTGACGGTACCTTTCGAGGAAGCCCCGGCTAACTACGTGCCAGCAGCCGCGGTAATACGTAGGGGGCGAGCGTTGTCCGGCATTATTGGGCGTAAAGAGCGAGTAGGCGGTTCGGTAAGCCTGCCGTGAAAAACGGAGCCTAAACCTCGCGCGTGCGGTGGAT
+
CCCCCGGGGGGGGGGGGGGGGGGGGGGGGFGGGGGGDGGGGGGGGGGGGGGGGGGGGGGGGGGGGGGGGGEEEGGGGGGGGGGGGGGGGGGGGG7FGGGGGGGGGDFGDGCGGGGGGGCFFGFFGGGGGGFGGGGGGGGGGGGGGGDGCCEFGGGGGG>C:ECGCEGGGG?FFGEGFFC?FGGGFEEDGGGGGFFG4CGGGGC37/)*99E<5<CD3)8D2F>4==45@95505@2:7)3))6=4>9-<2>B6:E=*().08:C(0:3?(4()--(((,0?BF(4(().(-(,(())((.
@M02143:5:000000000-JT863:1:1101:10784:2868 2:N:0:45
CCTACGGGCGGCTGCAGTGGGGAATATTGCACAATGGGCGCAAGCCTGATGCAGCGACGCCGCGTGAGGGATGACGGCCTTCGGGTTGTAAACCTCTTTCAGTAGGGAAGAAGCGAAAGTGACGGTACCTGCAGAAGAAGCGCCGGCTAACTACGTGCCAGCAGCCGCGGTAATACGTAGGGCGCAAGCGTTATCCGGAATTATTGGGCGTAAAGAGCTCGTAGGCGGTTTGTCGCGTCAGCCGTGAAAGTCCGGGGCACACCTCAGGATCTGCGGTGGGTCCGGGCAGGCCAGAGGGAT
+
CCCCCGGGGGGGGGGGGGGGGGGGGGGGFGGGGGGGGGGGGGGGGGGGGGGGGGGGGGGGGGGGGGGGGGGGGGGGGGGGGGGGGGGGGGGGGGGGGGGGGGFAEFGGGGGGGGGGGGGGGGGGGGGGGGGGGGGGGGGGGDGGGGGEGGGGGGGFGG>CFCCGFGGCEGGCGGGCFFGGGGGDGEGGGGGGEGGGGDGC=6C=CFF5CDE)C=CCFF4F?5DF>4CC;G55FFFFFDE(3)8>.76??AF*4:3).2)78()9?460742.14,-3((.0(,-,(-7)292?(())((,
@M02143:5:000000000-JT863:1:1101:15806:2877 2:N:0:45
CCTACGGGTGGCTGCAGTGGGGAATTGTTCGCAATGGGCGCAAGCCTGACGACGCAACGCCGCGTGGAGGACGAAGACCTTCGGGTCGTAAACTCCTTTCGATCGAGACGAACGGCCTCGGGGTGAACAGTCCCGAGGAGTGACGGTACCGAGAGAAGAAGCCCCGGCTAACTCCGTGCCAGCAGCCGCGGTAATACGGAGGGTGCAAACGTTGCTCGGAATCATTGGGCGTAAAGCGAACGTAGGCGGCTTTGTAAGTCGGGTGTGAAAGACCTCGGCTCAACAGAGGAAGTGCAGTCA
+
CCCCCGGGGGGGGGGGGFGGGGGGGGGGGGGGGGGGGGGGGGGGGGGGGGGGGGGGGGGGGGGGGGGGGGGGGGGGGGFGFEFGGGGGEGGGGGGGGGGGGG9FGGGGGGGGGGGGGGGGGGGFCCGFFGGFGGGGEGGGGGGGGGGGGGGGGGGCF7:FEFGGGGGGGGGGFGGGGGGGGGFGGGCDEGGCEE9+7CDDGGGFGG4C*9CCCDG>FBEG<CF?4=DGFGF>EF@96>B9)74F@:)-79)).58:*-**73;C00*<?A<05187(--0)54,)(.)0(..))-1*.5)
@M02143:5:000000000-JT863:1:1101:15525:2900 2:N:0:45
CCTACGGGTGGCTGCAGTGGGGAATATTGGACAATGGGCGCAAGCCTGATCCAGCCATGCCGCGTGAGTGATGAAGGCCCTAGGGTTGTAAAGCTCTTTTAGCGGGGAAGATAATGACGGTACCCGCAGAATAAGCCCCGGCTAACTTCGTGCCAGCAGCCGCGGTAATACGAAGGGGGCTAGCGTTGCTCGGAATCACTGGGCGTAAAGGGCGCGTAGGCGGCTTGCCAAGTCGGGGGTGAAATCCGGCAGCTTAACTGTCGAAGTGCCTCCGATACTGGCGACCTCGCGGGAGGTACGG
+
ACCCCCFBFGGGGGGCFFGGGGGGGGGGGGGGGGGGFFGGDGGGGGGGFGGGG@FGFFGGGGGGGGGGGGGGGGGGGGGGG8FFCFFEGGFGGGFGGGGG9<EEGGGGGGGC<FAFFDF78=+CFGGGGGGGGGGF8FGEGGG7CFGGGGFFGFGG>FGGFGCCGEC8;CGGGGGGGGGG5CFGGGEDDGCGGG=EC>FGGCFFGG3=FFFGGGGGFFED>5<)8@GF9:9>6.70>)),)04*/.(,0(0)(,9:*.*79))*4)*+*.))0(217(.7),,7(((0.((499(504)4(
@M02143:5:000000000-JT863:1:1101:21367:2913 2:N:0:45
CCTACGGGCGGCTGCAGCAAGGAATTTTCGTCAATGGGGGCAACCCTGAACGAGCAACGCCGCGTGGTGGATGACGGCCTTCGCGTTGTAAACACCTTTTGGGTGGGACGTTGATGACGGTATCCTCCGAATCAGCCTCGGCTAACTCTGTGCCATCAGCCCCGGTAAGCCAGAGGAGCCTAGCGTTATCCTGATTGACTGGGCGTGAATCGCAAGCAGGCGGATCTGCGCGTGGGGTGGGAACGCTGCTCACATACATGTCATCCGCCAACCCATCTGTCCGCTCTCTAACCTTTATAT
+
6<@@<;;:@F7@C+@C<FFFGDGCF@,EFCF@@6CDF<B:FECFFE8EC8E<@FG+CFCFC+@48=CD@@B=F<F7+@FCGG7+@8>>CD9?<,DC<,,,,>C+CE+,B++:,+,@@3::<:*7@,EC<FE:B,,,566*F7:78,=;;;C?F92,,,,<:***8:**3+>*3*****/**+**3;>*:E0+0+0<76::F**5CD)7*0<***))))8*3C55)0***9)7)-)(77)())())(4())**.)/2*)/916=*)****34<)8((().*/)-((-(**)-6.6)**-))
@M02143:5:000000000-JT863:1:1101:8206:2914 2:N:0:45
CCTACGGGAGGCTGCAGTGGGGAATATTGGGCAATGGGCGCAAGCCTGACCCAGCAACACCGTGTGGGCGATGAAGGCCTTCGGGTCGTAAAGCCCTGTTGATAGGGACGAAGGGCGAAGGGTTAATAGCCCCTAGCCTGACGGTACCTTTCGAGGAAGCCCCGGCTAACTACGCGCCAGCAGCCGCGGTAATACGTAGGGGTCGAGCGTTGTCCGGAGTTACTGTGCGCAAAGCGCGTGCAGGGAGCCCAGTACGCCCGGCGTGAAAGGCCCCGGATCAACCGGGGAGGGGCGTCCGGGC
+
CCCCCGGGGGGGGGGGGGGGGG@FGGGGGFGGFFFGGDGGGGGGFGGGGGGGGGGGCGGGGGGGGGGGGGGGGGGGFGFFGGGGEGGGGGCFCG@FGGGGGCEFGGGDGGGDEEFEGDCGEGFF7FCGGFCFGGGGGGFGECFGGGCFF9BF>CCECEDFC8BCCGG*48<,54*4*:8CGFF8CEEG5=DGF7@:2055CEGFCD5539*)9+:C>E>/4CGFF***)/0752?B37D(7)6>)(-4)-5)5)**0-))03)/,8:F*((.)(-3((-092:(3(())(((-(-007649
@M02143:5:000000000-JT863:1:1101:10804:2959 2:N:0:45
CCTACGGGCGGCTGCAGTGGGGAATCTTGCGCAATGGCCGAAAGGCTGACGCAGCGACGCCGCGTGGGGGATGACGCATTTCGGTGTGTAAACCCCTGTTGCCCGGGACGAACACCTCCCTTTGGGGGGGCTGACGGTACCGGGTGAGGAAGCCCCGGCTAACTACGTGCCAGCAGCCGCGGTAATACGTAGGGGGCGAGCGTTGTCCGGATTTATTGGGCGTAAAGCACGCGGAGGCGGATCAGGAAGTTGGGGGTGAAATCCCGGGGCCCAAACCCGGAAAGGCCTTCAAAACACCTGG
+
CCCCCGEFGEGGGEG<EFFDFGGGDFGG<FC@FEGGGGFG:F::<FFCGFFEGCF@FGGGGGGGGGGGGGGGEEGGGECGFGGGDGGGFGGGGGEGGGGGCFCCFDG7FCF77FFG8CFGFFGGGGGDEGGGGGGGEGCEGGCE5:8FGG*A*;8EEEDGEG++<<C*:CGGGFCFGGC:CG=D5A9>A?C=?EGGG39D585:DDGDDD5<D?>7@F@*0<))0<**)28>B(51>).48:>)04:?F)/@7>DD59>F?B69).CE<((-8((42(-07((,((()0).55>:)04(((
@M02143:5:000000000-JT863:1:1101:11562:2986 2:N:0:45
CCTACGGGAGGCTGCAGTGGGGAATCTTGGGCAATGGGCGCAAGCCTGACCCAGCAACACCGTGTGGGCGATGAAGGCCTTCGGGTCGTAAAGCCCTGTTGATCGGGACGATGGGCGAAGGGTTAATAGCCCCTAGCCTGACGGTACCTTTGGAGGCAGCCCCGGCTAACTACGTGCCAGCAGCCGCGGTCAGACGTAGAGGGCGGACAGTGTACGTAATTGGTGGGCGTACAGAGCGTGAAGGCGGTTCGGTAAATCAGCAGTGAAAAACTGACGACCAACCACGAGCGTGCGGCGAAT
+
CCCCCGCB,@:EGGGGF@FG@F@FG9FFGGFGGGE,FGF7@:CFGGGGGFD8FGGGADF@FC6CCF,FFE:FGEGDGGDGGGFGG,+@CGEGGFBDGGFGGF,,::F+BFG+++B=C@F7++66+:5FFA,,=++DDD9F>>:+@++@;,@,4D,>8CE5F*@CE*44?D,1<1:C/87,4?6C:**)**)28C+**9**1<CDG)97)*32:7CC)*0*)*095>>/;7>)).*(07)(..)00,2,),)0,()*/-**))00(130>36.84,((-(0.8(,-((0)((,41())-,(
@M02143:5:000000000-JT863:1:1101:7932:3013 2:N:0:45
CCTACGGGTGGCTGCAGTGGGGAATATTGGACAATGGGGGCAACCCTGATCCAGCCATGCCGCGTGAGTGATGAAGGCCTTAGGGTTGTAAAGCTCTTTTATCCGGGACGATAATGACGGTACCGGAGGAATAAGCCCCGGCTAACTTCGTGCCAGCAGCCGCGGTAATACGAAGGGGGCTAGCGTTGCTCGGAATCACTGGGCGTAAAGGGCGCGTAGGCGGCGTTTTAAGTCGGGGGTGAAAGCCTGTGGCTCCACCACAGAAATTCCTTCGATACTGGGAAGCCTGAGTCTGGTACA
+
CCCCCGGGGGGGGGGGGGGGGGGGGGGGGGGGGGGGGGDDGGGFAFGGGGGGGGFFFGFGGGGGGGGGFGGGGGGGGGGGGGGGGGGGGGGFFFGGGGGGFFGFGFGGGGGEEGGGGGGGGFEGGGDGG7CFFGGG8FGGGEEEFGGGGED6C7E?EGGFCGGGGGD*?FCEGGCGGEEEEG=FGGGGG77EGDEGG*9:9CFF<3)7*C9<C59DFE>C27DBB>D3>FF=86>>5>>4B3349:7:FFFF?(9*9,>F:<;>)/+0:64)/189(,-*)(4((.(0)..-)..)*)))
@M02143:5:000000000-JT863:1:1101:18979:3028 2:N:0:45
CCTACGGGTGGCTGCAGTCGGGAATTTTGCCCAATGAGCGAAAGCTTGAGGCAGCAACTCCGCGTGAAGGATGAAGGCCCTCGGGTCGTAAACTTCTTTTCTCAGGGAAGATACAAGACGGTACCTGAGGAATAAGCCACGGCTAACTACGTGCCAGCAGCCGCGGTAATACGTAGGTGGCAAGCGTTGTCCGGATTTACTGGGCGTAAAGAGCGCGCAGGCGGCTGGTCAAGTCCGATGTGAAAGCTCCCGGCTTAACTGGGAAACGGCACCGGAAACTGATCGGCTTGAAAGTGGGCA
+
CCCCCGGGGGGGGGGGGGGGGGGGGGGGGGFGGGGGGGGGGGGGGGGGGGGGGGGGGGGGGGGGGGCFGGGCDGGGGGGGFGGGGGGGGGGGGGGGGGGGGGGGGGGGGDGGGGGGGGGGGGGDFGGGGGGGGGGGGGGGGGECCGGGGGCFGGGGDDGGGFEEGDEGGGGGGFGGDGFGGGGGGGGCEGGGGD5ED=>CFGGFFGDEG*2:56/28@@D0)9BE)9C4:F*=4=AFD>(.7:FBBF7F?@@(3)964@F?0.087*:*,4()((-4446*.-.(4()0,(.)).**(((
@M02143:5:000000000-JT863:1:1101:23721:3031 2:N:0:45
CCTACGGGAGGCAGCAGTGGGGAATATTCCACAATGGGCGGAAGCCTGATCCAGCAACGCCGCGTGAGGGATGACGGCCTTCGGGTCGTAAACCTCTGTCGGCACCGACGAACCGCGCTGAGAGTAGGTGACGGTAGCCGCAGAGGAAGGACCGACCAACCACCGGCCAACTACGCGGCTACAACGTAGGGAACAAGCGGGGGGCGACATTATTCTGGGTGAATCGGGCGTAGGCGGAGAGTTGGGGGGGCGGTAAGACTGTTGTGATAACCCACGAAACTACACTCGAGACTGTTTGGCC
+
CCCCCGGGGGGG,FFFGG8FGGGGGEFG9,CFGGGGGCF:+@:F8EFGFGD,CEFGGGGGGGGGGGFG@F7,B<5FF++4EFFG7B4>FFFE,E,FE5C:+++43+@C7CGG++++++5**6,@77>,7F,7**>:1,2>5>****22,1=8:****1=**111*=C*:*;*+<8****2*03*2*/*:=****2*2**)***))))*)*+**+**1*)0,****.1))9>@5(*,).7()0)*)((()())((.1*-*//.*:.3++0622)((((-(8*.,)(),)0(4(4)-**,(4)
@M02143:5:000000000-JT863:1:1101:13855:3033 2:N:0:45
CCTACGGGCGGCTGCAGTGGGGAATATTGCACAATGGGCGCAAGCCTGATGCAGCGACGCCGCGTGAGGGATGACGGCCTTCGGGTTGTAAACCTCTTTCAGGAGGGACGAAGGTTCAGGCGCGAATAGCGTCCTGGACTGACGGTACCTCCAGAAGAAGCTCCGGCTAACTACGTGCCAGCAGCCGCGGTAATACGTAGGGAGCAAGCGTTGTCCGGAATCATTGGGCGTAAAGCGCGAGTAGGTGGCCCGAAACGTCTGCTCCGAAAGACACAAGCACAACCCTCGAAAACGGGCGGC
+
CCCCCGGGGGGGGGGGGEFGFFGGFGGGGGGGG8FFGGGEDGGGGGGGGGGGGGGGGGGGGGGGFGGGGGGG>@FGGGGDGGGGGFGGEGGGGGGGGGG9FGFGGGGFGGFFGGGGCFGFGGDGGGDFGGGGGDGGGGGD@EFGDFGEG?F5EFGFGGGGDCCGGGGGGGGFGFGCGEGGGGGGGGEGGG77CGGGGCFF=EGB<FGGCDGGGCFGB>BD?GF??FFD5<)7<??6:55(7<(97628F1.04(8))()..69*)727C0(46(((.2()7:(43(())(-(.4())(((
@M02143:5:000000000-JT863:1:1101:9568:3035 2:N:0:45
CCTACGGGAGGCTGCAGTGGGGAATATTGGACAATGGGCGCAAGCCTGATCCAGCAATGCCGCGTGAGTGATGAAGGCCTTCGGGTTGTAAAGCTCTTTAGCACGCGACGATGATGACGGTAGCGTGAGAAGAAGCCCCGGCTAACTTCGTGCCAGCAGCCGCGGTAATACGAAGGGGGCTAGCGTTGTTCGGAATTACTGGGCGTAAAGGGCGCGTAGGCGGTACTTCAAGTCAGGCGAGAAAGCCCCGGGCTCCACCTGGGAACAGCGCATGAGACTGGAGAACTAGAGATCGGGAGCG
+
CCCCCGGGGGGGGGGGGGGGGGEGGGGGGGGGGGGGGGGGGGGGGGGGGGGGGGGGGGGGGGGGEGGGGGGGGGGGGGGGGGGGGGGGGGGGGGGGGGGEFGFGGGGGGGGCFGFGGGGG:FGFGGGGGGGGGGGG@EGGGGGGF@FFGGGGGGGGGGGGGGGGDGGDGGGDCFCGGG=ECFGGGG=CGGGGGDGGGGGG?+>:DG<CFGGGGGGGFFFGF3CBEFCFFDF66<B<4;3()0477?21>9>>9(8*7774??F*..***-4(.-)))))0).45,))**...6)4))-(-(
@M02143:5:000000000-JT863:1:1101:15913:3036 2:N:0:45
CCTACGGGTGGCAGCAATGAGGGATATTGCACAATGGGGGAAACCCTGATGCAGCGACGCCGCGTGGGTGAGGAAGTCCTTCGGGATGTAAAGCCCTTTTGCAGGGGACGATACCAGACGGTACCCTGCGAATAAGCCCCGGCTAACTACGTGCCAGCAGCCGCGGTAATACGTAGGGGGCAAGCGTTGTCCGGAATCATTGGGCGTAAAGCGCGTGTAGGCGGACTGGTAAGTCCGTTCTGAAAGCCTGGGGCACCACCACAGGAGGCGGATGGATAATGGAAGGCCAGAGATCAGAAA
+
C,ACCE@CFGGGGEG?FCFGFFGGFGGGGGGGGGGGGGDFFCFGFGGFGGFGGGDEFEG>EF:FCF7CCCGGCGGG=9F,CFGEG@CF4@FFDGE+EFGEFFGFGGGGEGDFEGFGGGGGGEGGGFDE8CFGCFFGGFF+>@C5BFGGGCGGF*>F8>8DFFEEEGGCC?F7=2>2CGG8=CFGGEE9CE79AEEE**:::EFFC<)1*7E7DGD)<<5*.29>)))9<28@F)=2>)0()96@BA72733;9<)*).00)-)93>5:*-3-.((,.)469),,(,(85-34()))1.))
@M02143:5:000000000-JT863:1:1101:21087:3053 2:N:0:45
CCTACGGGAGGCTGCAGTGGGGAATATTGGACAATGGGCGCAAGCCTGATCCAGCCATGCCGCGTGAGTGATGAAGGCCTTAGGGTTGTAAAGCTCTTTCGTCAGGGAAGATAATGACGGTACCTGAAGAAGAAGCCCCGGCTAACTTCGTGCCAGCAGCCGCGGTAATACGAAGGGGGCTAGCGTTGCTCGGAATCACTGGGCGTAAAGCGCACGTAGGCGGCTTTCTAAGTCAGGGGAGAAATCCTGGAGCTCAACTCCAGAAATGCCTTATATACGGGAAAGCTTGAATTAGGGACA
+
CCCCCGGGGCGGGGGGGGGGGGGGGGGGGGGGGGGGGGGGGGGGGGGGGGGGGGGGGGGGGGGGGGCGGGGGGGGFFGGGGGGGGGGGGGGGGGGGGGGGGGGGGGGGGGGGGGGGGGGGGGCG9FGFGGFGGGG@EFGGGGGGGGGGFGGFCGFGFFGGGGGGGDGDGGFGGGGGGGGGGFGGGGDGC7CE=5EGGGG7FGGFGGGEFGG<<75CF4)3<DGFBD<DBF4*1664?>:05>7FFB5AFB4<:169*,97:7671)3<F724*))).)())(-:,(4/)().-))*0.(4
@M02143:5:000000000-JT863:1:1101:7766:3098 2:N:0:45
CCTACGGGTGGCAGCAGTGGGCAATTTTGCACAATCGGCCGCAGCCTCGTCCAAGCATGGCGCGGGAATAGTGAAGGGCACCGGGTTGTAAAGCTCTGGCACGCACTACGATAATGACGGTAGTGGGAGAAGAAGCCCCTGCTAACTTCGGGCCAGCAGCCGAGATAACACGAAGAGGGCTAGCGTTGCTCAGAATCACTGAGCGTAAAAGACGAGTAGGCGGCCAATCAATTCGAGGGAGAAATCATAAAACAACAACCCAGAACTGCCCACGCACACTGTTTCCCTTACACCGGAACAC
+
CCCCCGGGGGGG@E@CGCCF-,6,,,;,6C,,,,,,,B76++8@+;C,,,8,,,,:,C,,,@FF+B+7,,,<<,,,,,,,,,+8==+++,5B?<F<,,,,:=+@B++,,4++++55C,B++:+,,,,:++D,=@<,,@>++8:;,,,,@+*55>CD@E>8,>*>**1>,><:=EE*,4*3<CFG5A*)2+++=:997+*+++<49/****3*9*)).0*05)))<)90.>4**).))0)().(0*.-)*)**)()1)()754.9(.020(()0((,-(()*6.)-6,@0,4)).().-(((
@M02143:5:000000000-JT863:1:1101:13425:3113 2:N:0:45
CCTACGGGAGGCAGCAGTGGGGAATATTGCACAATGGGCGCAAGCCTGATGCAGCGACGCCGCGTGAGGGATGACGGCCTTCGGGTTGTAAACCTCTTTCAGCAGGGAAGAAGCGAAAGTGACGGTACCTGCAGAAGAAGCGCCGGCTAACTACGTGCCAGCAGCCGCGGTAATACGTAGGGCGCAAGCGTTGTCCGGAATTATTGGGCGTAAAGAGCTCGTAGGCGGTTTGGCCCGTCTGCTGTTAAAGCCCGGGGCTCAACCCCGGGGCTGCCGTGGGTCCGGGACGACCAAACGTCCC
+
CCCCCGGGCFGGGGGGGGGGGGGGGGGGGGGGGGGCGGGGGGGGGGGGFGGGGGGGGGGGGGGGEG7FGGGGGGGG+@FGGGGGGGGGGFGGGGFGGGGGGGGGGGGFGGGGGGGGGGGGGGGEGEGGGGGGGGGGGGGGGDGGDGGGGGGGGCGGGGFFCFGGGGGGGGGEEFFGGGFGEEGG587DGGGGCEGFGG:5*2:77*>**CGG3CCF>F6C:9C:5*9<5C))).)())0.8F)96)6)1-7.86@5)()0*5@*4>=E)(((71((,(-)0((-2(())(((((,)0.(,(
@M02143:5:000000000-JT863:1:1101:6326:3117 2:N:0:45
CCCTCGGGTGGGCGCAGTGGGTATTATTGCGGCATGGGCAGAAGCCTGGCGCAGCGACGCCACAGAGGGGATGACCGCCTGTGGGTTGTAAACCTCTTTGAGCCGGGACGAAGATGACGTGTACATGCCGAAGAAGCACCGGCTAACTACGTGCCAGCAGCCGCGGTAATACGTAGGGGTCGAGCGTTGTCCGGACTTACTGGGCGTCAAGCGCGTTCAGGTGTCTCATTACCCCCGGAGTGCAAACCCCCACACCAAACCGGGAAGGGCAGCGGGCGCCCCACAACCCTCAGACCACATC
+
A,,,,+,@6+++,6+++,6--7,,C,6C6,,++6+;,,,,86,C8,,9,CFC+@+@6+@+++8,9,C,B@7F:8,,84+8=55B?FC7?,,5,,:BF,A,,+,,+:+@CCGG++3,CF:+86DD,@C,@7+@FFCCG7:,*5*>CFG9,><>,>C;,*22=F1C8C=C*+3CFEG*;>*=85:)*::7*:::8//*/77><96)>7)*1*+*1:/9)06*)***)*2**246*()-..)()0)**-,(.())((098().)()),0:**(-(0((,(((.0,-,(,(0)(,.()))),(.)
@M02143:5:000000000-JT863:1:1101:17387:3139 2:N:0:45
CCTACGGGTGGCTGCAGCCCGGAATCTTGCGCAATGGGCGCACGCCTGACCCAGCAACACCGTGTGGGCGATGAAGGCCTTCGGGTCGTAAAGCCCTGTTGATAGGGACGAAGGGCGAAGGGTTAAGAGCCCCTAGCCTGACGGTACCTATCGAGGAAGCCCCGGCTAACTACGTGCCAGCAGCCGCGGTAATACGTAGGGGTCGAGCGGTGTCCGGAGCTACTGGGCGTACAGCGCGCGCAGGCGGACCCCGGCAGTGGCGGTGAAAGCCCACCACACAACCGCACAGGCGCCACCCTGC
+
CCCCCGGG:FG8F7;,;,,-76++C@9@C,+@C6,FF<<FCC+@@EE,,66<@F@EGAF7CFGDEC@:,+6+,C<?EFFFGGGGDF@@FCE+FGCFDEFFAE@B?4=<<=CFC::FDGGG>FAA@FFFG:A>7++@@FGF,B:F8*C7D,@FGFDEGDFFFFCEGC:=8C?EFG,,*8CFG?*5*/*12*1:<?F5*2**2:*7<)CC93:/9<F*)<))(*20*09<)))).)6(..)(.),7B>((71))((0))()8)(.1(.3<7(1854-(-(4)8((,(((0)((((((08((((
@M02143:5:000000000-JT863:1:1101:13495:3144 2:N:0:45
CCTACGGGTGGCTGCAGTGGGGAATATTGGACAATGGGCGCAAGCCTGATCCAGCCATGCCGCGTGAGTGATGAAGGCCTTAGGGTTGTAAAGCTCTTTCACCCACGACGATAATGACGGTAGTGGGAGAAGAAGCCCCGGCTAACTTCGTGCCAGCAGCCGCGGTAATACGAAGGGGGCGAGCGTTGTTCGGAATTACTGGGCGTAAAGGGCGCGTAGGCGGTTTGCCAAGTCAGATGTGAAAGCCCCGGGATCAACCGGGGAACAGCATTAGAAACTGGCCGACTCAAGTTCGGATA
+
-ABCCGGDGEGGGDGGGFGGGG;FFGE<FGGCEFFFGGGGGGEGGGGGGGGGGGGC@FFGGGGGFGEFEGGGGGGGF<FG8FFGFFGGGGGGG99E9FGGGGGGGGGDGGGGGEDGGGGGGGGGEGFGDGGGGGGGGFCFFEGEGGGGGCFGGFGFCEDGGGGDGGGGCDGDCFEGDEGDGGGGGGEDEGFGEC:CGGD:++7)CC5CFGGGGDGG@35D?GG;.8CCFFFF*69>?*7)*74BF?12:6@F(()2)(0)),))-702*.).*.--)(-6).4((((0)())))(8)((
@M02143:5:000000000-JT863:1:1101:13358:3164 2:N:0:45
CCTACGGGAGGCAGCAGTAGGGAATCTTCCGCAATGGACGAAAGTCTGACGGAGCAACGCCGCGTGAGCGATGAAGGCCTTCGGGTCGTAAAGCTCTGTTGTTAGGGAAGAACAAGTATCGGAGTAACTGCCGGTACCTTGACGGTACCTAACCAGAAAGCCACGGCTAACTACGTGCCAGCAGCCGCGGTAATACGTAGGGTCCGAGCGTTGTCCGGAATCACTGGGCGTAAAGGGCGCGTAGGCGGTCCCTTACGCGTGTGGGGAAAGCTCAGCGCTCAACGCTGAGCCCGCCATGCC
+
CCCCCGGG7CDGGGGFGFGGGGGGGGGGGGGGGDGGGGGGGGGGGGFGGGGGGGGGGGGGGGGGGGGGGGGGGGGFGGGG<FGGGGGGCGGGAACGGGGGGFGGCFGGGGGGGGGGEF@DCFGE>CFG9FFFECGGDG@DGGFGGGGGGGGGGGGGGGGGGGFFGGGCCCCFGGGCGGC,AFFGGGGGD5)>EDGGGGGGGGGFGDDEDD*C37DFF)0/(22<=4CC475@DB?AB>D())(.7?16@>:@)69*.17)733C0)2A521.0,,8(1(7))2(40(.)(((-(()0)(.
@M02143:5:000000000-JT863:1:1101:21011:3169 2:N:0:45
CCTACGGGTGGCTGCAGTGGGGAATATTGCACAATGGGCGCAAGCCTGATGCAGCGACGCCGCGTGAGGGATGACGGCCTTCGGGTTGTAAACCTCTTTCAGTAGGGAAGAAGCGAAAGTGACGGTACCTGCAGAAGAAGCGCCGGCTAACTACGTGCCAGCAGCCGCGGTAATACGGAGGGCGCAAGCGTTATCCGGACTTATTGGGCGTAAAGCGCGCGCAGGCGGTCTGGGAAGTCTATGGGTGAAATGCCGGGGCTTAACCCCGTGCCGCCCCAACATACGCCCAGCCTACAACCAC
+
CCCCCGGGGGGGGGGGGFFGGGGGGGGGGGGGGGGGGFGGGGGGGGGGGGGGGGGGGDGGGGGGCFGGFGGGGGGEEGECEGGDEFFGGGGGGGGGGGGEFFAGGGDFGGGGGGGGGGGDCFGGCFFFGFGGGC9DD<FCDC774FG8E8:;CFE>@BFGGFFGGFE=E=3>EGGC8*;CG=ED88EGF=CCCFFFG)*)2+3*::4EGG*7CC:>BE:<657D:BGD>77?4:)45?66484?F?::6:7@)3>))4B3))**)0/*9238)(,496?)0,6)((-7;((-(.(0*,(((
@M02143:5:000000000-JT863:1:1101:6630:3170 2:N:0:45
CCTACGGGTGGCTGCATTTGAAAATGTTGGACTAGAGGGCAGGCGCTGATCGAGCCATCCCTCGTGTAGGGGGGAAACGTGCAGGTATTAAGAGGCTCATCACTCGCGAGGACGGTCCCGTGGAAAGTAACTGCCACACAGGCAGGAACGCGAGGAGAGCCAACAGCCAACGACACGCCAGCAGCCAGATCGGAACGGCGGAGGGTAGGGTAGGACTGAATTATTAGGAGTAAAGATCGCGTAGCGGGGTTGTTGCAACACCTAAAAAAACCAGAGACACAACCGCAGTCCACACCTCGCT
+
CCCCCGGGGGGGGGGG9F@--,C,CC,,,;,C,C,,C,B,C7+6+++@F,,6,C,+CF,CF,6CGGG8,,,+++@+,,+3+++C,B,,C=,3,,,+:,33,,,,,@+*@3**11C*11,*,6<*,,,,,7C,@,6?,+**4*C****+4;***:**;;*18C*@*;*2***28*/**1*1:*AF6C5**3****:***)9***))*25*9****0*)8)*)*2***2**9?@=9*.*93()),))((()-05:():*)))),0*)1<9C;0,.(.,(4(.)((,--4)0(.))((.)((((
@M02143:5:000000000-JT863:1:1101:18204:3175 2:N:0:45
CCTACGGGTGGCTGCAGTCGGGAATCTTGCGCAATGGGCGAAAGCCTGACGCAGCAACACCGTGTGAGCGACGAAGGCCTTCGGGTCGTAAAGCTCTGTTGTTGGGGACGAAGGGTTAGGGGTTAATAGCCCCGAGCCTGACGGTACCCTTCGAGGAAGCCCCGGCTAACTACGTGCCAGCAGCCGCGGGAATACGTAGGGGGCGAGCGTTGTCCGGAATTATTGGGCGGAAAGAACTAGTAGGCGGTTTGGCGCGTCTGCTGTGAAAGCCCGGAGCACAACCCCGGGTCTACAGTGGTGC
+
CCCCCGG7F:+668@FCC<FGEG@FGD<@EEBFG,E8FGGE@FFEG<F@<::FGEAFDFGGG@FGEDGGGC=FDFECFE,F=FGE,CB6EF@E9<?F?CEDAE8=BEGGGGGGGGF,BFFGGE+@<<<CEDGCF@EEEGGGG77BGGGGGCFGFGGGGGGEGGGDB8;8+<CEE68FGGG577DGG55C*>EFGFG7CFDGGG>3CDED<C)*2:CB3<*,:*6*6D*))7>E0)(0*/410.7*42(8(.)),05),.<*-/:5*<F:014>3(432:4FB2((-(00-().4.**1)()
@M02143:5:000000000-JT863:1:1101:11694:3216 2:N:0:45
CCTACGGGAGGCTGCAGTGGGGAATTTTGGACAATGGGCGCAAGCCTGATCCAGCAATGCCGCGTGAGTGAAGAAGGCCTTCGGGTTGTAAAGCTCTTTTGTCAGGGAAGAAACGGCTCAGGTTAATACCTTGGGCTAATGACGGTACCTGAAGAATAAGCACCGGCTAACTACGTGCCAGCAGCCGCGGTAATACGTAGGGTGCAAGCGTTAATCGGAATTACTGGGCGTAAAGCGTGCGCAGGCGGTTTGCTAAGACAGGTGTGAAATCCACGGGCTTAACCTGGGAACTGCGCTTGTT
+
CCCCCGGGGGGGGGGGGGGGGGGGGGGGGGGGGGGGGGGGGGGGGGGGGGGGGGGGGGGGGGGGGGGGGGG9FGGGGGGFEGGGGBFGEGGGGGGGGGGGGGGGGGGGGGGGGGGGG@FFFGFGFF9FGGGGGGGGEGGGGGGGGGGGGGGGCFGGGFGGGGGGGGGDGGGFGGGGGGFGGGFFGGGDEGGGGFGGGGGFED,8CFGGGG=DD=7FFED316CCAF6CFGD@B<74).<1B:3>506053:7<)9C:5=?71/78)0AF).8*5404044949A2(()0(-)).(0)-(.)
@M02143:5:000000000-JT863:1:1101:20283:3241 2:N:0:45
CCTACGGGTGGCTGCAGTGGGGAATATTGGACAATGGGCGCAAGCCTGATCCAGCCATGCCGCGTGAGTGATGAAGGCCTTAGGGTTGTAAAGCTCTTTCACCCACGACGATAATGACGGTAGTGGGAGAAGAAGCCCCGGCTAACTTCGTGCCAGCAGCCGCGGTAAGACAGAGGTCCCAAGCGTTGTTCGGATTCACTGGGCGTAAAGGGTGCGTAGGTGGTGAGGTAAGTCGGATGTGAAAGCTCCGAGCTCAACTCGGAAATGGAAATGGAAAATACCTTGCACCAGGGTTTGAGGG
+
CCCCCGGGGGGGGGGGGGGGGGGGGGGGGGGGGGGGGGGGGGGGGGGGGGGGGGGGGGGGGGGGEGEGGGGGGGGGGGGGGDFGGFGGGGGGGGCGGGGGGGGGGGG>FEEGGGGGGGGGFGGGGGGGDGGFGFGGFGGGGGGGGGGGGCEGGFGGGGGGGGGGGGGDGGGGGGGCE>FGGGFCEC5DEFGDGEGGC++;AFFFDGGDGGGGFE3C>::C:FGFFFGG)9*96)>9>)5.*9>?F?A:4(0),(9C*444>?@398+6*,))18<4),)16:):-2)1).(11(27)4(44
@M02143:5:000000000-JT863:1:1101:15162:3245 2:N:0:45
CCTACGGGCGGCTGCAGTGGGGAATATTGCACAATGGGCGCAAGCCTGATGCAGCGACGCCGCGTGAGGGATGACGGCCTTCGGGTTGTAAACCTCTTTCAGTAGGGAAGAAGCGAAAGTGACGGTACCTGCAGAAGAAGCACCGGCTAACTACGTGCCAGCAGCCGCGGTAATACGTAGGGTGCAAGCGTTAATCGGAATTACTGGGCGTAAAGCGTGCGCAGGCGGTTGTGCAAGACAGATGTGAAATCCCCGGGCGTAACCTGGGAATTGCATTTGTGACTGCACGGCGAGAGTGTGT
+
CCCCCGGGGGGGGGGGGGGGGGGGGGGGGGGGGGFGGGGGGCGGGGGGGGGGGGGGGGGGGGGGGGGGFGGGGGGGGGGGGGGGGCGGGGGGGGGGGGGGGG<FGGGGGGGGGGGGGGGGGGGGGDEGGGGGGGGGGGGGGGGGGGGGGGGGGGEGGGGGGGGGGFGGGG8EEFFGG:CCEGFGGGGGGGGCEGEGGGGGFCFF77C=FGGDGGFG)0;DFCDFD>CD5CD>B9FFFF:784)8*))6@)9),35/)9)7<<):).==C4(,6:94494/)645614980((((7))))),
@M02143:5:000000000-JT863:1:1101:14071:3271 2:N:0:45
CCTACGGGTGGCTGCAGTGGGGAATCTTGGGCAATGGGCGCAACTCTGACCCAGCAATGCCGCGTGGGTGAAGAAGGTCTTCGGATTGTAAAGCCCTTTCGGCGGGGACGATGGCGCTGGGAGCTGAAGACGAACGCCATGCACACTTCGTGCAAAGAGAGCCGGGAATAACTATGTGGCAAGAGCTGCTCGGATATAGTGGGCGTAAAGCGTGCGCGGGTGGCCTGGTCAGTACGGGGGGGAAGCGCGGAGAGCCACCCTGCGGCGGAAACGGCAGGCGCAACCGCAGGAACACCGTAA
+
CCCCCGGGGGDGGGGGGGGFGGEGG9FFG,EGGFGGFFGGDFE+,CFGGE;FGGF,C,CFGGGGGD:BFGGFGGGGGEFFFGGG?CCGGGGGGG<FG,FFGG+@CFGGGGGD>+,+++@**35*,,,,,,,*5<******2,7,,,22B*CC@*++2?+9**3***:*CE;++>;<CE7@E?**2*+*++***:/2*2:2:@C3D195**+11:9/5)8)-1)0)/9<6:*0*)*35870;)48;((-.(.)-37*6(0)).)9()1*)(((04((((-))-((3(4)00-(((4004(,
@M02143:5:000000000-JT863:1:1101:22234:3326 2:N:0:45
CCTACGGGTGGCAGCAGTGGGGAATATTGGACAATGGGCGGAAGCCTGATCCAGCAACGCCGCGTGAGGGATGACGGCCTTCGGGTTGTAAACCTCTTTCAGTAGGGAAGAAGCGAAAGTGACGGTACCTGCAGAAGAAGCGCCGGCTAACTACGTGCCAGCAGCCGCGGTAATACGTAGGGCGCAAGCGTTATCCGGAATTATTGGGCGTAAAGAGCTCGTAGGCGGCTCAGTAAGTAAGATGTGAAAACTAAGGGCTAACACCGGAAACGCCATCTGATACTACTGTGCCTTAAGTCGT
+
CCCCCGGGGGGGFGGGGGGGGGGGGGGGGGGGGGGGGGGGGGGGGGGGGGGGGGGGGGGGGGGGGGGGGGGGGGGGGGGGGGGGGGGGGGGGGGGGGGGGFGCGGGGFDGGGGGGGGGGGGGGGGGGGGFFGGGGFFEGGGGGGGGGGGGCGFGGGGGGGGGCFGGGGGEE*A?EFFF9CGGFGGGGGGDDGDGG775DCCGG4CFCE*/2>7=FF>@=94/7>EFGGFGF=:)*6=*/)*1:@=42:F)0))5?>4())9()7:)*:/30()-,-52)1=4AA)..=@>).)).9*.4((
@M02143:5:000000000-JT863:1:1101:20491:3334 2:N:0:45
CTTACGGGGTGCTGCAGTGTGGAATATTTCACAATGGGCGCAAGCCTGATGCAGCGACGCCACGTGAGGGATGACAGCCTTCGGGTGGTAAAGCGCTGTAGAGTGGGAGGAAAGCCCGCAAGGGCCTGACCTATCCCGGGAGGAAGCACGGGCTAAGTTCGTGCCAGCAGCCGCGGTAAGACGAACCGTGCGAACGTTAGTCGGAATCACTGGGCTTAAAGCGCGCTTAGGCGGGTCGGCACGTCAGTGGCTGAAAGCCACCGTCCCAACCGGGGAAGTGGCCCGTACACCGCCGATCGGC
+
6,,AC,,++6+,C,,,C6C;6BF@CF,,,;<CEFECFE,+++8+6,6CE,C<FDCFF@F7@+6+CFG,,BF,,C,,6B,,,9C,@,++8,<559C7=+8,CFG9E+,,8+BA<E<,+6+6:@++>+6><A<;>@FDF+>@FE7FG76D,>**8>DF8=;CEC8CFGGD,<FFECCE*:*<FCEGGDDD5=DG**:C95D3CC*59**+*9+>4FF4)97:)29)8))*8=?F@9FFF))2>5,75(,:60<)64=>925).17*-)2+73((749(3()**,((4(()06(,(-()),(((
@M02143:5:000000000-JT863:1:1101:6414:3365 2:N:0:45
CCTACGGGGGGCTGCAGTCGAGGATCTTCGGCAATGGGCGCAAGCCTGACCGAGCGAGGCCGCGTGGGCGATGAAGGCCTTCGGGTTGTAAAGCCCTGTCGAGGGGGAGAAAAGCCCGCAAGGGTGTGATCTATCCCTGGAGGAAGCACGGGCTAAGTTCGTGCCAGCAGCCGCGGACAGACGAACCGTGCGAACGTTGTTAGGAATAACTGGGCGTAAAGGGCGCGTAGGCGGCCTGTCAAGTCAACTGTGAAATCTCCGGGCTAAACACGGATCGGTAAGTTGATACTGTCAAGATCAC
+
9CCCCGGGD@FDFC,=EFCG:@FEAFFGGGGGD:FGGGF:FGGBFFFBFCDGEEF@:CFGFEF@GG7CC@G7F@FGFGGDD@FDGCCE*CCGEF3<FGGGG7BFDEGGFCCGFGG>5888:CEGGG>EFFGGGFG<CCCFGFGGG>@FGEEEE5A@F99EGC>*;<@F88*:EGGG*:?CF=EC8EGD5C35*:::CFGD5+0.006+263:4>*C;00/675)8>39>D3=>B32))*,91.*14<2@B*66)8:*)**073CB4<F*)((),((-,-).54)..)18<96)))*1)).(
@M02143:5:000000000-JT863:1:1101:6404:3381 2:N:0:45
CCTACGGGGGGCTGCAGTCGAGGATCTTCGGCAATGGGCGCAAGCCTGACCGAGCGAGGCCGCGTGGGCGATGAAGGCCTTCGGGTTGTAAAGCCCTGTCGAGGGGGAGAAAAGCCCGCAAGGGTGTGATCTATCCCTGGAGGAAGCACGGGCTAAGTTCGTGCCAGCAGCCGCGGTAAGACGAACCGTGCGAACGTTGTTCGGAATCACTGGGCGTAAAGGGCGCGTAGGCGGCCTGTAAAGTCAACAGTGAAATCTCCGAGCTTAACTCGAAACGGTCACTTGATACTGTCAGCATCG
+
CCCCCGGGGCEGGEGGGGGGGGGGGGGGFCEGFCFFGGGDG7EEFGGGGGGEGGGGGGGGGGGGGG>EDE>FGCGGGFGGGGGGGGGG*CF;C9,=FGGGGGGGCFGEGGGGFEGGGGDCEEGGGGEC:CFFGFGCFGFGGEGGGGGGGGGGG*C<C9F@?EFEGGFFFGGGEGEEEEGGGGGGGG5>ECDGGG**1*>DCGE:DGGF7CGG4/7755<<4FDFFF37797?E>>2))/)*/69@A<A*(*/.6?*/.677(./99<<2-)44316(,,75)6<2))/*6)))-))*.)(
@M02143:5:000000000-JT863:1:1101:6177:3383 2:N:0:45
CCTACGGGAGGCAGCAGTGGGGAATCTTGGACAATGGGGGCAACCCTGATCCAGCCATGCCGCGTGGGTGATGAAGGCCTTAGGGTCGTAAAGCCCTTTCGCTGGGGAAGATAATGACGGTACCCAGTAAAGAAGCCCCGGCTAACTCCGTGCCAGCAGCCGCGGTAATACGTAGGGGTCGAGCGTTGTCCGGAGTTAATGGGCGTAAAGCGCATGCAGGCGGCTCATTACGCATGGCGTGAAAGCCCCCGGCTCCACCGGGGAGGGTCGTCGTGAACGGGTGAGATTGCGGGTATCAGGG
+
CCCCCGGGGGGGGGGGGGFGGGGEGGGGGGGGGFGGGGGGGGGGGEGGGGGGEFE@FGGGGGDGGGGGGEGGGGGGGCFDCCGGGFGGGGGGGFFGGGGGEGGGGGGGCCFAFF9FFEGGGFGA9FGAFGGGGGFGFCGGGDGGGGF,@CF8EEF?CCFFCCGGGEGEFCGGDGGGCGEGDGGGGGGDEGFG5:CE*;++<7A0C7C*9CFGDC<G?FFF0CDB)5C7@FFFFF02>>)3.)4BF7(3>2))(-0*/.77)(019:=5*14?5,288),35;>?2))*1.26017)1:47.
@M02143:5:000000000-JT863:1:1101:25449:3410 2:N:0:45
CCTACGGGCGGGAGCAGTGGGGAATCATATACACTGCGCGTAAGCTCGACGCAGCAACGTCGAGTGGGGGAAGATGGCCTTCGGGTTGTATACCCCTTTCCGGCGGGACGAAACCCGAGCGGTTAATAGCCGATCCGGGTGACGGTACTTCCAGAAGCAGCCCCGGCTAACTACTTGCAAGCAGCCGCGGTAGGACGTAGGGGGCAAGCGTTGTCCGGAATTATTGTGGGTAAAGCGCGTGTAGGCGGGCAGGTAAGTGGGCTGTTAAATCGTGAGTCTTAGACTCAGGCTTGGAGTGGTT
+
CCCCCGGG7CG+@++,,6;CEGCEG,,<,,,<,,C99,+87+BF,,6B+++6FFG@E=B,44+8:D+,+6+++,,8,BFGG?+C+,8++C,,,5,+B3A?,@:+=7:*>>***48***1*4:4<FF9<C,FCE@<FF@1<5*+CCEC*+0+<3AC?++<C@1*8?C*?EC?+9:++<?++AF**:=EDCC):/*++99*/5/7@3)12*1:9DEF0)<))(2:@*=2:)1./))*).))-)7(*9)((),)07.7:4)09>(7>(*0+2))(0(.(-))**))).))))(.(-(,)0816(
@M02143:5:000000000-JT863:1:1101:24577:3418 2:N:0:45
CCTACGGGTGGCTGCAGTCGGGAATCTTGCGCAATGGGCGAAAGCCTGACGCAGCAACACCGTGTGAGCGACGAAGGCCTTCGGGTCGTAAAGCTCTGTTGTTGGGGACGAAGGGTTAGGGGTTAATAGCCCCGAGCCTGACGGTACCCTTCGAGGAAGCCCCGGCTAACTACGTGCCAGCAGCCGCGGTAATACGTAGGGGGCGGGCGTTTTCCGGCATTATGTGGCGGAATGAGCGTGTAGGCGGTTCGGTAAGTCTGCGGTGAAAACCTGGGGCACAACCCAGACCGTCTGGTGGAT
+
C<B<BFC:F@CGGGDFFGGGEGCFGFFFGGDFC:EFGGFFEEGEGFGGC<FGGGGGCFFECEEFFFEFGEGEGGGEFGGG@EGGGGCFGCFGGGA@DDFFFFFFFDEGDGCEEGGGGFGG@:3F7FFGGGGFGGDEGGGGGGGC>B5D9@7EGGGGGGGGGC:E*=CE6CE:C53:FF+>@6=D*:CDGEDE99+*9*75C*73))1*7>5)9C**8)7)5*:*/1*175)7))*)/<:2.04?*-(-038>1:)*1-8@*(8>6@DF>(((8(2(27(08(--((.)0((((-(*)--)
@M02143:5:000000000-JT863:1:1101:12748:3424 2:N:0:45
CCTACGGGTGGCAGCAGTGGGGAGTATTGGACAATGGGGGCAACCCTGATCCAGCAATGCCGCGTGAGTGATGAAGGCCTTAGGGTTGTAAAGCTCTTTCGGCGGGGACGAAGATGACGGTACCCGCAGAAGAAGCCCCGGCTAACTACGTGCCAGCAGCCGCGGTAACACGAAGGGCGCAAGCGTTGTCCGGAATCATTGGGCGTAAAGCGCGCGTAGGCGGTCCGGTAAGTCCGCTGTGAAAGTACGGGGCCCAACCCCTGAAAGACGGGTGAAACAGTCGGAACAAAATCACGAATA
+
CCCCCGGGGGGGFGGGGGGGGGGGGGGGGGGGGGGGGGCGGGGGGGGGGGFGFGGGGFGGGGFGFGGGEGGFFGGGFGGDG<FGFGGGGGFGFGGGGGGGGEGGGGGGCGGCF>=<EFEGGGCCFFDGCFFFFB?,DFGGGGGCGF?,C8@CF:9CFG@BCEDCE85E2<FE*8=CEEED5>E<E*:<CGGGEG5CGC?77CF>))/*9C?D)25>5B>5475)00)97>>6*)/(8)8(99>B96)-.,7)(-)*)()0)(0*)1+**(-(),(,.).)*)(((,(0)(,).4(0.2((
@M02143:5:000000000-JT863:1:1101:20910:3429 2:N:0:45
CCTACGGGGGGCAGCAGTGGGGAATATTGGACAATGGGCGGAAGCCTGATCCAGCAACGCCGCGTGAGGGATGACGGCCTTCGGGTTGTAAACCTCTTTCAGTACCGACGAAGCGCCGATGATGGTGGTGACGGTAGGTACAGAAGAAGCACCGGCCAACTACGTGCCAGCAGCCGCGGTAATACGTAGGGTCCGCGCGTTGTCCGGAGTTACTGGGCGTAAAGAGCTAGTAGGCGGTTTGTCGCGTCTGCTGTGAAAGCCCGGGGCCCAAACCCGGATCTGCACTGGGGACGGGCATACC
+
CCCCCGGGGGGGGDGGGGGGGGGGGGGGGGGGFGGGFCGGEGG>FFGGGGGGGGGFGGGGGGGGGGGGGGGGGGGGGGFGGGGGGGGGGGGGGGGGGGGGGGGGGGGGGGGGCGGGDGGGGGGGF::EEFG6EG8EEGGGFCGGGFFDFFCCGCEGCGFGGFFGEGCFGGEC8CCGDGG=CCFG?CCGGEDEGGC*1))1**/9:5D5</:::FCFFFF7>GC@FF4**6*9@AF>>55:@<)7599B)(99:49**66)5:)50@**1-4(0-1((((.9)-5(..))(--(-()7(,),
@M02143:5:000000000-JT863:1:1101:18076:3453 2:N:0:45
CCTACGGGAGGCAGCAGTGGGGAATATTGCGCAATGGGCGGAAGCCTGACGCAGCGACGCCGCGTGAGGGATGACGGCCTTCGGGTTGTAAACCTCTTTCAGTAGGGACGAAGCGCCAGTGACGGTACCTACAGAAGAAGCACCGGCCAACTACGTGCCAGCAGCCGCGGTAATACGTAGGGTCCGAGCGTTGTCCGGAGTTACTGGGCGTAAAGCGCGCGCAGGCGGCCCGATAAGACCGGCGTGAACGCCCCCGGCCCAACCGGGGAGGGTCGTTGGTGACTCTCGGGCTTGAAAACAC
+
CCCCCGGGGGGGGGGGGGGGGGGGGGGGGGGGGGGGGGGGGGGGGGGGFGGGGGGGGGGGGGGGGGCFGGGGGGGGGGGGGGGGGGGGGGGGGGGGGGGGGGFGGGGGGGGGGGGGGGGGGGGGGGDEGGGGGGCGGGG7CFGGGGCEGFGBCF:=CDGG7C?FGGGGEGCEC;?CFCFGGDGDFGGGGG<EGEGGGGGGCFF@DG6FFD=DGC:77:539D)7;BG<>))5),.47?=8559DF16:68:>117))()08(7D(5**),-()(((((.)).))))45.(-(4(3)9).3(
@M02143:5:000000000-JT863:1:1101:9029:3468 2:N:0:45
CCTACGGGAGGCTGCAGTGGGGAATATTGGACAATGGGCGCAAGCCTGATCCAGCCATGCCGCGTGAGTGATGAAGGCCTTAGGGTTGTAAAGCTCTTTCGGCGGGGACGATAATGACGGTACCCGCCGAAGAAGCCCCGGCTAACTTCGTGACAGCAGCCGCGGTAATACGAAGGGGGCTAGCGTTGTTAGGAATCCCAGGGCGTAAAGGGCGCGTAGGGGGCCTTGTAAGTAGGGGATGAAAGCCTGTGGCTCACACACATAAATAACTTCGAAAACTCCAGGCCTTAACCCCACAAA
+
CCCCCGGGGGGGGGGCCFGGGGGGGGGGGFGGGGGGGGGGGEG@EGGGGGGGGGGGGGGGGGGGGGCCFGGGG9EFEFGGGGGGGGGGEFGGGCAFGGGGEDFCCDCG7=@FC7<=,,+@CCFGFG7*3*53*3,,5D7>F7<*2@C;B8<1,=;:*B+*;*B5CB**9@@5*/:CDCC::51***2)25*0;+<6**0*+2A7597>*::<<C<)).77()1.5)26/0=8*.8<3))()).17:((7495::FGF?65.(/*./<+*)))1-(34,()*).(((()/)-)).()0(((
@M02143:5:000000000-JT863:1:1101:14895:3479 2:N:0:45
CCTACGGGCGGCAGCAGTGGGGAATATTGGACAATGGGCGCAAGCCTGATCCAGCCATGCCGCGTGAGTGATGAAGGCCCTAGGGTTGTAAAGCTCTTTCGCACGCGACGATAATGACGGTAGCGTGAGAATAAGCCCCGGCTAACTTCGTGCCAGCAGCCGCGGTAATACGAAGGGGGCTAGCGTTGTTCGGAATCACTGGGCGTAAAGGGCGCGTAGGCGGCTTTGTAAGTCGGGGGTGAAAGCCTGTGGCTCAACAAAAGAATTGACTTCGATACGGCAAGGCTTGAACCCGCAACA
+
C@@@CFGGGGGGGGG8FG<FDGGGGFGC9FGGFGGGGGFGEG:FGGGGGGGGFGGGGGGGGGGCFCGGGCFDFGGFFEF:==EFGBEFGGCFGGDFGFGGGGGGGGGCGG7CFGGF<FEGGDEFE+@CCGGC9FGGFFGEFGDGGGG;CCGF7C?GGFCCCE>C718*++<CFF8BE>EG5AC6ECEGGGFGGEECC76:CFF>317E<CGC/*)5)<>DFG35556D8C?6@>BFFF>1<>>F627())))4(<C41*)0.)*(1++*64<4(4)4(())(((--())())(,,)0(((
@M02143:5:000000000-JT863:1:1101:25435:3485 2:N:0:45
CCTACGGGAGGCTGCAGTAAGGAATATTCCACAATGGGCGCAAGCCTGATCCAGCAATGCCGCGTGGGTGAAGAAGGTCTTCGGATTGTAAAGCCCTTTCGGCGGGGACGATGATGACGGTACCCGCAGAAGAAGCCCCGGCTAACTTCGTGCCAGCAGCCGCGGTAATACGAAGGGGGCTAGCGTTGCTCGGAATTATTGGGCGTAAAGATCGGGTAGGCGGTTCGGTAAGTCTGCCGTGAAAACCCTGTGCTCAACCCTGGGCGTGCGGGGGATACTGCCGGCATAGAGGGTGGTAG
+
CCCCCGGGFGGGGFGGGGGFGGGGFGGGE9FGGGGGGGGGGGGDGGGFGFGGGGGEFGGGGGGGGGGGGGG9EG8FFCFFGFGGCCCCFFGGFG,BFGGC=:F@@EGGGD@FFEFCFGF7FFEGEGGF:FF7FGFGFEEGGGGDGGDGGGGEEFFGGGCFC*8BCEDEGGFFFC*BEG5EEFGF58C<E9FC85=FGG:>FGG55)157C+*2A*))0<F?C50.)/)0/0==A46?0),)04@@?00).0?<<F*91<)83<*,52/7(((73623,40*(3((-(9*))3,4()0.4
@M02143:5:000000000-JT863:1:1101:10590:3487 2:N:0:45
CCTACGGGAGGCTGCAGTGGGGAATATTGCGCAATGGGCGGAAGCCTGACGCAGCGACGCCGCGTGGGGGATGAAGGCCTTCGGGTTGTAAACCTCTTTCAGCAGGGAAGAAGCGTGAGTGACGGTACCTGCAGAAGAAGCGCCGGCTAACTACGTGCCAGCAGCCGAGGTAATACGTAGGGCGCAAGCGTTGTCCGGAATTATTGGGCGTCAAGAGCTCGAAGGCGGCTTGTCACGGCGGGTGTGAAAGCTCGGGGCTTTACTCAGGGTCGGACATCTATACGGGCCGGTAATCACGC
+
C<CCCG;FCBF@8DE8@;CDFGE;<FFGGACCEFE9,EFC+@C:,ECEF<BC+6@+@FGG:FCF=FF>FD7BFGCEF8<FFEGD+:>FGGFFA@DEFFGCF9CFF?FCFFGFGF:<+@@CCC9FCEF*@@,,FE,DCFFFF8<C>:B7CCB,;2:*888?BC*=@23*3C8??9CFGC@C***)1:=D5E*:/AFF3C7):FC6207:*5*)91*75?4913*)7>D3:))87)74)056.0(8)(69*).15(.5)(0)))9C466**,.()-,()))016-(,((0)(((().*)((
@M02143:5:000000000-JT863:1:1101:24967:3490 2:N:0:45
CCTACGGGTGGCAGCAGTGGGGAATATTGCACAATGGGCGCAAGCCTGATGCAGCGACGCCGCGTGAGGGATGACGGCCTTCGGGTTGTAAACCTCTTTCAGTAGGGAAGAAGCGAAAGTGACGGTACGTGCAGACGAAGCGCCGGCTAACTACGTGCCAGCCGCCGCGGTAATACGGAGGGCGCAAGCGTTATCCGGAATTATTGGGCGTAAAGAGCTCGTAGTCGGTTTGTCGCGTCTGCCGTGTAAGTCGGGTGCTCAATTCTGGATCTGCGGTGGTTGTGGGCCGGGCAGTAGGTGT
+
CCCCCGGGFGGGGGGFFFCGGGGGGGGGFGGGGGGGC8CCC@C+C@FFGGDGGGGGGGGGGGGGGGCF8FGGGGGGGGGGFCFGGGECFFGGCFFFGCFA,:5:BFG@B=ECAEDFFG7C?FF7CCF7+@=+@<@,@7++@EGGDCCE*2DE;F>>:CF9?B*B*:8?E5:5;;<+;*33:C*1/*/1CE7/;:9793*97+<*2*2:9DEC3::*))*26<<.)*19<57)8-53)858F*8>@0(.7)19(1@75,*1*)*2)*3?DDF77>90:(3)0,(-(4())((((((**.-))
@M02143:5:000000000-JT863:1:1101:19478:3534 2:N:0:45
CCTACGGGGGGCTGCAGTGGGGAATATTGGACAATGGGCGCAAGCCTGATCCAGCAATGCCGCGTGAGTGAGGAAGGCCTTAGGGTTGTAAAGCTCTTTCACCCACGACGATGATGACGGTAGTGGGAGAAGAAGCCCCGGCTAACTTCGTGCCAGCAGCCGCGGTAATACGTAGGGGGCGAGCGTTGTCCGGATTTATTGGGCGTAAAGAGCGTGTAGGCGGTTCGGTAAGTCTGTCGTGAAATCCTGAGGCTCAACCTCGGGCGTGCGATGGATACTGCCGGGCTAGAGGATGGCAG
+
CCCCCGGGGGGGGGGGGFGGGGGGGGGGGGFGGGGFFGGGGGGGGGGGGGGGGGGGGGGGGGGGCG:FGGGGGGGGGGGGGGGGGGGGGGGGGGGGGGGGGGGGGGGGGGGGGGGGGFDE@FGFFCGCEEGGGGGGGGGGGGBFGGG?@EFFGGFGGCFGGGGGGCGCFGFG9E=EGGGDG5C3C8*7CGFGG****2::CCFFGDGG**<**CCD5FFC?GGF3)9<.7./949<=FF1)/18?B0)=>5.(()0644646BG9B=C/344>014:2)*931(--,5).3(.,,))((
@M02143:5:000000000-JT863:1:1101:22707:3554 2:N:0:45
CCTACGGGAGGCTGCAGTGGGGAATATTGGACAATGGGCGGAAGCCTGATCCAGCAACGCCGCGTGAGGGATGACGGCCTTCGGGTTGTAAACCTCTTTCAGCAGGGACGAAGCGCAAGTGACGGTACCTGCAGACGAAGCACCGGCCCACTACGTGCCAGCAGCCGCTGTAATACGTAGGGTGCGAGCGTTGTCCGGAATTATTGGGCGTAAAGGGCTCGTAGGCGGTTTGTCGCGTCTGGAGTGAAAACCAGGTTCTTACAACCTGGCTTACTTTCGTTTCGGGCCGACAAGCGGTATT
+
CCCCCGGGFGEGFGGFGFGGGGDGGGGGGGGGGGGGGGGGDGGCGGGGCEGGGGGCFDFGECEGGGGG,FEGGGGGGGGDGFGGGGGGGGGFFGGGGGGGFDF9FEGGGGGG:7CFF:FF9FG7:CF7@FF7<>A,+@*@<,,@B::E1BCE7?;B:F7;CF66B:88*/*+>+5+8+03:CF*5?:5E5)*:A7?DC7D50AF776C7DG5*:7C)))745*8<=CD:53>><;2)8)(004))()6*.).(4)94294@)*2.00:*214))6)-.(.0()-2(-0)(-((.(..43(.
@M02143:5:000000000-JT863:1:1101:14630:3575 2:N:0:45
CCTACGGGCGGCAGCAGTGGGGAATATTGCACAATGGGCGCAAGCCTGATGCAGCGACGCCGCGTGAGGGATGACGGCCTTCGGGTTGTAAACCTCTTTCAGTAGGGAAGAAGCGCAAGTGACGGTACCTACAGAAGAAGCACCGGCTAACTACGTGCCAGCAGCCGCGGTAATACGTAGGGTGCGAGCGTTGTCCGGAATTATTGGGCGTAAAGAGCGTGTAGGCGGTCCGGTAAGTCCGTTGTGAAAGTCAAGGGAGCAACCCTTGAAACCCGGCAGAAACTGTAGGGCAAGCAGACGG
+
CCCCCEECGGDCGGGDC9,E-CCFFGGGFGGGGFFGGFGGGGGGGGGGFGGGGGGECEEGGGGGGGGGCGDFGGGGGG@EGGGGGDC7BFGGGGGGGGGGDG@EGGDFGGGGGDGGGGGFGGFGGEFFGAFGGFGGFGGGGGFGEGGGGGGGGGGGGGGGGGGGGGGGCG?=G9C9CCGGGGFGEG=CCE5EDCFGGGGG5+A4:D=FGGE<C5FF>FFC:1CFF4CD57)<<9B0@7/6@)4@524>F4=*).020()0)449(.*725)))-((-,,7),(-)))*0(.(--(.)(((-
@M02143:5:000000000-JT863:1:1101:20794:3594 2:N:0:45
CCTACGGGGGGCAGCAGCCAGGAATCTTGGGCAATGGGCGAAAGCCTGACCCAGCAACACCGTGTGGGCGATGAAGGCCTTAGGGTCGTAAAGCCCTGTTGATAGGGACGAAGGGCGAAGGGTTAATAGCCCCTAGCCTGACGGTACCTTTCGAGGAAGCCCCGGCTAACTACGTGCCAGCAGCCGCGGTAATACGTAGGTGGCAAGCGTTATCCGGAATTATTGGGCAGAAAGCCCGTCCAGGCGGCCTAGTCAGTCTGGTGTTTAACCCAACGGCTCAACCCATGCACTCACCCGAAA
+
CCCCCDGD7@FFG>FDFD=-CCDFGGGGGG<FFGGGC=FEC:FCFGFGGGGGGFF,BEEFGG<BF@BFFE:FEC<=BDGGG9FGGGCGFGFF=F<FG:F:FFGFGFFFCEGCC7:7<*1*<F++=FGCAF<:<:FA7?<ACCGGGFCE++<+/A885C*@E*;E>:?EG?+<+*00;E7@F?FGGGGGD*):9+059>53+<EF<GCF5>EGGGFGEF@34>*/8*9/)*)0/3?(57)(0<?FF((15<).-6/*1)*9FA:C4@EE2)(()((-,(46?0:<1<2)*-).22:.0700
@M02143:5:000000000-JT863:1:1101:8654:3594 2:N:0:45
CCTACGGGTGGCTGCAGTAGGGAATCTTCCGCAATGGACGAAAGTCTGACGGAGCAACGCCGCGTGAGCGATGAAGGCCTTCGGGTCGTAAAGCTCTGTTGTCAGGGAAGAACAAGTATCGGAGTAACTGCCGGTACCTGGACGGTACCTAACCAGAAAGCCACGGATAACTACGTGGCAGCACCCGCGGTAGTACGTAGGGTGCGAGCGGTCATCGAAATGACTGGGCGTAAAGCGTGAGCAGGCGGTTGGGTAAGACAGGCGTTGAATCCCACACCCAAAAGTCGGAAGGACGCTTGTG
+
CCCCCGGG+FCGGGGGGGCFGGGGGCGGE9;FGGGGG9@C7FG@CFGGGFE@CGG?FAFGGGGEGGEGCFGGGGFGGGGGGGGGGG7FCFGGGGGGGAGFFG,CEGGGGGGG8FBE8C,,B+833,C,?B<33+8C@D,,6DD7+387@;=>DBECFCE>F,>,>5*4BFF,>,=2,*/,=5,*,4:5*7)**3:+88*1A?0:*8DE33*1)/02/.)14**7?75F>57)7(94@)7(8).079(0)-).(,02767@)())-)*2?4<7?0(4(,(0),((-)(.04(((,())((,)
@M02143:5:000000000-JT863:1:1101:6684:3602 2:N:0:45
CCTACGGGAGGCTGCAGTGGGGAATCTTGCACATTGGGGGAAACCCTGATGCAGCGACGCCGCGTGAGTGATGAAGACCTTCGGGGTGTAAAGCTCTTTCGGCAGGGACGATAATGACGGTACCTGAAGAAGAAGCTGCGGCTAACTACGTGCCAGCAGCCGCGGTAATACGTAGGCAGCGAGCGTTGTTCGGAGTTACTGGGCGGAAAGCGTGCGCAGGCGGTTGTGCAAGCCAGATGAGAAATCCCCGGGCACAACATGGGAATTGCATTAGTGAATGCACGGCGAAAGTGTGTCAGGG
+
CCCCCGGGGGGGGGGGGG8-EGG;E,<6;,,C,,,C,,:++B66,BCFG,E,:,,+78@:+++7+8C=5,9CDCCC,:99,BF+F+7F@E9@?<,BFCFGG4C@7CFD@ECCCCFFGA:3>FG=FFCCFFCBFGG7AC,>@C@FFFFEGGCFG7FFCFFFGGE:EBCCFGFF<+3CFE?5C=CGG*/9::*:C*:/*?FFFF5@G)957DCCDG3DE>@D>CD>:>/90:B*)-.3;=@)064?@A:))-5>>6D<7(7)6:FC752A:6--*64))).**.)(90(0)((-6)))1.)((
@M02143:5:000000000-JT863:1:1101:25944:3641 2:N:0:45
CCTACGGGAGGCTGCAGTGGGGAATTGTTCGCAATGGGCGCAAGCCTGACGACGCAACGCCGCGTGGAGGACGAAGATCTTCGGGTCGTAAACTCCTGTCGAGCGGGAAGAACACCCATCCAGTGAATAACTGGGAGGGCTGACGGTACCGCTAAAGGAAGCCCCGGCTAACTACGTGCCAGCAGCCGCGGTAATACGAAGGGGGCTAGCGTTGTTCGGATTTACTGGGCGTAAAGCGCACGTCGGCGGATCGTTAAGTCTGGGGTTAAATCCTTTATCTCAACTCCAACACTTCCTTCTC
+
CCCCCGGGGGGGGGGGGGFGGDGEGG9FFFCFGFGGGGGGGGGDGGGGGGD@@FG+FEGGGCEGG@7CFFGGGGGEFCGGGGFEEGGGGG=FDCFGG,CF4++8FEE7>FGDA<F+FFA8FFG=CGFG9FGGCEG:3@CFFCFGGGGCEGGG8F*CCCF6:8BFDECE5=C+>FG8C:/89C5>8FGDG=3CE*<+7/9**2A)5CC5CFCCD55>=)7*4DC?F***)/)77(76@)745),))-(1<;)7:34*))*/*))*(0*2*.--)6))64696<<()3,9?:?2))5?9<<))
@M02143:5:000000000-JT863:1:1101:11131:3642 2:N:0:45
CCTACGGGCGGCTGCAGTGGGGAATCTTAGACAATGGGGGCAACCCTGATCTAGCCATGCCGCGTGAGTGATGAAGGCCTTCGGGTTGTAAAGCTCTTTCGCACGCGACGATGATGACGGTAGCGTGAGAAGAAGCCCCGGCTAACTTCGTGCCAGCAGCCGCGGTAATACGAAGGGGGCTAGCGTTGTCCGGAATTATTGGGCGTAAAGCGTGCGCAGGCGGTTTGCTAAGAGAGATGAGAAATCACCGGGCTTAACCTGGGAACTGCGTTTATAACTGCAAAGCATGAATGTTGCATC
+
CCCCCGGGGGGDFGGFGGFGGGDGGGGGGGGGGDGGGGGGGGGGGGGGGGGGGGGGGGGGGGGGGGGGGGFGGGGGGFGGGFFGGGGGGGGGGGGGGGGGGGGGGGGGGGGGGGGGGGGGGGGGDFGDGGGGGGGGGFDGGGDGFGGFFGGGGGFGGGFGG>5C@BEGEFGFFFEGDDC8C:FGEEEGGGCEGGG5<FGGFGF>GGGGGG7DCE3DD3@D>GGF>3CFFFFFF?F0F46)/94?FD).085)19)<8<F*00552<76*423)(664-)1/)-6(((**.)).-)*1)))
@M02143:5:000000000-JT863:1:1101:15591:3654 2:N:0:45
CCTACGGGGGGCTGCAGTGGGGAATATTGCACAATGGGCGCAAGCCTGATGCAGCGACGCCGCGTGAGGGATGACGGCCTTCGGGTTGTAAACCTCTTTCAGTAGGGAAGAAGCGAAAGTGACGGTACCCGCAGAAGAAGCCCCGGCTAACTTCGTGCCAGCAGCCGCGGTAATACGAAGGGGGCTAGCGTGGTGCGGAATCACTGGGCGTAAAGGGCGCGTAGGCGGCTGTATAAGTCGGGGGTGAAAGCCTGTGCCGCAACCCAAAAATTGCCTTCGATACTGTAGGGCATGAGACCGC
+
CCCCCGGGGEGGGGGFGGGGGGGGGGGGGGGGGGGGGGGGGGDGGGGGGGGGGGGGGGGGGGGGCEGGFGEGGGGGGGGDGGGGGGGGGGGGGGGGCCFGGGG9FEGGGGGGGGGGGDGGGFGGGCFGGCFEEGGFGGGGGGGGGEC:8CFGCFC>CEGFGFFEGFEEGD5:8C7:;**;:5C5=8=F?7D**/*07CCG=6?6*277CDEC*:7C35./4)/5>FC)5))0*.9)6**,8)3@5((5/44>B:9C*))071@4(.:*/4.(*652:)(70(-)).6*1(,(..))*.(((
@M02143:5:000000000-JT863:1:1101:22065:3684 2:N:0:45
CCTACGGGGGGCTGCAGTGGGGAATATTGGACAATGGGCGCAAGCCTGATCCAGCAATGCCGCGTGGGTGAAGAAGGTCCTCGGATTGTAAAGCCCTTTCGGCGGGGACGATGGTGACGGTACCCGCAGAAGAAGCCCCGGCTAACTTCGTGCCAGCAGCCGCGGTAATACGAAGGGGGCTAGCGTTGTTCGGAATCACTGGGCGTAAAGGGCGCGTAGGCGGCTTTATAAGTCGGGGGTGAAAGCCTGTGGCCCAACCACAGAATTGCCTTCGTTACAGTAATGCTTGAGCACGGAACA
+
CCCCCGGGGGGGGGGEGGGGFGGGGFGGGGGGGGGGGGGGGGGGGGGGGGGGGGGGGGGGGGGGGGGEFFGGGGGGGGGGGGGGD7FFCFCGGGGFGGGFGGGGGGGGGGG@FGGGGGGGGDEGGDD8EEGG?FGF8FGGGGD5<<FCGE8CEFGFFGGGGGGGGE=CGFGGGGDGEEGGCFGFG8C<AFGEECC*9CDFFDF@GGGGGGGGGG3<<3>3>DDE>)9**:=F6:BBE3:6>>??F:((.-)7((.572)7),.*)0<9C):)*,((--)*16))-.-*1(,)-,().,(,
@M02143:5:000000000-JT863:1:1101:13809:3714 2:N:0:45
CCTACGGGCGGCTGCAGTAGGGAATCTTCCGCAATGGACGAAAGTCTGACGGAGCAACGCCGCGTGAGCGATGAAGGCCTTCGGGTCGTAAAGCTCTGTTGTTAGGGAAGAACAAGTACGAGAGTAACTGCTCGTACCTTGACGGTACCTAACCAGAAAGCCCCGGCTAACTACGTGCCAGCAGCCGCGGTAATACGTAGGGGGCAAGCGTTGTCCGGAATTATTGGGCGTAAAGAGCGTGTAGGCGGTTCGGTAAGTCTGTCGTGAAATCCTGAGGCACAACCTCGGCCGTGCGATGGAT
+
CCCCCGGGEFGGGGGGFEGGGGGGGGGGGGGGGGGGGGGGE@CEGGGGGGGDGGGGGGGGGGGGGGGGGGDGGGGGGGGGGGGGG<FFGGGGGGAFGGGGGGDDFGFFGGGGGGGG<DAFGGGGGGGGGGGFGGGGGGGFGGGGGGGGGGGFFGGGGGGGGGGGGGEDGGGFGGC86EGGGGGGGGGGGGDGDGEFFCCDEGEBGDCF3<E<3:DGD:DGF*??B=CFFGF3@(06)77())444896>()>9:>39298/-/*(03AC-65626((,,0).424(())-(((-(.03(3)
@M02143:5:000000000-JT863:1:1101:9935:3734 2:N:0:45
CCTACGGGTGGCAGCAGCGAGGAATCTTGGTCAATGGGCGCAAGCCTGACGGAGCAACGCCGCGTGCGGGAGGACGCCTTTCGGGGTGTAAACCGCTGTTCGTGGGGACGAAGCACTGACGGTACCCACGGAGGAAGGCCCGGCTAACTACGTGCCAGCAGCCGCGGTAATACGTAGGGGCCGAGCGTTGTCCGGAATTATTGGGCGTAAAGAGCTCGTAGGCGGCTTGTCACGTCGGTTGTGAAAGCCCGGGGCTTAACCCCGGAAGTCGGGTGGATACTGTCCAACTAAAGTGCCGAA
+
CCCCCGGGGGGGFGGGGGGEGGGGGGGGGGGGGGGGGFGGGGGGGGGGFGGGGGGGGGGGGGGGGGGGGGGGGGGGGGGGGGGGGGGGGGGGGGGGGGGGGGG?@FGGGGGGDGFGGGGGGGGGFFGFGGGFEDGFGGGGGGGGGDGGGDFG7FFGGGGGCFFEGGG8>C7C@FE6858EGGGGEEGGC5DFGGED<FDF+9+9CCDG95*0*:7*07572*9)7<9DECF=B0713;@0578FFD44>:)5(15)<07*/17)455:*)(-.(((,)))/.5))))00.),..)**-(-
@M02143:5:000000000-JT863:1:1101:9527:3756 2:N:0:45
CCTACGGGAGGCTGCAGTGGGGAATATTGGACAATGGGCGGAAGCCTGATCCAGCAACGCCGCGTGAGGGATGAAGGCCTTCGGGTCGTAAAGCTCTGTTGATAGGGACGAAGGGCGAAGGGTTAATAGCCCCTAGCCTGACGGTACCTTTCGAGGAAGCCCCGGCTAACTTCGTGCCAGCAGCCGCGGTAATACGTAGGAGGCGAGCGTTGTCCGGCATCATTGGGCGTAAAGAGCGCGCAGGCGGCTTGGCAAGTCGGGTGTGAAATCCCGGGCCTCAACCTCGGAATTGCCTTCC
+
CCCCCGGGGGGGGGGGGGGGGGGGGFGGGGFGGGGGGGGGGGGGGGGGGGGGGGGGGGGGGGGGGGDD8FCGGGGGGGGGGGGGG?FGGGGGFGGGGGGGGGGGGGGGGGGGGDGDGGGGEDGGGGGFGGFGGGGGGGGGGGGGGGGGGCFFGGGGG7BEFGGGGGEGGGEDGCEFEGGGGGGGGGGDECDCCFGGGGFD6CCBGGGEGGGC5CCGF)83:CGBBF*5>C>>><@1<>31>D9FB6>9.-57:?F*9<EF>(.94@CCG),.710(((./9:??B0405:),).6**,
@M02143:5:000000000-JT863:1:1101:23233:3763 2:N:0:45
CCTACGGGTGGCAGCAGTGGGGAATATTGCACAATGGGCGCAAGCCTGATGCAGCGACGCCGCGTGAGGGATGAATGCCTTCGGGTTGTAAACCTCTTTCAGCAGGGAAGAAGCGAAAGTGACGGTACCTGCAGAAGAAGCGCCGGCTAACTACGTGCCAGCAGCCGCGGTAATACGTAGGGCGCAAGCGTTATCCGGAATTATTGGGCGTAAAGCGCACGTAGGCGGCGTTGTAAGTTAAAGGTGAAAGCCCGGAGCTCAACTCCGGAACTGCCTTTAAAACTGCAACGCTTGAATCCAC
+
CCCCCGGGGGGGGEGGGGGGGGGGGGGGGGGGGGGGGGGGDEGGGGGG?FGGGGGGGGGGGGEGGGGGGGGGGGGGGGGFGGGGGGGGGGGGGGGGGGGGGFDGGGGFFEFFGGGGGGGGGGGEFGGFFGGGGGGGGGGGFGGGGGGGDGGFGGGGFFGFGG6FGGGGGDCEGFGGF9@CEGGGDGCCDGDCGGFGGDGG5CFFGCFGGGGCC5CGF@BDBCFFB=9CB)7)8(*6FBBB**.??B<<7><@(4>3)()0034C<65:791)9)(.:7<9*)584))10((-18:7/6>2(
@M02143:5:000000000-JT863:1:1101:25306:3785 2:N:0:45
CCTACGGGAGGCTGCAGCCAGGAATCTTGGACAATGGGCGCAAGCCTGATCCAGCAATGCCGCGTGAGTGAGGAAGGCCTTAGGGTTGTAAAGCTCTTTCACCCGCTACGATGATGACGGTAGCGGGAGAAGAAGCCCCGGCTAACTTCGTGCCAGCAGCCGCGGTAATACGAAGGGGGCGAGCGTTGTTCGGATTTACTGGGCGTAAAGCGTGCGCAGGCGTGTTTGTAAGTCTGTCGTGAAATCTCCGTGCTCAACCTGGGAATTGCGATGGATACTGCAATGCTTGAATCTGCCAC
+
C68ACFCEFEGGED7CF<EFGFCFCCFGFGEFGFE<FFGGGECFGCAEFGGG9,CEEFFGFGGGGGGGGGGCGGGDFCE,CFGFGDCDEG9EAFGEFGDFFGGGCC+@CE7DDAE<?FC:FGGFGDGGEGGGGGGGGGG7FEG7EFC,@EFCGGGGFGCFGCE5CGGGCCFGGFE58:5EC=GDEEC3CCCEEDG5C77>CF5FGDD=*:7DDCG);))17<*)057*.0*=FFF57F7:)/36*.).91).2(9*/3)9),)97>66704()(.).)-**..))(669().)-)11))
@M02143:5:000000000-JT863:1:1101:20059:3815 2:N:0:45
CCTACGGGAGGCAGCAGCCAGGAATCTTGGGCAATGGGCGAAAGCCTGACCCAGCAACACCGTGTGGGCGATGAAGGCCTTAGGGTCGTAAAGCCCTGTTGATAGGGACGAAGGGCGAAGGGTTAATAGCCCCTAGCTTGACGGTACCTTTCGAGGAAGCCCCGGCTAACTACGTGCCAGCAGCCGCGGTAATACGTAGGGGGCGAGCGTTGTCCGGATTTATTGGGCGTAAAGAGCGTGTAGGCGGTTCGGTAAGTATGCCGTGAAATCCTGAGGCTCAACCTCGGGCGTGCGATGGAT
+
CCCCCGGGGGGGGGGGGFEGFGGGGFGEGGGGGGGGGGGGGGGGFGGGGGGGGGGGGGGGGGGGCGGGFEBFGFFGGFGGGGGGFFEF@FGGFGCFGFEFGGFGGGGGGGCGGGG7+CFGGGFGFCEFGG8FCEGGFFFFGGGGGGGGGFFGGGGG+@:CFGGGGGGGGGGGGGF6FGGGGGGG=CGDC7DE?FC5*0/:EEEEG39EDGGCDCCDF573):>6=4C<@C>;>AB7)<520.6B69;6)4B>38;**)*96<)97>FF74?)*6.0((.9??FFB40))(-(,9:@@(,6
@M02143:5:000000000-JT863:1:1101:20968:3832 2:N:0:45
CCTACGGGCGGCTGCAGTAGGGAATCTTGCGCAATGGGCGAACGCCTGACGCAGCAACGCCGCGTGGGGGATGAAGGCTCTCGGGTTGTAAACCCCTTTCAGCAGGGACGAACACTGACGGTACCTGCAGAAGAAGCCCCGGCCAACTACGTGCCAGCAGCCGCGGTAATACGTAGGGCGCAAGCGTTGTCCGGAATTATTTGGCGTAAAGGGCGCGTAGGCGGCCTGGGAAGTAGGGGGTGAAATCCTGCGGCTTAACCGCAGGGCTGCCTTCTCAACCGTCAAGCCCCAACACAGGAA
+
CCCCCGGGF+6+76@EAE<<FGFC,@66E,6C@+,@EF@@@6+@7@FD<,F:F7+E=<>:>:FF>EDGF7@FFEFD<FA4B=CGD87@CAFGGG7FFDDAGCAFDDCGF7>FFF8>>FFGGGFGGG?FGFGGFFGGF7DCEEGG>FGDEF79BFFGFGGGCECE78C8EFFGG+9@EEGGE*>GGGEGG5*+;:=EDGGGG+<6FGDCC39>C=117@>D:C7>3;**3*))).9.9>5370(9@2)39>:004B37./0033<4>5C5(4)0).)66())(((-))7)(((--(.)((.
@M02143:5:000000000-JT863:1:1101:25147:3871 2:N:0:45
CCTACGGGAGGCAGCCGTGGGGAATCTTGCGCAATGGGCGAAAGCCTGACGCAGCGACGCCGCGTGGGGGATGACGGCCTTCGGGTTGTAAACCTCTTTCAGCAGGGACGAAGCGAAAGTGACGGTACCTGCAGAAGAAGCACCGGCCAACTACGTTCCAGCAGCCGCGGTAATACGTAGGGTGCAAGCGTTGTCCGGAATTACTGGGCGTACAGCGTGCGCAGGCGGTTCGTTAAGTTCGTTGTTAAATCCCCGTGCTCAACTTGGGAATGGCAATGGACACTTCCAGTCTTTAATTCCC
+
@BCCCGGG7BFGEGG,@FGGGEGFG,EFCGFGGGGGGGGGGGDEFGGGFGGGECFEGGDGGEEGEG7++@CGGGGGGCFGGGGGGG::FF,CFGGGGGGFE3FFGGGGGF@EEEGDDFFGCCG:@<<FGG:<FE?,?C,,C8CAE@5CEBFGGGGG8+<BCFCFGG5C5=:=EFD7@E?:*:*/AC7CF57*:AFGG)*)2<9@C70*9/:D)7?FBDBGFGD:5BDC)9:>B?F?F785)7,)<(-4*)10:?39),0**))*.1+**8436,(54).1),,))).**).--))/0.)))
@M02143:5:000000000-JT863:1:1101:11253:3882 2:N:0:45
CCTACGGGAGGCTGCAGTGGGGAATATTGCACAATGGGCGGAAGCCTGATGCAGCGACGCCGCGTGAGGGATGACGGCCTTCGGGTTGTAAACCTCTTTCAGTAGGGAAGAAGCGAGAGTGACGGTACCAGCAGAAGAAGCGCCGGCTAACGACGTGCCAGCAGCCGCGGTAATACGTAGGAGACGAGCGTGGTCCGGATTTACAGGGCGTAAAGCGCGCGCAGGCGGCACCGCAGGTCGGTTGTGAAAGCACCCCGCCAAACCGGGCGGAGGCGACCGAAACCACAGCGCAGGAGACTGG
+
CCCCCGGGGGGGGGGGGGGGGGGGGGGGGGGGGGGGGGGG@GGCGFGGGGGGGGGGGGGGGGGGEGGCFGGFFGFGG7=CFGGGCF7F@FFGF<FCGCGGFF,?FEGGGGGGC=F>7+63=FGGDEGFF,@,><FE><BECCFG*>C8>@:*1<=:*=8C8*<C<***=?*:C+52A5+88E*1:27775)**:907)*1*+29*29**9*)1/*2)7<C6))))))/5))7B9)()))(0)457()-16;6(3>)),))).051)5:)2-(0,(--((05323((17)((-((())-))(
@M02143:5:000000000-JT863:1:1101:14424:3914 2:N:0:45
CCTACGGGCGGCTGCAGTGGGGAATATTGCACAATGGGCGAAAGCCTGATGCAGCAACGCCGCGTGAGGGACGACGGCCTTCGGGTTGTAAACCTCTTTTAGCAGGGAAGAAGCGAAAGTGACGGTACCTGCAGAAAAAGCACCGGCTAACTACGTGCCAGCAGCCGCGGTAATACGTAGGGTGCAAGCGTTGTCCGGAATTATTGGGCGGAAAGAGCGTGTAGGCGGATCGGTAAGTCTGCCGTGAAAACCTGAGGCGCAACCCAGGGCAAGCCGTGGATACTGCCGGGCCAAAAGACCG
+
CCCCCGDDE7F767BFE<FFE+BFAEEG,CECCFAFGFFGEGFGGGFF6CFFGDFCFFGGGGGEEGGDGGGGGGGGCEGEGGGGGGGGGGGGGGFGGGCCFEFGGGGGFGGFGGGGGGGFGGGGEFFGGGGGGGGGGGGG7CFCEG5*=FDGGCECFGEF:FGFGGGGCG=E=;F9C9C8E50>EFGGGG*28C?CDGGG*3<6C7CFFD*95C*57F>/1946/*)9))0<B4)4/**.**.554<?FA.5(17*0().82.C()/=D:1()(((-((50.2.)),)0-2(((())((((
@M02143:5:000000000-JT863:1:1101:15929:3940 2:N:0:45
CCTACGGGAGGCTGCAGCCAGGAATCTTGGGCAATGGGCGCAAGCCTGACCCAGCAACACCGTGTGGGCGATGAAGGCCTTCGGGTCGTAAAGCCCTGTTGATAGGGACGAAGGCCGAAGGGTTAATAGCCTCCGGCTTGACGGTACCGGAAGAAGAAGCACCGGCTAACTCTGTGCCAGCAGCCGCGGTAATACGTAGGGTGCGAGCGTTGTCCGGAATTATTGGGCGTAAAGGGCTAGGAGGCGGTTGGTCGCGTCGGGAGTGAAATCAACTGGCTTAACTGGGTGCTTGCTTTCGAT
+
CCCCCGGGGGGGGGGGGGGGGGGGGGGGGGGGGGGGGGGGGGGGGGGGGGGGGGGGGGCGGGGGGGGGFGGGGGGGGGGGGGGGGGGGGFGGGGGGGGGGGGFDFGGGGGGGGGGFGFGGGGFCFFGGGFGFGGGDEEDFDFGDGFGGGGGCCCGGGFFGGGFEEEECGGFCGGFGGGG6FG8FGGGGCE)CCGGGGGGDE@EADCDEGGGDCEGG>B>3:C7*9?CF:>B>3AF?B)).)).:@B0(8(0))4)/.-)<5(.*4=A<:6<)75((.8(9=<26F04)0.:?F2:F4(44
@M02143:5:000000000-JT863:1:1101:5509:3965 2:N:0:45
CCTACGGGTGGCTGCAGTGGGGAATATTGGACAATGGGCGAAAGCCTGATCCAGCAACGCCGCGTGAGGGATGACGGCCTTCGGGTTGTAAACCTCTTTCAGCAGGGACGAAGCGCAAGTGACGGTACCTGCAGAAGAAGCGCCGGCTAACTACGTGCCAGCAGCCGCGGTAATACGTAGGGCGCAAGCGTTATCCGGAATTATTGGGCGTAAAGAGCTCGTAGGCGGTTTGTCGCGTCTGCCGTGAAAGTCCGGGGCTCAACTCCGGGTCTGCGGTGGGTCCGGGCACATCAGACGTATT
+
CCCCCGGGGGGGGGGGGGGGGGCFGGGGFGGGGGGGGGGGGG7CGGGGDGGFFDGFGGGGGGGGGGGGGDGGGGGDGGGGGGGGGGGGGGGGGGGGGGGGGDGGGFGFGDFEFGGGEGEGGFGECFFEGFDGGGFGFF>,FGGGGDDEGCFFFGGGGGGGFGGCFFECEGC5?EFFG9>CEGGDDEEDGC*18AFFG3CCFE+97:CD45*/9**;75@G0)1536C<>7@B)-53)8)4)92303:4*-*16,0>30)7?2?7<6:C)(-,.53(-(-)0(((,(-.),))..)))-,),
@M02143:5:000000000-JT863:1:1101:16092:3968 2:N:0:45
CCTACGGGAGGCTGCAGTAGGGAATCTTCCGCAATGGACGAAAGTCTGACGGAGCAACGCCGCGTGAGCGATGAAGGTCTTCGGGTCGTAAAGCTCTGTTGTTAGGGAAGAACAAGTATCGGAGTAACTGCCGGTACCTTGACGGTACCTAACCAGAAAGCCACGGCTAACTACGTGCCAGCAGCCGCGGTAATACGGAGGGGGCTAGCGTTGTTCGGAATTACTGGGCGTAAAGCGCACGTAGGCGGACCAGAAAGTTGGGGGTGAAATCCCGGGGACCAACCACGGACATGACTTCAA
+
CCCCCGGGGGGGGGGGGGGGGGGGGGGGGGGGGGGGGGGGGGGGGGGGGGGGGGGFFGGGGGGGGGGGGGGGGGGGGGGGGGGGGGGGGGGGGGFGGEFGGFFFGGGGGGGGGGGGGGGGGGFDFGDFCDGCGGGGGGGABEEFEGFGGCFGGGGFFGGFGFGGGGGGGGGC,DEFGFC?FGFGGCCGGGDGEGGCFD*/CEGB3CFGGGGGGE*:@>BDF6CF*@FGF<>BF:?B:DB().4;523,89351<F944*@:9)9(.29C)4()(,((,(002:((,(00(().-,1*.)6
@M02143:5:000000000-JT863:1:1101:20187:3998 2:N:0:45
CCTACGGGCGGCTGCAGTGGGGAATCTTGCCCAATGGACGCAAGTCTGAGGCAGCGACGCCGCGTGAGGGAAGAAGGCCTTAGGGTTGTAAACCTCTTTCAGCAGGGACGAAGCCACTCGGGTTAACAGCCCAGAGGGTGACGGTACCTGCAGAAGAAGCACCGGCCAACTACGTGCCAGCAGCCGCGGTAATACGTAGGGTGCAAGCGTTGTCCGGAATTATTGGGCGTAACGCGCGCGCAGGTGGTTTCTTAAGTCGGATGTGAAAGCCAACGGCTCAACCGTGGAGTGTCATTGGAA
+
CCCCCGDGGGGGGGGGGGGGGGGGGGGGGGGGGGGGGFGGGGGGGGGFGGGGGGGGGGGDGGGGGDGGGGGGGGGGGGGGGGGGGEGGGGGGGGGGGGGGGGGFFGGGGEGGG7FGGDFFFGGDFGGGGGFGFGGGGGGDGGGGGGGGFGGGGGGGGGGGFCFGEGGDFC?CGG6CGGGGF?=CFEECC*7>9FCF*995C@EEC*2*99:D59DDF5>32C7*9?FFFGBF)(745;>75@6@)8<?::F*<B=:*))0)-7C2=<32,32>61033:?6.2((.95),(-).6**42:
@M02143:5:000000000-JT863:1:1101:7367:4009 2:N:0:45
CCTACGGGAGGCTGCAGTAGGGAATCTTCCGCAATGGACGAAAGTCTGACGGAGCAACGCCGCGTGAACGATGAAGGCCTTCGGGTCGTAAAGTTCTGTTGTTAGGGAAGAACAAGTACCAGAGTAACTGCTGGTACCTTGACGGTACCTAACCAGAAAGCCACGGCTAACTACGTGCCAGCAGCCGCGGTACTACGTAGGGTGCTAGCGTTGTTCGGAATCATTGGGCGTAAAGCGCGTGTAGGCGGTTAGTTAAGTCCTGTGTGAAATACCTGGGCTCAACCGAGGAAGGGCATGGGA
+
CCCCCGGGGGGGGGGGGGGGGGGGGGGGGGGGGGGGDFGGGGGGGGGGGGGGGGGGGGGGGGGGGGGGFFEGGGFGGGGGGGGEGGGG7?FGFGGGGGGGGFGFGGGGGGGGGGGGGGGFGGFFGGGGGGGGGGGGGGGGGGGGGGFEGFGGGGGDFGFGGCFGGGGGGGGA,@:EGGGGGGGGFGG*/=7E4,=FGGDFGDEEDF@E6DGDGE4+85>327C4=*9FF7<>5:?6>ED(753@?2(1<3>)).9:@6=**.0C9F<E>4)4642211()1)(1((()04(((,3)<0((
@M02143:5:000000000-JT863:1:1101:24364:4039 2:N:0:45
CCTACGGGTGGCTGCAGCCAGGAATCTTGGGCAATGGGCGCAAGCCTGACCCAGCAACACCGTGTGGGCGATGAAGGCCTTCGGGTCGTAAAGCCCTGTTGATAGGGACGAAGGGGGAAGGGTGAATAGCCCCTAGCCTGACGGTACCTTTCGATGAAGCCCCGGCTTACTACGTGCCAGCAGCCACGGTTATACGTAGGGGGCGAGGGTTGTCGGGAATGTGTGGGCGGAAGGAGCTCGGAGGCGGGTTGTCGCGTGTGCCGTTACAGTGAGGTGCTCAACTCCGGATCGGCGGTGGGTG
+
CCCC@;FEF:+EFCFFFG<CCFGG8CF,CFFGGGFGC8FFG:@:@DGGGGGGFEGA,<FE7:F@CD7,6+@=,CE?CF=,CFDFCFEGGGFDFG=<,A?FF<9,C8=F+=+8++8++++B7+A+AFFFFF,36DF,@FF8,385:CCFEF9@B+,37>E8,@*@CED*28D7A*D,*B9?586*:,4/:C*/5<+2*2CG=C5))/7*7/79/<*)..0*)**0)8**7<55)().85?<)>6D>>9(8(7>)45D)(85*)./(0*00.).92((.2-1/,)..405)4,(-,(.),(-,
@M02143:5:000000000-JT863:1:1101:20943:4045 2:N:0:45
CCTACGGGTGGCTGCAGTGGGGAATATTGCGCAATGGGCGGAAGCCTGACGCAGCGACGCCGCGTGGGGGATGACGGCCTTCGGGTTGTAAACCTCTTTCAGCAGGGACGAAAAGGTGCGTGCTAACACCGCGCATCCATGACGGTACCCGCAGAAGAAGCACCGGCTAACTACGTGCCAGCAGCCGCGGTAATACGGAGGGGGTTAGCGTTGTTCGGAATGACTGGGCGTAAAGCGCACGTAGGCGGTTCGTTAAGTCGGGTGTGAAATCCAGCCGCTCAACTCACGAAAGGCAACCCA
+
CCCCCGGGGGGGGGGGGGGGGGGGGCFGGGGGGGGGFGFG>FEEGGGGDFGGEGGEDEEGGGEGGGGGFGGGEEGGGGGGDFGGGCGGGG9FFGGGGGFGFFGGGFGFFGGEGG8*,@FGG7FGGGG7FFGGDC:*<CEG9>FCGGECGF>EEGGFCGGFFGGGGGGCEGGE7CEECECGGFGGGGGGGGC7EGFF*973>EEF)1/ACCC5)27773590*:?@BFGFD)03:FBFDBBBFB)8,49>(57,1;5*4*<3(0C65A?F):7450((-,)05().)(.)(,(((()0,(,
@M02143:5:000000000-JT863:1:1101:21136:4051 2:N:0:45
CCTACGGGGGGCTGCAGTGGGGAATTTTGCGCAATGGGCGAAAGCCTGACGCAGCAACGCCGCGTGTGTGATGAAGGTCTTCGGATTGTAAAGCACTTTCGACCGGGACGAAACCCTCAAGCCCAATACGCTTGAGTCTGACGGTACCGGGAGAAGAAGCACCGGCCAACTACGTGCCAGCAGCCGCGGTAATACGTAGGGTGCAAGCGTTACTCGTAATTATTGGGCGTAAAGAGCTAGTAGGCGGACTATCGCCTCGGCTGGGAGAAACAGAAGCTAAACATCGGGCCCGCAATACCA
+
CCCCCGGGGGGGGGGGGFGGGGGGGGGGGGGGGGGGGGGGGGGGGGGGGGGGGGGFGGGGGGGGFGFFGGGGGGGGGGGGGFGG7*CFGFGCFGGGGGGGG*FFGGGGDGG7CC,*88<FFGGGGCDGGGGGEFF:FF97<@52/@ECEGEEC*@C:<EFGCFGGGEE8*;<<;C8CCFFCCFFDGC<5/>7AEFF*9**C*/77>F***7**+:D5:7/4>*8@@4159)))-71?8*.*/)**(-(8(9*)(.*085))-)*-0*2*(,1)(),,).0*,.).(()82(-,(()*).3
@M02143:5:000000000-JT863:1:1101:21240:4054 2:N:0:45
CCTACGGGAGGCTGCAGTGGGGAATATTGGACAATGGGCGCAAGCCTGATCCAGCCATGCCGCGTGAGTGATGAAGGCCTTAGGGTTGTAAAGCTCTTTCGGCAGGGACGATAATGACGGGACCTGAAGAAGAAGCTGCGGCTAACTCCGTGCCAGCAGCCGCGGTAATACGTAGGGTCCGAGCGTTGTCCGGAATGATGGGGCGTAAAGAGCTCGTAGGCGGTTTGTCGCGTCTGCTGTAAAATCCCGAGGCTCCACCTCGGGCCGTCAGTAGGTCAGGCCAAACAGGACCAACGTACGG
+
CCCCCGGGCGGGGGGGGGFGGGFGGGGGGGFFGDGGGGGGDGGGGGGGEFGF9FFGFFFGFGGGFC@FGFGGGGGGGFFFEA?FF<=F@FDAFGFFGGGGDCCCGDEFFGGGGGGGGGGG+@CCGFCFDGF:8A,>FDFGDGGGGGGDGGGGGGGGGFFGGG55>CECBFD5,:CEG?FGGGEDGEEGGGGGGEGG*>F++/7)9D<5CCF4F7CGF@FDBGD5>5CD9C>:>0)84F?4**.7@0:5)45:04>*),8))-7947**)-()*)).),,5)-(,34.))(((((()).(4-
@M02143:5:000000000-JT863:1:1101:20933:4062 2:N:0:45
CCTACGGGTGGCTGCAGTGGGGAATATTGCGCAATGGGCGGAAGCCTGACGCAGCGACGCCGCGTGGGGGATGACGGCCTTCGGGTTGTAAACCTCTTTCAGCAGGGACGAAAAGGTAGGTGCTAACACCGCGCATCCATGACGGGACCCGCAGAAGACACACCGGCTAACAACGCGCCAGCAGCCGCGGTAATACGGAGGGGGTTGGCGTTGTTCGGACTGACTGGGCGTAAAACGCAGGATGGCGACTCCTTGAGTTGGCATTAAGAACACCCTTCGACACTGTGAATCAGAACCCCG
+
CCCCCGGGGGGGGGGGGGGGGGGGFGGGGA@FEGGGGGGGGGGGGGGGGFCGDGG7FFFGGGGGGGDDGGEGGGGGGGGGFFGGGFGGGFGGGGGGGGGGGFGG<+@DGGGD+3D<3,,*8@CC,3@,@5C7F<F*4CF,;BF<7:*44B1**4*+B2++4?;8*:C**0<+<//**1?8C5CCG*/)/:C:;+<<>555***7)))297*)/1*2<)))(*2)**9C5)8))(*)0..(0))9)((()(7))-**0)*1).**.1<+2-(()(-((.().3,)4))10).)),)).((-
@M02143:5:000000000-JT863:1:1101:10915:4083 2:N:0:45
CCTACGGGAGGCTGCAGTGGGGAATATTGGGCAATGGGCGCAAGCCTGACCCAGCAATGCCGCGTGGGTGAAGAAGGCCCTCGGGTCGTAAAGCACTTTCGGCGGGGACGATGATGACGGTACCCGCAGAAGAAGCCCCGGCTAACTTCGTGCCAGCAGCCGCGGTAATACGAAGGGGGCGAGCGTTGTCCGGAATTATTGGGCGTAAAGAGCGTGTAGGCTGTTCGGTAAGTCTGCCGTAAAAACCTGAGGCTCAACCTCGGGCGTGCGGTGGATACTGCCGGGCAAAAAGAAGGTAAA
+
CCCCCGGGGGGGGGGGGGGGGGGGGGGGGGGGGGGGDGGGGGGGGGGGGGGGGGGGGGGGGGGGGGGEGGGGGGGGGGGGGFGGGGGGGGGGGGGGGGFGGGGGGGGGGGGGGGGGFGGGGGGGDFGDCFGDGGGGGGGGGGGGGGG9BEFFGCGGGGGGGEGGGDEECGGGGGGG=EGGEE=DEE=)2<CEGGDFCF>CGGGFGGGGGCDFFGGGFFFF74C@F?D5>9>??B?9FF)()04FFF?:F8456(57615?:33775//*4(-33654.)//,42(1())((-(.(00).)
@M02143:5:000000000-JT863:1:1101:16642:4102 2:N:0:45
CCTACGGGTGGCTGCAGTGAGGAATATTGCACAATGGGCGCAAGCCTGATGCAGCCATGCCGCGTGTATGAAGAAGGCCTTCGGGTTGTAAAGTACTTTCAGCGAGGAGGAAGGCGGTGAGGTTAATAACCTCATCGATTGACGTTACTCGCAGAAGAAGCACCGGCTAACTCCGTGCCAGCAGCCGCGGTAATACGAAGGGGGCTAGCGTTGTTCGGAATCACTGGGCGTAAAGGGCGCGTAGGCGGGTTTATAAGTCGGGGGTGAAAGCCTGTGGCTCAACCACAAAATGTCCTTCGAT
+
CCCCCGGGGGGGGGGGGGGFGGGGGGGGGGGGGGGCGGGGGGGGGGGGGGGGFGGGGGGGGGGGGGGGGGGGGGCFGGGGGGFGDFEGGGGGGGGGGGGGGFFGFFECGGGFCFGGGFGGGGFCFFGGGGGG<DFFGGF,CDGFEFGGCDCE+CB8DCFGGGDGGGGCGFGEDGCCDECF?A7*DFDD5CGDCGFGGGGGGEGD));EGGG3C=DGEEEDFFFFF=FGFGFF34B>BB>9B:;@B>B9)47)5)9>7:6>@(7CB@AE=6?B?16811(6?2::(14)0.8)).)9*6(2)
@M02143:5:000000000-JT863:1:1101:13649:4141 2:N:0:45
CCTACGGGTGGCAGCAGCCAGGAATCTTGGGCAATGGGCGCAAGCCTGACCCAGCAACACCGTGTGGGCGATGAAGGCCTTCGGGTCGTAAAGCCCTGTTGATAGGGACGAAGGGCGAAGGGTTAATAGCCCCTAGCCTGACGGTACCTTTCGAGGAAGCCCCGGCTAACTACGTGCCAGCAGCCACGGTCATACGTAGGGGGCGAGCGTTGTCCGGAATTATTGGGCGTAAAGAGCGTGAAGGCTGTTCGGTAAGCCGGCCGTGAAAAACCAAGGCTCAACCCCGGCCGTCCGGTGGATC
+
CCCCCGGGGGGGGGGGGGEGGGGGGGGGGGFGGGGGGGGGGGGGGGGGGGGGGGGGGGGGGDGFGGGGGGGGGGGGGGGGGGGGGGGGEGGGGG8FFFGGGGGGGGGGGGGCEGGGGGEEGGFB7FGFGGGFGGGGGGFGGGGGEGGG,@FDEGGGGGGGGGGGGGGGGGGDGGFCFGGG;EFGGGGGGF/:@F9:871CC5EB5CDCDD*>DC>C>)0*.*298?FGE))0;961FF)2))./044(1)<344:**()0)45C;F:A7(4()(.((519*.4,(-,)07>(-(().(())
@M02143:5:000000000-JT863:1:1101:23289:4152 2:N:0:45
CCTACGGGTGGCTGCAGTGGGGAATCTTGCGCAATGCGCGAAAGCGTGACGCAGCAACGCCGCGTGGGGGAAGAAGGCCTTCGGGTTGTAAACCTCTTTCAGTTGGGACGAAGCCTTGCGGGTTAATAGCCCGTGGAGGTGACGGTACCTTCAGAAGAAGCCCCGGCTAACTACGGTCCAGCAGCCGCGGTAATACGTAGGGCGCAAGCGTTGTCCGGAATTATTGGGCGTCAAGGGCTCGTAGGCGGTTTGGCGCGTCGGGAGGGAAAACCAGGTACGTTAAACCTCGCCGTCGTTCTAC
+
6CCCCGGFGGGGGGGGGGGGGFGGGGGGFGGGGGGGGGGGGGGGGGGGGGGGGCEGGGGGGECGGGDFGGGGGGGGGGGCCFDFFECFGCFGFGCDFGDFF9,BF=FFGGG7FGGFCEGGGG:B@FGGFGFCEFFEFCCF@@@@C:8CCCE6CCC?CGGGGGGGECE:ECFGGGC*0*:CEFGFCCGGGEG*C9F7C***5C=7>5D5*1:*9:CFD@>C?*:BF4><4C5).844.)71>>1>DF>976B)4).57,.))457()2:9:((),(,))(.0((--(())(((-(,08(84)
@M02143:5:000000000-JT863:1:1101:19943:4155 2:N:0:45
CCTACGGGGGGCTGCAGTGGGGAATATTGGACAATGGGCGCAAGCCTGATCCAGCAATGCCGCGTGAGTGAGGAAGGCCTTAGGGTTGTAAAGCTCTTTCACCCGCGACGATGATGACGGTAGCGGGAGAATAAGCATCGGCTAACTTCGTGCCAGCAGCCGCGGTAAGACGAAGGATGCAAGCGTTATCCGGATTCATTGGGCGTAAAGCGCGCGTAGGCGGTCTGTTAGGTCAGGAGTCAAATCTGGGGGCTCACCCCCTATCCGCTCATGATACCGGCAAGCTTGATTCTGGCAGTGG
+
CCCCCGGGGGGGGGGGGGGGGGGCGGGGGGGGGGGGGGGGGGGGGGGGGFGEGGGGGDFDGGGGFGEEGGGCFGFGGGGCGGGGGGGGEGGGFGGGGGGGGGGGGGGGGGGGGGGFGGGGDGEGGGGGGGGGGGGGG9FGGG>5ECFCFGGGGGGGGGGGGGGGGGGG6FGGGGGDCEGGG7FFGCEGFGGG=C*>CC7>ECGFGGDGFG?CDGDGDF3*83CBBEG>4CFF*6??F?@4:82=43AAF<E51(<4*(07573C?0:*5;()1-6)6,(08((-4)))).-.-4))0,(.,
@M02143:5:000000000-JT863:1:1101:11623:4163 2:N:0:45
CCTACGGGGGGCAGCAGTGGGGAATATTGGACAATGGGCGTAAGCCTGATCCAGCCATGCCGCGTGAGTGATGAAGGCCCTAGGGTTGTAAAGCTCTTTCGCACGCGACGATAATGACGGTAGCGTGAGAAGAAGCCCCGGCTAACTTCGTGCCAGCAGCCGCGGTAATACGAAGGGGGCTAGCGTTGTTCGGAATCACTGGGCGTAAAGCGCACGTAGGCGGATTCTTAAGTCGGGGGTGAAATCCCGGAGCTCAACTCCGGAACTGCCTTCGATACAGAGAATCACGAAACCGGGAAC
+
CCCCCGGGGGGGGGGGGGGGGGGGGGGGGGGGGGGGGGGGGGGGGGGGGGGGGGGGGGGGGGGGGGGGFGGGGGGGGGGGGGGGGGGGGGFGFGGGGGGGGGGEGGGGGGGGGGGFGDFGFGEFGFEFGGGGGGGCFFGGGGCEFGGFGGGGGGGGGGGGGGGGGGGGGGGGGGGGGEGGGGCGGEEGGGFGDGEGGF<7C=FFDDGEGGGGGGGGFFFD<C3)75CG4>FFFAB05>E65@2F6A08@9>56(949(69/3)9()+02336*(-)49276..5..)00(((-((0)-((
@M02143:5:000000000-JT863:1:1101:25168:4163 2:N:0:45
CCTACGGGGGGCTGCAGTGGGGAATCTTGCGCAATGGCCGAAAGGCTGACGCAGCGACGCCGCGTGTGCGATGAAGGCCCTCGGGTTGTAAAGCACTGTCGAGGGGGAGAAAGCCGCAAGGTTGATCGACCCCTGGAGGAAGCACGGGCTAAGTTCGTGCCAGCAGCCGCGGTAAGACGAACCGTGCGAACGTTATTCGTAAGCACTGGGATTAAAGGGCGCGGAGGCGGGGCGCCAAGACGGAGGTGAAAACCTGCAGCTCCACTGCAAAAGAGCCCCCGATTATAGCGACCTCCAGTCG
+
<@@C,BCEFC7::CE=EF@@9F:FCFGA<F=BF:CFGCGCBCGG8FFGC=FGGGEFCGGG7FCCCF<C@CCFC;FF8F7>@7FFG<FEGF@@BFGGAFF9F7*<FCCCEF8FFF8C55*5CCFGGG?*/22:88;5*8?*2@@FFE::E*2<EE9:CEGGGGF8FF*/:CEC8C869+CC=*/92/27/19EFFC=>:7*:81*:*074C*6*<**6*7*-)9)7>D*73>)),),)8)())-)76((/58*.(020()98))28@C6>))45(,((48)0(((,)-/*-(,41)7)().(
@M02143:5:000000000-JT863:1:1101:25154:4182 2:N:0:45
CCTACGGGGGGCTGCAGTGGGGAATATTGCGCAATGGCCGAAAGGCTGACGCAGCGACGCCGCGTGTGCGATGAAGGCCCTCGGGGTGTAAAGCACTGTCGAGAGGGAGAAAACGGGAGGGTTGAGCGACCCCTTGCATAAACACGATCTAAGTTGGTGCGAGCAGCCGCGGTCAGACGAACCGGTCCGACGGTAGTCCGGGTCGTTGTGCGTAAAGGTCGCGTCGGGGGGTAGCGTAGGCGGGAGGTAAATCGTGCAGTGAAACGGAATGGATCCCCCGCTGACTTGCGACGGGCACTGG
+
CCCCCGGGGGGGGGGGGGG-CFGGG,EFG<=FFGGGF,EEG@FG,EFGG@=BCFGCC7FECFGGGGF*8>FBFGAFFCFFGC7FG7F7*>CE@FF,>,@F7F**4<B<8<,2,2*8*8***2*8+++2?E285;*;0+++3+0:88**12::+0+++/*2**2*:*0;***1/*;C@082:CEDC:*)*2/>*:=:02*1***0))1:**<9**19*7*04)7.)))))1<.)49(0076F.43)4(39<6*.(010(71/)02))*2*-)(*.)(.(4))((-(.-*9((4(((07(.(.
@M02143:5:000000000-JT863:1:1101:15268:4186 2:N:0:45
CCTACGGGGGGCTGCAGTAACGAATCTTCCGCAATGCACGAAAGTGTGACGGAGCGACGCCGCGTGTGGGACGAAGCCCTTCGGGGTGTAAACCACTGTCAGGGGTTACCAAGTTCTGAGGAGCCCCAGAGGAAGGCACGGCTAACTCTGTGCCAGCAGCCGCGGTAAGACAGAGGGTGCGAGCGTTGTCCGGAATCACTGGGCGTAAAGGGCGCGTAGGCGGTCTGGTAAGCGAGGGGTGAAAGCTCGGGGCTCAACCCCGAGGCGGCCGTGCGAAACGCTGGACCCAACCATTGCACA
+
CCCCCGGGEGGGGGGGGGGGGGGGCGGGGGGGGGGGGGGGGEGGGGGGGGGGGGGGGGGGGGGGGGGGGGGGGGGEGGGGGFGGGGGGGGGGGGGGGG<FGGGGGEFGGCFGGFFGFGGGGFBFFFGGGFFCFCCEGGGGGGGGGGFGGGGGGGGGGGGGGGEGGEEGCCC6;6CFGCGEEGGGEEGGCGFCEGGGGGGGGGF4)7<53DFGDEDD>3>G<<538<DC6:@??2)())0-557F=3435())3(.*08.7)()),)**)42(8,(4,((0),:((((0)(((()-*0)))
@M02143:5:000000000-JT863:1:1101:8209:4207 2:N:0:45
CCTACGGGAGGCTGCAGTGGGGAATATTGCGCAATGGGCGGAAGCCTGACGCAGCGACGCCGCGTGGGGGATGACGGCCTTCGGGTTGTAAACCTCTTTCAGTGCCGACGAAGCGAGAGTGACGGTAGGCGCAGAAGAAGCACCGGCCAACTACGTGCCAGCAGCCGCGGTAATACGTAGGGTGCGAGCGTTGTCCGGAATCACTGGGCGTAAAGGGCGCGTAGGCGGTGCATCAAGCGTGCGGTGAAAGCCCGAGGCCCAACTCAGGGTCGGCTGAGCGAACTGGCCACCCCGACCACCC
+
CCCCCGGGCEGGGGGGGGGGGDGGGGGGGGGGGGGGGGGGGGDGGGGGGGGGGGEEGGGGGGGGCGGGGGGGGGGGGGGGGGGGGFEGGFGGGGGGGFGGGGGGGGGGGGGGGGGGGDGCGGGGEF@FFGGDCGCC7FGGD8CCEEGGDFGGFFEGGGGCGGGFGGGE8EGC=FCFG96AECCDEEGD5C7*:E9?<DDDCGFF7:55CDE)>=:C37@DFD)50*1CEDEFF)).6*)(00(7<>:7FAF5(()179)0.2)7)/2:F2:9)(((((())((().2))-24((,033,((
@M02143:5:000000000-JT863:1:1101:18999:4224 2:N:0:45
CCTACGGGAGGCTGCAGTGGGGAATCTTGCGCAATGGGCGAAAGCCTGACGCAGCAACGCCGCGTGCGGGAAGAAGGCCCTCGGGTTGTAAACCGCTTTCAGAAGGAACGAAAATGACGGTACTTTCAGAAGAAGGTGCGGCCAACTACGTGCCAGCAGCCGCGGTAATACGTAGGGCGCAAGCGTTGTCCGGAATTATTGGGCGTAAAGAGCTCGTAGGCGGTTTGTCGCGTCGGCTGTGAAAACCTCAAGCCCAACCTCGGGCCTGCAGGGGGTAAGGGCGAACAAATACGAGATAGGG
+
CCCCCGGGGGGGGGGGGCFGGGGCGFGGFGEGG@FGCGGEGGGEGGGGGGEGGCEFDGGGGDFFGGDGGGGGCFGFFCEGGGGGGGCFCFGGGFFGGGGGFFGGGGGGGGGDGGGCFFGEEFGGGGGGGGGGGFGGGFFGGGGGGGGFGCFCDEGGGGGGGECGGGGGFCGGFFDE*<:?CGGGGCC<*<7CCED7<FFFGGGFGGGGG7EF4+>D5BFG<DG>:5D7=5FF52)-).5(09)9*,-(04)6<()*73:;:2>)-7/:*,,()4(-(()/51((,40)))))(-(0).-((
@M02143:5:000000000-JT863:1:1101:12872:4275 2:N:0:45
CCTACGGGGGGCTGCAGTGGGGAATCTTGCGCAATGCGCGAAAGCGTGACGGAGCAACGCCGCGTGAGTGATGAAGGCTTTCGGGTCGTAAAACTCTGTTGTTAGGGAAGAACAAGTACAAGAGTAACTGCTTGTACCTTGACGGTACCTAACCAGAAAGCCACGGCTAACTACGTGCCAGCAGCCGCGGTAATACGTAGGTGGCAAGCGTTATCCGGAATTATTGGGCGTAAAGCGCACGAAGGTGGTTTCTTAAGGCGGATGTGAAAGCCCACGGCTCAACCGTGGAGGATCATTGGA
+
CCCCCGGGGGGGGGGGGGDFGGGGGGGGFGGGGGGGCDGGGGGGGCGGGGGGGGGGGGGDGGGGBEGGGGGFFGGGGGGGFGGGDGGGGGGGGGCGFGGGGFCGDCFGGGGGGGGGFGFCFGGGGCFG?CGGC@FCGGCFGGGGGGGC7CFFFGGGFGGGGGGGGGG5EGGGGGGGCGGGGGGGGGGGGGGGGGFFG29>E9?>FGGGGGGC75::>D@D0CC44@FFFG5>FF=2:5)(7.(8>:?B>()/-:=:8)))52)9(8<?:<?:541(--()1)41(4(..(,(((,/*),5
@M02143:5:000000000-JT863:1:1101:20882:4279 2:N:0:45
CCTACGGGAGGCTGCAGTGGGGAATATTGCACAATGGGCGCAAGCCTGATGCAGCGACGCCGCGTGAGGGATGACGGCCTTCGGGTTGTAAACCTCTTTCAGTAGGGAAGAAGCGAAAGTGACGGTACCTGCAGAAGAAGCGCCGGCTAACTACGTGCCAGCAGCCGCGGTAATACGTAGGGCGCAAGCGTTGTCCGGAATTATTGGGCGTAAAGAGCTCGTAGGCGGGTTGTCGCGTCTGCTGTGAAAGCCCAGGGCGCAACCCCGGGGCTGCAATGGTGACAGGCAATCAAGAAAGAA
+
CCCC?FG7FFEG<F,EFGGFGGEGGEFCACCC@F9<8,CF@EGGGFGGFA,CEFGFE7F>7@FC>CFCF7=FEFGFFEGGGDFG7:CFEGAEAFFGGGGGAGGDFCFC,B<EEEFFDGCBFFGCFBFFGDG?>CFC:FFFFGGEC@EGGC,?FGEFFGFCFBF8:5::CE8CE9@EGCFCEDC98*:55C9CCECFCD*>*+2*0:CF*>*9CGFFFFFC<CDFD*7))18>@)<1>))-<96FFBDF?<F),(8773)8@0>*4)/57(-(.43)-)(**))).((.)(.)822))(((
@M02143:5:000000000-JT863:1:1101:11810:4312 2:N:0:45
CCTACGGGAGGCTGCAGTGGGGAATATTGGACAATGGGCGCAAGCCTGATCCAGCCATGCCGCGTGAGTGATGAAGGCCTTAGGGTTGTAAAGCCCTTTCGCCGGGGAAGATAATGACGGTACCCGTAGAAGAAGCCCCGGCTAACTTCGTGCCAGCAGCCGCGGTAATACGAAGGGGGCTAGCGTTGCTCGGAATTACTGGGCGTAAAGGGCGCGTAGGCGGCGCATTTAGTCAGGCGTGAAATTCCTGGGCTCAACCTGGGGACTGCGCTTGAGCCGGGTGTGCTCGAGGACGGAAGCG
+
CCCCCGGGGGGGGGGFGFGGGEGGGGGGGFGFGGGCEEFGGGGGGGGGFCFFGGGGGGGGGGGGFEEECGGFGGGGGGGGGFGGFGFGGGGGGGFGGGGGGGCFCEGGGGGG,FGACFGGGGGGGGGGGGFGGGGG>FFGCEGGGGAEFCFFEGGCCGGGDEGGGGD8?FFFGGGCC5EEGGGGG=EDC7:EGG5FGFGDGCGFGGDCFGGC**)9>DFGFCDDF37*)2***-9:;@335>:F*5)6/66@:()9??49@:F3()2:*,4(.(())41)),44(6)00,-((-170(-((
@M02143:5:000000000-JT863:1:1101:23685:4323 2:N:0:45
CCTACGGGCGGCTGCAGTGGGGAATATTGGACAATGGGCGAAAGCCTGATCCAGCAACGCCGCGTGAGGGATGACGGCCTTCGGGTTGTAAACCTCTTTCAGCAGGGACGAAGCGAAAGTGACGGTACCTGCAGAAGAAGGACCGGCCAACTACGTGCCAGCAGCCGCGGTAATACGTAGGGTCCGAGCGTTGTCCGGAATTATTGGGCGTAAAGGGCGCGTAGGCGGTTTGTCACGTCGGAAGTGAAAACCAGGTGCTTAACACCGGGCCGACTTTTGATCAGGGCAGACAAGAGGGC
+
CCCCCGGGGGGGGGGGGGGGGGGGGGGFGFGGGGGGGGGGGGGGGGGGGGGGGGGGGGGGGGGGGGGGGGGGGGGGGGG7FFGGGGGCGGGGGGFGGGGGGGGGGGGGGGGGGGGGGGGGFGGFG:FFGGGGGGGCGGGGGGGGGDGGGGGGFGEEFG7CFGGGGG=EEG?EGGGGG++=C=7DFGGGEGD=EEGGGGDGG<E477CFGGGD3=7>>>)/1C3)76DD>C)774@AEF7>B>?>?4:AF<?>04DCF00**.7737*:7((()(-4<)-.7)..8:07)-((..2))(-
@M02143:5:000000000-JT863:1:1101:7999:4396 2:N:0:45
CCTACGGGAGGCAGCAGTGGGGAATATTGCGCAATGGGCGCAAGCCTGACGCAGCGACGCCGCGTGGGGGATGAAGGGCTTCGGCTTGTAAACCCCTTTCGGGGGGGAAGACGGTGCTAGACCCCTAGCACGGACGGTACCCCCAGAAGCAGCCACGGCTAACTTCGTGCCAGCAGCCGCGGTAATACGTAGGTGGCAAGCGTTGTCCGGAATTATTGGGCGTAAAGCGCGCGCAGGCGGCCTTTTAAGTCTGATGTGAAAGCCCCCGGCTCAACCGGGGCGGGTCATTGGAAACTGGAC
+
CCCCCGGGGGGGGGGGGGGGGGGGGGGGGGGGGGGGGGGGGGGGGGGGGGGGGGGGGGGGGGGGGGGGGGGGGGGGGGGGGGGGGGGGGGGGGGGGGGGGGDFEEGGGGGGGGGGFGGGGGGGGGCFGGGGGGGGGGG*8EFGGGGGGGGGGGECGGGG>ECFFCGGGGGGGGG?FGDGGEEECDG7DGGFGGGGGG4FCCEE>3D>FGGA537:7B4@F?GGFFF7>5CEB:>E05>>(7>-6424?F<F4<A4:B246=9?D6>CG3,-,/5:0,,(8)41136(/1.2,48?=B(4(
@M02143:5:000000000-JT863:1:1101:11063:4398 2:N:0:45
CCTACGGGGGGCTGCAGTCGAGAATCTTCGGCAATGAGCGCAACCTTGACCGAGCGACGCCGCGTGCGGGATGAAGGCCTTCGGGTTGTAAACCGCTTTCAGTGGGGAGGAAATCCTTGGGGGTACTCCCCCTTGATTGACCGATCTGCAGAGCAACCACCGGCTAAGTTCGTTCCAGCAGCCGCGGTAAGACGAACCCTGAGAACGTGATTCGGAATCACTTGTCGTAAAGCGCGTGCAGGCGGTGCTGTACGCCCGTACCTCAAATCGCCCTTCCTCACCGGGACAGCCGCACCCATCC
+
CCCCCGGGCFGGGGGGGGFGBFGGGFGGG7FGGGGGEDCFDGG+F,CFFGE:FGGGGGGGGGGGGGGGGGGGGGGGGG,FGGGGGGGGGGGGGGGGG*<<<,F,FGGGG:@BF,,,?FAFFG5CE6F7+1AEGG6+<+00<+:8CG>GF7+3**3;*:/8*//2*;@+39CE*0;*<9C6***9:*:1*:C9+*/*/C**0*0*2*)2*1:**/*17)*04C*7****02)*/(71)7)4*)-87((-*)*14()17()))-104)0+*(-1)((.,)-05.4((-(7)4((-,(0)(.(3
@M02143:5:000000000-JT863:1:1101:25846:4413 2:N:0:45
CCTACGGGTGGCTGCAGTCGGGAATTTTGCGCAATGTGCGAAAGCCTGACGCAGCAACGCCGCGTGAGGGATGAAGGCCTTCGGGTTGTAAACCTCTTTTCTCAGGGACGATGATGACGGTACCTGAGGAATAAGCCACGGCTAACTACGTGCCAGCAGCCGCGGTAATACGTAGGTGGCAAGCGTTGTCCGGATTTACTGGGCGTAAAGAGCGCGCAGGCGGTCGTTCAAGTCGCGTGTGCAAGCCCCCGGCTCACCTGGGGAGGGTCACGCGATAATGATCGACTCTAACGCCCGGAA
+
CCCCCGGGGGGG8FF8FFCGE7F@FFF,,;666C;C,CE@,@FFD@C<,CCEEEG,FFGC@F>CCCBFECCFFGG9FC,=E,D+@BFFFDFFGGFEEGGGG9,CFFG+<:7=7FFDFCE@>FCGDFGDFGGGGFDCGDFCCCFCFGGEFGGFFEF8C,D>FDGEGGGDFDGFGGFGFG5=F9CCEEEDEFGGE5CGGGGG7CDA:9):DCGF45)).)07477>37<GFGF7BD39;@::)*.1/1:?E0).4(079(/64()/45*:742:<;>>((-*9<:(-4(7*)).-7())(--
@M02143:5:000000000-JT863:1:1101:5792:4420 2:N:0:45
CCTACGGGCGGCTGCAGCAAGGAATTTTCCGCAATGGGCGCAAGCCTGACGGAGCAACGCCGCGTGCGGGATGACGCGTTTCGGCGTGTAAACCGCTGTTCCGGGGGACGAAGCACTGACGGTACCCCGGGCGGAAGGCCCGGCTAACTACGTGCCAGCAGCCGCGGTAATACGTAGGGGGCGAGCGTTGTCCGGAATTATTGGGCGAAAAGAGCGGGTAGGCGGTTCGGTAAGTCTGTCATGAAATCCTGAAGATCAACCTCGGGCGTCCGATTAATCATGACGGCCTAGCAGCTGGTA
+
CCCCCFGGGGGG+@FCF,6CEFFDE8EAEEFCCCB,C<6@FEEGFEF<EGG+@CF76,@FGECEFGGGGGBCFGF7FF+=FECCF@C>BFGG9DCFGEGGGGEC::75>FDC1=FFFFFGGC<<:,C@FED*=ECGEEGCGGC?EGFFGCGG**/;?<C:*:/:8EE8E5AG9>96CECE5**):879C/9?C:*1)97D3:EFGGD*/7*21A4D3.794<CE5>)17<B@>3*68F=4**.9FDABFB6=),***./)).<*()*2)(((0-((-..9*)),((()).(4)).)),4)
@M02143:5:000000000-JT863:1:1101:23694:4436 2:N:0:45
CCTACGGGTGGCTGCAGTGGGGAATATTGCACAATGGGCGCAAGCCTGATGCAGCGACGCCGCGTGAGGGATGACGGCCTTCGGGTTGTAAACCTCTTTCAGTAGGGAAGAAGCGAAAGTGACGGTACCTGCAGAAGAAGCGCCGGCTAACTACGTGCCAGCAGCCGCGGTAATACGTAGGGCGCAAGCGTTAGCCGGACTTATTGGGCGTAAAGAGCTCGTAGGCGGTTTGTCGCGGCGGGAGTGAAAACAACGGGCTTAACTCGGTGCGGGCTTTCAATACGGGAAATCCGGAAGAAGG
+
CCCCCGGGGGGGGGGGGGGGGGGGGGGGGGGGGGGGGGGGGGEGGGGGGGGGGGGGGGGGGGGGGGGGGGGGGGGGGGGGGGGGGGDGGGGGGGGDFDFFEG@FGGDGGGGGGGGDEGGGGGGGGGGGA,BFGGGFGG7FGEGDGEGG@FEEG7EGGGGGGGGGGGGGGGGGGCEGG2<CGG638C5DDGGCE*2CGGG)*<0*:CDEFG5C35775:*987CFFFD<))5>>5;()033>>65)34<467>(3553055?ABCA):AD9(4>9>03))9=))-(-().))(-4:)0.,..
@M02143:5:000000000-JT863:1:1101:25236:4451 2:N:0:45
CCTACGGGAGGCTGCAGTGGGGAATATTGGACAATGGGCGAAAGCCTGATGCAGCAACGCCGCGTGAGGGATGACGGCCTTCGGGTTGTAAACCTCTTTCAGCAGGGACGAAGCGACAGTGACGGTACCTGCAGAAGAAGCACCGGCCAACTACGTGCCAGCAGCCGCGGTAATACGTAGGGTGCGAGCGGTAGCCGGAATTAGTGGGCGTAAAGCGTGCGCAGGCGGTTGTGCAAGACAGTGGTGAACGCCCCGGGCTCAACCTGGGAATGGCAGTTGTTACTGAACGGTCGGATTACGG
+
CCCCCGGGGGGGGGGGGGGGGGGGGGGGG@FFGGGGGGGG@7FGGGGGCG,6ECF8EFGGGGGGGGGDGGGFGGFGGGGGGGGGCFEEG9FFGGGFGGGGGA<F8FD@EGDEGG@G+@+EFAFEGGGGD9DCEFGGFFDFC7FGGGG>C,6DCFG,,*>CGGC6B58CCE:*/+;FGEGGE5*/;EDDGE)/**+<D35DC++/**1*9>5)95**))0<9)7)>B3C.)008)146:4(.0))*())*())(-.))(.)*)09(5**0,()0(.(.))/))).)))0)-(((,-.)))((
@M02143:5:000000000-JT863:1:1101:16079:4475 2:N:0:45
CCTACGGGAGGCTGCAGTGGGGAATCTTGCGCAATGGGCGAAAGCCTGACGCAGTGACGCCGCGTGGGGGAGGAAGCCCTTCGGGGTGTAAACCCCTGTCAGGAGGGAAGAATGGGCACCCGAGGAAATGCGGGTGTTTTGACGGTACCTCCAAAGGAAGCACCGGCTAACTCTGTGCCAGCAGCCGCGGTAATACGTAGGGCGCAAGCGGTGTCCGGAATTATTGGGCGTAAAGAGCTCGTAGGCGGTATGGCGCGTCGGCTGTGAAATCCAGGGGCTCAACCCCGGGCCAGCAGGGGGT
+
CCCCCGGGDGGGGGGGGGGGGGGGGGGGGGGGGGGGGGGGGGGGGGGGGGGGGGGGGGGGGGGGCFEGDEGGGGGGG@FGFGGGGGGGGCGGGGGGGGGCFAFAFGGGFG?F,FFGGG@B@FEDFGGG9FGEFGCEGEGGGGGGGECECBFGFFGGD7FFEFB>GEG=EGG+<5CCFGGGGGGGGDEC5CCCGFGGG669C?6<7DDEFG*9C*C>BBBD?CC6?4>C4C@EF??AF49)>7<>5<>;5()0,,75747)50)7()337))(*).2(0,)04(,33(.0(-2((.)),2((
@M02143:5:000000000-JT863:1:1101:14420:4520 2:N:0:45
CCTACGGGCGGCTGCAGTGGGGAATTTTGCGCAATGGGCGAAAGCCTGACGCAGCAACGCCGCGTGAGGGACGACGGCCTTCGGGTTGTAAACCTCTTTTAGCAGGGAAGAAGTGAAAGTGACGGTACCTGCAGAAAAAGCGCCGGCCAACTACGTGCCAGCAGCCGCGGTAATACGAAAGGGTCGAGCGTTGTCCGGAATTATTGGGCGGAAAGGGCTCGTAGGCGGTTTGGCGCGTAGGGAGGGAAAACAACGGGCATAAATCGGTGCATGCTTCAGATACGGGCAACATAAAAGTA
+
CCCCCEFFEGGGGGEFFGGGGDGGGGGGGFGGGGEGFFGG7CCFGGGGGFEGFGGFGG:FGGGGFGEGFGGGEFEGGG=FGGFGFGDEGGGGFGFGEEGGGG9=BDGGGG?FGECCCFGFGGCGG:F:==FC@EFGGGCCCC:C:BE@CFFGGGG<C*;B@FFFFFC8EG8CECFF@F=*:*59E8:37E):=7:7>DDG5+</C7CFFG*)97CFFB4*-/97>4977)0<)2:0;))-5>27),(381.7(10);934;2*;<5CE7;))*)6)6))11)-((-1))(((..)**--
@M02143:5:000000000-JT863:1:1101:14139:4524 2:N:0:45
CCTACGGGAGGCTGCAGTGGGGAATATTGCACAATGGGCGCAAGCCTGATGCAGCAACGCCGCGTGAGGGACGACGGCCTTCGGGTTGTAAACCTCTTTTAGTAGGGAAGAAGCGAAAGTGACGGTACCTGCAGAAAAAGCACCGGCTAACTACGTGCCAGCAGCCGCGGTAATACGTAGGGTGCAAGCGTTGTCCGGAATTATTGGGCGTAAAGAGCTCGTAGGCGGTTTGTCGCGTCTGCTGTGAAAACCGGAGGCTGAACCTCCGGCCTGCAGTGGGTACGGGCAGCACAGAATGCGG
+
CCCCCGGGGDGGGGGGGGGGGGGGGGGGGGGGGGGGGGGGGGGGGGGGGGGGGGGGGGGGGGGGGGGGGGGGGGGGGGGGGGGGGGGGGGGGGGGFFGFFFGGGGGGGGGGGGGGGGGG<FGGGGGGGGFGGGGGGGGGGGGGFCEGGGGGGGGGGGGGGGGGGGGGGGGGDCBCFGFGGGGGGGGGGGGGCC=FGCD*9*3<=>FFGGG:DDGDG@F4CBCDFFFDG)9;D4<EF@).(7@2F922<BB?),7B5),.)04?<:F5=5>((83(.)(4)744<102.0,((.(.)*--3,
@M02143:5:000000000-JT863:1:1101:21244:4525 2:N:0:45
CCTACGGGTGGCAGCAGTGGGGAATATTGGACAATGGGCGAAAGCCTGATCCAGCCATGCCGCGTGTGTGAAGAAGGTCTTCGGATTGTAAAGCACTTTAAGTTGGGAGGAAGGGCATTAACCTAATACGTTAGTGTTTTGACGTTACCGACAGAATAAGCACCGGCTAACTACGTGCCAGCAGCCGCGGTAATACGTAGGGTGCAAGCGTTAATCGGAATTACTGGGCGTAAAGCGTGCGCAGGCGGTTGTGTAAGACAGCTGTGAAATCCCCGCGAACAACCTGGGAACTGCATTTGTT
+
C@CCCGGGGGGGGEGFGFGGGGEGGCFGGGGGGGGGGGGGGGGGGGGFEFCFFFGEFGGGGGDGF@FDG<FGGFGGGGFFFGGGGDGGGFFGGGGGGFFGGGFFGGG,BFGGGGGDFGGGGFFFGGGGGGEFGEFFFFFGFGGGGGGGDEGGCGGGGGGGGGGGGGGGGGG7EEGGGGGGGGGGFECGGCGGGGC?GFGGGGE>GCCFG35CDF+;>3>8;*:@AF444C@B>BB27773D@;D:6>>E0;73292/6965()0)0<<F255),3((,(00:B1>0()7(-24)56*))6(
@M02143:5:000000000-JT863:1:1101:21997:4555 2:N:0:45
CCTACGGGAGGCAGCAGTAGGGAATCTTCCACAATGGGCGAAAGCCTGATGGAGCAACGCCGCGTGAGTGAAGAAGGTTTTCGGATCGTAAAACTCTGTTGTAAGGGAAGAACAAGTACAGTAGTAACTGGCTGTACCTTGACGGTACCTTATTAGAAAGCCACGGCTAACTACGTGCCAGCAGCCGCGGTAATACGTAGGGTGCAAGCGTTGTCCGGAAGTATTGGGCGTAAAGAGCTCGTAGGCGGTTCGTAGCGTCGGCTGTGAAAACCAGGAGCCCAACTCCGGTCCGGACAGCGAT
+
CCCCCGGGEGGGGGGGGGGGGGGGGGGGGGGGGGGGGGGGGGGCFGGGGGGGGGFGFGGGGGGGGGGG<FGGGGGGGE?FFGGGCFFEGGGGFGFGGGGGGFFFGGGGGGGGGGGGGGGGGFGF?EFFFG8EFGGGGGFFGGGGGEFGDFGG>FEEFGGGGGGEEGECEFG7DFED6EGA8FEDCGGGGGDCC,:@C*;FEGFDDGF?1CEDG*7;>E5C(23178DFFG33>3F<FF8)>B6FE>B6>(0<2()1),5>>0)9()3+:4<:)4(4(,().24<<7(7),-(((,0).(((
@M02143:5:000000000-JT863:1:1101:16909:4582 2:N:0:45
CCTACGGGCGGCTGCAGTGGGGAATATTGGACAATGGGCGCAAGCCTGATCCAGCAATGCCGCGTGGGTGAAGAAGGTCTTCGGATTGTAAAGCCCTTTCGGCGGGGACGATGATGACGGTACCCGCAGAAGAAGCCCCGGCTAACTTCGTGCCAGCAGCCGCGGGAATACGAAGGGGGCTAGCGTTGCTCGGAATTACTGGGCGTAAAGGGCGCGCAGGCGGTCCTGCAAGGCGGGTGTGAAAGCCCCGGGCGCAAACTGGGAAGGGCATGGGAAAATGGCGGACCGAAGAGAGGCAGA
+
CCCCCGGGCGGGGGGFGEGGFGEGGGGGGGFFFFGCCFGGGGE:@FEGGGGGGGGFEFGGGGGG:FC@FDGFEGEGFBF<E@FGDFCFFFFGGGGGGGGGDCEFGGGFGGGEFGFFF9<CGFGGGEGCCCFFGFBCGGDEFGCEC:<@CE:C:CGGCC9*=:8:?*:?0<CCFC88?EED:>C*:**>E+7:E5C/9F>::FF>D/9EG7CD*5CD3>>D9/5<)5**/799)4.45)),77<7=2(-)1)0(())5()**.>*.):E9,(.)((,42)1*(-0(((7)(((.(43)(((
@M02143:5:000000000-JT863:1:1101:21309:4599 2:N:0:45
CCTACGGGTGGCTGCAGTGGGGAATATTGCACAATGGGCGCAAGCCTGATGCAGCGACGCCGCGTGAGGGATGACGGCCTTCGGGTTGTAAACCTCTTTCAGCAGGGACGAATTCAGACGGTACCTGCAGAAGAAGCACCGGCCAACTACGTGCCAGCAGCCGCGGTAATACGTAGGGTGCAAGCGTTGTCCGGAATTATTGGGCGCAAAGAGCTCGTAGGCGGTCTGTCACGGCGGCTGTGAAATCCCCAGGCCCAACCTCGGGTCTGCAGTCGATACGGTCAAGCCACCGATCGGTACG
+
CCCCCGGGGGGG?EGFFEFCGD;@8,CFGEFGFCFF?FCF@CFGGGGF@D,CAEGEEGECCFGGEC67EFFFE8<BFEG@DD7?C<FGFEFG9EF<FGFFFGGCED+?+@+BD7FFGGGGEGFEA9CFGDGDFGFG7FFFGGC:C7E,:3C8D:BFGFGGCDEEEEECEFGGF?CECGCGGGC78C*8CAF985****2:++<>FG):5)+*2:D*7>>346<BDFGG6C@=)(01@:72)).*1-)56())-2)1)45.)47*085*99:.134-(4,))(,()))00,(3(4())-(((
@M02143:5:000000000-JT863:1:1101:21324:4616 2:N:0:45
CCTACGGGAGGCAGCAGCAAGGAATTTTCCGCAATGGGCGCAAACCTGACGGAGCAGCGCCGCGTGCGGGAAGACGCGTTTCGGAGTGTAAACCGCTGTTCGTGGGGACGAAGCACTGACGGTACCCACGGAGGAAGGCCCGGCTAACTACGTGCCAGCAGCCGCGGTAATACGAAGGGGGCTAGCGTTGCTCGGAATCACTGGGCGTAAAGGGCACGTAGGCGGCCCTGTTAGTCAGGCGTGAAATTACTGCGCTCAACCTGTGGACTGCGCTTGATACGGCAGGGCCTGCAGATGACCC
+
CCCCCGGG7FG76,8EFC,-C,;<;FF9<@,,+7,,,C,6+76+,:E,,66+66@,,,66@B@FBF74448+BFA:==488?F7CFEC?AFGGGGC=FFGDC+=>FCCEC@C@+@D,3@,8*5@FFCFGGFFGGGGFGGFE77:*=CGGGGG9A>F9B@:8C>CGGG:5;EFC5/C88CE:/:9*8ECEG373:==D3=7+395<4DG5750*:D*7.)9.9D;5;<5)1<*=)/6=*<15:(<@):A*6*/),)))4*.)(8*4)+07432.43(,6)9.(((3(,.)(-414)**)).(
@M02143:5:000000000-JT863:1:1101:11333:4628 2:N:0:45
CCTACGGGAGGCTGCAGCAAGGAATTTTCCCCAATGGGCGCAAGCCTGAGGGAGCAACGCCGCGTGGGGGAGGACGCCCTTCGGGGTGTAAACCCCTTTTCTCGGGGACGAAGCGATGACGGTACCCGAGGAAGAAGGCCCGGCTAACTACGTGCCAGCAGCCGCGGGAATACGAAGGGGGCTAGCGTTGTCCGGAATCACTGGGCGTAAAGGGCGAGTAGGTGGCCCGGTCAGTCCGAGGTGAAAGCGCGGGGCTCAACCCTGCGACGGCCATGGATACTGCCGCGGCTCCAGCCCGTT
+
CCCCCDGGGGEEGGGFFGGGGFGFCFGGGGGGGGGGGGDGGGGGGGGGGGGGGGGFGGGGGEEECFEDGGGGEGGGGEEGGGGGGEFFGGGFG8FEFGGGGDGGBFGGGGGEGGGG7FGGGGGGGGGEFGGGGGFFGF:<7=7FGGFGDFGC8CFFGGGGGGGGDEE*:=FGGGGGGGGDECCCA6:CCGGCFEEEGCFGDAFFGGG*9CC7FGGD)8>FBDCF:@FCD3)0>:*6)5)(756FFA2:5(071(09<<F:)4)*()**/36(5()(56:6@<40((()0-((.(()0(((
@M02143:5:000000000-JT863:1:1101:11944:4635 2:N:0:45
CCTACGGGTGGCAGCAGTGGGGAATCTTGGACAATGGGGGCAACCCTGATCCAGCGACGCCGCGTGAGTGATGAAGGCCTTCGGGTCGTAAAGCTCTGTCGGAGGGAACGAATGCTTCCGGGGTTAACAGCCCCGGGAAGTGACGGTACCCTCAAAGGAAGCACCGGCTAACTCTGTGCCAGCAGCCGCGGTAATACAGAGGGGGCGAGCGTTGTCCGAATTCATTGGGCGTAAAGCGCGTGTAGGCGGACACTCAAGCCTTTGGAGAAATCCCACGGCTAAACCGGGCAAGAGCCGAAGG
+
CCCCCGGG@CFFFFDGGEFCGGDGGGGFGFFGGFGGFGCFGGGGC:FGFGGGGGGGGGGGGGGGGEGFFFGGFGGGGGCGGGGGGGGGGGFGGGCGGGEFGCEC:BCDGGGE8FFGGCFGDGFC@FFFGGGGGDGGGG*:>E?,CCEGGGGCFFCGGED:CCFG7EED8;FGGGGG++5CFFFFEDGGGG3*2A7EG7>FFF5BDGGCCDEC<E*7453C0/:=F6:755>5;17<F>3()0(01-)-54B)()096)156)7>(/:<5>940,),,(())))(2((0),((((,8)-7((
@M02143:5:000000000-JT863:1:1101:26598:4647 2:N:0:45
CCTACGGGAGGCAGCAGTGGGGAATATTGGACAATGGGGGCAACCCTGATCCAGCGACGCCGCGTGGGTGACGAAGGCCCTCGGGTTGTAAAGCTCTTTCGGCGGGGACGATAATGACGGTACCCGCAGAAGAAGCCCCGGCTAACTTCGTGCCAGCAGCCGCGGTAATACGAAGGGGGCTAGCGTTGCTCGGAATTAATGGGCGTACAGGGCGCGTAGGCGGGTAGGTGAGTCAGAGGTGAAAGCCCAGGGAGCCACCTTTGAATTGCCTTTTATACTGGCTTCTTTGCTTACGGGAG
+
CCCCCG7E@FGGDEGGGFGGGGGGGFGGGCFGGGGGFG7EDGGGGGGGGGFF@FDG+FGGGGGGGGGGGGGGGGGGDGGGGGEGGF@@FGFGGGGGGGGGC:CGGEGECECEGDGGGGDGGFGGF<<<FGAF7FGDDGGDD8:C@GFDD*=CD79?;C*8AEC88*1;CFCCCCCCGEEGG*:CGGGGD7C=E5CC<***2<C>DC<*9:7<DEG3))0/)/>)))9*9*9)@47)*1547@2=*.(-)8))(()*047@667:9BG+*)-)7))))))*)(3((-6?*))-6)()53(
@M02143:5:000000000-JT863:1:1101:12446:4671 2:N:0:45
CCTACGGGCGGCTGCAGTGGGGAATATTGCGCAATGGGCGAAAGCCTGACGCAGCGACGCCGCGTGGGGGATGACGGCCTTCGGGTTGTAAACCTCTTTCAGCAGGGACGAAGCGGAAGTGACGGTACCTGCAGAAGAAGCACCGGCCAACTACGTGCCAGCAGCCGCGGTAATACGTAGGGTGCAAGCGTTGTCCGGATTTACTGGGCGTAAAGAGCGCGCAGGCGGACGTGCAAGTCGCGTGTGAAAGCCCCCGGCCCAACTGGGGAGGGTCCCGCGATCCTGTTCAACACCAAACCA
+
CCCCCGGGGGGGGGGGGGGGGGGGGGGGGGGGGGGGFGGGGGGGGGGGGGGGGGGGGGGGGGGGGGGEGGGGGGGGGGGDGGGGGGGGGGGGGGGGGGGGGGGGGGGGGGGGGGGGGGGAFFGGGGGGGGGGGGACFFGGGGGGGGGGGGDFCGGGGGGF@CCCGGGGEG:EEGFGGGFFEG*1;8EFG=<=EGGGCDDGGGFFCFGGGGCGGGGGF?BGFD))0>DD)/7D>?FA9/9::>0<)(660.?F0:D)02)0):EF?6E5*299)3(.(,(.),-6)))1*.6)4(4.)(((
@M02143:5:000000000-JT863:1:1101:25577:4676 2:N:0:45
CCTACGGGAGGCTGCAGTGGGGAATCTTGCGCAATGGCCGGAAGGCTGACGCAGCGACGCCGCGTGTGGGAGGACGCCCTTCGGGGTGTAAACCACTGTTGCCCGGGACGAACCTGGGGTTTCGACCCCACTGACGGTACCGGGTGAGGAAGCACCGGCTAACTCCGTGCCAGCAGCCGCGGTAATACGGAGGGTGCGAGCGTTGTCCGGAATCACTGGGCGTAAAGGGCGCGTAGGCGGCTTTGTAAGTCGGGGGTGAAAGCCTGTGGCTCAACCACCAAATTACCTTCGATACTGCATT
+
CCCCCGGGGGGGGGGGGGGGGGGGGGGGGGGGGGGFFGGGGGGGCCFGGGGGGGGGGGGGGGGGGGGGGGGCEEGGGDGGGGGGGGEGGGGGGGGGGFGGGGGGGGGGGGGGGG8F>BFG7FG7FGGD>FEGFGGF<FGFGGGG*CBC7CGGGF6CGGGGDCFFFGGGFGGDF5*@CCGGGGG);+<CFG5CED1=CC59:EE><CDFDDCG:C*08@F46DDE)7:CDGF>@>:9F?)7))(975)6=)*)49EGB(.9/6.98F<6*(()/..3:(-)0:)))..19:03<(27*))-)
@M02143:5:000000000-JT863:1:1101:6671:4678 2:N:0:45
CCTACGGGAGGCAGCAGTGGGGAATATTGGACAATGGGCGCAAGCCTGATCCAGCCATGCCGCGTGAGTGATGAAGGCCTTAGGGTTGTAAAGCTCTTTCGGCGGGGACGATAATGACGGTACCCGCAGAAGAAGCCCCGGCTAACTTCGTGCCAGCAGCCGCGGTAATACGAAGGGGGCTAGCGTTGTCCGGAATCATTGGGCGTAAAGCGCGTGTAGGCGGTTCAGTAAGTCTGCTGAGAAAGTCCAGGGCTCAACCCTGGGAAGCCGGTGGATACTGCTGGGCCAGAGTAGGGACCA
+
CCCCCGGGGGGGGGGGGGGGGGGGGGGGGGGGGGGFGGGGGGGGGGGGGGGGGGGGGGGGGGGGCGGGGGGGGGGGGGGGGGGGGGGGGGGEGGGGGGGGGGGGGGGEGEGDEGGGGGGGGGGGGGEC><DEGGGGFFGEGGEGGGGGGGGGEGGGGGGFFEGGC8CGGGEEG5:CCEGGGDCGGEG3:C>GE2>CC7*:+CFFD9DEFGGGG5)9).9C?>CDEBD>*:?FBABABF4))1<F;)-6BBFB?0>*=?>@<(531):5*966)2,,4366944(4((0)(.-))))0(-(
@M02143:5:000000000-JT863:1:1101:26681:4719 2:N:0:45
CCTACGGGAGGCTGCAGTGGGGAATATTGCACAATGGGCGCAAGCCTGACCGAGCGACGCCGCGTGTGCGATGAAGGCCTTCGGGTTGTAAAGCACTGTCGAGGGGGACGAAAGCCCGCAAGGGCTTGACCGGTCCCTGGAGGAAGCACGGGCTAAGTTCGTGCCAGCAGCCGCGGTAATACGGAGGGTGCAAGCGTTGTCCGGATTTCTTGGGTTTAAAGGGTGCGTAGGCGGCCCGTTAAGTCAGCGGTGAAATCCCACGGTTCAACCGTGGAACTTCCGTTGATACTGGCGGGCTTGT
+
CCCCCGGGGGGGGGGGGGGGGGGGGGGGGGGF9FGGGGGGGGGEGGGGGGGGGGGGGGGGGGGGGGEEGGGGGGGGGGFGGGGGGGGGGGGGGGGGGGGGGGEGGGGGGGGGDGGGFGGEFFECGGGGGGGGGGGGGG7:FGGGGGGGGGGGGGGCGGGGGGGGGF?EFGGGEEGGG8=CGGGGDEEDGGG6E?FC>D31:CED3<DF*29C4CD<>4@G>7*7>D<7<C>4>BF6>E)4>5)9=24,.6;3(8=F=86?>>F/(7+<08;07,428?)99<?4-(.*9<))((-)0-4(.
@M02143:5:000000000-JT863:1:1101:4961:4775 2:N:0:45
CCTACGGGGGGCAGCAGTGGGGAATATTGCACAATGGACGCAAGCCTGATGCAGCGACGCCGCGTGGGGGGTGAAGGCCTTGGGGGGGGAAAGCCCTGTCAGCAGGGAGGAAGCGCAAGTGATGTTACCTGCAAAAGAAGCGCAGGCTAACTACGTGCGAGCAGCCGCGGTAATACGTAGGGCACAAGCGTTATCCGGCATTATTGGGCGTAAAGAGCTCGTAGGCGGATTGTCGCGTCTGCTGTGAAAACCTAAGGCACAACCTTGGGCTTGCAGTGATGACGGTCAGACCAGAGCACGC
+
CCCCCGGG:FGGCGGGGGGDGCC+:,5F@<5=,9?F=,B:+>:+B?4<BDF,55,4@36=3CCG:<7<+5**/;,20**33,0;E**2*:***2*1,*2800,,;*:F*C**2*2*:58,,++0+<:C+++00+22;/C++/**2*:;++<0:8ACC>*;8?:F*;C58:***02+*22;E*A**227C77*2:EG5<)1*<+*:C==95*1*/*:F5**-)1.)9)/)9@F4)045)0(09:4*()6@AF@B::0.4))).)*,7++*.((0-5).()**).(,(-0).)(.(4.)).-(
@M02143:5:000000000-JT863:1:1101:8326:4792 2:N:0:45
CCTACGGGTGGCTGCAGTGGGGAATATTGGACAATGGGCGCAAGCCTGATCCAGCCATGCCGCGTGAGTGATGAAGGCCTTAGGGTTGTAAAGCTCTTTCGTCCGGGACGATAATGACGGTACCGGAAGAAGAAGCCCCGGCTAACTTCGTGCCAGCAGCCGCGGTAATACGTGGGACCCAAGCGTTATCCGGATTGACTGGGCGTAAAGCGTTGCGTAGGCGGTTCGTCAAGCGAATAGTGAAAGCGTGTGGCTCAACCACATACCCATTATTCGAACTGATGAACCAGAGCACAGTAC
+
CCCCCGGGGGGGGGGGGFGGGGGGGGGGGGGGGGGGGGGGGGGGGGGGGGGGGGGGGGGGGGGGGGGGGGGGGGGGGGGGGGGGGGGDGGGGGGGDGFGGGGGGGGGGGGGGGGGGGGGGGFDGGGGGGFGGGGGGEGEDGGGGCGGGGEGGGGGGDCFFGGGGGGGGFGGGFGGDGDGGGGGGGGGGDCCGGGGGG4+7ACFFG5>*7>FDGGGDF@D>0*957@DDBGF>??FBB5<2*9:@FA?670<:(259=<<:>?FC>6:FC<>61).4.46)1-)).5<).(((()(.).5)
@M02143:5:000000000-JT863:1:1101:23565:4793 2:N:0:45
CCTACGGGTGGCAGCAGCCAGGAATCTTGGGCAATGGGCGCAAGCCTGACCCAGCAACACCGTGTGGGCGATGAAGGCCTTCGGGTCGTAAAGCCCTGTTGATAGGGACGAAGGGCGAAGGGTTAATAGCCCCTAGCCTGACGGTACCTGTCGAGGAAGCCCCGGCTAACTACGTGCCAGCAGCCGCGGTAATACGTAGGGGGCGAGCGTTGTCCGGAATGATTGGGGGTAAAAAGCGTGTAGGCGGTGCGGAAAGGCGGCAGTGAAAAACGGAGGCTCAACCTCGAGCGGGCGGGGGATC
+
CCCCCGGG@FGGCGGGGCFGGGGGGGCFFGCFGGDF@FGGGGE@FFCFGFFGCGGGGFDGEGGGGF7@FC77FFGGGGGDFFGEGG@F>FFFEF?F,EF9EFFCFFGGGGGGGGG>>:B@CE,,+CCFGGGFECFFDDDDFG7>>+BE,,8@DCCGGGGDG*BEGB8CE8;9DC,,;*<8AC=CGECCEE3=@CC=CFCGDDD5>//2</7C3+:C)57*)2298>C)71.)9)0(.)0()0674-043(8>(409).)))()2(9FF7(4()-(--,409:(.48())(((,4()0,(3(
@M02143:5:000000000-JT863:1:1101:12104:4796 2:N:0:45
CCTACGGGAGGCTGCAGTGGGGAATATTGCACAATGGGCGCAAGCCTGATGCAGCGACGCCGCGTGAGGGATGACGGCCTTCGGGTTGTAAACCTCTTTCAGTAGGGAAGAAGCCGCAAGGTGACGGTACCTGCAGAAGAAGCGCCGGCTAACTACGTGCCAGCAGCCGCGGTAATACGTAGGGCGCAAGCGTTATCCGGAATTATTGGGCGTAAAGGGCTCGTAGGCGGTTTGTCGCGTCGGGAGTGAAAAAACCGAGCTTAACCCGGGGCTTGCTTTCGATACGGGCCGACAAAAGGT
+
CCCCCGGGGGGGGGGGGGGGGGGGGGGGGGGGGGGGGGGGGGGGGGGGGGGGGGGGGGGGGGGGEGEGGGGGGGGGGGGGGGGGGEGFEGGGGGGGGGGGGGFGGGGGGGGGGGGGGGGGGGGGGGGGGGGGGGGGGGGGGGGDGGGGGGFGGGGGGCGGGGGGGGGGGGGECEEGGGGGC=EDDCEGEEFEC57/?GDGEC:):77<FC=D7CDF?B><2/CBBFD75C)8),).<F@1:>;>B>B2F2=9(0)90(0).(9DA*2/)(--)((..-)/),..(,-.5((,(-,<5(3.
@M02143:5:000000000-JT863:1:1101:10218:4809 2:N:0:45
CCTACGGGTGGCTGCATCCAGGAATCTTGGGCAATGGGCGCAAGCCTGACCCAGCAACACCGTGTGGGCGATGAAGGCCTTCGGGTCGTAAAGCCCTGTTGATAGGGACGAAGGGCGAAGGGTTAAAAGCGCCTAGCCTGACGGTACCTTTCGAGGAAGCCCCGGCCAACTACGGGCCAGCAGCCGCGGTAATACGTAGGGGGCGAGCGTTGTCCGGATTCATTGGGCGGAAAGAGCGTGTCGGCGGTTCGGAAAGTCAGCCGTGAAAACCTACGGCACAACCTCGGGCGTGCGGTGGAA
+
CCCCCGGG@FGGGGGG9CC@EFGGGGGG<,,CFFGGG@FGGGGGFGGCF<,;CFGGGG8FGG,EFGCF@FGB?FGGG8<EFGGGCGGGGCGGGGCGGGGGGFE<FFGG<FG7CF+::+@FGE<BDG,553+@CCCF?FGGGGEFEB+>C,7,433@CFC>@E**1**1D;60,***/=**;*2*A:*)1*:79+<A69575575)97:5):39CF37@87,::6*<C*)))07(0.5)04)),832>()(00(4>594**).)/(0:CG(4(0((-0(457::2((,70(-((-,0)(,)
@M02143:5:000000000-JT863:1:1101:23785:4837 2:N:0:45
CCTACGGGAGGCTGCAGTGGGGAATATTGGACAATGGGCGCAAGCCTGATCCAGCCATGCCGCGTGAGTGATGAAGGCCCTAGGGTTGTAAAGCTCTTTCACCCACGACGATAATGACGGTACCGGAAGAAGAAGCCCCGGCTAACTACGTGCCAGCAGCCGCGGTAATACGGAGGGGGCAAGCGTTGTCCGGAATCATTGGGCGTAAAGCGCGTGTAGGCGGTTCAGTAAGTCTGCTGTGAAAGTCCAGGGCTCAAACCTGGGATGCCGGTGGAAAATGCTGGACTAAGGTACGGAAG
+
CCCCCGGGGGGGGGGGGGGGGGGGGFEGGFGGGGGGGGGGGGGGGGGGGGGGGGGFGGGGGGGGFGGGFGGGGGGGGGGEGGGGGGGGGGGGGGGGGGGGGGGGGGGGGGGGGGGGGGGGGGGGGGGEEFFGGGFFDFGGGGGGGDFAFG<EGFFFFGFGFGGGG8:=>DFF*BEEEEEDEGGGG57DC+CEGDECC>C7<EFFG<DDFGGG3E35>FFG25>557::974*1)/6@6@4?8<4/)-)1,5@0(866-*0)8@C()/0*-,-8>1)-4)99-63(.4)*),..)()70(
@M02143:5:000000000-JT863:1:1101:17737:4872 2:N:0:45
CCTACGGGTGGCTGCAGTGGGGAATCTTGCACAATGGGGGAAACCCTGATGCAGCGACGCCGCGTGAGCGATGAAGCCCTTCGGGGTGTAAAGCTCTTTCGGCAGGAACGATAATGACGGTACCTGCAGAAGAAGCTGCGGCTAACTACGTGCCAGCAGCCGCGGTAATACATGTGGGGCAAGCGTTGTTCGGAATTACTGGGCATAAAGGGTGCGTAGGCGGTTTGTTAAGTCACTGGTGAAAGTTTTCGGCCCACCCGGAAAATGGCCTATGATACTGTCGAACACACGCGCCTGAGCC
+
CCCCCGGGGGGGGGGGGGGGGGGGGGGGGGGGGGGGGGGGGGGGGGGDCF@FGGGDGGGGGGGGGG7FGG==FFFGGGGDFGGDG:CBFAFEFF,AFGGGG>FGGGCGGGGGGDFGFGGGGGGGCGFFFGGFFCFGGACGGGC<DFFCGGFFG@FCFGGFGEGGGCEC+>EGCC>9>C=DEGGFG3:D==FGCEC>FGGGGGFFC06<>FCDCGGC<B:7<DGB)8D*;CFF@4*40884)9)**6:<4)8)(8B*)4:;32<)(1++0(.(*.4).-)**)-442(7)((-((,)0(,,(
@M02143:5:000000000-JT863:1:1101:24124:4872 2:N:0:45
CCTACGGGAGGCTGCAGTGGGGAATATTGCACAATGGGCGGAAGCCTGACGCAGCAACGCCGCGTGAGGGATGAAGGCTCTCGGGTTGTAAACCTCTTTCAGCAGGGACGAAGCTTCGACGGTGAATAGCCGGCTGGAGTGACGGTACCTTCAGAAGAAGCCCCGGCTAACTACGTGCCAGCAGCCGCGGTAATACGTAGGTGGCCAGCGTTGTCCGGAATTATTGGGCGTAAAGCGCGCGCAGGCGTTCCTTTAAGTCTTATTTGAAAACCCACCGCGCAACCGTTGAGGGTCATTGGC
+
CCCCCGGG@FGGGGGGGGDEFGEGGGGGEGFGGCFGGGGGDGDGFGGGGGGGGDGGGGGGGDEGFGGGGGEFGG<EFGGGGGEGGGGGGGGGGGFFFGGGC,FFCDFFGDF:>BFGGCFG>FGDF,EFCFFGGGGGG7FGCFGDGGGGGGFC;FGGFGGCFGGGGGGGGGGGFGGGFGGFGG69CGDDGGDDGG7<FFGFD@FFG*>CF3EG5CGGFFED0C:@FF4CFDB@E:FAEF)4).()79;(.3?=449:/:66*-=*6*3C7).-72-(-4()07>8(-,8)4(4146@=))(
@M02143:5:000000000-JT863:1:1101:6478:4885 2:N:0:45
CCTACGGGGGGCTGCAGTGGGGAATCTTGCACAATGGTCGCAACACTGACGCAGCGATGCCGCGTGAGTGATGACGCCTTTCGGGTTGTAAACCTCTGTTGCCCGGGACGAAAAGCACGATTCCGGGCGTCTAACGGCCGGCGGAGTGCGTGCCACGGCCCACTGCAATACAGCAGCCGCGGTCATAATTCGGAATCACGCGGTGTAAGGCGCACTTGGGCGTATATGGCATGTAGGCGGTACAGCACGGAGCCCGACACAAGCATAGGCTAAACCACTGACGTGCCGTGAACACGGCAGC
+
CCCCCGGG+FEGGGGGGGGGGGGGGAFGFE,CFGGGG5,@4+@+,BFGG,4FFGG4C,CFGGGGFE+B,CF,DF9F+@,@FCGGG,FFGGGG,D,?F,DF@,@FGE>FGGC*8<,*8C*<7*?,,1**=**;8<+********2****+**;88++**1*2/;*+++0+0<+<68E68?C=5*9*:+*++07C5**0:***:*))/2+*9*))*)))*070D)))/**/1)*).9>**)(07(**),()().(,7/)(..)-)*(*390(.)79(.(,()*,(,-(()0((4461)0(-((
@M02143:5:000000000-JT863:1:1101:19124:4895 2:N:0:45
CCTACGGGGGGCTGCAGCCAGGAATCTTGGGCAATGGGCGAAAGCCTGACCCAGCAACACCGTGTGGGCGATGAAGGCCTTCGGGTCGTAAAGCCCTGTTGATAGGGACGAAGGGCGAAGGGTTAATAGCCCCTAGCCTGACGGTACCTTTCGAGGAAGCCCCGGCTAACTACGTGCCAGCAGCCGCGGTAATACGTAGGGCGCAAGCGTTATCCGGAATTATTGGGCGTAACGAGCTAGTAGGCGGCTTGTCGCGTCTGCCGTGAAAGTCCGGGGCTCAACTCCGGCTCTGCGGTGCGT
+
CCCCCGCGGGEGGGGGGGGGGGGGGFGFEFFGGG@EFGFGGGEGGGGGFFGFGGCFGGGDGCBAFDEGGGGCFGGGGGGFGF<<CCFECACFF:FGGCFCEGGGG?<,>CCFD@CFGDEGGGGGGF9:FD<<FGGGG?GGGGGDGGGFCFFGECGGCFFC8FEGGE*;2<C??GE6*;CFFFEC8C*955)5+<+:9CFDCFCDD<75995C*<>DEEFFBG7694>D:))7)-.4>)*./*.6969()(05-857)7.8*))9(<5C7544.(4(4,,964)).(())-..)(())(,-
@M02143:5:000000000-JT863:1:1101:13179:4931 2:N:0:45
CCTACGGGCGGCTGCAGTGGGGAATATTGCGCAATGGGCGAAAGCCTGACGCAGCGACGCCGCGTGGGGGATGACGGCCTTCGGGTTGTAAACCTCTTTCAGCTCCGACGAAGCGCAAGTGACGGTAGGAGCAGAAGAAGCACCGGCCAACTACGTGCCAGCCGCCGCGGTAATACGTAGGGCGCAAGCGTTAACCGGAATTATTGGGCGTAAAGAGAGCGTAGGAGGTTTGTCGGGTATGCCGCGAAAGTACGGCGATCAACTCCGGAACTGCAGTGGAGAAGGGCAAACCAGTAGGATG
+
CCCC@C;FCCFCGDGFECFGGGGGFGGGGGGGGGGGGGFGGGGGGFGDG8@CFFGDG+@FECGGGE7CFGGGGGCGGGG>F9DFDDCEGGBF,BDFGG,<F@FEF8FBFGGGC*C*C>F8,@FEGEFGGGD7F<:,:CFG@8+<8:8*B815BC5CCC7<8**21:*8:C*7A3<@F<C*8:*1**:DFE<*/*+01<5<*+<*2***9C193C775))/()1)7*9CB997.<5().)))*..),(4)(**-())0()).5)0-):55(-2/2),-.(*0((..(45)311:()**).)(
@M02143:5:000000000-JT863:1:1101:12483:4940 2:N:0:45
CCTACGGGAGGCTGCAGTGGGGAATTTTGGACAATGGGCGCAAGCCTGATCCAGCCATTCCGCGTGCAGGATGAAGGCCCTCGGGTTGTAAACTGCTTTTGTACGGAACGAAACGCGCTGAGTTAATACCTCGGCGTAATGACGGTACCGTAAGAATAAGCCCCGGCTAACTACGTGCCAGCAGCCGCGGTAATACGTAGGGGGCAAGCGTTGTCCGGAATCATTGGGCGTGAAGCGCGTGTCGGCGGCGCGGTAAGTCCGCTTCGAAAGTCAAGGGTCAAACCCGAGGACACGGGTGGA
+
CCCCCGGGGGGGFGGGGFGGGGGGCFFFGGGGGGGGGGGGGGGGGGGGGGGGFGGGGGGGGGGGGGGGGGGFGGGGGEGDGGGGEFDFGGGGGGGGGGGGGGGGGGGGGGGGGGGGGG>=CEBFFFGGGGFGGDGGGGGG;FFGCCFGGGCGGGG9,@FAF8EGGDCEEFFGGGGCF*:?CECFCEDG5C9>C997*2;FGG55DDC5CD7DDG*:;:3C(**099>5))0)08/..)0(0)(..,(4>(734(010./8)-0/()2:C(66*4))((,)*6<14(())((.((4)0((-
@M02143:5:000000000-JT863:1:1101:8678:4965 2:N:0:45
CCTACGGGTGGCTGCAGCCAGGAATCTTGGGCAATGGGCGCAAGCCTGACCCAGCAACACCGTGTGGGCGATGAAGGCCTTCGGGTCGTAAAGCCCTGTTGATAGGGACGAAGGGCGAAGGGTTAATAGCCCCTAGCCTGACGGTACCTTTCGAGGAAGCCCCGGCTAACTACGTGCCAGCAGCCGCGGGAATACGTAGGGGGCGAGCGTTGTCCGGAATTATTGGGCGTAAAGCGCGCGCAGGTGGTGTCTTAAGTCTGATGGGAAAGCACACGGCTCAACCGTGGAGGGCAATTGGAA
+
CCCCCFFGGGGGGGGGGGGGGGGGGGGGGGGGGGGGFGGGGGGGGGGGGGGGGGGGGGGGGGGEGGGGGGGGGGGGGGGGGGGGGGGGGGGGGGDFGGGGGGGGGFFGFGGGGGGDGGGGGGGFGGGGFGDGGGGGGGGGGGGGGGCGGGAABEFGGEGGGGGGGG5CF8DEGE@8EGGGGGFGFGGDG*>E89FE6C<CCEEB<57:CC7CCG>DE>B*4F7*=4><)93>>9945<)().4>),4-).6=22@?6)*1667*(0AC/(((8(((--49??708:6>)(((((.*622)
@M02143:5:000000000-JT863:1:1101:12970:4967 2:N:0:45
CCTACGGGTGGCTGCAGTGGGGAATATTGGACAATGGGCGAAAGCCTGATCCAGCAATGCCGCGTGAGTGATGAAGGCCTTAGGGTTGTAAAGCTCTTTTACCCGGGATGATAATGACAGTACCGGGAGAATAAGCCCCGGCTAACTCCGTGCCAGCAGCCGCGGTAATACGTAGGGGGCTAGCGTTGTCCGGATTTATTGGGCGTAAAGCGCACGTAGGCGGACCAGAAAGTTGGGGGTGAAATCCCGGGGCTCAACCTCGGAACTGCCTTCAAAACAATTGGACTGGAGTTCGAGAACG
+
CCCCCGGGGGGGGGGGGGGGGGGGGGGGGGGGGGGGGGGGGGGGGGGGGGGGGGGFGGGGGEGGGGGGGGGGGGGGGGFFGGGGGGGGGFFGGGGGFFGGGFGGGGGGGGGGGGGGGFFFFGGGGEGGGFGGGGAFEFGGGGGGGGFGGGGGGGGGGFFGCGGGGGGEFGGGGG5CEGGGCGGGGGGGGGGEDEEGGFDGGGC)))95<DFGGGGGFFFGFD3).<CF<FFF*6B:DF)455<@*6857>37(-7C4(59),7/45+<C7))*)66)(.5?<>()5))).3((.(0),()(
@M02143:5:000000000-JT863:1:1101:13290:4969 2:N:0:45
CCTACGGGTGGCAGCAGTGGGGAATATTGGACAATGGGCGCAAGCCTGATCCAGCCATGCCGCGTGAGTGATGAAGGCCTTAGGGTTGTAAAGCTCTTTCGGCGGGGACGATGATGACGGTACCCGCAGAAGAAGCCCCGGCTAACTTCGTGCCAGCAGCCGCGGTAATACGAAGGGGGCAAGCGTTGTTCGGCTTTACTGGGCGGAAAGCGTGCGCAGGCGGCTGATTCTGCCCGGCGTGAAAGCCCCCGGCCCCACCGGGGAAAGGCGCCGGGAAAGGATCGGACCGACCGTCTCCGGC
+
CCCCCGGGGGCFGGGGGAFGCG>CFGGF,FGEEEFGG<DC@CCGGGGF@FEFFCEC<FGGGEEDFFDCEF9AFGGGGGF=FCFGGGF>FGGGGDFFGGGGEEGGEC@>CGB:DF9FCFFF:FFDGGE:@FFBEGCGCFGG<E*14?<@C768CEFGECFGGGGDGC8;+>>5;BEGGC5=*2:7A;=)*7CCE**:6DGGGGGFG)9:DCCC75CD:DBC;<DB:E<*9C??B)735BD93)-6*4?BDF30(())0,.5:0))-)***((-)((((((.)).((-,))((,(-().-(((
@M02143:5:000000000-JT863:1:1101:12288:4971 2:N:0:45
CCTACGGGGGGCTGCAGTGGGGAATCTTGCGCAATGCGCGAAAGCGTGACGCAGCAACGCCGCGTGCGGGAAGACGGCCTTCGGGTTGTAAACCGCTTTCAGTTGGGACGAAGCTCGGCCGGTGAACAGCCGGTTCGAGTGACGGTACCTTCAGAAGAAGCCCCGGCTAACTACGTGCCAGCAGCCGCGGTAATACGTAGGGGGCAAGCGGTAATCGGAATTACTGGGCGTAAAGCGTGCGCAGGCGGGTGTGCAAGACAGATGGGAAATCCACGGGCCAAACCTGGGAACTGACTTTGTT
+
CCCCCGGGGGGGGGGGGGGGGGGGGGGGGGGGGGGGGGGGGGGGGGGGGGGGGGGGGGGGGGGGGGGGGGGGGGGGGGGGGGGGGGGGGGGGGGGCGDFGGGFDFGDGGGGGGGFCEGGGGDGGFGGGGGGGGGGGGFGGGGGGGGGGGGGGGGG76@FCGGGGGGG5*ACFEGEGGGCFFGGGGGGGGE<EEGGGGGGGCE*.<C<79>*1):*:FBDGF4CF?4FC.9>@>?@9>).,<>1>D>0()-7)(-6C?<5458*0))2<D.6:4824((,..(-(,4(.)(().),**.))(
@M02143:5:000000000-JT863:1:1101:18284:4975 2:N:0:45
CCTACGGGTGGCTGCAGTGGGGAATATTGGACAATGGGCGCAAGCCTGATCCAGCAATGCCGCGTGGGTGAAGAAGGTCCTCGGATTGTAAAGCCCTTTCGGCGGGGACGATGGTGACGGTACCCGCAGAAGAAGCCCCGGCTAACTTCGTGCCAGCAGCCGCGGTAATACGTAGGGGTCGAGCGTTGTCCGGAGTTACTGGGCGTAAAGCGCGGGCAGGTGGCTCATTACGCCCGGCGTGAAAGCCCCCGGCTCCACCGGGGGGGGTCGGAGGGAACGGGTGAGCTTAAGGGCACCAGGG
+
CCCCCGGCGGGGGGGGGGGGGGGGGGGGGGGGGGGGGGGGGGGGGGGGGGGGGGGGGGGGGGGGCFGGGGFGGGCGGGDGGGGGEDGGGGGGGGGGGGGG7CGGGGGGGG7:CCFCGFGGGGDGGGGEFFGFGFGGGFGGGGFEFGGGFGFGGGGGGGGGG5CEGEGGFFGG<CFGDG8CEEGGG:CDCGGGGC=*<CGGGGF4DDDG:7CCC=)>BFD58C350677@>6>B053>3;(7@19604(<>@572)/)4.7.1>)(7*2*4((07((3(-..((,(())0))).(407(,-(
@M02143:5:000000000-JT863:1:1101:8505:4976 2:N:0:45
CCTACGGGTGGCTGCAGTGGGGAATATTGCACAATGGGCGAAAGCCTGACGCAGCGACACCGCGTGGGGGATGAAGGCCTTCGGGTTGTAAACCCCTTTCATGAGGGAAGAACACTGACCTAACCTCAGGAAGAAGCACCGGCTAACTCCGTGCCAGCAGCCGCGGTAAGACGGAGGGGGCAAGCGTTGTCCGGAATCACTGGGCGTAAAGAGCACGTAGGCGGTTCGGTAAGTCGGGTATGAAACCTTTGGGCTCCACCCAAAGCGTTCACTCCATACTTCCTTTCCTGCCCTTCGGTC
+
CCCCCGGGGGGGGGGGGGGGGGGGGGGGGGGGGGGGGGGGDGGGGGGGGGGGGGG>FGGGGGGCFGGGGGGC:EFFGDGGGGGG7FGGGGGDGGGGGGGGGGGFGGGGGEF8FGGGFFGGGFGGGAF@DCG:EC=FFGGF@CGGGFFFGG>GGEFCDFGCFF8EEDEDGGGGG>=GGGGGGGDCFGGG5=D?CE=5DG7FCG6;CGGCDF774C6<>FF50CD>BFDD>C>)6)9153.()/-98)(,/646(4.9).75.(.*.5*2*846*.(.-6</*)5).))19)((((.8)(--
@M02143:5:000000000-JT863:1:1101:12979:4982 2:N:0:45
CCTACGGGTGGCTGCAGTGGGGAATATTGGACAATGGGCGAAAGCCTGATCCAGCAATGCCGCGTGAGTGATGAAGGCCTTAGGGTTGTAAAGCTCTTTTACCCGGGATGATAATGACAGTACCGGGAGAATAAGCCCCGGCTAACTCCGTGCCAGCAGCCGCGGTAATACGTAGGGGGCTAGCGTTGTCCGGATTTATTGGGCGTAAAGCGCACGTAGGCGGACCAGAAAGTTGGGGGTGAAATCCCGGGGCTCAACCACGGAACTGCCTTCAAAACTATTGGTCTAGAGTTCGAAAAA
+
CCCCCGGGGGGGGGGFGGGGGGGGGGGGGGFGGGGGGGGGGGGGGGGGGGGGGFGGGGGGGGGGGGEGGGGGGGGGGGGGGGGGGGGGGGGGGGGGGGGGGGGGGGGGDGGGGGGGGGGGGGGGGGGGGGGGGGGGDFFGGGGGGGGGGGGGCFFFGGFGGEGGGCEG@FGF,?CG5CEGGGGGGGGGEFGGGG:CF+@CFGGFGCDCFGGGGGGGF@FC>GGEFFGGFGF?6)84<>:9BFBF4:28:(.8(,<DF?7)51@C:3<9C<).*525>()116<))6>*06).64(7)--(
@M02143:5:000000000-JT863:1:1101:15998:4994 2:N:0:45
CCTACGGGCGGCTGCAGTGGGGAATATTGGACAATGGGCGCAAGCCTGATCCAGCCATGCCGCGTGAGTGATGAAGGCCTTAGGGTTGTAAAGCTCTTTCAGTGGGGAAGATAATGACGGTACCCGGAGAAGAAGCCCCGGCTAACTACGTGCCAGCAGCCGCGGTAATACGTAGGGGGCTAGCGTTGTCCGGAATCATTGGGCGTAAAGCGCGTGTAGGCGGCCCGGTAAGTCCGCTGTGAAAGTCGGGGGCTCAACCCTCGGATGCCGGTGGATACTGTCGGGATTGAGGGAGGAAG
+
CCCCCEGGGGDGGGGGGFGGGGGGGGGGGGGGGGGGGGGGGGGGGGGGEGGGGGGGGGGGGGGGGGEGGGGGGGGGGGGGGGGGGGFGGGFGGGGGGGGGGG<FFGGGGGGGGGFGGGGGGGGGCFGGGGGGGGGGGGGGGGDGGGGGGG7DGGGGGGGGGGGGGGGGGFGG>EFEGGGGGC5CEEECEFGGGGG54>7D9@CFGDGCDGCDDG7DEFFGFGG>38GG@37F748:@5B26@<?=A21>;D79(376?FFF?:*()**0((,84()).)9*6390((0.))(((,)03(
@M02143:5:000000000-JT863:1:1101:14605:5029 2:N:0:45
CCTACGGGCGGCTGCAGCCAGGAATCTTGGGCAATGGGCGAAAGCCTGACCCAGCAACACCGTGTGGGCGATGAAGGCCTTAGGGTCGTAAAGCCCTGTTGATAGGGACGAAGGGCGAAGGGTTAATAGCCCCTAGCTTGACGGTACCTTTCGAGGAAGCCCCGGCTAACTACGTGCCAGCAGCCGCGGTAATACGGGGGGAGCAAGCGTTGGTCGGATTTACTGGGCGTAAAGGGCGCGGAGGCGGCCAGCGCAAGTCAGTTGTGAAATCCCCGAGCTTACCTCGGAAAGGACAACTCA
+
CCCCCGGGGGGGGDGGGGGGGGGGGGGGGGGGGGGGGGGGGGGGGGGGGGGGGGGGGGGGGGGGGGGGGGGGGGGGGGGGGGGGGFFGGGGGGGGGCFGGGGFFGGGGGGGGGGGGGGGGGGGGFGAFGGGFGFGGGGGGGGGGCGEGGFGGGGGGGFGGGGEEEGGGGGEGGGGGFGGGGGGGGGGGGGGGFFGGGDDDGCC>FCCFG3CD*:CDD>;*4CFFB?95:)<DFFF:@:33)<>>39>>31:3-2>5.)*67)0:))3<F).()-(-(4,79)(-.(,)8(((((.)),))
@M02143:5:000000000-JT863:1:1101:13834:5040 2:N:0:45
CCTACGGGTGGCTGCAGTTAGGAATTTTGGGCAATGGGCGGAAGCCTGACCCAGCAACGCCGCGTGGGTGACGAAGGCCCTCGGGTCGTAAAGCCCTTTTCCCAGGGAAGATGGTGACGGTACCTGGGGAATCAGCCCCGGCTAACTACGTGCCAGCAGCCGCGGTAATACGTAGGGGGCAAGCGTTGTCCGGATTTATTGGGCGTAAAGAGCGTGTAGGCGGTTCGGTAAGTCTGCCGTGAAAACCTGAGGCTCAACCGCGGGCGTGCGGTGGATACTGCCGGGCTAGAGGACGGAAGA
+
CCCCCGGGGGGGGGGGGGGGGGGGGFGGGGGGGGGGGGGGGGGGGGGGGGGGGGGGGGGGGGGGGGGGGGGGGGGGGGGGGGGGGGGGDGGGGGGGGGGGGGGGGGGGGGGGGGGGGGGGGGGGGGGGGGGCFGGG>FGGGGDGGGGGGGGGGGGGGGGGGGGGGGGG9FGGFGGEGGGGGDGFGGEGE+:EEGGG4DGGEGGFGGGGDCCFGEDG>FFGFGD53>D55<BFFFFFFFE1.7:FF<0:F?5F0,0*=0F))3:C93:5*10,511.60)9973070(0)..11(17)4(.
@M02143:5:000000000-JT863:1:1101:15041:5072 2:N:0:45
CCTACGGGAGGCTGCAGTGGGGAATATTGGACAATGGGCGCAAGCCTGATCCAGCCATGCCGCGTGAGTGATGAAGGCCTTAGGGTTGTAAAGCTCTTTCAGTGGGGACGATAATGACGGTACCAGCAGAAGAAGCCCCGGCTAACTCCGTGCCAGCAGCCGCGGTAATACGGAGGGGGCTAGCGTTGTCCGGAATTATTGGGCGTAAAGAGCTCGTAGGCGGTTTGTTGCGTCGGCTGTGAAATCCCGAGACTCAACCTCGGGTCTGCAGTCGATACGAGCAAAATAAAAGGGTGCAGGG
+
CCCCCGGGGGGGGGGGGGGGGGGGGGGGFGFGGGGGGGGGGGGGGGGGGGGGGGGGGGGGGGGGGGGGGGGGGGGGGGGGGGGGGGFGGGGGGF9CCCFFGGGGGGGGGGGGDGFGGGGGGGDGGFFGGFFGGGGGECGEGGGDGGGGGGGGGGGGGGGGGGGGDEGGGGGGGGGDEGGG=CGGGECGEFGDGGGG4;+;FFGFGGGGCGGGCEDG>DFC?G3.)7D<)CFF>259><@8F4A?4)457<B)4)0*90<)84>G()***.../3,(.(,8)4(::1.1*-)),(.07))4-
@M02143:5:000000000-JT863:1:1101:22155:5091 2:N:0:45
CCTACGGGAGGCTGCAGTGGGGAATCTTGCGCAATGGGCGGAAGCCTGACGCAGCAACGCCGCGTGAGGGATGACGGCCTTCGGGTTGTAAACCTCTTTCGCGATCGACGAAGGCCCTCCTTGTTGGGGGGTTGACGGTAGGTCGAGAAGAAGCACCGGCCAACTTCGTGCCAGCAGCCGCGGTAATACGTAGGGCGCAAGCGTTAGCCGGAATTATTGGGCGTAAAGAGCTCGTAGGCGGTTTGTCGCGTCTGCCGGGAAAGTCCGGGGCTCAACTCCGGATCTGCGGTGGGTACGGGCC
+
CCCCCGGGGGGGGGGGFFGGGGGGGGGGGGGGGGGGGGGGGGGGGGGGGGGGGGGGGGGGGGGGFFEGGGEGDGGGCEGDGGGGGGDFGGGGGGFGGGGFDCCFEFGGGDGGEGGGGGGGGGG<FGGGGDGGEGGFDGC>GGGGGCCEEGGGFGGGGGGGGEGGCFFGGGGGGGGGGGFGDEG7CEGGGGD?F*:CDD)>C5C0<D*<7DGDDGGFFFFGBD).)8>CFG49?F7(;@FBB:93:?B:@()0-84C0().<:@CA95:)29277)34)4004(32))).-(,,-)98(12(
@M02143:5:000000000-JT863:1:1101:22309:5112 2:N:0:45
CCTACGGGTGGCTGCAGTGGGGAATCTTGCACAATGGGCGCAAGCCTGATGCAGCGACGCCGCGTGAGGGATGACGGCCTTCGGGTTGTAAACCTCTTTCAGCAGGGAAGAAGCGCAAGTGACGGTACCTGCAGAAGAAGCGCCGGCTAACTACGTGCCAGCAGCCGCGGTAATACGTAGGGCGCAAGCGTTATCCGGAATTATTGGGCGTAAAGAGCTCGTAGGCGGTTCGTCGCGTCGGCTGGGAAAACCCGGAGCTAAACTCCGGGCCTGCAGTCGATAAGGGCAACCCGGAGTTTTT
+
CCCCCGGGGGGGGGGGGGGGGGGGGGGGGGGGGGGGGGGGGGGGGGGGGGGGGGGGGGGGGGGGGGCGGGGGGGGGGGGEGGGGGGGGGGGGGGGGGGGGGGGGGGGGGGGGGFGGGGGFFFGGGGGGGGGGGGCG?ACFGGGFEEG*>CGGCCGGGGGGGGFFGGGGGGGG=++CGC6ECECDGGGGGGGCGGGFGG:D=+<=GGCFFGGGDFGGF??FFCDF:09C)7>508>>D@F>@>1>),(,7(8719@C)45**66C?//5/43051(5<:(78(())(-5;((-(3000().(
@M02143:5:000000000-JT863:1:1101:20225:5114 2:N:0:45
CCTACGGGAGGCTGCAGTGGGGAATATTGCACAATGGGCGCAAGCCTGATGCAGCGACGCCGCGTGAGGGATGACGGCCTTCGGGTCGTAAAGCTCTGTTGTTGGGGGCGAAGGACGAAGGGTTAATAGCCCCTAGTCTGACGGTACCCTTCGAGGAAGCCCCGGCTAACTACGTGCCAGCAGCCGCGGGAATACGTAGGGTGCAGGCGTTAATCGGAATTACTGGGCGGAAAGCGTGCGCAGGCGGCTTCTCAAGTCAGATGTGAAAGCCCCGGGCGCAACCTGGGAAGAGCTTTAGAT
+
CCCCCGGGGEGGGGGGGFEEFGCGGGGGGGFGGGGGGFGGGGGGFGGGGGGGGGGGGGGGGGGGEGGGGGG8FGDGGGGGGGGGGFGGGGGGFGEFDDFF?AFG8FGGGGGDGGGDGGGDDG>:FFFGFFGGGFF:FGGGGGGGGGGGGFGDFDGGGGGGGGGEGGGE++>CGGGGCFFFGGGGG559E*9CF6:C47>CG@E:4FGGG<CDD+2CBF@G0FG=@FCF3)0<<?F())0()<0>:6;B3-0*65=*8)9*0.=>)1AE7814)(4;4(45B920,4(.<((.224@*542
@M02143:5:000000000-JT863:1:1101:6775:5114 2:N:0:45
CCTACGGGAGGCAGCAGTGGGGAATATTGCGCAATGGGCGGAAGCCTGACGCAGCGACGCCGCGTGGGGGATGACGGCCTTCGGGTTGTAAACCTCTTTCAGCAGGGACGAAGCGGAAGTGACGGTACCTGCAGAAGAAGCACCGGCCAACTACGTGCCAGCAGCCGCGGTAATACGTAGGGTGCAAGCGTTGTCCGGAATTATTGGGCGTAAAGAGCTCGTCGGCGGTTCGTCGCGTCGGCTGTGAAAACCCGGAGATCAACCACGGGCACGCAATCGACAAGGGCCGAACTGACTGTTT
+
CCCCCGGGGGGEEGGGGGGGGGGGGGGGGGGGGGGGFGGGGGGGGGGGGGEEEGGGGEGGGGGGGGGGGGGGGGGGGGGGGFGGGEGFGGGGGGGGGGGGGGGGGGG?FCGEFEGGGGGFGFFGGEGDGGGGGG,@FGGFG7CFGDCEEDGGGDG>7*CFGFGFFGGGGG8>CEGGG@ECEEFGEFGCFGGGGE7CGGDGGG+*:CCCFGCDDC7:5?6D:51)))/C)<5@E6;())0(8B(>FFAA?BF3:(0)7-)003?*(.*/)-(()(,,,)(0)-((.1(..-(-2)))/644-
@M02143:5:000000000-JT863:1:1101:13926:5131 2:N:0:45
CCTACGGGTGGCTGCAGTGGGGAATATTGCACAATGGGCGAAAGCCTGATGCAGCAACGCCGCGTGTGTGATGAAGGTCTTCGGATTGTAAAGCACTTTCGACCGGGACGAAAACCCGTTGGCTAATATCCAGCGGCTTGACGGTACCGGGAGAAGAAGCACCGGCTAACTCTGTGCCAGCAGCCGCGGTAATACAGAGGGTGCAAGCGTTGTTCGGAATCACTGGGCGTAAAGGGCGCGTAGGCGGCCTGATCAGGCGGGGGTGAAAGCCTGTGGCTCAACCACAGAATTAACTTCGAT
+
CCCCCGGGGGGGGGGGGGGGGGGGGGGGGGGGGGGGGGGGGGGGGGGFGGGGGGGGGGGGGGGGGGDGGGGGGGGGGFGFGGDGE7CDFGGGGGGGGGGGGGGGGGGGDGGGGGGGGG:FGGGGFGGGFGGGGGGGGGFGGGGGGGGGGEGGGGGGGGGGGGGGGGGGGGFCGGF9FGGGGGGGGGGGGEGGFGEECCCDE*:BGGGGGDGGGGDDDD><<GGBFF:FF)87<A??F))())(5?044<4@F))1*)()7)3.7,0?<2(((0-.(-(3/61:?(8(9;>4))-)1/,-4
@M02143:5:000000000-JT863:1:1101:4687:5138 2:N:0:45
CCTACGGGAGGCAGCAGTGGGGAATATTGGACAATGGGCGCAAGCCTGATCCAGCCATGCCGCGTGAGTGATGAAGGCCTTAGGGTTGTAAAGCTCTTTCAGCGGGGACGATAATGACGGTACCCGCAGAAGAAGCCCCGGCTAACTTCGTGCCAGCAGCCGCGGTACTACGAAGGGGGCTAGCGTTGTTCGGAATCACTGGGCGTAAAGGGCGCGTAGGCGGCTTTGTAAGTCGGGGGAGAAAGCATGTGGCTCAACACTGGGATGCCGGTGGATAATTTCAAGTCCCAATCACGAACA
+
CCCCCGGGGGGGDGGGGGGGGGDGGGGGGFCFGGGGGGGDFGGGGGGGGGCCFEGGGGGGGFGGGGFGDFGDFGAFGGGGGEFGGFFCFGAEAFD8FF<FFGGGGGG=F7=FEGAFGGGCGGG<<FFEFEGGGF<,@+>FGG:B@CFGGGFFCFGG>F,,8:C5CEG8C<EE5C*18C*=EFG*3=*9*1:ECCCE476:CFFFDG3A37+*55)C5)<D<9)57)**/:9B@<)43B)(.5(070,)*./71(07?:18BDFD<:E6*(-,8(4)-))*1.))))./))((,,()0(((
@M02143:5:000000000-JT863:1:1101:14333:5157 2:N:0:45
CCTACGGGTGGCTGCAGTGGGGAATATTGCACAATGGGCGCAAGCCTGATGCAGCGACGCCGCGTGAGGGATGACGGCCTTCGGGTTGTAAACCTCTTTCAGTAGGGACGAAGCGGAAGTGACGGTACCTGCAGAAGACGCACCGGCCAACTACGTGCGAGCAGCCGCGGTGATACGTGGGGTGCAAGCGTTGTACGGCATGATTGGGCGTAAAGCGCGTGTAGGCGGTCCGGTAAGTCCGCTGGGAAAGTCGGGGGCCAAACCCTCGGATGCCGGTGGATACTGGCCGCACAACGTACGG
+
CCCCCGGGFGGGGGGGGGGGGGGGGGGGGFGGGGGGGGGGGGG@FGGGGGCFFGGCF7FFGGGGGGDG<?FGGGGGGDGCF@FGG8FGGGGGFFFFGFGDAE<,CFFFGGGGD77FC+F3=EGCE+@<,3><CFF:<>,5:*>C:>*>1><,,>C,:C*44=8:8B85C5**3++5A+**=E:<EGGFGG55C:+<55))1*+1***5*CCD3::C>3@799*06=CD:C5D@(8:F*0)))(0.(.()(*1363)),))).)*-)*/*((-84(((-(./.5:)).)71,47,()).-(,
@M02143:5:000000000-JT863:1:1101:10915:5175 2:N:0:45
CCTACGGGTGGCTGCAGTGGGGAATATTGCGCAATGGACGAAAGTCTGACGCAGCGACGCCGCGTGTGGGATGACGGTCTTCGGATTGTAAACCACTGTCGGGAGGGACGAATACGCCGCAAGGCGGGTGACGGTACCTCCAAAGGAAGCACCGGCTAACTCCGTGCCAGCAGCCGCGGTAATACGTAGGGTGCGCGCGTTGTCCGGAATCACTGGGCGTAAAGGGCGCGTAGGCGGTGCCATAAGCGGACGGTGAAAGCCTGGGGCTCAACCCCAGGACGGCCGTGCAAACTGTGGGACC
+
ACCCCGGGGGGGGECGGECFGGEGGGGGGGGGGGGGGDFGGEGCFGGGFGCGEGDGGGGGGGGGEFCEEGGGGFGGGGGGGGGGGEGGGGGGGGFGGGEGDGGGGGEGGE7CGGFGGGDGGGGCGGGGGGGGGGGGGGCGGGGGGGGGGGGGGGGG7EEG9FGGDGGGGGFGGGGGGGG8=EECFF9=C5C:CEC*9))/:C=B7DDEGFGFF+CG:FD9>DCFFBGC>D.75?F9<)7;F6)9=4),)())(-./9678)4)7-)/**)...(((-((0.(2(37(80..3)).1.1(,-
@M02143:5:000000000-JT863:1:1101:7265:5187 2:N:0:45
CCTACGGGTGGCAGCAGTGGGGAATATTGCACAATGGGCGCAAGCCTGATGCAGCGACGCCGCGTGAGGGATGACGGCCTTCGGGTCGTAAAGCCCTGTTGATAGGGACGAAGGGCGAAGGGTTAATAGCCCCTAGCCTGACGGTACCTTTCGCGGAAGCCCCGGCTAACTACGTGCCGGCAGCCGCGGTAATACGTAGGGGGCGAGCGTTGTCCGGAATTATTGGGCGAAAAGAGCATTTAGGCCGTGCGGTAAGTCTGCCGCGAAAACCTCAAGCTAAACCTCCGGCATCCTGTGAATC
+
CCCCCGGGCEGGGGGGGGGFGGEGGGGGGGGGGGGGGGGGDDGGGGGGGGFFGGGGGGGGGGGGCEGGCFDDFGGGGGGDGGGGGFGGGFGGGGGGGFGGGG,CFEEFFGGG@@:>FC:FC:3<+@@@FD,:7CD:CF,D>DF@EE>FB,??*>CE*B8BECECG5?E?+<@CC*=@5*3:*/7***971)2+<?5*093/8CBGDD59)299C2/7@)*)207BF4*0)0.5,0.59*-*0))/(--),.7((7*1607/)5)(0:2)(-()(..3))/98(.((().,2(())10)).)
@M02143:5:000000000-JT863:1:1101:17791:5231 2:N:0:45
CCTACGGCGGCTGCAGTAACGAATCTTCCGCAATGCACGAAAGTGTGACGGAGCGACGCCGCGTGTGGGACGAAGTCCTTCGGGATGTAAACCACTGTCAGGGGTTACCAAGTTCTGAGGAGCCCCAGAGGAAGGCACGGCTAACTCTGTGCCAGCAGCCGCGGTAAGACAGAGGTGCCGAGCGGTAGGCGGAATCACTGGGCTTAAAGCGTGTGTAGGCGGAACTGTAAGAGCCGTGTGAAATCCAACGGCTCACCCGTGGAACAGGGTAGCATACTGCTGGTCTTAAGCCAATTAGGGG
+
CCCCCGGGGGGG7FFGEDFF-CEFC@FGDFDGGGGGGGFFGC@GCGGFGGGD@:FFG:FFEGGGGCFFGGG@FGFBEFF,AF:CFEEGCGGGFEFGGG9FGGGGG>FDFFF?E<<:EFDDF>EFF@CEFGFFG<CFFGGCGG7FCFFGGC;9DFGGGFGGG5:E::EGC?EFE6338C6?ECCD5;EDFGDGCECC>D>**85)*9C?***9C*7*//9C9)))0)9:9:7**.<(73)4=?9*7,).9()0-(=*)43.)0>C8)***.(469:67))**5:14))**.6.3,,*/)-1(
@M02143:5:000000000-JT863:1:1101:8184:5264 2:N:0:45
CCTACGGGTGGCTGCAGTGGGGAATATTGCGCAATGGGCGGAAGCCTGACGCAGCGACGCCGCGTGAGGGATGACGGCCTTCGGGTTGTAAACCTCTTTCAGTAGGGACGAAGCGGAAGTGACGGTACCTACAGAAGAAGCACCGGCCAACTACGTGCCAGCAGCCGCGGTAATACGTAGGTGGCAAGCGTTGTCCGGACTTATCTGGCGTAAAGCGCGCGCAGGCGGACCTTTAGGTCTGATGTTAAAGACAACGGCTCCACCGTGGAGAGTAATGAGAAACAGAGGTACCTGAACACC
+
<BBCCGEGGGDGF@76C@CGGCGGDFGG9FFEFGE<8FGGDEG@FGGG@FGGGGEEGGCGG7BFGGG7@?CFFFGFDGFGGGGDBFEFCFGGGFFGGFFGDGBAFE@FF@+CFFFC7B:FGFGGDGCFGGFCFCC@<FF,<,,2**=BCEFCFFG8BEFFCCCCCE=E8C=5CFFFF09C=+<*;C+>*21:CC+<D)7)/3A/0**+057/1*2*..)),9)075//)17)*.*-)**)869F8))696/7((8/0307)5@5951:<0((0)).)).1*3((((()))))).(/).,4
@M02143:5:000000000-JT863:1:1101:24611:5269 2:N:0:45
CCTACGGGTGGCTGCAGTGGGGAATATTGCACAATGGGCGCAAGCCTGATGCAGCGACGCCGCGTGAGGGATGACGGCCTTCGGGTTGTAAACCTCTTTCAGTAGGGAAGAAGCGTAAGTGACGGTACCTGCAGAAGAAGCGCCGGCTAACTACGTGCCAGCAGCCGCGGTAATACGTAGGGCGCAAGCGTTATCCGGAATTATTGGGCGTAAAGAGCTCGTAGGCGGTTTGTCGCGTCTGCCGTGAAAGTCCGGGGCTCAACTCCGGATCGGCTGTTGGTACGGGCAGCCAAGAGGGATT
+
CCCCCEGGGGGGGGGGGDGFGGGGGGGGGGGGGGGGGGGGGGGGGGGGGGGGGGGGGGGGDGGCFG>EGGGGGGGGGGGGGFGGGGGGGGGGGGGGGGGGGGDCEFGFFE,FFFGGGGGGGGGGGGGGGGGGGGGGGGGGGGGGGGGGGDGGECECCFFGGGFFGGDDEGGGDCGGGGFFEGGGD85CFG>EGDFGGGDGGCCF77CGFGGGCFGGFFF4:DDF3?DG)/.)<AEBFE>677>)714<*.98::3)73@)*.7?>FG=C,1(01((,).)0).11(4>70((((,))((.(
@M02143:5:000000000-JT863:1:1101:12134:5284 2:N:0:45
CCTACGGGTGGCTGCAGTCGAGGATCTTCGGCAATGGGCGCAAGCCTGACCCAGCAACACCGTGTGGGCGATGAAGGCCTTCGGGTCGTAAAGCCCTGTTGATAGGGACGAAGGGCGAAGGGTTAATAGCCCCTAGCCTGACGGTACCTTTCGAGGAAGCCCCGGCTAACTACGTGCCAGCAGCCGCGGTAATACGTAGGGGGCGAGCGTTGTCCGGATTTATTGGGCGTAAAGAGCGTGTAGGCTGTTCGGTAAGCCTGTCGTGAAATCCTGAGGCTCAACCTCAGCCGTGCGATGGAT
+
CCCCCGGGGGGGGGGGGGGGGGGGGGGGGGGGGGGFGGGGGGGGGGGGGGFGGGGG?GGGGGGGGGGDGGGGGGGGGGGGGGGGGGGGGGGGFGCFGGGGGGFFGGGGGGGGGGGGGGGG>GFFDGGGGG@GGGGGGGGGGGGGGGGFGFFGGGGGDGFGGGGGGGCEGGGGGDFFGGGGGFGGGEGGGEDECFCF;CFCGGGFGGDG3/1>5?FGFFF37C>@F=5CBD:57AF?FEB:)).*=41(9:3>?:>=*,/7FDFF3<F?C<>:*6.,3129/238?0?)731-((1>@004
@M02143:5:000000000-JT863:1:1101:11449:5300 2:N:0:45
CCTACGGGAGGCAGCAGTAGGGAATCTTCCGCAATGGACGAAAGTCTGACGGAGCAACGCCGCGTGAGTGAAGAAGGTTTTCGGATCGTAAAACTCTGTTGTCAGGGAAGAACAAGTACGGGAGTAACTGACCGTACCTTGACGGTACCTGGCCAGAAAGCCACGGCTAACTACGTGCCAGCAGCCGCGGTAATACGAAGGGGGCTAGCGTTGCTCGGAATCCATGGGCGTAAAGGGAGAGTAGGCGGCCGTTCACGTCAGAGGTAAAAGCCCAAGGCACAACCTTGAAATTGACTTTGAT
+
CCCCCGGEGGGGGGGGGFFGGGGGGGGGGGGGGGGGGFGGGGGGGGGGGGGDGGGGGGGGGEGEFGECFFGGGGFGGGFAFFGGDGDGGGGGFGGGFGFGGFGGGGFGGGGGGGGFFGGGGGGGGGGGFFGGFGCFGEFGGEDE8>DGGGFGGGGFGGGGGFFGG>EEEFGF9FE>EDFFG*,;F=5CEGDEECGGGFGDCE=.)8CFGGGDGE7*.7.9:C*/8@9>)CDDB0=<)))(00.9F?0(53>522?7<15<))9*./3AF638)80(,(..7:?6:<>*).4)))-**.)--
@M02143:5:000000000-JT863:1:1101:21663:5316 2:N:0:45
CCTACGGGAGGCTGCAGTGGGGAATCTTGCGCAATGGTCGAAAGACTGACGCAGCGACGCCGCGTGCGGGAGGAAGCTCTTCGGGGTGTAAACCGCTGTTGCCCGGGACGAATGGCTCCGACCTAACACGTCGGAGTGTGACGGTACCGGGTGAGGAAGCCCCGGCTAACTCTGTGCCAGCAGCCGCGGTAATACAGAGGGGGCAAGCGTTGTTCGGAATTACTGGGCGTAAAGCGCGCGTAGGCGGATCAGAAAGTTGGGGGTGAAATCCCGGGGCTCAACCCCGGAATGGCCTTCAAA
+
CCCCCGGGGGGGGGGGGGGGGGGGGGGGGGGGGGGGGGGGGGGGGGGGGGGGGGGGGGGGGGGGGGGGGGFGGGGGGGG9EFGGGEGGEGFGGGGGGGGGGGGGGGGGGGGGGGGGFGGGGGGGGGGGGGGGGGGCFFGFFGGGCGGGGGGGGGGFGGGFGCGEGGGGGCCFCFC?FGGGGGGGGGGDGEGGGFGGFDDCE8EF)7F5C*AD7EFC>38<0>>=@FGGB/<.>AFBD7B0)0,>49>>36462<F9*6@@>9:C35CFC<7:59>6444=?B:482())(.((.5?92<4
@M02143:5:000000000-JT863:1:1101:26256:5329 2:N:0:45
CCTACGGGGGGCTGCAGGGGGGGATATTGGACAATGGGCGAAAGCCTGATCCAGCAACGCCGCGTGAGGGATGACGGCCTTCGGGTTGTAAACCTCTTTCAGCAGGGACGAAGCGAAAGTGACGGTACCTGCAGAAGAAGCACCGGCCACCTAAGTGCCAGCAGCCGCGGTAATACGTAGGGTGCGGGCGGTGTCCGGAATTATTGGGCGTAAAGATCGGGTAGGCGGTGCTGTAAGTCTGCCGTGAACACCTGGGTCTCAACCCCAGTCAGGAGGTTGATCCTGTCGGTCCAAAGGTTGG
+
-,ACCGC7+7FF+,C,4,4@EG7F@CE@AE:<CG?F:@F8888CDF8>FGFFFC6,;;CCCEGEG>5*+8*2:<<C5?>CFG5:CEE5CEFGDCGGGCFFE@F7@>EG8:8C*?>85?C:EGFCEEDEFFGGD6C?FCC++<6E*:*:8**;<:C9+++0AC68:FC=8=:**++<:CGG=**/;:*/21):*:6+*)73=8C*2*0:<<E:*7*:1/.*(1/556CDF35*964)/**.*9))0((3*-))4:F5)(841))93.*5*))))(-(,.2?8)..-).0)(((.).)04)((
@M02143:5:000000000-JT863:1:1101:18501:5331 2:N:0:45
CCTACGGGAGGCTGCAGTGAGGAATATTCGACAATGGGGGCAACCCTGAACGAGCAACGCCGCGTGCAGGATGAAGGTTTTCGGATCGTAAACTGCTTTTCTGAAGGACGAGTAACAGGACGGTACTTCAGGAACCAGCGCCGGCTAACTACGTGCCAGCAGCCGCGGTAATACGGAGGGCGCAAGCGTTCTCCGGAATTAGTGGGCGTAAAGAGCTAGTAGGCGGTTTGTGGCGTCGACGGTGAAAACCGGGGCCTGACCTCTGGGTCTGCAGTCGATACGGGCAGACAAACGAGAAGT
+
CCCCCGEG,CFGCFGGFGG<FFGGFGGFDG,FGGGGGG,@:FG8FGGG<FFDFGGGGEGGGGGGEGG7EGGGFFFGG9,CD,@:BBFFFFGG9,,CFEEEGGC@,CFFAFGC8B?,CA<,+3+@++,,5CDAFG8+>3>+33++5*6@:A,4>>:BFGFGCFG,B*:5CE*,4BC***=*3=/)*/*/55/*0+:E39*9?+0*1*/*))//0<5*/*02-CF4)09))1.)7(0()77()0()),).)3)7(4)/7(8)0.)246:**.(672)5(-(7.(((4((05,3(((()0(,-
@M02143:5:000000000-JT863:1:1101:4636:5352 2:N:0:45
CCTACGGGAGGCTGCAGTGGGGAATATTGGACAATGGGCGGAAGCCTGATCCAGCAACGCCGCGTGAGGGATGACGGCCTTCGGGTTGTAAACCTCTTTCAGCAGGGACGAAGCGCAAGTGACGGTACCTGCAGAAGAAGCACCGGCCAACTACGTGCCAGCAGCCGCGGTAATACGTAGGGTGCGAGCGTTGTCCGGAATTATTGGGCGTAAAGAGCTCGTAGGCGGTTCGTCTCGTCGGCTGTGAAAACACGGCGCTCAACTCCGGGCATGCAATCGATCAGGGCAGACCAGCGGTTTT
+
CCCCCGGGGGGGGGGGGFGGGGGGGGGGGGGGGGGFGGGG@CFEFGCGGGGGGC@FGGGGGGDFFGGGGFBEFGGGGGC@FFGGGGGGGGGGGGGGGGGGGFGFDFG7FFGEGDFDDGGGGGGGDGGGGGGGG@9FFFGD?8FFGGGGGDFGCFEGGGGGGGGGGGGGGGGGEGC98>@8CGF*;/57E59:5ECGG<D3CF9FGGGGGCCC*2*:))6<<)975?GD;35).4)(9F>1>B:>F::<F)0).(.).7>B<277)/:7),(45:<)))(0.((,,44))(((..()),((-
@M02143:5:000000000-JT863:1:1101:6263:5367 2:N:0:45
CCTACGGGTGGCTGCAGTGGGGAATATTGCGCAATGGGCGAAAGCCTGAAGCAGCGACGCCGCGTGTGGGATGACGGCCTTCGGGTTGTAAACCACTGGCGGGGGGGACGACTGCGCCGCAAGGCGAGTGACGGTACCTCCAAAGGAAGCACCGGCGAACTCCGTGCCAGCAGCCGCGGTAAGACGGAGGGTGCGAGCGTTGTCCGGAATCACTGGGCGAAAAGAGCTGGGAGGCGGTTTGGTGGGGCGGGCGGGCAAACCTGAAGATCAAACGACGGCCCGCAGACCTTACGAACAAAC
+
-8,A@@FC:@@E@B7FD;<FFGDCGCC96EC:@FCCCFD:FCEGG<FE,,CFG@FDCCGGGCEE@@BFEEFAGGEFE+>+9EDCEBCFFFCFG8=FGG,BBCE+@*?*???*/:@G>*/88?8F>?GGGGGCC:;CEC7<CCCGF8E8@C6*;*:8*:/:*CFG**:/:C=6;8*:=5:??E+0+:****)/8/**/)91:C:6:9<59*+**3*07:D)(9))))*2)2))86B9)))(8)4))((-<0))-()).470.3)9)*+00.29*((((,()),(,((()))..(-(..((.
@M02143:5:000000000-JT863:1:1101:22792:5373 2:N:0:45
CCTACGGGAGGCTGCAGTGGGGAATATTGGACAATGGGCGGAAGCCTGATCCAGCAATTCCGCGTGGGTGAAGAAGGTCTTCGGATTGTAAAGCCCTTTCGGCGGGGACGATGATGACGGTACCCGCAGAAGAAGCCCCGGCTAACTTCGTGCCAGCAGCCGCGGTAATACGAAGGGGGCTAGCGTTGCTCGGAATTATTGGGCGTAAAGGGCTCGTAGGCGGTTTGGCGCGTCGGGAGTGGAAACCAAGTGCTTCACACCGGGCTAGATTTCGAACAGGGCAAAACAACAGTATTACCGG
+
CCCCCGGGGGGGGGGGGGGGGGGGGGGGGGGGGGGGGGGGGGGGGGGGGGGGGGGGGGGGGGGGGGGGGGFGGCGGGGG9FGGGGGGGGGFGGGFFFGGGGGGDGGGGGGG7F9EFFGGDEBFGGGGGGDGCFGFEGGGGGGGGGGGGCB@FC@FFCFCEFGGGG8?EFGCCFFGGEGGDEFGGGA*CG+:5C*::<7C>FCCF<)9=FFFDGD3))8@D)5D)8)**)9@5),0635><5))*147<)8**..**1)968()1,)***.))1(,,.1())(,3((.75(.,-)66*))((
@M02143:5:000000000-JT863:1:1101:23492:5376 2:N:0:45
CCTACGGGAGGCTGCAGTAACGAATCTTCCGCAATGCACGAAAGTGTGACGGAGCGACGCCGCGTGTAGGACGAAGCCCTTCGGGGTGTAAACTACTGTCAGGGGTTAGAAAGTTCTGATCAACCCCAGAGGAAGGCACGGCTAACTCTGTGCCAGCAGCCGCGGTAAGACAGAGGTGCCAAGCGTTAGGCGGAATCACTGGGCTTAAAGCGTGTGTAGGCGGAATGGTAAGGACCTTGTGAAATCACAAGGCTCAACCGTGGAAAGGATGGGTATACCAGCGGTCTTTATCCACCAAAGG
+
CCCCCGGGGGGGGGGGGGGGGGGGGGGGGGGGGGGGGGGGFEGGFGGGGGDGGGGGGGGGGGGGFGGGGGDFGGGGGGGGGFGGEGGGFDGEF<FFFGFFFGF=ECFGFFGCGFFEDA9DGGGEDGD7CDFGGGFEFGGGGGCDGGGGCF,EFGGGFFGFFGGGGGGGGGD,5CGFGFGCGGFFGCCDCFFGGCE*9>D0?F=>DCG9FGED*:*9.7=DFDC>7)*C=DF4)2<6)/7409AF4>),9)05,(0*62))827*4*:55)(4<:>?A.)*),-((-(0*)).-).8)((.,
@M02143:5:000000000-JT863:1:1101:23680:5428 2:N:0:45
CCTACGGGAGGCTGCAGTGGGGAATATTGCACAATGGGCGCAAGCCTGATGCAGCGACGCCGCGTGAGGGACGAAGGCCTTCGGGTTGTAAACCTCTTTCAGTAGGGAAGAAGCGAAAGTGACGGTACCTGCAGAAGAAGCGCCGGCTAACTACGTGCCAGCAGCCGCGGTAATACGTAGGGCGCAAGCGTTATCCGGAATGATTGGGCGTAAAGGGCTCGTAGGCGGTTTGTCGCGTCGGGAGTGAAAACTCAGGGCTTAACCCTGAACCTGCTTCCTATACGGGCAGAATAAAGCACGC
+
CCCCCGGGGGGGFGGFDFGGGGGGGGGGGGGGGGGGGGGGGGGGGGGGGGGFGGGGGGGGGGGGGGGGGGGGGGGGGGGGGGGGGGGGFE9FGGEGGGGGGGEFGGGGCFGCGGGGEGG9<FFGGGGGEGFFEEFGGDFFFGFGEDGEGGCFGGGFFGDFGGGGGFG:8CE5C9FCG+<3:A=D8CC3:C>EECF7DDD3:+<@*:FGFD*73CFC>:<59)CFF=GG<3)5>27<D>:(5>>DE:26@<@727@FF?4>46@7:7FC*(325::).))1/.)38(3;)(())-)**((,(
@M02143:5:000000000-JT863:1:1101:16767:5446 2:N:0:45
CCTACGGGCGGCAGCAGTGGGGAATATTGGACAATGGGCGCAAGCCTGATCCAGCCATGCCGCGTGAGTGATGAAGGCCTTAGGGTTGTAAAGCTCTTTTGGCGGGGACGATAATGACGGTACCCGCAGAATAAGCCCCGGCTAACTTCGTGCCAGCAGCCGCGGTAATACGAAGGGGGCGAGCGTTGGCCGGAATTATTGGGCGTAAAGAGCGTGTAGGCGGTTCGGTAAGGCTGCCGTGAAAACCAGAGGACCCAACTCGGGCGTGCGGAGGATAATGCCCGGCTAAAACACGGGAAC
+
C@ACCEGGGGGGCGCCECFFGG@:FGGGGGGGFFGFGGGGGGGGGGGGGGGGGGGGGGFGGGGGGGGGGGGGGGGGGGGGFGGGGGFGGGGGGGGGGGGCG7EGGGGDGGCEEEGGGFEGGGGGGGDEGEFCEGGDFGDEFEFFFGGGG8CFGGGCEFFGGGEGG8EE@C9FGGGGEECEEGGGG8:C*<**8=:*7C*:<<C@<77E<:07CGCD.7BC2)))05<<@F>6).)47:>23>6=F?:(087>((0*0(.01(0)475/*-((0,3()))**.(--(()))))(,())-,(
@M02143:5:000000000-JT863:1:1101:7211:5455 2:N:0:45
CCTACGGGTGGCTGCAGTGGGGAATATTGCACAATGGGCGCAAGCCTGATGCAGCGACGCCGCGTGAGGGATGACGGCCTTCGGGTTGTAAACCTCTTTCAGTAGGGAAGAAGCGAAAGTGACGGTACCTGCAGAAGAAGCGCCGGCTAACTACGTGCCAGCAGCCGCGGTAATACGAAGGGGGCTAGCGTTGTTCGGAATCACTGGGCGTAAAGGGCGCGTAGGCGGCTTTGTAAGTCGGGGGTGAAAGCCTGTGGCTCAACCACAGAATTGCCTTCGATACTGCATGGCTTGAACCCGG
+
CCCCCGGGGGGGGGGGGGGGGGGGGGGGGGGGGGGGGGGGGGGGGGGGGGGGGGGGGGGGGGGGGGGGDGGGGGGGGGGGGGGGGGGGGGGGGGGGGGGGGGGCFFGFGGGGGGGGGGGFGGGGGGGGGGGGDFFFGGGGGGGGGGGGGGGGGG5EGGGGGGGGGGGGEG8EEGGGGGGGGCEGDGGGGGGGGEGCGGG:FFFFGGGFGGG:D=FGEFEDFGDFFF3CBC:?4)94B@=6BFFFE>?8*)8;:?@65())1,8C?FF7756)947<B7384:,444-1/(.,393)/4<>(
@M02143:5:000000000-JT863:1:1101:9543:5469 2:N:0:45
CCTACGGGTGGCAGCAGTGGGGAATATTGGACAATGGGCGCAAGCCTGATCCAGCCATGCCGCGTGAGTGATGAAGGCCTTAGGGTTGTAAAGCTCTTTCGGCGGGGACGATAATGACGGTACCCGCAGAAGAAGCCCCGGCTAACTTCGTGCCAGCAGCCGCGGTAATACGTAGGGTGCAAGCGTTAATCGGCATTACTGGGCGTAAAGCGTGCGCAGGCGGTTTTGTAAGTCTGTCTTGAAAGCCCCGGGCCAAACCAGGGAATTGCGCAGGACACCTCCAGGATCGAAACTCGCACA
+
CCCCCGGGGGGGGGGFG<EGGEFGGGGGFFDGDGGGGGGGGCGCFGGG?FGFGGGGGGCEGGGGEEEGGGFGF9FGFGDFGFGGGGGGGGGGGGGGGGFFCFFFCGGEEGG>:FFEFGGEEDGGGEGGDEGFGC:AC<FCGE7FGGF94:FFGGFGGGG>C*:*1*=8C?FC3?CCGGGG8FG<8/7*1+2:C*:::7C77<EFGGGGFGG39759)7;G>)/0)0*7<C=BB>*6/**.*/8?71:6:,.09()*0(00)-)515+97((()(4(:63.)(4((()))-319A))0(((
@M02143:5:000000000-JT863:1:1101:21651:5473 2:N:0:45
CCTACGGGAGGCTGCAGTGGGGAATATTGCACAATGGGCGCAAGCCTGATGCAGCGACGCCGCGTGAGGGATGACGGCCTTCGGGTTGTAAACCTCTTTCAGTAGGGAAGAAGCCGCAAGGTGACGGCACCTGCAGAAGAAGCGCCGGCTAACTACGTTCCAGCAGCCGAGGTAATACGTAGGGGCCAAGCGATCGTCGGATTTATTGGGCGGAAAGAGCTCGAAGGCCGTTTGTCGCGTCTCCCGTTAAAGTACTGGGCTTATCCCCGGCACTGCCGGGCGATCCGGCTGCGTCAGATT
+
C<C6A7,+,6+,C<@F<<CF<@FG<CFFFAFGG@E9,<AFEEG7EGGDFG9FG<FGGG:F7+@C7+FC,B=EFFF@CFG:FE=C:FGCFGGFFF8=B?AFC,5@<A:FFFGF=<F@B=F7DAA<8+@+3>FF7,@>C:7F,,,55C5@EE:D7CC6>:,62;?8:2,=5**2*?99@+;A6>E/**=*:*:******//9:E7*2*::C5*9)*)))0.0)2/)0))5)1)090)))))4.)(1)(,(),*1))/097)))()*.*0*/((-)((,((())-((((.00((,(-,)))))
@M02143:5:000000000-JT863:1:1101:14339:5476 2:N:0:45
CCTACGGGAGGCTGCAGTGGGGAATATTGCACAATGGGCGCAAGCCTGATGCAGCGACGCCGCGTGAGGGATGACGGCCTTCGGGTTGTAAACCTCTTTCAGTAGGGAAGAAGCGAAAGTGACGGTACCTGCAGAAGAAGCGCCGGCTAACTACGTGCCAGCAGCCGCGGTAATACGTAGGTGGCAAGCGTTATCCGGAATTATTGGGCGTAACGCGCGCGCAGGTGGTTTCTTAAGTCTGATGTGAAAGCCCACGGCCCAACCGTGGAGGGTCATTGGAAACTGGGAGACATACGTGCAC
+
CCCCCGGGGGGGGGGGGGGGGGGGFFGGGGGGGGGGGGGGGGGGGGGGGGGGCGGGFGGGGGGGGGGGGGGGGGGGGGGGGGGGGFGEGGGGGGGGGGGGFGEEGGGGGGGGGFFGGGGFFGGGGGFCFGGFGGGDC<FGGGDFGDGGDGGGGGGEFGGGFGGGGGGGGGGCGFFGGGGGDEGGGGGGGGG*=CGFG35CF+<6:FFFGDGGC**9@@EC>GGFEFCGB<>F?A@<B@45=?2=/62:FA@F?<:5>()).-)917E573:>B(()))56@21)6:15),8())).*(,-)
@M02143:5:000000000-JT863:1:1101:12175:5487 2:N:0:45
CCTACGGGCGGCTGCAGTGGGGAATATTGGACAATGGGCGCAAGCCTGATCCAGCCATGCCGCGTGAGTGATGACGGCCCTAGGGTTGTAAAGCTCTTTCGCACGCGACGATAATGACGGTAGCGTGAGAAGAAGCCCCGGCTAACTTCGTGCCAGCAGCCGCGGTAATACGTAGGGTGCGAGCGTTGTCCGGAATTATTGGGCGTAAAGGGCTCGTAGGCGGTCTGGCACGTCGGGAGGGAAAAATCGGGGCTAAACCCCGAGCCTGAAGTCCACACAGGCAGACCAAAGACATGACGGG
+
CCCCCGGGGGGGGGGGGFGGGGGGGGGGGGGGGGGGGGGGG>FGGGGGGGGGGGGGGGGGCE@FFGGGGGGGGGGGGGGGGGGGGGFGGFGGGGFGGGGGGGGGGGGGGGGGGGGGGGGGGGFFGGE:FGCBFFEFFGGGGGDGGFGGGGGGGGGGGFGGGGGGDBEE9GEF@CGDEGGGG*CDGGGDE7>CEDEG4*2:EGF@37):DDFDD*5)))098DGE>B7*)94>>3)1577())()0(457(7DF-)**(050-)1,)*2*)))*).),(()..(,,,-00(((((.*1)(3-
@M02143:5:000000000-JT863:1:1101:11818:5492 2:N:0:45
CCTACGGGTGGCTGCAGCCAGGAATCTTGGGCAATGGGCGCAAGCCTGACCCAGCAACACCGTGTGGGCGATGAAGGCCTTCGGGTCGTAAAGCCCTGTTGATAGGGACGAAGGGCGAAGGGTTAATAGCCCCTAGCCTGACGGTACCTTTCGAGGAAGCCCCGGCTAACTACGTGCCAGCAGCCGCGGTAATACGTAGGGGGCTAGCGTTGCTCGGAATCACTGGGCGTAAAGGGCGCGTAGGCGGCCATTAAACTAGGAGGTGAAAGCCCAGGGCTCAACCCTAGAACTCCCTTCGATC
+
CCCCCGGGGGGGGGGGGGGGGGGGGGGGGGGGGGGGGGGGGGCGGGFGGGGGGGGGGGGGGGFGGGGGGGGEGGGGGGGGGGGGGGGGGGGGGGGGGGFFGGFCFFGGFGGGGGG7EGGEDF<FCGF?BFDGGGFGGGGGGGGGGGGGCEGFGGGEGFCF7DGGGGDEGGGGGE,,=;,:8CGGGGGGGGGGGGGGGGGGGGG:<CC?<DE39+2>BFDC>FGFF:5C7/75:>*0<>D>579594>9)()*-)/**)*9?4B<0=?C02:,8(((-,(/9<?((((*9)).)4(9<((4(
@M02143:5:000000000-JT863:1:1101:5051:5500 2:N:0:45
CCTACGGGGGGCAGCAGTGGGGAATATTGCACAATGGGCGAAAGCCTGATGCAGCGACGCCGCGTGAGGGATGGAGGCCTTCGGGTTGTAAACCTCTTTCAGCAGGGAAGAAGCGTAAGTGACGGTACCTGCAGAAGAAGCGCCGGCTAACTACGTGCCAGCAGCCGCGGTAATACGTAGGTGGCAAGCGTTGTCCGGATTTCCTGGGCGTAAAGCGAACGCAGGCGGGCCTTTAAGAAGGAAGTGAAAGGTTGGAGCTCAACTCTAACACTGCTCCCTATACTGGAGGTCTTGAGTAGCC
+
CCC8C@CFGGGG7FD<FGGGGGGGGGGFGCBFFGAFFGGGGGGGGGGGFGGFGGGE>FFGEE:FFGBFGDCFFGGGGGG8ABFGGGGGGGFGGGGFGGGGGGGFGFCFBFFFFFGFGEF9CFGGGGGGFGGDFGFC,FFFG>CGGEEDEGGCFFCC6A5@FFGFFGGGGG=*;<C9C9<;CCCCFFGGGGGGGGD77<DGDC+*:FCA4DEGGCF>D<3145D:)))>)>55/5BAF*9:>5847244*))9<18CF08@?<?FB*C7*55)134-,,296<>9)4..0-8:2<269446)
@M02143:5:000000000-JT863:1:1101:5177:5504 2:N:0:45
CCTACGGGAGGCAGCAGTCGAGAATCTTCGGCAATGGGCGCAAGCCTGACCGAGCGACGCCGCGTGCGGGATGAAGGCCTTCGGGTTGTAAACCGCTGTCGTAGGGGAGGAAGGCCTGGTGAAGAGCCAGGTTTGACCGATCCTAGGAGGAAGGGCCGGCTAATCTCGTGCCAGCAGCCGCGGTAATACGAGAGGCCCAAACGTTATTCGGAATTATTGGGCGTAAAGAGCTCGTAGGCGGTTTGTCGCGTCTGCTGTGCAATCCCGAGGCCCAACCTCGGGCCTGCAGTGGTTACGTGCC
+
CCCCCGGGGGGGGGGGGGGGGGGGFGGGFGGGGGGGGGGGGGGDFGGGGGCEGGGGEGGGGGGGGGGGGG@EGGGGGGGGGGFGGDFGGF9BFFGGGGGGGFGGGGGCGGGGGG7FFFFGGGFFFGGGGGGGGGGGGGGGGGDGGGFGGEFCGEE*BCCEDGGGGGGGGGGGGDFGFGGGGCGDGCFGGFCEE==*CCDFCGG:DFGGGFDCDC<FB7@40C<<BBG>BC7792535>=3379:)8)(5-8543=C)))*149CB?5AC(3()(-8:,8).7>;613)/)(()-)/)(,-(
@M02143:5:000000000-JT863:1:1101:17004:5530 2:N:0:45
CCTACGGGTGGCTGCAGTGGGGAATATTGGACAATGGGGGCAACCCTGATCCAGCCATGCCGCGTGAGTGATGAAGGCCTTCGGGTTGTAAAGCTCTTTCGGTGGGGACGATGATGACGGTACCCACAGAAGAAGCCCCGGCTAACTTCGTGCCAGCAGCCGCGGTAATACGTAGGGGGCGAGCGTTGTCCGGAATTATTGGGCGTAAAGAGCGTGTAGGCGGTTCGGTAAGTCTGCCGTGAAAACCCAGGGCTCAACCCTGGGCGTGCGGTGGAAACTGCCGGGCTAGCGGGTGGGAGA
+
CCCCCGGGEGGGGGGGFGGGGG@FGGGGGGGGGGGGGGGGGGGGGGGDGGGGGGGGGGGGGGGEEGGGGGGGGGGGGGGGGGGGDGGGGGGGGGEGGGGGGGFGGGGGGGGGGFGGGGGGGGGFGDGGGGGGGFGGCGGGGGGGGGGGFGGFEFGGGGGCFGGGGGGDFGGG:CFGGGGGGC=DGGGG:ADEGCCF<C>FFGEFGGGDGGF49E5D5>BG?DD7@EGG@GFFFB?BF*>(5::69?0<38:38(7**40750>C?5*/*-43>16)).)0=49(47(.)((,(-4)04((
@M02143:5:000000000-JT863:1:1101:24504:5540 2:N:0:45
CCTACGGGCGGCAGCAGTGGGGAATATTGGACAATGGGCGGAAGCCTGATCCAGCAATTCCGCGTGGGTGAAGAAGGTCTTCGGATTGTAAAGCCCTTTCGGCGGGGACGATGATGACGGTACCCGCAGAAGAAGCCCCGGCTAACTTCGTGCCAGCAGCCGCGGTAATACGAAGGGGGCTAGCGTTGCTCGGAATGACTGGGCGTAAAGGGCGCGTAGGCGGCCTGCTTGGTCCGGCGTGACAGCCCTGGGCTCAACCTGGGGGCGGCGCTGGAGACGGGTGGGACTCGGGGTGTCCA
+
CCCCCGGGGGGGGGGGFFCFGGGGGGGGGGGGGGGGGGGGGEGEGGEFGGFGGGGGGGGGGGGGGGGGGGGFGGGGGGGGGGGGGGGGGGGGGGAFFGGGGGGGGGGCECFGGE@FGGGGGGGDGGEGEDFFFFFEEGDGGEFGGGGGG7FGGFFCFGGF;CGGDCE=FGGGGG=88CEGGCEGEGDGGG75=5CCD:7CGGD>DDGGDG?515)7<B09?DGEFE<79C@FFDF(<@3(7>(9?0<:@0>><1@*/(84).>C():>547(7(,(.(-73-2((.40)(-30(,)).)
@M02143:5:000000000-JT863:1:1101:9885:5584 2:N:0:45
CCTACGGGAGGCTGCAGTGGGGAATATTGCGCAATGGGCGGAAGCCTGACGCAGCGACGCCGCGTGGGGGATGACGGCCTTCGGGTTGTAAACCTCTTTCAGCAGGGACGAAGCGCAAGTGACGGTACCTGCAGAAGAAGCACCGGCCAACTACGTGCCAGCAGCCGCGGTAATACGTAGGGTGCAAGCGTTGTTCGGAATCACTGGGCGTAAAGCGCACGTAGGCGGCGCAGCAAGTCAGGGGTGAAAACCCGGGGCTCAACCCCGGAACTGCCCTTGAACCTACAGTTCCAACATCCGC
+
CCCCCGGGGEG;C@CGEEFFFGCGCGFEGFCGB@FFGGGFDF+@ACFFD@FEE:+6@FGGGEEEEGGGGD+B4,5::CFGFGGGGC7@F9DFGGDFGGAFEG<AFEEFGG7+>@<C@EGGGFCFCFGGGFCFGFCGFCCEGFGGDGGC7CCGFFEBCFD+:CFGFG=5:C8=CFGD5C65CDFDGGGGGC*:CG7<*>35CFC6FC**>C>3>GCF3BED0*9:349>:5>3)(5,)09<BFB3.((4*)7)-3)1)4).*)8>:<C5)42,0486(.(*))((((,)1)..64()0.,-(
@M02143:5:000000000-JT863:1:1101:4498:5599 2:N:0:45
CCTACGGGTGGCTGCAGTGGGGAATCTTGCGCAATGGGCGAAAGCCTGACGCAGCGACGCCGCGTGAGTGAAGAAGGCCTTCGGGTTGTAAACCTCTTTCAGGCGGGACGAAGCTACTCGGGGTAATAGCCAAGAGGGCGACGGTACCCGCAGAAGAAGCCCCGGCCAACTTCGTGCCAGCAGCCGCGGTATTACGAAGGGGGCTAGCGTTGCACGGAATGACTGGGCGTAAAGGGCGCGGAGACGGACAGTGAAGTCAGAGGTGAAAGCCCAGGACTCAACCTTGGAACTGCCTTTGAT
+
CCCCCGGEFGGGGGGGGFGGGGGGGGGGGGGGGGGGF@FDG7:C<FGGGGGCFGGDGGGGCFGGFE7F9FGGF?BED,FFFGGGDEGFGDG<,FFGCCFFFGC,@CEDGEGFEC,<<,,@:****>,;@C7<B,@,BE*<:8=*14*?9*1**<+++5+++3*=881*2:C<C5AC5>F8C**9*:CDG*/*+<ED*11/7557)**291*//+2*))0*3***1)9*)10)59?6:5B0))-))4(4>>:*))0**67*7?5>19E72((-.(((,(4;@F(4))30*,.)),,99.)-
@M02143:5:000000000-JT863:1:1101:25736:5626 2:N:0:45
CCTACGGGGGGCTGCAGTGGGGAATCTTGCGCAATGCGCGAAAGCGTGACGCAGCAACGCCGCGTGGGGGAAGAAGGCCTTCGGGTTGTAAACCCCTTTCAGTTGGGACGAAGCTCCGTCGGTGAATAGCCGGCTGGAGTGACGGTACCTGCAGAAGAAGCGCCGGCTAACTACGTGCCAGCAGCCGCGGTAATACGTAGGGTGCTAGCGTTGTCCGGAATTATTGGGCGGAAAGAGCTCGTAGGCGGTTTGTTGCTTCGGCTGTGAAATCCCAAGGCTCACCATCCGTTCTGCACTCCAT
+
CCCCCGGGGGGGGGGGGGGGGGGGGGGGGGGGGGGGGGGGGGGGGEGGGGGGGGGGGGGGGGGGGGGGGGGGGGGGGGAFFGGGGGGGGGCFFGGGGGGGGGGGFGGAACF7FGGGGGF>EECGGGFG?EGGGGGG5CFGDGGGGGDEGFGG?F?FFGCFG8EGGGGCG8EEGGEGCEGGCFFGGGD<EE/5CFCFGD6**:ABGF*+2/7CCE7DBEFG?GGFB@G*8D)5)4>BFF=?772<@407@B:5.34>*.0))47529<E:)-(),,((-()*).)-((0)),44)))0.())
@M02143:5:000000000-JT863:1:1101:22500:5646 2:N:0:45
CCTACGGGGGGCTGCAGTCGGGAATTTTGCCCAATGGGGGCAACCCTGAAGCAGCAACGCCGCGTGAGTGAAGAAGGCCTTCGGGTCGTAAAACTCTGTTGCCAGAGAAGAACGTACTGTGGAGTAACTGCCACAGGAGTGACGGTATCAGAGAAGAAAGCACCGGCTAACTACGTGCCAGAAGCTGAGGTCATACGTTGGGGGCTAGCTGTGTTCGGAATCAATGGGCGGAAAGGGCACGGAGGCGAGCTTCTAAGTCGGGGGTAAAAGCCCGTGGCTAAACCACAGAATAGCTCTCGAC
+
C@CCAF@776:7CC7CF5CCFGDE8=@5?A,5BDFAFDEF++BF?+,=?FFFCF?FFF3+8CC:+@FEG,>E=EF8>,@AE,<*>@>**8,>9F<3?,38,,<FC8<FC,:F:FG8F@FF:FF*<CFGCE:F,,<<7:1+4?FE7<BCF+<+0*2:8<;@C0C*?88CC8FGFG8*0*;@F*268+0*/*2*8<<?*0**2CC><<CE6*+269*2)7)*-9?*94425C)))4513>5()),7509(<(7)4)6:/6*0)(0)4)<+2)(.)(,(,(3*).(((,.09))))))/*,()(
@M02143:5:000000000-JT863:1:1101:13947:5675 2:N:0:45
CCTACGGGCGGCTGCAGTGGGGAATATTGGACAATGGGCGCAAGCCTGATCCAGCCATGCCGCGTGAGTGATGAAGGCCCTAGGGTTGTAAAGCTCTTTCGCACGCGACGATAATGACGGTAGCGTGAGAAGAAGCCCCGGCTAACTTCGTGCCAGCAGCCGCGGTAATACGTAGGGTGCAGGCGTTAATCGGAATTACTGGGCGTAAAGCGTGCGCAGGCGGTCTACTAAGACAGGTGTGAAATCCCCGGGCTTAACCAGGGAACTGCGCTTGTAACTGGTAGGCTTCAGAGTGCCAGAC
+
CCCCCGGGGGGGGGEFGEGGGGGGGFGGGGGGGGGFGGGEDGEFGGGGGGGGGGGGGGCFGGGGGGDGGFGGGGGDGGGGGGGGGGGGGGGFGGFGGGGEDEGGGGGDEGGGGGGGGGGGEGEGGFDFCFGGGGGGGFGGGGDFFGGFGGGGGGGGGGEB@EGGG88AFDGG<C8CD*CEFFGGCEG3FGGGGG=CCDCFGCFFGGGGGGGGG5CDD3)9>DC<77D*=FF4*463)*0-8@2@*4.456B>;17*9<F*)-<F:339F604)((.4))0)6).-),))-))).)**-5.-
@M02143:5:000000000-JT863:1:1101:14579:5700 2:N:0:45
CCTACGGGTGGCAGCAGTCGGGAATTTTGCTCAATGGGGGAAACCCTGAAGCAGCAACGCCGCGTGAGGGAAGAAGGCCTTAGGGTTGTAAACCGCTTTCAGCAGGGAAGAAAATGACGGTACCGCAGGAAGAAGGACCGGCTAACTACGTGCCAGCAGCCGCGGTAATACGTAGGGTCCAAGCGTTGTCCGGAGTTACTGGGCGTAAAGCGCGCGCAGGCGGCGGTGCTGGCCCGGCGTGAAAGCCCCCGGCTCAACCGGGGAGGGTCGTCGGGGACCGCCCCGCTGGAGGGCGGTACGG
+
C,,8CF@FGGDGGFGGGGDFGEEGFE,EFGFGFGFGGFFGGGGGCFGGGDGGGGGGF<C@FEGG:FBFFEF,FFCFFFGFAFGG?BF>CEEGCGC7FCFFGFGFGFEGGGGGGGCEGCGGGGGGD:FFGGGFGGGFGGGGGGDEGGCEGGGFGGGG8DFCCGGC@=E5CCCE>EGGG?*=ECGGGC5CAEFGG5CE5@C7CFEFC9CEGGCDD=DG>@@D>GG>EE)>5*9F@6)-755(838?*.(-.())4(74?<47)()),8E5<133>>((40(5)(((-(-))4(1((()0((-(
@M02143:5:000000000-JT863:1:1101:7396:5700 2:N:0:45
CCTACGGGAGGCTGCAGTGGGGAATATTGGGCAATGGGCGAAAGCCTGACCCAGCGACGCCGCGTGGGTGATGAAGGCCTTCGGGTCGTAAAGCCCTGTCAGGAGGAAAGAACGATCTTGTGGTAAACATCCACGAGATGTGACGGTACCTCCGAAGGAAGCACCGGCCAATTCCGTGCCAGCAGCCGCGGTAAGACGGAAGGTGCTAGCGTTGTTCGGAATTACTGGGCGTAAAGCGTACGTAGGCGGCTTTGTCAGTTAGAGGTAAAAGCCCAAAGCTCAACCCTGGAATTGCCTTTA
+
CCCCCGGGGGGGGGGGGFGGGGGGGGGGGGGGGGGGFGGGGGGGGGGGGGGGGGGGGGGGGGGGGGGECFGGGFGGGGGGGFGGGGGGGEFGGGGGGGGGGECDGGGGGGGGGGGFGGGGECFFGGGGGGGGGGGGGEGFEBCFGGGGGGGGGGGGGGGGGGGGGGGGGCGGFFGGGGGFGGDDGGGGG=DGGGD?FDGGGGGFFGFGGGG<CEGFFBFGFGGFFFFF@GBFFFFDFEF85>?FF?2(.4).4>**9)7*994:??+<:><15(4(.((76)4.((4>>14-)).99<A9
@M02143:5:000000000-JT863:1:1101:4616:5703 2:N:0:45
CCTACGGGCGGCAGCAGTGGGGAATATTGCGCAATGGGCGGAAGCCTGACGCAGCGACGCCGCGTGTGGGAGGAAGCTCTTCGGGGTGTAAACCACTGTTGCCCGGGACGAACGACGTCATTCGTGACGTGTGACGGTACCGGGTGAGGAAGCACCGGCTAACTCTGTGCCAGCAGCCGCGGTAATACAGAGGGTGCGAGCGTTGTCCGGAATCACTGGGCGTAAAGCGCGCGCAGGCAGCGGTTCTGGCCCGGCTTGAAAGCCCACGGCTCACCCCGAGGCAGGCTCCCGGGACCCACCC
+
CCCCCGGGGGGG:FGGGGCEFGGGGFGF,ECFG7FEFG@+@C@FCF<DGFCFECF:=C@FEDDE@FCBFGFGGE8FG,BFGGGGDGGGEGGCDGGGGGAFGGGGGDD:CC<CGEEGEE:FGGGGGG7FFFGFFGGG7<FGGGGCCCGGGGGGFDGGG*8C*<C9@F@FGFGFGD@FGGGGEGE38EFGC<F?5CCEDGD):**.1>FF<3AD39CG=45*()175>DC3<55)-56))),5;(7)(-./4>>(15))(769)004)**)-(49),47>3))-(((-())(-(4((05(:(4
@M02143:5:000000000-JT863:1:1101:26765:5715 2:N:0:45
CCTCCGGGAGGCTGCAGTTTCCAGGATTCGCTCCCCCTGTAGTCAGCTCGGCCGCGCTTCTTTTAGGGCCCTCTTTTTAAGCTTCTTTTCTCTCTCGGTGGTCGCCGTATCCTTCCCCCCCCCAAACCAAGTCCCTCCGGACTGGCGCCGGCGCGCAAACGTCTCTCTCACAAATCTCTCCGCGCGCCTGCGGCTCACGATGTCTCTCTCCTCGCTACTGCCCGCTCTGCCTCCCTGCTGATACATCAGACACATCTCGTAGTTGTTGGCTAGGATATTACTACAAGTGTCAGCATCGTAT
+
CCCC8FGGG@CGGGGGGGGGGGGGGGFGFGGGGGGGGGGFGGGGGGGFGGGGGGFGGFGGFGDAFEFFCCFGGFFGFGG<6:CCFFE@EF,,CFFGGGGGGG@FCFG+B84C,55,BFEGEEEF+6++,8,,,,83,+++8**,3>*7C7*******14***324><+>;?+0*++5+++0*:)**:)/*1*:C********0*0*2370:*5*/9).)*)*/))))****/)().))0)**)**)-)*)))((00*)).0(.*)****((.)(,)))-0*)-),))/*))).))*)(-((
@M02143:5:000000000-JT863:1:1101:23796:5733 2:N:0:45
CCTACGGGCGGCTGCAGTGGGGAATCTTGCGCAATGGACGAAAGTCTGACGCAGCCACGCCGCGTGAGTGAAGAAGGCCTTCGGGTTGTAAAGCTCTGTCGAGCGGGACGAAAACTGTTAGGGTTAACAGCCCTAGCAATTGACGGTACCGCTAAAGGAAGCACCGGCTAACTCCGTGCCAGCAGCCGCGGTAATACGGGGGGTGCGAGCGTTGTCCGGAATCACTGGGCGTAAAGGGCGCGTAGGTGGTCTGATAAGGGTGTGGAGAAAGCCCGGGGCTCAACCCCGGGTCGGCCGTGCC
+
CCCCCGGGGGGGGGGGGGGGGGEGGGGGGGGGGGGGGGGGDGGGGGGGGGGGGGGGGGGGGGGEEGGGGGGGGGGGGGGGGGGGGDEGGGGGFGGFFGGGGGCGEGGGGGFFGGFBGCGGGGGGFGG9BFFGGGGGGGGGGGGGEGGGGFGGCEEGGGGGGGG>GGGGEGFG+?+B8F*AFGGGGGGGDEG:::<9*>99EEG<37C/5):)7ECC95>CB3=?FFGGFDE.)2><4B:9>>35BB<<F14*45809<=;730><*76C?(()(-(140:3),(4(-0.((-72073(((-
@M02143:5:000000000-JT863:1:1101:27501:5758 2:N:0:45
CCTCCGGGAGGCTGCAGCCAGGAATCTTGGGCCCTGGGCGACAGCCTGACCCCGCCCCCCCTTGTGAGCGCTTCCTTCCTTCGGTTCTTCCCGCTCTGTTGCTCGGGCCGCCGGGCGCCGGGTTCCTCGCCCCTCGCCTGAAGGTCCCTTTCGTGGAAGCCCCTTCTCCATACGTTCCCGCCGCCGCGGTCCTCCGTAGGGGGCTCTCTTGGTCCGGCCTCCTTGTGCGTCCCGCTCGGGTCGGCGGCCTTGTCCGTCGGTTCTTCCGGCCCGGGGCTCTCCCCCTGTGGGCTGCCGGATC
+
CCCCC>F@FGGFGGGGG<FEGFGGFF9F<@FGG:DC@@EB:FFEFFFFFFAFEGGGGB@CFG@FF8E?FE7=4BC,,:EF,E<8?CFFCEF<+C:C@9@,FFCGD>BF7+@+@=B@+7FFEECBF,@DC>FE<*6::FC*=,,65,3;;C:C8***42+B81=*45;+<++43*+*2*98/:5>85E):5):+<CCCF3*::5)110<7:9*2<*5)5>D7CF*6*2:5/75505(.)),0.(75(39)(//63*57()).477)*+*)(-()3((,3:4*,((-(4))((-(-()0(-((
@M02143:5:000000000-JT863:1:1101:6717:5794 2:N:0:45
CCTACGGGAGGCTGCAGTGGGGAATATTGCACAATGGGCGCAAGCCTGCTGCAGCGACGCCGCGTGAGGGATGACGGCCTTCGGGTTGTAAACCTCTTTCAGTAGGGAAGAAGCGGACGTGACGGTACCTGCAGAAGAAGCGCAGGCTAACAACGTGCCAGCAGCCGCGGTAATCCGCAGGGGGCAGGCGTTGTCCGGATGTATTGGGCGTAAAGCGCTCGCAGGTGGTCCGTCGGATCGAGCGTGAAAGGCCCCGGCACAACAGGGGAGGGACGTGCGATCAGAGCGATCTAGACGACAC
+
<@BCA,F+,C7,,;CFFGFFFFGG<DECFFGDA6,CCCEB7:B+CCE8,CCCEEFGG7C@FFCFGCFF,CFEFFFECGGBDFF+CE7>+5,CFFEFG9F@E<,CA,:<?C,A,A>+>+@BFFGFEF+<3,DF,@F:FGCCGC7*3<5,4?F,6>EDFFGGGGGCF8C8C:8E5++5:*3*:=EDG**9CE3>8/+<>3*5:0<6CFF549/)1*:*)))11/);:)**.2)8).)()))()0(..,-,9)8.41)/.())),)*()/*)(36)(-(,,(00(()),(.).,.-))*)(,((
@M02143:5:000000000-JT863:1:1101:15155:5811 2:N:0:45
CCTACGGGTGGCTGCAGTGGGGAATCTTGCGCAACGCACGAAAGTGTGACGCAGCAACGCCGCGTGAGGGAAGAAGGCCTTCGGGTTGTAAACCTCTTTCAGTTGGGACGAAGCTCCGTGGGTTAATAGCCCACTGGAGTGACGGTACCTTCAGAAGAAGCCCCGGCTAACTACGTGCCAGCAGCCGCGGTAATACGTAGGGTGCGAGCGTTGTCCGGAATTATTGGGCGTAAAGGGCTCGTAGGCGGTTTGTCGCGTCGGGAGTGAAAACACATGGCTTAACCCTGAGCCTGCTTCACAC
+
CCCCCGE@FFGGGEE8@6E<ECCC<9C@FFGGECCCEGEGCC:CGGGGDDFGGGGG,EFGDGGGGECFGGGDF8FFCGFF,FGGGFGGGGGFFGGGGGFFFGFFEGGGGGGGGGGGGGGGGGECFGDGGGGGGCFGGGGGGGGGGGGGGCFGDCCFGGGGGGGGDGGGDCF7CFECCCFGGGGGGFGDEGGD5CFGGFCDEG*<DGDGDCEDGGGCEE>D64:FF?CG>D>BD:F>EEF(7.(0<>B0<175<FBD)(7@31:C17AFCA7(.1.)((()9))),4())..(.4:F9)).,
@M02143:5:000000000-JT863:1:1101:11211:5821 2:N:0:45
CCTACGGGGGGCTGCAGTGGGGAATATTGGACAATGGGCGCAAGCCTGATCCAGCCATGCCGCGTGAGTGATGAAGGCCTTAGGGTTGTAAAGCTCTTTTGGCGGGGACGATAATGACGGTACCCGCAGAATAAGCCCCGGCTAACATCGTGCCAGCAGCCGCGGTAATACGAAGGGGGCTAGCGTTGTTCGGAATAACTGGGAGTAAAGCGCACGTAGGCGGACTTTCAAGTCAGGGGTTAAATACCGAGGATCAACATCGGAACTGACCATACAAACGGCCATCACAAAGCAGGAAAA
+
CCCCCGGCEGGDEEGFFFG@FEF7AFG9F<<FFGGFGD=CFEEEGCGGGGAEFEBFGGGGGGGCFG@=>FFGGGGGDAGGFFEGGFGGGGGGGG9DFFGFAFECCEGGGGGC@<?CA::F<<:2?:8CGGFFGGG7+2;EGE*:<<++3A;FEFEG8C8;C5C>E8CE+A7C5FEG588**::DG;:C*5:CEGG**:77EEG5D<>FG707):9<;7@D?GD:D>**1?61959:).7().67@2)5)-)0((09@<*)),)*-)32*(3)6),.))().--4((,99.4((((.0,(.
@M02143:5:000000000-JT863:1:1101:10968:5840 2:N:0:45
CCTACGGGCGGCAGCAGTGGGGAATATTGTGCAATGGGCGAAAGCCTGACGCAGCGACGCCGCGTGGGGGATGACGGCCTTCGGGTTGTAAACCTCTTTCAGCAGGGACGAAGCGAAAGTGACGGTACCTGCAGAAGAAGCGCCGGCCAACTACGTGCCAGCAGCCGCGGTAAGACGTAGGGCGCGAGCGTTGTCCGGATTTATTGGGCGTAAAAAGCTCGTAGGCGGCTTGTCGCGTCGACCGTGCAAAACCGCCGCTCAACTGCGGGCCCGCACTCAAATCGGGCCAGCCAACAACCGC
+
CCCCCGGGGGGGGGGGGGGGGGGGGGGGGGGGGGGGGGGGGGGGGGGGGGGGGGGGGGGGGGGGFGGGGGGGGGGGGGGGGGGGGGGGGGGGGGGGGGGGGGGGGGGGGGGGGGGGGGGFGGGGGGGFGGGGGGGFGFGGGGGGGGGGGGGFGGGFFFGGGGF8@;EE8C:>=9<FG**/;CFGCCCC5ECEG=FGGGG37<<FGDG=DG=DGE*27;**,1/7;@7D>5))045:)).(8.(.)((-9<444()))())7,77(6/*)(-()4(,,((01).(((-))((,2(())((-(
@M02143:5:000000000-JT863:1:1101:9619:5856 2:N:0:45
CCTACGGGAGGCAGCAGCTAGGAATCTTCCGCAATGGGGGCAACCCTGACGGAGCAACGCCGCGTGGGGGATGACGCCCTTCGGGGTGTAAACCCCTTTTCTTGGGGACGACGACCGACGGTACCCGAGGAAGAAGGCCCGGCTAACTACGTGCCAGCAGCCGCGGTAATACGTAGGGAGCTAGCGTTGTCCGGAATCATTGGGCGTAAAGGGCGCGTAGGCGGCGCTTCTAGTCGGGCGTGAAATCCCCGGGCTCAACCCGGGAGCTACGCTCGATACGGGGGCGCCGGAGGACCGG
+
CCCCCGGGGGGGGGGGGGGGGGFGGGGGGGGDGGGGGGGGGGGGGGGGGGGGGDGGGGGGGGGEGGGGGGEGGGGGCEGGGFGGEEGGGGGFCGGGGGGGGGGGG8F7FFGEEGFGCGGGDEGGFFCFFGFGGGCFGCDC7CECEGGGGGGF7FGGGGG8@CEDCCC=EG?FGCFF5E*;E6CDGG*5:*:<EEDDGFG*:CFFGCC=DGGD9ECD35)92CC>37D3:5***.147@:>>725=A2?4:@3177>6507)(03(8EC*.44),((46()7-213(-).-,3(,4)0(
@M02143:5:000000000-JT863:1:1101:26455:5872 2:N:0:45
CCTACGGGAGGCTGCAGTGGGGAATATTGGGCAATGGCCGAAAGGCTGACCCAGCGACGCCGCGTGCGGGAGGAAGCCCTTCGGGGTGTAAACCGCTGTCAGGGGGGACGAATGTCCCGGGTGGGAATACCGCTCGGGAGTGACGGTACCTGCAGAAGAAGCACCGGCTAACTACGTGCCAGCAGCCGCGGTAATACGTAGGGTGCGAGCGTTGTCCGGAATTATTGGGCGTAAATAGCTTGTTGGTGGTTTGTCGCGTCTGCTGAGAAAATCCTAAGCTTAACCTCGGACTTGCCGTTGG
+
CCCCCGGGGGGGGGGFGGGGGGGGGGGGGGGGGGGGGGGGGGGGGGGGGFGGGGGGGGGGGGGGGGGGGGFGGGGGGGGGDGGGGGEEGGGGGGGEGEFGGGFCFGGGGGGGGGGFGGGGGEGGE5AFGGGGGGGGDGCGGDCCEGEFCGGGGGFCDFGGGFFF>CGGCE6EFGGGGGGGGDCCGGGD:=/:5*<<7CDGGEEFGGG*CDGC5:7>B@>D>GCFFF7CF*<>)83)*96)9?3*8:??E:35(,**)-.0.:*2)**0::066>)-)((**-6.56<.0(((.44))-(((
@M02143:5:000000000-JT863:1:1101:7347:5887 2:N:0:45
CCTACGGGGGGCTGCAGTGGGGAATCTTGCGCAATGGCCGAAAGGCTGACGCAGCGACGCCGCGTGTGGGAGGAAGCTCTTCGGGGTGTAAACCACTGTTGCCCGGGACGAACGATCCCTTTCGAGGGATGTGACGGTACCGGGTGAGGAAGCACCGGCTAACTCTGTGCCAGCAGCCCCGGTAATACGGAGGGGCCGAGCGTTCTCCGGAGTTACTGGGCGGAAAGCGTACGCAGGAGGCGCGTTCGGCCCGCCCTGAAAAACCCCGGCTCACACGGGACACGCCGCCCACATCCGTCTC
+
CCCCCGGGGGGGGGGGGGGGGGGGGGGGAFGGGGGGGGGGDFGDGFGGGGGDGGGDGGCFGGGGGG@C+@FGEEGGGGGGGGGC@C:FF?FGGGG@FDGCFFGG>CGGGGGCEEC/*;;,0:FGFGGGGGGGCFFGDEFE7*:8/18CFE6EG8*A8?EE>CF9FFC9A+<+8FC6*;5:*::7E+3:**1:8**:9)3)*/*)**29<)*)1*::4=4*,))).55*)1))),)().)(0)-))-,-),50((0)0(09/))145**1(((/))5(--))-,(,(-5)(((())07(,,4
@M02143:5:000000000-JT863:1:1101:23434:5894 2:N:0:45
CCTACGGGGGGCAGCAGTGGGGAATATTGCACAATGGGCGCAAGCCTGATGCAGCGACGCCGCGTGAGGGATGACGGCCTTCGGGTTGTAAACCTCTTTCAGTAGGGAAGAAGCGAAAGTGACGGTACCTGCAGAAGAAGCGCCGGCTAACTACGTGCCAGCAGCCGCGGTAATACGTAGGGCGCAAGCGTTATCCGGAATGATTGGGCGTAAAGAGCGTGTAGGAGGATCGGCAAGTCTGCCGTGAAAACCTGGGGCGCAACACTGGGCGGGCGGTGGATACTGCCGGGCTAGCAGATGG
+
CCCCCGGGGGGGGGGGGGGGGGGGGGGGGGGGGGGGGGGGGGGGGGGGGGGGGGGGGGGGDEGGGGGGGGGGGGGGGGGEGGGGDFCGGGGGGGGGFGGCACFDGGGGGGFGGGGGGGGFGFCGGGECG9FFGGFGGGGG?EGGGGGC>GDGGGGCGGCGGCCFGFGCGGEGE?F7CFGG=/*9=EEDCC/:C*:CDGG3>+A**:CCGGC<5CFC5?E3?99B***1)26;3(0479=<@*5D;>:8@>)8(8><:()7>6@*369**40(5((-(-,092)-))4)714-.:(*92)63
@M02143:5:000000000-JT863:1:1101:10985:5901 2:N:0:45
CCTACGGGAGGCTGCAGTGGGGAATATTGCGCAATGGGCGGAAGCCTGACGCAGCAACGCCGCGTGGGGGATGACGGCCTTCGGGTTGTAAACCTCTTTCAGCAGGGGAGAAGCTTTCGGGTGACGGTACCTGCAGAAGAAGGACCGGCTAACTACGTGCCAGCAGCCGCGGTAATACGTAGGGTCCTAGCGTTGTCCGGAATTATTGGGCGTAAAGAGCTCGTAGGCGGTTTGTCGCGTCTGCCGTGAAAGTCCGGGGCTCAACTCCGGAACTGCGGTGGGTACGGGCAGCCTAGAGTG
+
CCCCCGEFCCCGGGGGGFGGGGGGGFFGGGGGGGGGGGGGGGGGGGFGGGGGGGGGGGGGGEEGGGGGGDGGGGGGGGGDGGGGGAFGGGGGGGGGGGGGGGGGGGGGGGGGGGFDFGEGGGGGGGGGGGGGGGGGFFFGGGGFGGGGGEGGGFGGGGGGGGGGGDGGGGGGEGGFGGGCFGGGGGGGCGGG5CCGGGDDGG5@FDCEG4FG)59C=FFG9FD>>FDG>D7@>8;9DFE())3@F>?3>6F94:FD>0;B>?F6:8<?>68,8:>5438B>;26:-2)7((((4))*))-
@M02143:5:000000000-JT863:1:1101:22008:5908 2:N:0:45
CCTACGGGAGGCTGCAGCCAGGAATCTTGGGCAATGGGCGCAAGCCTGACCCAGCAACACCGTGTGGGCGATGAAGGCCTTCGGGTCGTAAAGCCCTGTTGATAGGGACGAAGGGCGAAGGGTTAATAGCCCCTAGCCTGACGGTACCTTTCGAGGAAGCCCCGGCTAACTACGTGCCAGCAGCCGCGGTAATACGTAGGGGGCGAGCGTTGTCCGGATTTATTGGGCGTAAAGGGCGTGGAGGCGGTTCGGTAAGTCTGTCGTGAAATCCTGAGGCTCAACCTCGGACGTGCAATGGAT
+
CCCCCGGGGGGGGGGGGGGGGGGGGGGGGGGGGGGGGGGGGGGGGGGGGGGGGGGGGGGGGGGGGGGGGGGGGGGGGGGGGGGGGGGGGGGGGGFGGGGGGGGGGGGGGGGGGGGGGGDGGGGGGGGGGGGGGGGGGGGGGGGGGGGGGGGGGGCEGGFGGGCEEGGGGGGGGGGGGGGGGGGGGGGDGGCGGGGG;=DDGCC<<7CEDGCDC:>DD3335FFFFFGGFGDB::663>56)03>D99(86BD1:>7=<4=@9)91?FGC)82?A0(4((9??2544(85(2,4(.84()-
@M02143:5:000000000-JT863:1:1101:16170:5925 2:N:0:45
CCTACGGGTGGCTGCAGTGGGGAATATTGCACAATGGGCGAAAGCCTGATGCAGCGACGCCGCGTGAGGGATGACGGCCTTCGGGTTGTAAACCTCTTTCAGTAGGGAAGAAGCGAAAGTGACGGTACCTGCAGAAGAAGCGCCGGCTAACTACGTGCCAGCAGCCGCGGTAATACGTAGGGGGCAAGCGTTGTCCGGATTTATTGGGCGTAAAGAGCTCGTAGGCGGTTTGTCGCGTCGGCCGTGAAAGTACGGGGCTCAACTCCGGATCTGCGGTGGGTACGGGCAGCCCAAAAGGCTG
+
CCCCCGGGGGGGGGGGGGGGGGGGFGGGFGGGGGGGGGGGGGGGGGGGGGGGGGGGGGGGGGGGFEGGGGGGGGGGGGGGGGGGGGGGGGGGGGGGGGFGGGEGFGGGGGGGGGGGGGGGGGGGGGGGGGGGGGEGFGGGGGEGGGGGGGGGGGGGGGGGGGGGFFEGGD*=C?FGG<>=EGGG8?=GGGCE8*CFGG*77+<=CFCGFG:CCGFGFF4<?)9>DFGG@<>>52@:D5:()86>7>??490*<?>9:;<>@))08?CEG(7.*)(-(-4554482433)-(((((.)(.4(
@M02143:5:000000000-JT863:1:1101:20263:5960 2:N:0:45
CCTACGGGTGGCTGCAGTGGGGAATATTGCACAATGGGCGCAAGCCTGATGCAGCGACGCCGCGTGAGGGATGACGGCCTTCGGATTGTAAACCTCTTTCGGCAGGGACGAATTCAGACGGTACCTGCAGAAGAAGCACCGGCCAACTACGTGCCAGCAGCCGCGGTAATACGTAGGGTGCGAGCGTTGTCCGGAATTATTGGGCGTAAAGAGCTCGGAGGCGGGTTGTCGCGTCTGCAGTGAAAGCCCGGGGCTCAACCCCGGGGCGGCAAGTGGTACGGGCAGACTAGAGTGCAGGAGG
+
CCCCCGGGGGGGGGGGGGCGGGGGGGGGGGGGGGGGGGGGGGGGGGGGGGGGGGGCFGGGGGGGDGGGGGGGGGGGGGGGGGGGGGGFGGGGGGGGGGGGGGGGGFEFGGGGGGGGGGGGGGGGGFFFFGDGFFGGGGGGGEEGGGGGGGGGGGGGGGGGGFEGGGE5;E?EG:9EGG9=8C=C8EE<5**<CGCE**:*3<<4F5)199?FGC*7>)<59<DE7557)28)0(83@F*816499)(..4B)4()**5)))4B:()2*9((,)..2.65..912(42)*.4)))4*/(-,(
@M02143:5:000000000-JT863:1:1101:18890:5961 2:N:0:45
CCTACGGGGGGCTGCAGTGGGGAATCTTGCGCAATGCGCGAAAGCGTGACGCAGCAACGCCGCGTGGGGGAAGAATGCCTTCGGGTTGTAAACCCCTTTCAGGAGGGACGAAGGTCAGTCCGGTGAATAGCCGGAAGGACTGACGGTACCTTCACAAGAAGCCCCGGCTAACTACGTGCCAGCAGCCGCGGTAATACGGAGGGAGCTAGCGTTGTTCGGAATTACTGGGCGGAAAGCGCGCGTAGGCGGCCCGACCAGTCCGCTGTGAAAGTCAGAGGCTACACCCCAGCATTCCCGTGG
+
CCCCCEF7FGGGGGGFGFGGGGGCGGGGGGFGGDGDFGGGGGG@FGGGGGGGGDFFGFGGGGGC<FFDGGFEE<FFGGGGCGDGGFGGGGGGGGDCFB8CCFGFGGFGGCGEDGC,<FCFGGECEFFGFCDFGGCEEECGDGGFGGGF>FFGGG69E>FFFGG5?EGEECEGGGGG=8F*0<C4FFGGGGG:CC?C>FGGG=CBCDGFF45>DEC*/>DG(7<?**:*095)0-5.)))(079:)(),.(.>(47)5(8?4(.7()0<:-).16)),43))(..((-))(.))).*).-(
@M02143:5:000000000-JT863:1:1101:3974:5965 2:N:0:45
CCTACGGGAGGCTGCAGTGGGGAATCTTTCACAATGCGGGAAGACGGGATGCGGCAACGCCGCGGGAGGGATGACGGCCTTCGGTGTGTAAACCTCTTGCAGCAGGGACGAAGCGAAAGTGACGGTACCTGCAGAAGAAGCGCCGGCCAACTACGTGCCAGCAGCCGCTGTAAGACGTAGGGCGCGAGCGTTGTCCGGCTTTATTGGGCGTAACAAGCTCGTCGGCGGATTGTCGAGACGACTTAGAAAACCAGACTCTAAACCCCAGGCCTGCAGACTATCCGATAAAACCATACTTCCC
+
CCCCCGGG7FGGGGGGGG,-CFF;F<,6,,6C@,;CA+++6@,,6,6@@BF8+CG+7FFC+++@+@F++@F<+95+6+8=<?FG+4B+4@,CEG8AF,,:,AC,D=:+B++68++@:FC<,==FFGF<=D=EG7DD:F7,5*>>8C5ECECEFG>B8EC<+=CFF5:E*/3+>+5<AEC*85C58CC<EEDCDEG7/))/*3+97275>5/)9**00709(>*03793))0)9<)()).(0)(0*)-56().(.)1)48**47D()//*(42)(,().)1*)((((()*))-4327*.:<3
@M02143:5:000000000-JT863:1:1101:19640:5986 2:N:0:45
CCTACGGGTGGCTGCAGCCAGGAATCTTGGGCAATGGGCGCAAGCCTGACCCAGCAACACCGTGTGGGCGATGAAGGCCTTCGGGTCGTAAAGCCCTGTTGATAGGGACGAAGGGCGAAGGGTTAATAGCCCCTAGCCTGACGGTACCTGCAGAAGAAGGTGCGGCCAACTACGTGCCAGCAGCCGCGGTGACACGTAGGCACCAAGCGTTGTCCGGATTTATTGGGCGTAAAGAGCTAGTAGGCGGTTCAGTAAGTCGGATGTGAAAACTTTGGACTCAACCCAAACCGTGCATTCGAT
+
CCCCCGGGGGGGGGGGGGCGGGGGGGGGGGGGGGGFGGGGGGGGGGGGGGGGGGGGGGGGGGGGGGGDGGGDGGGGGGGGGGGGGG>EGGGGGGGGGGGGGGGGGGGGGGGFGG>FGGGGGGGFDGFGGGFFCFGGGGGGGGGDGGGGGG@CGGGGGCEFEC?EGGGEGGGGGGFGGGCFGGGGEGGG=7<CGFGGGGGDD?AAC*CFGCGGGGGGFE5D4D79BFGCBDBE55@?FF*<6*6=FBB9)-9=AA7:@:EF5839:@CEG04)/9:(5,,9?B?(-4:))33(4:2**--6
@M02143:5:000000000-JT863:1:1101:7326:5988 2:N:0:45
CCCGACGAACGGCTCGAGTATCTACACTTCTTCCTACTCACCTACCAGCGGCGGGAGTAACGCACCTTTCGCCATCCACCAAAACACGGCAGCGTGCCCCCCCGGGATGGTGGAAGCCCTCCCGGGCGGCCAACACGTGCCAGGGGAGACAACAGAGCACGCGGGCCAGCAGAAGGGAGGGGGCACCCGGTTGCGACGCACCCGGGCCACCAACAGAGGACAGACAGTGTGGGAAGACACGCGGACAACAACACACACACAGAGCAGTTAAACACACACAGCAAATCATGCGCACAAGCCC
+
6,8,,66+6+@,++,++,;--,,6,<,,,,,,<,,,,,6,;C,,,,,;,++8+7++84:?,8+8+7,,,:+++7+,:5,4,,:,,,,8++++++3++:,3++@+++***83,*88,,8*,,**5*1****1<**=B*+***+2**/*1**;*****0*+*//**/1*;8**0;++****/**2)******1*1*:*1)))**2)1))****//***0/7C(**).)*2***))(/()0).)),)0(,.)(0.((0/)(0))(/*.9*02)--*)(((,(0.(.4(.)*/))((,2)..4(4
@M02143:5:000000000-JT863:1:1101:7346:5988 2:N:0:45
CCTCCGGATGTCAGCAGTCGAGAATCTTCGGCAATGGGCCCCACCCTGACCGAGCGCTGCCGCCTGTATTCCGACGGCCTTCCGGTTGTGAACGCCACTCGGGGGGGACGAAGGGCGCGGTCGGACCGCGGCGTGAGTGTACCAGGGTGGAAGAACTGCATCGGTTCGGCCGCGCGACCGCGTGCAGACGAGCTGCGCGCAGACAGCACGGAACAGATGGGCGCGACGAGCGCAGGTGCGATACGAAGAGCAGACCATGGCAGACGACGAAACCTCCAGACCAACGACCACGACACTCTCC
+
<,<,A++-,=;,<,,,@,;--+,,;CCEFD77FGGFACG,+@6+@@,;C8,+7@F7+,++66++89,69,,,,,@C+>F:8,98+8++8+<5C,CE++,:9++4=******2/2******1******//**/****22++++3++1/*/*1:**+2+2++++*2*2****;******22855*1*/<CCE3*/*0+))))***)2****/253***)***(*/))0)1))).)()4))0(.)())((().))(.)/))*))()*4):*)(,,)(,,,((9)(.((((0)-3(-((00()).
@M02143:5:000000000-JT863:1:1101:11124:5994 2:N:0:45
CCTACGGGGGGCTGCAGTGGGGAATATTGCACAATGTGCGCAAGCCTGATGCTGCGACGCCGCGTGAGGGATGACGGCCTTCGGGTTGTAAACCTCTTTCCTTAGGGAAGAAGCGAAAGTGCCGGTACCTGCAGAATAAGCGCCGACTAACTACGTGCCAGCCGCGGCGGTAATACCGAAGGCGCAACGGGTATCCAGAATTACTGGGGGTACAGGGAACGAAGGCGGCGTTTTAAGACAGGGGAAAAATCACCGAGACCAACTCCGGAAAGGCCTTTAATACTAAAAAGCATGAAGAC
+
66A,,B@BCF+>+,?CEDCDFG7?8,ED,BE95EGA<<<?EF++:4E<CE?A,,:+@C+>F:@7=3F7,<@<+<=FE><@FG7:7FF:FCF;;CFFAF@FF,33?,,,8FCGF8*:<F@CF,,=:4*=FCC+5,?<,,2<+:>*/*/:8<?ECC;***2<+A**1**2:E:5?+<9+*2*12*9=8=)***2:?02*0:7++2**:9*)117*+**)05*8*10@:CG7)07)(*.0**.7<:5)((4@(99,()1.-)0810>A)1*/2(()(.),-)944)6)))//(.5<2)9*).
@M02143:5:000000000-JT863:1:1101:8579:6039 2:N:0:45
CCTACGGGAGGCTGCAGTCGGGAATTTTGGGCAATGGGCGAAAGCCTGACCCAGCAACGCCGCGTGAAGGATGAAATCCCTCGGGATGTAAACTTCGCAAGAATGGGAAGAATAAGTAGAAGATAATACCTTCTATGATGACGGTACCATTTGTAAGCTCCGGCTAACTCCGTGCCAGCAGCCGCGGTAAGACAGAGGTGCCAAGCGTTAGGCGGAATCACTGGGCTTAAAGCGTGTGTAGGCGGACCTGTAAGTACCTTGTGAAATCCCACGGCCCAACCGTTAAACTGCCCGTTATACT
+
CCCCCGGGGGGGGGGGGGGGGGGGGGGGGGGGGGGGGGGGGEGGGGGGGGGGGGGGGGGGGGGGGGG@FFGGFFGGGGGGGGGGGGGGGGGGGGFGGDGEGEFFGGGGGGFFGGGGGGGFGGGGGGGGGGFGGGGCDFFGGGGGGGEBE9;EFFGGGGGGGCEEEEGGCCGEFF>FGGGGCCACGGGGGGGFEGFFGFGGG6CFGGGA5CEGCGD<D@*?7*75>>9C<FFFFF5?..0.*985B917)3=@>2/2/6@F46)>AF3394535(3(((4872,(((.10.47?0(001)6)
@M02143:5:000000000-JT863:1:1101:14415:6088 2:N:0:45
CCTACGGGTGGCTGCAGTGGGGAATATTGCGCAATGGGCGGAAGCCTGACGCAGCGACGCCGCGTGGGGGATGACGGCCTTCGGGTTGTAAACCTCTTTCAGCAGGGAAGAAGCGAAAGTGACGGTACCTGCAGAAGAAGGACCGGCCAACTACGTGCCAGCAGCCGCGGTAATACGTAGGGTCCGAGCGTTGTCCGGATTTATTGGGCGTAAAGAGCTCGAAGGCGGCTCAGTAAGTCGGACGTGAAAACACGGGGCACAACCCCGAGACGCACTTCGATAATCCCGTGGCATTAGGCTG
+
CCCCCGDGGGGGGGGGGGGGGGGGGFGGAFEGDGGGGGGGGGEGFGGGFGGGGGGGGGGGGGGGFGGGGGGGGGGGDFGCCEFEFGE7FFEFGGFGFGGGGGGFFGGGGGGGGGGGGGGGGFGGGCFEFF9CFFAFGGGGGGGGGGGGGGGFGGGGFFEFB>CCFGGGGD8EC+AF=C+**1:>CEEGGG9=:EGGDCD52<<*:F*=4</9*:0:74**,)*.755)))8??4*5?193B3())-(8=AF)41.))()77:)5:555)47(04(-))()1((..)))0(,-..)0*)(.(
@M02143:5:000000000-JT863:1:1101:21821:6105 2:N:0:45
CCTACGGGTGGCTGCAGTGGGGAATCTTGCGCAATGCGCGAAAGCGTGACGCAGCAACGCCGCGTGAGGGAAGACGGCCTTCGGGTTGTAAACCTCTTTCAGTTGGGACGAAGCCTCGTCGGTTAATAGCCGGCTGGGGTGCCGGTACCTTCAGAAGAAGCCCCGGCTAACTACGTGCCAGCAGCCGCGGTAATACGTAGGTGGCAAGCGTTGTCCGGATTTACTGGGCGTAAAGCGTATGCAGGCGGATGCTTAAGTAGGAAGTGAAAGGGGGGAGCTCAACTCCCACATTGCTCCCTAT
+
CCCCCGGGGGGGGGGFGGGGGGGGGGGGDGGGGGGGGGGGGGGGGGGGGGGGGGGGGGGGGGGGGGGGGGGFEGFDGGGGGGGGGGGGGGGGGGGGGGGGGGGFGGGGGGGGGGGGGGGGGGFEGGGGFGGGGGGGGGGGG*>FCGGDFFGGGGGGFGGGFGGGEGGGGGGGGGCFC8F+5>7CGGCDCC3CEGGGG9DGGGGFGGC=GGG:DEGGFFFG1C7F=*<5@GDFFFFBF5>8@F9=709>>(5)627*949BF)9C)6<C76.(.,,4143)7<?AB)4..(5))-.96:03)
@M02143:5:000000000-JT863:1:1101:20504:6126 2:N:0:45
CCTACGGGTGGCTGCAGTGGGGAATCTTGGACAATGGGGGCAACCCTGATCCAGCCATGCCGCGTGAGTGAAGAAGGTCTTCGGATTGTAAAGCTCTTTTGCCAGGGACGATAATGACGGTACCTGGAGAATAAGCCCCGGCAAACTTCGTGCCAGCAGCCGCGGTAATACGAAGGGGGCTAGCGTTGTCCGGAATCATTGGGCGTAAAGAGCGCGTAGGCGGCCCGACCAGTCCGCTGTGAAAGTCAGGGGCTTAACCCTCGGAATCCGAACGATACTGTCGGGCTAAAATCCGGAAGC
+
CCCCCGGEGGGGGGGGGGGGGGGGGGGGGGGGGGGGGGGGGGGGGGGGGGGGGGGGGGGGGGGGGGGGGGGGGGGGGGGGGGGGGGGFGGGGGGGGGGGGGGGGGGGGGGGGGGGFFGGGGGGGGGGFFGGGGGGGGGGCGGGGGGGGGGGFGGGGGGGGGEGGGGGGGGGGGGGGGGGEECFGGGGDGGGGGDEGFG>C?CGFGGGG<CGGFGGG3>@C?DDFFD)/5C5@FF:05>:-?*:*9:>>@0))(()2@BFF:?:D13*+2411.2301(-/=4((46(7))--(,())-((
@M02143:5:000000000-JT863:1:1101:18507:6164 2:N:0:45
CCTACGGGTGGCTGCAGTGGGGAATTGTTCGCAATGGGCGCAAGCCTGACGACGCAACGCCGCGTGGAGGATGAAGGTCTTCGGATTGTAAACTCCTGTTGACCGGGACGAATGGGCGCCGACCTAACACGTCGGAGCAATGACGGTACCGGTTGAGGAAGCCACGGCTAACTCTGTGCCAGCAGCCGCGGTAAGACAGAGGTGCCAAGCGTTAGGCGGAATCACTGGGCTTAAAGCGTGTGTAGGCGGGTCGTTAAGTACCTTGTGAAATCCCACGGCTCAACCGCATAACTGCCTCGT
+
<@CCCGGGGGDGGGGGGGEFGGG7FFAEFGGG@FGGCFFGGGGGGGGGGGGDEC:B7FGGGGGGGGGDFEGGGDGGGGGGGGGGGGDGGGFGG<EF9FGGGGGF>FE7FGDGG?8@AC7FGGGGGGFFGGGBFGGEGB@,F,,?8FEEC@FD8::CCGG8CCGFFGGGGCFE+?9FGFGGGGG*@FGGGGGGDEG:7CFGC=<>GFFCCFGD3CCFFFF39CDFFF74;F@>FB*:FF)28>26=<<1>17:17>3))91@4?C)/2A2..)6:BB,(47><4(.(())(.54))0*)(-
@M02143:5:000000000-JT863:1:1101:20202:6174 2:N:0:45
CCTACGGGGGGCTGCAGTGGGGAATATTGCACAATGGGCGAAAGCCTGATGCAGCGACGCCGCGTGAGGGATGACGGCCTTCGGGTTGTAAACCTCTTTCAGCAGGGAAGAAGCGAAAGTGACGGTACCTGCAGAAGAAGCGCCGGCTAACTACGTGCCAGCAGCCGCGGTAAGACGAGGGATCCTAGCGTTGTTCGGAATCATTGGGCGTAAAGGGTGCGTAGGCGGCGGGGCAAGTCAGATGTGAAATCCCGGGGCTCAACCCCGGAACTGCATTGGATACTGCCTTGCTTGAGTACTT
+
CCCCCGGGGGGGE=@FGCFFGD?FGFEF<<AFA=F,F@FG>:FFEAEGEGFFGGGGDGGGG::CFGGEGGGGGGGGCFGGGGGGDGGGGGFGGGGFGGGGGGG;FGG:CGGGGGGGGEEFCGGGGGFCFGFDGGFGCCGFFGGGGGGC>FFGGGGG6FGGGGCFGGEGGEEGE?FCEECGDC7CFGGGGGD7:CCCGDDDFGFFGGDGGGGGGGGGBF@D>GGEFFGGFDBDEBE1>@*)9@AF4)4<8)9?BF))795>FFFGBB=5C9>)97)).).9=))6).469).-527)16<A)
@M02143:5:000000000-JT863:1:1101:10195:6181 2:N:0:45
CCTACGGGCGGCTGCAGTGGGGAATATTGCACAATGGGCGCAAGCCTGATGCAGCGACGCCGCGTGAGGGATGACGGCCTTCGGGTTGTAAACCTCTTTCAGTAGGGAAGAAGCGAAAGTGACGGTACGCAGAAGAAGCCCCGGCCAACTACGTGCCAGCAGCCGCGGTAACACGTAGGGGGCAAGCGTTGTCCGGATTTATTGGGCGTAAAGAGCTCGTAGGCGGTTCGATAAGTCGGGTGTGAAACCTCCAGGCTCAACCTGGAGACGCCACCCGAAACTTTCTTTACTAGATTCCCGT
+
CCCCCGGGGDGGGGGGGGGGGGGGGGGGGGGGGGGGGGGGGGGGGGGFFGGGGGGDGGGGGGGGGGGGGGGGGGGGGGGGGGGGGGGGGGGGGGGGGGGGGGGGGGGGGGGGGGGGGGGFGFGGDGGGGGGGEGGGGGGFGGGGGGGGGGGGGGCGGGDGFFGGEGGGGGGGGC5:8CC5=EGGGGGDCCGGGGDG5CDGGGG4DGFGGGGGGGGG=?DDBFCFE>7DDGFF>(/<F>;6@53:@BFBF07543790.=65:FG670A9<9>BF<<(-(.8A)4))-*/.))).)116)(,
@M02143:5:000000000-JT863:1:1101:15484:6215 2:N:0:45
CCTACGGGTGGCTGCAGCCAGGAATCTTGGGCAATAGGCGAAAGCCTGACCCAGCAACACCGTGTGGGCGATGAAGGCCTTAGGGTCGTAAAGCCCTGTTGATAGGGACGAAGGGCGAAGGGTTAATAGCCCCTAGCTTGACGGTACCTTTCGAGGAAGCCCCGGCTAACTACGTGCCAGCAGCCGCGGTAATACGTAGGGGACGAGCGTTGTCCGGATTCATTTGGCGTAAAGCGCGCGTAGGCGGCCCGTAACGTCGGATGTGAAAACCCGGGGCTCAACCCCACACTACCACCCGAT
+
CCCCCGGGGFGGGGGGGGGGGFGGGGGGGGGGGGGFGGGGGGGGGGGGGGGGGGGEGGGGGGGGGGDEGEGGGGGGGGGGGGFGGGGGGGDFDGFGGGGGGDFFFGGGGGGGGCGGGGGGGEFGFGGGGFFGGGGGGGGGFGG>EFEGGFGGGGGGG7,DFGEG7EEGGGGGF5D,DFFFG6CFF5CCCCD*>CGGGFFCG5>DGC)*)9CCDFDC>E5<<FGF*9:<>C>3><F>DB53..4579(4)4>)43)*.,8>B?)9)1<ACB:()13(--,7/:.(,,,)00((()3<5(--
@M02143:5:000000000-JT863:1:1101:9706:6220 2:N:0:45
CCTACGGGTGGCTGCAGTGGGGAATATTGGACAATGGGCGAAAGCCTGATCCAGCAACGCCGCGTGAGGGATGACGGCCTTCGGGTTGTAAACCTCTTTCACCCACGACGAAGCGAAAGTGACGGTAGTGGGAGAAGAAGCACCGGCCAACTACGTGCCAGCAGCCGCGGTAATACGTAGGGTGCAAGCGTTGTCCGGAATTATTGGGCGTAAAGAGCTCGTAGGCGGGTTGTCGCCTCTGCTGTGACAACCGGGGTCTCAACCTCCGTCCCGCAGTACGTCCGGGCAACCCAGATTGCCG
+
CCCCCGGGGFGGGGGGGGGGDGGGGGGCG,EFGGGGGGGGGGGGGGGGGGCGGGGGGGGGGGGGGFGGGGGGGGGEGGGGFGGGGGGGGGGGGGGGGGGGGF9=?::FCFGEFGDEFGGGGGGGGGGED:F7FEEG?FGEFGGGGDE8C@FG@GGG8FFFGGGCGGGDCCG5EFEFGGC@CEGDG?9FFGGG*CEGDCCD=@CFGGCGG3ED:C>FFF=CBDG>DFG))9>77A>B)).(64:)9><)9)).3()))47*8<FF(5**1.4()-(,4))080(((--7.-((4(3**,.)(
@M02143:5:000000000-JT863:1:1101:16787:6251 2:N:0:45
CCTACGGGGGGCTGCAGTGGGGAATCTTGCACAATGGGGGAAACCCTGATGCAGCGACGCCGCGTGAGCGATGAAGCCCTTCGGGGTGTAAAGCTCTTTCGGCAGGAACGATAATGACGGTACCTGAAGAAGAAGGTGCGGCCAACTACGTGCCAGCAGCCGCGGTGACACGTAGGCACCAAGCGTTGTCCGGATTTATTGGGCGTAAAGCGCGTGTAGGCGGTTCGATAAGTCTGCTGTGAAAGTCGGGGGCTCACCCCTCGACAGCCGGTGGATACTTTCGGTCTAGAGTTCGCAAGC
+
CCCCCGGFGGDGGGGGGGEGGGGGGGGGGGGGGGGGFGGGGGGGGGGGAFGGGGGFEGGGGDFGGGGGGGGGGFGGGGGGGGGGGGGGGFGGGGGGGGGGGGGGGGGFGGGFEGG9CFGDFGGGGGCFGF8:8FGFF8CCE>EGCFGGGGGEGGGDGF6@FEGECCEFGGGGGFGGGCCGG5>FEGDDCCCEGGGGC7CGFFFFGGGDGGFCDGGDDFFG<)C>BEGF?F:FFFFAFFF>4=4*94)(7153415**.5@71)92>*:19(4)(344.)*/640-1(*/)).))(.)(,,
@M02143:5:000000000-JT863:1:1101:10093:6271 2:N:0:45
CCTACGGGAGGCTGCAGCCAGGAATCTTGGGCAATGGGCGCAAGCCTGACCCAGCAACACCGTGTGGGCGATGAAGGCCTTCGGGTCGTAAAGCCCTGTTGATAGGGACGAAGGGCGAAGGGTTAATAGCCCCTAGCCTGACGGTACCTTTCGAGGAAGCCCCGGCTAACTACGTGCCAGCAGCCGCGGTAATACGTAGGGTGCGAGCGTTGTCCGGAATTATTGGGCGTAAAGGGCTCGTAGGCGGCTTGTCGCGTCGGGAGTGAAAACCTTTGGCTTAACCCAGGCCTTCCTTTCCATT
+
CCCCCGGDGGDGGEGGDFGGGFG<FGGGGCFGGGGGGGGGDFGGGGGGGGGGGCFGGGGGGGGEFGDEGGGGGGGGGGGGGGEFGGGDGFFDFFGGGGGGGFGFG@FGGGE@FGDGGG+CECFFGGGGGGGGGGEFFGGGGGGDEGGFGGDDE@FDGGGGG5CEEEGDGGGGGCE:EFG6ECCFCEGGCEGEFGGGD*585@5BGGDCDDGDGGG<DFE<?CF???5>5>D>F>=?DFF(8<03?09(89>><83)<0@FF0>9(9E<C:FFF))(.8(016),,,-).5:)(.6*9)).)
@M02143:5:000000000-JT863:1:1101:26140:6277 2:N:0:45
CCTACGGGTGGCTGCAGTGGGGAATCTTGCGCAATGGCCGAAAGGCTGACGCAGCGACGCCGCGTGGGGGAGGAAGGCCTTCGGGTTGTAAACCCCTGTTGCCCGGGACGAACCCCTGGTTTCGACCAGGTTGACGGTACCGGGTGAGGAAGCACCGGCTAACTCCGTGCCAGCAGCCGCGGTAATACGTAGGGTGCAAGCGTTGTCCGGAATTATTGGGCGTAAAGAGCTCGTAGGCGGTCTGTCGCGTCTGCCGTGAAAGTCCGGGGCTCACATCCGGATCCGCATTGGGTACCGGCAC
+
CCCCCGGGGGGGGGGGGGGGGGGGGGGGFGGGGGGGGGGGGGGGGFGGGGGGGGGGGGGGGGGGEEDGGGGGGGGGCFGGGGGGGGGGGGGGGGGGGGGFFGGGGGGGGGGEGGGGGGG8FCFGGGGGGGFGGFFGGGGGDGG:=:;CGG7:EFFFEGGGCGGCEGGGGGGGGGGGGGGGCEC58CFGGG=CEDFCG*:7CCCDGDGGDGEDGD7:B4@43CC@3<**77*9737:)*)47B<?B)(4@15),2*9;0>)99B:<>E*)7669),683(7.((((-()0)),-4.*0(-((
@M02143:5:000000000-JT863:1:1101:11901:6284 2:N:0:45
CCTACGGGTGGCTGCAGTGGGGAATATTGGACAATGGGCGGAAGCCTGATCCAGCAACGCCGCGTGAGGGATGACGGCCTTCGGGTTGTAAACCTCTTTCAGCTCCGACGAAGCGCCCTTTGGGGGTGGTGACGGTAGGGGCAGAAGAAGGACCGGCCAACTACGTGCCAGCAGCCGCGGTAATACGTAGGGTCCGAGCGTTGTCCGGAATCACTGGGTGTAAAGGGTGCGTAGGCGGACTCCTACGTCAGGGGTTAAAGCCCGCGGCTAAACCGCGGAACTTCCCTAGCTCCTGCCATCC
+
CCCCCGGDCFGGGDGCFGFGGGGGGGGGG9FGGGGGGFGECFGCFGGFFGGGGGGFGGGGGGGGGGGGGGGGGGCEEGGGGGGGDFGGGGGGDGGGCGGGFFFGGFEEGDDGGGGGGDGCFGCECGCC<CFFC*FFFE@E7CFG7,CE7B,8C@>5CGGGG6BGDF851+<E@CFGGGGGGDGFGCCFC7>CFCFG)9CCE8EE:CG599ECFDFCF55*2>G=**7975).57><))07..(/9,(.8:>F0(01067764))3)2:5(4<:?-4-((08))).(-*),6)(.)0))..4
@M02143:5:000000000-JT863:1:1101:22019:6308 2:N:0:45
CCTACGGGCGGCTGCAGTGGGGAATATTGCGCAATGGGCGGAAGCCTGACGCAGCGACGCCGCGTGGGGGATGACGGCCTTCGGGTTGTAAACCTCTTTCAGCAGGGACGAAGCGCAAGTGACGGTACCTGCAGAAGAAGCACCGGCCAACTACGTGCCAGCAGCCGCGGTAATACGTAGGGTGCAAGCGTTGTCCGGAATTATTGGGCGTAAAGCGCGCGTAAGCGGCCCGGTAAGTCCGTTGTAAAAGTCGAAGGCTCAACCTTCGAAAGCCGAAGGATACTGCCCGTCTAGAACCCGC
+
CCCCCGCFDECGGGGGGGECFDDGGGGGDG:FGGGGFGGGEGCFGGGGGGGGGGGDGGGGGGGGGGGGGDEEEGGEEGGGGGFDGGGGGGGGGGGGGGGGFGGFGF7*@CCFFGGGDEEFCGGGGGGGGGGGGGGGGGFGGGGGCEEEGGGGGGGGFFGGGGGC6@EGEGCEDCFGGGGGDEGGGGGGGGGG5>FFG3CD5@F=C7FGGDGGDGGG>D)17<D)5=)7>D33>;FB4=F>35?>)426*)*/-4>*)(05?)77>*<*941(.4-4((-7944>)).))(-(().**(-,(
@M02143:5:000000000-JT863:1:1101:5155:6319 2:N:0:45
CCTACGGGCGGCAGCAGTGGGGAATATTTGACAATGGGCGCAAGCCTGATCCAGCAACGCCGCGTGAGGGATGACGGCCTTCGGGTTGTAAACCTCTTTCAGTAGGGAAGAAGCGAAAGTGACGGTACCTGCAGAAGAAGCGCCGGCTAACTACGTGCCAGCAGCCGCGGTAATACGTAGGGGGCTAGCGTTGTCCGGAATCATTGGGGGTAAAGCGCGTGTAGGAGGCCCGGTAAGTCCGCTGTGAAAGACGGGGGCACAACCCACGGATGCCGGTGGACACTTTCGGGCTCGAGACCGC
+
CCCCCGGGGGCG:CFGGGF9FGG,EF9,,66C@,@FC8E@+@B7,C@FG96@<6CC,9>>>@:FEDF?F:+BFAEC7FE7=<FEGGEGGB55FFGCFFGGC9:5C<C>DEAFD8>FFFE>=FGEGGGGGGGGGGGGGGGGGG7@CEGGEEGGGGGFGF7BFGGGGGGGGGCECFF9CCGGDECD8CEGFGGG=GCFDGGDE9EFDF47)1*1CFFGFFF)95*94*73)*).),01/9*.))3@02)6F2))(())<07.0,8>?FC5C;(-)8;0,9>@)5(4)).)5(,(((-0)((-(
@M02143:5:000000000-JT863:1:1101:6857:6334 2:N:0:45
CCTACGGGAGGCTGCAGTAACGAATCTTCCCCAATGCACGCAAGTGTGAGGGAGCGACGCCGCGTGTGGGACGAAGTCCTTCGGGATGTAAACCACTGTCAGGGGATACCAAGTTCTGAGGATCCCCAGAGGAAGGGGCGGCTAACTCTGTGCCAGCAGCCGCGGTAAGACAGAGGCCCCAAGCGTTAGGCGGAATCACTGGGCTTAAAGCGTGTGTAGGCGGATCGTTAAGTACCTTGTGAAATCCCACGGCTCAACCGTGGAACTGCTCGGTATACTGTCGGTCTTGCGCCACCAAGGG
+
CCCCCGGGGGGGGGGGGGGFFCGGGGGGGGGGGGGGGGGGGGEGGGGGGGGGFGGGGGGGGGGGGGG7EGGGGGGGGGGGGGGFGGGGGGGGGGGGGGGGGGGGGDGGGGGFFGGGGFGGGGDG8DFGGGGGDGFCGDGEFGGGGGGGFGGCGGGGGGGGGGGGGGGGGFGGGGEGGFGGGEGGGGEGGCFGGDC5=7FFGGGFGFG?FGGGGGGFFFFC<DGBE@DGFF@*7<6)=B?AFF)186?0)455>>EG43@DB0:C)/<9=A)-5-,2652@96((4((10)(.,23F),.3,
@M02143:5:000000000-JT863:1:1101:26009:6361 2:N:0:45
CCTACGGGGGGGTGCAGCCAGGAATCTTGGACAATGGGCGCAAGCCTGATGCAGCGACGCCGCGTGAGGGATGACGGCCTTCGGGTTGTAAACCTCTTTCAGTAGGGAAGAAGCCGCAAGGTGACGGTACCTGCAGAAGAAGCCCCGGCTAACTTCGTGCCAGCAGCCGCGGTAATACGAAGGGGGCTAGCGTTGTTCGGAATCACTGGGCGTAAAGGGCGCGTAGGCGGCTTTATAAGTCGGGGGTGAAAGCATGTTGCTCAGCCAAATAATTGCCTTCAATACTGTATTGTTTAAGTCC
+
CCCCCGGGGGGFGGGGGGC-DFGGGGGGGG8FGGGGGGGGGGGGGGGGGGGGGGGDGGGGGGGGGGGGGGECGGGGGGGGGGGGGGGGGFFGGGGGGGGF,0,<CGGFGGGGCFFECE5EFCE76A5;FE7:<6@<C:C8ACF8@8?EEG5@FFG7*2A>C7FG6FFCCEC528*<79;C55=D=85/=5CCCG***27CC*A=7**<7>=DDGD<?F7*())85BDC5D:)7(*-**9:*76DF934>BFF((***)11/)**).:*9).91<AF<4-*0-).24)1*))..6.*/--..
@M02143:5:000000000-JT863:1:1101:23931:6372 2:N:0:45
CCTACGGGTGGCTGCAGTCGAGAATCTTCGGCAATGGGCGAAAGCCTGACCGAGCGACGCCGCGTGCGGGATGAAGGCCTTCGGGTTGTAAACCGCTGTCGTAGGGGAGGAAGGCTCCGTGAAGAACGGAGTTTGACCGATCCTAGGAGGAAGCCCCGGCTAACTCCGTGCCAGCAGCCGCGGTAAGACGGAGGGCGCTAGCGTTGTTCGGAATCACTGGGCGTAAAGGGCGCGCAGGCGGCCGCGCAAGTCGGGCGTGAAAGCCCGGGGCTCAACCCCGGGACGGCCCCCGGGCACGCGC
+
CCCCCDGGGGGGGGGGGGGGGGGGGGGGGGGGGGGGFGGGGGGGGGGFGGGGGGGGGGGGGGGGGDGGGGGGGGGGGGGGGGGGGGGGGGGGGGGGGGGGGGAEGDGGGGGFGG<C<FGGGGGGGFGGGGGGGGGGGGGGGGGGFCFCGGGGGGGGEGGGDGGGFFFEGFGFFGDFFGGGGCGDC8FCFGGGDDE59DGGECC>DG<CFC5D35>FF=F4<FD35;FFBD:55132>@>>>315:>1(519681BDFFE3))0725CGG>((7,57?((..(-(,(,0812(420))(---
@M02143:5:000000000-JT863:1:1101:16028:6373 2:N:0:45
CCTACGGGAGGCTGCAGTAACGAATCTTCCGCAATGCACGACACTGTGACGCAGCGACGCCGCGTGTAGGACGAAGCCCTTCGGGGTGTAAACTACTGTCAGGGGAAAGAAAGTTTTGATCTACCCCAGAGGAAGGGACGGCTAACTCTGTGCCAGCAGCCGCGGTAAGACAGAGGTCCCGAGCGTTCGGCGGAATCACTGGGCTTCAAGCGTGTGTAGGCGGATTTGTAAGTACCTTGTGAAATCCCCCGGCCCAACCGTTGAACCGTTAGGTTACCTGTCCGGACTCAGACACCCAGGG
+
CCC8CGGC7CFGFGGDFE9-;B@,;CF9<@CCG+B,@,,,86@+,,,6CEF,:FCEGE+6@+@+@F8,,,5C4@++@,4:ECF+++@:F?CF<?EFC<C<@E<E+3+B=FGGG?<,A<7,3DAF<FC7FC8FDC,+<C:@EC><@C;@CEFC@;,?:F7,>:*4*=8C<7<6**5BCC?8/A5CEC5**/)*:*>CDC<*<87:<7*::F?D/:CFFF7>2CGB)02*1?4@F>F96*9<F*6*0938:())((0/7(07<(.*6)///((3:))))))*/,),(,()),)-).45:3(((
@M02143:5:000000000-JT863:1:1101:17631:6377 2:N:0:45
CCTACGGGGGGCTGCAGTGGGGAATATTGGACAATGGGCGAAAGCCTGATCCAGCCATGCCGCGTGTGTGAAGAAGGCCTTCGGGTTGTAAAGCTCTTTTGTCAGGGAAGAAACGGTGAGGGCTAATATCCCTTGCTAATGACGGTACCTGAAGAATAAGCACCGGCTAACTACGTGCCAGCAGCCGCGGTAATACGTAGGGTGCAAGCGTTAATCGGAATTACTGGGCGTAAAGCGTGCGCAGGCGGTTGTGCACGACAGCTTTAAAATCCCCGGGCTTACCCTGTGAATTTCATTTGTT
+
CCCCCGGCFGGGGGGGCGGGGGGGGGGGGFGGGGGDGGFGGEGGGGGG8FGGDFGGGGGGGGDEBFGGGGGEFGGGGGGGGGGGDFCGGGGGCFGGGGGGCGGFGGGGGGGGGGCEGGGFC7BFGFGGGGGGGFGDFF:EF9<<7CEEGGFDGGGFFF>EGFGGGGGECFCECGCGCFG?8>FFGC5CGDDCEECECDF4>EGFGFDGFDGGG5DC@>B549>FFF49>DDB3:=>EFEB)7,)51(3;9@>027C.()))(0:48EG7282@630(,4>?).,4<))0).))).964).,
@M02143:5:000000000-JT863:1:1101:19176:6397 2:N:0:45
CCTACGGGTGGCTGCAGTTTCGAATCATTCACAATGGGCGAAAGCCTGATGGTGCGACGCCGCGTGAGGGATGAAGGTCTTCGGATTGTAAACCTCTGTCACTGGGGAAGAAACGCTTTGAGTTAATAGTTCAAAGCCTGACTTAACCCGGAGAGGAAGCAGTGGCTAACTCTGTGCCAGCAGCCGCGGTAATACAGAGACTGCAAGCGTTATTCGGATTCACTGGGCGTAAAGGGTGCGCAGGCGTTTGGTTTTTTCAGATGTGAAATCCCGAGGCTTAACCTTGCAATTGCATTTTTGT
+
CCCCCGGGGGDGGGGGGGGGGGGGGGGFGGGGGGGGGGGGGGGDGGGG@FFGGGGGGGGGGGGGGGDEGGGGGGGGGGGGGGGGGGGGGGCGGGGGGGGGGGGFGGG+FGGGGGGGGGGGDFGGGGGGGGGGGGGGGGGGGGGGGGGGGGGG7CEG7CCGGGGGGGGGGGGGGGGGGGGGGGGGGGGGGGCEGGGCFDCFFGGFGGGGGGDDGGG;FEEGEGGFF4;CBGFFFAB6F3505)2>EF(()4:)((.*058=*6*2.9C<>24:36((,14?76<4).(*/.8,))667)5-,
@M02143:5:000000000-JT863:1:1101:5144:6401 2:N:0:45
CCTACGGGAGGCTGCAGTGGGGAATATTGCACAATGGGCGCAAGCCTGATGCAGCAACGCCGCGTGAGGGATGACGGCCTTCGGGTTGTAAACCTCTTTTAGCAGGGAAGAAGCGAAAGTGACGGTACCTGCAGAAAAAGCACCGGCTAACTACGTGCCAGCAGCCGCGGTAATACGTAGGGTGCAAGCGTTGTCCGGAATTATTGGGCGTAAAGAGCTCGTAGGCGGTTTGTCGCGTCTGCTGTGAAAACGCGAGGCTCACCCTCGCGCCTGCAGTGGGTACGGGCAAACAAGAATGCGG
+
CCCCCGGGGGGGGGGGGGGGGGGGGGGGGGGGGGGGGGGGGDGGGGGGGGGGGGGG<<FGEGGGGGEGGEFFGGFFG>FGGGGGGGGGGGGGGGGGGGGGG8F<FFGGGGFG8FGGGGGGFGGGGGGGFFGGGGGGGGGDGGGGGGGGGFGGGFEFFGGEGGGGGFEEEGGGDGGGGGGGGGFG=EFGGGGEGEGGGD5CFFCFGGG5<G*><:>D>FFGBGGFEFGG:C>BF)08>)82>FFF=:9AF2.702D5:44>=))98>=*13(().(.)53>)).(3(()73?(4(4)*.69(
@M02143:5:000000000-JT863:1:1101:5384:6416 2:N:0:45
CCTACGGGAGGCTGCAGTGGGGAATATTGGACAATGGGCGCAAGCCTGATCCAGCCATGCCGCGTGAGTGATGAAGGCCTTAGGGTTGTAAAGCTCTTTCGTCAGGGAAGATAATGACGGTACCTGAAGAAGAAGCCCCGGCTAACTTCGTGCCAGCAGCCGCGGTAATACGAAGGGGGCTAGCGTTGCTCGGAATCACTGGGCGTAAAGCGCACGTAGGCGGACTCTTAAGTCGGTGGTGAAATCCTGGAACTCCACTCCAGAACTGCCTTCGATACCAGGAGTCCCATGTTCTGGATA
+
CCCCCCECBFEGFGECGGGGGDGGGGGGG9FGGGFFGGGGGGGGGGGDFGGDGGGGGGACFGGGFGGGGGGGCFGFCFGCFGFGF?FF:FGGGFGGGGGGGB@DFFFDFGGGFGFGG9+CFGGGGG?FFG@FFGGGG?FGGGGGGGGGGCFCEGBFFG,@DEECBE5CFEG58DCEG5EGCCEDGGGDC,25:*=C4:7++*=F<CDC7+7)CCD<<.)57)17>>G>6>67FA)(.))-./.*6:2)*:;),)97?(*07))::49+9:766((),-)*0--(.(-0/)().))8/).)
@M02143:5:000000000-JT863:1:1101:4386:6416 2:N:0:45
CCTACGGGAGGCTGCAGTGGGGAATATTGCACAATGGGCGCAAGCCTGATGCAGCGACGCCGCGTGAGGGATGACGGCCTTCGGTTTGTAAACCTCTTTCAGTAGGGAAGAAGCGAAAGTGACGGTACCTGCAGAAGAAGCGCCGGCTACCTACGTGCCAGCAGCCGCTGTAATACGTAGGGTGCAAGCGTTGTCCGGAATTATTGGGCGTAAAGAGCTCGTAGGCGGATTGTTGCGACGGCTGTGAAAACCTGAGGCTCAACCTAAGGCCCGACATCGATCAGAGCAAGCCAAACAGTTT
+
CCCCCEGGEGGGGGGGGFGCG>;FG@CFCAFFGDF,F,CC::@FECCF6,,,CFGGCFG>+@FG=7FF<CGF7,CB:+:CACGG4+BFEA?EDE<DF95?FCB<FG:ECEG=D8:CFDFGEFGCFCGCAFD,>FD,@CDF:@FGCBEGG,D?GG582>8DDGC6DFEG*:/=CECFGFGFEGCDCCG>FG5/::CF<D*7:F77DC*5CD*7CC7:))**-9<5@49))17>FA5<@)51>>().2:9B9?B?.007()0*.07(03+*.3()(,((.-.).-).)()0(((.(.))(-66
@M02143:5:000000000-JT863:1:1101:4951:6430 2:N:0:45
CTTGGTCGTTTCGGGGATGGGGGATGTTGCGCAATGGGCGGAAGCCTGACGCAGCGACGCCGCGTGGGGGATGACGGCCTGCGGGTTGTAACCTCCTGTCGAGGGGAAGGAAGGGGCCGCGAGGCCCTTGACCGCTCCCTGGAGGAAGCACGGGCTAAGTTCGTGCCAGCAGCCGCGGTAAGACGAACCGTTCGAACGTTATTCGGAATCACTTGGCTTAAAGCCCGTGTCGGCCGGGAGGCTCCTCGGTCGCTTCAATCCCCCGGCCCAACCCGGGCAGGGGCCCCCAGACGACCACCCC
+
C<C<,,,+6,6,,++++,8D-,++,66CFCFGG+8FFF86C++@8,9EFECEFGCECEF7CE@+8@@F@:FCEGA+@7>=+B3C78=+8@F,,83@,,@C+3*>BC7*8CFAFFFEGEE>**1=CBF@FFFGGG7:C>F*<;@*;CC6CC8/*:>*8CEFCC5ACEGGGG6*88*8*:CGECC4;?EGGED*:**:4>/>C8?F541AFF+7*+*2/)0<)7:=)8)9B5)))(),73)(0)(0)..(.,.)(()/*.19:2FD055*/(-(0(-(((-0)-((-(,.)(.((-4))4--4
@M02143:5:000000000-JT863:1:1101:3834:6451 2:N:0:45
CCTACGGGCGGCTGCAGTCGAGAATCTTCGGCAATGAGCGCAAGCTTGACCGAGCGATGCCGCGTGTGGGATGAAGGCCCTCGGGTTGTAAACCACTGTCGTAGGGGAGGAAGGCTCCGTGAAGAGCGGGGTTTGACCTATCCTAGGAGGAAGTACGGGCTAAGTTCGTGCCAGCAGCCGCGGTAACACGAACCGTACGAACGTTATTAGGAATTACTGGGCGTAAAGCGCGCGAAGGCGGGTTGTTAAGTTGAATGTGAAAACCACGGGCTAAAACTGGGAACTGCATCCAAAACTGGCC
+
CCCCCGDGGGGGGGGGGGCFGCCFDDGGGFCFFEFDFGFGE@CGGGDDEFFEGG7CEGBC<=B=FEG?EFGA:F<FF,:7FF::=FGCFFFCFFGFE?CFGGFGGGG7C+B<F@EGA:FC<F+@>7<FG@FBF@FC@?CG,9<7@FE7BC*BFFG9CEGGGCED+9@CEGECFGFFFGDCEGGG=CC>7:):=EC*9*/>=:C)9>/0*:7C*26>?==62C)5>><7=))050)(05)-5)-55(.672*155@>@4*88)*21)/:56;0)))).,694833))39/445?>(8)..((
@M02143:5:000000000-JT863:1:1101:8108:6451 2:N:0:45
CCTACGGGCGGCTGCAGAAACAGATACTCATCCTCGGCAGATACCCGTGTAGTC
+
CCCCCGGGGGGGGGGGGGGGGGGGGGGGGGGGGGGGGGGGGGGGGGGGGGGGGG
@M02143:5:000000000-JT863:1:1101:17386:6455 2:N:0:45
CCTACGGGCGGACTGGAGTGTTGCAGGGGAGACTGGAATTCCTGGTGTAGCGGTGAAATGCGCAGATATCAGGAGGAACACCGGTGGCGAAGGCGGGTCTCTGGGCAACTACTGACGCTGAGGAGCGAAAGCGTGGGGAGCGAACAGGATTAGATACCCGTGTAGTC
+
CCCCCGGGGGDFGGFEGGFGGGCFFGGGGFGGGGGGGGGGGGGGGGGGGGGGGGGFFGGGGGGGGGGGGGGGGGGGGCFFGGGGGGGGGCGDGGGGGGGGGGAEGGGGGGGGGGGGGGFGGGGGGGGGGGGGGGGGGG7EGGGGGGGGDFGGGGFGFFGGGGGGCFC
@M02143:5:000000000-JT863:1:1101:8639:6465 2:N:0:45
CCTACGGGTGGCTGCAGCCAGGAATCTTGGGCAATGGGCGCAAGCCTGACCCAGCAACACCGTGTGGGCGATGAAGGCCTTCGGGTCGTAAAGCCCTGTTGATAGGGACGAAGGGCGAAGGGTTAATAGCCCCTAGCCTGACGGTACCTTTCGAGGAAGCCCCGGCTAACTACGTGCCAGCAGCCGCGGTAATACGTAGGGGGCTAGCGTTGTCCGGAATCATTGGGCGTAAAGCGCGTGTAGGCGGTCCGGTAAGTCCGCTTTGAAAGTCGGGGGCTCAACCATCCACAACCGGTGGAT
+
CCCCCDC@FFGGGGGGGGGGGGGGGGGGGGGGGGGAFDFGGGGGGGGGGGGGGCGGGGGGGGGGFFGEGGGGGGGGGGGGGGGGGGGGGGGFFFFGGGGGGFGGDFFGGGGGGGCFGGGGGGGGGGGGGGGGGGGGGGGGGFFFGGGGGGGGGGGGCFGFFGGGGGGGGGGGGDCCGGGFGGGGDEGGGGGGGCFGG=CGGGGFGGGGGGGDGGGGD>BGFGGFFF4DBC>@@FF0D:81@))==B;>F9:)4982=9?>54)1)1A7*.6(39((-73?6:1()5.)).(-,-(771(,
@M02143:5:000000000-JT863:1:1101:8620:6489 2:N:0:45
CCTACGGGGGGCTGCAGTGGGGAATCTTGCGCAATGGACGAAAGTCTGACGCAGCCACGCCGCGTGAGTGAAGAAGGCCTTCGGGTTGTAAAGCTCTTTCACCCATGACGAAGCGCAAGTGACGGTAGTGGGAGAAGAAGCACCTGCCAACTACGTGCCAGCAGCCGCGGTAATACGTAGGGTGCGAGCGTTAATCGGAATTACTGGGCGTAAAGCGCACGTAGGCGGACCATCAAGTCGGGGGTGAAATCCCGGGGCACAACCCCGGAACTGCCCCCGAAACTGTTGGTCTGGCGGTCGG
+
CCCCCGGGGGGGGGGGGGGGFGGGGFFGFGGG@FFGCGGGGGGGGGGFGGDGGEECEFFGGGGGGGG7FFG9FFEFFGGGCGGCEFGGEF<CFGGGGGGGGGGFFFC@FGGCFDEGCCFBCFFECCFCGGDGFEGCFGFGGCF>EE6EGGFGGGGG*;CG6CF>FGGGEGECEGFFGGG5EGGGGGGDEGDEGGFGGGGGF?CFFCCCFDC9DFFG);>GFFD)>FDC89@FFB?)*8@<:)(5>6<)7-=)31B389)5>?>D0:C=>>F)731(109<B9;F).)*)-6-,()))43,(
@M02143:5:000000000-JT863:1:1101:15496:6533 2:N:0:45
CCTACGGGTGGCAGCCAGGAATCTTGGGCAATGGGCGCAAGCCTGACCCAGCAACACCGTGTGGGCGATGAAGGCCTTCGGGTTGTAAAGCCCTGTTGATAGGGACGAAGGGCGAAGGGTTAATAGCCCCTAGCCTGACGGTACCTTTCGAGGAAGCCCCGGCTAACTACGTGCCAGCAGCCGCGGTACTACGTAGGGGGCGAGCGTTTTCCGGATTTATTGGGCGTAAAGAGCGTGTAGGCGGTGTCGCAAGTCGGCAGTGAAATCTCCAGGCTCAACTTGGAGAGGTCGGGCTAAACTC
+
CCCCCGGGGGGG8FC,;C<FGGGGGDGGGGFGF8FGGGDGBFGGFGGGGEGGGDGGGGGGGGFGCGG7CFCFGGFGGGGGGGGGGGGFGFGGGGGGGFEAFGC@FFFEEEGBCEGGGGGECFADG9EFGEFFEGGGGGGDGGGGGGFGGGFCCF:ECFFGGDEGCGGGGGDFDFFGGGGFFCGDGE5>*ACGG=+71:8DE=CB<DDC)9CFGDCGEF*C976)8@DCB<FFFB>>>58)9@>B:24:5:>51-93<9))7.8*./<C*..(087:).3@F44)1(())(,-417)).5-.
@M02143:5:000000000-JT863:1:1101:17070:6533 2:N:0:45
CCTACGGGTGGCAGCAGTGGGGAATATTGCACAATGGGCGCAAGCCTGATGCAGCGACGCCGCGTGAGGGATGACGGCCTTCGGGTTGTAAACCTCTTTCAGTAGGGACGAAGCGCGAGTGACGGTACCTACAGAAGAAGCACCGGCCAACTACGTGCCAGCAGCCGCGGTAATACGTAGGGTGCGAGCGTTGTCCGGAATTACTGGGCGTAAAGAGCTTGTAGGCGGTTGGTAGCGCCTGCTGTGTAAGGCTGGGGCTTAACCCGGGTTATGCAGTGGGTAATGGCCAACAAGCATGCC
+
C,A@CBCEGGGGFE7@DFFGDCGEFE9EFDFGFGGGDGGGGGE7CFEE<FFF@EFBFGDECFD@F@CG8@FGC@FGGDFFGFACC,B@:EFFFEFGGFCFFGGFAF7ECEEF>:FGCDGG7FDFGGCFFGFGGGG7BGFFGGGGGGGG7:EGGFGFCFG9C8CFGFGGEG8C8B?EGCGF*::C58ACECDEG=FGD7C35<CFF06AFG7)9:7*8:?C72:89?DC7C:)).*))).,;:()*5).*./).(8C)().):@F<)*21((44<2-4.3)84()))(/)(--,(()*.).
@M02143:5:000000000-JT863:1:1101:26221:6567 2:N:0:45
CCTACGGGTGGCTGCAGTGGGGAATATTGCGCAATGGGCGGAAGCCTGACGCAGCGACGCCGCGTGGAGGATGAAGTTTCTCGGAATGTAAACTCCGTAAGAATAGGACGAATAAGGAGGGGTCAATACCCCCTCTGATGACGGTACTATTCGTAAGCTCCGGCTAACTCCGTGCCAGCAGCCGCGGTAATACGGGGGGAGCAAGCGTTAATCGGAATTACTGGGCGTAAAGGGCGCGTAGGCGGCCTGCTAAGTCGGACGTGAAATTCCTCGGCTCAACCGGGGAACTGCCTCCACTCCT
+
CCCCCGGGGEDGGGGCFGGGFGGGGGGGGGGGGGGGGFGEFEEDGFGG8FCFFGGGGGGGGGGGGGGGGGDFGF?FFFFFFFGGECGFFGGGGFGGGGGDGFDGCFGGFEDFCFFDFGFDE7FFGGGGGFFGGGDGGGGFFGEGGGGGGGGGCFFGFFD6FEEGGGGGGG?EC>=;@FG6EGFGG5C>=5DGFGGC3DDC5178CCD5*9CCFGGGD3)?AF7))7CDEDFF4?:3>D)(.)5)892(7<F*50*0)-7.),)*-7++*..6>:6::3<.799(((4>42,(.)3)))(.)
@M02143:5:000000000-JT863:1:1101:26083:6567 2:N:0:45
CCTACGGGTGGCAGCAGTGGGGAATATTGGACAATGGGCGAAAGCCTGATCCAGCAACGCCGCGTGAGGGATGACGGCCTTCGGGTTGTAAACCTCTTTCAGTAGGGACGAAGCGCAAGTGACGGTACCTACAGAAGAAGCGCCGGCTAACTACGTGCCAGCAGCCGCGGTAATACGTAGGGCGCGAGCGTTGTCCGGAATTATTGGGCGTAAAGAGCTCGTAGGCGGCTTGTTGCGTCGGTTGTGAAAGCCCGGGGCGTAACCCCGGGTCTGCAGTCGATACGAGCAGGCCAGAGTTCGG
+
CCCCCGGGGGGGGGGGGGGGGGGEGGGGFGCF@DGAFGGGGGGEGGGGGGGGFGGGGGGGGGGGGGEGGGGGFGGGGGGGFGGGGDEFFC@FFGFGGGGGGG,CFGGGGGGGEGGGGGGFGGGGGGGGGGE8FGGFG>FFFEGCGEEG78FFGGGFCG>FFGGGGCCGGECEGG7EF?ECEGGGGG57EGD=*:?FDDD)=+A*:*7CFGGDGGFC45*7:55>EFGGB3>B5)06;55().4).(4)947>:(77:0)7735C?3C5)44(849(-((0.(41(((.)((-4:()/).-(
@M02143:5:000000000-JT863:1:1101:22102:6569 2:N:0:45
CCTACGGGTGGCTGCAGTGGGGAATATTGGACAATGGGCGCAAGCCTGATCCAACCATGCCGCGTGAGTGATGAAGGCCCTAGGGTTGTAAAGCTCTTTCACCCACGACGATAATGACGGTAGTGGGAGAAGAAGCCCCGGCTAACTTCGTGCCAGCAGCCGCGGTAATACGAAGGGGGCTAGCGTTGTTCGGAATCACTGGGCGTAAAGGGCGCGTAGGCGGCTTTGTAAGTCGGGGGTGAAAGCCTGTGGCTCAACCACAGAATTTCCTTCGATACTGCATGGCTTTAAACCCAAAGAC
+
CCCCCGDEGGGGGGGGGGDGGGGGGGGGGGGGGGGGGGGGGGGDFGGGGGGGG8EGGGGGGGGGGGGGGGGGFGGGGGGGGGGGGGGGGGGGGGGGGGGGGGGGGGGGGGGGGGGGGGEGGGGGGGFFGDGGGGGGCGGDFCCCFGGGGGGGGGGGGGGGGGGDCCGEGC@>DCEGEGGG8CGGGGDDGGGGGGGGGFGGGGF:GGDE3CFDGCDDFDFC7D:)7>G>*:==?2D0;:3(0827B<027)).8(/0*(5;F?56)1<+0:<2=<:4((.**.<>((())))-.(()0.(,(
@M02143:5:000000000-JT863:1:1101:10070:6572 2:N:0:45
CCTACGGGTGGCTGCAGTGGGGAATATTGGACAATGGGCGCAAGCCTGATCCAGCCATGCCGCGTGAGTGATGAAGGCCTTAGGGTTGTAAAGCTCTTTCGGCGGGGACGATAATGACGGTACCCGCAGAAGAAGCCCCGGCTAACTTCGTGCCAGCAGCCGCGGTAATACGAAGGGGGCTAGCGTTGTCCGGAATTATTGGGCGTAAAGAGCTCGTAGGCGGCTTGTCGCGTCGGTTGTGAAAGCCCGGGGCTTCACCCCGGTTCTGCAGTCCATACCGTCAAGCACCCGGTCGGTAGCG
+
CCCCCGGDGGDGGGGF<FEG<FGEGGGGGFGGGGGGGGGGGGGDGGGDCFGGGGGGGGFGGGGGGGCEGGGGFGGGGGGGGGGGGGGGGCGFFFFGGGGGEGGECFEGGGGGGGG9@FFDEFCFGEG7*:A:FFGGGGGCCGDGCGGGGGGGGGFGGDCEGGGGGEEGGGG=EDEC=EEEGEGFGGG3CEDE5*::CCFC9+:>G/>*>7C4<E<DFBFGF3CEF:<C?5)7>>)25@)-8*-9*((48;>DB>F4*)/75())(00A*.(.))..43()),(())(0)(((.(-))(()(
@M02143:5:000000000-JT863:1:1101:16005:6579 2:N:0:45
CCTACGGGAGGCAGCAGTTGGGAATCTTGCACAATGGGGGAAACCCTGATGCAGCGACGCCGCGTGGAGGATGAAGGATCTAGGTCTGTAAACTCCTTTTTCAGGGAAAGACTTAGGACGGTACCCTGAGAATAAGGACCGGCTAACTACGTGCCAGCAGCCGCGGTAATACAGAGGTCCCGAGCGTTGTTCGGATTCACTGGGCGTAAAGGGCGCGTAGGCGGCCCGATAAGTCAAAGGTGAAATCCCTCGGCTCAACTGAGGAAATGCCTTTTAAACTGTCGGACTTTAGGCCGGGAGG
+
CCCCCGGGGGGGGEGFCGGG?EGGGGGGGGGGGGGGGGGGGGGGGGGGGGFFGGGGGGGGGGGGGGGEGGGFGGGGGFGGG,FGGGGGGGGGFG@FGGGGGG?FFFFFGGGGFGAFGFGGCFGGFD@CFEFFGGGC,3DFG>:FEFGGEGGG7FGFCEFBFC>5CCEE5=FGGC;FFGGGEECCECEGGEFFGEGGD=7DDFG5DDDGGGGG37)95775(95)<5>5>C55949<?86(9)69?2>?))7)(4)1*3096)9*87+0*6))94).3641*)6--(-0/))),(5.)(-((
@M02143:5:000000000-JT863:1:1101:26796:6582 2:N:0:45
CCTACGGGAGGCTGCAGTGGGGAATATTGCACAATGGGCGAAAGCCTGATGCAGCGACGCCGCGTGAGGGATGACGGCCTTCGGGTTGTAAACCTCTTTCAGCAGGGAAGAAGCGCAAGTGACGGTACCTGCAGAAGAAGCGCCGGCTAACTCTGTGCCAGCAGCCGCGGTAAGACAGAGGCCCCGAGCGTTAGGCGGAATCACTGGGCTTAAAGCGTGTTTAGGCGGACGCCTAAGTGTCTTGTGTAATCCCACGGCTCACCCGTGGAACCGCTTGGCATTCTTGACGTCTTGGCCCGTT
+
CCCCCGGGGGGGGGGGGGGGGGGGGGGGGGFGGGGGGGGGGGGGGGGGGGGGGGGGGGGGGGGGGGGGGGGFGGGEGGGGGGGGGFGDGGGGFGGGGGGGGGGGFGGFCF8FFFEGGFGGGGGGGGGG9DFGGGFGGFGGFGGG7:EEE7F;DGGG,>DFFGGFFCGGGGGGGGC?CGGCCCEDEGGGGDG=CECF<7C<597<C><GGG5CDEGFE>)9(2:@FFCD>557><BBFF4:FF<4=?(6@9?6425C>1)84<5*-)/*15:18(,-46(1=))6)))0)-,,29>)9<((,
@M02143:5:000000000-JT863:1:1101:4833:6585 2:N:0:45
CCTACGGGAGGCTGCAGTGGGGAATCTTGCGCAATGCGCGACAGCGTGACGCAGCAACTCCGCGTGGGGGAAGACGGCCTTCGGGTTGTAAACCCCTTTCAGGAGGGACGAAGGCTCCGTGGTTAATAGCCACGTGTGCTGACGGTACCTCCAGAAGAAGCACCGGCTAATTCCGTGCCAGCAGCCGCGGTAATACGGGAGGTGCGAGCGTTGTTCGGAATGACTGGGCGTAAAGCGCACGTAGGCGGGTCTTTAAGTCGCATGTGAAAGCCCCGGGACCAACCTGAGACTTGCTAAGGA
+
@C@CCGGGGGGGGGGGGGGGGGGGGGGGGGGGGGGGGGGGGGGGGGGGGGGGGGGGGGGGGGGGGGGGGGGGGGGGGGGGGGGGGGGGGGGGGGGEGGGGGGGGGGG:DFGGEDDCGGGGGGGGCFFFCFFGGGGGGGGGGGGGGGFGGFGGFGG6>FG68CGD:>CGGGGGGGGGCEFGGGF<FFGGECDEGG++9>DD5CC)*>D*7CEG<C<DEDF3:DFF?//57555>BF9538-75:F>>B>D10))69*1.7>B6:549<EF)(.04,((((08((,,((09)4))))**).)
@M02143:5:000000000-JT863:1:1101:17228:6643 2:N:0:45
CCTACGGGCGGCAGCAGTGGGGAATATTGGACAATGGTCGCAAGCCTGATCCAGCCATGCCGCGTGAGTGATGAAGGCCTTAGGGTTGTAAAGCTCTTTCGGCGGGGACGATAATGACGGTACCCGCAGAAGAAGCCCCGGCTAACTCCGTGCCAGCAGCCGCGGTAATACGGAGGGGGCTAGCGTTGTTCGGAATTACTGGGCGTAAAGCGCACGTAGGCGGATGCTTAAGTGTGTGGTGAAAGCTCGGGGCTCAACCCCGAGACGTCCGTGCGAAATGGGAAGCTCGAACACTCGAAA
+
CCCCCB;F+@FF@:CECCEFGGGGG,EFGGGGGFGGF,CFGEGFGFFCGGGGGGGGF<CFFGGGCE:=FGDFFEGGGCFGG9FFFGGDGGDCFF<FGDEE?+@+@7C++8CFG<F,@D@EFFDFGG*1>7:6::>FC:FG>C:*+FFCDEG5@E9EGFFCGGG?58:E7CGCG*88=*?GEGFGG=CGEGGDGDGGGGD>:+*5<CDE5D+9C:>5@)0579).)8*:*:696)*50.7()9)9=145<1)<6(80=?>B50>)()/*/((()((((,(0*((.-(49)-(,(())0(((
@M02143:5:000000000-JT863:1:1101:14690:6649 2:N:0:45
CCTACGGGAGGCAGCAGCCAGGAATCTTGGGCAATGGGCGCAACCCTGACCCAGCCACACCGCGTGGGCGATGACGGCCTTAGGGTCGTAAAGCCCTGTTCATCGGGACGATAGGCGCAGGGTTAATAGCCCCTGGCCTGACGGTACCTTTCGAGGCAGCCCCGGCTAACTACGTGCCGGCAGCCGCGGTAGTACGTAGGGGGCGAGCGTGGTCCGCAGTTAGTTGGCTTAGACTGCGTGAAGGCTGTTCGGTAAGTCTGCCTTGAAAAACCGAACCTCACCCACTTGCGTGTGGTAGAT
+
CCCCCGEE,@EGGFGGGC<;<FFGGFGGFGCFGGGGGGFG7FF+FGGGF<FFGGG7FC@FGG+@FG::,>FFDG<FGGGGGGGGGGEGG<FFGG<FG,EF,,,5B:FEGGE:+8,,6@C>+833+:@EF9,,@<++@F,@,@++4+*3,,@;**74*>EGG5EGD5/A8A11,4,4*6*//>ED*:*75/)*30::FC**18EEG3):)/*)*+9<)))1)**14*6*)10**)*54)70)0))7>?,*-878?)*/.*/*)*2)*<3*(-(.4((-:(652(((()*1--((((.*.)-
@M02143:5:000000000-JT863:1:1101:17217:6657 2:N:0:45
CCTACGGGCGGCAGCAGTGGGGAATCTTGGACAATGGGCGCAAGCCTGATCCAGCGACGCCGCGTGGGTGATGAAGGCCTTCGGGTTGTAAAGCCCTTTTGCCGGGGAGGATGATGACGGTACCCGGCGAATAAGCACCGGCTAACTCCGTGCCAGCAGCCGCGGTAAGACGGAGGGTGCTAGCGTTGTTCGGAATTACTGGGCGTAAAGGGCGCGTAGGCGGCCGCTTGCGTCGGATGTGAAAGCCCGGGGCTCACCCCCTGCACGGCATCCGATACGGGGCGGCTGGCAACCGGGACA
+
CCCCCGGEGGGGGGGGGFGGGGGDGGGGGGGGGGGGFGGGGGGGGGGGGGGGGGGGGGGGGGGGGGGGGGFFFGFGGGGGGGGGGGGGGGGGGGGGGGGGGGGGGGGGCGGGFFGGGGGGGGGGGGGGGGDGCFGGFGGGGGDBCGGGGGGFGGC6CGFFFGGGGG5C9ACCGDGGGGGGDGGGGE=CCFF7CECCCCFFFEF:DDGGCFDGGGD<75>D47DB57D1>55>7>)3)7>(*0)9441474@3((8**.>>D(0*()2/)-,4?:0(42(.)(30(((0)(.),.().(((
@M02143:5:000000000-JT863:1:1101:14687:6667 2:N:0:45
CCTACGGGGGGCTGCAGTGGGGAATCTTGCACAATGGGCGCAAGCCTGATGCAGCGACGCCGCGTGAGGGCTGACGGCCTTCGGGTTGTAAACCTCTTTCAGCAGGGAAGAAGCGCAAGTGACGGTACCTGCAGAAGCAGCGCCGGCTAACTACGTGCCAGCAGCCGCGGTAATACGTAGGGCGCAAGCGTTGTCCGGAATTATTGGGCGTAAAGAGCTCGTAGGCGGTTTGTCGCGTATGGTTTGTAATCTCGAGGCTAAACCTCGAACTTGCAACGGATACGGGCAGCCTAACACTCTT
+
CCCCCG7@@C@F@FGCC5CEFGGCFGGGGGGFGGGG?EFGDGGGGGGGGGCFGGGCEG7EF@EGGGGG,>+@FFGGEGGGGGFGCE:FFDAF@FCGGGGFCFCF>FGGCEF<FCGGGFGGGGGD>FFGGGGFF6CC8++88*:?5/?:ECEGGGD688CFFGGGGGCGC?E5=C7+*09F*:CCC**)259=?E?7*97):+A4>CFCF35)9E*2<FB<?CC3@FGC;C:7>404B@)())6*52.-15=*5(6*)47))-)*,02:*60:*6)).-()0(42((,..(4(.)())).)-
@M02143:5:000000000-JT863:1:1101:14435:6680 2:N:0:45
CCTACGGGTGGCAGCAGTGGGGAATATTGGACAATGGGCGCAAGCCTGATCCAGCCATGCCGCGTGAGTGATGAAGGCCCTAGGGTTGTAAAGCTCTTTCACCCACGACGATAATGACGGTAGTGGGAGAAGAAGCCCCGGCTAACTTCGTGCCAGCAGCCGCGGTAATACGAAGGGGGCTAGCGTTGCTCGGAATCACTGGGCGTAAAGGGCGCGTAGGCGTCCGATCAAGTCAGGGGTAAAAGCCTGTGGCTCAACCACAGAATGGCCTTTGATAATATTCGGCTCGACACTGGAAG
+
CCCCCGEEFGGGGGGFEEFGC:FCFFGGGGGGEGGFGGGFFGGCFCGGGGGGGGGGGGGGGGGGGFGDFFCGFFGCEFGGG?FGGFFGGFFD9FFCFGEFFGGFGGGDFGGGGGGFGG>@FFEEGGDGGGFFGGGG>DFGGGGGGGGCDGF8CFFFGGGGGGGGGEGGGFGF5DEEC>=EEGGGGGGGGGCEEG5CFGGGGD5FD5DGCDFGCGGGE@BDDG*7;DDC)9)**.9AFFDB306*627:F46)-4?C?:FD3(.*4*9C4:2)1-656)5*1:2(((-0.((-2))..,(
@M02143:5:000000000-JT863:1:1101:3519:6689 2:N:0:45
CCTACGGGAGGCTGCAGTGGGGAATATTGGACAATGGGCGGAAGCCTGATCCAGCAACGCCGCGTGAGGGATGACGGCCTTCGGGATGTAAACCTCTTTCAGCACCGACGAAGCGTGAGTGACGGTAGGTGCAGAAGAAGGACCGGCCAACTACGTGCCAGCAGCCGCGGTAATACGTAGGGCGCAAGCGTTATCCGGAATTAATGGGCGTAAAGAGCGAGTAGGCGGTTTGGCGCGTATGCAGAGAAAGTCCGGGGCACAACTCAGGATCTGCGGTGGGTACGGGCAGACTAGAGAGATG
+
A<CCCGGGGGGFCEFFGGGGGGGGGGGCFFGGCEFGGGFGCFGGGFFGGGFFEGGGGGGGGGGGGGGGGGGFDG9FGGG7<EFGG+4FFFGGGGGGGGGGGGGGF<=FC@BFGGGCEGG8BFGGG++3DFF7FGFFCFFFFG7@BFGGGFCCGGGBFCCFGGFF,::CGE:C89>CF+>=EEC7:CEDDECCEC7+CDCD=+<B77D0<CECGGGD>50)4)0096DD>)75))7070)4?F)/*-4?F:*1)35)54).78:6<07E4),)94611;B>B))(790>),().2<6*-,-)
@M02143:5:000000000-JT863:1:1101:13447:6771 2:N:0:45
CCTACGGGCGGCTGCAGTGGGGAATATTGCACAATGGGCGAAAGCCTGATGCAGCGACGCCGCGTGAGGGATGACGGCCTTCGGGTTGTAAACCTCTTTCAGCAGGGAAGAAGCGAAAGTGACGGTACCTGCAGAAGAAGCGCCGGCTAACTACGTGCCAGCAGCCGCGGTAATACGTAGGGCGCAAGCGTTATCCGGAATTATTGGGCGTAAAGAGCTCGTAGGCGGTTTGTCGCGTCTGCCGTGAAAGTCCGGGGCTCACCTCCGGATCTGCGGTGGGTCAGGGCACCCCAGCTTGATT
+
CCCCCGEGGEGGGCC8CFGGFDGCGGGGGGGGGGGGGGGGGGGGGGGGFGGGFFGGGGGGGGGGGGGGGGGGGGGGGGGGGGGEFGGGGGGGGGGGGGGGGGGFGFEGGGGFGGGGDGGGGFGGGGGGGGGGGGCCGGDFFCEE>FGG7CGGGGGG>FGFCEGGGGGGGGGGGGFGGEFFCEGDEEGGGCGGECFGGG59EFCFGGGCFDGG3:DFFFFGFDGF>=DG>DBB>A3?)7>(59<55223*.19<:))04>@F)09:)**119)*6((-2(071((((-))(,(-((0*((.)
@M02143:5:000000000-JT863:1:1101:24729:6780 2:N:0:45
CCTACGGGTGGCAGCAGTGGGGAATCTTGCACAATGGGGGCAACCCTGATGCAGCGACGCCGCGTGAGCGATGAAGCCCTTCGGGGTGTAAAGCTCTTTCGGCAGGGACGATGATGACGGTACCTGAAGAAGAAGCTGCGGCTAACTACGTGCCAGCAGCCGCGGTAATACGTAGGCAGCGAGCGTTGTTCGGAGTTACTGGGCGTAAAGCGTGCGTAGGCGGCAGTCCAAGTCTGGTGTGAAATCTCCCGGCTCAACCGGGAGGGTGCGCCGGAAACTGGGCTGCTGGAGTGCGGGAG
+
CCCCCGGGFFGGFGGGGFGGGGGGGGGGGGGGGGGGGGGDGGGGGGGGFGFGAFGGGGGGGGGGGGGGGGCGGGGGGGGGGGGGCFGFFGGFGGGGGGGGGGG:FGGGGGGGGGCEFGGGGGGGGFF7FFGGGGGGFFGGGGGGGGGGGGGGGFCECFGGGEGGGECEFGGGFGGG++;EGGECGGGD5F:CE5CGCGGGGFC4CGGG3:CDDGGDB3>52CDFFBFF?GF?8-6:?FFFEB)96>A>B1:>B>F6=8F<<()/(0:5>>F080237:4?4<?<2(56)(,.(42771(
@M02143:5:000000000-JT863:1:1101:18554:6795 2:N:0:45
CCTACGGGAGGCTGCAGTGGGGAATCTTGCGCAATGCGCGAAAGCGTGACGCAGCAACGCCGAGTGGGGGAAGAAGGCCTTCGGGTTGTAAACCCCTTTCAGTTGGGACGAAGCTTCGCCGGTGAATAGCCGGCTGGAGTGACGGTACCTTCACAAGAAGCCCCGGCTAACTACGTGCCAGCAGCCGCGGTAATACGTAGGGGGCTAGCGTTGTCCGGAATCATTGGGCGTAAAGCGCGTGTAGGCGGTCCGGTAAGTCCGCTGTGAAAGTCGGGGGCTCAACCCTCCGATGCCGTTTGA
+
CCCCCGGGGGGGGGGGGGFGFGGGGGGGGGGGGGGGGGGGGDGEGGGEGGGGGGGGGGGGGG:FGGGGGGGGGGGGGGGGGGGGGGGGGGGGGGGGGFGGGFGFGGGGGGGGGGGGGGGGGGGGCGGGGGGDEGGGC<FGGGGGGGGGGGGGGGGGGGFFGGGGGGGGGGGGGGGFCGGGGGGGGDCDED5CEGCE*>DG=8>BGGGGGCCDCGGFE3BG<GFFFFGGFG575:FB:3@FD>(8?>FBFFEB09D3469@@9>D:6?CFA)6B(43>0()*51:81207(4(3)2))((-
@M02143:5:000000000-JT863:1:1101:11403:6808 2:N:0:45
CCTACGGGGGGCTGCAGTGGGGAATCTTAGACAATGGGGGCAACCCTGATCTAGCCATGCCGCGTGAGTGATGAAGGCCCTAGGGTTGTAAAGCTCTTTTAGCGGGGAAGATAATGACGGTACCCGCAGAATAAGCCCCGGCTAACTTCGTGCCAGCAGCCGCGGTAATACGAAGGGGGCTAGCGTTGTCCGGAATCACTGGGCGTAAAGGGCGCGTAGGCGGTCCAGTAAGCGTGTGGTGAAAGCCCGGGGCTCCACCCCGGGTCGGCAGTGCGAACTGCGGGCCTCCAACACTTTACA
+
CCCCCGDFG7FGGGGGGGGGGGGGGGGGGGGGGGGGGGCFGGGGGGGGGGGGGFGGGGGGGGEGGGG:FGGGGDGGGGGGGGFGGFGGGCGFGGFFGGGGCGGGFEGGGG8FF9BCAC:FFFEFGGGG7CEGGGDGGFGE55:8CGGGGGGFGG+3ECFGGDG>E:EEG+<58C8CGGEEGGFGGGG)AGGG55=EGCFFFGE>CCDGCCG3DCGGFFF*5>DDFFFFFG=F4()(07)()/5==:<:)4:)1,7*<?FE)(0)-.**5(((/.-(,,(*1(,(,438).(.(()**.))
@M02143:5:000000000-JT863:1:1101:15688:6825 2:N:0:45
CCTACGGGAGGCTGCAGTGGGGAATATTGCACAATGGGCGCAAGCCTGATGCAGCGACGCCGCGTGAGGGATGACGGCCTTCGGGTTGTAAACCTCTTTCAGTAGGGAAGAAGCGAAAGTGACGGTACCTGCAGAAGAAGCGCCGGCTAACTACGTGCCAGCAGCCGCGGTAATACGTAGGGCGCAAGCGTTATCCGGAATTATTGGGCGTAAAGAGCTCGTAGGCGGTTTGTCGCCTCTGCCGTGAAAGTCCGGGGCTTAACTCCGGATCCGCGGTAGATCTGTGCAGACAAGAATGATT
+
CCCCCGGGGGGGGGGGGGGGGGGGGGGGCFGGGGGGGGGGGGGGGGGGGGGGGGGGGGGGGGGGGGGGGGGGGGGGGGGGGGGGGGGGGGGGGGGGGGGGGGGGGGGDGGGGGGGGGG7FFFGGEGGGGGCF@DFGGGGGGDGGGGGGGFGFGGGGFGG9;FFGGGGGGGEE:CCFGGGFDGGGGGCDC=DCDFFGGGCDGGGBCDCCFCC)5A::5<6<?GCF3?CD@C:38<5:)0)()9<37,((9.//)45))(.59)9;A@=5<<9()-((-((*0))-)..**..(3(.)*))--
@M02143:5:000000000-JT863:1:1101:10521:6840 2:N:0:45
CCTACGGGAGGCTGCAGCAAGGAATTTTCCACAATGGGCGCAAGCCTGATGGAGCAACGCCGCGTGCGGGATGACGCCCTTCGGGGTGTAAACCGCTTTTCGAGGGGACGAAGGCAATGACGGTACCCTCGGAATAAGGATCGGCTAACTACGTGCCAGCAGCCGCGGTAAGACGTAGGATCCGAGCGTTGTCCGGAGTTACTGGGCGGAAAGGGCGCGCAGGCCGCCCGCCCAGACCGGCGTGAAAGCCCCCGGCCCACACGGCGAGGGTCGTCGGTCACTGGCACGCTCCATCACGCCC
+
CCCCCGGGDEGGGGGGGGGGGGGGGGGGGGGGGGGFGGGGGGGGGGGGFFCFGGGGGGGGGGGCF>FECEGGGGGGGGGGGGGFGGGEGGGGGGDGGGGGGGGGGDGEG7FCF7FAFG9FGGCG+CCGAF:<<B:DF9:,7?F@CFGC:>BFGGCGGGFGGGGGEG5CG8?FGF5CFCCFCE:FD=ED=CGGCGC5/5CDGGF=<<FC)/*/15DDDEFG03C5)0>D:5BD)8)(8>)1>335.:94?:37>;39)47))4)/(0*/7(-4)-4,24(064-(4())0(49()-09(,((
@M02143:5:000000000-JT863:1:1101:17121:6846 2:N:0:45
CCTACGGGAGGCTGCAGTGGGGAATCTTGCGCAATGGGCGAAAGCCTGACGCAGCAACGCCGCGTGCGGGACGAAGGCCTTCGGGTTGTAAACCGCTTTCAGCAGGGACGAACATGACGGTACCTGCAGAAGAAGCCCCGGCTAACTTCGTGCCAGCAGCCGCGGTAATACGGAGGGAGCTAGCGTTGTTCGGAATTACTGGGCGTAAAGCGCACGTAGGCGGCGATTCAAGTCAGCGGTGAAAGCCCGGGGCCCAACCCAGGAACTGCCTTTGAAACTAACTTGCTAAAACCTTGAACA
+
CCCCCCGEEGGGGGGGGGGGGGGGGGGGGGGGGGGGFGGGGGGGGGGGGGGGGGGGFGGGGGGGGGGGGGGGGGGGGGGGGGGGGGGGGGGGGGGGGGGGGFGFGGGGGGGGGGGF9BFGGGGGG9FFGGGGGGGGGGGGGGGGGGGGFEGGGGGGGC:BFEGGGG=EGFGGGCEGGCEGCCGGEED5EGGGGC5CFGGGC65>D59EGGF<<5CGFF:<?DDDB>GGFGF?B9*2))8:7).*97047;EE>(;*.3:8),83,5++*4<>*)..43)9)(..)).*/..)-12**..)
@M02143:5:000000000-JT863:1:1101:14193:6873 2:N:0:45
CCTACGGGTGGCTGCAGTGGGGAATATTGGGCAATGGGCGCAAGCCTGACCCAGCAACACCGTGTGGGCGATGAAGGCCTTCGGGTCGTAAAGCCCTGTTGATAGGGACGAAGGGCGAAGGGTTAATAGCCCCTAGCCTGACGGTACCTTTCGAGGAAGCCCCGGCTAACTACGTGCCAGCAGCCGCGGTAATACGTAGGGGGCGAGCGTTGTCCGGAATTATTGGGCGTAAAGAGCGTGTAGGCTGTTCGGTAAGTCTGCCGTGAAAACCTGAGCCTCAACCTCGGCCTTCCGGTGGAT
+
CCCCCC7FEGGGGGGGGGGGGGGGGGGGAFGGGGGFGGFGGGGGGGGGGGGGGGGGGGGGGGFCGFFGGGGGGGGGGGGGGGGGGGGGGGGGFGGGFGGGGGGGGG8EEGGCEDC=C@FGCE@DFGGGGGFGGGGGGGGGGGCCEGGGGGEGEGFGGDFFGGEG7EEEFFGGGGGFGGGGGG6C=CECEG357CCFDFCDDGGFGG3*)9EDGGC*7353):C?*9DF)17><<7:5:><DFFF=:88@95:?:<*9-*0*)<D0<F<>1,(0.((.4(79:.(,-,)8,))3((0),(5
@M02143:5:000000000-JT863:1:1101:12492:6896 2:N:0:45
CCTACGGGAGGCTGCAGTAACGAATCTTCCGCAATGCCCGCAAGGGTGACGGAGCGACGCCGCGTGCGGGACGAAGTCCTTCGGGATGTAAACCGCTGTCAGGGGCTACCAAGTTCTGAGGGGCCCCAGAGGAAGGCACGGCTAACTCTGTGCCAGCAGCCGCGGTAAGACAGAGGTGCCGAGCGTTAGGCGGAATCACTGGGCTTAAAGCGTGTGTAGGCGGACGGGTAAGTACCTTGTGAAATCCCACGGCTCAACCGTGGAAATGCTCGGTATACTTCCCTTCTTTACCCACCCAGCC
+
CCCCCGGGGGGGGGGGGGGGGGGGGGGGGGGGGGGGGGGGGGCEGGGGGGGGGGGGGGGGGGGGGGGGGGGGGGGGGGGGGGFGGGGGGGGGGGGGGGGGGGFGEGGGGGFGGGGGGAFGCECGGGGGDGGFGGGEGGGGGGDGGFFGGCG?FGGGGGCFF>EGGGGGCCFGGGGGGGGGDGGGGGGGGGGGGGDGGGGGGFDFCDFGGGGGGGGGFF?FDDGF@EGGFGFF=AFBF??56?AFFA:5::.)(,59=7F5>(5*,*++2-)(04034><*921))2<**))..5:>B((((
@M02143:5:000000000-JT863:1:1101:21696:6904 2:N:0:45
CCTACGGGTGGCAGCAGTGGGGAATATTGCACAATGGGCGCAAGCCTGATGCAGCGACGCCGCGTGAGGGATGACGGCCTTCGGGTTGTAAACCTCTTTCAGTAGGGAAGAAGCGAAAGTGACGGTACCTGCAGAAGAAGCGCCGGCTAACTACGTGCCAGCAGCCGCGGTAATACGTAGGGGGCGAGCGTTGTCCGGATTTATTGGGCGTAAAGAGCGTGTAGGCGGTTCGGTAAGTCTGTCGTGAAATCCTGAGTCTCAACTCAGGGCGTGCGATGGATACTGCCGGGCTAGCGGATGT
+
CCCCCGGGGGGGGGGGGGGGGGGGGGGGGGGGGGGGGGGGGGCFGGFGFGGGGGGGGGGGGGGGGGGGGGGGGGGGGGGGGGGGGGGGGGEEFGGGGGGGGGFEEGGGGGGFGGGGCGGGGGGGGGGDFGFGFGFGGGC7F7FFGCCEGGGGGGDFGGGGGGFCCCCCC=:=EGDFG+<CC55DEGGDGGDEC5CEGCC*CCF?>*9CGGCCDE7>:?D7?DGFF4D3))7>7:F6@?8)*1:@<0(189FF>7=**.79B-<*)*0:909,54((,((87)..)).).-7(4(())(((,
@M02143:5:000000000-JT863:1:1101:5211:6909 2:N:0:45
CCTACGGGTGGCTGCAGTCGGGAATTTTGCGCAATGGACGAAAGTCTGACGCAGCAACGCCGCGTGAGGGATGAAGGCCTTCGGGTTGTAAACCTCTTTTGTCAGGGACGATGATGACGGTACCTGACGAATAAGCCACGGCTAACTACGTGCCAGCAGCCGCGGTAATACGTAGGGGGCTAGCGTTGTCCGGAATCATTGGGCGTAACGAGCGTGTAGGCGGCCCGGTAAGTCCGCTGTGAAAGTCGGGGGCTCACCCCTAGACTCCCGGTGGCTAATTTCGTCCCAGACATCGCAATAT
+
68,@C,@@CFGGGGGFFEFGDGEEGFGGGGCCGFGCCFCEEGG7EFDFEF:FGCE@DF:FGGGGGGG7CFDGGGGGCFGCGFF>7F7FGGGGFFFFGFFFGEFC,=AF<FGCC9DFGFGCFCFCFACEGGGBFGF,=8FFG7CEGG;EB8@FEC;,*63,D>EGEGDE979:CCC*81*:C=F;CCC):+:5?*:=CGGGFD5>)19**1*)1*)*0<7><7)73>D3@>3=F<@<))7()*)0*6:1>9;)((74*4>))(.0)*+21((()((.)).**)(.(((0)((,).()0((-)
@M02143:5:000000000-JT863:1:1101:5027:6927 2:N:0:45
CCTACGGGGGGCAGCAGTGGGGAATATTGGACAATGGGCGCAAGCCTGATCCAGCCATGCCGCGTGAGTGATGAAGGCCTTAGGGTTGTAAAGCTCTTTCACCGATGAAGATAATGACGGTAGTCGGAGAAGAAGCCCCGGCTAACTACGTGCCAGCAGCCGCGGTAAGACAGAGGTGCCAAGCGTTAGGCGGAATCACTGGGCTTAAAGCGTGTGTAGGCGGAATTGTAAGTACCGTGTGAAATCCCACGGATTAACCGTGGAACTGCTCGGTATACTGCTTTTCTTGAGCCACTTAGGG
+
CCCCCGGGGGGGGGG8FEF=FEEGGGGGGGFGGGGGGF8FGGGCGGGGFGGGGGGG8FDFGGGGEG>FGFFGGGFFGGC<FA<FGDFFGCGEGGGGFGGGGGGEFGGGGGDFGGGDGGGGGBFFCEEGGEG77FGGFGCCFCFGFG9?C8F>FCEGGGGGGGGGGG5EFCGF8CGGC5@GGGCCECE*AFCCEG75=7C79==><DGFFGGG5=DG59FC?:D>>@44/*9BF>@<)088)*4=FF0:F?57((0946/7),7C7)3+0.)(<3((6<)**.<>7<46*.).(58?*.),(
@M02143:5:000000000-JT863:1:1101:13468:6970 2:N:0:45
CCTACGGGTGGCTGCAGTGGGGAATATTGGACAATGGGCGCAAGCCTGATCCAGCCATGCCGCGTGAGTGATGAAGGCCTTAGGGTTGTAAAGCTCTTTCAGTGGGGAAGATAATGACGGTACCGCAAGAATAAGCCCCGGCTAACTTCGTGCCAGCAGCCGCGGTAATACGAAGGGGGCTAGCGTTGCTCGGAATCACTGGGCGTAAAGGGTGCGTAGGCGGGTCTTTAAGTCCGGGGTGAAATCCCGGAGCCCCACTCCCAAACTTCCTTTGATCCCGAAGATCTTTATTTCTGTAT
+
CCCC8FCEGCGGGDGGGGFGGGGGGGGGGGGGGGGGGGGGGGGGGGGGGGGGGDGGGGGGGGGGGGGGGCFGGGFGGGGGGF9EFGGGGGGGGGFFFGGGFGFGGGGGGDGGGFGFFGGDFGGGGGGGGGGGFGGGGFGGGGGGGGGGGGGGGGFGGEFGGC6>EEGEF:DCE5EEG5=EEGDF5ECDGGD*=CEFGGGGGC=AGD3E*:C<C7D>>5>*<C)))8CF*2=BF2*-).),)82=@4405(<50()*.-)..()0()++0-62*))-))())-416))**)))-.)10).
@M02143:5:000000000-JT863:1:1101:18064:6988 2:N:0:45
CCTACGGGCGGCAGCAGTGGGGAATATTGCACAATTGGCGCAATCCTGATGCAGCGACGCCGCGTGAGGGATGGAGGCCTTCGGGTTGTAAACCTCTTTCAGCAGGGAAGAATCGTAAGTGACGGTACCTGCAGAAGAAGCGCCGGCTAACTACGTGCCAGTAGCCGCGGTAATACGTAGGGAGCAAGCGTTGGCCGGAATTATTGGGCGTAAAGAGCTCGTAGGCGTGTTGTCGCCTCTGCTTTGAAAACTTCAGTCTCAACCTAGGGCTTGCACTGAGTACGTGCAGTACAGAATTCGT
+
CCCCCE7FEGGG+:FA<CFC-@FGGDF9<A,;6@<,,,CF,+@,CEF<<FG,,C8@:+6@CDC4==+BE4+B4=EFDFGE@E@FGGGGGD,58F<?F?FGF9,,=8C=,B,,,:,,:>DEFCD>+@F+,@=C,<,3D,@B77*@**4**6D,9,*:2:1,?,22,2*41*=5?C+B5:98*1*/8/07=E<***++)/))/8+1?7=*9>7)97F77F6*-1*7.*)*)1)0>45(..5(6=4*0-).927/65B7*./7*).*()3?4((.),))-())16>((.,)*.)--))0*).-(
@M02143:5:000000000-JT863:1:1101:17501:7011 2:N:0:45
CCTACGGGAGGCTGCAGTGGGGAATATTGGGCAATGGGCGCAAGCCTGACCCAGCAATGCCGCGTGGGGGATGACGGCCTTCGGGTTGTAAACCTCTTTCAGCAGGGACGAAGCGCAAGTGACGGTACCTGCAGAAGAAGCACCGGCCAACTACGTGCCAGCAGCCGCGGTAAGACGAACCGTCCTAACGTTATTCGGAATCACTGGGCTTAAAGGGCGCGTAGGCGGGCTGACAAGTCTGGGGTTAAATGCCGCGTCTCAACCGGGGAACTTCCTCAGATACTTTCCGCCCCGAGCGCGG
+
CCCCCGGGDGGGGGGGGGFFGGGGGGGGGGGGGGGFGGGGGGDGGGGFGGGGGGGGGGGGGGGGGGFGDFDGGGGGGGGGGGGGGGGGGGGGGGGGGGGGGDG9EGGGGGGCFGGGGGGG9DGEDGGGGGGGCFFGGGGCFEGGGGGGCDGGGGGGGGG9?DGCGGGGC5E=EBFGGDGGGGGCGGDFGGFFCFFFCFGDE?CFF7CGCCEF::F7>D)7693<DFCGFDEE484<)//<4FF35((.94?=0-5).().*))9()1*988)*.))64(10))-.)6*0-4(,((0)-,,(
@M02143:5:000000000-JT863:1:1101:6138:7023 2:N:0:45
CCTACGGGTGGCTGCAGTTGGGAATTTTGGGCAATGGGCGAAAGCCTGACCCAGCAACGCCGCGTGGGTGATGAAGGCCTTCGGGTCGTAAAGCCCTTTTTCAGGGGAAGATGATGACGGTACCCTGAGAATAAGCCCCGGCTAACTACGTGCCAGCAGCCGCGGTAAGACAGAGGCCCCGAGCGTTAGGCGGAATTACTGGGCGTAAAGCGTGTGTAGGCGGCCGCCTAAGTGTCTTGTGAAATCCCACGGCGCAACCGGGGAAACGTTGGGCATACTGGGTGTATTGGGAAGTTCAGGG
+
CCCCCGGG:C@8FFGGFFF-CFGDFFGGGD7FGGGFEGGGGGGGGGGGGAFGCFCGGGGGGGGGFE:FFEGGGGGGGGGGG9FFGA@FCFGGCG?FFGGG@F9,FFGG:BEFGGGCGDCFGFFF>,AFFFFGGGGF,FFEFEEFD,>9>>@,8FFGCGGGGGDGGGGC99,4@EFG**4::EEDGEEGEGGDGGGF*:C:7@FF77>79::<5C/9@F4*)>C)).1))9)/0)1-0**.)06?F<:)9(75((09)-85)-)5::***((.7(.(.))*/((-(--**)((,(.*1:22.
@M02143:5:000000000-JT863:1:1101:13880:7024 2:N:0:45
CCTACGGGTGGGTGCAGTGGGTGATTTTGATCCACTGGCGCACGCCTCAGCCGAGCGTCCCGTGTGGGTAATGAAGGCCTCTGGGTGTTAAACCTCTTTGTCACGGGACGATTATAAAGGAAGCGTGAGAAGAAGCCCCGGCTAACTTCGTCCCAGCAGCCGCGGTAATCCTAAGGGGGTTAGCGTTTTTCGGACTTACTGGCCTTAAAGGGCGCGTAGTGGTTCCCTCAATCAAGGCGTATAACGCCCGGGACACACATGGTAACCCCCCTTGTACTCTATGGATCAACTTTTCGACTC
+
CCCC<FCG+@@+7,,CFAF-@6,,,<C,C,,,,,,,;C,+6+6++,C,,,,,+++++@,+,@:?,C,,7,,6C?,,,BFF,4:,4E,=,,C5,,,4:F,,:C,A+++=4+@F,8,55,5,,A,4+@:F@FF@FFCGGFGD+++5,3,@D@F+@+,33,3@@@*>74=;;,5,,21,,:8*3/27*/1)*27C*:**;+20<6*)0**+0*<*7*757<>*(**0097009?**,0)/7@63),/9((4)())(()*.-./*8?:6=+**(((0()-)-6*74)))...)()).))))-((
@M02143:5:000000000-JT863:1:1101:14985:7049 2:N:0:45
CCTACGGGTGGCTGCAGTGGGGAATATTGGACAATGGGCGCAAGCCTGATCCAGCCATACCGCGTGGGTGAAGAAGGCCTTCGGGTTGTAAAGCCCTTTTGTTGGGAAAGAAATCCTATCGGTTAATAACCGGTGGGGATGACGGTACCCAAAGAATAAGCACCGGCTAACTTCGTGCCAGCAGCCGCGGTAATACGAAGGGTGCAAGCGTTACTCGGAATTACTGGGCGTAAAGCGTGCGTAGGTGGTGGTTTAAGTCCGTTGTGAAAGCCCTGCTATCAACATGGGAATTGCAGTGGAT
+
CCCCCGGG@FGGCFFFGG8ECGD@FACA<FAF<@FG8CFCFGE@@FFGD<FG@,C@<FEF<CFFGGEGGGFGFCCEAEGGG9F:FGGGGGFFFGFDFGG,C==F8C@FGFFGGGABAF?FFEGGGGGGGGGEFGG7FGGGGGGCEEGGFGGGGGGGGGGGGGGGGCEGGGDG@FCCGDEECFGGG=EDGDDE=+<@CCFGG5F8CCGGFGE<DGCFFFFGF*CFFFDFFGEBB?FFD5)(..,5.5<07?EF?BF7*6*/)441-.<A>4(2).((().)05?)4:().(.,,)<6@717)
@M02143:5:000000000-JT863:1:1101:25648:7051 2:N:0:45
CCTACGGGGAGGCTGCAGTAGGGAATCTTGCGCAATGGGCGAAAGCCTGACGCAGCGACGCCGCGTGTGGGATGACGGCCTTCGGGTTGTAAACCTCTTTCAGCAGGGACGAAGCGAAAGTGACGGTACCTGCAGAAGAAGCACCGGCCAACTACGTGCCAGCAGCCGCGGTAATACGTAGGTCCCGAGCGTTGTCCGGATTTATTGGGCGTAAAGCGAGCGCAGGTGGGTTAATAAGTCGGATGTAAAAGGCAGTGGCTCAACCATTGTGTGCATTTGAAACTGTTAAGATTGAGTGC
+
CCCCCGGGGGGGGGGGGGGGGGGGGGGGGGGGGGGGGGGGG@CFDGGGGGGGGGGGGDEGGGGGGEGGGGGEGGGGGGGGGGGGGGGGGGGGGGGGGGGGGGGGFGGGGGFEGEGGDGDFEFGGGGGGGGGGGGGGCFEGGGGFFGEGGGGGGGGGGGGFDGGGGGGGGGEGEEF9FGGFGGGGGGGGGDC:C5=EFDGGE5EF>CGGGGGGGGGGBDFD>GGF@DCCF)8>>AF96@@A)<9B>4:<FDFEB?EGF<@4/865<@+<*..(7)-4<)-9@ADA)).7*)-.6))/1)6
@M02143:5:000000000-JT863:1:1101:23846:7062 2:N:0:45
CCTACGGGGGGCAGCAGTGGGGAATATTGGACAATGGGCGCAAGCCTGATCCAGCCATGCCGCGTGAGTGATGAAGGCCTTAGGGTTGTAAAGCTCTTTCGTCCGGGACGATAATGACGGTACCGGAAGAAGAAGCCCCGGCTAACTTCGTGCCAGCAGCCGCGGTAATACGAAGGGGGCTAGCGTTGCTCGGAATTATTGGGCGTAAAGAGCGTGTAGGCGGTTCGGTAAGTCTGCCGTGAAAACCTGAGGCCAAACCTCGGGCGTGCGGTGAATACTGCCGGGCTAACAGACGGTA
+
BCCCCEGGGGGGEFGDFFGGGGGGGGGGGGGGGGGGGGGGGGGDGGGFGGGGGFFGGGGGGGGGFGCEGGGFGGGGGGGGGGGGG<DFGGGGGGGGGFGGGGGGGGGCEGGGGGGGGGGGGGGGGGGGGGGGGGGGGGGGGGGGGGGCFGCEGGGGGGGG58CGG8?EFGGGGGEGGGGG5=FGGEECE+::**5CC:DC79CF<)9CDFGD4:<C@FF=?GC>5:5CEGDFFBBDFFF()046@<605<@:2()*8,.<76BD>>773(((0(.:>))1486(230))(,-,((8)(
@M02143:5:000000000-JT863:1:1101:12559:7095 2:N:0:45
CCTACGGGTGGCTGCAGTGGGGAATATTGCACAATGGGCGCAAGCCTGACGCAGCGACGCCGCGTGTGGGAGGAAGCTCTTCGGGGTGTAAACCACTGTCAGGAGGGAAGAAACTCGCCGTACCGAATAGGGCCGGCGATTGACGGTACCTCCAAAGGAAGCGCCGGCTAACTCCGTGCCAGCAGCCGCGGTAATACGTAGGGTGCAAGCGTTGTCCGGAATTATTGGGCGTAAAGGGCTCGTAGGCCGTTTGTCCCGTCTGGTGTGAAAACCAGGTGCTTAACACCTGTCCTTCCTTCGT
+
CCCCCFGGGGGGGGGGGGGGGGEGGGGGGGFGGGGGFGGGGGGFGGGFFGEGGGGGGGGGGGGGGGGFGGGGGGGGGGGGGGGGGGGGGGFGGGGGGGGGGGGCFGDGGGGGGGGGCGGGGGGGGGDGGFGGGGCFG7CFG7FGGGGGGGGGGGGGF>CCCEBEGGECEEFFFGGGG>CFCGGGCGGDGGGEEEFFGFFFCG5<DGCFGGGGGGGGFFFG>FFFFF7CFGF>B?:2*0).5>;EF0<(737?147*0()))4)*(.*3:64:@:.()(.*94:)-.4./)5)6)-)96<,,
@M02143:5:000000000-JT863:1:1101:24844:7097 2:N:0:45
CCTACGGGCGGCAGCAGCCAGGAATCTTGGGCAATGGGCGAAAGCCTGACCCAGCAACACCGTGTGGGCGATGAAGGCCTTCGGGTCGTAAAGCCCTGTTGATAGGGACGAAGGGCGAAGGGTTAATAGCCCCTAGCCTGACGGTACCTTTCGCGGAAGCCCCGGCTAACTACGTGCCAGCAGCCGCGGTAATACGTAGGGGGCGAGCGTTGTCCGGAATTATTGGGCGTAAAGAGCTCGTAGGCGGCTTGTCACTTCGGGTGTGAAAGCCCGGGGCTTAACCACGTATCTGCATTCGAT
+
CCCCCGGGGGGGGGGGGGGGGGGGGGGGCGGGGGGGGFFF:FFCGGGGGGGGGGGGGGFGGGFFGFGEGGGGGGGFGGGGGGGGFGCGDFGG9BFGGGGGGGGCCFCEFG=FGGGCFGFGCEGGGGFGFGGGG7FGGGGGGGGGGGGGGFGD7*>>BBEC88EGCCCEGEGGDBF>EFGC5**;88CDE5<5CCFE6DF:EGG:D:DE<CC7DFGGFD3<)*:8*6C43)8:F9=B:F?<.)()*,((0(..8>4**.5>B?)94@FD*((-806(39694)-.86()/,6)<4</@A<4
@M02143:5:000000000-JT863:1:1101:22486:7120 2:N:0:45
CCTACGGGCGGCTGCAGTGGGGAATCTTGCGCAATGGGCGAAAGCCTGACGCAGCAACGCCGCGTGAGGGATGACGGCCTTCGGGTTGTAAACCTCTTTCGCGATCGACGAAGGTCCATCTGTTGGGTGGGCTGACGGTGGGTCGCGAACAAGCACCGGCCCACTACGTGCCAGCAGCCGCGGTAATACGTTAGGTCCTAGCGTTGTACGGTTTTACTGGGCGTAAAGCGCTCATCCGCGCTGTGTCCCGTCGTCCCTTAAAATCTGGTACTACCCTACTAGCTCGCCTTCGATACGGGCC
+
CCCCCEEC+@FFGGGGGGFGGGGGGGGG,FDGGGGFFFGG+@F>FGGGGGGGGGGGGGGGGGGEGGGGCEGDEEFGGGGGGGGDGGGGGGGGGGGGG,DF@7++6+:7FGED<C>3@F,D,@,3@,3FF71FGC,,1<1**:<FG**81*1<44C6:=*2:8888:+*22::0<C6*2C88*/18*+0CE0***00*0*0<+*8*//+*15**2<C*=B*,*)007376)5>B(*)*854)),0))).91.7((./))//*)0*(*+30)--*-.4),(**)..4(-.),5(()(0)((((
@M02143:5:000000000-JT863:1:1101:24260:7155 2:N:0:45
CCTACGGGTGGCTGCAGTGGGGAATATTGGACAATGGGCGCAAGCCTGATCCAGCCATGCCGCGTGAGTGATGAAGGCCCTAGGGTTGTAAAGCTCTTTTAGCAGGGAAGAAGTGAAAGTGACGGTACCTGCAGAAAAAGCACCGGCTAACTACGTGCCAGCAGCCGCGGTAATACGTAGGGTGCAGGCGTTGTCCGGAATTATTGGGCGTAAAGAGCTCGTAGGCGGTTTGTCGCGTCTGCTGTGAAAACCCGAGGATCAACCTCGGGCCAGCAGTGGGTACGGGCAAACTAGAGTGCGG
+
@CCCCGGGGGGGGGGGGEFGGDGGGFGGGGGGGF@F?DGGG7@C,DEGGCGGGFFFGGGFEEGGFGDGECEGC,C?=,=?<,CFF<8FGAFDFG9FCEC9C,,ECDFFGCCAF,,,BFFG9FGCEGDG,CFFECC@CFFGFGGG+>+>7DFACF6FGFGGC?F?CF>C:C*@;AFCGEFGG>CGGG,4?E87?CF?DGGD5CG+;DCF4DG<>FF7A4;*6CGF@4DC>3>BF2733>5()*)977<9FA?>(2>7)(00)8?*(7C531((83((.(47>2)39(4>)((-.3-*1)69,
@M02143:5:000000000-JT863:1:1101:15761:7160 2:N:0:45
CCTACGGGGGGCAGCAGTCGAGAATCTTCGGCAATGGGCGCAAGCCTGACCGAGCGACGCCACGTGCGGGATGACGGCCCTCGGGTTGTAAACCGCTGTCGGGGGGGATGAAGTCACGGGGAGCTATCTCCTCGTGTTGACAGAGCCCCGGAGGCAGCGCGGGCTACGTCCGTGCCAGCAGCCGCGGTAATACGTTGGGGGCCAGCGTTGTCCTGACTTATTGGTCGGAACGAGCGTTGAGGCGGTTTGTCGCTTCTTCTGTTACATTTTAGGGCACAACCCCTGACCCTCCTGTGCTCCC
+
CCCCCGGECGGGG@EGGGGGDGGGGGGGGCGFGGGGFGGGGGGGGGGGGGECEEGGCFFGGDGGGFGG7FEGGFGGGGEGGGGGC8FFFGGGGGGGGGGGF>1:>EGGCEGFG:C7F>CEGE58@EG:CG?FFCGGFFCCF7C*+8;;C**1/?*;*8*5*:CGEFFEG*AEG5*8++**0:CD*:5>*:D+9/2***1/***09C55CDE>C:FC66/:-**/**))09)8<(72)))-))-.)-(-5,/)-()**)***)*2-9++0)).)(.(-3().((((((0.(-(.).0*4)5-
@M02143:5:000000000-JT863:1:1101:21768:7169 2:N:0:45
CCTACGGGAGGCTGCAGTCGGGAATTTTGCTCAATGGGGGAAACCCTGAAGCAGCAACGCCGCGTGAGGGATGAAGGCCTTCGGGTTGTAAAGCTCTTTCGGCGGGGACGAAACGGTCCGTGCTAACACCACGGACTACTGACGGTACCCGCAGAAGAAGCACCGGCTAACTCTGTGCCAGCAGCCGCGGTAATACAGAGGGTGCGCGCGTTACTCGGATTTACTTGGCGTAAAGCGTGCGTAGGCGGCTTCTTAAGTCGTTTTTTAAATCCCTTATCATAACTTTAGAATTTCCTTCCAT
+
CCCCC7@@EGGGGEGGGGGGGDGFGGGGGGGGGGGGFGFGE7EGGGGGGGGGGGGGGGGGGGGGGGDEFGCFCDEFFGGGGGGGGGGEGGGGGGGGGGGGGGGGGGGCFGGDGGGGEGEEGGGGF@FBFGEGGDCECFGG,@FG>FGGFGGGCCG?CGFGG69C7EEG>C++0<CG9FFGCG*>EGDD=:/*:E9+>CCFCGG:<<)*1):CG5*:33;DBG7*6/>4))073:*))80()0())40(73>:9)*0*./3)(09()2A:.<8)59))))1*).44))*046)-))/0445)
@M02143:5:000000000-JT863:1:1101:10508:7172 2:N:0:45
CCTACGGGGGGCTGCAGTGGGGAATCTTGCGCAATGGGCGAAAGCCTGACGCAGCCACGCCGCGTGTGTGATGAAGGTCTTCGGATCGTAAAGCACTGTCGCGGGGGACGAATAAGGGCCGGCTTAACATCCCGGTTCGATGACGGTACCCCGAGCGGAAGCACCGGCTACCTCTGTGCCAGCAGCCGCGGTAATACGTAGGGTCCGAGCGTTGTCCGGACTTACTGGGCGTAAAGAGCTCGTAGGCGGTTCATCGCGTCTGCTGGGAAAACCACGAACTTCAATTCCATCCTGCACTCTC
+
BCCCCEGEEGGGGGGE<FFFGGGDGGGGFF7FFGGGGGGGGGEEGGGE?F7FEGG,BFGGGGGCGGFGG?FGFG,:,>FGFGFE7FE:<>>@;DCFG8FC*:*<7@F>>85:E5C9F;?C8E*2?F<CC+8*A/8E>C88A<+<;*AF8@CEEEG***:8*;8F>8CECC*:+<0<<<EFFGGGCFFG=>C=5:?77596*8*)27)>CDGGGGGG?333()*94@06)5>>)4)-9@49)),0.()()-)5-:**8()))-*:))**23<F3(((-(-.*45).))**...4)()).4-)
@M02143:5:000000000-JT863:1:1101:5947:7175 2:N:0:45
CCTACGGGGGGCTGCAGCCAGGAATCTTGGGCAATGGGCGCAAGCCTGACCCAGCAACACCGTGTGGGCGATGAAGGCCTTCGGGTCGTAAAGCCCTGTTGATAGGGACGAAGGGCGAAGGGTTAATAGCCCCTAGCCTGACGGTACCTTTCGAGGAAGCCCCGGCTAACTACGTGCCAGCAGCCGCGGTAATACGTAGGGGGCGAGCGTTGTCCGGATTTATTGGGCGTAAAGAGCGTGTAGGCTGTTCGGTAAGTCTGCCGTTAAAACCTACAGATCAACCTCGGCCGTTCGGTGGATC
+
CCCCCCFEG>+FFFGGGGGGGGGGGFGGFFFGGGGGGGGGGEBFGGGCDFGFGGGGGGGGGGGGGGGGGGGCCA=FFGGGGFF7EFGGGGGFGGGGG7DFFFFGGFCFGGGGGCGEC:FGGGG7<FGGGGFGDFGFGGGGGGCGGD899ECGGGGG>FFGGGGC*:EEFF7CFEF6;>96@767C:=C5:)10<C5**15*2:BCC5EGGGGGFGDBDBC<7:=465F>/5@F>?74).,77)?@:(3=6))-4)*1.9*1))*(0:FG<80/5())).6?B???(,)8(4((4(88(().
@M02143:5:000000000-JT863:1:1101:5782:7186 2:N:0:45
CCTACGGGAAGCTGCAGTGGGGAATATTGCACAATGGGCGCAAGCCTGATGCAGCAACGCCGCGTGAGGGATGACGGCCTTCGGGTTGTAAACCTCTTTTAGTAGGGAAGAAGCGAAAGTGACGGTACCTGCAGAAGAAGCGCCGGCTAACTACGTGCCAGCAGCCGCGGTAATACGTAGGGTCCGAGCGTTGTCCGGAGTTACTGGGCGTAAAGCGCGCGTAGGCGGCGGTGCTGGCCCGGCGTGAAAGCCCCCCGCGCAACCGGGGAAGGTCGCATGGGACCCGACCGCATATGACCGC
+
CCCCCGGG7+;<,,;E@,CE@@C@<C<F9,,;,ECFGEECEGE:D6;E,C,CEFG8ECFB:+F@CE76FEB9CCFGEGGCF9FF7,?CEGGGGGGGGDFF9F9FEGGFGGGG8B>E:FEGFFG@:FGFFGGGGG9D8DFFGCFGDDD+BGGGGGGGCGGGGC8BCDCEGGEEGG9EGG?@CECFGCCDGGGGEEGGGDCDG?FFG=FEGD/73C7*))7C17D3>F)CF3.5)36)0>)()04559?(94578177<>7)775C0>C5)((-0.,(((,)).,4,(-00,7-(()/1)(((
@M02143:5:000000000-JT863:1:1101:13872:7196 2:N:0:45
CCTACGGGAGGCTGCAGCAAGGAATTTTCCGCAATGGGCGCAAGCCTGACGGAGCAACGCCGCGTGCGGGATGACGCTTTTCGGAGTGTAAACCGCTGTTCGTGGGGACGAAGCACTGACGGTACCCACGGAGGAAGGCCCGGCTAACTACGTGCCAGCAGCCGCGGTAATACGTAGGGGTCGAGCGTTGTCCGGAGTTACTGGGCGTAAAGCGCGTTCAGGTGGCTCATTCCGCCCGGCGTGCAAGCCCCCGGCTCAACCGGGGAGGGTCCTCCGTGACTGGTGAGCTTGATGGTAGCAC
+
CCCCCFDGGGGGGGGGFGGGEGGGGGGGGGGGGGGEFGGGGGGGGGGGGGG7FFGGGGGGGGGGGGGEGGGGGGGGGGGGGGGEGGGGGCGCGGGGG@FFGGG<FFEGGGGEGGGGGC9FF>FFGGGGGGG<FG*DCFGGGDEFGGFFGFGGGDGGCGGDGGFCEEGCC8C:FCFG58EDEGGGEGGGC*9FGGC5<D>7CG7?4CDE<>:7DEDD;)7<47C<:5*9?D?*73BFF>@B)8()0))4>BBE>9B)830)73))()>*)-4(84(((,(0*).6(..08:,,).)1/).5)
@M02143:5:000000000-JT863:1:1101:15372:7201 2:N:0:45
CCTACGGGTGGCTGCAGTGGGGAATCTTGCGCAATGCGCGAAAGCGTGACGCAGCAACGCCGCGTGCGGGAAGACGGCCTTCGGGTTGTAAACCGCTTTCAGTTGGGACGAAGCCTCGTCGGTGAACAGCCGGCAGGGGTGACGGTACCTTCAGAAGAAGCCCCGGCTAACTACGTGCCAGCAGCCGCGGTAATACGTAGGGGGCAAGCGTTGTCCGGATTCATTGGGCGTAAAGCGCGCGCAGGCGGCTTCGCAAGTCGTCCGTGAAATCCCCGGTCTCAACCTTCGAACTTCATTTGTT
+
CCCCCGGGGGGGGDGGGGGGGGEGGGGGCGGGGGGGGDGG@@C:FEF>FGEGECGGGGGGGGGGGGGGGGGGGGGGGGGGGGGGGGGDGGCFGGGGGGGGA<FG98=FGEGG7:FGGGGGDDG>CFFDDFFGGGCFGGGGDFGEGGGGGGGGGGGCF<EFFGGGCEGG5CGGGG5FCFGF+:?<FGGDECD=;9CGFG**A85@DGC5FDGGCGGGBB5C?GF79997>3>B)879EF3()537)(,(71>4(4@75<F:)3)).):C>A>(03-(-2,94:<??2()),.()))//6.63
@M02143:5:000000000-JT863:1:1101:27547:7216 2:N:0:45
CCTACGGGTGGCAGCAGTGGGGAATATTGGACAATGGGCGCAAGCCTGATCCAGCAATGCCGCGTGGGTGAAGAAGGTCTTCGGATTGTAAAGCCCTTTCGGCGGGGACGATGGTGACGGTACCCGCAGAAGAAGCCCCGGCCAACTTCGTGCCAGCAGCCGCGGTAATACGAAGGGGGCTAGCGTTGCTCGGAATCATTGGGCGTACAGGGCGCGTAGGCGGCGCGGTTGGTCAGGCGTGAAATCCCCGGGCCCCACCCAGGGGCGTCGCTTGGACCGGCCGGGCTGGTGGATGGACGA
+
CCCCCGGGGGGGGGGGGGGGGGFGGGGGGGGGGGGGGGGGGDGGGGGGGGGGGGGGGGGGGGGGFGGGGGGFGGFDFGGGGGGG>FFFGFDFDF==FFGGGGGGGGGGGG+:FGGGGGCEFGEGGEGG7:?CEGGGGFG>FGGDFCCCGE<8BF?FGGCBCEEEGC=EG9C5C>/?EGGGGGGGG=C5=<FGG*7CCFCCG6FFD)9*97?C5*))07)9)7C>>B3D@G>B).*(8))47::44-54:3:D;(7)0-7)7.75()2*)-(3)4(),(-).49(((,0)(,(4)).))((
@M02143:5:000000000-JT863:1:1101:22673:7226 2:N:0:45
CCTACGGGAGGCTGCAGCCAGGAATCTTGGGCAATGGGCGCAAGCCTGACCCAGCAACACCGTGTGGGCGATGAAGGCCTTCGGGTTGTAAAGCTCTTTCGCACGCGACGATGATGACGGTAGCGTGAGAAGAAGCCCCGGCTAACTTCGTGCCAGCAGCCGCGGTAATACGAAGGGGGCTAGCGTTGTTCGGAATTATTGCGCGGAAAGTGCGCGCAGGCGGCCTTTTCATTCTGCTGTGAAAGCCTCCGCATCAACCGGGGAAGGTAATTGCAAACTGAAAGATCACATTCCACAAGC
+
CCCCCC;CFCEGC<8CFF<@ECFF,CFFEFFGG<F,,,CCGGGDGGDE8@@FFFFFFGDCCCG8F@@:CCF7?,C<FFF<EFCG:,8:CGGGCD,BF,CFEFED@@C:F=F+4?A,,5:F7A:FC:+3+,@F,3DC8F=3+383@F9DC8FCEGGFG7>>@CC5::*=EC7?*;*B5BCE57CDEG*)/=:5E=*:*2:::+*))))1)7+*:*15>@3)7C37377:*****)*)**6.)994*(((73@)((00*.55)(8)()/+*.-<@).54()**).-())0.).-)-.*)(((
@M02143:5:000000000-JT863:1:1101:14063:7227 2:N:0:45
CCTACGGGTGGCTGCAGCCAGGAATCTTGGGCAATGGGCGAAAGCCTGACCCAGCAACACCGTGTGGGCGATGAAGGCCTTCGGGTCGTAAAGCCCTGTTGATAGGGACGAAGGGCGAAGGGTTAATAGCCCCTAGCTTGACGGTACCTTTCGAGGCAGCCCCGGCTAACTACGTGCCAGCAGCCGCGGTAATACGTAGGGGGCGAGCGTTGTCCGGAATTATTGGGCGTAAAGAGCGTGTAGGCGGTTCGGTAAGTCTGCCGTGAAAACCTGGGGCTCAACCCTGGCCCTGCGGTGCTT
+
CCCCCGGGGGGGGCGGGGGGGGGGGGGGFGGGGGGGGGGGGGGGGGGGGGGGCCFGCFGGGGGGGGGGFGGGGGGGGGGGGGGEGGGGGFCFGGGGGGGGGFGGCFCFGGGDE7FGDEE>FGEGCFFGGGGGGGFGGGG:FGGGGGGGGGGGGGFG*@CGGGGGDEE8EGGGGDFGGGGDGG6DGGGD=EGEGGGGGC*<C5=>DDDEGGGDGGGGF)77)2C64@45575B)<8:FFEB:><47113;6)8:?59*)06@>39,8CG:,4.).((-(-*9:?31(-)0(,(4((0.(-6
@M02143:5:000000000-JT863:1:1101:23488:7245 2:N:0:45
CCTACGGGTGGCTGCAGTGGGGAATATTGCACAATGGGCGCAAGCCTGATGCAGCGACGCCGCGTGAGGGATGACGGCCTTCGGGTTGTAAACCTCTTTCAGTAGGGAAGAAGCGAAAGTGACGGTACCTGCAGAAGAAGCACCGGCCAACTCCGTGCCAGCAGCCGCGGTAATACGGGGGGAGCAAGCGTTGTTCGGATTTACTGGGCGTAAAGTGCTCGTAGGCGGTTTGTCGCGTCGGGAGTGAAAACTCAGGGCTTAACCCTGAGCCTGCTTCCGATACGGTCCGTCTAGAGGGTTT
+
CCCCCGGGGGGGGGGGGGGGGGGGGFGGDGGGGGGGFGGGGGGGGGGGGGGGGGGGGGGGGGGGGGGGGDGGGGGGGGGGGGGGGGGGGGGGGGGGGGGGGGGGGGGBFG8FGGGGGGGGGGGGGGGGGGCGCFGGGGC<D:FGGFDGGCF?EFG5FGG?FGGGGGGGGGGGGGFGGGCEGGEGG5EGGG375CEGGGCDEGGFGFFGGGGGD5C*9@**4DD@>4<37CDD<A33:B@>B3,57:248-.7?>)C>07<9)9:25:7*(,()(.:>),<>61(((-).,((,651)((,(
@M02143:5:000000000-JT863:1:1101:28324:7251 2:N:0:45
CCTACGGGTGGCTGCAGTGGGGAATATTGCGCAATGGGCGAAAGCCTGACGCAGCGACGCCGCGTGGGGGATGACGGCCTTCGGGTTGTAAACCTCTTTCAGCAGGGACGAAGCGCAAGTGACGGTACCTGCAGAAGAAGCACCGGCCAACTACGTGCCAGCAGCCGCGGTAATACGTAGGGTGCGAGCGTTGTCCGTACTTATTGGGCGTAAAGGGCTCGTAGGCGGTTTGTCGCTGCGGGAGTGAAAACACCGGGCTTAACTCGGTTCTTGCTTTCGATACGGGCCACCTAGAGTGTTT
+
CCCCCGGGGGGGGGGGGGGGGGGGGGGG9FC:@FDFG?FGGE:FFGGD8CGGGGCECFGGGGGGGGDGD7EFD@FGGGGGGGGGEGEGGGFGGGFCGCFFGFDDGFDFGGGGEGD<><<;,@CGGGC7CG9:FFGFG7F,2?,D:7CCECFCF7C:2BFFCF89FCCEECGGGGGFECFC5CE*;8*)7*/*/:EEDFG*:CGFCFFFF35CCFCFEDFG9GCF:FGDD3B>><D1.7)2531@EF:)/6)).()1.(07<>4*655C*-).*).6>4(0=(,(-44>.((.53299>62(
@M02143:5:000000000-JT863:1:1101:21088:7253 2:N:0:45
CCTACGGGAGGCTGCAGCCGCGGTAAGACGGAGGGGGCAAGCGTTGTCCGGAATCACTGGGCGTAAAGCGCGCGTAGGTGGTCGTGTGCGTCGGTGCTGAAAGCGCCGGGCTTAACCCGGCGAGGTGCAGCGATACGACACGACTTGAGGCAGGGAGAGGGTGGCGGAATTCCGGGTGTAGTGGTGAAATGCGTAGAGATCGGGAGGAACACCAGTGGCGAAGGCGGCTTTCTGGCCCGTTCTTGACGCTGAGGCCCGAAAGCTAGGTTAGCAAACGGGATTAGATACCCTTGTACTC
+
CCCCCGGGGGGGGGGGGGGGGGGGGGGGGGGGGGGGGGGGGGGGGGGGGEGGGGGGGGGFGGGGCC<FGGGGGGGGGGGGGGGGGGGGGGGGGGGGGGGFGGGGGGGGGGGGGGGGGGGGGGEGDGGGGFGGDGGGFGGGGGGGGGGGFGGGGCGCEGGGGGGGGGGGEGGGGGGG:EEGGFGF@FFGFGCEEGGEGCC7FGGFGD5CFFFGGFGGFFFGFGGDFFG5:3?FF>FFF>B6FF4B*.8:>1)74:FC>(08>6@:.1C+02.59>?F-1(<B?F,<AFFFB?((..**.
@M02143:5:000000000-JT863:1:1101:6476:7258 2:N:0:45
CCTACGGGAGGCTGCAGTGGGGAATTTTGCGCAATGGGCTAACGCCTGACGCAGCAACGCCGCGTGGAGGATGAAGGTCTTTGGATTGTAAACTCCTGTCAGCAGGGAAAAAGCGACTCGTGCTCATACCACGGGGAGTTGATTGTACCTGCCGAGGAAGCCCCGGCTAACTCTGTGCCAGCAGCCGCGGTAATACGTAGGGTGAAAGCGTTAATCGGAATTACTGGGCGTAACGCGTGCGCAGGCGATTCGGAAAGAAAACTGTAAAATCCAAAGACACAACCTTGGACCTTCATTTTTT
+
CCCCCGGGCEGGGGGGGGGGG>BEFFFGFGGGGEG<<EGGGFGGGGGDGGCEGGGEGGGGDGGGCFEGGGCFDECFGGGGGGFGFDEGGGGGGFGDGGGFGGGFGGCFGGGCCF7C@FGFA,CEF<FGGGFF@::7::>,,,8@DFGGAFF8,@:8>EC>CCGE7*:=8,:1,>CE?C7,<:8C6=>DE58ECCFF*0*;5CCB*2:?DDE>5CGGFE3*,*29=?G*)18)8(0()0)()0,5021()-*)345)03<<)(/:</9AF)(54)-3,(())41((.))))(,)()17)6)(
@M02143:5:000000000-JT863:1:1101:3595:7285 2:N:0:45
CCTACGGGAGGCTGCAGTGGGGAATATTGGACAATGGGCGGAAGCCTGATCCAGCAACGCCGCGTGAGGGATGACGGCCTTCGGGTTGTAAACCTCTTTCAGCACCGACGAAGCGCAAGTGACGGTAGGTGTAGAAGCAGCGCCGGCTAACTACGTGCCAGCAGCCGCGGTAATACGTAGGGTCCGAGCGTTGTCCGGAATGATGGGGCGTAAAGGGCTCGTAGGCGGTCAGTTGAGTCGGGAGTGAAAACTTACAGCTTAACTGTAAGAGTACTTTCGACACGGGCAGCCCTGAAGCAT
+
CCCCCGGGGGG@EFFGGCFGGGGGGFCC<EFGDFFGGG@FFEG@CFEGGGGGGGGFGGGEGGGGGEGG8FFGGGGGG7FGG9FCCGEEFDGFEGGCGGGFFFGF,BFFEGGF3++8@FCBCFFGG@FFFEF,@CC;,,@FD>7:8:5E78<;EG5<FC*<>*,B@5:558==E++5=+<38C:CEE5CGG5**2097<39*0<B***/7C=39***0))9675::?/)07)8@)*))*02>39))..<FA4)..*:684/1)/*68+:0)../65)<2:<)4-,(-07)(((.12)/)()
@M02143:5:000000000-JT863:1:1101:13769:7292 2:N:0:45
CCTACGGGAGGCTGCAGTGGGGAATATTGGGCAATGGCCGAAAGGCTGACCCAGCGACGCCGCGTGTGGGAGGAAGCCCTTCGGGTTGTAAACCACTGTCGGGAGGGACGAATGCCCCGCAAGGGGAGTGACGGTACCTCCAAAGGAAGCACCGGCTAACTCCGTGCCAGCAGCCGCGGTAATACGTAGGGTGCAAGCGTTTTCCGGAATTATTGTGCGTAAAGAGCTCGTAGGCGGTTTGTTGCGTCGGCTGTGCAAGCCCGGTGCTCAACCCCCTGCCTGCAATCGGTACGTTCAGACC
+
CCCCC>FDGGGGGGGGGGGGGGGGGGGGFCFGGCFFGGGGEEE:<FGGGGGGGGGGDGGGGGG>GGGGGGGGGGGGGGGGGGGGGGGGGGGGGGGGGEFGFDEGGCEGG@:FF@EGGGDFFG@FFFGEFGGGCCGFGGGGGGFFGGG88DGGGG>CCE:FFFGGGGGGG?F6EGGEE85C85FDC=E6C5DGGGGGGGDGG5CFGC3EDDCFGG>2@8.9:**0=7C>FGFD>??088B:)77)9(4>5,5)(.)**.9@@1)>(8EE7).:8:24((()*).()).0),(4(((0/)))-
@M02143:5:000000000-JT863:1:1101:4045:7296 2:N:0:45
CCTACGGGAGGCTGCAGTCGGGAATCTTGCGCAATGGGCGAAAGCCTGACGCAGCAACGCCGCGTGGGGGATGAAGGCTCTCGGGTCGTAAACCCCTTTCAGCAGGGACGAAACTGACGGTACCTGCAGAAGAAGCCCCGGCCAACTACGTGCCAGCAGCCGCGGTCACACGTAGGGGGCAAGCGTTGTCCGGATTTATTGGGCGTCAAGCGCTCGTAGGTGGTTCGGTAAGTCAGGTGTGAAACCTCCAGGCTCAACCTGGAAACGCCACTTGATACTGCTGTTACCGGAATCCGGTATT
+
CCCCCGGGGDGGGGGGGGGGGGGGGGGGGGGGGGGGGGGGGG+CADFFGGCGGGGCGGGGGGGGFFGGGGGGGGGGFCFCGGGGGGGDGCFFGGGGGFGF9EFGFG7BFGGEGGGGGGGGGFGGGGGGGF?GGGGGGG>EGGG>FCFCFCFF*<;BECCCGGGGG8*3B<CE9C*CC5CEGGG<5AEDG?FGC==EG77F7C=>3D3CD4+95EDGF3<DACGEFFD>@DE@?A7:F@)5>*)7*47284)82()**(.0)2)*5<7C/4:2@43))))*1)).))-*)-,(-,4)),(()
@M02143:5:000000000-JT863:1:1101:3774:7313 2:N:0:45
CCTACGGGCGGCTGCAGTAGGGAATCTTCCACAATGGACGAAAGTCTGATGGAGCAACGCCGCGTGAGTGAAGAAGGATTTCGGTTCGTAAAACTCTGTTGCAAGGGAAGAACAAGTAGCGTAGTAACTGGCGCTACCTTGACGGTACCTTGTTAGAAAGCCACGGCTAACTACGTGCCAGCAGCCGCGGTAATACGTCGGGTCCGAGCGTTGTCCGGAGTTACTGGGCGTACAGAGCGCTCAGGCGGTCGTTCACGTCGCGTTTGAAAGCCCCCGGCTCAACTTGAGACGGTCACACGAT
+
CCCCCDEGGGGGGGGGGDGGGGGGGGGGGGGGGGGGFFGGGGCGGGGGGFFGGGGGGGGGGGGGGGGEGGGGGFGGFCDGGGGDFFEGGGGGGGGGGGGFGGAFGGGGGCGGGGGGDGGGG7+CFFGAF,3>FGGGGGGGFFC7>@@EFCFGE9,@CFCFGEC,@EGGGGGGGGDDFF@FFGC8=FGD=C55=??95**)28=>F3)*)>CDGEFGB:)5(908=FC*)17<)(*6/5)()0(0402;)4@5((00)()7)2.)()<?>4:4>?762(,<=2()-6-)))((,(-9*5(,(
@M02143:5:000000000-JT863:1:1101:16474:7327 2:N:0:45
CCTACGGGAGGCTGCAGCCAGGAATCTTGGGCAATGGGCGCAAGCCTGACCCAGCAACACCGTGTGGGCGATGAAGGCCTTCGGGTCGTAAAGCCCTGTTGATAGGGACGAAGGGCGAAGGGTTAATAGCCCCTAGCCTGACGGTACCTTTCGAGGCAGCCCCGGCTAACTACGTGCCAGCAGCCGCGGTAATACGTAGGTGGCAAGCGTTATCCGGCATTATTGGGCCGTAAGAGCGCACAGGGTGTTTCTTAATTCTGATTTTAAAGCCAACCGCTCAACCGTGGAGGGATATTAGCA
+
CCCCCGGCFGEFC@FGGGFGGGGGGGGGD,CFCGGG88EEGGDEFFGGGGGGGGGGCECGGGGFDDFCEE7FGFFF?FGGGGGGGGGDGFG,@EECFEGFD,CBAFGGFGEE+==CEG:FGDGDCDGGGGGGGFD,FEA,,@=7@>EGGA9>B+@C*3*@,@CE@EGE,>D9@*4,/;<6@?FGCEC):*:*<@FF=6<GF6:)2**5C9C5*2:*7)79)0*9/***))))0(*)7.5(8727)(--8,9@<4@*846**./0)/6+*)2..1((4(45*(4-(.30.(((.,.*1.()
@M02143:5:000000000-JT863:1:1101:16489:7339 2:N:0:45
CCTACGGGAGGCTGCAGCCAGGAATCTTGGGCAATGGGCGCAAGCCTGACCCAGCAACACCGTGTGGGCGATGAAGGCCTTCGGGTCGTAAAGCCCTGTTGATAGGGACGAAGGGCGAAGGGTTAATAGCCCCTAGCCTGACGGTACCTTTCGAGGAAGCCCCGGCTAACTACGTGCCAGCAGCCGCGGTAATACGTAGGTGGCAAGCGTTATCCGGAATTATTGGGCGTAAAGCGCGCGCCGGTGGTTTCTTAAGTCTGATGTGAAAGCCCACGGCTCAACCGTGGAGGGTCATTGGAA
+
CCCCCGGCFCGEGDGGGGFFGGFGGGGGGGGGGGGGFFGGGGGCGGGGGGGGGGGGGGGGGGGFGGGGGGGGGFGGGGGGGGFEDGGGGGFGGGGGGGGGGFGGDFCDGGGGGGDEGGGGGGGCGGGGGGGCCCFGGGGGGGGDEFEFGFFEE>CGGGFGGGGGGGGGGGGFGGGGGGGGG6CFGGGGGG3CF?FGGG4DGGGF5;*A775/9?DDE5@GBGGF4?DD:/7354=>)8;13705B>((04BF<<B*84*/*68>4=FG*(.-73((434?*(8(-((.),3-2(6*1).-
@M02143:5:000000000-JT863:1:1101:22647:7344 2:N:0:45
CCTACGGGCGGCTGCAGTGGGGAAAATTGGACAATGGGGGCAACCCTGATCCAGCAATGCCGCGTGAGTGATGAAGGCCTTAGGGTTGTAAAGCTCTTTTGCCAGGGACGATGATGACGGTACCTGGAGAATAAGCCCCGGCTAACTTCGTGCCAGCAGCCGCGGTAATACGTAGGGGGCGAGCGGTGTCCGGAATCAATGGGCGAAAAGGGCGCGGAGGTGGCGCGGCGAGTCGGTGGTGGAAGCGCGGGGCTCAACCCAGCGTCGGCCAACGATACCTCCGGACCCCACCATCGCACAC
+
CCCCC,,+@++6@@;<8;6CA@E:,,CF,,@CFGG98,86@7FFGDFFCADFGFGCDFFGFG7FFE@FFGGGEC<98<FCGFDGG,BFGGGFBF9EGGGC9FDCFEC+BFEGFGD<C?B:CAFGDFCC<FFGGGAAD7FCECCC87BBECGCEC,D@FECF5:88CECGFDGFGCECEDC?EDC:5://<*/CE=E****3<=>D)):CD53<7D:)))>17CF3.1<)/.)).84755())-0.(14)()),-02*()0)14)-)*25(((0(-4(,0/*4-((,(0722-(80)70(((
@M02143:5:000000000-JT863:1:1101:10227:7351 2:N:0:45
CCTACGGGTGGCTGCAGTGGGGAATCTTGCGCAATGGCCGAAAGGCTGACGCAGCGACGCCGCGTGTGGGAGGACGCCCTTCGGGGTGTAAACCACTGTTGCCCGGGACGAACACGCCGTTTCGACGGCGCTGACGGTACCGGGTGAGGAAGCACCGGCTAACTTCGTGCCAGCAGCCGCGGTAATACGTAGGGTGCAAGCGTTCATCGGACTTCATGGGCGTAAAGCGTGCGTAGGCGGCTATGTAATTCTGGGGTGAAAGCCTGTTGCTCAACCCAAGAATTGCCTTCCCTACCTTCTT
+
CCCCCEGEGGEGCFFG<FFGGDDGGGGGFGGGGGGEFFGG7C@CFGGCCFGGGEGGGGGGGGGEGGGFDGFGGGGGGGGGFFG77FFGGGGGGGCGGGGD9DGGGGCEGG:FEGGBFGGCEFGBFF7@GGGGG*<*<F@EGEGC@B*;877>FGFF58E>E+<7@FEC:CE9+20**;?C*>>CED?>FFFCEDE*CF7FG*28*9:<C3C)70;*686F65DFDF:DBGEFE2>(8?5(508@=:>2*)/*))0/843*9<:*.5<+*)-6@).4((,)..6A)).//.(()-3)*6(45
@M02143:5:000000000-JT863:1:1101:4403:7360 2:N:0:45
CCTACGGGCGGCTGCAGTCGGGAATTTTTCGCAATGGACGAAAGTCTGACGCAGCAACGCCGCGTGAGGGATGACGGCCTTCGGGTTGTAAACCTCTTTTGTCAGGGACGATAATGACGGTACCTGACGAATAAGCCACGGCTAACTACGTGCCAGCAGCCGCGGTAATACGAAGGGGGCTAGCGTTGTTCGGAATCACTGGGCGTAAAGGGCGCGTAGGCGGCCTGGCAAGTAGTGGGTGAAAGCCTGTGGCTCAACCACAGAATGGCCATATATACTGCCTGGCCTTATACCGGAAAA
+
CCCCCGGGGGGGGGGGGGGGGGGDGDFG,,@FGGGGD@8FCFCCFGGGGGGGGGFGCE@FGGGGECGEGGGGD@FEDGEGGGGCDGGGGGFCCEFGGCFFGFGAF<=>FGCCBFGDGCEGFGFEGGGGGGCFCGFFGGGGGDFFFFF;C:BCFGGGGFCEF5EC7**/CFGFF**:88EEGF*7:8:CGGGD555CGGGGG65@<9DGCC:*1:>C7;)*)9C375*C@C4F=)*)9>@0))5**4::><6??3?*945>F<FG3@++*(((*).-6:<*7()),((*),).)-,)0,((
@M02143:5:000000000-JT863:1:1101:10746:7381 2:N:0:45
CCTACGGGAGGCTGCAGTCGGGAATTTTGCCCAATGAGCGAAAGCTTGAGGCAGCAACTCCGCGTGAGGGATGAAGGCTCTCGGGTCGTAAACCTCTTTTCTCAGGGAAGATCCAAGACGGTACCTGAGGAATAAGCCACGGCTAACTACGTGCCAGCAGCCGCGGTAATACGTAGGTGGCAAGCGTTGTCCGGATTTACTGGGCGTAAAGCGTGCGCAGGCGGCTATGCAAGACAGATGTGAAATCCCCGGGCTTAACCTGGGAACTTCATTTGTTACTTCATAGCTACACTACGCC
+
CCCCCFCCEGGGGFGGGGGGGGFCFFGGFGGGGGGGGGGGDGGEGGGGGGFGGDGGGGGGGGGGGGGGFDEGGGGGGGGGGGGGEGGGGFGCGGGGGGGGGGGFFEFG@FGGGGGGF<FGGFFGGGFGFGG?FGFGGGGGE@FGE>FGGGCF,BE3=CCFGGGDGGG5CFCFFGGFDD,;DFCDG5EDE=CF5:5CDG+;F7?AFGGGDF+75A*5.:DG>GG)75377740=3:,8FF>F?4=7<>?:<582()9?5*9@1)927:E*)5-92.6(.66*6:<4.409)4(6:?)),
@M02143:5:000000000-JT863:1:1101:12889:7419 2:N:0:45
CCTACGGGAGGCTGCAGTGGGGAATCTTGCGCAATGCGCGAAAGCGTGACGCAGCAACGCCGCGTGAGGGAAGACGGCCTTCGGGTTGTAAACCTCTTTCAGCAGGGACGAAGCGCAAGTGACGGTACCTGCAGAAGAAGCACCGGCCAACTACGTGCCAGCAGCCGCGGTAATACGTAGGGCGCAAGCGTTATCCGGAATCATTGGGCGTAAAGAGCTCGTAGGCGGTTCGTCCCGTCGAATGTGAAAACCCGGGGCTCAACTCCGGGCTTGCATTCGATACGGGCCGCCCAGAGTTCGT
+
CCCCCGGGGGGGGFGFFGGGGGGGGGGGCGCGGGGGGGGGGGGGGGGDEGGGGGGFGGGGGGGGGGDCFGGGGGGGGGGGFGGGGGGGGGGGGGGGGGGGGFFEFGGFFEG>FGGGEGDGCCGDGGGGGGGGGGGFFGCFGFGGCGGG@CGGGGGG7CFGGFGGGGGGDECECFFGCCGGDGGGG5C3FEGGGGGGG35C5C9FGGG5FDED<EGG)8@G<DDF3FDGFGF:B?),)0897)59F2<-*6?EF1:5)2)7?27FA6**149?)44<9))863;:0(-))(-(-,../663(
@M02143:5:000000000-JT863:1:1101:11957:7419 2:N:0:45
CCTACGGGTGGCTGCAGTGGGGAATATTTGCCCGTGTACGCAGGCCTGAACCACCCCTTGCAGGTAAATCGTGAAAACCTTAGGGTTGTAAAGCTCTTTCGCCAGGGACTATAATGACGGTACCTGGATAAGAAGCCCCGTCTAACTTCTTGCCAGCAGCCGCGGTAATACGCAGGGGGCTAGCGTTGTCCGGAATCCCTGGGCGTAAAGGGCGCGCAGGCGGCCCCGCCAGTCGGTCGTGACATCCCGTGTCTCACCCCCGCTCCTGCTCCCGACACCTCCGGGCTCTCCACACAGCGCC
+
CCCC<FCEGGGGGDGCFF,-CCG7EFE,,,,;;,7B6,<,@@+8+B,,6,,,,666+:,,,,6:C,6,,,8CC,,<,:,CEFA,,E,@4,6?,C?599FG@C?,+94+B,4?FFA,CE++BABEDF8AFFG9<F,EEF7B4@,+,CBAD,>DBGG?E8>DF6EE73@:EEF++4*>*:*=;E>4=CE)=0=E5?EF4*7;A*1)9/9*/:<*CE<CBF379)))57)))))./5)-08)(06(=*,(.)(.).)90*()7)()),)3+7(..0((((-()0(((((()/.(-((())(((-
@M02143:5:000000000-JT863:1:1101:4983:7444 2:N:0:45
CCTACGGGAGGCAGCAGTGGGGAATCTTGCGCAATGCGCGAAAGCGTGACGCAGCAACGCCGCGTGGGGGAAGACGGCCTTAGGGGTGTAAACCCCTTTCAGGAGGGACGAAGGTCGGCGCGTTAATAGCGGGTCCGACTGACGGTACCTCCACAAGAAGCCCCGGCTAACTACGTGCCAGCAGCCGCGGTAATACGTAGGGCGCAAGCGTTATCCGGAATTATTGGGCGTAAAGAGCTCGTAGGCGGTTTGCCGCCTCTGCCGTAAAAGTCCAGGGATAAACTCCCGATCTGCGGTCTGT
+
CCCCCGGGGG7FEFFDFFGGGEEGGGGGGGGGGCGFGGGGGGGGGGGFGGGGGGGGGFGGGGGGGGGGCDEGGGGGGGGEGGGGC+BBFGCFGGDFGGGGGFE8FFEGGGGGGDCCEGE7FCCFEEGFCFGGGGGG7<FG7CFCGGFGF@FGGGFGF9EFGGGGCEEE>FG?C88ECFGG6C6*AC*7>EC*8C+C57=/:CF)7)9****9CFGG35)7:D>694*477))8:*.554:).(.)8;(515)6409)()/).0)4)2A>-8AF)57((()1--)5)(.),4,).(.),((.
@M02143:5:000000000-JT863:1:1101:19349:7465 2:N:0:45
CCTACGGGAGGCTGCAGTGGGGAATATTGGACAATGGGCGAAAGCCTGATCCAGCAATGCCGCGTGAGTGATGAAGGCCTTAGGGTTGTAAAGCTCTTTTACCCGGGATGATAATGACAGTACCGGGAGAATAAGCTCCGGCTAACTCCGTGCCAGCAGCCGCGGTAATACGGAGGGAGCTAGCGTTGTTCGGAATTACTGGGCGTAAAGCGCACGTAGGCGGCTTTGTAAGTTAGAGGTGAAAGCCCGGAGCTCAACTCCGGAACTTCCTTTAAGACTGCATCGCTTTACTCCGGGCGCT
+
CCCCCGGG7FEFGCFFFGGGGGGGGGGGGFGGGGGGGGGGGECGFGGDFGGGGFG8EFGGGGGGGGGGGGGGGGFGGGGGGCGGGGGGGGFGGGGGGGGGGGGGGGGEFGFFGFGGGGGGGGGGGGGCFGGGGGGGGGGG7EGGFGGGGGG8CFF8FGFGGGEGGGCCGFGGGDGGDGEGGGGGGGGGGGGGGGGGGGGG?FDAGD3CFFGGGGGGF@FGBC3:@>FGFCFBFA4)*/723=8F?<24575)1<FF@?@?92>*(.++2-:<F<:)444)7)444,3<)))).(().((((
@M02143:5:000000000-JT863:1:1101:21673:7497 2:N:0:45
CCTACGGGTGGCAGCAGTGGGGAATATTGCACAATGGGCGCAAGCCTGATGCAGCGACGCCGCGTGAGGGATGACGGCCTTCGGGTTGTAAACCTCTTTCAGTAGGGAAGAAGCGAAAGTGACGGTACCTGCAGAAGAAGCGCCGGCTAACTACGTGCCAGCAGCCGCGGTAATACGTAGGGCGCAAGCGTTATCCGGAATTATTGGGCGTAAAGAGCTCGTAGGCGGTTTGTCGCGTCTGCCGTTAAAGTCCGGGGCTCAACTCCGGATCTGCGGTGGTTCCTGTCAGCCTAGACTGATT
+
CCCCCGGGGGGGGGGFGGFGGGGGGGGGFGGGGGGGGFFGGDGGGGGGGGFGFGGEGGGGGGGGGGEEG7@FCGGDGGGGGGGGGGGGGFGGGGGGGGGGGFGFDFEFFGFGGGGGGGGGGGGGGGFGFGFGGFGG7FF7FEGGGDEEG?FGGGGGCFGCCEFEGGGGEGGGEGFGGGGGGDFGG=EDGGDGGGFGGDD3FCCFGCGFDCGGGG=*>FFCBGGFFFGGFGFFFF30)0735@>5>(4:*)9@B0>C)-87?<FGFF5CD:>)*)((41()0)()--.**)..5(2/6:)6)
@M02143:5:000000000-JT863:1:1101:7957:7531 2:N:0:45
CCTACGGGTGGCTGCAGTCGGGAATATTGCGCCATGGGCTCAAGCCTGACGCGCCTCCTCCACGTGGAGGGTGACAGCCTTAGGGTTGTACACCTCTTTCAGCAGGGCCGAAGTTGAAGTGTACCTGTAGAAGAAGCGCCGGCTAACTACGTGCCAGCAGCCGCGGTAATACGTAGGGCGCAAGCGTTGTCCGGAATTATTGGGCGTAAAGCGCGTGTAGGCGGTTCGGTACGTCTGTCGTGACATCCTTAGGCTCAACCTCGGACGTGCGATGGATACTGCCGTGCTAGATGATCGTAGC
+
CCCCCGGG:FGGGGGGGG8-@FG+CEE<,;6C,+BF8,6,,C6,,CCFFFG7+++,,,,,6,6B<,6,C,+BF,,,,,,CF,C,EFFGB<,,C=,,:?FG9<F<B+++46+4=8?5?,5,5CFGFGFGGCGF,3D8FGGG+3CFD7DCFGGG8@CC@FGE@FGGG*?5CFCC1?FE*1CE55ECFEEG5ACGGG*:9C+@ECF)>CD**/+*)177)85744CDB37D)7;3><F?F?=:FDB3@),(*)1*)()944?))()1()***-4476(42),9/6?1(-4)*))-)-6*0,,--
@M02143:5:000000000-JT863:1:1101:8848:7587 2:N:0:45
CCTACGGGTGGCTGCAGTGGGGAATATTGCACAATGGGCGCAAGCCTGATGCAGCGACGCCGCGTGAGGGATGACGGCCTTCGGGTTGTAAACCTCTTTCAGTAGGGAAGAAGCCGCAAGGTGACGGTACCTGCAGAAGAAGCGCCGGCTAACTACGTGCCAGCAGCCGCGGTAATACGTAGGGCGCAAGCGTTATCCGGAATTATTGGGCGTAAAGAGCTCTTAGGCGGTTTTTCGCGTCTGCCGTCAAATTCCGGGGCTCAACCCCGGATCTCCGGTGGTTACTGCCCACCTAAAGTCC
+
CCCCCGGGGGGGGGGGGGGGGGGGGGGGGGGGGGGGGGGGGGGGGGGGGGGGGGGGGGGGGGGGGGGGGGGGGGGGGGGGGGGGGGGGGFFGGGGGGGGGFGGFGGGDFEGCFGGGGGDGGFFGGGGGGGGGFGGGF@7E:CFCGGGGGGDEGGGGGGCFGGGGGGGGGGGGGGCCFGDGFFEDGGGGEGGGG=75C>D>CE5?FFFGG4=DCEGG?4>*.**/*77<E3>B:()3)<)(.)(9?6:(7(9*6<49@>3<51/*4):*),-())).((-0),-43))*0224-.()0)..6
@M02143:5:000000000-JT863:1:1101:14692:7596 2:N:0:45
CCTACGGGCGGCTGCAGTGGGGAATATTGGACAATGGGCGAAAGCCTGATCCAGCCATGCCGCGTGTGTGAAGAAGGTCTTCGGATTGTAAACTGCTTTTGTACGGAACGAAACGGCGAGCTCTAATACAGTTTGCTAATGACGGTACCGTAAGAATAAGCACCGGCTAACTCTGTGCCAGCAGCCGCGGTAATACAGAGGGTGCAAGCGTTAATCGGAATTACTGGGCGTAAAGCGCGCGTAGGCGGCTTTGCAAGTCGGGTGTGAAATCCCCGGGCTCAACCTGGGAATTGCATTCGA
+
CCCCCFG7FCGGGGGFGFGGGGGGGGGGGGGGGDGGGGGGGGGGGGGGGGGGGGGGGD@FGCGCFEGGGGCFFGGGGGGGGGCGGDEGG9ECGGGGGGGGCFEGGGGEDEGGGGGDGGCFG7DF<FGFGGGGGGCCFFGGC9FD7FFGFEGGGGGCGGGFGGGF>EGGDGGGGGCGCGFGFFGGGGGGGCCEEGFGGCDFGCEDDFGGGGEDGFGGF::C?GCFF?495<>E:266))0,5>>FF?(9D0)04<F765B5D>>)4<?FGAFF4:(--((097?<FF?0)4105).9=<-)
@M02143:5:000000000-JT863:1:1101:17534:7629 2:N:0:45
CCTACGGGTGGCTGCAGTGGGGAATTTTGGACAATGGGCGAAATCCTGATCCAGCCATGCCGCGTGCAGGATGAAGGCCTTCGGGTTGTAAACTGCTTTTGTACGGAACGAAAAGACTCCTTCTAATAAAGGGGGTCCATGACGGTACCGTACGAATAAGCACCGGCTAACTACGTGCCAGCAGCCGCGGTAATACGTAGGGTGCAAGCGTTAATCGGAATTACTGGGCGTAAAGCGTGCGCAGGCGGTTATGTAAGACAGATTGGAAATCCCCTGGCCTAACCCGGGACCTTAATTTCTT
+
CC,BCCCFFC:<FCC8<CFGFG7FCGGGD7EEFGGGFGFE:CG,CFGFGGGE<EFGFDEFC@E@FG7CF<?A<FGGFFGGCE@C7,FGGGC<C<<FGGGFFEE<B:?@7CCCFC8<FFCFCEGF,A7F,AAFGC+38:@F9=DFGGFEB+D@+@BEFGF9EC6ECEEGDGGFFGDF,D:;8CF4EC:D5>DGGF9FCGD*2CC:DFDCCDE9*:*:7>B5<***9*7*)/85>:*4:)0(5>0).(40.4.9)67**.*)0(97).3AD9:76<(,(.2*))(.(,-.0(-,)))/*.-).
@M02143:5:000000000-JT863:1:1101:22865:7637 2:N:0:45
CCTACGGGAGGCTGCAGTGGGGAATATTGGACAATGGGCGAAAGCCTGATCCAGCCATGCCGCGTGTGTGAAGAAGGTCTTCGGATTGTAAAGCACTTTAAGTTGGGAGGAAGGGCATTAACCTAATACGTTAGTGTTTTGACGTTACCGACAGAATAAGCACCGGCTAACTCTGTGCCAGCAGCCGCGGTAATACGTAGGTGGCAAGCGTTATCCGGAATTATTGGGCGTAAAGCGAGCACAGGTGGTTTAATAAGTCTGATGTAAAATGCAGTGGCTCAACCATTGTGTGCATTGGAA
+
CCCCCGE@@FCFGGGG<FFGGG,@F@FGGFGFGGGGGGGGGGGGGGGGCFGGGGGGGGGGGGGEGGGGGFEFEFFGGGGGGGGGCGGGGGGGGGGGGGGGGDEFGF7E7CCFCCFDFGGGGGGGFGGFFFGFFGDFAFGGFDF7EGGEFEGGEEGGGGGFGGFGEEGGGGFFFF7FFGGGGGG5ECCGGGGC=EDEGC4;EF6?FG45DCCGG5:C338D@GG=FAC<FGBDFFFF:D)4).(053::B05654B>=4=B*.1*6=FGG)45@)62(,(/9<0(184*/).,4<AF=3.-
@M02143:5:000000000-JT863:1:1101:27422:7653 2:N:0:45
CCTACGGGTGGCTGCAGTAACGAATCTTCCCCAATGCGCGAAAGCGTGAGGGAGCGACGCCGCGTGCGGGACGAAGTCCTTCGGGATGTAAACCGCTGTCAGGGGACACCAAGTTCTGAGGATCCCCAGAGGAAGGGGCGGCTAACTCTGTGCCAGCAGCCGCGGTAAGACAGAGGCCCCGAGCGTTAGGCGGAATCACTGGGCTTAAAGCGTGTGTAGGCGGACGCCTAAGTGTCTTGTGAAATCCCACGCCTCACCCGTTGAAACCCTGGGCATACTGTGGGCTTTTGTCCGTTCATGG
+
CCCCCGGGGGGGGGGGGGGGGGGGGGGGGGGGGGGGGGGGGCFEGGFGGGGGGGGEGGGGGGGGG@FEGGCFG:CFGGGGGF@EDFGGGCCGFFGGGCGGGDDFEDGGGGCFAFCFGGGGGFFGFGGG>FFGGFF>@FDGGEEGGGGCFCGGGGGGGG+9E8EGCGEC@FGGFF68CF=EED=DC/:D2*2:CC5CGGGGD8*<DGFCG77C5=C3F=F7<<DBD>GG4*))1)9>6=*-)9)1152::B:)107*)(00775*6*+**.((70((.,.**)(((((0*)(.4(,)7().)
@M02143:5:000000000-JT863:1:1101:13160:7661 2:N:0:45
CCTACGGGAGGCTGCAGTGGGGAATATTGGACAATGGGCGAAAGCCTGATCCAGCAATGCCGCGTGAGTGATGAAGGCCTTAGGGTTGTAAAGCTCTTTTACCAGGGATGATAATGACAGTACCTGGAGAATAAGCTCCGGCTAACTCCGTGCCAGCAGCCGCGGTAATACGGAGGGAGCTAGCGTTGTTCGGAAATACTGGGCGTAAAGGGCGCGTAGGCGGCCGATCAAGTCAGGGGTGAAAGCCTGTGGCTCAACCAAAGAATTTCCTTTGATCATGTTTGCCCCAAGACTTGAATA
+
CCCCCFDDGGGGGGGGGGGGGGDGGGGGGGGGGGGGGGGGGGDCFGGF@FGGGGGGGFGGGGGGGGDEFGGGGGGGGFGGG9EGGGFDGFFGGGGGGGGGGGGGGCECFGGGGFFEEGGGGGGGGGGGFGFGFGGGCFGD7BFGCFFGGGGGGGGFFGGGGGGGDGGGGGGGGGEGGGGGGGFFGGE>?FGGDCECGG7=FCFFCDG5>FCDDCCCEFF3457BE:C)5<)*9<74?F:4)826@21()./)4(9*138534@FFFG+><24B<D2))-*1)54).)70(((.))*/)))
@M02143:5:000000000-JT863:1:1101:25219:7690 2:N:0:45
CCTACGGGAGGCTGCAGTAGGGAATCTTCCACAATGGACGAAAGTCTGATGCAGCAACGCCGCGTGCGCGAAGAAGGTCTTAGGATCGTAAAGCACTGTTGTGAGGGAAGAACAAGTACGGGGGTAACTACCCGTACCTTGTCGGTACCTCATTAGAAAGCCACGACTACCTACGTTGCAGCAGCCGCGGTTATCCGAAGGGGGCTAGCGTTGTTCGGCATCAATGGGCGTCGAGTGCGCGTAGGTGGCGTTTTAAGTCGGTGGTGAAGACAGCAGCCGCAACCATAAGTAACCGCCCTG
+
CCCCCFGGC++B<FCCFGAFCFG@FGFF<CEFD,CF<9@C7F@+;CFFC@@,CCF,,6@FGBCFGE,@+@CFEDC@FG9DF,C=EG,C<?B<FF4EG,C,,A=,EFGGFGG?,BF<?F9+>++++8,:,,>,,+3++5@E;,,@55,*,,7,37;,3,,,2,2>**=*:,=9,?*6,,/,5=F;0*2>:5)*/3++***15*:<))***)**/AF*)))1(9***0**)18))(.,7*74).4)5)),)(076(**/.*7),0)-79?*)(.)(4(((()),((())1/.))-.(.)--(
@M02143:5:000000000-JT863:1:1101:3760:7691 2:N:0:45
CCTACGGGCGGCTGCAGTGGGGAATATTGGACAATGGGCGAAAGCCTGATCCAGCCATGCCGCGTGTGTGAAGAAGGTCTTCGGATTGTAAAGCACTTTAAGTTGGGAGGAAGGGCATTAACCTAATACGTTAGTGCTTTGACGTTACCGTCAGAATAAGCACCGGCTAACTCTGTGCCAGCAGCCTCGGTAATACCGAGGGTGCAAGCGTTAATAGGAATTATTGGGCTTAAAGAGCTCGTAGGCGGTTTGTCCACACTGCCGATAAAGTCCGATGCTCAACGCCTGATCAGCTGTTGGT
+
CCC?CGGGCC7FGGGFGG8FFGGGGGGGGCEFGFGGGGGGCGC+EFGFEFGGGGGGGGGGGGGGGG@FFGGGFEFFFGGGFGFG@CGGGGGGGG<FGFFEC,9,BFG8+@+,,8+:D@F,AFFG8AA<FFFF@FFFGGGFGGGGEF@BDCG8@7ECC9BFGCG>E5:**5D,,;7D?C;@,9C*0,,**/:5=:E7C**):EEDDFCC*7:D3:++3;*;4**96?6*85))*.@65798).()082()-7)(5***,0)0).7()22*)..*1,((,)*12((,4().)-)))))*).((
@M02143:5:000000000-JT863:1:1101:8718:7699 2:N:0:45
CCATTATAGCTGCCTCCGGGAATTTTTCGCTATGGGGGTACCCCTGCCGACCCAACGCCCCGTGTGAGCGGAAGCCATTCGTGGCGTAAAGCCCTTTTAGCAGTGAAGAACACAATGACGGTACCTACAGAAAAAGCACCGGCTAACTCCGTGCCAGCAGCCGCGGTAATACGGAGGGTGCGAGCGTTATTCGGATTCACTGGGCGTAAAGAGCACGTAGGCGGTTCGGTAAGTCTGTCGTGAAATCCTGAGGCTCAACCTTTGGCGTTCGATGGATACTGCCGTGCCAGAGGACGGTAGC
+
A,,,,,;-,C,6;,,=,6++@7E<<,6,+,,B,;,668+,,CF8<,,,+++6@F,6@++6@6,,:D,,,67@++,,4C5<,9++++8++BF5,B<,5:<,5,C,4:,?,E==,BE,FE,+@F7F<<,,,,8,7>F@FFGC@8:F>>8EDGC87B8C,*@:DC>EGGEC>CFG=;CC::E*8:CDEG=D=C+C*;C5CCFGGCG:FDCCCC97DG64)>41:F35@BD3BDF5=699=77(>E>:8).,*)1)-1)9/3)5<)1:()*/)4344)(.6:?F6<00(-()0,(.(.(.)-(()
@M02143:5:000000000-JT863:1:1101:11904:7705 2:N:0:45
CCTACGGGAGTCTGCAGTGGGGAATCTTAGACAATGGGGGCAACCCTGATCTAGCCATGCCGCGTGAGTGATGAAGCCCTTAGGTTTGTAAAGCTCTTTCAGCTGGGAAGATAATGACAGTACCGGGAGAATAAGCTCCGGCTAACTTCGTGCCAGCAGCCGCGGTAATACGAAGGGGGCTAGCGTTGTTCGGAATTACTGGGCGTAACGAGCTCGTAGGCGGTTTGTCGCGTCCGCCATGAAAATCCAGAGCGCAACTCCGAAACATCGGTTGTTATCCTCAGACACGCACATCTTAGGG
+
C@CCC;@C,76CE,C<AAEEC:E66FCFC<<FDFFADDC:CFC<,:F<ECFCFFGGFGDEC@F:6+,6<<EFFGG,,BFGF8EG,6C,:?,A,C?FFFGGFCFCCE7<8CFFGCFB<AEFFDFE7=@++8?F9?54=::F@EGGCGCCFB=DCDF=FG88D6B+BCCGGGF5CC:EGD>C:;CGGGGD7CF5=5*:FFGC++255C7C**:33*218)8C,)1.)5396*.3>()(.8),09)**.(5*)0)((./),9/)()*(0*+*((,)((.).)*1.).5)())((-(.)*065,(
@M02143:5:000000000-JT863:1:1101:13595:7708 2:N:0:45
CCTACGGGGGGCTGCAGCAAGGAATTTTCCCCACTGGGCGAAAGCCTGAGGGAGCAACGCCGCGTGGAGGATGACGGCTTTCGGGTTGTAAACTCCTTTTTATGGGGACGATAATGACGGTACCCATGGAATAAGCCCCGGCTAACTACGTGCCAGCAGCCGCGGTAATACGTAGGGTGCAAGCGTTGTCCGGAATTACTGGGCGTAAAGAGTTCGTAGGCGGTTTGTCGCGTCGTTTGTGACAACTCACAGCTCAACTGTTAGATTGCAGGCGATTCGGGCAGAATTGAATAATTCAGCG
+
CCCCCGCCCGGGGEFGGGEFFCFGGGGGFC?FB+:F8F@CC=>@FGG8<FFDGGG+?EBFEGG7FFGGGGGFGCFCGGCFGG7B@FGEGGGGGGGGGGFGGFGC8F7FFDGGECFC<B@EFGGGGGGGGGGGFGGDFFGGGG>EGGGGGGGGGGGFFGDFFGGGGGDGGGGGFG*C8CEEGGGGGGGGE<FGGDECCDGGGCFFGDGCDCGGGFGGFFFC?D3)757C=DFEE>)-7>>05@)961?AF:?*()0993FFF)9*)1<0762850((,)-).-2(((.1*)))-))*/--)(
@M02143:5:000000000-JT863:1:1101:22750:7730 2:N:0:45
CCTACGGGTTGCAGCAGTGGGGAATCTTGCGCAATGGGCGAAAGCCTGACGCAGCAACGCCGCGTGGGGGAAGAAGGCCTTCGGGTTGTAAACCCCTTTCAGTTGGGACGAAGCTTCCAGAGTTAATAGCTTTGTGGAGTGACGGTACCTTCAGAAGAAGCCCCGGCTAACTACGTGCCAGCAGCCGCGGTAATACGTAGAGGGCAAGCGTTGTCCGGAATCATTGGGCGTAAAGCGCGTGTAGGCGGTCCGGTAATTCCTCTGTGAAAGACGGGGTCCACACCCTCGTATGCCTGTGGCT
+
C8C@B,,+@,6@CF@ECCE@FEFC@C6CFF:F7CC@EEF@C++@,CE<@<BCG+8@@EGCF:FCFC=+C+@+=FF8=?FFCEFG4BCDFDCFFGGGGFFGGFFGCE=AFEGBFGGFGDFGGGGGGCGFFFCCFGGGGAFGGFGD:FGCFFGFFGGGGF7DFGGG8EGGGFC79FEC6CFGGGGGGGGGEGGDGGGGGGF*C77:*95CFDGGGGFG>D@DFGFFF?G*577>314<)75(8<:F*56979BB07)1*)9=*67*)*3<?4(1:1(((((0*(-(4:?))(.(.4)*/)(,.
@M02143:5:000000000-JT863:1:1101:6225:7737 2:N:0:45
CCTACGGGTGGCTGCAGTGGGGAATATTGGACAATGGGCGCAAGCATGATCCAGCCATGCCGCGTGAGTGATGAAGGCCTTAGGGTTGTAAAGCTCTTTCGGCGGGGACGATAATGACGGTACCCGCAGAAGAAGCCCCGGCTAACTACGTGCCAGCAGCCGCGGTAATACGTAGGGGGCTAGCGTTGTCCGGAATCATTGGGCGTAAAGCGCGTGTATGCGGATAGGTAAGTCCGCTCAGACAGTAGGGGGCTCAAACCACAGAAGCGGGGGGATACTGTCAGGCAAGAGTGAGGAAGA
+
CCCCCDEEGG7FGGGFF<@FFEEGGGGGGGGGGGGGGFFGGECFG<EGGGGGGGFGGGGCFFGGEGGGGFGGGGGGDFC@F9FFF,<=FFGGGGGGFGF<B:FCG>EDFFGGGDGGGFEG7FFGFGGCC>FFFFGG7>FGGGC7F:C;CGC6*<BFFGCF7**3=18CGFGC3B5EDGCGEFGGDECDG7CEGGGGCC7:C6*)9)1C9:CDC=)/<5*CAG3)))06@CF?F2=4355()7058)):=?53(,)0/)6553)7()+2)2((.440.2)**.))(((8)(,).),)9(((
@M02143:5:000000000-JT863:1:1101:16463:7758 2:N:0:45
CCTACGGGTGGCTGCAGTGGGGAATATTGCGCAATGGGCGAAAGCCTGACGCAGCGACGCCGCGTGGGGGATGACGGCCTTCGGGTTGTAAACCTCTTTCAGCAGGGAAGAAGCGAAAGTGACGGTACCTTCAGAAGAAGCGCCGGCTAACTACGTGCCAGCAGCCGCGGTAATACGTAGGGCGCAAGCGTTGTCCTGAATTCTTGGGCGTAAAGAGCTCGTAGGCGGCTTGTCACGTCGAGTGTGAAAGCCCTGGGCTTAACCCCGGGTCTGCATTCCATCAGGGCTATCCAAATTGTGG
+
CCCCCFE@F7@<FGGGCF8C@@FGGDGGGFCEDCFGGFFEEGC7FGGCFGEG:CFGGGGGGGGEG:7FECEGCCFECFFGGGFGDGGDGGGGGGDGGGGGGCGFFGG+>FDFCDCCEG7D,3<++@C<EF,D:=FFFGF:7><CEGGDG8EGGGGGGGFF+*?8<5CG>EEGEG7FF<+2**:785*9E595:EF9**2>C<+*::6F*/29CG72)77*41973=935D>)0.6<>)<()).)=A))9<@>6(0*)()7/69>4)22)41759294))1*.)))((.0,3(.).**-66(
@M02143:5:000000000-JT863:1:1101:14556:7766 2:N:0:45
CCTACGGGCGGCTGCAGTGGGGAATATTGGACAATGGGCGAAAGCCTGATCCAGCCATGCCGCGTGAGTGATGAAGGCCTTAGGGTTGTAAAGCTCTTTCAGTGGGGAAGATAATGACGGTACCCACAGAAGAAGCCCCGGCTAACTACGTGCCAGCAGCCGCGGTAATACGTAGGGTGCAAGCGTTGTCCGGAATTATTGGGCGTAAAGAGCTCGTAGGCGGTTCGTCGCGTCGGCTGTGAAAACCCGGAGCTCCACTCCGGGCCTGCAGCCGATACGGGCAAACAAAGGCTATCCAGTG
+
CCCCCGGGGGGGGGGGGGGGFEGGGGGGGGGGGGGGGGGGGGGGGGGGGGGGGGGGGGGGGGGGGGGGGGGGCGGGGGGGGGGFGFFGGGGGGGGGGGGGGGGGGFGGGGGGGGGFGGEGGGGGGGGGGGGGGGGGGGGGGGGGGFFGG7FGGGACFGFFGGGGDGDGEGFDGCFGDFE=FBFGGGGGGGGGGGGGG7DGGGGFGG:EGGGGGGGGFB>3)95>BFG<<<55>939>:D?6=<FFF<804;0-(9*)(9?4()943/**(()02((-3(.)-41(,3))(,(()))/.)-.
@M02143:5:000000000-JT863:1:1101:6876:7771 2:N:0:45
CCTACGGGTGGCTGCAGTGGGGAATATTGGACAATGGGCGGAAGCCTGATCCAGCAACGCCGCGTGGGGGATGACGCCCTTCGGGGTGTAAACCCCTTTTCTGCGGGAAGAAGGCCTTCGGGCTTGACGGTACCGCAGGAAGAAGCAGCTGCGGCTAACTACGTGTCAGCAGCCGCGGTAATACGTAGGCAGCGATCGTTGTTCGGAGCTCCTGGGCGTAAAGCGCGATCAGGTGGTTCGCTAAGGCCGGCTGTAAATCCCACGATCCACCTGGGCAGGTGCTCTCACACCTGACCGCACG
+
CCCCCGGGGGGGGGGFGFFGGDEGGGGGFGGGG<FEEGGGFGGGGGGFGGFGGGGGGDGGGGGGGGGG7C@CFGGC+CFGGFGGG>F@FGGGGF+BFGGGGCAAC:FGFF8FBBC7BCFFGDGGFDEGE>*15D@FG7**2:,?B,22CC,2*4:B7EFFGFEG@+<C+9E*32?EG5285?0:FFCFD+0:*5C*7CDC:*:BDGD=)0+20<DCFB7D8<7*).9))*0/).61.5*(.8:5)((()-))((*07-00<)))()*2*(.(/(-,(,(0))).)))0)(((((.)<(-((
@M02143:5:000000000-JT863:1:1101:13447:7772 2:N:0:45
CCTACGGGTGGCTGCAGTGGGGAATATTGGACAATGGGCGCAAGCCTGATCCAGCCATGCCGCGTGAGTGATGAAGGCCCTAGGGTTGTAAAGCTCTTTCGCACGCGACGATAATGACGGTAGCGTGAGAAGAAGCCCCGGCTAACTTCGTGCCAGCATCCGCGGTAATACGAAGGGGGCTAGCGTTGTTCGGAATCACTGGGCGTAAAGGGCGCGTAGGCGGCCTTGCAAGTCGGGGGAGAAAGCCTGTGGCCCCACCACAGAATGGCCTTAGATACTGTTTGGCTTGAAACCCGCAAC
+
BACC,BB7C:7EFFFDFFFGFEGEGFGGFGGGGGGGAEECGGGGGGGGGGGGGGGF@EEFFEGGGG@FGFFFDGGFGFGGGAFFFFFEFGFFGGBFGFDGEGEF7CFFGGGEGDD<EF7FFC+ACGEGGAF@@F,F,>C@:CCF;FDFGEGGGGC,@E,@BEB57C=*CEGGGCC:C5CG*=FDCEG31AC/CCCFC77:+*:>CC3=CCCD3*97;57*5))7>DG4)7@78:3(<))(.)3<).(54)/)-4)/0,.0<0)*.9?EC:2)/))--)-**66(().7),).213)),(,
@M02143:5:000000000-JT863:1:1101:5635:7808 2:N:0:45
CCTACGGGTGGCTGCAGTGGGGAATTTTGGACAATGGGGGCAACCCTGATCCAGCAATGCCGCGTGGGTGAAGAAGGTCTTCGGATTGTAAAGCCCTTTCGACAGGGACGATGATGACGGTACCTGTAGAAGAAGCCCCGGCTAACTTCGTGCCAGCAGCCGCGGTAATACGAAGGGGGCTAGCGTTGCTCGGATTTACTGGGCGTACAGGGAGCGTAGGCGGTTCGGTAAGCCCTTTGTGAAATCTACAGGCTTAACCTGGAACAATGGGAGGGGCCTGCTGGGCTAGCGGACGTGAGA
+
@CCCCECEGGCEFGGGGFGGGGGGFGEFFEDGDCFF88FGGGGGGGGGGFDFGFGFGGGGGGGFGGGGGGGFGFGGGGGGGGGGCFCFGGGFFGGGGGGGG<F@:DGGGGCFGGGGFGEGGGGGGGGGGGG,DDGGFFGGGEGGGGGGF3<BEFGGGF,>B8CGGCECFGGGGC8EGD58C7FGCCC)*2CCEGE=FDFC?65>DC):C76>DED78<>*5D37>BC35C)9FBF:?0*.>466F4))16?50.?646*07::7,)*3*,4()-(-(((07:B:,(47)((--37)0((.
@M02143:5:000000000-JT863:1:1101:19932:7812 2:N:0:45
CCTACGGGAGGCTGCAGTGGGGAATATTGCGCAATGGTCGAAAGTCTGACGCAGCGACGCCGCGTGTGGGATGACGGTCTTCGGATTGTAAACCACTGTCGGGAGGGACGAATACGCCGCAAGGCGGGTGACGGTACCTCCAAAGGAAGCACCGGCTAACTCCGGGCCAGCAGCCGCGGTAATCCGTAGGTGGTGAGCGTTGTTCGGATTTACTGGGCGTGAAAAGCGTGCATGGCGTAACTCAAGTCCACTGTACTATCCCCCGGCTAACATCGGGAGGTCAACTCCACACTTTTTTACC
+
CCC8C;@FGE+@FEGFFGFFGGGGGCCFFGGGGGGGG,CC7CCGCEFGCFEC@FFFCEGGGGGGGGGGDGGGCFGEEB@GGF7=CFGFEDFFEFFFCEFA+8@+>+++BCEEGG9F>@@:++++3*<*:*6,61<*FFG9FF7:+<F@CFCCGCE*48<CCGG***/:*AG*:CGGD88*:59*<?2***20;**+**))***)29C**9+0:<0*.8.1-9***097)753/4)().)()0)*0,:4*)*7).1**)*1)8F5()*1*.(.*),(,((.).))---)7,(((.)99((-)
@M02143:5:000000000-JT863:1:1101:4345:7821 2:N:0:45
CCTACGGGAGGCTGCAGTGGGGAATATTGGACAATGGGCGCAAGCCTGATCCAGCCATGCCGCGTGAGTGATGAAGGCCTTAGGGTTGTAAAGCTCTTTCGCACGCGACGATAATGACGGTAGCGTGAGAAGAAGCCCCGGCTAACTCTGTGCCAGCAGCCGCGGTAAGACAGAGGGGGCAAGCGTTGTCCGGATTTACTGGGCGTACAGCGCGCGCAGACGGCACGCAACGTGCCATGTAACAGAGCACCGCTTCAAGGTGCGTCGCAAGGGTACAACACCGCACCGGACGCATGCCGA
+
CCCCCGGD@FGEGFFGGF,<CG7FFGGGA9,FC,EE,FE:@FGEGCE8EFC<FFFCEGAEFGGEEE@FFGGGF<?E8BFGG<ACGFGDFF99?F<FFGFG:E+@@GE7+4>:=CGDFGGGGGEEFF7FEGD@FEGF,@@7+8FFGGGGGBECAEFGGGDFGGGDE>EG9CFFG6,48:*=C55>*A5CC+;CEE55CFFGGF54<D35DGG<)*)97<)>79C<B>5<))0>70:3**))/160*(,()(8)(37**.*963)5,;CE)-4()(.45)).),(0(,())-((4((.))(-
@M02143:5:000000000-JT863:1:1101:5425:7834 2:N:0:45
CCTACGGGAGGCAGCAGTGGGGAATATTGCGCAATGGGCGAAAGCCTGACGCAGCGACGCCGCGTGGGGGATGACGGCCTTCGGGTTGTAAACCTCTTTCAGCAGGGACGAAGCGAAAGTGACGGTACCTGCAGAAGAAGCACCGGCCAACTACGTGCCAGCAGCCGCGGTAACACGTAGGGTGCGAGCGTTGTCCGGAATTATTGGGCGTAAAGAGCTCGTAGGCGGTGTGTCGCGTCGGCCGTGAAAACATGCAGATTAACTGTGGGCTTTCGGTCGATACGGGCCTCACTGGAGTTCC
+
CCCCCGGGGGGGGGGGGGGGGGGGGGGGGGGGGGGGGGGGGGGCFGGGGGGGGGGGGGGGGGGGGGGGGGGGGGGGGGGGGGGEEGGGGGGGGGGGGGGGGFFCFFEGGGCGGGGGGGGGDDFCFGGGGFFGGG@:FGGGGGGGGGGGGGF?FGDG@FGGGGGGGGDG>5=ECGGGG@FGGGG3EGGGGGGGDGGGGG:DFGFFGCFGGDGGC=DF@FFF<CGF@?DC>CB>F9):>F:(5>?3)((-=-?)7(?4*)/9@>B*)1+:C2,4)4((--(7>(,-(,-)8:,3:)()..,4)
@M02143:5:000000000-JT863:1:1101:18404:7858 2:N:0:45
CCTACGGGAGGCTGCAGTGGGGAATATTGGACAATGGGCGAAAGCCTGATCCAGCCATGCCGCGTGTGTGAAGAAGGTCTTCGGATTGTAAAGCACTTTAAGTTGGGAGGAAGGGCATTAACCTAATACGTTAGTGCTTTGACGTTACCGACAGAATAAGCACCGGCTAACTCTGTGCCAGCAGCCGCGGTAATACAGAGGGTGCAAGCGTTAATCGGAATTACTGGGCGTAAAGCGCGCGTAGGTGGCCTGGCAAGTCGGGGGTGAAAGCCAGTGGCTCAACAACAGACTGGCCTCCGAT
+
CCCCCGEFCEGGGGGGGGGGGGGGGGGGGGEGGGGGFGGGGGGGGGGFGGGGGGGGGGGGGGGGGGFGGGGGGGGGGGGGGGGGGGGGGGAFGFGGGGGEGGFGGGGGDDEGGGGGCEGGGGGGGGGGGGGGGGFGGGGGFGGGGGGGGCCEEFGGGGGGGGGGDGGGGGGGGGGGGGGGGGGGGGGGGG57EGGEFFGFGGGFGGGGGGGDDGGG>EDG?DGFF6FCFGFF><BAFFF9FFFFFFBB4<*88674).9>E9B)2>:9:9?B),4..((9622)(.4073:),(3?)4((-
@M02143:5:000000000-JT863:1:1101:8176:7859 2:N:0:45
CCTACGGGTGGCTGCAGTGGGGAATATTGCGCAATGGGCGGAAGCCTGACGCAGCGACGCCGCGTGCGGGAAGAAGGCCTTCGGGTTGTAAACCGCTTTCAGGAGGGACGAAGCCACTCGGGTTAATAGCCCAGAGGGTGACGGTACCTCCAGAAGAAGCCCCGGCTAACTACGTGCCAGCAGCCGCGGTAATACGAAGGGGGCTAGCGTTGCTCGGAATCACTGGGCGTAAAGGGCGCGTAGGCGGCCATTCAAGTCGGAGGTGAAAGCCCAGGGCTCAACCCTTGAATTGCCTTCGAT
+
CCCCCGDGGGGGFGGGGGGFGGGGGGGGGGGGGGGGGGGGDEGGGGGGGGGGGGGGGGGGGGGGGEGGGDGGGGGGGGGGGGGGEGGGGGGGGGCFGGGGGFF>FCGDGDGGGDGGGGGGGGGGGFGGFGGGGGGGGDGGGGGGGFG9CGGFGGGDFCEF7CGGGGECFGGGGGGGGGGGGGGGG5CDEGGGGGGEFGGDEC5>94>739ED:<>G>>)<<GFF=>:4>C:>F9*177)457>E?99>EB/92)=*0)8>B65C(1<+*.1:F6?360,761(3(((1)4<)))6??(()
@M02143:5:000000000-JT863:1:1101:10111:7865 2:N:0:45
CCTACGGGTGGCTGCAGTGGGGAATATTGGACAATTGGCGCAAGCCTGATCCAGCAATGCCGCGTGAGTGATGAAGGCCTTCGGGTTGTAAAGCTCTTTCGCACGCGACGATGATGACGGTAGCGTGAGAAGAAGCCTCGGCTAACTTCGTGCCAGCAGCCGCGGTAATACGAAGGGGGCTAGCGTTGTTCGGAGTTACTGGGCGTACAGAGCTCGTAGGCGGCTTGTCGCGTCGGTTGTGAAAGCCCGGGGCTTAACCCCGGTTCTGCAGTCGATCAGGCCATTCTCTCTCTCGTGATGT
+
CCCCCGG@@FGGF;FGGDFG?+FEGGGGGDCAFFG,CFG@CCF:@FGEFGF,,6CDGGGGGGGDCG7CGGCFFFGGDFFGFFFGGGGGGGG9EFGGGGGGFGCGGGCGGGGGGGFEFGEDFGCFFGGE:E>=FFFGGGGEEEGDCCGGG7FFGFFDGF7DFGG8EGDCFFGF/B:ECD*8C:ECEGGDEGGDC*7EGFGGC6*>)CD*C:<*7ADDEFFG?G)7@>)*9*))79)37>768*)0=048>3)),(0269F55())-59+*6())(((,,)))((().)**)))))())(..)
@M02143:5:000000000-JT863:1:1101:10551:7868 2:N:0:45
CCTACGGGCGGCAGCAGCCAGGAATCTTGGGCAATGGGCGAAAGCCTGACCCAGCAACACCGTGTGGGCGATGAAGGCCTTCGGGTCGTAAAGCCCTGTTGATAGGGACGAAGGGCGAAGGGTTAATAGCCCCTAGCCTGACGGTACCTTTCGAGGAAGCCCCGGCTAACTACGTGCCAGCAGCCGCGGTAATACGTAGGGGGCTAGCGTTGTCCGGAATCATTGGGCGTAAAGAGCGTGTAGGCGGCCCGGTAAGTCCGCTGTCAAAGTCGGGGGCTCAACCCTCCGATGCCGGTGGAT
+
CCCCCGGGGGGGGDEGGGGGGGGGGGGGGFGGGGGGGGGGGGGGGGGGGGGGGGGGGGGGGGFGGGGGGGGGGGGGGGGGGGGGGGGGGGGGGGFGGGGFFFDFEFFFGGGGGGDDGGGDEFCGGGGGCFDFGGGGGGGGGGEGEGGFGGFFGGFCEFDFGGGGGGGGGGG7CGF6FFFFGEGGGGGGCGGDG7?*9=FD55CBGFGGGGGGDEFCB>3C27>F4/9C>DFEFAF??57<>F<B?9>9<>>3445*9>B:)3)1)*:<*-4476>(-3<?4::(((,))-,-3(,771,.
@M02143:5:000000000-JT863:1:1101:22526:7875 2:N:0:45
CCTACGGGTGGCTGCAGTGGGGAATATTGCACAATGGGCGGAAGCCTGATGCAGCGACGCCGCGTGAGTGATGACGGCCTTCGGGCTGTAAACCTCTTTCAGCAGGGACGAAGCGCAAGTGACGGTACCTGCAGAAGAAGGACCGGCCAACTACGTGCCAGCAGCCGCGGTAATACGTAGGGTCCGAGCGTTGTCCGGAATTATTGGGCGTAAAGGGCTCGTAGGCGGTCTGTCGCGTCGGGAGTGAAAACACAGGGCTCAACCCTGAGAGAGCTTACAATACAGGCAGACTAGCGGTATT
+
CCCCCCFDGGGG8@FE8FDFFDCCFCF@@FDF9CC<8@8FCGCEGCDFGF9<EC8FGGG@CF+:F:BC,CC?BFFGG7BFE9FCF+6:EFCGCGEGDEFFEEFEC<@<7CEFG7:>CGGFCFG7FGGFGCFC<FFGG<C,F7EGGGGGGGFFGC:C7*==<5:BFGGGG=?*=CGGGGF8C5AF==CC5EDGGCF+*7*9700***95CD5D****)7@C>DC@DFD307>)9972))0-))3:.:>:/<F)387*.4)09))*-0*2*-)(049,)))**-.).,4>)2254(().4,4)
@M02143:5:000000000-JT863:1:1101:11763:7901 2:N:0:45
CCTACGGGTGGCTGCAGTGGGGAATATTGGACAATGGGCGAAAGCCTGATCCAGCAATGCCGCGTGATTGATGAAGGCCTTAGGGTTGTAAAGCTCTTTTACCCGGGATGATAATGACAGTACCGGGAGAATAAGCCCCGGCTAACTTCGTGCCAGCAGCCGCGGTAATACGAAGGGGGCTAGCGTTGCTCGGAATTACTGGGCGTAAAGGGCGCGTAGGCGGACATTTACGTCAGGGTTGAAATCCCAGAGCTCAACTCCGGAACTGCCTTTGCTACTGGCAAGCTAGAGCCCGCACTCC
+
CCCCCGDEFGGGGGGEFFGGG7FGGFGGFGFGGGGGG@EGGGGGGGGGGGGGGCGGGGFGGGGCCEE,CECFDAFGFGGGGGFGGGGGCFEECFGGGGGGGGGFGD>GGGGGF??EGFGGGGGG7FE:FDGGFFGGAFEDCCF:FGGGGGEDGGGCFFGGG6EGGGGGGGFG*>;EEE5CEF=FDGGDGGGGGGC5FCCCFG5F59)=3*27/:CD5;5D<)5>@>F76D*7;?E:@F::>4-6@9?8:4<5(6@=/2BF?2)*,5CFG,4:?))6)))1).,7(-38*))).4()0((,(
@M02143:5:000000000-JT863:1:1101:10615:7904 2:N:0:45
CCTACGGGGGGCTGCAGTGGGGAATCTTGCGCAATGCGCGAAAGCGTGACGCAGCAACGCCGCGTGGGGGAAGAAGGCCTTCGGGTTGTAAACCCCTTTCAGTTGGGACGAAGCCTCGTCGGTTAATAGCCGGCTGGGGTGACGGTACCTTCAGAAGAAGCCCCGGCTAACTACGTGCCAGCAGCCGCGGTAATACGTAGGGGGCTAGCGTTGTTCGGAATTACTGGGCGTAAAGCGCGCGCAGGCGGTCCTTTAATTCTACCCGTGAAATGCCGCAACTCAACCCCCTTCACGCCCGGTT
+
CCCCCGGDGGGGGFGGFGGGGGGGGGGGEGGGGGGGGGGGGGGDGGGEGGGGGGG?FGEGGGGGGGFDCD*>*DFGGGGGGFB=FCCGGG@FGGGGGGGGGGGFCF>GGGGD:BFDGC@EGCEGGGGEFCF*5EGEDD*?C8C5CE*ACFFGGG9C?C@CFGGGEGEEG?@FDF*C*AECGGGGGGEDECC=EG?FCF4*:**<DGFCFCGDCEGGEF@CBGDF?@64<55@:<FD@D),)81).,(4.4@F><F:*6*9@<@710*:>56-/3--404)?2,(((-)0(,,,(.70(,((
@M02143:5:000000000-JT863:1:1101:25063:7920 2:N:0:45
CCTACGGGGGGCTGCAGTGGGGAATATTGCACAATGGGCGCAAGCCTGATGCAGCGACGCCGCGTGAGGGATGACGGCCTTCGGGTTGTAAACCTCTTTCAGTAGGGAAGAAGCGAAAGTGACGGTACCTGCAGAAGAAGCGCCGGCTAACTACGTGCCAGCAGCCGCGGTAATACGTAGGGCGCAAGCGTTATCCGGAATTATTGGGCGTAAAGAGCTCGTAGGCGGTTGGTCGCGTCTGCCGTGAAAGTCCGGGGCTCAACTCCGGTTCCTCGTTAGGTACGGGCCAGCTAGACTGATT
+
CCCCCGGGGGGGGGGGGGGGGGGGGGGGGGGGGGGGGGGGGGGGGGGGGGGGGGGGGGGGGGGGGGGGGGGGGGGGGGGGGGGGGGGGGGGGGGGGGGGGFCFGGGGFGGGFGGGGGGG:EGGGGGGGGGFGGGCFGGFGGDGGGGGGGFEFFFGGFGGGGF6EGGEGGGEE=FCGGGFGGDGGG8EC=EDGGFFFDDC<E?FB7:=5/)2)75*:;@BF?DD@)*)9)7)57631;5)(./2>B6(4?6*99:@))(00*,8:4<C55(((*-4(((4@@<)(-(,.3(4:247**584)
@M02143:5:000000000-JT863:1:1101:22149:7921 2:N:0:45
CCTACGGGAGGCTGCAGTGGGGAATATTGCACAATGGGCGCAAGCCTGATGCATCGACGCCGCGTGAGGGATGACGGCCTTCGGGTTGTAAACCTCTTTCAGTAGGGAAGAAGCGAAAGTGACGGTACCTGCAGAAGAAGCGCCGGCTAACTACGTGCCAGCAGCCGCGGTAATACGTAGGGCGCAAGCGTTATCCGGAATTATTGGGCGTAAAGAGCTCGTAGGCGGTTTGTCGCGTATGCCGTGAAAGTCCGGGGCTCAACTCCGGATCATCTGTTGTGACTGGCACTCCAAATTGCTT
+
CBCCC7F7;@+BF8FF<CEEDCC,FFCFFGG<FGGGGGGCEGGGGGGGGGAFF,E,EEGDEGGGGGE:E7@EFCF:C@FGGGFE@FGEFGGGGGGEGGGGGFGGGGGGEEG8FFC+@CGFGGGEGDGGCCAFC=>BDFGFG+C58+CECFGGGG5E8>>CDFGGGCCGC=EGEGF;8:9;CEGGGCEDCGDCEFCEC3<7EGGFGFC5CCCDDFF*07=46)/)>67C55@EFB::).)()*.<5013*.0*.(0))-0.92)2)9*/>(4:*)).)).0)))).(,7*,,()(6**)).5
@M02143:5:000000000-JT863:1:1101:23797:7950 2:N:0:45
CCTACGGGTGGCTGCAGTGGGGAATATTGCGCAATGGGCGGAAGCCTGACGCAGCGACGCCGCGTGGGGGATGACGGCCTTCGGGTTGTAAACCTCTTTCAGCAGGGACGAAGCCGTGAGGTGACGGTACCTGCAGAAGAAGCACCGGCCAACTACGTGCCAGCAGCCGCGGTAATACGTAGGTGGCAAGCGTTATCCGGAATTACTGGGCGTAAAGCGCACGCAGGCGGCTAGTCAAGTTCGACGTGAAAGCTCCCGGCTTAACTGGGAGAGGTCGTTGAAAAATGGTTAGCTTGCGGCC
+
CCCCCGGGGGGGGGGGGGGGGGGGGGGGGGGGGGGGGGGGEGGGGGGGGGGGGGGGGGGGGGGGGGGGGGGCCGGGGGGGGGGGGFGGGGGGGGGGGGGGGGG9FGGGGGGDGGGGGCEFGGFCFGGGGGGGGGGCFFFGFGGFGGGGGGGGGGGGGGGFCFGGGGGGGGGGG>EGG78<CGD:9***<EFGEEEGGGGGE?E@FGDG::=D<EDFFF>G09<B>@GD:C>DEF=4@F*)193))27-04?=13/9>9D)79)2-*<EF((-8<?((-,5>A<A((.*95<4424))(-(,
@M02143:5:000000000-JT863:1:1101:16251:7965 2:N:0:45
CCTACGGGGGGCTGCTGTAAGGAATCTTGGGCAATGGGCGCAAGCCTGACCCAGCAACACCGTGTGGGCGATGAAGGCCTTCGGGTCGTAAAGCCCTGTTGATAGGGACGAAGGGCGAAGGGTTAATAGCCCCTAGCTTGACGGTACCTTTCGAGGAAGCTCCGGCTAACTCTTTGCCAGCAGCCGCGGTAATACAGAGGGGGCAAGCGTTATTCGGTATTATTGGGCGTAAAGGGCGCGTAGGCGTCTTTGCAAGTGACGGGTGAAATCCCCAGCCTTAACCTAGCAACTGCCTCCCAGC
+
CCCCCCE>@B7:FBF,CFGFFFGFGGGGFCFGFDFCDGCCGGG==FGCFA<FBFGGGFGGGG<,AD++3@:FGGGGGGGG@FGC>FFFCCFGGF7FF:FFCF,=,<<3>BF@*1C:C@C:1<FFCFFGFFGCBFFGFGGGFFCCGCEGGEGGGC8>:FFG+2CC*:CE+AEC7+<+:CFGGGGGFG57CEDGGGG?CDF37?E@<FGGGCGGDGCD>)7C)*:746545<))84*4).7(.03)9((4.28*).9094@45(09,<CEC)5))(((-4<984))45.9*4>()(5)),()(
@M02143:5:000000000-JT863:1:1101:4326:7985 2:N:0:45
CCTACGGGTGGCAGCAGTGGGGAATTTTGGACAATGGGGGCAACCCTGATCCAGCGACGCCGCGTGGGTGACGAAGGCCTTCGGGTTGTAAAGCCCTTTTGTCGGGGCCGATGATGACGGTACCCGGCGAATCAGCACCGGCTAACTCCGTGCCAGCAGCCGCGGTAATACGTAGGGTGCGAGCGTTAATCGGAATTACTGGGCGTAAAGCGTGCGCAGGCGGTTTTGTAAGCCAGATGTTAAATCCCCGGGCTTAACCTGGGAATGGCATTTGGGACTGCCAGGCTTGACTTCCGCAGAC
+
CCCCCGGGGGCGGGGGGGGGGGGGGGGGGGGGGGGGGGEGGGGGGGGGGGGGGGGGGGGGGGGGGGGGG@FFGEGDGGFEGFGGGGGGGGGGGGGGGCFFFGGG>7@+@F:CC<FGAGGGGGG9FGDDECCGGGGGGGFFGGDFGF?;EEGGGGGGGGFGGGGGGGGEGFGFG6CGDGGGGGGGG=EGGFGFGD=FG7FFFGGFDGG5CGG7CC7<BF>7>G<BB3F5FCF?F?F:5==5*/)*8:,5>BB)9>@4@)=@4:)77<6A*().@A),4(()).5)(417)2).))-)0(-4(
@M02143:5:000000000-JT863:1:1101:7650:7991 2:N:0:45
CCTACGGGAGGCAGCAGTGGGGAATCTTGCACAATGGGCGAAAGCCTGATGCAGCGACGCCGCGTGAGGGATGACGGCCTTCGGGTTGTAAACCTCTTTCAGCAGGGACGAAGCGCAAGTGACGGTACCTGCAGAAGAAGCACCGGCTAACTACGTGCCAGCAGCCGCGGTAATACGTAGGAGGCGAGCGGTGTCCGGAATCATTGGGCGTAAAGAGCGTGTAGGCGGTCCGGTAAGTCGGCTGTGAAAGTCCAGGGCTCAACCCTGAGCCTACTTCCGATACGGGCAGATCAGAGGTATT
+
CCCCCGGG7FGG;FGGGG?9F@,B6,C;66;;6,,6CEF@@+C:F6@,CC6CCFC@@BFCC@@CF>:,CFEGGGGGG7+FEFGGEGEG?EBFCDFGCFGGGFGFGFGGGGGGGCFEEGGEDGGGGGGGCGGGGGGGFGGFGGFFEGGGGDGFEFGGGGGC>8CFG5EGGDGCCFF?C:CC?CF3?C=<C5)2?EFGG39)7+36*>CEFG7C*:CFFF@C?3CB?*9))9@>>9:?1/42).27.5:>B91965?7@B>FF?F5(5*:*5<().8927(7)496(34))()(),,*0.,4)
@M02143:5:000000000-JT863:1:1101:17078:7997 2:N:0:45
CCTACGGGAGGCTGCAGTGGGGAATATTGGACAATGGGCGAAAGCCTGATCCAGCAATGCCGCGTGGGTGAAGAAGGTCTTCGGATTGTAAAGCCCTTTCGACAGGGACGATGATGACGGTACCCGCAGACGAAGCCCCGGCTAACTCCGTGCTAGCAGCCGCGGTCCTACGGAGGGGGCTAGCGTTGTTCGGAATTACTGGGCGTAAAGCGCACGTAGGCGGCACGGGAGGTTTGGGGTGAAATCACAGGGCTCCCCCTTGCACCTGCCTTCAACACTACTGTACTTTCGATCTCATAAC
+
CCCCCGGC,FGGGGGFGGGGGGGGGGGGFFGGGGGGGGGGDGEGGGGDGGGGGGG8C,EFGEGGGGDGGGG9FGCGG=BFCGGGGGGGGGFGCEEFGGGGG+B?FFG+FGGGFFG9EE:=B+@<,FF7=@,@FFFE8FEF@@BF,FC,D75@E*@,@9DDGEGBEG**6,,/*C48?ECGG5=C*:*):7:C5::C<*7CC+/8)CD=3FF<D5>C:F>*))))))1).9))8(*-))0(.744*)),/).)4()*),8).,)*,.0+2,).*))).()006)).)-**)(()((*0))),
@M02143:5:000000000-JT863:1:1101:23161:8049 2:N:0:45
CCTACGGGTGGCTGCAGCCAGGAATCTTGGGCAATGGGCGAAAGCCTGACCCAGCAACACCGTGTGGGCGATGAAGGCCTTAGGGTCGTAAAGCCCTGTTGATAGGGACGAAGGGCGAAGGGTTAATAGCCCCTAGCTTGACGGTACCTTTCGAGGAAGCCCCGGCTAATTCCGTGCCAGCAGCCGCGGTAATACGGAAGGGGCAAGCGTCGTCAGGAGTTACTGGGCGTAAAGCGCGCGCAGGCGGCCCGCCAAGCATGGCGTGAAAGACCCCGCCTCAACCGCGGAGCGCCGCCGTGG
+
C<B@B,,:C@7E<@C<E,EGFE,;<E6CFGCFCGGCE@ECC@+CDFGGF@C@FFFC8F8@F@@ECF77<@@FEFG<<=FGGFGGFDFECEGGGG<FGCGE<FAEAFCGGGGGGGGDGDGGGCFGGCDGGGGGDGCFF9DAFGGCGFGCFGGFGGCG+DFGGFDGGDCC:EC<FF?5E12>F66C8=58EEC=FCCE3C<CEEGFGCGFD7*11C*956)24::@B:C<5)0)).*-7))3))45:10151))47.95(96)(.9(7A+*(((8(((-,())421(3())(((((-7)-43
@M02143:5:000000000-JT863:1:1101:22095:8049 2:N:0:45
CCTACGGGAGGCTGCAGCAAGGAATTTTCCGCAATGGGCGAAAGCCTGACGGAGCAACGCCGCGTGCGGGATGACGCTTTTCGGAGTGTAAACCGCTGTTCGTGGGGACGAAGCACTGACGGTACCCACGGAGGAAGGCCCGGCTAACTACGTGCCAGCAGCCGCGGTAATACGTAGGGGTCGAGCGTTGTCCGGAGTTACTGGGCGTAAAGCGCGTGCAGGTGGCTCATTACGCCCGGCGTTAAAGCCCCCGGCTCAACCGGGGAGGGTCCTCGGGGACGGGTGACCTTTAGACTGGCGG
+
CCC@CCBFF@7FGGEGGGGFGGGGGGFGGGGGGGGGF?FGCGGGGGGGGGG@ECGCGGGGDEDGG7CE7FEGGFGGGGGFGFEGCFGGGFGCFDGGGGC<FEG@7CCEG@FEGGFGGFGGGGFFGGGGC**><BFFF<FFGG7<BC,:<FFDFCFC,<EC8B>5BEE8C*<EFEC9F8ECEE59:EEDEGC:C57E<DGDGG+0547=C>EGGED)7;)75CF)7@*76CF4FBDBD:3937()>>5<F?FFF15)8??<:(5),7:53:7(*-(((,,))(-4-()1*5))))59)42-(
@M02143:5:000000000-JT863:1:1101:23957:8053 2:N:0:45
CCTACGGGGGGCTGCAGCCAGGAATCTTGGGCAATGGGCGAAAGCCTGACCCAGCAACACCGTGTGGGCGATGAAGGCCTTCGGGTCGTAAAGCCCTGTTGATAGGGACGAAGGGCGAAGGGTTAATAGCCCCTAACCTGACGGTACCTTTCGAGGAAGCCCCGGCTAACTACGTGCCAGCAGCCGCGGTAATACGAAGGGGGCTAGCGTTATTCGGAATTACTGGGCGTAAAGCGCACGGAGGCGGCTTTGTAAGTTAGAGGTGAAAGCCTGGAACTCAACTACAAAATTTCCTTCGAT
+
C<CCCGC@FDCFFEGGFGGG<FGGGGGGD=FGGGGCFGGGDG:E@FGEFGGGGGGGB=EFGGGDFDFGGGGGGGGGDGGGGGG7CCFFBFGGFGGGGGGGDDFGGGFGGGFEGGDCCGDGDGGGGGGGGGGGGGGFGFCFGGGDGGGFGGF7CFEGGGGGFFGGGGGGGGCFGE86AGGGG*:FGGG55:7EC99:<FD3C:E@<FCCD7*1>F:2<>B5:CC6/6CD)173<>=37>79);3:>960.(76)6=C449/0)>C?FG?*(.(.40(57)9??2(.4)7773)).69@(4:
@M02143:5:000000000-JT863:1:1101:20545:8054 2:N:0:45
CCTACGGGGTTCTACAGAGTGGAATTTTGGACAAGGGTCGCAAGCCTGATCCAGCCATGCCGCGTGAGTGATTAAAGCCTTTGGGTTGTATATCACTTTCCGCCGGTACTCTTATAACCGTACCCGCAGATGATTCCCCCTCTTACCTCTTGCCCTCTTCCTTCTCGATTCGTTGGTGGACACCGCAGATCGGAATTTCTTCGTGTAAGGCACGCGTGTTCGGACTGGAGTGTCACTGGGAGGACTCCCGGGGCTCCACACCCCAGCATGCCACGACTACTAAACGACTCTACACACCTA
+
CCCCC@68:6+,,,66@,;-;CFFG<,,,+CF8,,;@;,@@++68,;CE,EEDFG,,,:,,7+788,,<FG66,9,,,:C,6,6,BF78E,55E,5?C5<,,B,>4>+B,,,,5,,C,,+496FG+@F7C,,C?,,,,,+++A7C>,,8=,6>,3,@,,38@,,,7+,,,7:4,4,3>3*59,<E****,4AE*1**+1+4,:?FF47+9:***):)))2)*).)81>)*))1:*)**0,))(0)(((79))((.1).))0(.)(.::0.2)*)-((--)*)-),((8)-))).4/)(.4
@M02143:5:000000000-JT863:1:1101:3041:8058 2:N:0:45
CCTACGGGAGGCTGCAGTGGGGAATATTGCACAATGGGCGAAAGCCTGATGCAGCGACGCCGCGTGAGGGATGACGGCCTTCGGGTTGTAAACCTCTTTCAGCAGGGAAGAAGCGAAAGTGACGGTACCTGCAGAAGAAGCGCCGGCTAACTACGTGCCAGCAGCCGCGGTAATACGTAGGGTGCAAGCGTTAATCGGAATTATTGGGAGTAAAGAGCGCGAAGGCGGTCATTTAAGTATGGTGATTAATACCGGGGCTCAACCCAGGATCGAACTGGAAACTGGTTGACTTAAGTGC
+
CCCCCGGGCGGGGGGGGGGGGGGGGAFGGGGGGGGGGCFFFFEDGGGGGGGGGGGGGGDGGGDGGGGGGGGGGGAFECGGGGGGGGGGGGGGGGGGGDGF9FFFGGGGGGGGGGGCGGGGGGGD7FGEFGGGGGGC7@FFCGGG8CE8CFCGCFCF,1DGGGGGG,:=58:CG9@EG:9@55ACGG70:C<EEC+<5C<D5++97:F5****:970)).14)953775)974?AFB4**.6>4**.)6@)**)-.9>655@705:;C5*),3)4842(,9=?5),.)093<))))1/-
@M02143:5:000000000-JT863:1:1101:24589:8061 2:N:0:45
CCTACGGGCGGCTGCAGTAACGAATCTTCTCCAATTCGCGAATGCGTGACGTCGCTACGCTACGTGCGGAACGAAGCCCTTCGTGATGTAAACCGCCTACAGGCTATACCAAGTTTCATAGATCCTCACATTACACTTCCTCTCATTCCGTGCTAACACTCGCCGTAAGACAGAGGCCCCTCTCCCTACACGTTACAACTCCACAACATTCGTGATTAGATAGAAGTGTAGTCAGATCGAAAGATCGTCGTGAAGGAACGGAGTACTGTTGGACATAAAGATGTTCTTGATCCAACCACGT
+
CCCCCBFFCGGG:FGGG@F-<,B,,B<C,,;,CF<,,CF+FG+CF+F7F,,6,+6,87,+,,8F4,,+C+@+++BF+,+9<<+,B8,,5,8F<<F:+++3,,,+,:,55,,,,::,,,,3,,:,,,CF,,,,8,3>,3@,,,,,8,@,,,8*@3,,3,3,6*3*14=*2,,4@C,B8:EG5*,*50*2*20*3*=*+3*;+5+.**1A*1++*2**3;?2-*****229:*/1-*)1)8(..(87<((0(.7((**)()))(0/,0++*)-(9))5.-5/*)).5))9*)).-).)8(-,(
@M02143:5:000000000-JT863:1:1101:21393:8063 2:N:0:45
CCTACGGGTGGCTGCAGTGGGGAATATTGGACAATGGGCGCAAGCCTGATCCAGCCATGCCGCGTGAGTGATGAAGGCCCTAGGGTTGTAAAGCTCTTTCGCACGCGACGATAATGACGGTAGCGTGAGAAGAAGCCCCGGCTAACTTCGTGCCAGCAGCCGCGGTAATACGAAGGGGGCTAGCGTTGCTCGGAATCACTGGGCGTAAAGGGCGCGTAGGCGGCTGCTTTAGTCGAGGGTGAAAGCCTGTGGCTCCCACACCGAATTTCCTTCGATACTTTTTTTCTTTCGACCCCACAT
+
CCCCCFE@FGEGGGGGFGGGGGFFGFFGGFFGGGGFCDGGGGDGGGFCCGGGGGGGGGGGGGGGGGGGGGGGGGGGFFGGG?FGGGGGGGFGFGGGGGGGGGDGGGGCEGGGGDFFDGGDGBFGCF+CCFGF,@@EFGG7CEGGEGGFGCF*BF;:CC4DFCGE>ED8EEG5C5CGC8ECCC5C5;EDDCG=C*:=DGG:98*8<D):DGGGGGCC<>3<<7DEFF3C@FF=FF5-57BF3728@BF>).0)4(69)(.))-.5->CC7:A<7(220(.*168((.)9*)-(((()0(()
@M02143:5:000000000-JT863:1:1101:14541:8063 2:N:0:45
CCTACGGGAGGCTGCAGTGGGGAATATTGCGCAATGGGCGGAAGCCTGACGCAGCGACGCCGCGTGAGGGATGACGGCCTTCGGGTTGTAAACCTCTTTCAGCAGGGACGAAGCGTAAGTGACGGTACCTGCAGAAGAAGCACCGGCCAACTACGTGCCAGCAGCCGCGGTAATACGTAGGGTGCAAGCGTTGTCCGGAATTATTGGGCGTAAAGAGCTCGTAGGCGGTTTGTCGCGTCTGCCGTGAAAGTCCGGGGCTCACACCCGGATCTGCGCTGAGTACGCGCCGCCTTTCGGTATT
+
CCCCCGEGGGEGGGGGGGGGGGGGGGGGGGGGGGGGGGGGGGGGGGGGGGEGGGGGGGGGGGGGGGCGGDEGGGGGDFGGGGGDGGGGGGGGGGGGGGGGGFGBFGGFGGGGGGDGEEFGAFGGGGGGGGDGG7=F@FCFGCFGGGGGGGGGGGGG7CG9CFFCCFGGD*?*ACCFGGGGGGGGGFG*C*/:=C9+757C7@+*::C=FDGG<GCF:F86<DC)8*))093;>A>:)>733=857(,(1.9*5()))1)77))04<**)(-)/.((-((00))(((-.),--45)00-((.
@M02143:5:000000000-JT863:1:1101:21594:8068 2:N:0:45
CCTACGGGAGGCTGCAGTGGGGAATCTTGGACAATGGGCGCAAGCCTGATCCAGCGACGCCGCGTGGGTGACGAAGGCCTTCGGGTTGTAAAGCCCTTTTCCTGGGGACGATGATGACGGTACCCGGGGAATAAGCACCGGCTAACTCCGTGCCAGCAGCCGCGGTAAGACGGAGGGTGCTAGCGTTGTTCGGAATGACTGGGCGTAAAGGGCGCGCAGGCGGCCCGGCCAGTCGGGTGTGAAAGCCCGGGGCTCAACCCCGGAACGGCACCCGATCCTGCCGGGCCCGCTGCCAGCACA
+
CCCCCGGGGGGGGGGGGGGFGGGGGGGGGGFGGGGFCGGGGGGGGGGGGGGGGGGFGGGGGGGGGGGGGGGGGGGGGGGGGGGGGGCFGFF<FFEGGGGGGGGG8F7CFDGGGGGAEGGGGGGFGDD>::FF<FCG:FGCCCGG;FGFGGG>CECBFFCFGEGD>CE/2+A*CCEDCE=EG7ECEGGDCGFCEC=F4FFGG5C>95C*97C3DEGCDE5<>:C@F@3DDG35@?D9:>E>@?2**188743.3;>C*:FBB>5)7B555496>032,,)108(((((0)(((-()/0(.(
@M02143:5:000000000-JT863:1:1101:21394:8081 2:N:0:45
CCTACGGGTGGCTGCAGTGGGGAATATTGGACAATGGGCGCAAGCCTGATCCAGCCATGCCGCGTGAGTGATGAAGGCCCTAGGGTTGTAAAGCTCTTTCGCACGCGACGATAATGACGGTAGCGTGAGAAGAAGCCCCGGCTAACTTCGTGCCAGCAGCCGCGGTAATACGAAGGGGGCTAGCGTTTCTCGGAATCACTGGGCGTAAAGGGCGCGTAGGCGGCTGATTTAGTCGAGGGTTAAAGCCTGTTGCTCAACCACATACTTTCCTTCGATACTGGTTGTCTTGAGCCAGTCAGCC
+
CCCCCGGGGGGGGDGFGGGGGGGGGGGGGGGGGGGGGGGGGGGGGGGGGFGGGGGGGGEGGGGGGGGGGGGGGGGGGGGGGGGGGGGGGGGFFGGGGGGGGGGGCC:CEGCFGDGEGGGGGG7=@FDCF;DFCFDGFGGCEGGGGGGGGGGGGGGGGGFGGD58CEEGGGGFFGG5CECC=FGGGED)=ACG*=*5CFFFF6=>DG<*1:CGC5<577B3<DC5377C4:66BAB<>@31)))/8)3?44*94)=**(77F:40)*:0:<9A6(46(()0)62(,)-7*))).(.0*)))(
@M02143:5:000000000-JT863:1:1101:25339:8095 2:N:0:45
CCTACGGGAGGCTGCAGCAAGGAATTTTCCGCAATGGGGGCAACCCTGACGGAGCAACGCCGCGTGCGGGATGACGCGTTTCGGCGTGTAAACCGCTTTTCTGGGGGACGATGGAGGACGGTACCCGAGGAAGAAGCCCCGGCTAACTACGTGCCAGCAGCCGCGGTAATACGTAGGGGGCGAGCGTTGTCCGGAGTTACTGGGCGTAAAGCGTTCGCAGGCGGCGCGTTCTGCCCGGCGTGAAAGCCCCCGGCTCAAACGTGGAGGGTCGTCGGGGCCGGTCTCGCTTTAGGGCCGCAGG
+
C@CCCGGGFGGGGFFGGGGGGGGGGGGGGGGGGGGGGGGGGEFGGGGGGGGGGGGGGGGGGGGGEFEFGCGGGFGEEGGGGGGC@FECFDEGGGGGGCFGGGGFGGGDFECCCCCFGDC:FFCFGFCFDGCEGGGCCFGECEGGGFGF+BFCCGGGGG?EGFGGGGCEGG7:=FD>CGG*CE598CEDGCFGDE5C>F>:F7?<DDDC3C?*)2*903.90/)5>BGGE<:3=26<EBE>550)/4(8F?FD01)**.**)..*,57*1442)30(((())(((.5:5)(-))(4).((((
@M02143:5:000000000-JT863:1:1101:18741:8128 2:N:0:45
CCTACGGGGGGCTGCAGTCGGGAATCTTGCGCAATGGGCGAAAGCCTGACGCAGCAACACCGTGTGAGCGACGAAGGCCTTCGGGTCGTAAAGCTCTGTTGTTGGGGACGAAGGACGAAGGGTTAATAGCCCCTAGTCTGACGGTACCCTTCGAGGAAGCCCCGGCTAACTACGTGCCAGCAGCCGCGGTAATACGTAGGGGGCGAGCGTTGTCCGGAATTCTTGGGCGTAAAGAGCTCGTAGGCGGCTTGGCAAGTCGGGTGTGAAAACTTCAGGCTCAACCTGGCAATGCCACCCGCT
+
CCCCCEGFGGGCEFGGGGGGGGGGGGGGFGGGGGGG8CFDGGGEGGGGGGDGGGGFGGGGGGGGGGGGGGCEGECFGGGGGGGGGGGGGCG:CGCFGGGFGFGGGDGDGGGGGDGFEGDGGGGGGGGGGGGGGGCFGGGGEGCEEGGFFGGGGGG5EFGGGGGGGGGGDFGGGGG>FGGFG6EGGGGDGGC/+:<CCGGGGGG@DGGGGD55D9>C>3>F?*2*165D)1<)<2@<F6??5>6B?9(48>F33)1/1<D@)..9:=:FG:)6*6:-4(4?6:BF,(()*5).23<4<(((
@M02143:5:000000000-JT863:1:1101:6709:8130 2:N:0:45
CCTACGGGCGGCTGCAGCAAGGAATCTTCCGCAATGGGGGCAACCCTGACGGAGCAACGCCGCGTGGGGGATGACGCCCTTCGGGGTGTAAACCCCTTTTCGGCGGGAAGAAGGGCGGGGGCGACCTCGTCTTGACGGTACCGCCGGAAGAAGGACCGGCTAACTACGTGCCAGCAGCTGCGGTAATACGTAGGTGGCAAGCGTTGTCCGGAATTATTGGGCGTAAAGCGCGCGCAGGCGGCCTTTTAAGTCTGATGTGAAAGCCCCCGGCCCAACCGGGGAGGGTCATTGGAAACTGGA
+
CCCCCGGGGGGGGGGGGGGGGGFGGGGGGGGGGGGGGGGGGEEGGGGGGGGEGGGGGGGGGGGGEGEEEGCEFGGGGGGGGGGGGGGGGGGGGGGGGGGGGGGGGGGGGGGGGGGGGGGGGEGGGGGGGGGGGGGGE5EDEGGGGGGEEGGGGGGFGGGGGGFGGGGGGGGGGGGGGGGGGGGGGGGGGGGGGGGCFDGGGGGEGGGGGDGD<CFGBFFFBFD5@B<F=CDFF>7;>>)-7>>:?>>9F<=B<>@CB9=FF9/>8)2*59>(5116179:)399743./6.336))1.41
@M02143:5:000000000-JT863:1:1101:25946:8183 2:N:0:45
CCTACGGGTGGCTGCAGTGGGGAATATTGCGCAATGGGCGGAAGCCTGACGCAGCGACGCCGCGTGGGGGATGACGGCCTTCGGGTTGTAAACCTCTTTCAGCAGGGACGAAGCGCAAGTGACGGTACCTGCAGAAGAAGCACCGGCCAACTACGTGCCAGCAGCCGCGGTAATACGTAGGGCGCGAGCGTGGTCCGGAAGTATTTGGCGTAAAGAGCTCGGAGGCGGCTTGGCGCCGCGGTTGTGACAGCCCGGGGCTTAACCACGGGTCTGCAATCGATAAGGGCCGTCCTAACTTCGG
+
CCCCCGGGGGGGGGGGGGGGGGGGGGGGGGGGGGGGGGGGGGGGGGGGGGDGGGGGGGGGGGGGGGGGGGGGGGGGGGGGGGGGGGGGGCGGGGGFFGGGC9DCFGEGGGGGGGCG7FG;EGGEEGGGGFGGGG?EFCFEF8B<8<:CCGFFGGGC7FCF71?ECFEG>GGGGG798FG8CE678C5/:C7*//CG375<*<98**:CFGGGGF:C:)*CB)/<555CDDE@)()-)))-503350:AB?8>?>DC33584<4D))2:)-974)6)))(57(,)).,.)(,((.6)*6<?0
@M02143:5:000000000-JT863:1:1101:24569:8197 2:N:0:45
CCTACGGGCGGCTGCAGCCAGGATTAGATACCCCTGTAGTC
+
CCCCCGGGDCGGGGGGGGGFFGGFDECFGGGGGGGGGGGGG
@M02143:5:000000000-JT863:1:1101:18200:8198 2:N:0:45
CCTACGGGAGGCTGCAGTGGGGAATATTGGACAATGGGCGCAAGCCTGATCCAGCCATGCCGCGTGAGTGATGAAGGCCCTAGGGTTGTAAAGCTCTTTTAGCGGGGAAGATAATGACGGTACCGGAAGAAGAAGCGCCGGCTAACTACGTGCCAGCAGCCGCGGTAATACGTAGGGCGCAAGCGTTATCCGGAATTATTGGGCGTAAAGAGCTCGTAGGCGGTTTGTCGCGTCTGCCGTGACAGTCCGGGGCTCACCTCCGGATCTTCGGTGGGTAAGGGCAGGCAAGAGTGTTTCAGGG
+
CCCCCGG7FFGGGDGGGGGGGGGGGGGGGGGGGGGGGGGGGGGGGGGGGGGGGGGGGGGGGGGGFGFGGGGGGGGGGGGGGFGGGGGGGGGGGGGGFGGGG8FDGEGGGGGGGGGGGGGGGGGGGGDGGGGGGGGGGGGGCEGGGGGGGEGFGGGGGGGGGGGCEGCEGGGGFGGGGGEGDGGGGGGGGGGGGDGGGCFGCFCFDGGGGGFGGGGGF3FGFDG>D@<79D>5.3)-94<8)7(99224:(757()2*46F)33*()++*-0<>6>;)(.))-1(,1(0)(.)).))*.5)(
@M02143:5:000000000-JT863:1:1101:19081:8208 2:N:0:45
CCTACGGGTGGCTGCAGTGGGGAATATTGGACAATGGGCGCAAGCCTGATCCAGCAATGCCGCGTGAGTGATGAAGGCCTTCGGGTTGTAAAGCTCTTTCGCACGCGACGATGATGACGGTAGCGTGAGAAGAAGCCCCGGCTAACTTCGTGCCAGCAGCCGCGGTAATACGAAGGGGGCTAGCGTTGTTCGGAATAACTGGGCTTAAAGGGCGCGTAGGCGGGCTGTCAAGTCTGGGGAGAAATCCCGCGGCTCCACCGTTGACCTGCCCCAGATACTTACGGTCTCGCGCGAGTAAGGG
+
CCCCCGGGGGGGGGGGGGGGGGGGGGGGGGGGGGGGGGGGGGGGGGGGGGGGGGGGGGGGGGGGGGGGGGFGGGGGGGGGGGGGGGGGGGGGGGGGGGGGGGGGGGCGGGGGGFGFGGGGGGGGGGGGGGGGFEFGGGGDGGGGGGGGGGGFDGGGGGGGGGGEGGGGGGGGG>CGGGGGGGGGGGGGEGGGGGGDFGGGGGGFGFF<FCF3DEGGFEFG?D3BEFD*6C4*/66<FFE(7)4?F>F>597)305*)4@D.(.*,9+**.(-844.)))*068(4,390((((-()).62(
@M02143:5:000000000-JT863:1:1101:4665:8215 2:N:0:45
CCTTACGGGTGGCTGCAGTGGGGAATATTGGACAATGGGGGAAACCCTGATCCAGCGACGCCGCGTGTGTGAAGAAGGCCTGCGGGTTGTAAAGCACTTTCACCCACGACGATAATGACGGTAGTGGGAGAAGAAGCCCCGGCTAACTTCGTGCCAGCAGCCGCGGTAATACGAAGGGGGCTAGCGTTGCTCGGAATCACTGGGCGTAAAGGGCGCGCAGGCGGCCGCGCAAGTCGGGCGTGAAAGCACGGGGCTCCACCCCGGAACGGCGACCGGAACTGCGCGGCCCCAGACCGGGAA
+
CCCCCFFGGCGGGGEGCGGGGCFE>F@FGGGGGGGGFG?EFFG@CFFGF8CFGGFGGGG::@EGCFCEFG<EFD,CF8DDGGFGGGGGGC<FGGGDGGGGFGGCFFG7:FGG7+BEF<FDG+DFFFGG@FCGEFFFFE<CGGEEECDGGGEGFGF9CF7DCC5CBCEEGFGGG8@CCEGGC=FGEGECD5*<;7::CC*9?CGFGGD*9CDCG=CD55@<9CGE@3/)753>5<F:357>7<2@=)2(.(0.(()1)57))4;5(71/11,(76(((-,)03:;612).(-(.((0)(,(
@M02143:5:000000000-JT863:1:1101:8749:8269 2:N:0:45
CCTACGGGTGGCTGCAGTAGGGAATCTTCCACAATGGACGAAAGTCTGATGGAGCAACGCCGCGTGAGTGAAGAAGGATTTCGGTTCGTAAAACTCTGTTGTAAGGGAAGAACAAGTACAGTAGTAACTGGCTGTACCTTGACGGTACCTTATTAGAAAGCCACGGCTAACTACGTGCCAGCAGCCGCGGTAATACGTAGGCAGCGAGCGTTGTTCGGAATTACTGGGCGTAAAGCGTGCGCAGGCGGTTTGCTAAGACAGGTGTGAAATCCCCGGTATTAACCTGGCAACTGCCCTTGTT
+
CCCCCFGGEGGGGGGGGFDDFGGFGGGGCEFFF8C,@,CFF+8+,<C;6,CEFCEEFFGF:6CCFGFEFDFFAE=F@EDGDDG78CFCGGGG,EFCFGGGGGDG9ACCE@DGGFF<EFGGFEFFFFG9FC<FFCFAFD;E=,=:CFGCFGGGFGG9CFGGFFGGGCC>ECGGGGG3,@@,@@?9FD5C*1@EDCFGC?*;/>C>*8)=DGE<)*;F333C;F7CFA6<A<.).49)57)8>E2>)(,-52<<))120.9??(90.8<:CA2:)4(,,,(*1.<)-(4)0,((,)(79:4-)
@M02143:5:000000000-JT863:1:1101:2935:8291 2:N:0:45
CCTACGGGAGGCTGCAGTGGGGAATATTGCGCAATGGGCGGAAGCCTGACGCAGCGACGCCGCGTGAGGGATGACGGCCTTCGGGTTGTAAACCTCTTTCAGCAGGGATGAAGCGCAAGTGACGGTACCTGCAGAAGCAGCACCGGCCAACTACGTGCCAGCAGCAGGGGTAAATAGTAGGGTGCGAGTGTTGTCAGGAATTATTTGGAGTAAAGCACGGGTAGGCGGTCCGGTAACACGGACGTGAAATCTCAGGGCACAACCCGGAAAATAAATTGGAAACTACCTTGCTTGCAGATTT
+
C,BCCGE:,@@CFGCFCEFGGGGGGF@CE66CFGGGGC@E68@@EE<F88,CCFGG::BFCGGGG7C?D7BFD8?B7+@?E9FFCFGGEFFF<DC8AFF,<F?5FC7<,B=BADE7F:+>B9@FEFFEF,,,@<>3@,@C,2,D8>CEE:<,,7;,,**?2*28FC6**=/2++++5+3++/2*=*=)*2:?87AC7*0*+0<@>7:7**30*+2*))))()/.)1/)))0>5,)(**045),)0(,-6)1*))/7><)07,)14)**1(,)*)..)-3913())).0940)63(*/)56.
@M02143:5:000000000-JT863:1:1101:7409:8291 2:N:0:45
CCTACGGGGGGCAGCAGTGGGGAATATTGGACAATGGGCGCAAGCCTGATCCAGCCATGCCGCGTGTGTGAAGAAGGTCTTCGGATTGTAAAGCACTTTAAGTTGGGAGGAAGGGCATTAACCTAATACGTTAGTGTTTTGACGTTACCGACAGAATAAGCACCGGCTAACTCTGTGCCAGCAGCCGCGGTAATACGTAGGGCGCAAGCGTTGTCCGGAATTATTGGGCGTAAAGAGCTCGTAGGCGGTTTGTCGCGTCTGCTGTGAAAGCCCGGAGCTCAACCCCGGGTCTGCAGGGGGT
+
CCCCCGGGGGGGGGGGGGGGGGEGGGGGGGGGGGGGGGGGGGGGGGGGGGGGGGGGGGGGGGGGGGGGGGGGGGGGGGGGGGGGGGGGGGGGGGGGGGFGF9F9FGGGGGEGGGGGGGGGGGGGGGGGGG<CGGGGGGGGGGGGGGGGGGGGGGGGGGGGGGGGGGGGGGGGGGGGCDFGGCCFGGGGGGGG59<7<9=DGEGFGDGGFGEGGGGFDFBG?<C4@7DFFG>DFFBDF)973)-5>2>>>9>::>>C.,07))*66?<CC4,139>090,/928,82237(4(34)/)((4,
@M02143:5:000000000-JT863:1:1101:2958:8294 2:N:0:45
CCTACGGGAGGCTGCAGTGGGGAATATTGCGCAATGGGCGGAAGCCTGACGCAGCGACGCCGCGTGAGGGATGACGGCCTTCGGGTTGTAAACCTCTTTCAGCAGGGACGAAGCGCAAGTGACGGTACCTGCAGAAGAAGCACCGGCCAACTACGTGCCAGCAGCCGCGGTCATACGTAGGGTGCGAGCGTTGTCCGGCATTATTGGGCGTAAAGAGCGCGTAGGCGGTCCGGTACGTCGGTTGTGAAATCTCCGCACTCAACCCGGAAACTGCATTAGAAACTACCTTACCTTCAGATTT
+
CCCCCGGGGGGGGGGGGGGGGGGGGGG9FGGGGGGGGFFFGEGGGGGGGGGGGGGGGGGGGGGGGDGG8+FFEGGGDGGGGGFGGGGGGGDGGGGGGGGGGGG98BFFGGGCGGGGGGGGGFFGECGGGGFEG?3>AEGGGGEGE@CGGGGGGGEFGGGGCFGFFGGGCGG5CF9FG9+*27F5*::DGG5::5CFD3)95C?6*:**>DGDD57:);>CB7)7:FCD5C>DEB:()003770>@().*.6*.8:*)(0954FF:0*79426022:)).67<?A904*7-5(.)(**).).
@M02143:5:000000000-JT863:1:1101:9220:8308 2:N:0:45
ACTACGGGAGGCTGTGTTCAGCGCCCTTACAATGTCCCCCAGACCCAGTTTTATCCTTTCCCCCTCCCAGATCTACTTCCTCCTGTGTGAAATCTGTTCTCAGATGGATTCTCTCTTTTCAACGACATGATTGCCACCGGCTTTCCATACCCGTGTATTCCGATCGCCAGAGCGCGGTGTAGGTACCGAGCGTTAGGATTAATCACTGGGCCGATGGCGTGTGTAGGCTGATACTAAAGAACCTTGTCAAATCCCACGACTCAACCGTAGCAACAACCCGTTTACTCAGCCCCTGACACTT
+
BCCCC>77CEFGGGC,CFC-C,6+6@+,,;F@,,C@,,,6@,,:,C,C6EF9FCF,@@@,C,,7@,,6:C,C,,C6<,,,:E,6FF8F,,,,,:E,EF,55:5,B<,,,9A<<<<9,,:,95,,,+++,,5,C,9,=,++4@+4,,66,,,,+6+,,,:D,,+++63+++,6,6+5@3++,@A=,,,**1*;E*=**++24,=++22,**,*)*)*2.)/(/223+**)*)*+)3);;*1)),8*-6)8)9*,5<*0()))47*(0/2*((.9(((.((.)(.-66)*/)(((-(00)..-
@M02143:5:000000000-JT863:1:1101:14660:8315 2:N:0:45
CCTACGGGCGGCTGCAGCCAGGAATCTTGGGCAATGGGCGAAAGCCTGACCCAGCAACACCGTGTGGGCGATGACGGCCTTCGGGTCGTAAAGCCCTGTTGATAGGGACGAAGGGCGAAGGGTTAATATCCCCTAGCTTGACGGTACCTTTCGAGGAAGCCCCGGCTAACTACGTGCCAGCAGCCGCGGTAACACGTAGGCAGCAAGCGTTGTTCGGCGTTACTGGGCGTAAAGAGCTCGTACGCGGCTTGTCCCGTCTGTTGTTAAATCCGAAGCCACCACCTTCACCCTCATTGGGTTC
+
CCCCCGGGC:@FGGGGGGCEFGGGFGGGG9AGGGGFFGGGCGGGGGGFD@,EFFGGGGDGGGAFGGGGFFDEGG9FGGGGGGGGGFCFGF8F9EGGGCGFG5CCGFFCGGCGGGC@F7B@@F>,@FGGCF<FFFGFGGGGGGG:E78DF;?D7*:BCE8C:CEEGGDE6@FFGCC=E3<6@FEFC8CCCEC50++227*/<+*)77D***27*:737)0>4<<64?FF)>)5;)*4;/)(8)()8999),)8.)*)0-))1)*9(/<CC)(,02((.(.))-423(3/=B(-(--*)(,(.
@M02143:5:000000000-JT863:1:1101:24282:8323 2:N:0:45
CCTACGGGTGGCAGCAGCCAGGAATCTTGGGCAATGGGCGCAACCCTGACCCAGCAACACCGTGTGGGCGACGAAGGCCTTCGGGTCGTAAAGCCCTGTTGATAGGGACGAAGGGCGAAGGGTTAATAGCCCCTAGCCTGACGGTACCTTTCGAGGAAGCCCCGGCTAACTACGTGCCAGCAGCCGCGGTAATACGTAGGGGGCGAGCGTTGTCCGGAATTATTGGGCGTAAAGAGCTCGAAGGGGGTTTGGCGCGTCTGCCGTGAAAGACCGGGACTAAACTCCGAATCTGCGGTGGGT
+
CCCCCGGGEGGGGEGGGGDFFGGFCGGGFFGGGGGGF8FFGEG+CFGGGGGGGFGCGGGGCG<FGGC@FGGGFE:7FGGGGGGGGFFGFFGFGGGC?FF9F9FFFGFG=EEGGGGGGEGEEFFDFGGGGGGGGGGGGFFGCFGDEGGFFFAF::8>ECFFFC5CD>CCEF?CGGGFGFFFGGEF8ECDD=<EC+=C*;CDGG=BDD<:C5:D3C7DEB3740:*09**0)8374=3)9;?3)-.),44535))()7<1)<4)0915F9*(.(7>6((,(078)4),(0)4.))-2;D(04
@M02143:5:000000000-JT863:1:1101:12440:8335 2:N:0:45
CCTACGGGAGGCTGCAGCCAGGAATCTTGGGCAATGGGCGAAAGCCTGACCCAGCAACACCGTGTGGGCGATGAAGGCCTTCGGGTCGTAAAGCCCTGTTGATAGGGACGAAGGGCGAAGGGTTAATAGCCCCTAGCCTGACGGTACCTTTCGAGGAAGCCCCGGCTAACTACGTGCCAGCAGCCGCGGTAATACGTAGGGGGCGAGCGTTGTCCGGAATTATTGGGCGTAAAGAGCGTGTAGGCGTTTCGGAAAGTCTGTCGTGAAAACCTGAGGCTCACCCTCGGGCCTGCGATGGTT
+
6,,8A,B+B@+;@,,6,CCC<DGEGGGGF9CEEFFCCFGDCF:EFGG,CFCC,@E8F@CFEGGFFG7FGB+FF9FFFG8EFGFGDECGEFGF,BAGGGGFGFGF,B,4AFFE@BGDGGGG>FGGGFGD<EDFGGGGGGGGGGGDGGGGFDAEEG6+*3@DF>EDCGGGGGGFD8E,=C7FCCF4FCG)C=DEG+AFGG4D=8*53CDGGGEDGF=C3>><2FF9=4DCBD:756*1?D>B@4<*71((05D)((0*1)1*0:)9:4:CF<(477,(,8:@*4(:?(3))(,(4(4;)(.)
@M02143:5:000000000-JT863:1:1101:18864:8335 2:N:0:45
CCTACGGGTGGCTGCAGTGGGGAATATTCCACAATGGGCGCAAGCCTGATGCAGCGACGCCGCGTGAGGGATGACGGCCTTCGGGTTGTAAACCTCTTTCAGCAGGGACGAAGCGCAAGTGACGGAACCTGCAGTAGAATCACCGGCCTACTACGGTCCAGCAGCCGCGGTTATACGCCAGGTGCCAGCGTTGTTCGGAATTACTGAGCGTAATGCGGGCGCAGTCGGCCTTCCACGACAGGTGTGAAAACCAGGCGCCTAACTCCAAAACCGCCATTGAAACTGTAAAACTATAGCAAC
+
CCCCCGD@FGGGGGGGGG@FFGGGG<FG,FGGGGGGF8FCGGGG8FGGGGG9FFG7FFGGGGGGEGGG,=F<FFEEGDCFGGGG+E+@BDGG9FFFG9F9,55,B=CCGGGGD+3>FE73F,>F++3@+,8D,@,,,,,73EF:C*@**22?2F**2*4?2?8,,2****/*3+1+3***3/+;F*+**=<**2*<7357*AE**:*<C5C***0:@3))()9)))9C)1.//.*)))03;))/*,6)*))0(,.*)())7:>:4)++:083)(403))189)-)))*1)4))))*1.)(
@M02143:5:000000000-JT863:1:1101:26489:8351 2:N:0:45
CCTACGGGTGGCTGCAGTGGGGAATATTGCGCAATGGGCGCAAGCCTGATCCAGCAACGCCGCGTGAGGGATGACGGCCTTCGGGTTGTAAACCTCTTTCAGCAGGGACGAAGCGAAAGTGACGGTACCTGCAGAAGAAGGACCGGCTAACTACGTGCCAGCAGCCGCGGTAATACGAAGGGGGCTAGCGTTGCTCGGAATCACTGGGCGTAAAGCGCACGTAGGCGGATCTTTAAGTCAGGGGTGAAATCCCTGAGCTCAACTCCGGAACTGCCTTTGATACTGGCGATCCTAATTACCG
+
CCCCCEE@FGGGG;FCFF,<-:FCGGGEFFDEGCCF8EC@CFF+,CCFF@@CFF8<EFE@EGCFECFCDC@DFFCCEE@CFG@CFGCCFCEGGGGGDFFGFAFFC@C7FFGGCGGGDGGD,:>BF=DBDF9>D<FF:FFGGGCGDCC:CFGGGGGGF>@FFFGC,2/:CEEGCC+?EFC5=*:)?:=5C57ECCF7CDC<*+09DCD*/9CDDE7:<@EC9CC;3@<D3/8=7<846*/69?:5)(45FAF?)))20(*0*))2-)2/944./)(.6<:FF644-)(07((().)*0).-(
@M02143:5:000000000-JT863:1:1101:25798:8378 2:N:0:45
CCTACGGGTGGCAGCAGTGGGGAATTGTTCGCAATGGGCGCAAGCCTGACGACGCAACGCCGCGTGGAGGATGAAGGTCTTCGGATTGTAAACTCCGGTTGCTCGGGACGAAAAGCTGCGACCTAACACGTCGAAGTCTGACGGTACCGTGTGAGGAAGCCGCGGCGAACTCTGTGCCAGCAGCCGCGGTAATACAGAGGGGGCAAGCGTTGTTCGGAATTACTGGGCGTAAAGGGCGCGTAGGCGGCATGCTCAGTCGAACGTGAAATCCCAGGGCTCAACCAAGACACTGAGTCCGAT
+
CC@CCGDC@BFGC7B8F,CFFECEFFG@FG@7CC7FCCEF7FEE,<,C<FFGFD7FEGGDEEGG4=@CFCG,4?<EAFAFG9FFFC+BFFA,9CA,+66++6:,BEDG7=:++CE,,,:CCEFG@<7,FB3DF*>FFGCEFCC@B1*DC1>:C<9CBFGFG*BECE58>C*+<:9:+0<<56:CFEDGG5>=+:<FGD4<CCE:D7CC<3:CD5:*5737>::@B@FF>5>B>44,3532.7>>*49B:3766)1**)0)813>2>F+:-,5))8(-(-9FF((,((.0,5).).8*-1,
@M02143:5:000000000-JT863:1:1101:21145:8383 2:N:0:45
CCTACGGGAGGCTGCAGCCAGGAATCTTGGGCAATGGGCGAAAGCCTGACCCAGCAACACCGTGTGGGCGATGAAGGCCTTAGGGTCGTAAAGCCCTGTTGATAGGGACGAAGGGCGAAGGGTTAATAGCCCCTAGCTTGACGGTACCTTTCGAGGAAGCCCCGGCTAACTACGTGCCAGCAGCCGCGGTAATACGTAGGGCGCAAGCGTTGTCCGGAATTATTGGGCGTAAAGCGTCCGTAGGTGGCTCTTCAAGTCTGTTGTCAAAGAGTGGTGCTTAACTCCAGAAAGGCAGTGGAA
+
CCCCCGGFEGGGGGGGGGGGGGGGGGGGGGGGGGGGGGGGGEGGGGGGGGGGGGGGGGGGGGGGGGGGGGGGGGGFFGFGGGGGGFDGGGGGGGFGGGGGGGGGGGGFFGGDGGGGGGGGGGFFGGGGGGGGGGGGGGFGDGGGEFGGGGGCGCGEGFBFGEGGGGGGGGGGGGGGGGGGGGGGDEGCEGGGGDFGFFDGGGD>CGGG<97CGGGGD>>C:CDF=?<D57@>5AF9B>B>;FBDF)24<:?426B7BAFF*)*9<FG<22(-9(.--))9=>6),,(*05((,3(060.,
@M02143:5:000000000-JT863:1:1101:3971:8399 2:N:0:45
CCTACGGGTGGCTGCAGTGGGGAATCTTGGGCAATGGGCGCAAGCCTGACCCAGCAACACCGTGTGGGCGATGAAGGCCTTCGGGTCGTAAAGCCCTGTTGATAGGGACGAAGGGCGAAGGGTTAATAGCCCCTAGCCTGACGGTACCTTTCGAGGAAGCCCCGGCTAACTACGTGCCAGCAGCCGCGGTAATACGTAGGGGGCGAGCGTTGTCCGGAATTATTGGGCGTAAAGAGCGTGTAGGCGGTTCGGTAAGTATGCCGTGAAAACCTAAGGCTCAACCTCGAGCTTGCGTTGGTTC
+
CCCCCDGGGGGGGGGGGGGGGGGGGGGGGGGGGGGFGGGGGGGGGGGGGGGGGGGGGGGGGGGGGGGGGGGGGGEAFGGGGGGGGGEGGGFGGGGGGGGGGGFACGGGGGFFGDEFGGGGGDGGGCFGFFDFGGGCGGGFFFGGGGGGGFGGGGGGGG>CCEEGGGGGGGGGGGGGGGDGGGGGEGGD5:5CGCGGGCGDGGDBGGDGCDC5<CCD>3>3:>F46@*5>D)77:?0;>7(.).?FF0(04>@B?F4/6@FFB)*(07CC118)5((.(.=@:02,,(.8(,(-4-.)((,)
@M02143:5:000000000-JT863:1:1101:23780:8404 2:N:0:45
CCTACGGGGGGCAGCAGTGGGGAATATTGGGCAATGGGCGCAAGCCTGACCCAGCAATGCCGCGTGGGTGAAGAAGGTCTTCGGATTGTAAAGCCCTTTTGGCGGGGAAGATCGTGACGGTACCCGCAGAATAAGCCCCGGCTAACTTCGTGCCAGCAGCCGCGGTAATACGAAGGGGGCTAGCGTTGCTCGGAATCACTGGGCGTAAAGCGCGTGTAGGCGGCTTTGCAAGTCGGGTGTGAAAGCCCTCGGCGCAACAGAGGAAGTGCGCCCAAAAATGCAGGGACTGAGGTCCGGGC
+
CC8CCGGGGGGGGGGGGGGGGGGGGFGGGGGGGGGGGGGGGGGGGGGGGGGGGGGGGGGGGGGGGGGGGDGGGGGGGGGGGGGGGGGGGGGGGGGGGGGGGEGGGGGGGDGGGGFGGGGGGGGGGGGGGGGGGGGGGGGGGGGGGG7@CG8CEGGG58CGGGGGGE5EGGCFCG8EGGGGGGGCGG=CGEGGGGGGGGCFGGG43DDGGC?D5EDG)<FGFDG)<5D>?F697>FBF;5()*6*/(.3)(7>:(8C)1)7)()*.)++*-((.((.(((1*.4(((,)0..(..5))((
@M02143:5:000000000-JT863:1:1101:20508:8418 2:N:0:45
CCTACGGGAGGCTGCAGTGGGGAATATTGGACAATGGGCGAAAGCCTGATCCAGCAATGCCGCGTGAGTGATGAAGGCCTTAGGGTTGTAAAGCTCTTTCGTCCGGGACGATAATGACGGTACCGGAAGAAGAAGCCCCGGCTAACTTCGTGCCAGCAGCCGCGGTAATACGAAGGGGGCTAGCGTTGTTCGGAATCACTGGGCGTAAAGGGCGCGTAGGCGGCTTTGTAAGTCGGGGGTGAAAGCCTGTGGCTCAACCACAGAATTTCCTTCGAAACTGCATGGCTTGAGACCTGAAG
+
CCCCCGGGGGGGGFGFGGGGGGGGGGGGGGGGGGGGGGGGGGGGGGGGGGGGGGGGGGGGGGGGGGGGGGGGGGGGGGGGGGGGGGGGGGGGGGFGGGGGGGGGGGGEGGGGGGGFGGGDGGGGGGCDGGGF?EGGCGGGGGGCFGGGGGFDGGGGGCFGGGGGGGGGGGGGGFCGGG5CEGGGGEGGEGGGGGCGGGGGGGGFGGGEFGGGGGGGFDDGFDG@3><7@FF49AFFF@EBF><68:17>>6.28?71257)17*4@C+0-:>710(-24**)6403:F374,.())0,)
@M02143:5:000000000-JT863:1:1101:17729:8419 2:N:0:45
CCTACGGGAGGCTGCAGTGGGGAATATTGGACAATGGGCGGAAGCCTGATCCAGCAACGCCGCGTGAGGGATGACGGCCTTCGGGTTGTAAACCTCTTTCAGTACCGACGAAGCGCGAGTGACGGTAGGTACAGAAGAAGCACCGGCCAACTACGTGCCAGCAGCCGCGGTAATACGTAGGGTGCGAGCGTTGTCCGGACTTATTGGGCGTAAAGAGCTCGTAGGCGGTTTGTCGCGTCTGCCGTGAAAGTCCGGGGCTCAACTCCGGATCTGCGGTTGGTACAGGCATGCCATAGTGATT
+
CCCCCGEE7CEGGGGGGGGGGGGGGAFGGGGGGGGGGGGGFGGGGGGGGGGGGGGGGGGGGGGGGGGEDGGGGEFGGGGGGGGGGGFGGGGGGGGGGGGGGGGGGGGCGGGD:FEGGGGEFGGGGGG>FFFGFFGGG:FGGGGGGCEGGFGGGGGG7BCEFCFEGFGGGGGGGF+?CCECGGE<EGECE55CEGGGGGG):CCBFGG*9DCDC5*;:?FGFCCF@F3DED3))-.(.00()14)0((,/687<:3)),))*.5726:*9:><69((((4)84A4)(-.).)).)))/))..
@M02143:5:000000000-JT863:1:1101:23352:8490 2:N:0:45
CCTACGGGAGGCTGCAGTGGGGAATATTGCACAATGGGCGGAAGCCTGATGCAGCGACGCCGCGTGAGGGATGACGGCCTTCGGGTTGTAAACCTCTTTCGACCCTGACGAAGCGTAAGTGACGGTAGGGGGAGAAGAAGCACCGGCCAACTACGTGCCAGCAGCCGCGGTAAGACGTAGGGTGCGAGCGTTGTCCGGATTTATTGGGCGTAAAGAGCTCGTAGGCGGCTTGTCGCGTCGGTTGTGAAAGCCCGGGTCTTAACCCCGGGTCTGCAGTCGATACGGTCAGGCAAGAATTCGG
+
CCCCCGGGGGGGGGGGGGGGGGGGGGGGGGGGGGGGGGGGGDGGGGGGGGGGGFGGFGGGGGGGGGGGGG7FGGGGGGGGGGGGGGGGGGGGGGGGGGGGGCFGCFFFFGDGGGGGDE8:<FGDBCCFGCGGF>CFFGGEGGG>EEGGGDGGGCEFFGGGFFFGFFGGGGCC=BFFG:8FEGCDGEGCEEC*:=EGGD7D=FFFGGCGCDGGGFCDFF=D:DDFDFDGDD5))4.:375(8.855,6<F45:11:G72)96:F787EE)71.0-6(6((00,1(:(4)),.((-()*662(
@M02143:5:000000000-JT863:1:1101:21811:8492 2:N:0:45
CTACGGGCGGCTGCAGTGGGGAATTTTCCGCAATGGGCGAAAGCCTGACGGAGCAAGACCGCGTGGGGGATGAATGCCTAATGGTTGTAAACCCCTTTTATTCGGGAAGATAATGACGGTACCGAATGAATCAGCCTCGGCTAACTCCGTGCCAGCAGCCGCGGTAATACGTAGGTGGCAAGCGTTGTCCGGAATTATTGGGCGTAAAGCGCGTGTAGGCGGCTTTGCAAGTCGGGTGTGAAAGCCCTCAGCTCAACTGAGGAAGTGCGCCCAAAACTGAAGAGCTTGAGTACCGCAACGG
+
CCCCCCCFGCGGGGGGGGGGGGGGGGGGGGGGGDEFGGGEGGGGGGGGGGGGGGGFGGGGGGGGGGGGGCFGG9FGGGGGGGGGGGGGGGGGGGGGGGGGGGGFGEGGDGGGGGFGGGGGGGGGGGGGGGGGGGGGGGGGGGGGGGGGCFGGGGGGGGFGGCGGGGGGGGGFGGDGGFGFGCGDEEGGGGGC;CFFGFGG6FFDGGGGGGGDGGG5>67=1DCBB?CD@DBF43@0FF;?FFA?F121<19@A?F*<46=4(952)++/,84)(4(4,)9*)6(44(8746)6)()0(-6(
@M02143:5:000000000-JT863:1:1101:19389:8499 2:N:0:45
CCTACGGGAGGCAGCAGTGGGGAATATTGCACAATGGGCGCAAGCCTGATGCAGCGACGCCGCGTGAGGGATGACGGCCTTCGGGTTGTAAACCTCTTTCAGTGGGGAAGAAGTCTGCCTTTGGGTGGGTGACGGTACCTGCAGAAGAAGCACCGGCTAACTCCGTGCCAGCAGCCGCGGTAATACGGAGGGTGCGAGCGTTGTCCGGAATCACTGGGCGTAAAGCGCACGCAGGCGGCTCTTTAAGTTTGACGTGAAAGCTCCCGGCTTAACTGGGAGAGGTCGTTGACCACTGGAGAAC
+
CCC@CGGGGGGGGGGGD@EAFFEGGGGGFGGGGGFGCFGGGGGCGGGGFGGGGGGGCFGGGGGGGGGGGGGGGFGGGGGGGGGEGGGGGG<EGGGGGCDFEFFGGGGGGGCGGGGFGFGGFFGGDGE7CGEGGGGGGGGGGF7,,@8FCFGD@FE57CEGGGGGGF*CEFDFGGGGGG5CGGGFFGFGDGCEEGGGGGDGGC5@GGG55)/>*+2:>FF3775;689D>>:DF>:>FFFBD:<4B4AF?A?F<?>*)49F)4?*43**94:>9>-5(445)()424()8)),-(4.8(((.
@M02143:5:000000000-JT863:1:1101:26706:8501 2:N:0:45
CCTACGGGGGGCTGCAGTGGGGAATATTGCACAATGGGCGCAAGCCTGATGCAGCGACGCCGCGTGAGGGATGACGGCCTTCGGGTTGTAAACCTCTTTCAGTAGGGAAGAAGCGAAAGTGACGGTACCTGCAGAAGAAGCGCCGGCTCACTACGTGCCAGCAGCCGCGGTAATACGTAGGAGGCGAGCGTTGTCCGGATTTACTGGGCGTAAAGCGCGCGCAGGCGGCACTTCAAGTAAGGTGTGAAATCTCCCTTCTCAACGGGGAGGGTGCACTTTAAACTGAGGAGCTAGAAGCCGG
+
CCCCCCCCEGGGGDGGFFFGFDGGG9FFEGBFF8FGDEGGGGDGGFGFCFGGGGGGEEGGGGGGGEGGGGGB:FFGGGG>FGGGCGECF9<CGGGGGGGGG?@;FFG,<FF3FGGGGGGGGGGGGGGGGGGGGGC:F<8?E58CGCEG*<CFFGGFGGGGFGGGGGGG5=:5*<<FGF+;E+*>ECEGC*9CCE?FGG3C:ECFGGG*5DE<*:CD@DBC3C3)7>CD>)5?45/66*/664<6?()66<F@AA4C*(*1*.?C()7*92((02)))44@*)))).)0)2617)2//(4(,
@M02143:5:000000000-JT863:1:1101:17815:8505 2:N:0:45
CCTACGGGAGGCTGCAGTGGGGAATATTGGACAATGGGCGCAAGCCTGATCCAGCCATGCCGCGTGAGTGATGAAGGCCTTAGGGTTGTAAAGCTCTTTCAGTGGGGACGATAATGACGGTACCCGCAGAAGAAGCCCCGGCTAACTTCGTGCCAGCAGCCGCGGTAATACGACGGGGGCTAGCGTTGTTCGGAATCACTGGGCGTAAAGGGCGCGTAGGCGGCCTGGCAAGTCGGGGGTGAAAGCCTGTGGCTCAACCACAGACTTGCCTTCGATACTGTACGGCTCCAGACTGGCAGAC
+
CCCCCGGGDGGGGGGGGGGGGGGGGGGGFFFGGGGGGGGGGGGGGGGGGGGGGGGGGGGGGGGGGGGGEGAFGGDFGGGGG?FGGGGGGGGGGGGGGGGGGGGGFGGGEGGGGDEEDFGDFGGGGCFGGGFGGFCFCGGGDG7FFFGFGCC68FGFGCEFGGGGGGG*DFGGG*4BCEDD*/=CGECCEGGGGEE5FFGF?C5577D7FF7CGGDGB@)58D3.7@GG@G?>85B;EFF9))5**,(479?::0?**4))0(7*16EF7(.6?<()419@@92--((0)..)-).)).(-(
@M02143:5:000000000-JT863:1:1101:17598:8521 2:N:0:45
CCTACGGGTGGCAGCAGTAACGAATCTTCCGCAATGCGCGGAAGCCTGACGCAGCGACGCCGCGTGGGGGATGACGGCCTTCGGGTTGTAAACCTCTTTCAGCAGGGACGAAGCGCAAGTGACGGTACCTGCAGAAGAAGCACCGGCCAACTACGTGCCAGCAGCCGCGGTAATACGTAGGGTCCGAGCGTTGTCCGGAGTTACTGGGCGTAAAGCGCGCGCCGGCGGCTCGATAAGACCGGCCTGAAAGCCCCCCGCTCCACCGGGGGGGGTCGTTGGTTACTGTCACGCTTTACATCAC
+
CCCCCGGGGGGGFDGGGGFDFGGFGDGGGGGGGEFCGGGGEEFEGGGGGGGGGGGGGGGGGDGDGGG>EG7CEGGGGGGGGGGGDCFGGGGGGGGGGGGG9<FGGCFGGGGGFFFG>CFFDGGCFCFCFGGG?C97B,?DFFFGEG>E7BEGCF*==FGFGFFGGFG58:EG*<+9C0+;=CCF8*CC=7):**3<7C37:C+*:*6:<D*>DCFC.5:G>G)5)0)17)7;B74(/76?)89))(()*)0868B).(7>)5@*,0//)((()(-(,((.))5:)66**-4-1(6/*)-).
@M02143:5:000000000-JT863:1:1101:8339:8532 2:N:0:45
CCTACGGGAGGCTGCAGTCGAGAATCTTCGGCAATGGGCGCAAGCCTGACCCAGCAACGCCGCGTGAAGGATGAAGTCTTTCGGGATGTAAACTTCGTAAGAATGGGAAGAATAAATGACGGTACCATTTGTAAGGTCCGGCTAACTACGTGCCAGCAGCCGCGGTAATACGGGGGGGGCAAGCGTTGTTCGGAATTACTGGGCGTAAAGGGCTCGTAGGCGGCCAACTAAGTCGGATGTGAAATCCCCAGGCTCAACCTGGAAACTGCATCCGATACTGGATGCCTTGAATTCGGGAGCG
+
CCCCCGGGGGGGGGGGGGGGGGGGGGGGGGGGGGGGGGGGGGGGGGGGGGGGGGGGGGGGGGGGGGGGGGGGGGGGGGGGGGGGGGGGGGGGGGGFGGGGGGCGGGGGGGGGGGGFGGGGGGGGGGGGGGGGGGGGGGGGGGGGGGGGGGGGGCGDCGGGGDGGGGGGGGG>EEGCGGEGGGGFGGGGGGGGGGGGGGGGG+5)CDDGFDCGGFFCD>FD?DDEE@F3?FFFFA>;DB)4@F>BBB0:FB5)87FF??F451)9<87A*-6<FBB04,)00(.4(,6844:)64(8)43(,
@M02143:5:000000000-JT863:1:1101:20580:8553 2:N:0:45
CCTACGGGTGGCTGCAGTGGGGAATATTGAACAATGGGCGCAAGCCTGATCCAGCCATTCCGCGTGCTGTATTAAGGTCCTCGGGTTGTAAACTGCTTTTGGACGGAACGAAACGCCCCTGGCTAATAGTTCGTCGTAATGACTGTACCGTCAGCATAAGCACCGGCTAACTACGTGCCAGCAGCCGCGGTAATACGTCGGGATCAAGCGTTAATCGGAATTACTGGGCGTAACGCGTGCGCAGGCGGTTATGTAAGACAGGTGTGAAATCCAATGTCTTAACCTTGAAACCGGCTTTTCT
+
C@CC@@7+@@FGFEGG8E,--6,,6,6EF,;C,,6;6,,@@C7C@<C6,;,;CEFF8EEFAFG7F7F,C66C,,<C9,<C?F7@CF,>FF9AF9,5C?<C,+,,++48:B:@?CD++6@+4+,A,AFA,,,,@>7CFF,=D;>,8E,3=+3++@,,5@,DC,@8+@>886,,<B::CFGFEGF4F,**=E85CFG1/>*)/**2**;+25EGC=7::B)9(22900**)/085(7(7.<08;93>0(,>(7*).901)*0)(/*-0<<06574))4:<)8=))36))*).)(((()).)))
@M02143:5:000000000-JT863:1:1101:20802:8566 2:N:0:45
CCTACTGGCGGCTGCGGTGGGGAATACTGGACAATGTTCGGAAGCCTGATGCAGCGACGCCGCGTGAGGGATGACGGCCTTCGGGTTGCAAACTCCTTTTCTCAGGGACGAAACGGACGGTCCCCGGGGAATCAGCCCCGGCTAACTCTGTGCCAGCAGCCGCGGTCAGACAGCGGGGGCCAGCGTTGCCCTGTTTTACTGGGCGCACCGCGCGCGCACGCGGTCGTGTCGGTACCTGGTGACCGACACGGCCCCCCCCCGGCGCCGCCCCATACTCCCTGCGGTCTAGCTGCCCTAAGAC
+
BB<<6,,-66+7+6@+@@FC@FFG?C,<C,CFGGFG,,68+,6+99FFG9,C,CFG76+>6+7+7+,8,+444=F74=F+9EF++B7>,5?,B9AD,9E,C,C,,,,BF:++8+++8@FGB+3>,8CC7*5>333>,>FG7C7*,<;FEC2BEG9C8:8CFGCE>E*=C<E*;/***:88*:*/**:7*<*+2+++9*2*++:>D)95)>*)7:C77@)99GG))0)*.00..4749*).5*4*8(,(0(07(()1)(0>)()),7**1((()(,-5((70.4(,,(*1)))((.))((-.
@M02143:5:000000000-JT863:1:1101:13474:8566 2:N:0:45
CCTACGGGGGGCTGCAGTGGGGAATATTGCACAATGGGCGAAAGCCTGATGCAGCAACGCCGCGTGAGGGATGACGGCCTTCGGGTTGTAAACCTCTTTTAGCAGGGAAGAAGCGAAAGTGACGGTACCTGCAGAAAAAGCACCGGCTAACTACGTGCCAGCAGCCGCGGTAATACGTAGGGCGCAAGCGTTGTCCGGAATTATTGGGCGTAAAGAGCTCGTAGGCGGTTTGTCGCGTCTGCTGTGAAAGCCCGGGGCTCAACCCCGGGTCTGCAGTGGTTACGGGCCAACCATACTGATT
+
CCCCCGGGGGGGGGGGGGFGGGGGGGGGFGGGGGGGGGGGGGGGGGGGGGEGGFG<FGGGGGGGGGGGGGGGGGGGGGGGGGDFGGGGGGGGGGGGGGGGGGGGGGGGGDGGGGDGGGGGGGGGGGGGGGGGFGGGGGGGGGGGGDCECFGGGGDG8FEDCGGGGGGGGGGGDG?FGGGCCGGDGEGGGGGGGGGGGGGGGGGFF>FGGGEDDFGGFF@C?GD>DFDC7<>5>A:?3>E?)9>FFBA96<::69><)3:FF37D?>:C)76().)46>:8>)5(((-.).404)4)*))-)
@M02143:5:000000000-JT863:1:1101:21809:8572 2:N:0:45
CCTACGGGAGGCAGCAGTGGGGAATATTGCACAATGGGCGCAAGCCTGATGCAGCGACGCCGCGTGAGGGATGGAGGCCTTCGGGTTGTAAACCTCTTTCAGCAGGGAAGAAGCGCAAGTGACGGTACCTGCAGAAGAAGCGCCGGCTAACTACGTGCCAGCAGCCGCGGTAATACGTAGGGGCCGCGCGTTGTCCGGAGTTACTGGGCGTAAAGCGTGCGCAGGCGGCTGATTCTGCACGGCTTGAAAGCCCCCGCCTCACCCGGGGAAAGTCGCCGGTGCCGGGCCGTCGTGCAGGTGT
+
C8CCCEDEGGDGEEFFFFGGFGGEGCFFGGGGGGGGGGGGEC++DFFE6CFGGGGFGGGGGEGEEDG@C7=<CFDECEGGGFDFGBFDGFEFFGFGGGGGGGGGGGGEFGG?FGEGGGDGGGG7EBFEGFDGGGFGGG:BFEGGGGDEGFFGGGGGDGGGGGGGGGD=5*:**?CFG9F=*=EDC857*:C58:C7C)*)*;C?CF7/95>C5=CGEB@C955B>E<G3)84*5*)87*,0)())38274F4(4)/)-..9(0*-7CED611/4((((358033(,(7)(--(-(0*,.4)
@M02143:5:000000000-JT863:1:1101:3392:8581 2:N:0:45
CCTACGGGCGGCTGCAGTGGGGAATATTGCGCAATGGGCGAAAGCCTGACGCACCGACGCCGCGTGGGGGATGACGGCCTTCGGGTTGTAAACCTCTTTCAGCAGGGACGAAGCGCAAGTGACGGTACCTGCAGAAGAAGCACCGGCCAACTACGTGCCAGCAGCCGCGGTAATACGTAGGGTGCAAGCGTTGTCCGGAATTAATGGGCGTAAAGAGCTCGTAGGCGGTCTGTCACTGCGACTGAGAAATCCCTCGGCTTACACGAGGGAGAACGCATCAAACTAGCAAGCAATTGTACC
+
CCCCCGGGGGGGGGGGGG8FFGG@FFGF,EFGC+BFFFGE7FG@6EDGFFGGG+=B:FDD:FGF:+C:C::FGFGGGGEGGFDBFD:CF,FDG8BCAFGCFGGG8C7FDE7C<EE@EEE<;D9FCGGGF;C<FCFGDCFGG@+=CEEDG8FEEE>CGCFFFGGFGGGGDEE=EFFGGG9FGGFGGDFGG5*:?E?CC)>CGD7*0:*CFDE)9/:C)5=FFC95>6)97))09.9</*9-)593)546/.96)).)04<@<)67()25)-,().(--2(0748<))(**(-,4))11..5
@M02143:5:000000000-JT863:1:1101:5695:8596 2:N:0:45
CCTACGGGTGGCTGCAGTGGGGAATATTGGACAATGGGGGAAACCCTGATCCAGCAATGCCGCGTGCGTGACGAAGGCCTTCGGGTTGTAAAGCTCTTTCGCCCGCGACGATGATGACGGTAGCGGGAGAAGAAGCCCCGGCTAACTTCGTGCCAGCAGCCGCGGTAATACGAAGGGGGCTAGCGTTGTTCGGAATTACTGGGCGTAAAGGGCGCGCAGGCGGTCGCTCAAGTCAGGCGTGAAAGCCCCGGGCTCCACCTGGGAACCGCGCTTGAGACTGGCAAGCCCGACTTCGGCAAAC
+
CCCCCGGGGGGGGGGGGGGGGGGGGGGGGGGGGGGGGGGGGGGGGGGGGGGGGGGGGGGGGGGGGGGGGEGGGGGGGGGGGGGGGGGGGGGGGGGGGGGGGGGGGGGGGGGCFFGGGGGGGGGGGGGGGGGGGGGGGGGGGGGDGGGGGGGGGGGGGGGGGGGGGGCEGGGGGFCE*BEGDGGGGEEGEGGGD*AFGCGGDFFFCDDCGGFGGGGGFFFD;DD5BEGC>C??7:@9??>?>3(9=?:?E6D3637*9,>>61)5(.21>(-(.41,(5)).,,)(((0)-(-(.(..((((
@M02143:5:000000000-JT863:1:1101:4198:8604 2:N:0:45
CCTACGGGTGGCAGCAGTGGGGAATTTTGGACAATGGGGGCAACCCTGATCCAGCAATGCCGCGTGTGTGAAGAAGGCCTTCGGGTTGTAAAGCACTTTTGTTCGGAAAGAAATCGCCTTGGCTAATATCTGGGGTGGATGACGGTACCGGAAGAATAAGCACCGGCTAACTACGTGCCAGCAGCCGCGGTAATACGAAGGGGGCTAGCGTTGTTCGGAATCACTGGGCGTAAAGGGCGCGTAGGCGGCTTTATAAGTCGGGGGTGAAAGCCTGTGGATCAACCCAAGACTTGCCTTCGAT
+
@CCCCGGGGDGGFGGFGGGGGGGGGGGGGGGGGGGGGGGGGGGGGGGGGGGGGGGGFFGGGGGGGGGGGGGFGGGGGGGGGGGGGGGGGGGGFFGFGFGGGGGGCECGGFGFGGGDGGGGDGGGGGFGFGGGGGEFGGGGGGGGGG?EFEGGGGGBFGGGGGGGGGGGEGGGGGGGGGGFGFGGGGGGGGG=EGGFF:D5*=C>DGGGGGGGCGGGFBB514:FF6**)/<@F?FF3>@>FF2:)5>;>>56)<6CF4*7:4:<9>CC:)4:416,().9<?B(((().(6-442@4.426
@M02143:5:000000000-JT863:1:1101:27515:8615 2:N:0:45
CCTACGGGAGGCAGCAGTGGGGAATCTGTGACAATGGCCGGAAGCCTGATCCAGCAACGCCGCGAGAGGGATGACTGCCTTCGGGTTGTAAACCTCTTTCAGTACCGACGAAGCGAAAGTGAAGGTAGGTACAGAAGAATCACCGGCCAACTACGTTCCAGCAGCAGCGGTAATACGTAGGGTGCGAGTGTGGTCCGGATTCATTGGGCGTAAAGCGCGCGCAGGCGGCCTGTGAAGTCTGCAGTGACAGCACCCGGCTCAACCGAGGAGAGGCGTCGGAGAACTCACCAGCTGAAGGTGG
+
CCC8CCFGDG7C;FE,;CE<EEEGGGG9;<FF,6EE<,;@@+@B8E6EEDEGFGEFFFE7@@7@+@BBFG7F,<F,?<,,,BDBEF@@4C?,CEF8@AAFGCEGAEG7B7:=+++BC+8A:@,7A:,>+FFFDA9BE@>,>>FAE@EEG,*4@F*,,3@,,4@DE,,:>=*=CGCEF,<,:7;5CG*)2:@+=C9+15*17+1+3+;**7>3*:F=5)8C6C);>BG)5)))1)*-99/)*1)01())9).0(())713)/5)99)**9(.-),4-,(-)0(())-)07)(()(,**,.4(
@M02143:5:000000000-JT863:1:1101:7653:8649 2:N:0:45
CCTACGGGGGGCTGCAGTAGGGAATATTGCGCAATGGGGGAAACCCTGACGCAGCAACGCCGCGTGAGTGAGGAAGGTCTTCGGATTGTAAAACTCTTTTATCAGGGAAAAATGGTCACCGAGCTAATACCCGGTGATTTGATGGTACCTGATGAATAAGCACCGGCTAACTTCGTGCCAGCAGCCGCGGTAAGACAGAGGGTGCGAGCGTTGTCCGGAATCACTGGGCGTAAAGGGCGCGTAGGCGGTCGTTCAAGTCGCGTGTGAAAGCCCCCGGCTCAACTGGGCAGGGTCACGCGCC
+
CCCCCGGDEECGDGGGGGGGGGGGGGGGGGGGGGGGGGGGGGGGGGGGGFGGGGGGGGGGGGGGGGGGGGGGGFGFGGGCGGGGGEGFGGGGFGGGGGGGGGGGGGGGGG8FGGFGGGGFGGDGGGGGGGGGGGGG7FFGGGGGFGGGGGGGGGGGGGG?FGGFGGDGGGGGGGGGGEGFFGGFFFGCGCCEEEGCGFGGGGGEGGGGGGGGGGGGFFFGFF>FFFGG@C>5D?FA@E5;@:9E>B>F>>FEB?:77:7DFFEGF:<CG6<(7,9,26(<F<:A?86)0412,(,9)4,((
@M02143:5:000000000-JT863:1:1101:8269:8653 2:N:0:45
CTACGGGGGGCTGCCGTAGGGAATCTTCCGCAATGGACGAAAGTCTGACGGAGCAACGCCGCGTCAACGATGAAGGTTTTCGGATCGCAAAACTCTGTTGTTAGGGAAGAACAAGTACGAGCGTAACTGCCCGTATCTTGACGGTACCTAACCAGAAAGCCACGGCTAACTACGTGCCAGCAGCCGCGGTAAAACGTAGGGGCCGAGCGTTGTCCAGAGTTACTGGGCTGAAAGCGCCACAAGGTGGCCCCATGCCGCGTGCATGAAAAACACCACATCAACTAGGGGGCGCGGTCCG
+
CCCCC,+@+>:FGG8+?ECC7,CFB<EA,=F:>F,EEF@>C+@FECFGAF+8+44,,83=::+833+,+@>+>B<,>,83;:@*@F***5F,>F:<,D;?C:;@FC8:*,8<CCCGF;*<F*<:<*<<FC+2*1:+<FCC@C5?C8?FGCFFFGF*;C+*;;8/:CEGGFGC<*2*2AC+*:>F***92:952:?59***1:E))))*9C55>C7*)*0:)*247:*10*0/1)5())0,)0(00(((7-)0..)93(.))()*)1<9*(((.-((.).9*,.4)((..(-(((-)0,
@M02143:5:000000000-JT863:1:1101:12478:8656 2:N:0:45
CCTACGGGCGGCTGCAGCCAGGAATCTTGGTCAATGGGCGCAAGCCTGACGCAGCAACGCCGCGTGTGGGATGACGCCCTTCGGCGCGTAAACCACTGTTCCTGGGGACGAAGCGCTAACGGTAACCAGCGAGTAACCTCCGGCTACCTACGTGCCAGCAGCCGCCTTACTACGTAGCAGCCGCGGCGGTACTGGGTTTAGGGGGCGCGATGTGCTGGTTTGTGGTTTGTAACGACCGCCTAGGCAGTCCGGGAATCAAGTCATGAACTCCTGATGCTCATCCTCGGCCTTCCGTAGTCT
+
CCCCCGGG7FGGGGGGG,;-CCFCFFGGG?,FFGGGGGGGGGGGGGGFGG7,CCGFGG7FCG7CFG4B+B<EFG,C:+@FGGGG7++@CGEG,B8FGGGG93B,B+>CFGGGG7+@**>8FFG**D,>F,***5C,7,,,,*44=<,?E+,*22**?+**23:8****5+>CGGG+*1++2*:)**2)*:>5+++/9*/2++*)9)9*))/99+::7))*,*0)))**0>4*/()()))())..))-3)5)),(.*0-**1.**699+2)5))))5)).**.-)--(85(,.3(,))(.)
@M02143:5:000000000-JT863:1:1101:9711:8663 2:N:0:45
CCTACGGGTGGCTGCAGTCTGTAATTTTCCGCAATGGACGACAGTCTGACGCAGCAACGCCGCGTGAGGTATGAAGGCCTTCGGGTTGTAAACCTCTTTTCGAGGGGACGAAGGCAATGACGGTACCCTCGGAAGAAGGATCGGCTAACTACGTGCCAGCAGCCGCGGTAATACGAAGGGGGCTAGCGTTGTTCGGAATCACTGGGCGTAAAGGGCGCGTAGGCGGCCTTGCAAGTCGGGGGTGAAAGCCTGTGGCTCAACCACAGAATGGCCTTCGATACTGTTTGGCTTCAGCCCTGT
+
CCCCCGGEGGGDE,CFCC,-C,<CFC,C,;68+@@,,;C@++8CDDE<,C6,+@+,6CB@@+C@C7=,C,9CE9CE8E8EG@,FCGGE?FFAB@FGGFE<@C?<:+=4FFGG:BFGGGGFGGD@FGGGFGGGGEEFG7,,@BFDGGDGGGGGGFFDFF8FGGGD>EEGGGGGGGCFGEGGGGGDECFGGGGGGGGGGGGGGGG=C<FG73C*CC3C>@DGB>3?)579:6:?@ABBF>>1:395>?><F?F)6.71))96)3>*.066?-41)354(-.5)))6:A.)03<(6))0.((.
@M02143:5:000000000-JT863:1:1101:3263:8672 2:N:0:45
CCTACGGGTGGCTGCAGTGGGGAATATTGCACAATGGGCGCAAGCCTGATGCAGCGACGCCGCGTGAGGGATGACGGCCTTCGGGTTGTAAACCTCTTTCAGTAGGGAAGAAGCGAAAGTGACGGTACCTGCAGAAGAAGCGCCGGCTAACTACGTGCCAGCAGCCGCGGTAATACGTAGGGCGCAAGCGTTATCCGGAATTATTGGGCGTAAAGAGCTCGTAGGCGGTTTGTCGCGTCTGCCGTGAAAGTCCGGGGCTCAACTCCGGAACTGCGGTGGGTACGGGCCAGCCAGAGTGATT
+
CCCCCGGGGGGGGGGGGGGGGGGGGGGGGGGGGGGGGGGGGGGEGGGGEGGGGGFGCGGG@GGGGGGGGGGGGGGGDEGGFGGGGGGGGGGGGGGGGGFGGGGGFGCFGGGFGGGDGGGGGGGGGGGGGGGGGG9FFEGGG+CF8@EGGGGGGGGGGGDFCFGGGGGGECE5=E7CGFFG;EF3E5EDGCCGGGG?73C5F6EFFFCFFGGG3CFC5?8C<5*>@@CC>53>)65:EEE<)=?D>9(3@)19417C>0<5=77246:C7(,)*.1(-(37@2:?003).(((.(()/.).)
@M02143:5:000000000-JT863:1:1101:21568:8675 2:N:0:45
CCTACGGGAGGCTGCAGGATTAGATACCCTGGTAGTC
+
CCCCCGGDCFGGGGGGGGGGGGGGGFGGGGGGGGGGG
@M02143:5:000000000-JT863:1:1101:19147:8706 2:N:0:45
CCTACGGGTGGCTGCAGTAAGGAATATTGGTCAATGGACGCAAGTCTGAACCAGCCATGCCGCGTGAAGGATGAAGGCCCTCTGGGTTGTAAACTTCTTTTACAGGGGACGAAATGCAGTTATTCTTAATTGTTTGACGGTACCCTGGGAATAAGCACCGGCTAACTCCGTGCCAGCAGCCGCGGTAATACGGGGGGAGCAAGCGTTGTTCGGAATCACTGGGCGTAAAGGGCGCGTAGGCGGCCGACCCAGTCGGGGGTTAACGCCTGTGGCCCAACCACAGAATTCCCTTCGATACTGT
+
CCCCCGGGEGGGGGGGGGGGGGGGGGGGFFFGGGGGGFGGGGGEFGGGGGGGGGGGGGGGGGGGGGGGGGFGGGGGGGGGGGGGGGGGGGGGAFCEFGGGGGGCFFGGGGGG:FFFGGGFGFGGGGGGAFF,CDFGGGG+@EGGFGGGCFGEGGGGGGGGE6CC;F,;D6D+@EFFG?CC:EGGDG*/=7@FGC7=DGGGGF6)>D9CDCGG)**/9*7C)9*<)0)9<7*7@05(538:@>0;>(2(.(8).,)9)-)7.(9*,8/:562()(-,(41378:47A2*98A)8::45;>).
@M02143:5:000000000-JT863:1:1101:15453:8716 2:N:0:45
CCTACGGGAGGCAGCAGTGGGGAATATTGCACAATGGGCGCAAGCCTGATGCAGCGACGCCGCGTGAGGGATGACGGCCTTCGGGTTGTAAACCTCTTTCAGTAGGGAAGAAGCGAAAGTGACGGTACCTGCAGAAGAAGCGCCGGCTAACTACGTGCCAGCAGCCGCGGTAATACGTAGGTGGCAAGCGTTGTCCGGATTTACTGGGCGTAAAGAGCGCGCAGGCGGTCGGATAAGTCGAATGTGAAAGCCCCCGGCTCAACTGGGGAGGGTCATTCGATACTGTTCGACTCGAAGGCAC
+
CCCCCGGGGGGGGGGFFGGGGGGGGGGGGGGGGGGGGGGGGGG:FGGGGGGGGGGGGGGGGGGGGGGGGGGGGGGGGGGGGGGGGGGGGGGGGGGGGGGGGDFG9EEDGGGFGGDGEGGGGDGDGGGGGGFGGGDGG7FFGEGGGGGGDGGGGGGGFGGGFGFCFFGGCGGD?GCFDCCFGGGGGGGGGC5=8:FGG37C=C9=CF45CDEGGCGGFFFG0DC@EFDDFGEFBB>BFFF?>8:4@)6-=<F>11>9BBBD?2:F09C*>11(78:4<<28@1;A).6@04:(3(4).-..(
@M02143:5:000000000-JT863:1:1101:6175:8722 2:N:0:45
CCTACGGGTGGCTGCAGTAGGGAATCTTCCGCAATGGACGAAAGTCTGACGGAGCAATGCCGCGTGAGTGAGGAAGGCCTTCGGGTCGTAAAGCTCTGTTGTGAGGGAAGAACAAGTATCGGTTGAATAAGCCGGTACCTTGACGGTACCTCATCAGAAAGCCACGGCTAACTACGTGCCAGCAGCCGCGGTAATACGTAGGGCGCAAGCGTTATCCGGAATTATTGGGCGTAAAGAGCGTGTAGGCGGTTCGGTAAGTCTGTCGTAAAATCCAGAGGCTCAACCTCGGACGTGCGATGG
+
CCCCCGGGGGGGGGGGGGGGGGGGGGGGGGGGGGGGGGGGGGGGGGGGGGGGGGGGGGGGGGGGGGGGGDDFGGGGGGGGGGGGGGGGGGGGGGFGGAA9?FGCGGGGGGGGFGGGGFFFGGEFGFGGGGGGGGGGGCGFFGGGCEGGGGCDCGGEGGFEFFBFGEGGEGFGGGGGFFGCCF5CGCGGDGDEGG?C7DC=/8C4C<DEG35DCEGGFE3<;><FFFGG5*8)7:F9?543)7(78)),.-))41)9)496*./047*:9.-.0)).(-4)0488(5:))-3442?37(,4
@M02143:5:000000000-JT863:1:1101:14359:8726 2:N:0:45
CCTACGGGCGGCTGCAGTGGGGAATATTGGGCAATGGGCGCAAGCCTGACCCAGCAATGCCGCGGGGGTGAAGAAGGTCTTCGGATTGTAAAGCCCTTTCGGCGGGGACGATGGTGACGGTACCCGCAGAAGAAGCCCCGGCTAACTCTGTGCCAGCAGCCGCGGTAATACAGAGGGGGCAAGCGTTATTCGGAATTACTGGGCGTAAAGCGAGTGTAGGCGGTCCGATAAGTCAGGTGTGAAAGCCCTGGACCCAACCCAGGAAGTTAACTTGAAACTGCCGTGCTCAACTTTCCGACA
+
CCCCCGEGGGGGGDGGGGFGGGGGGGGGEGGGGGGGGGGGGGGGGGGGGGGGGGGGGGGGGGGGGGDGGGGGGGGGGGGGGGGD>CGGGG<FFGGGGGGGGGGCCDECEGGGGGGGGGGGGGGGGGGGGDEF?EGGGGGGGGDGGGFGFGF7FGGGGG6FGGGGDECEGDGFF?+AEEGGE==<EEG7FFC6EE5CGCFFG+=FDGGG30+11>C3*79773DEEFGC3939*4*.?@).7@BF91<84,7)((0*0:>ED03C:57+*-6)*)5))))/144,(((/*.()).6/8:(-
@M02143:5:000000000-JT863:1:1101:12072:8745 2:N:0:45
CCTACGGGCGGCTGCAGTCGGGAATTTTGGGCAATGGGCGAAAGCCTGACCCAGCAACGCCGCGTGAAGGATGAAGTATTTCGGTATGTAAACTTCGAAAGAATGGGAAGAATAAATGACGGTACCATTTATAAGGTCCGGCTAACTACGTGCCAGCAGCCGCGGTAATACGTAGGTGGCAAGCGTTGTCCGGAATTATTGGGCGTAAAGCGCGCGCAGGCGGTCCTTTAAGTCTGATGTGAAAGCCCACGGCTCACCCGTGGAGGGTCATTGGAAACTGGGGGACTTGAATAACAAATA
+
<CCCCCFEGGGGGGGGGGGGGGGGGGGGGCGGGGGGGGGGGGG:FGGFFGGGGGGFGGGGGGGGGGGCCFGGGGGFFAFGGGGGGGGGGGGGGGGGGGGECC@DGGGGGGFGGGDGGGGGGEFGGGGGGGGGGFFGFGG7FDEGGGGGFGFGGGGFGGFGFGG5EGGGGGGDFFGGG98F8C=FGGGGGG>CCECGCCGGDFCFGGG5CCCGDGDDE>FD>CDE@E7CF>FFFFFA4@/)*9<=*1(27:))(-84/:457:57:DDE*8<2??B4>4)*)(-(,((/1))).))*9())
@M02143:5:000000000-JT863:1:1101:25758:8774 2:N:0:45
CCTACGGGAGGCAGCAGTGGGGAATATTGCGCAATGGGCGAAAGCCTGACGCAGCGACGCCGCGTGGGGGATGACGGCCTTCGGGTTGTAAACCTCTTTCAGCAGGGACGAAGCGCAAGTGACGGTACCTGCAGAAGAAGCACCGGCCAACTACGTGCCAGCAGCCGCGGTAATACGTAGGGGCCGAGCGTTGTCCGGAGTTACTGGGCGTAAAGCGCGCGGAGGCGGGCCCCCAAGCCCGGCACGAAAGCACCCGGCCCAACCGGGGAGGGGACTCGGGGCCTGGGGGCCATTCTGGCGG
+
CCCCCCE+BFGG@EEFDCEFGD6,CFFGGGGGGGGGGGFE@B+@CFFE6EFFC@C:CFCGG@FCFF7=CFB=:ECC7FFGF@C++4=:FAFADGFGG9FE<?858FF@G77B:><7BEF,>FGGGGFE:FGGGF?F7F<AE7<F@FCE7B78<@8C@FG9+=C2+CEGECGD87?7C<681*:7/:EDGE75*:9+1)19*0+***9797775CC*8BDD9))0)))1))875(),.753731))-(,),?)2:3))1)00()14::=)-03)((,.-())(4((,(.)((-())**).-(
@M02143:5:000000000-JT863:1:1101:10900:8789 2:N:0:45
CCTACGGGTGGCTGCAGTGGGGAATCTTGGGCAATGGGCGAAAGCCTGACCCAGCAACACCGTGTGGGCGATGAAGGCCTTCGGGTCGTAAAGCCCTGTTGATAGGGACGAAGGGCGAAGGGTTAATAGCCCCTAGCTTGACGGTACCTTTCGAGGAAGCCCCGGCTAACTACGTGCCATCAGCCGCGGTAATACGTAGGGGGCGAGCGTTGTCCGGATTTATTGGGCGTAAAGCGAGCGCAGGGGGTTTAATAAGTCTGATTTAAAATGCAGTGGCTCACCAATTGTGTGCATTTCAAAC
+
CCCCCE@7FEEGGGGGCGGF<BF,FGGGGFCGGGGEGGGGG7@:FGGGGGGGGFGGGGGGGGGGGGGGGGGGGGGGGGGGGGGGGGGGGGCG9FFFFGGGD,EFFGCGFGDGEEGGGGEFFDGCGFFGFGFFFGGCGGGDDDF7EGGDGGGGGGGGCGGGGCEGDEGGFGGGGGG6:EE,>?,;@CEDGGD5A@9F7FGGGGGEG)7C<5>5CGGGF:3D<>FF*=475D:DF:@45751559D)3(-.4<FFFF776*9@2*:-9AC*.-)*.((-34?*4)(5).9*...4<6*1.-.)
@M02143:5:000000000-JT863:1:1101:9000:8789 2:N:0:45
CCTACGGGAGGCTGCAGTGGGGAATCTTGCCCAATGGACGAAAGTCTGAGGCAGCGACGCCGCGTGGGGGAAGAAGGCCTTCGGGTTGTAAACCTCTTTCAGCAGGGACGAAGCCACTCGGGTTAATAGCCCAGAGGGTGACGGTACCTGCAGAAGAAGCCCCGGCTAACTACGTGCCAGCAGCCGCGGTACTACGTAGGGGGCCAGCGTTGTCCGGAATTATTGGGCGTAAAGGGTACGTTGGCGGTTTTTTAAGTCAGGTTTCAAAGCGTGGAGCTTAACTCCATTAACCAATTAAACC
+
CCCCCGGGGGGGGFGGCGFGGG;FGGGGFGGGGGGGFGGGGGGGFGGGGGFGCEGEGGGGGGGGGGD@E@FGGDGGGGGGGGFGGGGGGGGGGGGGGGGGGCGFGFGGFGGGGGGGGGGGGGGGG<FFGGFGGGGGFGF7FGGDGFEGGCFC@FC6FF7DGGGGGGGGFGGGGEFCGGGFGFGGGGGGGGG*CCGGGF7CE=5B)9<FDGG3DFG:>BFGFGGF*7CFFG)<)4/3>FF())459(3-7(7<;?F7@6@@46*:<FGF*.-259:(,448=>))4:)0=>).)(4@*.6-(
@M02143:5:000000000-JT863:1:1101:10839:8881 2:N:0:45
CCTACGGGCGGCTGCAGTGGGGAATATTGCACAATGGGCGCAAGCCTGATGCAGCGACGCCGCGTGAGGGATGACGGCCTTCGGGTTGTAAACCTCTTTCAGTAGGGAAGAAGCGAAAGTGACGGTACCTGCAGAAGAAGCGCCGGCTAACTACGTGCCAGCAGCCGCTGTAATACGTAGGGCGCACGCGTTGTCTGGAATTATTGGGCGTAAAGAGCTCGTAGGCGGTCTGTCGCGTCGGCTGTGAAATCCCGAGCCTCAACCTAGGGTCTGCATTACGTACAGACATACAAGCGAGCC
+
CCCCCEF>:7@FE@FGGGEEFGGEGCGGFFGGGGGGGFFGGGGDGGGF@F9EFAFBC@CFGDGGGGCFCEGGCGGE@CFGGGGGGGGGGGFGCFDGGGFFFEF,CFGGDDFFF8CFFCGG9FG:FGFF=FC,<F9@,3@7<8*>8C*:CF7?2<E:,=;CB5*3=C:E*==A9;FGFCFCCDEDD**95*)::5<+09*99C9=F>CDCD7>D/0:)07C1DDFF=)509)084)35>>1))()0:2:@5@<7855)(8>F2555)<6/.8:;))).)))0)-())4;*)4)))(0)((-
@M02143:5:000000000-JT863:1:1101:6921:8889 2:N:0:45
CCTACGGGTGGCTGCAGTGGGGAATTGTTCGCAATGGGCGCAAGCCTGACGACGCAACGCCGCGTGGAGGACGAAGATTTTCGGATCGTAAACTCCTTTCGATCGGGACGAATCGTCTCCGACCTAATACGTCGGGGGACTGACGGTACCGAGAGAAGAAGCCCCGGCTAACTCCGTGCCAGCAGCCGCGGTAATACGGGGGGGGCAAGCGTTGTTCGGAATTACTGGGCGTAAAGGGCGCGTAGGCGGCCTGCTAAGTCGGAAGTAAAATCCCTCGGCCCACCCGGGGCACTTCCCCCGC
+
BCCCCGGGGEFGGGGGGGGGGGCGGGGGGGGGGGGGGGGGGGGGGGGGGGGGGGGC@FCFEFGGGGDFCEFFD:FGGGGDFFGCFCGGGGGGGGGGGGGGCFFGGGGGGGGEEGGGGFGGGGGGGFGGGFC>F@:7CFEGGDCCEGGGGEGGG7EC@7C6C6<8@G5EGCCFCGGGGGEGGGG<FGFGGEG=C*<7*759:/=33)):<C=5CECFBEFGBG:**/:C@C>B36F>*)03)74<5()(.2)7:B?:4)/95()*(/2+26-46)514::)04((4,-)0(,,().*).(,-
@M02143:5:000000000-JT863:1:1101:27783:8908 2:N:0:45
CCTACGGGAGGCTGCAGTCAGGATTAGATACCCGGGTAGTC
+
CCCCCGGGFGCFGGGGGGGDFFGGGGGGG<CFEEGGC@EFC
@M02143:5:000000000-JT863:1:1101:15458:8910 2:N:0:45
CCTACGGGAGGCAGCAGTGGGGAGTATTGGACAATGGGGGCAACCCTGATCCAGCAATGCCGCGTGAGTGATGAAGGCCTTAGGGTTGTAAAGCTCTTTCGGCGGGGACGATGATGACGGTACCCGCAGAAGAAGCCCCGGCTAACTTCGTGCCAGCAGCCGCGGTAATACGAAGGGGGCAAGCGTTGTTCGGAATCACTGGGCGTAAAGGGCGCGCAGGCGGCCCGGCCCGTCGGGTGTGAACGCCCGGGGCTCCCCCCCGGCCCGGCCCCCGATACTGCCGTACTCGAGCCCGGCACA
+
CCCCC7F7C:@FGDE<DFFG9CEGF8CFEC@FFFGGF8E:F7CFFEG@FGGGGAFFGFGGGGGGGGCFGGGGFGGGGFGGGFFF?FCEG<FG9FGGGGFG:7C@++CEGGGGFGGFACFGGGGEFGGGGCGFGGGGGGGGGCGGCEGGFD7;;<C6CC7CCEGG7C58CFGFF8*8EDDEE5EFE;:5EGGD5C7CFF67?;5@7DG*9:C7<EGDE)7)(/)8<BD)7D)8>?39)0)-844*)(14),7)1(8*.(085(8)()*21(,4704,(()/*.(((((1).((,(())(-(
@M02143:5:000000000-JT863:1:1101:20234:8950 2:N:0:45
CCTACGGGAGGCTGCAGTGGGGAATATTGGACAATGGGCGGAAGCCTGATCCAGCAACGCCGCGTGAGGGATGACGGCCTTCGGGTTGTAAACCTCTTTCGGTGGGGACGAAGCGAAAGTGACGGTACCTGCAGAAGAAGCGCCGGCTAACTACGTGCCAGCAGCCGCGGTAATACGTAGGGCGCAAGCGTTATCCGGAATTATTGGGCGTAAAGAGCTCGTAGGCGGTTTGTCGCGTCTGCCGTGAAAGTCCGGGGCTCAAATCCGGATCTGCTGTGGTTCCGGGCCAACAAGCGTGATT
+
CCCCCGGCEGGGGGGGGGGGGGGGGGGGFFGGGGGGGGGGCFGCGGGGGGGGGGGGGGGGGGGGGGGGCGGGGGGGGGGGGGGGGGDGGGFGGGGGGGGGGCFGGDGDGGGGGGGDEFGFGFGGGGGGGGGGFEFGFGFFGGGG7FGGGGGGGGGG@FGGFGFFGGGGEGG5=CGGGGGFCEGDGGDGGEDEEFGGG335=FG=F=CFCCED3=DGFF?D?D5@EFDG)>5.<4.3<..()955@><6@AB?42))7077*3*226:*116)*6))60:)<)(31(())(-(.(()),(.)
@M02143:5:000000000-JT863:1:1101:6156:8973 2:N:0:45
CCTACGGGAGGCAGCAGTGGGGAATATTGCACAATGGGCGCAAGCCTGATGCAGCGACGCCGCGTGAGGGATGACGGCCTTCGGGTTGTAAACCTCTTTCAGCAGGGACGAAGCGTAAGTGACGGTACCTGCAGAAGAAGCACCGGCCAACTACGTGCCAGCAGCCGCGGTAATACGTAGGGTGAAAGCGTTGTCCGGAATTATTGGGCGTAAAGAGCTCGTAGGAGGTTTGTAGTGGCTGACGTGAAAGTCCGGGGACAAACCCTAAAACGGACGCGCAGAATACGACAACGTGCCAACC
+
CCCCCGGGG>+CGGGGGEFGGGGGF9FGGGGGGGGGFGGGGGGGGGEFGGFGGGGDE7@:F@EGGGGGG>FFGGGG@FC7DACGF?CEGGFCEF,BFFGGFGGGGGEFGGG>FDEGEBF9DFAFF8+@CFFCFF9FGGGC,@:,>7CCEFF8>7>8,*>2B5BGF,?5CE:CCFF9E:C*3:C<*3@CCEDECEG+*1*7*3+*::CCDDCDG57:5?*9?DD>>*>*)29<F)/)))),.)4>::3(999*-8B3<()55:7*()2:C).-0((((-(..4,)))4).(((,(-))))(,
@M02143:5:000000000-JT863:1:1101:9797:8976 2:N:0:45
CCTACGGGTGGCTGCAGTGGGGAATCTTGCGCAATGGCCGCAAGGCTGACGCAGCGACGCCGCGTGCGGGAGGACGCCCTTCGGGGTGTAAACCGCTGTTGCCCGGGACGAACGAGCGGTTTCGACCGCTGTGACGGTACCGGGTGAGGAAGCACCGGCTAACTCCGTGCCAGCAGCCGCGGTAATACGTAGGGGGCGAGCGTTGTCCGGCTTCATTTGGCGTAAAGCGCTAGCAGGCGGTCCGTCGCGTCCGCCGTGACGCCCCCCTGCCCAACCTCGGCTTGTCCTCGGATACCGTCTC
+
CCCCCEF7FFEGGGGGGG<EAFDGEFGGFGGGDGGE<FGDGGGC8DECDG:F7CFBCGGGDGGCF:FGDGG7BFGDGGGGGG?C7@@FFG<@FGDG:=FECGGGGDGGCFG:F7C>FG>*CFG7:FF@FGF<<CF=CGGGD7*<E7*888CGGGGGC8EE*+CFDFGC;CGG658*@C8ECEEC;:9*:C6==55*9)19=*:>)9:EC)*19C*:649F:5CF3;:DB3)).2*-7>>0BE>003(4)()8((0).(0)0(0)-7:7*.(.6(34((())(((.-)/1(((,(5))--((
@M02143:5:000000000-JT863:1:1101:13616:8984 2:N:0:45
CCTACGGGTGGCTGCAGTGGGGAATATTGGACAATGGGCGGAAGCCTGATCCAGCAACGCCGCGTGAGGGATGACGGCCTTCGGGTTGTAAACCTCTTTCACCCATGATGAAGCGCAAGTGACGGTAGTGGGAGAAGAAGCACCGGCCAACTACGTGCCAGCAGCCGCGGTAATACGTAGGGTGCGAGCGTTGTCCGGAATTATTGGGCGTAAAGGGCGCGTAGGCGGCTTTGTAAGTCGGGGGTGAAAGCCTGTGGCTCAACCACAGAATTTCCTTCGATACTTCATGTCTTGAGACCGT
+
CCCCCEGGGGGGGEGGGGGGGG>FFGGGG?@GGFG<FGGEGGGDGGGFGGGGGDGGGGGGGGGEGGGGGGGGGGGEGGGGGGCGGGGGGG<FGGGGGGGGGGGGGGFFGAEDEFGGGGEGGFFGGFDFG=CFGD7:,FFGGGGGCFCGEGGGFFGG:FGGCGDCFGCD5CG5CGFGGGGGDGFDGCEG5=DG=EGGC393CFGFGFCC<5C3/57*7>>D017>3@5<>DE@FF4<*9@:370:B>F)*)0)41@*04@F?25*-<E:C0<4*.<>D<0>?04>)4-9*-6-6)-0).8((
@M02143:5:000000000-JT863:1:1101:11917:9035 2:N:0:45
CCTACGGGTGGCTGCAGCAAGGAATTTTCCACAATGGGCGCAAGCCTGATGGAGCAACGCCGCGTGGGGGATGACGCACTTCGGTGTGTAAACCCCTTTTCGAGGGGACGAAGGCAATGACGGTACCCTCGGAAGAAGGATCGGCTAACTACGTGCCAGCAGCCGCGGTAATACGTAGGGCGCAAGCGTTATCCGGAATTATTGGGCGTAAATAGCTCGTAGGCGGTTTGTCGCGTCTGCTGTTAAAGCCCGGGGCCCAACCCCCGGTTTGCAGTTGGCACGGGCAGCCTAGCTTGCGCTT
+
<CCCCGGGGGGGGGGGGGG<FGGGGGGGGGGGGGGGGGGGGGGGGGGGGGFDCGGGGGGGGGGGGGGGGG+BFEGGGCGGGGEGGGGGGGGGGGGGGGGCFEFGGGGGGEFEEEGGGGGGGG:BFGGGGGGGGGGGCD>FFGGGGF8DGGDG@G,>DDEFF6CGGGGGGGGG7FFGCGGCFCCCEGC31ADGGGGGDDCC7@74C*9EG3E**+:*9@>D635@@>3C35>?><B>@5<<F4-/*-<)98F711>>),75)457(5*1)4(-/)))).(1=(((-2(0.()(()-)0((((
@M02143:5:000000000-JT863:1:1101:8271:9045 2:N:0:45
CCTACGGGAGGCTGCAGTGGGGAATTTTGCACAATGGGCGCAAGCCTGATGCAGCAACGCCGCGTGTGTGATGAAGGTCTTCGGATCGTAAAACCCTTTTGCAGGTGACGAGGAAGGACGGTAGCCTGTGAAGAAGTGTCGGCTAACTACGTGCCAGCAGCCGCGGTAAAACGTAGGACGCAAGCGTTATCCGGAATTACTGGGCGTAAAGCGCGTGTAGGCGGCTCACTAAGTCCGCTCTGAAAGCCCGGGGCTCAACCCCGGGAGGCGGGGGGATACTGTCGGGACACAGTACCGA
+
CCCCCGGGGGGGGGGGGGGGGGGGGGGGGGGGGGGGGGGGGGGGGGGGGGGGGGGEGGGGGGGGGGFGGGGGGGGGGGGGGGGGCGGGGGGGGGGGGGGFGGDGGDFGGGFGGEGGCFGGGGFDF9FGFGGFGGGGGGGGGGGGGGGGGGCGGGGGGGGGGFCGGG=*>,DFGG65:9AEGGGGGGGGG5CE=55:FG7FFGGFFGDGDFF77:D<@>FF<FDBB:DFBC=@F<FA>D@>FFA7=<::F15)49<>45)7085<(0*:/(31)((-(3)*1.)(-((08(.())./)(
@M02143:5:000000000-JT863:1:1101:3330:9063 2:N:0:45
CCTACGGGCGGCAGCAGTGGGGAATATTGGACAATGGGCGCAAGCCTGATCCAGCAATGCCGCGTGGGTGAAGAAGGTCTTCGGATTGTAAAGCCCTTTCGACAGGGACGATGATGACGGTACCTGTAGAAGAAGCCCCGGCTAACTTCGTGCCAGCAGCCGCGGTAATACGTAGGGGGCCAGCGTTGTCCGGACTTACTGGGCGTAAAGCGCGCGCAGGTGGATGAGTATGTGCCGTGTGAAAGCGCCGTCCTTACGATGGTGAGGGTATGGTAAACCACTTAACTTGAGGCTCCACGC
+
CCCCCDGFGGGEGGGGGGGFFGCGGGGGGGDGGGGGGGGDGEGEGFGGFFFGGGGGGGGGCFGGGGGGGGGGGGCCCEFFGGGGCCGGFAFCAEGGGGGGGGGDGDDFGGGGFGGGGGGGGGGGGGGGFFF,@FEFFGGGGGDG@7EEFGGGGGGGG?8EFGGGGCG:CCC5<FC>CEEGGE=<=E57EGGGC*CE=FCFGCF:CDDD3>+>DCDC@DFD:478*)9FFFFF4-@>3)...=4BF1063(.073@DF:5F)87>)):**.)(7>))..().,9>)-)**-,104:))(((
@M02143:5:000000000-JT863:1:1101:3986:9074 2:N:0:45
CCTACGGGAGGCTGCAGTGGGGAATATTGGACAATGGGCGCAAGCCTGATCCAGCCATGCCGCGTGAGTGATGAAGGCCCTAGGGTTGTAAAGCTCTTTCGGCGGGGACGATAATGACGGTACCCGCAGAAGAAGCCCCGGCTAACTTCGTGCCAGCAGCCGCGGTAATACGAAGGGGGCTAGCGTTGCTCGGAATCACTGGGCGTAAAGGGCGCGTAGGCGGCCGATCAAGTCAGGGCTGAAAGCCTGAGGCCCCACCACAGAATTTCCTTTGATACTGTTCGACTCCACACCGGACAGC
+
CCCCCDGGGG7FFGGGGGGGGGGGGGGGGGGGGGGGGGGFGGGGGGGFGFFGGGGGGGGGGGGGGGGGGGGGGGGGGGGGGGGGGGGGGGGGGGGGGGGGGEGGGGGGEDFGEBFFGGGGGGFFFCEGGGG,5<@<DCECGGC78CFFGDFFGFCECCC6EEE5BE5CFCFFGGGGGDGEE5CFGGGGCEFC55EG67FFCEGF5>)AFGG<5CDDEE><275>@;<9:5@**6@2F:).)05B70:04()8((010,;>5:@7)9A+*.46B))5<))*16>((,(.),(.-(())(,(.
@M02143:5:000000000-JT863:1:1101:4034:9085 2:N:0:45
CCTACGGGCGGCTGCAGTGGGGAATCTTGCGCAATGCGCGAAAGCGTGACGCAGCAACGCCGCGTGGGGGAAGAAGGCCTTCGGGTTGTAGACCCCTTTCAGGAGGGACGAAGCCTAGGCGGTTAATAGCCGACCCAGGTGACGGTACCTCCAGAAGAAGCCCCGGCTAACTACGTGCCAGCAGCCGCGGTAATACGTAGGTGGCAAGCGTTCTCCGGAATTATTGGGCGTAAAACGCGCGCAGGTGGTTTATTAAGTCTGATGTGAAATCCAACGGCTCAACCGTAGCGGGTCATTGGA
+
B@@CCGFEGG7CFEGGGGGGGGGGGGGGFGGGGGGGGGGG7CFGGEGEDFGGGGGGGGGGGGGGGGGGGGGDG=FGGGGGGG7FCEFGFGFGGGGGGGGGFFFFF>F77F:FF@FGGGGFG>FGCGGGGGFGFEECFGDFGGGGGGGGF9CGGGG68+?F7C;EEECGEFFGDCEF;EF??C6F***9==C5*<9?C>FF*3A@GGFFGDEC*77:D3>)19CF?94*7555<?/5)>>13<75>3(3>05)6>?**6@==)**-/2CF)670.8141()9)..(,())(---(3=F92<
@M02143:5:000000000-JT863:1:1101:28906:9109 2:N:0:45
CCTACGGGCGGCTGCAGTAGGGAATATTGGGCAATGGCCGCGAGGCTGACCCAGCCATGCCGCGTGCAGGAAGAAGGCCTTCTGGGTTGTAACCTGCTTTTACCTGGGAAGAAAACGCCCCTGCGGGGGTAACTGACGGTACCAGGTGAATAAGCACCGGCTAACTCCGTCCCAGCAGCCGCGGTAATACGGATGGTGCGAGCGTTGTCCGGATCTCGTGGGTTGACAGGGTGCGTAGGCGACCCGTTAAGTCAGCGGTGAAATCCCATAGCCCAACTGTGCAACTGCCGTTGATACCTGC
+
C8A8C7C7:7+8@+@<CCFC<FGGCFD9,,;EFGFF8EEEGGG:@CFGGDFGCFF<,99CD:FF=F=4:?+B<EAF8,B89?,,,4,B>BFC<?E@8=?<=,BF,8:<F8BB,B<F7:6+++@>+CFG7F7,:<C,46<4<;F98:E?+BFD+?C;8EGGCG5+8BF+=**1/<?FGGGEEGG32**2+01:*:5>:>7/*:>59*//72=)**)21)0/(>)))/*2*9))),<3>.)3))-5)92(7866).00>10<F)/:6?F+*,)))(.,((.992)..(,67>6B:()*1))-3
@M02143:5:000000000-JT863:1:1101:16910:9137 2:N:0:45
CCTACGGGCGGCTGCAGTGGGGAATTGTTCACAATGGGCGCAAGCCTGATGACGCAACGCCGCGTGGAGGATGAAGGTCTTCGGATTGTAAACTCCTGTTGCTCGGGACGAAAAGCTTCGATCTAACACATTGAAGTCTGACGGTACCGAGTGAGGAAGCCCCGGCTAACTCTGTGCCAGCAGCCGCGGTAATACGGAGGGAGCTAGCGTTGTTCGGAATTACTGGGCGTAAAGCGTGCGACGGCGGTGATGTAAGACGGATGTGAAATCCCCGGGCTTAACCTGGGAACTGCATTTGTGC
+
@CCCCGGGGGGGGGGGGGGGGGGGGGGGGGGGGGGGGGGGGDGDGGGGGGFGGGGGGGGGGGGGGGGGGGGGGFFFGGGGGGGGGGGGGGGGGGGGGGGGGGGGGGG>ECGFGBFGGGGGGGGGGGGGGGGGGGGGGGGGGGGGGGGGGGGGEGGGGGGGGGGGDCEEFGGFGGGGGGFFGCCD5CEDEEG5<C9FDGDG=85;9FFG<<C79CGG>55F0*2@F:FGEDDE>9=())02))-5896(8(96:6=>6?@>D0)0.1?+2.()5241,4(0=>24,4-0084)).6?=AA<)
@M02143:5:000000000-JT863:1:1101:21959:9139 2:N:0:45
CCTACGGGCGGCTGCAGTTAGGAATTTTGGGCAATGGGGGCAACCCTGACCCAGCAACGCCGCGTGGGTGACGAAGGCCTTCGGGTTGTAAAGCCCTTTTCCGAGGGACGATGGGGACGGTACCTCTGGCATCAGCCCCGGATAACTCCGTGCCAGTAGCCGCCGGAATACGAAGGGTGCGAGCGTGGTCCGGAACGTTTGGGTCTAAAGAGTGCGCAGGTGGTTCGGCAAGAAAGGTGCGAAGTCCCAGAGCTCAACCATGGAACCGAACCCTTAAACAACGCACTAACCTGTCTCTGTC
+
CCCCCGGE7FGGGGGFFFA-EFFGGGGGGGDGGGGGGG,F+@C@FGGGFCGGGGGCFAFGGGGGGG@@>F+,=FGGGGGGGGGGGG+@FGF<,?,BFGGF55+BFGGECFG7<+,@++3*86C,,3,3,,,7,33?,>>*>***,,2,6*14:*?++?+<C*:*4*//*>E**2;58*****//***/1+**/*:**10>=C*0022+*:+*0+*))))),**.0*9/8)00745()1)))0()).)4*).0.))963>)*)0*))**)(-()((..))*).((-((//(()(.,/95)6)
@M02143:5:000000000-JT863:1:1101:21002:9146 2:N:0:45
CCTACGGGAGGCTGCAGTGGGGAATATTGCACAATGGGCGCAAGCCTGATGCAGCGACGCCGCGTGAGGGATGACGGCCTTCGGGTTGTAAACCTCTTTCAGTAGGGAAGAAGCGAAAGTGACGGTACCTGCAGAAGAAGCGCCGGCTAACTACGTGCCAGCAGCCGCGGTAATACGTAGGGCGCAAGCGTTATCCGGCATTATTGGGCGTAAAGAGCTCGTAGGCGGTTTGTCGCGGTTGCCGTGAAAGTCCGGGGATCAATTCCGGATCGGCGGTTGTTACGGGCAGTCCAACGGGTGT
+
CCCCCGDGGEDGGFGFGGGGGGCFFGGGGGGGGGGGFGGGGGGGGGGGGGGGCGGG7FGGGGGGGDGEFGGGGGGGGGGGGGGGGGGGGGGFEGFFGGFG<AF9FGGGGGGGGGGGGGCCFFGGEEFF<CFGDGCFFFF:@>FGGEEGGGGGFGGGGF:D;E?FGGGEEEG*CCGGF??F8EGDEGD)**>A8:EFGG)9=C:4**=FGCG<DF7C>?66:79@3*9C<D5:F<>:)).(.).).--869*1>155)())8)*2:4?*92(()3,4(--.0))((-45)(().)())-,(-
@M02143:5:000000000-JT863:1:1101:4566:9147 2:N:0:45
CCTACGGGTGGCAGCAGCAAGGAATCTTCCGCAATGGGCGACAGCCTGACGGAGCAACGCCGCGTGTGGGATGACGCCTTTCGGGGTGTAAACCACTTTTCTCAGGGAAGAAGCACTGACGGTACCTGAGGAATCAGCCTCGGCTAACTCCGTGCCAGCAGCCGCGGTAATACGGAGGAGGCAAGCGTTATCCGGAATTATTGGGCGTAAAGCGTCCGCAGGTGGCAATTCAAGTCTGCTGTCAAAGCATGGAGCTTAACTCCATAAAGGCAGTGGAAACTGAATCGCTAAAGGACAGTA
+
CCCCCGGGGGGGGGGGGGGFGGGGGGGGGGGGGGGGGCFGGGGGGGGGCGGGGGGGGGGGGGGGGGGGGGGGGGGGGG?GGGGGGGGGGFFFGGGGGGGGGGGGGGGGGEFGGGGGGFFGGGGGGGGGGGGGGGGGGGF7FGGGGGFGGGGGGGGGGGGGFGD87ECCGE9FGG5*/:8ECEDC855CEGGGGGG=DCFGGGGFGGGG3CEGGGGGFEEGFGG45FD6:FFFF292*1@B?75F?A4472*05.<>@>FB99?*69<<:-115.,(.5.0*).54-(00((.))()0(.6
@M02143:5:000000000-JT863:1:1101:15857:9154 2:N:0:45
CCTACGGGAGGCAGCTTGCTGGGACGGTACTGACGCTGAGACGCGAAAGCGTGGGGAGCAAACAGGATTAGATACCCCTGTAGTC
+
CCCCCGGGGGGGGGGGGGGGGGGGGGGGGGGGGGGGGGGGGGGGGGGGGGGGGGGGGGGGGGGGGGGGGGGGGGGGGGGGGGGGG
@M02143:5:000000000-JT863:1:1101:20084:9193 2:N:0:45
CCTACGGGCGGCTGCAGTGGGGAATATTGCGCAATGGGCGGAAGCCTGACGCAGCGACGCCGCGTGGGGGATGACGGCCTTCGGGTTGTAAACCTCTTTCAGCAGGGAAGAAGCGCAAGTGACGGTACCTGCAGAAGAAGCGCCGGCTAACTACGTGCCAGCAGCCGCGGTAATACGTAGGGCGCAAGCGTTATCCGGAATTATTGGGCGTAAAGAGCGAGTAGGCGGTTCGGGAAGTCTGCCGTGAAAACCTAAGGCTCAACCCCGGGCGTGCGGTGTATACTGCCCGGCTAAAGCACGC
+
CCCCCEGGGGGGGGGGGGGGGGGGGGGEFFGGGGGGGGGGGGGGGGGGFGGGGGGD@GEGGGGGGGGGGGGGEGGEGGGGGGGGGGGGGGGGGGGGGGGGGGGGGGGGGG>FGGGGGGEAFGGGGEFGGGFGGGGGGGGGGGGG7F58@CGGCGGGFGGDGG?GFGGGEG=7CEF7@+<==CE:C=EDGECCE5CD7<*9*++87*975<5975C:7?E)(1>BFFGD)9>:E(72))15?/47)(434<47.()0.26<*<5F<BCC3(4,.1-3(-(01-)45)4))46(()./*((((
@M02143:5:000000000-JT863:1:1101:7190:9204 2:N:0:45
CCTACGGGGGGCTGCAGCCAGGAATCTTGGGCAATGGGCGCAAGCCTGACCCAGCAACACCGTGTGGGCGATGAAGGCCTTCGGGTCGTAAAGCCCTGTTGATAGGGACGAAGGGCGAAGGGTTAATAGCCCCTAGCCTGACGGTACCTTTCGAGGAAGCCCCGGCTAACTACGTGCCAGCAGCCGCGGTAATACGTAGGGGGCAAGCGTTGTCCGGAATCATTGGGCGTAAAGAGCGCGTAGGCGGTTCGGTAAGTCCGCTGTGAAAGTCAAGGCCTCAACCCTTGAATTCCGTCGGAAC
+
CCCCCGGGGFGGGGGGGGGGGGGGGGGGGGGGGGGGGGGGGGGGGGGGGGGGGGGGFGGGGGGGGGGGGGGGGFGGGGGGGGGGGGGGGGGGGGCGGGGGG?FGGGGGGGGGGGGGGGFGGGGGGGGGGGCGGGGGGGGGGGGGGGGGGGGGGGGGGGGGGGGGGGGCGGGGGCFCFGGGGGFGGDGGDEDEF7:FFF>7=CCBD<D=C<EGGGGGFEEGBCC?@?CC:<>5FBF??))(0<9FFBFFF?FFB()0*.*772>*(/3<:.46B53,,4(6???670.*0)).:2).)(,,(
@M02143:5:000000000-JT863:1:1101:8116:9228 2:N:0:45
CCTACGGGTGGCTGCAGTGGGGAATCTTGCGCAATGGGCGAAAGCCTGACGCAGCGACGCCGCGTGCGGGAAGAAGGCCTTCGGGTTGTAAACCTCTTTTGTCAGGGACGATGATGACGGTACCTGACGAATAAGCCACGGCTAACTACGTGCCAGCAGCCGCGGTAATACGTAGGTGGCAAGCGTTGTCCGGATTTACTGGGCGTAAAGAGCGCGCAGGCGGTCGTTCAAGTCGCGTGTGAAAGCCCCCGGCTCAACTGGGGAGGGTCACGCGAAACTTATCGACCCCAACGCAGGCGAC
+
CCCCCGGGGGGGGGGGGGGGGGGGGGGGGGGGGGGGGGGGGGGEGGGGGGGGGGGGGGGGGEGGGGGGGGGGGGGGGGGGGGGGGGGGGGGGGGGGGGGGGGGGGCFFGGDGGGGGGGGGGGGGGFGGGEGFGGGGGGGGGGGGGGGGGEGGGG?8CFGGGGGGGGGGGGGGGGG>FGGGGGGGGGGGGGGGGGDGF*:CEFGFGGDE<C9FCGGGFFFGFDG7@ECDFGFFFFFFBD3<FF<BF::?F>:53,766:@7),8<>D5>F:::F90((--*1):(3((8)(-((-(.)((((
@M02143:5:000000000-JT863:1:1101:9637:9235 2:N:0:45
CCTACGGGTGGCTGCAGTGGGGAATATTGGACAATGGGCGAAAGCCTGACGCAGCGACGCCGCGTGGGGGAGGAAGGGCTTCGGCTTGTAAACCCCTGTTGCCCGGGACGAATCCCGAGTTTCGACTCGGTTGACGGTACCGGGTGAGGAAGCACCGGCTAACTCCGTGCCAGCAGCCGCGGTAATACGTAGGGTGCGAGCGTTGTCCGGAATTATTGGGCGTAAAGAGCTCGTAGGCGGTTTGTCGCGTCGACTGTGAAAACCTGGGGCTTAACACCTGGCTTGCTTTCCATACGGGCAC
+
CCCCCGGFGGGGGGGGGGGGGGGGGGGGGGGGGGGGGGGGGGGGGGGGGGGGGGGGGGGGGGGGGGGGGGGGGGCFEGGGGGGGGGGGG9EGGGGGGGGGGGGGGDGEEEEGGGGGGGGGGGGGGGGGGGGGGFGGGEGGGDGGGGGGGGGGGCGGGGGGGFGGGGGG5EGGFC*;FFGEGGGGGG7FGF4CEGG5CDGGGGGBC9DFDDEGGGGGFF@*(19@BF:?54*609@6DF>0)8().)44.,774(.)*)11=4)910C*560:0)46?216)..8(46@@9).6<B)0(((,
@M02143:5:000000000-JT863:1:1101:12114:9309 2:N:0:45
CCTACGGGAGGCTGCAGTAGGGAATCTTCCGCAATGGACGAAAGTCTGACGGAGCAACGCCGCGTGAGTGATGAAGGTTTTCGGATCGTAAAGCTCTGTTGTTAGGGAAGAACAAGTGCCGTTCAAATAGGGCGGCACCTTGACGGTACCTAACCAGAAAGCCACGGCTAACTACGTGCCAGCAGCCGCGGTAATACGTAGGTGGCAAGCGTTGTACGGAATCATTGGGCGTAAAGCGCGCGCAGGTGGTCCTTTAAGTCTGATGTGAAATCCCACGGCTCCACCGTGGAACTTCCCGGTT
+
CCCCCGGGCGGGGGGGGGGGGGGGGGGGGGGGGDGGG?EFGFCFGGGGGGFEGGGGGGGGGGGGFEGGGGFGGGGGGGGGGGGGCGGGGGGGGGGGGGFGG?FGCGGGGGGGGGGGEFGGGGGGGCGGFFF?FEEFDGGGGGGGGEGFGGGDECEFGGGGFGGGGDGGGGGFFGGGGFGGC<CGFGGGGGGGGDFFC3DFEGGFGGGCFFCCGG7*=F:*,<*9=F:C57)750<4@5>0)545868()-//)<=*84/07)8:)*+3::69)))(,(-))(..4(.0)-,5)).*0(,-,
@M02143:5:000000000-JT863:1:1101:21607:9321 2:N:0:45
CCTACGGGAGGCTGCAGTGGGGAATATTGCGCAATGGGCGGAAGCCTGACGCAGCGACGCCGCGTGGGGGATGACGGCCTTCGGGTTGTAAACCTCTTTCAGCAGGGACGAAGCCGTAAGGTGACGGTACCTGCAGAAGAAGCACCGGCCAACTACGTTCCAGCAGCCGCGGTAATACGTAGGGTGCCAGCGTTGTCCGGAATTATTGGGCGTCAAGGGCTCGTAGGCGGTTTGTCGCCGCGGGAGTCAAAACGCCTGGCTTAACACAGCCCTTTCTTTTATAACTCGCACACTACCCTCC
+
CCCCCGGGGGGGGGGFGGGGGGGDGGGGGGGGDGGGGGGGGCGEGGGGFFFGEGGCFFEGGGG7@CEGGGGCGFGFGGGGGGGGGGGDFGFGGGGFGGFGGGFFGGGFFDGGGGF@3*C@FA73>@7FFEFFGG7F;FBFFGG@8FE7EEECCFFF@@7<C99BFEGGGGD=*?EFFGFEFFGD;C5*<CDE*:2:F>D<*:F?*7>+29:DG*95947*(/1<)7D*)9)5568))))())(8)(4(167?.(.9)())0.0*.*3**.(4)(46442**)).6-)0836;((,))(,,4
@M02143:5:000000000-JT863:1:1101:26337:9324 2:N:0:45
CCTACGGGGGGCAGCAGCCAGGAATCTTGGGCAATGGGCGCAAGCCTGACCCAGCAACACCGTGTGGGCGATGAAGGCCTTCGGGTCGTAAAGCCCTGTTGATAGGGACGAAGGGCGAAGGGTTAATAGCCCCTAGCCTGACGGTACCTTTCGAGGAAGCCCCGGCTAACTCCGTGCCAGCAGCCGCGGTAGGCCGGAGGGGGCAAGCGTTTTCCGCACTCCCGGGGTGTAAACGTCCGACCGGCGGTCCTTTCGCCAGTTCTGGAAGCCGCCCCCCCAAACGTCGCAAGACTTCCCCACC
+
CCCCCDGGGGGGGGGGGGFEGGGGGGGGGGGGGGGGGGGGGGCEGFGGGGGGGGGCGFCFGGFGGGGGGGGGG93FBGGGGFGGGGGGGGGGGGGGGGGGGFFGGGGCGGGCEECEFEGGGFF7FEFGGGFFGGGGGGFGCFCCEDE@C7CCE5>>5CGGGFGCEECECFFC6*1:CFGGFFGG5EGGGGG**+0>)1/):C*)1***195)*A*9))0)4**)08)171/9*)),..)())(.)-(451**.))1)(00*-0*)1A0*((-)4((,(-.)(-((,3)5,(()).90(.(-
@M02143:5:000000000-JT863:1:1101:23839:9355 2:N:0:45
CCTACGGGTGGCTGCAGTGGGGAATATTGCACAATGGGCGAAAGCCTGATGCAGCGACGCCGCGTGAGGGATGACGGCCTTCGGGTTGTAAACCTCTTTCAGCAGGGAAGAAGCGAAAGTGACGGTACCTGCAGAAGAAGCACCGGCTAACTACGTGCCAGCAGCCGCGGTAATACGTAGGGTGCAAGCGTTGTCCGGAAGTATTGGGCGTAAAGAGCTCGTAGGCGGTTTGTCGCGTCTGCTGTGAAAACCCGAGGCTCAACCTCGGGCCTGCAGTGGGTACGGGCAAACTAGAGTGCGG
+
CCCCCGGGGGGGGGGGGFGGFGGGGFGGGGGGGGGGGGGGGDEGGGGGGGGGGGGGGGGGGGGGGGGGGGGGGGGGGDGGGGGGGGGGCF9FGGGFFEGGGGGGGGGGGEGGFGGGGGGGGGGGGGGGGGGGGGGGGFGFGGGGGGGEGGGGGGGFFGGGGGGGGCEGEGGEEGGGGGGGGGGGGFFFGGDGCEGGGGG3*<E?FGGGGGCDGDF75?@C?GDF3F<G7<BFF9<25;>:3F>4/(65=25>?(.9;>4)*4FC4.*:3>2(041.421:74540(455(,.-))/*-69-
@M02143:5:000000000-JT863:1:1101:27371:9359 2:N:0:45
CCTACGGGTGGCTGCAGTGGGGAATATTGGACAATGGGCGGAAGCCTGATCCAGCAACGCCGCGTGAGGGATGACGGCCTTCGGGTTGTAAACCTCTTTCAGTACCGACGAAGCGCAAGTGACGGTAGGTACAGAAGAAGCACCGGCCAACTACGTGCCAGCAGCCGCGGTAATACGTAGGGTGCAAGCGTTAATCGGAATTACTGGGCGTAAAGCGTTCGCAGGCGGTTATGTAAGACAGATGTTAAATCCCCGGGCTCAACCTGGGAACTGCATTTGTTACTTCATCGCTTGCATACGC
+
CCCCCGGGGGGFAFCEFGG?EGGGGGCFFGGGGGGFGFGGDEGGGGGGGGGGGGGGGFGGGGGGGGGGECEGGDG:=FFG8BFGGGGG?AEFFFGDGGGGGGGGGGGGGGGCGGGGDDFGDFGGG7<@FGGGGGGCFGGGGFFF7FE@*DFG7FGGGGF;FGGGGGGGD=*1=++<CBCFGGG:EE?DGD/:**<<9DDGGGGF=76=CDG7C**::5)9<3>>DEG)0C:?@DF4?FF:FF2*/))594493:3D3(0)/..937:5042)1)).6))1)))6)).9/(((((,11))((
@M02143:5:000000000-JT863:1:1101:19664:9384 2:N:0:45
CCTACGGGTGGCAGCAGTGGGGAATATTGGACAATGGGCGCAAGCCTGATCCAGCAATGCCGCGTGGGTGAAGAAGGTCTTCGGATTGTAAAGTCCTTTCGGCGGGGACGATGATGACGGTACCCGCAGAAGAAGCGCCGGCTAACTACGTGCCAGCAGCCGCGGTAATACGAAGGGGGCTAGCGTTGCTCGGAATCACTGGGCGTAAAGGGCGCGTAGGCGGCCATTCAAGTCAGGGGTGACATCCTGTGGCTCCACCACAGAATATCCTTTGATATTTTTTTGCTACATACCGGAAGA
+
CCCCCGGGGGGGGGGGGGGGGGGGGGGGFFGGGGGGGGGGGGGGGGGGGGGGGGGGGGGGGGGGEFGGGGGGGGGGGGGGGGGGGGGGGGGGGGGGFGGGGGGDGGGCFGFEGGGGGFEGGGCCCGGCGGGGFGFGEGGGGGGGGGGGF@FFGECCFC8FGGGGGGGGGGGGFGGGGGGGGGGGGGCD5+?CE5CGGGFFFFG>DDCC5C7CCG:C>>:D<DD3:39CBD?6F4?6F@D1BF07*)337495(8;*9,)7>B>G79+0*..4=)4).))/*)1(-)6=*)).43().(-4
@M02143:5:000000000-JT863:1:1101:5079:9385 2:N:0:45
CCTACGGGAGGCAGCAGTCGGGAATTTTGGGCAATGGGCGAAAGCCTGACCCAGCAACGCCGCGTGAGGGATGAAGTATTTCGGTATGTAAACCTCGAAAGAATAGGAAGAATAAATGACGGTACTATTTATAAGCTCCGGCTAACTTCGTGCCAGCAGCCGCGGTAATACGAAGGGGGCTAGCGTTGCTCGGAATCACTGGGCGTAAAGCGCACGTAGGCGGACTCTTAAGTCAGGGGTGAAATCATGGAGCTCAACTCCAGAACTACCTTTGATACTAGCAGTCCCCCGTCCTCGCTA
+
CCCCCGGGGEGGEGGFGGGGGGGGGGGGGFCCFCFGGGGGGGG@EGGGCAEGGGGFGGGGGGGGGGGGGGGGGGFGGFGGGGGGEEFGGGGGGGGGDC:+FDCG9EEGGGG<?EEGGG<EG7FFGGGGGCGFGFGFDFGGGGCGDF9;F7F=EGGGGGGGGGGGGGGGGGGCEFC>ECEGGFGFGC5):?FGEEC5CGG+=9CA<1):CDG3DED5)0)98)5:@)9>F7=*/)*.<7<:B)5BF<)6649..(0>446BF?FD28++922.75)-.64*/(5).(.))((,(-(*),-(
@M02143:5:000000000-JT863:1:1101:15918:9389 2:N:0:45
CCTACGGGTGGCTGCAGTAACGAATCTTCCCCAATGCACGAAAGTGTGAGGGAGCGACGCCGCGTGGAGGACGAAGTCCTTCGGGATGTAAACTCCTGTCAGGGGCTACCAAGAACTGAGGAGCCCCAGAGGAAGGCACGGCTAACTCTGTGCCAGCAGCCGCGGTAATACGTAGGGTCCGAGCGTTGTCCGGAGTTACTGGGCGTAAAGCGCGCGCAGGCGGCGGTGCTGGCCCGGCGTGAAAGCCCCCGGCTCAACCGGGGAGGGTCGTCGGACACCGCACCGCCTGAAGGTGGTCGGG
+
CCCCCCFGGGGGGGGGGGGGGEGGGGGGFGFGGGGGGGGGGE:CGGGGGGGGGGGGGEGGGDGEGGG,CCFFGGEGGGGGGGGGGDGGGFFGGGGGGGGGGFFGGGGGGGF?E,AFFGFFDECGGGGDC88=DFGDGCFGGGEGFCFGDGCFFDCGGCDCGEE5CEEGFFFGEFGGGGGGGGDC:C7DEFGGG5*AFFG7C?CFGGGGGGC>5:>CBEF),117:>DC)*9FB1F;FF@15>0=F:?F39339(0*977)59))-75:7((-56(((((08097(((0)().(((00,((-
@M02143:5:000000000-JT863:1:1101:28121:9410 2:N:0:45
CCTACGGGCGGCTGCAGTAGGGAATCTTCCACAATGGACGAAAGTCTGATGGAGCAACGCCGCGTGAGCGATGAAGGCCTTCGGGTCGTAAAGCTCTGTTGTTAGGGAAGAACAAGTACCGGAGTAACTGCCGGTACCTTGACGGTACCTAACCAGAAAGCCACGGCTAACTACGTGCCAGCAGCCGCGGGAATACGTAGGGGTCGCGCGTTGTCCGGAATTATTGGGCGGAGAGGGCGCGCAGGTGGCAACTCGCATCGGCTGTAATAGCGCCTCTCTCAAGGGGCGTCAGTTCCCCACC
+
CCCCCGGGDGGGGGGGGG9<FGFEFFFF,C,6@EFGFFC@@B,@C@FDGG9AEFEFFGG7FGGGCE?F8FGDCFECDFF,BEB7F?CDG,A??EF@F,A@F<=<F8FCCGCGGGF=FGA9>:B==FGGC9FB>CFGGGGC9>7CEGGG9EGFGCFFGGGGGFG>:C?CEEFCA,*6<C5,C=CCFG=D*C):ECFFF64*A8/)17)/93C53CF7;))),6*176C*75))),70)8)(731>>(4:).75,-095(0)0()1,*2+2.44>3(3((.*/)))(((00((-)6)**,(-,
@M02143:5:000000000-JT863:1:1101:10212:9459 2:N:0:45
CCTACGGGTGGCAGCAGTGGGGAATATTGGACAATGGGCGCAAGCCTGATGCAGCGACGCCGCGTGAGGGATGAAGGCCTTCGGGTTGTAACCCTCTTTCAGCAGGGAAGAAGCGCAAGTGACGGTACCTGCAGAAGAAGCGCCGGCTAACTACGTGCCAGCAGCCGCGGTAATACGAAGGGGGCTAGCGTTGCTCGGAATCACGGGGCGTAAAGGGCGCGTAGGCGGCCGATCAAGTCAGGGTTGAAAGCCTGTGGCTAACCCCAAGAAGGGCCTTTAATACTGTCCTTCCCTACACCG
+
CCCCCEGGGGGGGFGGGGGGGGGGGGGGGGGGGGGGGFGGGGG:FFGGEF9EEDDGE@7FFEGEEGGGGEEGGGGGGGGFGGFCGGG7FFF<FFFGGGGGGGG9DF7FE@C8?=EEGFGG9DCCCF7FGFEFD,>:FFGGFCCF:3BED7FGCCED7EC;,>?6>::C>5:>8<+?88CCGGGDDGCGG5C**2:?D3CC5CC?*75/9):7C>>D3>551)))0/)7B333.17./1@617(08(.-8)7>0(**.45*/..9():*92(,)-4(5))1*.6<6<)/*).(8)5>)4<(
@M02143:5:000000000-JT863:1:1101:16564:9496 2:N:0:45
CCTACGGGCGGCAGCAGTGGGGAATATTGCACAATGGGCGAAAGCCTGATGCAGCGACGCCGCGTGAGGGATGACGGCCTTCGGGTTGTAAACCTCTTTCAGCAGGGAAGAAGCGAAAGTGACGGTACCTGCAGAAGAAGCACCGGCCAACTACGTGCCAGCAGCCGCGGTAATACGTAGGGCGCAAGCGTTATCCGGAATTACTGGGCGTAAAGAGCTCGTAGGCGGTTTGTCGCGTCGTCTGTGAAAACCCTCCGCTCAACTGAGGGCTTGCATGACATACGGGCAAACACGATCACCT
+
CCC@CFFDGGGGGGGGGGGGGGGGGGGGGFGGFGGGGGGGEGGEGGGGFFAGGGGGGGGGGGGGGGGGGGGGGGGGGGGGGGGGGGEGGGGGGGGGGGGGGGGGGGDGGGGG?FGGGEGGGGGGGGGGGGGCFGGCGF@AFFGGG>EGEFFGGGGGGFFGGGGGGC5:E*=:5E9CFGCEGGGGGG*9FC*AEEFFDG3<5CC*:C45CDEGGGGG4;FD?GC:3?DG3<>;7>E030.(004)/-447<53((075<>).2<>3*+252165:))-))/*),(((-)0.4?((())(((,
@M02143:5:000000000-JT863:1:1101:20739:9502 2:N:0:45
CCTACGGGCGGCTGCAGTGGGGAATATTGGACAATGGGCGAAAGCCTGATCCAGCAACGCCGCGTGAGGGATGACGGCCTTCGGGTTGTAAACCTCTTTCAGCAGGGACGAAGCGAAAGTGACGGTACCTGCAGAAGAAGGACCGGCCAACTACGTGCCAGCAGCCGCGGTAATACGTAGGGGGCAAGCGTTGTCCGGATTCATTGGGCGTAAAGAGCGTGTAGGCGGTCAGGTAGGTCGGTTGTGAAAACTGGAGGCTCAACCTTCAGAGGACGCCCGAAACCCCCCGGCAAGAGCCCGC
+
CCCCCGGGGGGGGGGGGGGGGGGGGGGGGGFGGGGGGGGGGGGGGGGGGGGGGGGGGGGGGGGGGGGGGGGGGGGGGGGGGGGGGGGGGGGGGGGGGGGGGGGGGGGFGGFEGEGGGEGGGGGGGGFDCFFGFGGGFCFGGGGGGGGGGGGGGGGGCFGFGGGGGFGGGGGGGGFGGFGGDGDC5E*9*A1AEE79D<D37EEFFGGF:3:CG5DGFFBG?GGBF@>DEGEF4<??FF?>DB0>BFAFFDFFB:?>708>=85*.16A;<81)-((---5;1>(4(,).(,(,(.0)4(1(
@M02143:5:000000000-JT863:1:1101:11632:9518 2:N:0:45
CCTACGGGTGGCTGCAGCCAGGAATCTTGGGCAATGGGCGCAAGCCTGACCCAGCAACACCGTGTGGGCGATGAAGGCCTTCGGGTCGTAAAGCCCTGTTGATAGGGACGAAGGGCGAAGGGTTAATAGCCCCTAGCCTGACGGTACCTTTCGAGGAAGCCCCGGCTAACTACGTGCCAGCAGCCGCGGTAATACGGAGGGGGCTAGCGTTGTTCGGAATCACTGGGCGTAAAGGGCACGTAGGCGGCTTTGAAAGTCGGGGGTGAAAGCCATTAGCTCAACCACAGAATTTCCTTCGAT
+
CCCCCC7CFECEGGGGGFGFGFGGGGGGGGGGGGG@EFGGG:FGGDEGGGGG8FFFFG8FGGFCFGEEGEDGDGGGGFFGGGGGGFEGGGGGFGGGGGGCGGGGGGDEF>EGGEGC>FCFCEGGGGGGFCGGGGGFGGFD,6C:CGGGFCGGG+@EGGGGFFDGGGGGGG??DCFDCB7@FCGGF=5DEE3C;CGGG3<3ECC>7/7639E39F7735><7CF6B8C<)9>3;9?:<))-00,<F>B>56:64>F79))030)118AF:(40*)))()-/03:::((0)6.)))-*1((-
@M02143:5:000000000-JT863:1:1101:25265:9542 2:N:0:45
CCTACGGGTGGCTGCAGTGGGGAATCTTGCACAATGCGCGAAAGCGTGATGCAGCAACGCCGCGTGGGGGAAGACGGCCTTCGGGTTGTAAACCCCTTTCAGTTGGGACGAAGCTTCGCCGGTGAATAGCCGGCTGGAGTGACGGTACCTTCACAAGAAGCCCCGGCTAACTACGTGCCAGCAGCCGCGGTAATACGTAGGGGGCTAGCGTTGTCCGGACTTACTGGGCGTAAAGCGCGCGCAGGCGGTGGCTGATGTGCCGTGTGACAGGCGGGGGTGCTAGCCACGGTTCTCAGGGTAT
+
CCCCCDEFGGGGGGGGGGGGGGGGCFGCDGDGGGGGGGGG7@FGF:FFGDGGDGGGGFGGGGGGGGG7CGEGDAEFGGDGGGG=FGCGGAFFGGEGGGGGC,8CFFDFGGGGGEFGGGGGGGEEFGGFGGD>FGCGG:DGFCEFEFGGFGGGGGGGCF7CGGGGGGGEGGFGGFEG*88++7ACEC5)2:>E5FGGFF=*:8E>GG4:*7E*):FF>BF)3C767?F*7)07<?@2)>:058(7516>7;)),():/6*//-8C?:+3:.1()22>(3()*))(.)4))-46).)*)(.,)
@M02143:5:000000000-JT863:1:1101:18045:9547 2:N:0:45
CCTACGGGAGGCTGCAGTCGAGAATCTTCGGCAATGGTCGACAGACTGACCGAGCGACGCCGCGTGGAGGACGAAGGCCCTCGGGTTGTAAACTCCTGTCGAGGGGGAACAAGGCGGCGCGAAGAGCGTCGCTTGAGTGATCCCTGGAGGAAGCACGGGCTAAGTTCGTGCCAGCAGCCGCGGTAAGACGAACCGTGCGAACGTTATTCGGAATCACTGGGCTTACAGGGTGCGTAGGCGGCCTGTTAAGCAGGGTGTGAAATGCCGGGGCTCAACCCCGGCATGGCCCCCCGGACTGGCC
+
CCCCCEGGGDGGGGGGGGGGGGGGGGGGGGEGGGGGGGGGGGGGFFGGGGGGGGGGGGGGGGGGGGGGGGGGGEGGGGGGGGGGGGGGGGGGFGGFGGGGGFEGGGGGGGGGGGGGGGGGGGGGGGGGGGGGGGGGFGGGGGGGFGGGGECFFFGGGGGGEFFGGGGGGGGFGGGF=GGGGGGD?CFFGD5CEGGCCC<DGGGFCCFGGFEDDCGGFFFC:FFFFFC=:D77<;)4.<6(::7:>A9<429*4:3*)-5*=)**695CC;>935)8231)01,7(.4/539((((80,(4(
@M02143:5:000000000-JT863:1:1101:3229:9574 2:N:0:45
CCTACGGGAGGCTGCAGTGGGGAATATTGCACAATGGGCGCAAGCCTGATGCAGCGACGCCGCGTGAGGGATGAAGGCCTTCGGGTTGTAAACCTCTTTCAGCAGGGAAGAAGCGAAAGTGACGGTACCTGCAGAAGAAGCGCCGGCTAACTACGTGCCAGCAGCCGCGGTAATACGTAGGGCGCAAGCGTTATCCGGAATTATTGGGCGTAAAGAGCTCGTAGACGGATTGTCGCGTCTGCCGTAAAACTCAGGGGCTCACCTCCGGAACAGCGGCAGGTAAGGGCAGCCCCACGTGATT
+
CCCCCGGEGGGGGGGGGFDGGGGGGGGGGCGGGGFF8CFDGGGGGGGGFGAFGGGCFGGCEEF7@:CGGGGGC,CF@GGGG?<E7FEGGFFEGFGGGFGGGGFGFGGFFGF<FGG+@F3CF9FE@FG>BDFGG8F,>,DFG7FGECEEEEGACFE>CFFCDEGGGFGG8EE5CC?EFCECEEG35*=7=C5C=*<ED3CCE8CFGC*CFGGD*7*:)8=<:9CF)013)/5>9>F0)083)/5)7((-9))*),./8(0;1)00(.:5>1(.).((((-0.)-))(4))(,--(-))((.)
@M02143:5:000000000-JT863:1:1101:17259:9594 2:N:0:45
CCTACGGGAGGCAGCAGTGGGGAATCTTGCCCAATGGACGAAAGTCTGAGGCAGCGACGCCGCGTGGGGGAAGAAGGCCTTCGGGTTGTAAACCTCTTTCAGCAGGGACGAAGCCACTCGGGTTAATAGCCCAGAGGGTGACGGTACCTGCAGAAGAAGCCCCGGCTAACTACGTGCCAGCAGCCGCGGTAATACGTAGGGGGCAAGCGTGGTCCGGATTTGTTGGGCGTAAAGGGCGCGTAGGCGGCGCGTTAACCGTGTGGTGAAAGCCCGGACCTCAACCCCGGCTCCCCAATGCAC
+
CCCCCDCBCCEGGGGFFFGG?GGGGGFGGFCFFGGG8,@C@@@CFFGGGDCF7FCFEDEEEGEG>B+CCCEFDDBD8CFE<FFCCF?CFFG9FGGFGFGGADFFFE:FGG+@:7B><,<FF:F@>>F9CFFGG<7CB+8@FF*@@@CGGD72226D@77>FGDGG5*=,>79C:ECFC;FECC5@ED)::7*<?E5C*7C:5>BD37C59*)1<C7>735)*:)7)/>D1<).6F6:)71)0()*3933-57947*9())0()0(1++*.(-.1((-42<)(((-((.04(,3((0)...
@M02143:5:000000000-JT863:1:1101:16610:9594 2:N:0:45
CCTACGGGGGGCAGCAGTGGGGAATATTGGACAATGGGCGAAAGCCTGATCCAGCCATGCCGCGTGTGTGAAGAAGGTCTTCGGATTGTAAAGCACTTTAAGTTGGGAGGAAGGGCATTAACCTAATACGTTAGTGTTTTGACGTTACCGACAGAATAAGCACCGGCTAACTCTGTGCCAGCAGCCGCGGTAATACAGAGGTCTCAAGCGTTGTTCGGATTCATTGGGCGTAAAGGGTGCGTAGGCTGCGAGGTAAGTCTGGTGTGAAACCCCGGGGCTCAACCCCGGAACTGCACTGTA
+
CCCCCGGGGDGGGGGFGGGGCGGGGGGGGGGGGGGGGGGGGGGGGGGGGGGGGGGGGGGGGGGGGGGGGGGGGGGGGGGGGGGGGGGGGGGGGGFGGGGFGGCFGGG<FGGGGDGGGGFGGGGGGFGGDGGGGGGGFGGGGGGGGGGGGGGGGGGGGGGGGGGGGECGCFGGGGGGGGGGGC:FFGGCGGGGEGGGG>CFGF=FFFGGGDCDGGGGFDBG0>>FF?*>4<B35:=<)<E(>>()08??F(533(9:6>??F7=7.5<CF2:?3((((40./5342(,00463,).014)6
@M02143:5:000000000-JT863:1:1101:22213:9594 2:N:0:45
CCTACGGGGGGCAGCAGTGGGGAATTTTGGACAATGGGGGAAACCCTGATCCAGCCATTCCGCGTGTGCGATGAAGGCCTTCGGGTTGTAAAGCACTTTTGGCAGGAAAGAAATCGCCCGGGCTAATACCGCGGGCGGATGACGGTACCTGCAGAAGAAGCGCCGGCTAACTACGTGCCAGCAGCCGCGGTAATACGTAGGGCGCAAGCGTTATCCGGAATTATTGGGCGTAAAGAGCTCGTAGGAGGTCGGTAGCGTCGGCTGTAAAAACCCGACGACCAAACCTGGCCCTGCATTCGAC
+
CCCCCGGGGGGGGGGGGGGGGGCEFFGCFEGGGFGDFGEGGGGGGGGG8EGGG<FFGCFCGGGGFEEDGGGGGGFGGGGG<F<FG>FFFGGFFGGGGFCGFGGCGG7FFGGGGGGDGDFGE7FC7FGGGGGEGGGGGGGCGF:>EGGEFFGGFEGGGGCCC8EGEGGGGFFFFGGGGGGFECCFGGGDEGGGG9+<FCC7CCF>DCDDGGECC5>:>>:30C>*9B=*55<@DF*5:)*:)085),,(0.)),1.9)-0<)7>D17<EG<23),4(,((0.((,,(())(-((.,**--)(
@M02143:5:000000000-JT863:1:1101:26428:9599 2:N:0:45
CCTACGGCGGCTGCAGTGGGGAATATTGGACAATGGGCGAAAGCCTGATCCAGCCATGCCGCGTGTGTGAAGAAGGTCTTCGGATCGTAAAGCCCTTTCGACGGGGACGATGATGACGGTACCCGTAGAAGAAGCCCCGGCTAACTTCGTGCCAGCAGCCGCGGGAATACGAAGGGGGCTAGCGTTGCTCGGAATTACTGGGCGTAAAGGGCGCGTAGGCGGCCTTGTGAGTCAGGCGTGAAATTCCCGGGCTTAACCTGGGGGATGCGCTTGATACTGCGGGGCTTGAGGAGGGAAGAGG
+
C<C@CGECF7+@FDFGECFGGEBFAFDFGGGFFCECF,8@::@FDFGGFDFG<8D8EG,6++76>?DFGCGGFGGGGGFA?FECEFFFFC@FGGGGFFF>C:CFFGGDGGGGFGGGGGGGG7FGGEEEGCF,@DEGGGG7C*>FFFEFEF7CFG6>7:CF*:>B**:@FGGGFD5CGGGEGGGDEGDG9CG:CEGGGG=*<;C@CDCCCC5C<5))07)6(9)57FG7@FF4=47:@E@6>>>4845<),))-,9**)77)0))()**)((1;?<<<<)1)((,-(,0.)80(((5)((,(
@M02143:5:000000000-JT863:1:1101:3350:9621 2:N:0:45
CCTACGGGTGGCAGCAGTGGGGAATCTTCCGCAATGTTCGAAAGACTGACTCAGCGACGCCGCGTGCGGGAGGAAGCGCTTCGGGGTGTAAACCGCTGTTGCCCGGGACGCATGCTGAGTTTCGACTCAGTTGACGGTACCGGGTGAGGAAGCGAAGGCTAACTCTGTGCCAGCAGCCGCGGTAATACGTAGGGTGCGCGCGTTAATCGGAATGACTGGGCGTAACGGGTGTGTAGGCGGTCTGCAAAGTCTGATGTGAAATCCCCGGGCTTAAACTAGGAACTGCAATGGATACTGGTCG
+
-6,6,BF7F+:6E@,,;<6;FCB;,ECC,,,,+@;F6C@;,,B+,C,C,C,CF6<6++6+++@+++B+FC++4+99<+4C=:F7@C=F4:<5<=>:=F7,8,55>@@BFC++>>8FF<<>E;@B:FGG<FCFFAFGEF7<::CFEEFG,?FFFC**47*B+?C<?+A;9+>+08?FGF:EGGGC8++>C9FFGECE<C)5=C/<D3:+DGD3C7C79*5<?GGDD)*1.17))3*4B?)(0007@4AD?-9*56**9)9@=464,)*:391.664<))-)9)(4422**).))6,**,6)(
@M02143:5:000000000-JT863:1:1101:14309:9657 2:N:0:45
CCTACGGGTGGCAGCAGTCTAGAGGCTTCGGCAATGGACGAAAGTCTGACCGAGCGACGCCGCGTGCGGGATGAAGGTCTTCGGATTGTAAACTCCTGTTGATCGGGAAGAATGGCCTCCGGGTTAATACTCCGGGGGAATGACGGTACCGATTGAGGAAGCCACGGCTAACTCTGTGCCAGCAGCCGCGGTAATACGTCGGGTGCAAGCGTTAATCGGAATTACTGGGCGTAACGCGTGCGCAGGCGGTTGTGCAAGACAGAGGTGAAATCCCCGAGCTCAACCTAGGAACTTCCATTGT
+
CCCCCGGGGGGGGGGGGGGGGGGGGGGGGGGGGGGGGGGGGGECFGGGGGGGGGGGGGGGGGGGGDGGGG>FG<FGGGGGGGGGGGGGGGGGGGGGGGGAD,FGGEGGGGGGFGGGGGGFGGGGGGFGGGGGGGGGDFEGGGGGCFEGGFGGGGGGGGGGFGGGGGGGGGGGGEEGGGGG?+7CFFGGGDCCCEGGGGF*2*>FGGG+:CGGC=FDFFFGFCFFFFFF4<>E@:)2;).3>DF:396(79)58<?G?2>>FFF600109<).9:0((-40<75,42(*).)..-.=*6-).
@M02143:5:000000000-JT863:1:1101:23495:9668 2:N:0:45
CCTACGGGTGGCCGCAGTGGGGAATCTTGCGCAATGGGCGAAAGCCTGACGCAGCGACGCCGCGTGCGGGAGGAAGCTCTTCGGGGTGTAAACCGCTGTCAGAGGGGAAGAACGATCACCGGAGGAAATGCCGGTGATTTGACGGTACCCTCAGAGGAAGCACCGGCTAACTCTGTGCCAGCAGCCGCGGTAATACGTAGGGTGCAGGCGTTAATCGGAATTACTGGGCGTAAAGCGTGCGCAGGCGGTCTGCTAAGACAGGTGTGAAATCCCCGGGCTTAACCTTGAAACTGCTCTTGTT
+
CCCCCGGGGGGGGGGGGGGGGGGGGGGGGGDGGGGGGGGGGGGGGGGGGGGGGGGGGGGGGGGGGGGGGGGGGGGFGGGGFGGGGGGGGGGGGGGGGGGGGG<FGGGCEEGGGGGFGGGGGGGGGDFGGGFGE7FGGGGGGFFGGGGGFFGGGGFGGGGGGGGGGGGGGGGGGGGGGGGFGGGCFFGDEDDE*CCFGGGGDEGFGDFFD5/97CCDF3:<69>B?FDGFGFF@:99>BB<57>F>>B>B>EF>>F7)466F?644)<C:)47<((((((065).)).*/)564.)18))6A
@M02143:5:000000000-JT863:1:1101:8558:9684 2:N:0:45
CCTACGGGTGGCTGCAGCCAGGAATCTTGGGCAATGGGCGCAAGCCTGACCCAGCAACACCGTGTGGGCGATGAAGGCCTTCGGGTCGTAAAGCCCTGTTGATAGGGACGAAGGGCGAAGGGTTAATAGCCCCTAGCCTGACGGTACCTTTCGAGGAAGCCCCGGCTAACTGCGTGCCAGCAGCCGCGGTACTACGTAGGGGGCGAGCGTTGTCCGGATTTATTGGGCGTAAAGAGCGTGTAGGCGGTTCGGAAACCCTACCATGAAAAACTGAGCCTCAACCTCAGCCTTCCGTTGTCTC
+
CCCCCGEGGGGFGGGGGGGDGGGGFGFFCGGGGFGFGGGGGGGGGGGFGGGGGGGGGGGGGGGGGGEBEEEGGFFGGGGGGGGGGGGCF@?DFGG?FGGFGFFFE8FGFG:FFGGGGGCFGGGG?FG9DFGAFFCFGGGGGGDGGFEAF9DC@FGDGGGGGGGGGDGEGGGCFEEGGGG6CFEGC859EGG5;CGG57F3EEEBC31>77*/7<>C>>)1477B@*7F@D5559F?F3)(.8-9=9(()-7)-45*)())0.)*)1ACF(3)*..,(((0041,((()8(.4303))(.))
@M02143:5:000000000-JT863:1:1101:10776:9686 2:N:0:45
CCTACGGGAGGCTGCAGTGGGGAATATTGCGCAATGGGCGGAAGCCTGACGCAGCGATGCCGCGTGGGGGATGACGGCCTTCGGGTTGTAAACCTCTTTCAGCAGGGACGAAGCCGCGAGGTGACGGTACCTGCAGAAGAAGCACCGGCCAACTACGTGCCAGCAGCCGCGGTAATACGTAGGGTGCAAGCGTTGTCCGGAATTATTGGGCGTAAAGAGCTCGTAGGCGGTTTGTCGCGTATGACGTCACAGGCCAGTGCTCAACTCCGGCAATGCGGGTGGAACGAGCACAATCAAGTT
+
CCCCCGGG>FGGGFCFGAFGGE@EF<,CECCGFCFFFGFGGGGEGGFDGCCEEEDGF,BBFFGD4CCCGGDGGGGGGEGGG,FCCEGGGGGGGGD<CDGGGGGEGGGGGCECGCGEGC7CCFGGGDFCFCFFFFCFGGGGGEGFFGGG@CF>;<C6CE78:EG>CCGGGD*:8?E?FFGF6EG38;CFDG:*1:=5CGGG=C>4C>:FD4CC5E3>8B8*4CC5>85>)7<B3(8.)0)())(01-((0(9*(-.*.)11/6971*+3*7(,)(),((())(-)((()0,4,(5()*)).
@M02143:5:000000000-JT863:1:1101:23287:9686 2:N:0:45
CCTACGGGAGGCTGCAGTGGGGAATATTGCGCAATGGGCGAAAGCCTGACGCAGCGACGCCGCGTGGGGGATGACGGCCTTCGGGTTGTAAACCTCTTTCAGCAGGGACGAAGCGGAAGTGACGGTACCTGCAGAAGAAGCACCGGCCAACTACGTGCCAGCAGCCGCGGTAATACGTAGGGTGCAAGCGTTGTCCGGAATTATTGGGCGTAAAGAGCTCGTAGGCGGTTTGTTGCGTCGGCTGTTAAATCCCGATGCTCAACCTCGGGTCTGCAGTCGATACGAGCCAAACAGACTTGTT
+
CCCCCEGGEDEEFGDFGFGGGGGEGGGGGGEGGDGAFGGDEE:FFGGGFGGG:FGGCGGGGGGGGGGGGGEGGGGGGGGGGGGGEFDFGGGGGGGGGGGGG9AFFDEFGDG7CFGE7FG:FGGGGGGGGGGGGGGGFGGGGGFFG>EE@GGGGGGFFGGGGG?FGGGGCGGDEFDCGGGGGGFDG?CFFGGGGGECDD73AFGFG7F55>59DFGGFFFC(C355@CC<3)0737<5;@9.5()),5<F9?FFFD35(9=FBF455CE)4;F?5<395<BE(,,(2-)0((-4(()0))..
@M02143:5:000000000-JT863:1:1101:2953:9698 2:N:0:45
CCTACGGGTGGCTGCAGTAACGAATCTTCCGCAATGCACGAAAGTGTGACGGAGCGACGCCGCGTGTGGGACGAAGTCCTTCGGGATGTAAACCACTGTCAGGGGTTACCAAGTTCTGAAGAGCCCCAGAGGAAGGCACGGCTAACTCTGTGCCAGCAGCCGCGGTAAGACGAAGGTGGCAAGCGTTATTCGGAATTATTGGGCGTAAAGAGCTCGTAGGCGGTTTGTCGCGTCTGCCGTGAAAGTCCGGGGCTCAACTCCGGATCTGCGGTGGGTACGGGCAGGCCAGAGGGATGTAGGG
+
CCCCCGGGGGGGGGGGFGGGGGGGGGGGGGGGGGGGGGGGGGGGGGGGGGGGDGGGGGGGDFGGGGGGGGGGGGDFGGGGGGGGDFGGGGGGGGGGGGGGBFDGGGGGGGGG@FGGGGGC<DFFGGGGGGGGGGFGGGGGGGGGGGFGFGGCEFC?FFCFGEGGGGGDBFG5CGGGFGGC9FGGGC5CGGFGG5:C*:DF+CCFGGGGGGGGG9FGE5>GDC<<DBGD@3<BEB)(*=:1)7(**)46595)(()9?18*/(7C3@CC:(1()(-,.5:>:;61((-)),(((-.)06)2,
@M02143:5:000000000-JT863:1:1101:18049:9699 2:N:0:45
CCTACGGGTGGCAGCAGTGAGGAATATTGCACAATGGACGCAAGTCTGATGCAGCAACGCCGCGTGGAGGATAAGGTCTTCGGATTGTAAACTCCTGTCATGCGCGAACAAGGTTGCCGGGTTAATAACCCGGCAAATTGATGGTACCGCAAGAGGAAGAGACGGCTAACTCTGTGCCAGCAGCCGCGGTAATACGTAGGGCGCAAGCGTTATCCGGAATTATTGGGCGTAAAGAGCTCGTAGGTGGCTGGTCGCGTCTGCCGTTAAAGCCCGCACCTTAACTACGGGTCTGCGGTTGAT
+
CCCCCDGGGGGGGGGGGGGGFGGGGGGGGGGGGGGGGGGGGGGGGGGGGGGGGGGGGGGGGGGGGGGGGGGGDGGGGGGGGGGGGGGGFGGGGGGGGGGGGGGGGGGGGDGGGFGGGGFEFGGGGGGGGEGGGGGGGGGGAECFGGGGGGCEGFGGGGGDFFEEGECEGG@FGFD9FC9FG,8CCCE<EGCECF7CF4*9CFGED))AC55C4<CC>7BG?FGBF?*1)))8:AF?F4)85)2:@<B?;:5)637))()01559(02A*.(()(4(14.8?A)).(-)8-(,)-())(.6
@M02143:5:000000000-JT863:1:1101:10066:9707 2:N:0:45
CCTACGGGTGGCTGCAGTGGGGAATCTTGCGCAATGCGCGAAAGCGTGACGCAGCAACGCCGCGTGGGGGAAGAAGGCCTTCGGGTTGTAAACCCCTTTCAGTTGGGACGAAGCTCCGTCGGTGAACAGCCGGCTGGGGTGACGGTACCTTCAGAAGAAGCCCCGGCTAACTACGTGCCAGCAGCCGCGGTAATACGAAGGGGGCTAGCGTTGTTCGGAATCACTGGGCGTAAAGAGCTCGTAGGCGGCTTGTCACGTCGGGTGCGAAAGCCCGGGGCATAACCCCGAGTCCTCTCTCCAT
+
CCCCCGGGGGGGGGGGGGGGGGGGGGGGGGGGGGGGGGGGGGGGGGGGGGEGGGGGGGGGGGDGGGGGGGGGGGGGDFGGGGGGDGGGGGGGGGGGGDGGGGGGGGGGGGGGGGGGGGFGGGGGGGGGGGGGGGGGGGGGGGGDEFGGGFGGF:CGCCCFGFGGGGGGGCGFCGEG6FGGGFGF=CEDGGGGGFFGGF:D:8E:DDFGGDG5CECC>DE*8D7:667CFGFFB?445:@)7@2;)54(74>348=F).7:>07)()2><(4:)((((-,.94553(())-4)))).15(6-
@M02143:5:000000000-JT863:1:1101:13226:9736 2:N:0:45
CCTACGGGTGGCTGCAGTGGGGAATATTGCACAATGGGCGCAAGCCTGATGCAGCGACGCCGCGTGAGGGATGAATGCCTTCGGGTTGTAAACCTCTTTCAGCAGGGAAGAAGCGAAAGTGACGGTACCTGCAGAAGAAGCGCCGGCTAACTACGTGCCAGCAGCCGCGGTAATACGTAGGGCGCAAGCGTTATCCGGAATTATTGGGCGTAAAGAGCTCGTAGGCGGATTGTCGCGTCTGCCGTGAAAGTCCGGGGCTAAACTCCGGATCCGCTGTGGGTACGGGCCGGCCAGAGTGATT
+
CCCCCGGGGGGGGGGGGGGGGGGGGGGGGGGGGGGGGGGGGGGGGGGGGGGGGGGGGGGGGGGGGGGGGGGGGGGGGGGGGGGGGGGGGGGGGGGGGGGGGGGGGGGGGGGGGGGGGGGGGGGGGGGGGGGGGGGGGGGGGGGGGGGGGGGGGGGGGGGGGGGGGFGGGGGGGGGGGGGFGGGGGGGGGGGGGGGGGGGDFFEFGGD5C<CDGGFFFFFG?DGFD=9D3>DF6A<:>>D6)*577(3:FA6@<:D359))/6?:?FGGG(7(7-((,51))-)((,,.0466;:(0*)..)
@M02143:5:000000000-JT863:1:1101:18182:9741 2:N:0:45
CCTACGGGAGGCAGCAGCCAGGAATCTTGGGCAATGGGCGCAAGCCTGACCCAGCAACACCGTGTGGGCGATGAAGGCCTTCGGGTCGTAAAGCCCTGTTGATAGGGACGAAGGGCGAAGGGTTAATAGCCCCTAGCCTGACGGTACCTTTCGAGGAAGCCCCGGCTAACTACGTGCCAGCAGCCGCGGTAATACAGAGGCCCCAAGCGTGAGGCGGAATCACTGGGCTTAAAGCGTGTGTAGGCGGATCGTTAAGAGTCTTGTGAAATCCCACGCCTCACCCTTACACCCGCTGCCCATC
+
<CCCCFGGGCGGG>EGGGGGGGGGGGDGFGGGGGGCCCEEGGE+DFGGGGGGGGGGGGGGGGE8FFGGGCECGFGGGGFGGGGGDFGGGGGFGGFGGGGGDDGGGCFFGGG>7FDGGGGCEGGGDADFDDFGGGGGGGGGGGGGEG:D=F9FEGFDGGGGFGGG81;8EC?,DDC8E:CFGGGGFCC)::7=9@@::70:5FG59*/A79*9/=CC3>5C?DC8@>*>@<FF*<F95004F*66*-69>0:5(()**)10*:*:)*33;).49.(,(3()58((().9*2((33()03280
@M02143:5:000000000-JT863:1:1101:2657:9754 2:N:0:45
CCTACGGGGGGCTGCAGAGGAGACGGTTGTACAAAGCGCGCAAGCCTGATCGAGCCATGCCGGGTTAGGGATGAAGGCCCTAGGGTTGTAAAGCTCTTTGGGCTGGGAAGATAATGACAATACCCGCAGAAGAAGCCCCTGCTAACTTCGTGCCAGCAGCCGCGGCAATACGAACTGTGCGAAAGTTATTCGGAATCACTGGGCTTACAAGGTGCGTAGGCGGGCTTTTAAGTAGGGTGTGAAACACACCGACTCCACCGGGGACCAGAGCCCTAAACCACAAAGACCTTGTGTGCTAACT
+
CCCCCGGG+FEG+CFGG,D4-8C,,+++4+C,C,,,,4+++4@F7F,FFGG<+<++:,,,,8++++BF8FF<+,@F,,,33,@:8F,@F,8@F9CEF>9,,>>,8>>,,*<FCGGGGE3,,7:,41**1*<C:FB7=CC*4BF:;F9@FE@8EECGFD66C/?>**2/8@C5CFE5+<+<*::7*33*++*:8:**9*CF+*:55CFF**+*9+95)7)*8))))./*7*79*.*))0),)949*((.),)03(7CF()..,)1(.***((,)((,.(,78:(,(((.))))).(/*)),-
@M02143:5:000000000-JT863:1:1101:23971:9769 2:N:0:45
CCTACGGGTGGCTGCAGTGGGGAATATTGCACAATGGGCGCAAGCCTGATGCAGCGACGCCGCGTGAGGGATGACGGCCTTCGGGTTGTAAACCTCTTTCAGCAGGGAAGAAGCGCAAGTGACGGTACCTGCAGAAGAAGCGCCGGCTAACTACGTGCCAGCAGCCGCGGTAATACGTAGGGGGCAAGCGTTGTCCGGAATCATTGGGCGTAAAGGGTGTGTAGGCGGTCCTCTAAGTTTGGTGTGAAATCTCCCGGCTCAACTGGGTGGGGTCTTGGAAAACTTCTGGGCTTGACGCAGG
+
@CCCCFGGGECFGGGGGGGGGGGGGGGGGGGGGGGGGGGCFGECGFGGGGGGGGGGGGEGGGGGGGGGGGGCFGGGGGGGGGFGGGGGGGGGGGGGGGGGGGGGGGGFGGFGGGGGGGGGGGGGGGFGDFAFGGDFGGGGGDDGGGGGG8FFGGGGGGFG@FFFGC=EGC?5C<CGGGGGGDEDE*:*2/75=EC?<D775?FFGFGFGC:DDGFFF>@GFGGFFFGGDDBF@2?<=?F9*5:>.3649>=*547C37BBFFFF??G0*,290-42))5=97.4).6**3((.,2)),(((
@M02143:5:000000000-JT863:1:1101:19548:9773 2:N:0:45
CCTACGGGTGGCAGCAGTGGGGAATCTTGCGCAATGGCCGAAAGGCTGACGCAGCGACGCCGCGTGTGGGAGGAAGCTCTTCGGGGTGTAAACCGCTGTTGCCCGGGACGAACGGCGCGTTTCGACGCGCGTGACGGTACCGGGTGAGGAAGCACCGGCTAACTCCGTGCCAGCAGCCGCGGTAATACGGAGGGTGCGAGCGTTGTCCGGAATCCCTGGGCGTAAAGGGCGCGTAGGTGGCGCGGCCAGTCGGTGGTTAAAGCCCGGTGCTCAACCCCCGGTACGCCCACCATACTCCCGC
+
CCCC@@@@FGGGGCG,ECFF<:FCGGGFGGEFGCEGGGGGDBE7CAF@AFGEDGGDEGGGD@F:@FFGD@DFE+EFFFG9EFCC:FFDFGFGGGCFCGGFGGGGEGGFGGGEGG7::F@CFCFFFGCEGGGG<*=*<C7<<CC<CE**1<*2:EFGDGE5C:F9<CEC>EF?<CGCFFGE8EE)A+A>7E7*CC**9D*9EE*09D7<5D=DGE*9??:C07).77?C)*838(74>991))3.8((4))*)4()3.(*9B)7*-0C/)(.69<0:0(()0(((((-))((..,21*(.((
@M02143:5:000000000-JT863:1:1101:10750:9775 2:N:0:45
CCTACGGGGGGCAGCAGTTAGGAATTTTGGGCAATGGGCGAAAGCCTGACCCAGCAACGCCGCGTGGGTGACGAAGCCTTTCGGGGTGTAAAGCCCTTTTCTTCGGGACGATGGTGACGGTACCGGAGGAAGAAGCCCCGGCTAACTACGTGCCAGCAGCCGCGGTAATACGTAGGGGGCGAGCGTTGTCCGGAATCATTGGGCGTAAAGCGCGCGTAGGCGGTTTCCAGAGTCTGGCGTGAAAGCACCTAGCTCCACTGGGGGAGGTCGTTGGACACCTGGAAGCTACAGGCCGGCCGGG
+
CCCCCFGGFGGGGGGGGGGGGGGGGFGGGGGGGGGGGGGGGGGGGGGGGGGGGGGGGGGGGGGGGGGGGGGGGGGGGGGFGGGGGGGGGGGGGGGGGGGGGGGGDGGGFGDGFFGFGGGGEGEGGGGGGDFFGCFGGGGGGGG>FGGFGGFFFGGGGGGGFGGGD?CEGGGGCFFEGGGGGEGGGE*9>?CEGGEG7*:CFGGFGGGDFFFGCEDD)5>G?5CBDFGG9:9>*3*6;4)-083990,4>()*5)99??*/)4>C>5::*-((0,4),4:?F1:(8<09*.).((()0((--
@M02143:5:000000000-JT863:1:1101:13559:9807 2:N:0:45
CCTACGGGTGGCAGCAGTTAGGAATCTTCGGCAATGGGCGCAAGCCTGACCGAGCGACGCCGCGTGGAGGATGAAGGCCCTCGGGTTGTAAACTCCTGTCGAGGGGGATGAAGGGCCTGCGAAGAGCAGGTCTTGACCGAACCCTGGAGGAAGCACGGGCTAAGTTCGTGCCAGCAGCCGCGGTAAGACGAACCGTGCGAACGTTATTCGGAATCACTGGGCTTAAAGGGCGCGTAGGCGGGCTGCCGCATCCGGGGTAAACTCCTACGGCTCAACCGGGGAACGGCCTCGCATCCGGGCC
+
CCCCCGGFGGGGGGGGGGGGGGGGGGGGGGGGGGGGFFGGGGGEGGGGGGGGGGGGGGGGGGGGGGGDGGGGFGGGGGFFGGDGDGGDGGGGGGGGGGGGGGGGDGGDGGFFGGGGEEGGGGGGGGGGGGGGFGGFGGGGDGGGGGF7CEGGGGGGDCEGGGGGGF?;E=EGGGGFGGGGEEEDGC9*CEGGCGEE*9<3ECGFFGGGGGG/9=*:4**98<5594C2*758<>@93)*3)047)3:9>()0.1>C3-))9)*9)90<1,4())..<(40.(---44><:((--(0.((-,
@M02143:5:000000000-JT863:1:1101:27327:9834 2:N:0:45
CCTACGGGCGGCAGCAGTGGGGAATATTGGACAATGGGCGCAAGCCTGATCCAGCCATGCCGCGTGAGTGATGAAGGCCTTAGGGTTGTAAAGCTCTTTCACCCACGACGATAATGACGGTAGTGGGAGAAGAAGCACCGGCTAACTCTGTGCCAGCAGCCGCGGTAATACAGAGGGTGCGAGCGTTAATCGGAATTACTGGGCGTAAAGCGTGCGCAGGCGGTTGTGCAAGACAGATGTGAAATCCCCGGGCTCCACCTGGAAACTGCATTTGTGACTGCAAGGCGTGAGTGCGGCAG
+
CCCCCGGGGGGGGGGGGGGGGGGGGGGGGFGGGGGGGGGGGGGFGGGGGGGGDFGGGGGDGEGGFEFFFFGGGGGGGGGGGFFGGG?GGGGGCFCGGGGGGGGGCECEG7FEGGGGFGGGCFGGFFGFDFGF@FGGFDFGGGGGFGGFGGGAFCF6@@DCFCEGGEGGGGG7,4>FG5EGDGG3:3ACDGGGDCEGGDCGGGGFGGGDG=?<75C<:579;DD>>>GGFGF*)4?(746:4@4@FA0:FB356()*),)866)254:7*)64*.5(6-)17)))(,()0-(.))(009(
@M02143:5:000000000-JT863:1:1101:8045:9849 2:N:0:45
CCTACGGGTGGCAGCAGTGAGGAATATTGCACAATGGACGAAAGTCTGATGCAGCAACGCCGCGTGGAGGATGAAGGTCTTTGGATTGTAAACTCCTTTTCTCAGGGAAGAGAATGGACGGTACCTGAGGAATAAGTCACGGCTAACTCCGTGCCAGCAGCCGCGGTAATACGGGGGGGGCAAGCGTTGTTCGGAATTACTGGGCGTAAAGGGCTCGTAGGCGGCCAACTAAGTCATACGTGAAATCCCTCGGCTTAACCGGGGAAGGGCCTCGGACACTACACGCCCCGACGGGGGTCCC
+
CCCCCGGGGGGGGGGGGGGDCGGGGGGGCFFGGFGGDEFGGGGGFGGGGGFGGFGGGGGGGGGGFGGGGFGFGGGGGGGGGGGFGGGGGDAFGFGGGGGGGGGD<FFFGGF<FGGGGGGGGG<FFGF8,:FGGFACFGGGGGGG7F>@FFEFCGGGGGFGGGGDE:@8EAFGCBCEGG55EE5CFGEGGGGFGGG5FGCFC@E:FDGG<3+79C5*)7<51DC>>>7DFG4)0)146=9495:>FFA?62))(-7)6699),))(0//*,-(7:?((,.0)()((-(05(-((-(0)-(,,
@M02143:5:000000000-JT863:1:1101:18902:9874 2:N:0:45
CCTACGGGTGGCTGCAGTAGGGAATCTTGCGCAATGGCCGCAAGGCTGACGCAGCGACGCCGCGTGAGGGATGACGGCCTTCGGGTTGTAAACCTCTGTTGCCCGGGACGAACAAGCGATTGCGATCGCTCTGACGGTACCGGGTGAGGAAGCACCGGCTAACTCCGTGCCAGCAGCCGCGGTAATACGGAGGGTGCGAGCGTTGTCCGGAATCACTGGGCGTAAAGGGCGCGTAGGCGGCCTGGCAAGTCGGGGGTGAAAGCCTGTGGCTCAACCAAAGCATTGACCTCACAACTGCTTG
+
CCCCCGGEGGGGGGGFGGAFGGGGGGGGGFGGGGGGGGGGGGGCCFGGGGEFFGGEGGGGGGGGGGGG<FGGGGGGGGGGGGGGGGGDGGGGFGGGGFGFEGGGGGGGGGGGGGGGFC:BE@FCG7FEGFGGGGGEG:*><7::CF::;7FGGGGEE8C>76E9BFGGFGFE?5EGGFGG*:C3*<CC=5>EGEEGGGD3*:>359FGDG579C77@@)72C<:@@7F>C))8()3B4B057<.>??2@<*)-,)/74)7=)79.)+3*1(4122:2(())..))).*142,)52)0.)))
@M02143:5:000000000-JT863:1:1101:22554:9876 2:N:0:45
CCTACGGGCGGCTGCAGTGGGGAATATTGGACAATGGGCGCAAGCCTGATCCAGCAATGCCGCGTGGGTGAAGAAGGTCTTCGGATTGTAAAGCCCTTTCGAGGGCGTTGACGGTACCGGGTGAGGAAGCACCGGCTAACTCCGTGCCAGCAGCCGCGGTAATACGGAGGGTGCGAGCGTTGTCCGGAATCACTGGGCGTAAAGGGCGCGTAGGCGGTGGCTTAAGCGTGTGGTGAAAGTCCGGGGCTCAACCCCGGATCGGCCGTGCGAACTGGGTCACTTGAGCACTGTAACACCAGGG
+
CCCCCGGGGGGGGGGGG9CFFGFGGGGGGFFGGGGGGGGGGGGGGGGGGGGGGGGGGFGGGGGGEGGGGGFEGGGGGGGGGGGGGGGGGGGGGGGGGGGGGGDF:FGEGGGGGGGGGGGDGEGGGGGGGGGGGDGGGGGGGGGGGGGGGGGGGGGGGGGGGGGGGGGGGGGGGGGGGGGGE55DFEEDEGCFECFF47DDGGGFGGDC3CCGGDGGED>)27D6*9C<5D<:D(06*11-1@28;;>(53=.41:D34)751>9352/94-3)5((((.0*).5),.<6(.--)-)0((((
@M02143:5:000000000-JT863:1:1101:3151:9891 2:N:0:45
CCTACGGGAGGCTGCAGTGGGGAATATTGCGCAATGGGCGGAAGCCTGACGCAGCGACGCCGCGTGGGGGATGACGGCCTTCGGGTTGTAAACCTCTTTCGGCCCCGACGAAGCGTTATTGTGACGGTAGGGGTGGAAGAAGCACCGGCTAACTCTGTGCCAGCAGCCGCGGTAATACAGAGGGTGCGAGCGTTGTTCGGAATTACTGGGCGTAAAGCGCGCGCAGGCGGTCCTTTAAGTCTACCCGTGAAATGCCGGAGCTCAACTCAGTGCACCCCGGGGGATACTGGAGGACTGGAC
+
CCCCCGGGGGGGGGGGGFGGGGFGGGGGGFGGGGGGGGGGGGGGGGGGGGGGGEDGGGGGGGGGEGGGGGGGGGGGEEEEFGGGG@7FGGGGGGGGD9=DFGGEGGGGG7B*CCGFCFFDGGGGGGGEGDGGGGGGGFGGGGD7CGGD>@F68:E9CFFFGGGGGGFC8EGE5CCFC7E<+7CDGGEGGGGGEGG*/CD)*2:?7FFGFGF37ECF=FBG1CCDF39CBGEBBDF>*@4)/1:F4642)-7@64?F5(73.()9,7++*..2/.)(4((.),(-(.41*.(.((()..((
@M02143:5:000000000-JT863:1:1101:11216:9902 2:N:0:45
CCTACGGGAGGCAGCAGTCGGGAATCTTGCACAATGGGGGAAACCCTGATGCAGCGACGCCGCGTGAGTGATGAAGCCCTTCGGGGTGTAAAGCTCTTTCGGCAGGGACGATAATGACGGTACCTGCAGAAGAAGCACCGGCCAACTACGTGCCAGCAGCCGCGGTAATACGTAGGGTGCAAGCGTTGTCCGGAATTATTGGGCGTAAAGAGCTCGTAGGCGGTTTGTTGCGTCGGCTGTGAAATCCCGAGGCTCAACCCCGGGTCTGCAGTCGAAACGAGCAAACACACGTGTTCCCGGG
+
CCCCCGGGGGGGGGGGGGGGGGGGGGGGGGGGGGGGGGGGGGGGGGGGGGGGGGGGGGGGGGGG@FFFGGGDGGGGGDFFFGGGGGGGGGGGGGGGGGGGGGGGGGGGGGGGGGGGGGGG@FGGGGGGGGGFGGGGGGGGGGGGGGFGGGGGFGGGGDGGCGGGGGGGGGGGGGGGG<EGFDGGCC*>1:CEEGGGFGD7CFGFGGGDF>F<CCCD>3@GFGGFBB<5)06)7356@>B16/.9?>05)4071,)*11))),7D2<*0*.5-04:(1927777<B(()0(((,..*0)((,
@M02143:5:000000000-JT863:1:1101:4931:9914 2:N:0:45
CCTACGGGTGGCTGCAGCAAGGAATTTTCCCCAATGGGCTCACGCCTGAGGGAGCAACGCCGCGTGCAGGACGACGGCCTTCGGGTTGTAAACTGCTTTTGGGGGGGAAGACTAAGACGGTACCCCCTGAATAAGCCCCGGCTAACTCCGTGCCAGCAGCCGCGGTAAGACGGAGGGTGCAAGCGTTGTCCGGAATTATTGGGCGTAAAGAGCGTGTAGGCGGTTCGGTAAGTCTGCCGTGAAAACCTGAGGATCAACCTCGGGCGTGAGGGTGAAAATGCCAGGCTAGACAACATGAGAC
+
CCCCCGGCG>+CFEFGGGF9FFGGGGGGGFGGGGGGGGG8CEEEDGGGCFGGGGGGGFGGGCFGGGGGGGGGGGGGCGC@FGGGF<C@F,FEGGGGGFFGGEGGGC>CEGGGGGGGGGGGEGGFGGGDGGGGGGGGGGGDGD5EGCC+CEFCEFGGGGFFGGDGEGGCFFG=CCCGGGGEF97>E=EGGFFGGCGFFGDGG6G;DC):C>9*7E3D<FF*2577B:C3)9>??A?<F63,7<(9=4434,.5)()994)/)-)5():**-4(),4)4-)/9:))-219)5)..2())))-,
@M02143:5:000000000-JT863:1:1101:11743:9926 2:N:0:45
CCTACGGGGGGCTGCAGTGGGGAATATTGGACAATGGGCGCAAGCCTGATCCAGCAATGCCGCGTGAGTGAGGAAGGCCTTAGGGTTGTAAAGCTCTTTCACCCACGACGATGATGACGGTAGTGGGAGAAGAAGCCCCGGCTAACTTCGTGCCAGCAGCCGCGGTAATACGAAGGGGGCTAGCGTTGCTCGGAATTACTGGGCGTAAAGGGCGCGTAGGCGGCCAGATTAGTCAGGCGTGAAATTCCTGGGCTCAACCTGGGGACTGCGCTTGAAACGGTTTGGCTTGAGGGCAGGACA
+
C8C8B@CFGGGGGGGFGGGGGGGGGGGGGGFGGGGGGGGCGGGDGGGGGGGGFGG8FGFFGGGGFGGGGGGGFGF,>FGGFFGGGFGEEEFFGGGGGGGGGGEFGGGGGGGGGGGGGGGGG>CFFGGCGDFFG@FGFGGGDECEFFGEFGGGGGGGGGGGGGGGGGGGGGGGGGGGGGGGGFGFEEGGGCGGGGCFDGGGFGGFGGDGFGGCDEGG>BEGFDD5@@CD6C=F@:@>@?)8>>B==4).059F64>GF(77>?>C0)*/*(((01().)4@38((,),)),51((2)70(1
@M02143:5:000000000-JT863:1:1101:21058:9944 2:N:0:45
CCTACGGGCGGCTGCAGTGAGGAATTTTCCGCAATGGGCGCAAGCCTGACCGAGCAACACCGCGTGAGTGATGACGCGCTTCGCCGCGTGAACCGCTGTTCGGTGGGACGCAGCACTGAGACTACCCACGGAGGAAGCCCCGCCTATCTACGCGCGCGCACCCGCGCTGATACATAGGGGGGTCACGTTGTCCTCAGTTATTGGGCGCGAAACGCGCGTATGCGCTGTGACACGGCTGCAATGCAAACCCCGGCCCCAACCCCTGGACTACCGACTATACACGTCTACTACACTCAGCTCC
+
CCCCCDCF+@CFGGGGG,,-CFFGG<FF<67FGEGEGGGGC:CFGG,CDE@+@CGCGC,6CFGGGC,89FE9FF94+@+6+8@+8F+6C+>>,+>FF+BF<+@+++3,,@*3*3@B>EC,@,77>,>,>1**4**,6,,<<*1***+5?+23*4******1***2C5***0<<++++3*/8*:3*2:7:5CC++++2000+++*1*)*)/*)/:5)0.0)(0*8).)19*/*03)(0))(19)01))()().(()1),05)(.*(.07D74()((((..0*)(.(,(16))..6()))),.
@M02143:5:000000000-JT863:1:1101:7718:9954 2:N:0:45
CCTACGGGTGGCTGCAGTGGGGAATATTGCGCAATGGGGGAAACCCTGACGCAGCGACGCCGCGTGCGGGATGAAGGCCTTCGGGTTGTAAACCGCTTTCGACTTCGACGAAGCCTTTGGGTGACGGTAGGGGTGGAAGAAGCACCGGCCAACTCCGTGCCAGCAGCCGCGGTAATACGGAGGGAGCTAGCGTTGTTCGGAATTACTGGGCGTAAAGCGCACGTAGGCGGCTTTGTAAGTTAGAGGTGAAAGCCCGGAGCTCAACACCGGAACTGCCTTTAAGACTGCATCCATTTAATCC
+
CCCCCEGGGGGGGGGGGGGGGGGGGCGGFGEGEECFGGGGGGGGGGFGGGGGGGGEDGGGGGGGGGGGDEGGGCFGGGGGGGGGGFFE:FFGGGGGGGGFGGGGDFGGGGDGGDGGGDGG>FEGGGGGGGGGCGGGD,D:FGGGGGG7CCF8CCGGGGFGGGFGGGGGGGCGGGGGGGGDEGGGGGGGGFGECCCGFGGGGGGFGFD7FFDCDEGGF=EGFGGFFFG=3CBE@(15@6B9*95*9::(97B9:1><;4;358F=7**2934705).872=B4)5<9)772<(,)6**-64<
@M02143:5:000000000-JT863:1:1101:5005:9966 2:N:0:45
CCTACGGGAGGCTGCAGTGGGGAATTTTGGGCAATGGCCGAAAGGCTGACCCAGCAACGCCGCGTGAGGGATGAAATCCTTCGGGATGTAAACCTCTTTCAGCAGGGACGAACACAGACGGTACCTGCAGAAGAAGCGCCGGCTAACTACGTGCCAGCAGCCGCGGTAATACGTAGGGCGCAAGCGTTGTCCGGAATTATTGGGCGTAAAGAGCGTGTAGGCGGTTCGGTAAGTCTGTCGTGAACTCCTGAAGCTCAACCTCGGGCGAGCGATGGACACTGCCGAGCCAGAGGATGTGAA
+
CCCCCGGGCFGGGGGGGGGGGGGGGGGGGGGGGGGGGFGGDFF7<FGGGGGGGGGGGGGGGGGGGGDECGGGGGGGGEGGGGGGGCCGGGFGDGGGGGGG9FGFGCFDCFGEEDFGCEF>CGGGG9,AF@,,F=<=:F+=@:CC7CCD,,3>>DFE7:FCGGGGGG84BGGFGGG,;=C=E7CGGEE3EGFGG5C***:D+29>F)77*9C75?D<57@F2>557>DGDD47?<F9B@46>B:F*)-8?)/),5)968?)04074)**)(((.46:),3)*)(((-7>F(14244/)).)
@M02143:5:000000000-JT863:1:1101:5390:9971 2:N:0:45
CCTACGGGTGGCTGCAGTGGGGAATCTTGGACAATGGGGGCAACCCTGATCCAGCCATGCCGCGTGAGTGATGAAGGCCTTCGGGTTGTAAAGCTCTTTCACCCGCGACGATGATGACGGTAGCGGGAGAAGAAGCCCCGGCTAACTACGTGCCAGCAGCCGCGGTAATACGTAGGGGGCAAGCGTTGTCCGGAATCATTGGGCGTAAAGCGCGTGTAGGCGGCCCGGTAAGTCCGCTGTGAAAGTCGGGGGCTCAACCCTCGAAAGCCGGTGGATAATGTCGGGCACGAGTGCGGAATAC
+
CCCCCGGGGGGGGGGGGGGGGGGGGGGGGGGGGGGGGGGGGGGGGGGGGGGGGGGGGGGGGGGGDGGGGGGGGGGFGGGGGGGGGGEGGGGGGGGGGGGGGGGGGGEGGGDGGGGGGGGGGGGGGGGEEGGGGGGGGGGEEGGEFGGGGGGGGGGGGGGGGGGDGCEG@FGGGD85CEGG8E=GGEGGGGGCEEGFGCGGGGGFGCD7CFGGGGDDFF?C?5355;DC5<7?7:F?EEF??*)9*-6436>>((7C*(8>43)7:)*07301),().))105(--,3)0,3(-.()),(,-
@M02143:5:000000000-JT863:1:1101:15723:9999 2:N:0:45
CCTACGGGGGGCTGCAGTGGGGAATATTGGACAATGGGCGAAAGCCTGAACCAGCGACGCCGCGTGGGGGATGACGGCCCTCGGGTTGTAAACCCCTTTTGCGTGGGACGAAGCTCTGACGGTACCACGCGAATCAGCCACGGCTAACTACGTGCCAGCAGCCGCGGTAATACGTAGGTGGCAAGCGTTGTCCGGATTTACTGGGCGTAAAGCGCGCGCAGGCGGCCTGAAAAGTCCATGGGTTAAATGCCGGGGCTCAACCCCGAACGTACCCAGGATACTGTCGGGCTGCAAACCACT
+
CCCCCGGGGGGGGGGGGGGGGGGGGGGGGGGGGGGGGGGGGGGGGGGGGGGGGGGGGGGGGGGGGGGGGGGGGGGGGGGGGGGGGGGGGGGGGGCDGGGGGGGDFGGFGGGGEGGGGGFGGGGGGGCGGGGCGGGGGGGGGGGEEGGGGGGGG@FGCGGGFGGGGEEECEFGGFG68EFFFEFGC5:DD*9EGGGGCDGGCFD@FFCEGG5*:55>@)5>>CD@DDD*0*<76?F2B@9<4<?)79<:FAF:09>D)-6?48>G>>*/)3((823(--)9).).4(()04((.-68)((.
@M02143:5:000000000-JT863:1:1101:17702:10007 2:N:0:45
CCTACGGGCGGCTGCAGTGGGGAATATTGCACAATGGGGGAAACCCTGATGCAGCGACGCCGCGTGCGGGATGACGGCCTTCGGGTTGTAAACCGCTTTCAGCAGGGGAGAAGCCTTCGGGTGACGGTACCTGCAGAAGAAGGACCGGCTAACTACGTGCCAGCAGCCGCGGTAATACGTAGGGTCCTAGCGTTGTCCGGAATTATTGGGCGGAAAGAGCTCGTAGGCGGTTTGTCGCGTCTGCTGTGAAAGCCCGGGGCTCAACCCCGGGTCTGCAGTGGGTACGGGCATACTAAAGTGC
+
CBCCC78@C7+@CFFGFFFGGE:FFGFGGGCGGEFGGGGGDC@FGGGGGGFGGGGGGEGGGGGEGCGCGGGGGGGGGGGGGGGGGGGGGGFFDGCGGEGGGGGGGGGCFGGGGG>FGGGGGGGGGGGGGGGGFGGGGGGGGGGGFDECE@EFGGGCEFFFGGGGCGGGGGGGGGGFGGGGGGDGCGFGGGGGGGGGG7DDCCG4DCC+9**))29>FFFGDGG5:396>D>B><F)))0(07:4?:4(9699,4FDF67))(**4@=C74(-)(,.629::03.4(()0((....*9)662
@M02143:5:000000000-JT863:1:1101:9807:10009 2:N:0:45
CCTACGGGGGGCTGCAGTGGGGAATATTGGACAATGGGCGCAAGCCTGATCCAGCAACGCCGCGTGAGGGATGACGGCCTTCGGGTTGTAAACCTCTTTCAGCAGGGACGAAGCGAAAGTGACGGTACCTGCAGACGAAGGACCGGCCAACTACGTGCCAGCAGCCGCGGTAATACGTAGGGTGCAAGCGTTGTCCGGAATTATTGGGCGTAAAGAGCTCGTAGGCGGTTTGTTGCGTCGACTGTGAAATCCCGAGGCTCAACCCCGGGTCTGCACTCGAAACCAGCAACTAAGCGCGTTT
+
CCCCCGGGGGGEGGGGGEFGGGGGGGGF9<<FFFGGFFGGGGGGGGGGGFFEFFGGGGGGGGEGGGGEGEGGGFGGGGGCEDGGGGEGGGGGGCFFDGGGG9FFGG@EGGCFEEGGGGGFEGGGGGGGGGGGG7C+:EGEGGGGDGEEEGGGFFGGGGGGGGGGGGGGGGGCEG?CFFG58EGGGG7DDED55:ACD<*9587@CGGGCCEGCCFG@@FF<<7@363<DGE>7:@A>:57)74>=)64@4=<?:)782>@?375(027533()6<().(7)(4(,.455((,))(0)(-,(
@M02143:5:000000000-JT863:1:1101:11737:10011 2:N:0:45
CCTACGGGAGGCTGCAGTGGGGAATCTTGCGCAATGGGCGGAAGCCTGACGCAGCAACGCCGCGTGAGGGATGACGGCCTTCGGGTTGTAAACCTCTTTCGCGATCGACGAAGGTCCATCTTGTGGTGGGCTGACGGTAGGTCGAGAAGAAGCACCGGCCAACTACGTGCCAGCAGCCGCGGTAATACGTAGGGTGCAAGCGTTGTCCGGAATTATTGGGCGTAAAGAGCTCGTAGGCGGTTTGTCGCGTCTGCTGTGAAAGCCCAGGTCCAACCCCCGGGTCTGCACTCGGTTCGGGCAC
+
CCCCCGGGGGGGGGGFGGGGGGGEGGGFGGEGGGGGGGGG:C:FDGGGFGGGGGGEFFGGGGGDFGGGGGGGGGGGGGGEGGGGGFGGGGGGGGGGGFGGGGGGCGGGGGGGD7FFFG9FFEGGGGGD@CFGGGFEFGGGGGFEGG5CFCGGGGGEGCEGGGF6CFGGGGGGGFGG6BGGGGGGCGFGGFFGGGGGGGGGCEEFGGGGGC55>FGFF4?F?:C@EF2:F**)7;327?@6B34)848()-7)(.6**(/9*-073)>C60))9(,22,-))(43445)6(((-(,).(--(
@M02143:5:000000000-JT863:1:1101:18263:10014 2:N:0:45
CCTACGGGCGGCTGCAGTGGGGAATATTGCACAATGGGCGCAAGCCTGATGCAGCGACGCCGCGTGAGGGATGACGGCCTTCGGGTTGTAAACCTCTTTCAGTAGGGAAGAAGCGAAAGTGACGGTACCTGCAGAAGAAGCGCCGGCTAACTACGTGCCAGCAGCCGCGGTAATACGTAGGGCGCAAGCGTTATCCGGAATTATTGGGCGTAAAGAGCTCGTAGGCGGTTTGTCGCGTGTGCCGGGAAAGTCCGGGGCTCAACTCCGGAACTGAGCTGGGTAAGAGCCAACTAGAACACC
+
CCCCCGGGGGGGGGGGGGGGGGGGGGGGGGGGGGGGGGGGGGG7FGGGGGGGGGGGGGGGGGGGGGGGCFGGGGGGGGGGGGGGGGGGGGGGGGGGGGGGGGFDFFGGGFGGGGGGGGGCFFGGGGGGGFGGGGGGGGGGGGGCGGGGGGGGGGGGGGG?FGGGGGGGGECGEF7EC:CEGEGGGGGGGGDGEFGG:C5958CBGGGFCG5CDGGGF4=F<7CF>6)7.9>D5<D85)),)155)(-4)(*1.-<D59.)9<4><FCC*(426),()40)0)())).00((,.-)0*(.(
@M02143:5:000000000-JT863:1:1101:12415:10017 2:N:0:45
CCTACGGGGGGCTGCAGCAAGGAATCTTCCGCAATGGGCGCAAGCCTGACGGAGCAACGCCGCGTGGAGGACGACGGCCTTCGGGTTGTAAACTCCTTTTCTCCGGGACGAAACGGACGGTACCTGGGGAATCAGCCCCGGCTAACTCTGTGCCAGCAGCCGCGGTAAGACAGAGGGGGCAAGCGTTGGCCGGATTTACTGGGCGTACAGCGCGCGCAGGCGGCGGTGTAGGTACCTGGGGACATGCTCGGGCTCACATCGAGGCAGTCTGGGTAGACAGCACTCCTCGGAGCAGGCAAAC
+
CCCCCGGGDDGGDCFGGFC-EFGFGFFFF??F@+:<FFGGE:FE@<8FFG7FEGGC@FGGGGGGCGCGGGGGDE<CFCFCC9:FE@BFCFCFC,3CFFGGGFF,<1=FFEE@GGEFFGGE8ECFCCCGGGGGGDGGFDE8:8:*+<0:+:9:CFCFFFFGGGECEGGGGEF?FF?@CCCEGDGFGE5>*+07CCCC6FCFGC=4DD)>CFGGCECDBFFGFGG)7))95074@A?B47)()04)*,)-*()0908F60*)).)5()*2*)-.)(.-)--)0,(.(44))((49((8)((((
@M02143:5:000000000-JT863:1:1101:25103:10033 2:N:0:45
CCTACGGGAGGCTGCAGTGGGGAATATTGCACAATGGGCGCAAGCCTGATGCAGCGACGCCGCGTGAGGGATGACGGCCTTCGGGTTGTAAACCTCTTTCACCATTGACGAAGCCGCGCAGGATTGTGTGGTGACGGTAGGTGGGGAAGAAGCACCGGCCAACTACGTGCCAGCAGCCGCGGTAATACGTAGGGTGCGAGCGTTGTCCGGAATTATTGGGCGTAAAGCACTCGTAGGCGGTGTTGTACGTCGGCCCTGAAAACCTGGGGCATACCTCTAGGCGTTCGGTCCATACCGGCCC
+
CCCCCGGGDGGGGGGGGFGGFG;FFGGGFGGGG<FFGGGGGGGGGGGGGDGGGFGEFGGGGGGGGECGGG=FCGGGE7FEGGGGGGDFGGGGGGGGGGGGAFGFFGCFGGGGDGGGGGGGEG=3F,@DCFEGGCGEGC@BF9:FEG5*>7,,?CFGGECB*;CF,2AFGGGGGGGFCB?ED=5C/<FDFC455CCGC59CDEGF3C7:CDE)*3**9*9*(1/..7:0)2)))2>17=36.0,))(.67?).09E))(0)9)871>*:7(((9).)-))/67>F>04)8:()-61.021,(
@M02143:5:000000000-JT863:1:1101:16067:10057 2:N:0:45
CCTACGGGAGGCTGCAGTGGGGAATATTGCGCAATGGGCGGAAGCCTGACGCAGCGACGCCGCGTGGGGGATGACGGCCTTCGGGTTGTAAACCTCTTTCAGCAGGGACGAAGCGCAAGTGACGGTACCTGCAGAAGAAGCACCGGCCAACTACGTGCCAGCAGCCGCGGTAATACGTAGGGTGCAAGCGTTGTCCGGAATTATTGGGCGTAAAGAGCTCGTAGGCGGTTTGTCGCGTCTGCTGTGAAAACCCGGGGCTCAACCCAGGGTCAGCCTTTGGTACGGGCAGACCATACTGCAC
+
CCCCCGGGGGGGGGGGGFGGGGGGGGGGGGGGGGEFGGGGGGGGGGGGGGGGGEGGGGGGGGGGGGGGGGGGGGGGGGGGGGGGGGGGECGGGGGGGGGGGGGGGGGGGGG@>FGGGGDCCGGDDGFDCGGGGGGGGFFFFFFFGGGGGGFGGGGGFGGGGGGFFGGGEGCGEFGGGCCFCE6CGFFFGGDC?:F7<5*97F7?GFDGFDCDGFGGFF?G119@EF5D)/)7<<)()732FBAF=().9)5)(4)950.592.9:)*:*,(4))(())6)8:<0((470(.(4)4)*)).(
@M02143:5:000000000-JT863:1:1101:10227:10106 2:N:0:45
CCTACGGGGTGGCTGCAGTGGGGAATATTGGACAATGGGGGCAACCCTGATCCAGCCATGCCGCGTGTGTGAGGAAGGCCTTCGGGTTGTAAAGCACTTTAAGTGGGGAGGAAGGGGTGATTATTAATACTGATCATCATTGACGCTACCCACAGAATAAGCACCGGCTAACTCTGTGCCAGCAGCCGCGGTAATACAGAGGGTGCAAGCGTTAATCGGAATTACTGGGCGTAAAGCGCGCGTAGGTGGTTTGTTACGTCCGATGATAAAGACCGAGGCTCAACCTCGATACGGCGTTGG
+
CCCCCGGGGGGGGGGGEFGGGGGFFGGGGFGGGGFGGGGGGGGGGGGGGFFGGGGGG8FFGFGDC>FCFGGFFGGGGGGGGCGGGGFDCGGGGGGFFGGGGGGGGGGGGGGEGGGGGEGGAFFEGGGGGGGGGGGGGCGGGGGGGGGEDFCEGGGGGAFDGGGGGGGGGGGGFGGGGCGFGGGGGGFDGC8C5AEGGGGGFGCAGGG7CFGGGGGGC))>?GGFFF76@4>EDFFFF356554@DFB<F:)7:?FG*,75)387:*+3?6><8424(4(074>2:>?).43-(,100(((
@M02143:5:000000000-JT863:1:1101:25750:10118 2:N:0:45
CCTACGGGTGGCTGCAGTGGGGAATATTGCACAATGGGCGCAAGCCTGATGCAGCAACGCCGCGTGCGGGATGACGGCCTTCGGGTTGTAAACCGCTTTTAGTAAGGAAGAAGGGGCCTTGTGCCTTGACGGTACTTGCAGACAAAGGCCCGGCTAACTACGTGCAAGCCGCCGCGGTAATACGTGGAGTCCGAGCGTTGTCCGGAATTATTGGGGGTAAAGAGCTCAGAGGCGGCTGGTCGCGTCTGCTGTGAAGTCTGAAGGAAAAACCTCAAACATTCAGTAGATCCCGGTCACCTTC
+
CCCCCGG:@CGGGGGGGEE@FEEGG?FE9C,<F@FD<EFF>:@FFGF<EEEFDFF8E<C@CFC@F@,@=FG+CFFE@7CCFFGDCFC@FGG,5EBFGGGFC8FFGF,?,8B,B,==>3>BF>B<,<D,C>+>5D@A9>F:>9,>>:3D,,6BBE5>?EF9@EGFF*,2=**=CC5*:8:8@@@C@*/*=78:C55:>CC5:++.)*)2070:C9<).))*.*;.<*0*)*1).33())0.9)-<.(-3=9:*2)=2/5**140C(5079(1(0()-41)**.).).)0*.((--1)),.),
@M02143:5:000000000-JT863:1:1101:7686:10129 2:N:0:45
CCTACGGGGGGCTGCAGCCAGGAATCTTGGGCAATGGGCGCAAGCCTGACCCAGCAACACCGTGTGGGCGATGAAGGCCTTCGGGTCGTAAAGCCCTGTTGATAGGGACGAAGGGCGAAGGGTTAATAGCCCCTAGCCTGACGGTACCTTTCGAGGAAGCCCCGGCTAACTACGTGCCAGCAGCCGCGGTAATACGTGGGGGCCGAGCGTTGTCCGGCGTTACTGGGCGTAAAGGGCGCGCAGGCGGCGGCGTGGGTCCGGCGTGAAAACCCCCGGCACAACCGGGGAACGACGTCGGGGC
+
CCCCCGGGGGGGGGGGGGGGGGGGFGGGGGGG?EG<ACGDFFGEGGGGGGCGGGFFGGGGGEGG<@EEGGDCFGGDEFGGGGGGEGGGEGF>CGGGGGFAD@E,DF>EF7@C@@CECEDCFC4C<F@FCFFGEFGGGGDFFC<<;CECCFCGEFGC>C88A8EGGG*;EGGGG?C6=F:FC?CCFEED=:C*C795>5C9EG55CDDGG3C3CC:9>)591DD*10*/3)0<7<*(0).,.)3>D>92)4>3(-77.4@33937(0*<03:052((2(4>>2?((,(.0(-(-(-0)(-((
@M02143:5:000000000-JT863:1:1101:19445:10147 2:N:0:45
CCTACGGGTGGCTGCAGTGGGGAATCTTGCGCAATGGGCGAAAGCCTGACGCAGCGACGCCGCGTGCGGGAGGAAGCCCCTCGGGGTGTAAACCGCTGTCAGAGGGGAAGAATGGGCATCCGAGGAAATGCGGGTGTTTTGACGGTACCCTCAGAGGAAGCACCGGCTAACTCTGTGCCAGCAGCCGCGGTAATAAGGAGGGTGCAAGCGTTATCCGGATTCACTGGGATTAAAGGGAACGTAGGAGGGCAGGTAAGTCAGTGGTGAAAACCCCGTGCTTAACATTGGAACGCTCGTTGAT
+
CCCCCGGGGGGGGGGGGGFGEEGGGGGGGGEGGGGGGGGGEGGGGGGGGGGEGDFGGGGGGDGGGDEEGEDDE7EGGGGGGGGGGGGGGGGGFGGGGGGGGGDC@CC+BFCGGFFGGEGGGGDGGCFGCFFGGGGGGGGGGDFCEGF:FGFGGGGFGGCCFFFFDGGGGGG7CFGCGGGGGCG42C5D==CCEFF+?D9FCC173CFGGGGGGGGGFE5<:4>B49DC)*)/*)=7;>5(882>)336.(8798=**60*96B4))3<C)((),(-(((18:654))604:(((,07,(()
@M02143:5:000000000-JT863:1:1101:13978:10154 2:N:0:45
CCTACGGGTGGCTGCAGTGGGGAATATTGGACAATGGGCGCAAGCCTGATCCAGCCATGCCGCGTGAGTGATGAAGGCCCTAGGGTTGTAAAGCTCTTTCGCACGCGACGATAATGACGGTAGCGTGAGAAGAAGCCCCGGCTAACTTCGTGCCAGCAGCCGCGGTAATACGAAGGGGGCTAGCGTTGCTCGGAATCACTGGGCGTAAAGGGCGCGTAGGCGGCCATTCAAGTCGGGGGTGAAAGCACAGGGCTCAACACTGGAAATGCCTTCGATACAGCTGGGCAAGAAACAGGAAGAC
+
CCCCCFCGFGGGGGCEFEEGGEFEFGFGDCFGG?FG<FECGCGCFF8F<FGGGGFGFGEFGGGGGGDCCFFGGFGGFGFGGGEGGBFF=C<FACGGGGGCGGGEEE@FGG+@FGGGGGGGC@FCEFGDGFGGGGG,3@CCGGGGFFFGFC:8ECGDEFGG>>EECE5E9FGGF,AEGGGGGGGCEGD<=CCCCEC:=DGFG*>FGGGGGGFDGGGD7<7C>DCE)59:=:=B/653>BF1).,78:(4<3))((0*94*)/.575*33::))*-2).3)*)5(,,((0)(((((()03.4(
@M02143:5:000000000-JT863:1:1101:22741:10156 2:N:0:45
CCTACGGGAGGCTGCAGTGGGGAATATTGGACAATGGGCGCAAGCCTGATCCAGCCATGCCGCGTGAGTGATGAAGGCCTTAGGGTTGTAAAGCTCTTTCGTCCGGGACGATAATGACGGTACCGGAAGAAGAAGCCCCGGCTAACTTCGTGCCAGCAGCCGCGGTAATACGAAGGGGGCTAGCGTTGTTCGGAATCACTGGGCGTAAAGGGCGCGTAGGCGGCTTGATAAGTCGGGGGTGAAAGCCTGTGGCTCAAACACCAAATTGCCTTCGAAACTGTATAGCTTTCAACCTGAAGA
+
CCCCCGGGGGGGGGGGGGGGGGGGGGGGGGGGGGGGGGGGGGGGGGGGGGGGGGGGGGGGGGGGGGGGGGGGGGGGGGGGGGGGGCFEGGGGGGGGGGGGGGGGGGGGGGGGGGGGGGGGGGGGGGGEGGGGGGFGDGGGGGGGGGGGFGGGGGGGGGGGFGGGGGGDGFGGGGGGGGEGEFGGG=CCCGGGGGGCGFGDFFGFGG<CC7ECDGDGFEFGFGG@>)194:FF447;DEEFD>)9F?:0;A4)2(9**-*0),.1.=3<:44-/(-,41)**.))).)**-..9((0),.)
@M02143:5:000000000-JT863:1:1101:21382:10169 2:N:0:45
NNNNNNNNNNNNNNNNNNNNNNNNNNNNNNNNNNN
+
###################################
@M02143:5:000000000-JT863:1:1101:4553:10169 2:N:0:45
CCTACGGGAGGCAGCAGTCGAGGATCTTTGGCAATGAGCGCAAGCTTGACCAAGCGACGCCGCGTGTGCGATGAAGGCCTTCGGGTTGTAAAGCACTGTCGTGGGGGAGAAAGCCCGCAAGGGCCGATCGACCCCAGGAGGAAGCTCGGGCTAAGTTCGTGCCAGCAGCCGCGGTAAGACGAACCGAGCGAACGTTATTCGGAATCACTGGGCTTAAAGGGCGCGTAGGCGGGCGATCAAGTCAGGGGTGACAGCCCCCAGCACAAATGGGGAAGGGCCTCTGATACTGGTCATCCCGAGG
+
CCCCCGGGGGGGGGGGGGGGGGGFFGGGGGGGGGGGGFGGGGGGGGGGGGGGGGGGDGGGGGGGGGGGGGGGGGGGGGGGGGGGGFGGFGGGGGGGGGGGGGGGGGGGGGGGGGGGG7FF7FFGGEGDFGGGGGGGGGGEGG>FGFGGGGGGFGGGGGCGGGGGGGGGGGGGGEGGGGGFGGGGGGGGGGGDGG=CF47CFEGFGGGGGGGGFGGG4FFFBGDDEFDD:77@:6595><?6*.8=?F95;7).,.9@()7)4)94;/+:270<8,(---07()-.)6**.-.-6)8)(43(
@M02143:5:000000000-JT863:1:1101:22423:10171 2:N:0:45
CCTACGGGTGGCTGCAGTAACGAATCTTCCACAATGCACGAAAGTGTGATGGAGCGACGCCGCGTGTGGGATGAAGTCCTTCGGGATGTAAACCACTGTCAGGGGAAAGAAAGATCTGATCTACCCCAGAGGAAGTGGCGACTAACTCTGTGCCAGCAGTCGCGGTAATACAGAGGCCACAAGCGTTAGACGGAATCACTGGGCTTAAAGCGTGTGTAGGCGGGATGGTAAGTACCTTGTGAAATCCAACAGCTTCACTGTGGAAATGCTTGATATACTGCCGTTCTTGAGTCACCCAGGG
+
CCCCCEEFGGGGGGGGGGGGGGGGGGGGGGGGGGGGGGGGGGGGGFEFGGGGGGGGGGGGGGGGGGEGGGGGGFGGGGGGGGGGGGGGGGGGGGGGCGGGGGGGGGGGGGGGGGFGGGGFFGGGGGGGGGGGGGGGGGGEGGEGGGGGGGGGCFGGGGGGGGGEDGEGFGGGFG?FEFGGG,=FGGGGGFFGCCGFGGGFGGGAD4FGDGGC<5DFFF=F8>DFFDGFFGFFF)*-*1*.6@<F44:)0(8)(26*934*9)<D292+*)-)).6.66)192,8,.4**))---6=)4(4(
@M02143:5:000000000-JT863:1:1101:19908:10179 2:N:0:45
CCTACGGGTGGCTGCAGTGGGGAATATTGCCCAATGGGCGCAAGCCTGATGCAGCGACGCCGCGTGAGGGATGACGGCCTTCGGGTTGTAAACCTCTTTCAGTAGGGAAGAAGCGAAAGTGACGGTACCTGCAGAAGAAGCGCCGGCTAACTACGTGCCAGCAGCCGCGGTAATACGTAGGGCGCAAGCGTTATCCGGAATTCTTGGGCGTAAAGAGCTCGTAGGCTGTTTGTCGCGTCTGCCGTGAAAGTCCGGGGCGCACATCCGGATCAGCGGTGAGTACTGGCAGGCCAGAGTGATT
+
CCCCCGGGGGGG@GGGGGD@FGGEGGGDFC,C,9FG,,C:FFC7CFAFGCGGD<C++67:66>F+@F7F7=FGGGF7FFFAFGGGGEGBBFCGCDCFCFG,7C?EEG@FGGE@EEFGGF?FFFGGGGGGFDDFF9,5D<FFEGGGCE7EF??,CEGCB8EECCFGCGEGGC5CCCGFFGCECFDE=ECCCD==EGGCD3)/A+9:CCE<3:C52**)0=F?75FB@*9>6/874)1.>5(7*4370:?FAFF5::55().0()28):*1(((12(((-()*.62-)(.)(((.,401)).)
@M02143:5:000000000-JT863:1:1101:22587:10189 2:N:0:45
CCTACGGGTGGCTGCAGTGGGGAATATTGCGCAATGGGCGGAAGCCTGACGCAGCGACGCCGCGTGGGGGATGACGGCCTTCGGGTTGTAAACCTCTTTCAGCAGGGACGAAGCGGAAGTGACGGTACCTGCAGAAGAAGCACCGGCCAACTACGTGCCAGCAGCCGCGGTAATACGTAGGGTGCGAGCGTTGTCCGGAATTATTGGGCGTAAAGGGCTCGTAGGCGGTTTGCCGCGTCGGGAGTGAAAACCAGGTGATTAACACCAGGATTACTTTCGATACGAGCACACCAGAATACGG
+
CCCCC@FGGGGGGGGFGGGGGGEGGGGGGGGGGGGGGGGGGGGDGGGGGGGGGGGGGGGGGGGGGGGGGGGGGGGGGGGGGGGGGGDFGGAFGGGGGGGGGGGGGGGGGGGECEGGGGGF@CGGGCFGGGGFGGFGFCFFFGGGGGGGGGGGGGGGGGGGGGGGGGGGGGGEECGGG6@CGE?D5CEGDE5C=>CF75>37?:77CGGCGGGGGGGF@:597/)8?<C>5>>*)0-)8;17;2@33<A495.83>9?)*9=47:?)*1*())*.64A),8*.(((((7),.244(0*).-(
@M02143:5:000000000-JT863:1:1101:18892:10193 2:N:0:45
CCTACGGGAGGCTGCAGCCAGGAATCTTGGGCAATGGGCGCAAGCCTGACCCAGCAACACCGTGTGGGCGATGAAGGCCTTCGGGTCGTAAAGCCCTGTTGATAGGGACGAAGGGCGAAGGGTTAATAGCCCCTAGCCTGACGGTACCTTTCGAGGAAGCCCCGGCTAACTACGTGCCAGCAGCCGCGGTAATACGTAGGGGGCGAGCGTTGTCCGGAATTATTGGGCGTAAAGAGCGTGTAGGCTGTTCGGTAAGTCTGCCGTTAAAACCTGAGGCTCAACCTCGGGCCTTCGGTGGAT
+
CCCCCGGGGGGGGGGGGGGGGGGGGGGGGGGGGGGGGGFGGGGGGGGGGGGGGGGGGGGGGGGGGGGGGGGGGGGGGGGGGGGGGGGGGGGGGGGGGGGGGGGFGGGGGGGDEGGGGGGGGGGGGGGGGGGGGGGGGGGGGGGGGGGGGGGGGGGCECFGGGGGGGGGGGGGGGGFCGGGGFGFFGGGG5CGGGFFD;8<EGGFG7<7D>7CDGCDFEFG:FC?FFGGF<>@FBF?FE>65F9B*.4:FADFB?D>=9?F=<@G(8C<D<1:>8((44:=?B:?0(,)0(().((8)0-)
@M02143:5:000000000-JT863:1:1101:7788:10207 2:N:0:45
CCTACGGGTGGCTGCAGTAGGGAATCTTCCGCAATGGACGAAAGTCTGACGGAGCAACGCCGCGTGAGCGATGAAGGCCTTCGGGTCGTAAAGCTCTGTTGTTAGGGAAGAACAAGTATCGGAGTAACTGCCGGTACCTTGACGGTACCTAACCAGAAAGCCACGGCTAACTACGTGCCAGCAGCCGCGGTAATACGTAGGGGTCGAGCGTTGTCCGGAGTTACTGGGCGTAAAGGGCGCGTAGGCGGCCTGTTAAGTCGAACGTGAAATCCCCGGGCCCAACCCGGGAACCGACTCCGAC
+
CCCCCGGGGGGGGGGGGGGGGGGGGGGGGGGGGGGFFFGGGGEGGGGGGGGGGGGGGGGGGGGGGGGGGGGGGGDGGGGGGGGGGGGGGGGGGGGGGGGGG=FGGGGGGGGGGGGGGGCFGGGEGGGGGGGGGDGGGGFGGGGGGGGGGGFFFGGGGFFFGGGGGGEGGCGGGGGF,:FFFG,0AGGGGGGEGG??CCC8EEGDGDGGDCCDDGGGF@D31CF=FBDDFGE@>2?AEB)(853>:?6,5;3><>F**-*0.20),):=F458::((,0(7.,31414))4(((((005(((
@M02143:5:000000000-JT863:1:1101:20919:10214 2:N:0:45
CCTACGGGCGGCTGCAGTGGGGAATATTGCACAATGGGCGCAAGCCTGATGCAGCGACGCCGCGTGAGGGATGACGGCCTTCGGGTTGTAAACCTCTTTCAGCAGGGAAGAAGCGAAAGTGACGGTACCTGCAGAAGAAGCGCCGGCTAACTACGTGCCAGCAGCCGCGGTAATACGTAGGGCGCAAGCGTTATCCGGCATTATTGGGCGTAAAGAGCTCGGAGGCGGATTGTCGCGTCTGCCGTGAAAGTCCGGGGCCCAACTCCGGCACTGCTGTGGGTTCAGGCAGACAAGAACGTTT
+
CCCCCECEGGGGGGGGGGGGGGGGGGGGGGGGGGGGGGGGGGGGGGGGGGGG<FGGEGGGGGGGGCEFGGGGGGGGGGGGGGGGGGGGGGGGGGGGGGGGGGGFGGGDFGGGFGGGGGGGGGGGGGCFEFGGGGFGGGGGGG7FEGGGGFGGGGGGGGGGGGGGGGG85=EC?BGCGGGFEEC9EECDGGGGDFFGGG)9CFFFFFFFFG:CDE7F@F*>?)97@EC3)75)1-)(0).359<E:((4=9**58B<:9)77?>436:*),,(08),631)0(()624))(((((())-(((
@M02143:5:000000000-JT863:1:1101:17547:10230 2:N:0:45
CCTACGGGCGGCTGCAGTGGGGAATATTGGACAATGGGGGAAACCCTGATCCAGCCATGCCGCGTGAGTGATGAAGGCCTTAGGGTTGTAAAGCTCTTTCGGCGGGGAAGATAATGACGGTACCCGCAGAAGAAGCCCCGGCTAACTTCGTGCCAGCAGCCGCGGTAATACGTAGGGGGCGAGCGTTGGCCGGAATTATTGGGCGTAAAGAGCTCGTAGGCGGTTCGTCGCGTCGGCTGTGAAAACCCGGAGCCCCACGCCGAGCCTGCAGTCGATACAAGCAACATAACGAATTCCAGGG
+
CCCCCGGGGGGGGGGGGGGGGGGGGGGGGG9FGGGEGGDEEGGGGGGGGGGGGGGGGGGGGGGGGGGGFFGGGG9FGGGGG<FFGFFGGGGG9FFFGGGGGGGGGGGGGGGGGGGCDFCFGGGGGCCCF7FGGGGGFFGGEG<F+?CFGGE>EGCFGG:CGGD8CECEGCCE+A8A8EGGE5EGGGGC*+9EGCG59*:DF6EFGGDEGGGGD+CD>BFGF7CD@>7*.1>D5959B5><645@41(2<350((0*79)))1))-7*2*.(-040(.(.**.8:1047*((((.3**))((
@M02143:5:000000000-JT863:1:1101:23154:10243 2:N:0:45
CCTACGGGCGGCTGCAGTGGGGAATATTGGACAATGGGCGGAAGCCTGATCCAGCAACGCCGCGTGAGGGATGACGGCCTTCGGGTTGTAAACCTCTTTCATCACCGACGAAGTCTCGCTTTTTGGTGGGGTGACGGTAGGTGGAGAAGAAGCACCGGCCAACTACGTGCCAGCAGCCGCGGTAATACGTAGGGTGCGAGCGTTGTCCGGAATTATTGGGCGTAAAGGGCTCGTAGGCGGTTTGTCGCGGCGGGAGTGAAATCACCGGGCTTAACACGGTGCTTGCTTTCCATACGGGCA
+
CCCCCEEGGGGGGGGGGGGGGGGEFCGGG?EFGGGF<CFGEDGEFFGGGGGGFFEFGGDEGEGGGGGGCF@FGAGGGGGGGGGGGG7BFFDFGGGFGGGGGGGGGGGCFE:FFGGGGGG@D7ECGGFCGGGEGGGGGGGGGFGGCC:FGCGGGGGGGGGGGG5FCB=CGCFECCFF8CEGGG5D*+<7E<DCCC:E5<DG5EE)1>C<CD5C*CC:*9?<8DGFBF>C:C)0),7:>4@0.0::5<B05(759>:)7(9=6<*0()*:3(-.96))4:;5)4-4)(.=F))..5:)7(,,
@M02143:5:000000000-JT863:1:1101:27720:10255 2:N:0:45
CCTACGGGAGGCTGCAGTGGGGAATCTTGCGCAATGGGCGAAAGCCTGACGCAGCCATGCCGCGTGAATGATGAAGGTCTTAGGATTGTAAAATTCTTTCAGCGGGGACGATAATGACGGTACCCGCAGAAGAAGCCCCGGCTAACTTCGTGCCAGCGGCCGCGGTAATACGAAGGGGGCTAGCGTTGCTCGGATTTATTGGGCGTAAAGAGGGTGTTGGCGGTTCGGTAAGGCTGTCGTGAAATCCTGAGGAGAAACCTCGGGCGTTGGAAGGAAATTGCCGGACTAAGGGATAGTGAGG
+
CCC,AFGDDGGGGF7FG<@<6FCG@<FA@,F+F:BF<<<FB7@:,CECFCBFFGE:CFFGG+@CBCDFFEEEFG<<,:<,C<C9?,,B?FDF9?<DFBG9DFAFDCECF=+>BB?,BBB++@C=FDGDD:<DCFGG:@+>FG:<8,7,3>>4>D;D8**=EE5B8EGDF?+=C58BCEGDEGGGE=EG=GDGGC=*2>CCF@C4C9C530+9*29*.))/.9D).)9CBG)1)4917*.37)1**.,6665),()*0(0)0())(0:*)()))(((().**)(((((065(.((()*)))(
@M02143:5:000000000-JT863:1:1101:21833:10260 2:N:0:45
CCTACGGGCGGCTGCAGTGAGGAATATTGCGCAATGGGCGACAGCCTGACGCAGCGACGCCGCGTGGGGGATGAAGGTCTTCGGATTGTAAACCCCTTTCGGGAGGGAAGATGGGACGGGCAACCGTCCGGACGGTACCTCCAGAAGCAGCCACGGCTAACTTCGTGCCAGCAGCCGCGGTAATACGTAGGGGGCTAGCGTTGTCCGGAATCATTGGGCGTAAAGCGCGTGTAGGCGGCTCGGTAAGTCCGCACTGAAAGCCCGGGGCTCAAACCCGGGAGGCGGGTGCATCATTTCGAGC
+
CCCCCGGGGGGGGGGGGGGGGGGGGGGGGGGGGGGGGGGGGGGGGGGGGGGGGGGGGGGGGGGGGGGGGGGGGGGGGGGGGGGGEGGDGGGGGGGGGGFGGGGGFCG>FEGAFDFGGGGGGGGGGEBFGGGGFGGGGGGGGGGG+?FFGFGCFGGGGG58EFGGGGGGF7CFFEE:EGGGEGGF?FG4AF3CEGGGGGGGGG57DFG**>FCC?C7@:@GBDGFFF3<D7>7>29<>>:(7817<:)69A35(-)*1.99)45935>5C3,5*.(4(4())-8(((-7)46:)))01.,1:
@M02143:5:000000000-JT863:1:1101:28968:10278 2:N:0:45
CCTACGGGGGGCTGCAGTGGGGAATATTGGACAATGGGCGCAAGCCTGATCCAGCCATGCCGCGTGAGTGATGAAGGCCTTAGGGTTGTAAAGCTCTTTCAGCGGGGACGATAATGACGGTACCCGCAGAAGAAGCCCCGGCTAACTTCGTGCCAGCAGCCGCGGTAATACGTAGGGCGCAAGCGTTATCCGGAATTATTGGGCGTAAAGAGCTCGTAGGCGGTCTGTCACGTCGGCTGTGAAATCCCGAGGCTACACCTCGGGTCGTACAGCGATACGGGCAAACTAACATGTTGCATGG
+
CCCCCGGGGGGGGGGGGGGGGGDGGCGGGGGGFGGGGGGGGGGGGGGGGGGGGGGGFGGGGGCGGGGGGGFGFGGFFGFFGFFD7DFGGFFGGGFGGGGGGFGDDFGGGGGGGCFGFFGGGGFGFGDEGEGG?FGGGGG5CGGGFGGGGGCECFGGG8;CGGGG>EG5CFGGC?C58C8E5E59ECE5EGGCDGCFFC*7<C7FG3C=FF?9C32C>::DBGCBB>4:@G77><:07);36F4=@428)4B39()*0(70<63D1:***(())(-(41,.042<(.)1)())(.)**))..
@M02143:5:000000000-JT863:1:1101:6382:10279 2:N:0:45
CCTACGGGGGGCTGCAGTAACGAATCTTCCGCAATGCACGAAAGTGTGACGGAGCGACGCCGCGTGTGGGACGAAGTCCTTCGGGATGTAAACCACTGTCAGGGGTAGGAAAGTTCTGATCCACCCCAGAGGAAGGCACGGCTAACTCTGTGCCAGCAGCCGCGGTAAGACAGAGGTGCCGAGCGTTAGGCGGAATCACTGGGCTTAAAGCGCGTGTAGGCGGGTCGTTAAGTGCCTCGGGAAATCCCACGGCTCCACCGTGGAACCGCCGGGCATACCGGCGAACTCTCAAAACCCCAGC
+
CCCCCGGGGGGGGGGGGGGGGGGGGGGGGGGGGGGGGGGGGGCEGGGGGGGGGGGGGGGGGGGGGGGGGGGGGGGGGGGGGGGGGEGGGGGGGGGGGGGGGGGFGGDGDGCGDCFFGAFCGGGGGGDGGGGGGGCED7ACEGGGGGGGFDFGGGGFGGGGGGGGGGGGGGGFFGG5CGGGGGGGGGGGE?CGGEGGGGGGGGGFGGGGGGGGGGD).58F?G::>>D3>FFBBFF294)()0-<@B>36?35((0*0,7)0(7530:*)(47)1,(..().-(,(-1**)..))(77((-(
@M02143:5:000000000-JT863:1:1101:11750:10281 2:N:0:45
CCTACGGGTGGCAGCAGTGGGGAATTGTTCGCAATGGGCGCAAGCCTGACGACGCAACGCCGCGTGGAGGATGAAGGTCTTCGGATTGTAAACTCCTGTTGATCGGGACGAACCACCATCGGGATAACACCCCGGAGGTCTGACGGTACCGATTGAGGAAGCCCCGGCTAACTCTGTGCCAGCAGCCGCGGTAATACGAAGGTGGCAAGCGTTGTTCGGATTCACTGGGCGTACAGGGGATGTAGGCGGTTTGGTAAGCCTTCTGATAAAGCTTCGGGCCCAATCCGAAAACCGCAGAGGG
+
CCCCCGGGGGGGGGGGGGGGGGGGGGGGGGGGGGGGGGGGGGGGGGGGGGGGGGGGGGGGGGGGGGGGGGGGGGGGGFGGGGGGDGGGGGAFGGGGGGGGGGGGGGDGGGGGGGFDCGGGDGGDEGGGGGDFGGGGGGGGGGGGGGGFGFEGCFFFFGGFFFFFCEGGEGGGGGCFGGF7?EFFFFCGGGGGGGGGDFGGGDCFDGGCG7E5CG<F=<><65CF=*:7>C3@:;@A4:)()05@F><>@107:0>CF2=:/-9729<<FF).944(39,87:<(..3)<36:091).(-3(
@M02143:5:000000000-JT863:1:1101:28547:10339 2:N:0:45
CCTACGGGTGGCTGCAGTAGGGAATCTTCCGCAATGGACGAAAGTCTGACGGAGCAACGCCGCGTGAGTGATGAAGGCTTTCGGGTCGTAAAACTCTGTTGTTAGGGAAGAACAAGTGCTAGTTGAATAAGCTGGCACCTTGACGGTACCTAACCAGAAAGCCACGGCTAACTACGTGCCAGCAGCCGCGGTAATACGTAGGTGGCAAGCGTTATCCGGAATTATTGGGCGTAAAGCGCGCGCAGGGGGTTTCTTAAGTCTGATGAGAAAGCACACGGCTCAACCGTGGAGGTGCATTGG
+
CCCCCGGGGGGGGGGGGGGGGGGGGGGGGFGGGGGGGGGGEGGGGGGGGGGGGGG?FGGGGGGGGGGGGGGGGFGGGGGGGGGGGGGGGGGG9?5FFGGGGGGGGGGGFGGFGE,BFFGDFGEEGGCFFF9FGGGGFGGGGGGGGDGGGGGGGGGGFGGFCCFGGG>EE:CFGFGGGGCGC,*0=F5;EGGG5CF,=FF4C8<AF*<?7CGGD5*3+)8*67<7@FGGFG@@)(.)857().7)<0(4373>A)=09)//06=:4*+2?2.1).(411375434<;?;:((4,(,)/6).
@M02143:5:000000000-JT863:1:1101:8626:10360 2:N:0:45
CCTACGGGGGGCTGCAGCAAGGAATCTTCCGCAATGGGCGCAAGCCTGACGGAGCGACGCCGCGTGGGGGAGGACGCCTTTCGGGGTGTAAACCGCTGTTGGGGGGGACGAAGCACTGACGGTACCCCCCGAGGAAGGCCCGGCTAACTACGTGCCAGCAGCCGCGGTAATACGTAGGGTGCAAGCGTTGTCCGGAATTATTGGGCGTAAAGAGCTCGTAGGCGGTTTGTCGCGTCTGCTGTGAAAACCGGAGGCTCAACCTCCGGCCTGCAGTGGGTACGCGCAAACTAAAGTGCGGAC
+
CCCCCGGGGGGGGGGGGGGGGGGGGGGGGGGGGGGGGGGGGGGGGGGGGGGGGGGGGGGGGGGGGGGGGGGGGGGGGGGGGGGGGGGGGGGGGGGGGGGGGGEGGGGGGGGGEGGGGGGGGGGGGGGGGGGGGGGGGGGGGGGGCEGGGGGGGGGGGGGGGG5EGGGGDGGGGGFGGGGGGGFFGGGDEGGGGGGGGGGG7FF?4CDEDDFCGGG:<>5C:DF>@7)759B>F>E937=A)*,97<BF:97<(7B<<??.0.<47@G5C<:?F4(,.-4/0(-449>F*6)....1.(((
@M02143:5:000000000-JT863:1:1101:11053:10366 2:N:0:45
CCTACGGGAGGCTGCAGTGGGGAATTTTCCGCAATGGGCGAAAGCCTGATCCAGCAACGCCGCGTGAGGGATGACGGCCTTCGGGTTGTAAACCTCTTTCAGCAGGGACGAAGCGAAAGTGACGGTACCTGCAGAAGAAGCACCGGCCAACTACGTGCCAGCAGCCGCGGTAATACGTAGGGTGCGAGCGTTGTCCGGATTTATTGGGCGTAAAGAGCTCGTAGGCGGCTCGGTAAGTCGGGTGTGAAACATCGGGGCTCAACCCCAAAACGCCACTACATACTGCCGTGGCTTCAGTCCC
+
CCCCCGGGGGGGGGGGGGGGGFGGGGGGGGGGGGGGGGGGGGGGGGGGGGGGGGGGGGGGGGGGGGGGGG>FGGGGGGGGGGGGGGGGGGGGGGGGGGGGGGGGGGGGFGG7FGGGGGGGGGGGGGGGGGGGGGGGGGGGGGGGGGDEEGGGGGGFGGGGGGFGFGDE>E8CEGD9FEGGEGGGG5CDGECECEGFGG955CCFCCFGGGGGDGFFFF@FB<7>36)CBD>BE:5:9@=235()),-6B))/5,)157;>9?F46>*:*.8()-(4(((0*6<4)-,)81(-,4(**)...
@M02143:5:000000000-JT863:1:1101:25778:10379 2:N:0:45
CCTACGGGTGGCAGCAGCCAGGAATCTTGGGCAATGGGCGCAAGCCTGACCCAGCAACACCGTGTGGGCGATGAAGGCCTTCGGGTCGTAAAGCCCTTTTCCGGGGGACGATGGTGACGGTACCTCGGGAATCAGCCCCGGCTAACTACGTGCCAGCAGCCGCGGTAATACGTAGGGGGCGAGCGTTGTCCGGATTCATTGGGCGTAAAGCGCTCGCAGGCGGTCGGCCGCGTCTTGCGTGAAGGCCCTCGGCTCCACCGACACAGGCCAGGGTACACGAGGGGACAGGAGACAGAGAG
+
CCCCCGGGGGGGGGGGGGGGGGGGGGGGGGGGGGGGGGGGGGEGGGGGGGGGGGGGGGGGGGFGGGGGFGEGGGGGGGGGGGGGGGGGGGGGGGGGGGGGGGEGGGGGGGGGFGGGGGGGGGGGGGGFCEGGGFFGGGGGGGGDFGGGGGFGGGGGGGGGGGGGGEC5;C9:AFGEGGGGG*7751AD7EGGGED***2?CGC>CGC5CC?CC5CDFFFC97CEF>D3>DD@59>0@BD9>)4@F?0?51>F:(7*92)759)7(5***,(-).().)4<53>>1,(0)(3((.(073(
@M02143:5:000000000-JT863:1:1101:6000:10395 2:N:0:45
CCTACGGGTGGCTGCAGCGAGGGATATTGGGCAATGGACGCAAGTCTGACCCAGCGACGCCGCGTGGACGCCGACAGGCTTCGGCTTGTAAACTCCTTTTCCCGAGGACGAGACAAGGACGGTACTCGGGGAATTAGTCTCGGCTAACTCCGTGCCAGCAGCCGCGGTACAACGTAGAGTGCAGGCGTTGTCCGGAATTATGAGGCGTAAAGAGCTCGTAGGCGGTTTGTTGCGTCTGCTGTGAAAACCCGACGCCCAACCTCGGGCTTCAAGCGGGTACGGACAGACTAGAAGTCCGTAC
+
CCCCCGGGGGGG?FGGG,+++@@78EFA,FD@,,6FF,CCB+@7FFG,C<,CE<@::@FCE+6+844,,8+4+4CFGGG@,B:+=FGGFE?,<?=,EFG?<?FC3FG7+6+@+8,:@3<DFC3@E3@*<F::F:,>C,,7,2*>*C,,2,,=16C:,?:B8CFCCECC5*5AEGF85*<+:?:**2:95*1?+*//7*70+++14*97)**0**226>05:GF>)))/)2))/,)3))*))15*/)-(.677(4@154)0),09()2*1(.6*)((4(,0.((--(,.0.()6).9*,,(-
@M02143:5:000000000-JT863:1:1101:11209:10405 2:N:0:45
CCTACGGGAGGCTGCAGTGGGGAATCTTGCGCAATGCGCGAAAGCGTGACGCAGCAACGCCGCGTGGGGGAAGAAGGCCTTCGGGTTGTAAACCCCTTTCAGTTGGGACGAAGGTCGGGCCGTTAATAGCGGTTCCGGCTGACGGTACCTTCACAAGAAGCTCCGGCTAACTACGTGCCAGCAGCCGCGGTAATACGTAGGGCGCAAGCGTTATCCGGAATTATTGGGCGTAAAGAGCTCGTAGGCGGTTTGTAGCGTCTGCTGGTAAAGCCCGGGGCCAAACCCCCCGTCCCCAAGGAGT
+
CCCCCGGGGGGGGGGGGGGGGGGGGGGGGGGGGGGGGGGGGGGGGGGGGGGGGGGGGGGGGGGGGGGGGGGGGGFGGGGGGGGGGGGGGGGGGGGGGGFGGGGGGGGGGGGGGGFGGGGGGGE@FGGGGGGGGGGGEGGGGGGGGGGGGGGGGGGGG7FGG?CF7EGGGGGGGGG6*CFGGGGFG=5CCGDGGCF+9C44=C=BC5DDFC=DGGGG>B75:DG==F4>75;B::@:5<*)8>1:543(77BB15*;)-.)).*2()3<D).40,(1901))4:41((.)(-((.,))((((
@M02143:5:000000000-JT863:1:1101:7157:10411 2:N:0:45
CCTACGGGTGGCTGCAGTCGGGAATTTTGCGCAATGGGCGAAAGCCTGATGGAGCGACGCCGCGTGGGGGATGAATGGCTTCGGCCCGTAAACCCCTGTCATTTGCGAACAAACCTTACCGGTTAATACTCGGTGAGCTGATTGTAGCGGAAGAGGAAGGGACGGCTAACTCTGTGCCAGCAGCCGCGGTAATACAGAGGTGGCAAGCGTTGTTCGGAATTACTGGGCGTAAAGGGCACGTAGGCGGCCATCTAAGTCAAACGTGAAATCCCACGGCTTAACCTGGCAACTCCGTCCGAT
+
CCCCCGGFGGGGGGGGGGGGDGGGGGGGGGEGGGGGGGGGGGGGGGGGGGGGGGGGGGGGGGGGGGGGGGGGGGGGGGGGGGGGGGGGGGGGGGGGGGGGGGGGGGGGGEGGGGGGGGGGGGGGGGGGGGGGGEGGFGG:F;CFGGGGGGGGGGGGGGGGGGFE7EEEFGGGG?CFFGCCEGFGFEGGGEDGGFGFCFGGGGGFG=DGGCEGG5CCEDFGFG748?D455>@@A?67).4)82;=6>6)766).9:/-/**,0*30:<*).84?1(42-9=A24(,(8/4(),-:4),(4
@M02143:5:000000000-JT863:1:1101:12635:10434 2:N:0:45
CCTACGGGTGGCTGCAGTGGGGAATCTTGCGCAATGCGCGAAAGCGTGACGCAGCAACGCCGCGTGTGGGAAGACGGCCTTCGGGTTGTAAACCACTTTCAGTTGGGACGAAGCTTCGCCGGTGAACAGCCGGCCGAAGTGACGGTACCTTCAGAAGAAGCCCCGGCTAACTACGTGCCAGCAGCCGCGGTAATACGAACTGTCCGAACGTTATTCGGAATCAATGGGCTTACAGGGTGCGTAGGCGGCTTTTCACGTCAGGTGTGAAAGCCCCCGGCCCAACCGGACAACTGCCCCTGA
+
CCCCCECFGGGGGGGGGGGGGGGGGGGGGGGGGGGCGGGGG7FEFGGGGGGGGGGGGGGGGGGGFGGFGGG8FGGFEGGGGGGGGGGGGGGGGGGGGGGGGC?@<EGFGEGCECFFGCDGGGGGF?FFGGFGGGGGBF@FFFCCE@EGGGGCGGGGCCFFGGGDGEG8EFGFFGGFCGGGFGEGGGGGGD<C=9CF3CDGCC+**19EC):<C=7>>)<DBG7****2)45@?A*4)<DB3525>2,(0(8)4-9*0.7:.(**.)3<F),4)43(-3()0-3<4(()0,4,(,.0)-((
@M02143:5:000000000-JT863:1:1101:5205:10463 2:N:0:45
CCTACGGGTGGCAGCAGTGGGGAATATTGCACAATGGGCGCAAGCCTGATGCAGCGACGCCGCGTGAGGGATGACGGCCTTCGGGTTGTAAACCTCTTTCAGTAGGGAAGAAGCGAAAGTGACGGTACCTGCAGAAGAAGCGCCGGCTAACTACGTGCCAGCAGCCGCGGTAATACGTAGGGCGCAAGCGTTATCCGGAATTATTGGGCGTAAAGAGCTCGTAGGCGGTTTGTCGCGTCTGCCGTGAAAGTACGGGGCTCAAATCCGGATCTGCGGTGGGTACGGGCAGGCCAGAGTGATT
+
CCCCCGGGGGGGGGGGGGGGGGGGGGGGGGGGGGGGGGGGGGGGGGGGGGGGGGGGGGGGGGGGGGGGGGGGGGGGGGGGGGGGGGGGGGGGGGGGGGGGGGGGGGGGFGGGGGGGGGGGGGGGGGGGGGGGGGDGGGGDGGG7EBEDGGGGGFEGGGGGGGGGGGGC8EEGCGGGGGGGGGFDDDGGFEGGGGGGGGGGGGFFGGGGGGGD3CFCFFFFFDD55?CGEGFFFF::>EBB37<>)7::BAF*63><DF5F920*,//:7(3)/-(1--().62,4(4.)476:(471:56)
@M02143:5:000000000-JT863:1:1101:25314:10483 2:N:0:45
CCTACGGGAGGCTGCAGTGGGGAATATTGCACAATGGGCGCAAGCCTGATGCAGCGACGCCGCGTGAGGGATGAATGCCTTCGGGTTGTAAACCTCTTTCAGCAGGGAAGAAGCGAAAGTGACGGTACCTGCAGAAGAAGCGCCGGCTAACTACGTGCCAGCAGCCGCGGTAATACGTAGGGCGCAAGCGTTGTCCGGAATTATTGGGAGTAAAGAGCTCGTAGGCGGGTTGTCGCGTCTGCCGTGAAAGTCCGGGGCTCAACTTCGGATATGCGGGTGGTAGGGGCAAGATAGACTGATG
+
CCCCCGGGGGGGGGGGGGGGGGGGGGGGGGGGGGGGGGGGGGGGGGGGGGGGGGGGGGGGGGGGGGGGGGGGGGGGGGGGGGGGGGEGGGGGGGGGGGGGGGGGGGGGGGGGGGGGGGGGGGGGGGGGGGGGGGGGGGGGGGGGGGGGGGGGFG*@BFFCFGFGGGGGDG:=GGGGG:CGEGCDC=CCCEGECEFGGGDDDF?9FGGGGGEG7<CGFFBC?)/)0*9D)>>E@>B6>5@1>?<B54(4?AF4<?ECD0>>=<?7)=EGD:(4964(((4...)(,-())(.).6)*0,,6)
@M02143:5:000000000-JT863:1:1101:14043:10488 2:N:0:45
CCTACGGGAGGCTGCAGTCGAGAATCTTCGGCAATGGGCGCAAGCCTGACCGAGCGACGCCGCGTGGAGGATGAAGGCCTTCGGGTTGTAAACTCCTGTCGAGGGGGAATAAGGGGGCGTGAAGAGCGTCCCTTGAGTGATCCCTGGAGGAAGCACGGGCTAAGTTCGTGCCAGCAGCCGCGGTAATACGAAGGTTGCAAGCGTTGTTCGGATTCACTGGGCATAAAGGGCGCGTAGGCGGTTCCGCAAGCATCGTGTGAAATCCAATTGCACAACCAAGGAATTGCCCGTTGGACTGCGT
+
CCCCCFGEGGGGGGGGGGGGGGGGGGGGGGGGGGGGGGGGGGGGGGGGGGGGEGGGGGGGGGGGGGD7EGCFGGGGGGGGGGGGGGGGGGGFGGCFGGCFFEGGGGGGGGGAGGGGGGEGGDGG?FGGGGGGGGGGGCCCFFGFC@FGGCEGGGGGGGGG7;FGGCGGGGGFGGGGC>EGGC=DCEDDGGGGGGGGFGGGGGG3CDGFGDGGDDGGFF4*4DFF?FG>*5757>>95@4157;3?B?1:4;<<).*0.7@@>478*<<*.))1-,-3((.)38:?<6*)(-.(..0*(.((
@M02143:5:000000000-JT863:1:1101:8607:10512 2:N:0:45
CCTACGGGTGGCAGCAGCAAGGAATTTTCCGCAATGGGCGCAAGCCTGACGGAGCAACGCCGCGTGCGGGAGGACGCCTTTCGGGGTGTAAACCGCTGTTCGTGGGGACGAAGCACTGACGGTGCTCCACGAGGAAGCCCCGGCTAATTACGTGCCAGCAGCCGCGGTAATACGTAAGGGGCAAGCGTTGTCCGGAATCACTGGGCGTAAAGCGCACGTAGGCGGTTACGCAAGGCAGGGGTGCAAGCCCCAGGCCTAAACTAGAAACTGCCTCTGAAACAACACTACTTTACTTTTAGA
+
CCCCCGGGGGGGGGGGGGGGGGGGGFGGGGGGGGGGGGGGGGGGGGGGGGCCGGGGGGGDGGGGECGGDGGGGGGGGGGGGGGGDFEGGGGGGGGGGGFGGGGGGGGGGGGGGGG?FD9FGGG7CFFGGGGGFFEGGGFFGGGGEG?GGFGFECGFGGCGGGGG>EEC8CC7@CFGGGGGGGGGGCED:CDG?CDGD*9>E9C47<75)/AC*/1/>:)73C*0085>)90)0()()73()7039421)(8>1(7>)4660)*:-1<22.).*.5)6<7*)..((.56*4).-))**)()
@M02143:5:000000000-JT863:1:1101:3855:10552 2:N:0:45
CCTACGGGAGGCTGCAGTGGGGAATCTTGCGCAATGGTCTAACGACTGACGCAGCGACGCCGCGTGAGCGATGAAGGCCTTCGGGTTGTAAAGCCCTTTCGGCGGGGACGATGATGACGGTACCCGCAGAAGAAGCCCCGGCTAACTTCGTGCCAGCAGCCGCGGTAATACGAAGGGGGCTAGCGTTGCTCGGAATCATTGGGCGTAAAGGGCGCGTAGGCGGCGCGGTTGGTCAGGCGTGACAACACCGGGCTCCACACAGGGAATGCTCCTGATACGGCCGGGCTGGCGGATGGAAGAC
+
CCCCCGGGGEGGFGGGGGGGGGGGGGGGGGGGGGGGGGGGGGGEFGGGGGGGGEGGGGGGGGGGGGFGGGCDDGGGGGGGFCFE+4BCGGGGGGGGGGGFFGGGGGGCEG:CGFA9;FGGGGDFGEEG**<:?FGGCBCEGGCGC7EGGGCECFC6*+<FFEEGGE5;C<FF8E=ECGGGGGFGGGGGCC*5=***9CCF?6549)):**099=5DFFFG259@:>CG3)).).0:?F)-37(9*((,047776)1<0).7(.*(0*<7).)0,6)-)-)790(((())((--1()))(.(
@M02143:5:000000000-JT863:1:1101:26077:10624 2:N:0:45
CCTACGGGAGGCTGCCTGGACCTGTGCTGACGCTGAGGCGCGAAAGCGTGGGGAGCAAACAGGATTAGATACCCTGGTAGTC
+
CCCCCGGGGGGGGGGGGGGGGGGGGFGGFECF7CFEFFGGGGGGGCGFCCGGGGGGGGGG8EFGFGGGGGGGGGFGGGGGGC
@M02143:5:000000000-JT863:1:1101:27689:10654 2:N:0:45
CCTACGGGTGGCAGCAGTGGGGAATAGTGGACAATGGGCGCAAGCCGGATCCAGCCATGCCGCGTGAGTGAAGAAGGCCTTAGGGTTGTAAAGCGCTTTCAGCGGGGAAGATAATGACGGTACCCGCAGAAGAAGCGCCGGCTAACTACGTGCCAGCAGCCGCGGTAATACGTGGGGCGCAAGCGTTGTCCGGAATTATTGGGCGTAAAGGGCGCGTAGGCGGTCTGTTGCGTAAGGCGGGAAAAATCGGGGCTTAACCCTAAGCCTGCTTCTGATCCGGGCAGACAAAAAGTATACAGGG
+
CCCCCGGGGGGG<CFFGG8EFG7,EF,,,,CEDF<F8E86@F7+6D+@B6+,,C,,@99,@+6@+@FE9C,CECC,CFAA,,C<AE=F+,5?@?++++BB9?FGEGGCCDCCFG9FF?B+BFECD7@CECG:FCD7CFEEDCFGCF?ECE,2>:CC8:,6,=*4=E55<+;:9**:C5==8C:*;**9*+21:*5**:70<+:)7>CGGGGG*/))0)09)7<5B59****))(),/)0().(87(.4>6>7(3@GF2*))()*4)+**())/)66)61))49(,.())(((.)4*/-)(,
@M02143:5:000000000-JT863:1:1101:25018:10654 2:N:0:45
CCTACGGGTGGCTGCAGTAAGGAATATTGGTCAATGGACGCAAGTCTGAACCAGCCATGCCGCGTGGGGGATGACGGCCTTCGGGTTGTAAACCTCTTTCAGCAGGGACGAAGCGCAAGTGACGGTACCTGCAGAAGAAGCACCGGCCAACTACGTGCCAGCAGCCGCGGTAATACGTAGGGTGCAAGCGTTGTCCGGAATTATTGGGCGTAAAGACCTGGAGGCGGGTTCGCTGCGTCGCCGGGGAAAACCGGAACCTCAACTCCGGCCCGGCATTCAATAGATGCGAATTTGAGTGTTG
+
CCCCCGGGGGGGGGGGGGFFGGGGGGGGGGGGGGGGGGG7FGGEFGGGGGGGGGGGGGGGGGFFFGCE@EFGGGGGGCFGGGGGGGGGGFGGGGGGGEBEFGGGGGGGGGDGGGGGGGEEEFGGGGFEFGGEGGGC:FDGGF<FE78CEGFGGGGCCGGGFGGGGFGGEC87CCGGGFFG5EED5@EG=*128EC<CDG)/<E*007**)*9*:0*)0)*.**)))1)<C)))(0,70.2)0())(-37(7>(()/)())04)*./:/),((0(-(..)**.)))-).)(((.)..*..)(
@M02143:5:000000000-JT863:1:1101:16301:10662 2:N:0:45
CCTACGGGAGGCTGCAGTGGGGAATCTTGCACAATGCGCGAAAGCGTGATGCAGCAACGCCGCGTGGGGGAAGAAGGCCTTCGGGTTGTAAACCCCTTTCAGTTGGGACGAAGCTTCGCCGGTTAATAGCCGGCTGGAGTGACGGTACCTTCACAAGAAGCCCCGGCTAACTACGTGCCAGCAGCCGCGGTAATACGTAGGTGGCAAGCGTTGTCCGGAATTATTGGGCGTAAAGGGCGCGTAGGCGGCCTTCTAAGTCAGACGTGAAATCCCCAGGATTAACTTGGAAACTGCGTCTGAT
+
CCCCCGGGGGGGGGGGGGGGGGGGGGGGFGGGGGGGGGGGGGGGGGGGGGGGGGGFGGGGGGGGGGGGGGGGGGGGGGGGGGGGGGGGGGFGGGEGGGGGGGGGGGGGGGGGCGGGGGGGGGGGGGGGGGGGGGGDGGF,>CFGGGGGGGG?9FG9,4CCGGFEGCEGDD6FGGGGGGGGGGGGGGEGGGGGGGFGFGGGGGGFGGGGGD553CFGBD3DBFFFF4CD>DEBD?FF>5<9BBBFFFFFFFF@>B?GF>==1)0)202A><<>)4?-((.966224-))*57..2:7<?())
@M02143:5:000000000-JT863:1:1101:9982:10667 2:N:0:45
CCTACGGGTGGCTGCAGTGGGGAATATTGCACAATGGGCGCAAGCCTGATGCAGCGACGCCGCGTGAGGGATGACGGCCTTCGGGTTGTAAACCTCTTTCAGTAGGGAAGAAGCGAAAGTGACGGTACCTGCAGAAGAAGCGCCGGCTAACTACGTGCCAGCAGCCGCGGTAATACGTAGGTGGCAAGCGTTATCCGGAATTACTGGGCGTAAAGCGCACGCAGGCGGTTAGGCAAGATCAACGTGAAAGACCCCGGCTTACCTGGGAAGGGCCGTCACAAAATGCCCGGCCTGAGCTCA
+
CCCCCGC@FC@FGGGGGGGGGGGGGGGGGGGGGGG9FEFGGGGGGGGGGGGGGFGGGGGGGGGGGGGEGGGGGGGGGGGGGGGGGEFGEGAFGGFFGFGGDC9FAFGFGGFFGGGGGGGCF<AFGGFGGCFGGGGGGGGGGGGGGGGE>F7DECC>CGGG7>FDE,?EEG5CCC7CFFCF81+>=*<CCG7EGGGGGGD5CFF**7C=DD=<CF**0<)13)))057))9<>FF@?>)16))27504(9)0)(.07)()09))*))**041()44((((19(,))-,..(29613))).,
@M02143:5:000000000-JT863:1:1101:19610:10667 2:N:0:45
CCTACGGGAGGCTGCAGTGGGGAATCTTGCGCAATGCGCGAAAGCGTGACGCAGCAACGCCGCGTGAGGGAAGACGGCCTTCGGGTTGTAAACCTCTTTCAGTTGGGACGAAGCCTGTCCGGTGAATAGCCGGCTCAGGTGACGGTACCTTCAGAAGAAGCCCCGGCTAACTACGTGCCAGCAGCCGCGGTAATACGTAGGGGGCAAGCGTTGTCCGGAATCATTGGGCGTAAAGCGCGTGTAGGCGGCCAGGTAAGTCCGTTCCGAAAGCCCGGGGCTCAACCCCGGGACGCGGATGGAT
+
CCCCCGGGGGGGGGGGGGGGGGGGGGGGGGGGGGGGGGGGGGGGGGGGGGGGGGGGGGGGGGGGGGGGGGDGGGGGGGGGGGGGGGGGGGGGGGGGGGGGGGGGGGGGGGGGGGGGFFCFGGDGGGGGGGFGGGGFGGGGGFGDEGGGGGGGGGGGCDG,CFGGGGGGEGGGFGGFFGGG?F?4EEDDGE<=CC7<FGCGDCE3DGGGGGDD3/CF@>>9<GGFF46*75;>>2?A::>;3<:=FF(4>,05(,1*1-9@D1?C(87:C31?<313(41</<?B?21003(471()0((()
@M02143:5:000000000-JT863:1:1101:17995:10673 2:N:0:45
CCTACGGGAGGCTGCAGTGGGGAATATTGGACAATGGGCGCAAGCCTGATCCAGCCATGCCGCGTGAGTGATGAAGGCCTTAGGGTTGTAAAGCTCTTTCGGCGGGGACGATAATGACGGTACCCGCAGAAGAAGCCCCGGCTAACTTCGTGCCAGCAGCCGCGGTAATACGGAGGGTGCGAGCGTTGTCCGGAATCACTGGGCGTAAAGGGCGCGTAGGCGGCTTCTTAAGCGTGCGGTGAAAGCTCGGGGCTCAACCCCGAGTCGGCCGTGCGAAACGGGGAGCCCGAGCAATTCATA
+
CCCCCGGGGGGGGGGGGGGGGGGGGGGGGGGGGGGGGGGGGGGGGGGGGGGGGGGGGGGGGGGGCGGGGGGGGFGGGGGGGGGGGGGGGGGGGGGFGGFGGCEDFGDEGGGGDGGGGGGEGGGGGCGDCEGCFGGGGGGGGGGGGGGFFEGFEGGGG7FGGEGGG*=AFFGGE*=CCEEEEEGGGEGGGGGCE5EGGGGGGGGFGD3:CGGDGGGGBD3D<DDEDDDFFFFFF05:D>>:E>2@67)5B0>361>*1:FBF;DDBF*1/-43;:90,(()0442(((00((,(.)**.))
@M02143:5:000000000-JT863:1:1101:7369:10675 2:N:0:45
CCTACGGGAGGCAGCGGAATTCCCGGTGTAGTGGTGGAATGCGTAGATATCGGGAGGAACACCCGTGGCGAAGGCGGCTGCCTGGACCTCCGCTGACGCTCAGGCGCGAAAGCGTGGGGAGCGATCCGGATTAGATACCCTAGTAGTC
+
CCCCCGGGGGGGGGGGGGGGGGGGGGGGGGGGGGGGGGGGGGGGGGGGGGGGGGGGGGGGGGGGGGGGGGGGGGGGGGGGGGGGGGGGGGGGGGGGGGGGGGGGGGGGGGGGGG7FGGGGGGGGGGGGGGGGGGGGGGGGGGGGGGGG
@M02143:5:000000000-JT863:1:1101:21114:10679 2:N:0:45
CCTACGGGAGGCTGCAGTGGGGAATATTGCACAATGGGCGGAAGCCTGATGCAGCGACGCCGCGTGAGGGATGACGGCCTTCGGGTTGTAAACCTCTTTCAGTAGGGAAGAAGCGAAAGTGACGGTACCTGCAGAAGAAGCGCCGGCTAACTACGTGCCAGCAGCCGCGGTAATACGTAGGGCGCAAGCGTTGTCCGGAATTATTGGGCGTAAAGAGCTCGTAGGCGGTTTGTCGCGTCTGCTGTGAAAACCTAAGGCTCAACCTTGGGCTTGCAGTTGGTACGGGCCAACCAGAAGTCGG
+
CCCCCGEGGGGGGGGGGFGGGGGGGGGGGGGGGGGGGGGGGGGGGGGGCFGGGGGGGGGGGGGGGGGGGGGGGGGGG>CGGGGGGGGGGGGGGGGGGGGGGDFGGGGEFGGGGGGGGGGGGGGGGGGEAFGGGGGGGFGGGGGGDGGGEGFGGGGG>FFGGGGGGGGGGGGGDFEGGGGFEEGGGEGGGGC5C=<CDD3DE?9@7*CF4>C5C5C>F?FG8DDFFFGG.9>BFD58B>>1>FDFF2<:FA434:?67())*47<>6:+>(.3)(4))))0))-269;)).2-,4:4)))(-
@M02143:5:000000000-JT863:1:1101:19132:10681 2:N:0:45
CCTACGGGCGGCTGCAGTCGGGAATCTTGCGCAATGGGCGAAAGCCTGACGCAGCAACACCGTGTGGGCGATGAAGGCCTTCGGGTCGTAAAGCCCTGTTGATAGGGACGAAGGGCGAAGGGTTAATAGCCCCTAGCCTGACGGTACCTTTCGAGGAAGCCCCGGCTAACTACGTGCCAGCAGCCGCGGTAATACGTAGGGGGCGAGCGTTGTCCGGAATTATTGGGCGTAAAGAGCGTGTAGGCGGTTCGGTAAGTCGGTCGTGAAAACCGGAGGCTCAACCTCGAGCGTCCGATGTAT
+
CCCCCGGGGGGGGGGGGGGGEEGFFGGGGGGGGEGDGGGGGG@EGGGGDGGGDEGGGGGGGGGGGGGGGGCGGFGGFDFFEGGGGAFECGGGGGCFGGGGGG,FGGGGFGGGGGGGGGCGDGEGGGGGGGGGGGGFGDFGGGGGGGGGFCFFGFFDEFF5CCECEDGG6CF?<*368FGGD6A4@=5DECD*C7C*7C<<=EE@GGGDCDE)77CGF3>F):FFFF<CEGBDFFF::5)484:4*391><>B83>0/))07179(9=<F((()-,(437???(48:()8(,(-((08(62
@M02143:5:000000000-JT863:1:1101:5607:10705 2:N:0:45
CCTACGGGGGGCTGCAGCCAGGAATCTTGGGCAATGGGCGCAAGCCTGACCCAGCAACACCGTGTGGGCGATGAAGGCCTTCGGGTCGTAAAGCCCTGTTGATAGGGACGAAGGGCGAAGGGTTAATAGCCCCTAGCTTGACGGTACCTTTCGAGGAAGCCCCGGCTAACTACGTGCCAGCAGCCGCGGTAATACGTAGGGGGCGAGCGTTGGCCGGATGTATTGGGCGGAAAGAGCGAGAAGGCGGGTCGGTAAGTCAGTCGTGAAATCCTGAGGCTCACCCTCGGGCGTGCGATGGAT
+
CCCCCGD@F:BFEGGF?EGGGEFGGGGGGG8@FGGGGGGGGGDEDGF8FGFFGGG,FGGGGGEDGGGCFGFEGG,>DFGGGFGGD<FEGGFFGGGEGGFGGFGGGGGGGG7FFEGGEGGGGGCGGGGGF<CGC@FFGGGGGGGDEGGGGEGCGCEE5C68CEEGGG5::ECCFEC6CFFCFF=FF=ED**17ECCFCD5DGG=579CE7C5)*0>D3<:)5***9@C*))05045(77)()).742027(5>6?F*/)**16>F(0:F74()*.((-(,9*.4314(5)(,((((0)(,.
@M02143:5:000000000-JT863:1:1101:20798:10707 2:N:0:45
CCTACGGGGGGCTGCAGTGGGGAATCTTGCACAATGCGCGAAAGCGTGATGCAGCAACGCCGCGTGCGGGAAGAAGGCCTTAGGGTTGTAAACCGCTTTCAGTTGGGACGAAGCTTCAGTCGTTAATAGCGGTTTGGAGTGACGGTACCTTCAGAAGAAGCGCCGGCTAACTACGTGCCAGCAGCCGCGGTAATACGTAGGGTGCAAGCGTTGTCCGGAATTATTGGGCGTAAAGAGCTCGTAGGCGGTTCGTCGCGTCGGCTGTGAAAACCAGGACCACAACTCCGGCCCGGCACTCGAT
+
CCCCCGGGGGGGGGGGGGGGGGGGGGGGGGGGGGGGGGGGGGGGGGGGGGGGGGGFGGGGGGGGGGGGGGGGGGFGGGG@FGGGGGGGGGGGGGGGGGGGGGGGGGGGGGGGGGGGFGGFFGGGGGGGGGGGEGGGGGGGGGGGGGFGGGGGGGGGGGGGGGGDCGGDGGGGGGGGGGGGGGCGGGGGGGGGDFGGGGGGEEEEGG7FGGCC3EFF>B>)4DFFF4*/8<)<B?FFF??B:B?:549>E>FFF:)95,)5)(5<34<CCA0?)(((((()0(-342()0-3-(-,)05-(,
@M02143:5:000000000-JT863:1:1101:18657:10745 2:N:0:45
CCTACGGGGGGCTGCAGCGAGGAATCTTCCACAATGGGCGCAAGCCCGATGGAGCAACGCCGCGTGGAGGACGACGGCCTTCGGGTTGTAAACCTCTTTCAGCAGGGACGAAGCGAAAGTGACGGTACCTGCAGAAGAAGCACCGGCCAACTACGTGCCAGCAGCCGCGGTAATACGTAGGGCGCAAGCGTGGTCCGGAATTATTGGGCGGAAAGAGCGCGTAGGCGGTTTGTCGCGTCTGGTGTGCAATCTCGAGGCTCAAACCACAGCTTGGATCGGGTACAGGCAAACAATATACCGG
+
CCCCCGGGGGGGGGGGGGGGGGGGGGGGGGGGGGGGGGGGGGGDGGGGGGEEGGGGGGGGGGGGGGDFFGGGGGGGGGGGGGGGGGGGGGGGGGGGGGGGGGGGGGGGGGGGDG7CF*?<:CFEGGGEGDFCGFCFGECGCFFGDCEGG5FG8FGGGGGGCGCFD8=E5CE=EC9A@998*:CD=5CDGGG*:CFC)795*0<6***=<C*/1*19>))121)0)91)097;FF@?B>)4F?)0814:4-)044<*)-))1)*90)***().7()),(()),5--18))(.4())**))4(
@M02143:5:000000000-JT863:1:1101:8856:10752 2:N:0:45
CCTACGGGTGGCTGCAGCCAGGAATCTTGGGCAATGGGCGAAAGCCTGACCCAGCAACACCGTGTGGGCGATGAAGGCCTTCGGGTCGTAAAGCCCTGTTGATAGGGACGAAGGGCGAAGGGTTAATAGCCCCTAGCCTGACGGTACCTTTCGAGGAAGCCCCGGCTAACTACGTGCCAGCAGCCGCGGTAATACGTAGGGGGCGAGCGTTGTCCGGAATTATTGGGCGTAAAGAGCTCGAAGGCGGATTGTCGCGTAGGCCGGGAAAGTCCGGGGCTCAACTACGGATCCGCGGTGGGTT
+
C8CCCGFEGFEGGGGGGGFGGGGGFGGGGGGGGGGFGGGGGGGGGGGGGGGEGGGGGGGGGGGGEGEGGDGGGGGGGGGGGGGGF8FFBFGGGGFGFGGGFGGGFGGGGGGGGCFGGGCFGGFGGGGFGGGGDGFGGGGGGGGGGGGGFF9EGGGGEFGGGGGGGGGGGGGGGEGGGFGGFGDFGEC7C:8CF7CE*>9DEDGEGDDGDCC59CGDE3BD>GG=@FCF>C>EFB=<?*9<)71:49F(5(./6(01.()095))(0:F9)).5,019429??)(,3())((((-15790(,
@M02143:5:000000000-JT863:1:1101:4775:10765 2:N:0:45
CCTACGGGTGGCTGCAGCCAGGAATCTTGGGCAATGGGCGCAAGCCTGACCCAGCAACACCGTGTGGGCGATGAAGGCCTTCGGGTCGTAAAGCCCTGTTGATAGGGACGAAGGGCGAAGGGTTAATAGCCCCTAGCCTGACGGTACCTTTCGAGGAAGCCCCGGCTAACTACGTGCCAGCAGCCGCGGTAATACGTAGGGGGCTAGCGTTGTCCGGAATCATTGGGCGTAAAGCGCGTGTAGGCGGTTCGGTAAGTCCGCTGTAAAAGTCGAGAGCTCAACCCCAGAAAGCCGTTGGAT
+
CCCCCGGGGGGGGGGGGGGGGGGGGGGGGGDGGFGGGGGGGGGGGGGGGGGGGGGGFGGGGGFFGGGDGGGGG9FEGGGGFGGGGGEEC8FEGGGGGGGGGFGGGGGGGGCGGGGEEG@EGGFGGFF9FGGGGGGFGDGGGGGGGGGG9CCFECF>@BF5:5EEEGGCGGCGGGCEFFG6CGGGGGGGGE3CFF+7*0;D=EGFDGCCDGGDGGFG>@>G?GG?4)*15)8.5299:307;)4?F99(045532)7@AFEF<DG<9F:*5<080(444)66:((,((00).447(0).).
@M02143:5:000000000-JT863:1:1101:8243:10796 2:N:0:45
CCTACGGGTGGCAGCAGTAACGAATCTTCCGCAATGCACGAAAGTGTGACGGAGCGACGCCGCGTGTAGGACGAAGCCCTTCGGGGTGTAAACTACTGTCAGGGGAAAGAAAGTTCTGATCAACCCCAGAGGAAGGCACGGCTAACTCTGTGCCAGCAGCCGCGGTAAGACAGAGGTGCCAAGCGTTAGGCGGAATCACAGGGCTTAAAGCGTGTGTAGGCGGATGGGTAAGTACCTTGTGAAATCCCACTGCTCAACCGTCGAACTGCTTGGTATACTGCTTAACTTTAGCCACTTAGGG
+
CCCCCGGGGDGGGGGGGGGGGGGGGGGGGGGGGGGGGGGGGGGGGGGGGGGGGGGGGGGGGGGGGGGGGGGGGGGGGGGGGGGGGGGGGGGGGGGGGFGGGGGGGGGGGGGGGEGGAFFGGGGGGGFGGGGGGGG7C7FGEGGGGGGCFGFGGGGGGGGGGCEEGEGGFGGGGGGGCDGGGFGGGGGDC6C5CECFGGGGCACBFCF:FGGGDGGGF4F7<<DBF>CFFFFFFFFBFFFAFF<?F25?F<)/3:F7=?FBF0))4):6*6<<5AA9))69B426)).**.).5<?F/--)(
@M02143:5:000000000-JT863:1:1101:2161:10812 2:N:0:45
CCTACGGGAGGCTGCAGTCGGGAATTTTGGGCAATGGGCGAAAGCCTGACCCAGCAACGCCGCGTGAAGGATGAAGCTTCTCGGAGTGTAAACTTCATAAGAATGGGACGAAAAAGTGGGGGATAACACCCCCCATGATGACGGTACCATTTGTAAGCTCCGGCTACCTCCGTGCCAGCAGCCGCGGTAATACGAAGGGGGCTAGCGTTGTTCGGAATCACAGGGCGTAACGGGAGCGTAGGCGGCCGAACAAGTCGGGGGTGAAAGCCTGTGGACCAACCAAAGAATTGCCTTCAATCCC
+
CCCCCGGGGGGGGGGGGFGGGGGGGGFGAFGGGGGGGGGGGGGGGGFGGGGGGGGGGGGGGGGG@ECFEGAFGGFFGFGGFFGGGGCGGDGGGGGGGFEEGDGGGGFGGGGF+@EFAFFFEDF>FFGGCFDGGGCFGF9AFGGGDDDFFFGGGGGACGCFCCGGGG,<CFECCFEGGGGG=CFDEGGDDGG?C57C5)9CCCGFGFG:53**:A>57>?77*2;05DD<D).):)4)>:3.78>39(17(784.1:)3757,<C?FC6*(7461).(4,.8,(,.5(1/))-:4<*14),)
@M02143:5:000000000-JT863:1:1101:14791:10815 2:N:0:45
CCTACGGGTGGCTGCAGTCGAGAATCTTCGGCAATGGGCGCAAGCCTGACCGAGCGACGCCGCGTGCGGGATGAAGGCCTTCGGGTTGTAAACCGCTGTCGTAGGGGATGAAATTCCGGTGGGTTCTCCCATCGGATTGACAGATCCTAGGAGGAAGGACGGGCTAAGTTCGTGCCAGCAGCCGCGGTAATACGTAGGGTCCGAGCGTTGTCCGGAATTATTGGGCGTAAAGAGCACGTAGGCGGTCTGTCGCGTCGGCTGTGAAAACATGGGACACAACACCAAGCCTGCAGTCCATACC
+
CCCCCGGGGGGGGGGGGGGGGGGGGGGGGGGGGGGGGGGGGGGEGGGGGGGGGGGG>FGGGGGGGGGGCFGGGGGGGGGGGGGGGGGGGGGGGGGGGGGGGGGFGGGGGGGGFGGGGGGGGGDFGGGFFGGGGGGGG7DFFFCFGGGGDGGGGGGDGGG>EGGEDFDGFFCGGFG8FFGGGG5:CGGGG5DFFG+<<*CD6CEFGCC>*5::DGGGD@4C<CFF)0//83<*9?F)7<74>35>:96:54*5195>)-)<5()2:BC**)(.)(.(4425)(-(,(480(4((6509:),.
@M02143:5:000000000-JT863:1:1101:28322:10822 2:N:0:45
CCTACGGGTGGCTGCAGTGGGGAATATTGGACAATGGGCGAAAGCCTGATCCAGCAATGCCGCGTGAGTGATGAAGGCCTTAGGGTTGTAAAGCTCTTTCGGCGGGGACGATAATGACGGTACCCGCAGAATAAGCCCCGGCTAACTTCGTGCCAGCAGCCGCGGTAATACGGAGGGTGCAAGCGTTGTTCGGAATTATTGGGCGTAAAGCGCTCGTAGGCGGTTTTGTGAGTCTGCGGTGAAAGTCCGGGGCTCAACTCCTGACCTGCCGTGAGTAAGGGCGTGCTAGACTGATGTAGGG
+
CCCCCGGGGGGGGGGFGGGGGGGGGFGGGGGGGGGGGGGGGEGGGGGGGGGGGGGGGGGGGGGGGGEFGGGG<CDFGGGGGGGGGEGGGGGGGGGGGGGFC+>@FGGG+@FGGGGGGG@FGGGG9F+@FGG9,;>F@FEGGG7CEGG;EGGGGGGFFGGGGGGGGEEEFGFG5EEEG2A*2CFGGCG<E*CEGDGFFF*?CFC>DDGGGF+99*9C>B:G<GG085**.**19-9:7).,8).@F)4)89.7>0>*67FFF29:()+**((-.(-))))/0((-4((*/.)-)))*/.-)(
@M02143:5:000000000-JT863:1:1101:8470:10833 2:N:0:45
CCTACGGGGGGCTGCAGTAGGGAATCTTCCGCAATGGACGAAAGTCTGACGGAGCAACGCCGCGTGAGTGATGAAGGCTTTCGGGTCGTAAAACTCTGTTGTTAGGGAAGAACAAGTGCTAGTTGAATAAGCTGGCACCTTGACGGTACCTAACCAGAAAGCCACGGCTAACTACGTGCCAGCAGCCGCGGTAATACAGAGGGGGCAAGCGTTGTTCGGAATTACTGGGCGTAAAGGGCGCGTAGGCCGCCTGCTACGTCGAACGTGAAATCACTGGGCTCAACCCACGAACTGCCACCGC
+
CCCCCGG7CFGGGGGGGGGGGCGDEGGGGGGGGGGFGCFG>FCCGFGFFGDEGBFGGGGGGGGEGGGGGG<FDGGGGFCF<BFEEGGGGGGGGFEGGGGCF>CCCGGGFGFFGGGGGGGGGGFFGCFFGGGGGGGGGGGGGGGGGGGGGGGGGGGGFGGGGGGGGGGGGEGGGFFEGFGGGGGGFCG3E577EEFGGC7C6;=@DG3CCCCCCE9<?BBGFDGFFFC:@G@EF:F2B7>1)79B.42()-.5::/:*(077475,)*29)).*,..3:.083<(1(4))--4422))).((
@M02143:5:000000000-JT863:1:1101:20759:10833 2:N:0:45
CCTACGGGTGGCTGCAGTGGGGAATATTGGACAATGGGCGCAAGCCTGACCGAGCAACGCCGCGTGCAGGATGACGGCCTTCGGGTTGTAAACTGCTTTTTGGGGGGATGACACCCGACAGTACCCCCGGAATAAGCCCCGGCTAACTCTGTGCCAGCAGCCGCGGTAAGACAGAGGTGGCAAGCGTTATCCGGAATTATTGGGCGTAAAGCGCGCGCAGGCGGCCTTTTAAGTCTGAAGTGAAAGCCCCCGGCTCAACCGGGGAGGGTCATTGGAAACTGGAAGGCCTGAGTGCACA
+
CCCCCGGGGGGGGGGGGGGGGGGGGGGGGGGGGGGGGGGGGGGGGGGGGGGGGGGGGGGGGGGGGGGGFGGGGGGGGGGDGGGGGGGGGGGGGGGGGGFGGGGGGGGDDGGGFFGFGEFGGGGGGGGGGG:BFGGCCFGGGGGGGCFGGGGGGGGGGGGGG5CGGGGG5<+<6;C?FFEFCFE7FEEDEGGGGG57*07CGGGFGDC=DF+:CEC<>EB)7CDB>E*74:*91)1)***)0946@<?FF?:56()1*.0.0,))3.57C(,.=>056<?4*435((())-((-).**-
@M02143:5:000000000-JT863:1:1101:13728:10840 2:N:0:45
CCTACCGCTGCCAGCAGTCGGGCATTGTTCGCACTGGGCGCCAGCCTGACCCCGCCACGCCGCGCGCAGGCTGACGCTCTTCCGGCCCTACACTCCTCCCGCCTCGGACGACCGGGCTCCGCGCTCCCACCCCCCCCCCGTCACCCCCCTCCCCACGGCACCCCCCCCCCACTCCGCGCCCCCCGCCCCCCCCCTCCCGCGGCGGCCCCCCCTCCTCGCCACTCCCCCGCCCCCACCGCCCCCACCCCCCCACCCCCCTCACCCCCCCACCCCCCCCGCCCCACCTCCCACCCTCCCCCCC
+
BC,,A,8++++=,6C,,6,-++++66,66C,F,++,,,C6@+++CF,6,C,6B+@6+B+@F+C+++++4++4,9,++8F=5E,+++@+4,,,B,AF?,,B++3++3+3@+3+@++3*5*8*******@,,=FG***1=F*/**;+***:2****0***/**;EGG**:**/:*;C***:E8*C)*:E)>*)*////<*))**/))))/)7*1)***7)))(10)0)*))1).0()()).-0),)5(,459E),(0174)8)()14)127((4)4>F9(()0((-3(.77(486-8>@((42
@M02143:5:000000000-JT863:1:1101:11961:10869 2:N:0:45
CCTACGGGCGGCAGCAGTGGGGAATATTGGACAATGGGCGCAAGCCTGATCCAGCCATGCCGCGTGAGTGATGAAGGCCTTCGGGTTGTAAACCTCTTTCGGTACCGACGAAGCGAGAGTGACGGTAGGTACTAAAGAAGCACCGGCCAACTACGTGCCAGCAGCCGCGGTAATACGTAGGGTGCGAGCGTTGTCCGGAATTATTGGGCGTAAAGGGCTCGTAGGCGGTTTGTCGCGTCGGGAGTGAAAACATAGGCATTAAACCGGTTCTAGCTTTCCATACGGGCATACTTGACCCTT
+
CCCCCGGEDEGGCGGGGGGGGGGGGGGGGGGGGGGGGGGGGGGGGGGGGGGGGGGGGGGGGGGGGGGGFGGGGGGGGGGGGGGGGGGGGGGGGGGGGGGGGDGFGGGGGGGGGGGGEGGFFGGGGG7FFGGGGGGFGGGGGGGGGGGGGGGGGGGGGGGGGGGGGGGGGGG=EGGFECECGGFDEGGGGGGGCGGGGCDGFF797:FGGG59>=C7:>5<>59FBF9C)9BEFF@<>37().4><06)94)7))*0))/9/6**()2/)-))/.4)6))*/63(-1()0).)-)3)*(((
@M02143:5:000000000-JT863:1:1101:21928:10873 2:N:0:45
CCTACGGGGGGCTGCCTGGCCTGTTCTTGACGCTGAGGCGCGAAAGCTGGGGGAGCAAACGGGATTAGATACCCCGGTAGTC
+
CCCCCGGGGGGGGGGGGGGGGGGGGGGGGFGEEFGEGGGGGEGDFED?FGGCFEEGGCEGEGDCFGGGCGGCFGGGGGGGGG
@M02143:5:000000000-JT863:1:1101:13027:10890 2:N:0:45
CCTACGGGTGGCTGCAGCAAGGAATTTTCCGCAATGGGCGCAAGCCTGACGGAGCAACGCCGCGTGCGGGATGACGCGTTTCGGCGTGTAAACCGCTGTTCGTGGGGACGAAGCACTGACGGTACCCACGGAGGAAGGCCCGGCTAACTCCGTGCCAGCAGCCGCGGTAATACGGAGGGTGCAAGCGTTGTCCGGATTTATTGGGTTTAAAGGGTGCGTAGGCGGCTTTTTAAGTCAGTGGTGAAATACAGCAGCTTAACTGTTGAGGTGCCATTGAAATTGAAAAGCTTGAATACAGATT
+
CCCCCGGGGGGGGGGGGGGGGGGGGGGGGGGGGGGGGGGGGGDGGGGGGGGGGGGGGGGGGGGGGGGGGGGEEGGGDGGGGGGGGGGGGGGGFGGGGGGGGGFGGGGGGGGGGGGGGGGGGGGGFGFFGDGGGGDFGGGGGGGGGGGGGGGGFCEGGGGGCFGGGCEEGGGGCGGGGGGEEC?C@:=>EE57<EG=*10::+:?D37C7CFCGGGD3>)79D4BEDGG:CFFFA6<6/=9?6(09<BFFF*9:2.9B<F*067*.1027(4(8.4))).*1-.4..(.94(.).)/9.66)
@M02143:5:000000000-JT863:1:1101:19913:10891 2:N:0:45
CCTACGGGAGGCTGCAGTGGGGAATATTGGACAATGGGGGCAACCCTGATCCAGCAATGCCGCGTGAGTGATGAAGGCCTTCGGGTTGTAAAGCTCTTTTGCCAGGGACGATGATGACGGTACCTGGAGAAGAAGCGCCGGCTAACTACGTGCCAGCAGCCGCGGTAATACGTAGGGCGCAAGCGTTGTCCGGAATTAGTGGGCGTAAAGAGCTCGTAGGCGGATACGCGCATCATCGGTGAAAGCCCCCCGCTCAACGGGGGAGGGTCCGGGGAGATGGCCTTTCTGGAGGCACGGAAAC
+
CCCCCGGGGGGGGGGGGGGGGGGGGGGGGGGGGFGGGGGGGGGGGGGGGGGGGGGGGGGGGGGGGGGGGGGGGGGGGGGGFGGGGGGGGGGGGGDGGGGGGGGGGFDFGGGCGGGGGGGGGGGGFFGGG,EFGGFGEGGGGGGGFEFGGGGGGGGGGDGGGGEEGGGEFGGGCFGGGGGGGGGGG=CDCEGGG5EGGG*;FFGFDDCGGGGGFCFDD3<DBGG35>FGFD3>DFF<FF347@<F*,(4>0<5(())13>DF0)9,<5:*,99)(3(-4))0(.)))6**).(14())((((
@M02143:5:000000000-JT863:1:1101:5909:10904 2:N:0:45
CCTACGGGTGGCTGCAGTGGGGAATTTTGGACAATGGGGGCAACCCTGATCCAGCCATGCCGCGTGAGTGAAGAAGGCCTTCGGGTTGTAAAGCTCTTTCGGCCGGAACGAAATCGTGCGGGCTAATACCCCGCATGGATGACGGTACCGGAAGAAGAAGCACCGGCTAACTACGTGCCAGCAGCCGCGGTAATACGTAGGGTGCAGGCGTTAATCGGAATTACTGGGCGTAAAGCGTGCGCAGGCGGTTTTCTAAGTTTGGTGTGAAATCCCCCGGCCCAACTGGGAGGGAACCCCGCAC
+
CCCCCGGGGGGGGGGGGGGGGGGGGGGGGGGGGFGGGGGGEGGGGGGGGGFGFGGGGGGGGGGGC:CCGGGGFFGGFGDGGGGGDGGCFGGAFFEFGFFGG7FGGGG7FGFGGGGGFFGGGGGGGGGGGGGGGGFGGGDGGCFGGGGGGDEGGDFFEC@CCEGFCEECC,>@FGCF:C5@EFGCFF=DCED5CCFFG7CC**::C4D=53=)9CFFF@>DFFC=9074))73<?=<DDE()79B32(,03>5<>=**)96*:;C<3<<CAA(9(71(((8521:(((.)((((((05((-(
@M02143:5:000000000-JT863:1:1101:11976:10907 2:N:0:45
CCTACGGGTGGCTGCAGTAGGGAATCTTGCGCAATGCGCGCAAGCCTGACGACGCGACGCCGCGTGGAGGATGAAGATCTTCGGGTCGTAAACTCCTTTCGATCGAGACGAACGGCCTCCGGGTGAACAATCCGGCGGAGTGACGGTACCGCGAGAAGAAGCCCCGGCTAACTCCGTGCCAGCAGCCGCGGTAATACGCAGGGGGCTAGCGTTGTTCGGAATCACTGGGCGTAAAGGGCACGTAGGCGAACCTTTAAGTCAGGGGTAAAACCCCAGAACTCAACTCTGGAACTGCCTTTTT
+
CCCCCGGGGGGGGG7E,C6E-,,;<C6E6;+@F+6C,@@:+8FGGFF,,9@@:C@+@:@>BC>FG@++9=CCF8,C,5?EFG+=FD7:F<,BFAA=,E,?FF,B6CFFC8FFFFGGDCFG7@7FFFGGG@FGGGG7FE*<F+CFEGGF7B**11?CEG6AG?8EEGEG5*86?@FGGCGG7CFFDG5<5:7C5:+<FF*9:E5>3C7**01*95>4=779?FGFF674)*)0)475?>),)0.5)(,(0(..47***)9@?9.41)*3;>)-0283((.*9884).-*0..:847?1-4))
@M02143:5:000000000-JT863:1:1101:10086:10918 2:N:0:45
CCTACGGGTGGCTGCAGTGGGGAATCTTGGACAATGGGGGCAACCCTGATCCAGCGACGCCGCGTGGGTGATGAAGGCCTTCGGGTCGTAAAGCCCTTTTGCCGGGGACGATGATGACGGTACCCGGAGAAGAAGCACCGGCTAACTCTGTGCCAGCAGCCGCGGTAAGACAGAGGAGCCAAGCGTTGTCCGGATTGACTGGGCGTAAAGCGCACGCAGGCGGAACGGCGCGTGGGGTGTGAAAGCTGGTGGCTCAACTGCCAGTCGACATCACAAACGGCCGCACTGCTACCTTCCCACC
+
CCCCCFGFGGGGGGGGGGGGGGGGGGGGGGDGGFGFGFGGGGGGGGGGGGGGGGGFEGGGGGGGGGGGGGGGGGF<FGGGGGGGCGGGGGGFFGGGFCFFGGGGGGGGGGGGGCGGGGGDGGGGGGD7FGGGGGGGGGGGGGG@8FGGCEGGGCGGGFGGFGGGGDEECCFGGGFGGEGGGGCCGGDGEFDCEDEDFFGFG5FFGGGGF:CDGGDCBDBCBGDB@EDD>C>@)4BBBED0@?)**.35@?F382?*9469*4?*./**)-(.*53)(((..7(((4()*-).4><)0()((
@M02143:5:000000000-JT863:1:1101:22984:10928 2:N:0:45
CCTACGGGTGGCAGCAGTGGGGAATATTGCACAATGGGCGCAAGCCTGATGCAGCGACGCCGCGTGAGGGATGACGGCCTTCGGGTTGTAAACCTCTTTCAGTAGGGAAGAAGCGAAAGTGACGGTACCTGCAGAAGAAGCGCCGGCTAACTACGTGCCAGCAGCCGCGGTAATACGTAGGGCGCAAGCGTTATCCGGAATTATTGGGCGTAAAGAGCTCGTAGGCGGCCGTTCGCGTCGGATGGGAAAGCTCAGAGCTCAACTCGGAGAGGCCATTCGATAAGGGACGGCTAGAGGTAGG
+
CCCCCGGGGGGGGGGGGGGGGGGGGGGGGGGGGGGGGGGGGGGGGGGGGGGGGGGGGGGGGGGGGGGGGGGGGGGGGGGGGGGGGGGGGGGGGGGGGGGGGGGGGGGGGGGGGGGGGGGGGGGGGGGGGGGGFGGFGGGFGGGGGGGDEGGCGGGGGGGGGGGFGEEGDEEGDGGGGGGGGDGDG5EGGGGGGGGGGG3C58?@FGGGGDEDDGGFF?FGB7<7)*1>>38>FFE>)))(004:5(.8>6F?>4021(*975?FB)*/14:0)4:09)69*.(..(.80,4(442*)..5(
@M02143:5:000000000-JT863:1:1101:23760:10937 2:N:0:45
CCTACGGGAGGCTGCAGCCAGGAATCTTGGGCAATGGGCGCAAGCCTGACCCAGCAACACCGTGTGGGCGATGAAGGCCTTCGGGTCGTAAAGCCCTGTTGATAGGGACGAAGGGCGAAGGGTTAATAGCCCCTAGCCTGACGGTACCTTTCGAGGAAGCCCCGGCTAACTACGTGCCAGCAGCCGCGGTAATACGTAGGGGGCGAGCGTTGCTCGGAATTATTGGGCGTAAAGAGCGTGTAGGCTGTTCGGAAAGTTCGACTCGAAAAACCGAGCCTCAACATTGCGCGCGGGGTGTATT
+
CCCCCGGGGGGGGGGGGCEE9FFG8FGG9FGGG?FECFFGGGG7@FF@FF<E<FFCFGGGGDGFGGGEGGEGG9EGGFGGGGDFEFFGGGGFAFFGFGGGAEFF9EFGC>>+=4B7F77:=7A=FA<CADFGE@7=EDDF8,+8C7@C9DG9EG,@*@:DF**4:CCEFGGCEB::C=;::,40=ECCEG<E7+2:D48*1:551)1*))2)*+:*5<@32:******)18:55*2)7)(07-96:BFF<B)(-7/9)*))-)*(8F5).1(),((4((0),.())))0(,((((05()-)
@M02143:5:000000000-JT863:1:1101:20671:10943 2:N:0:45
CCTACGGGGGGCTGCAGTGGGGAATATTGGACAATGGGCGCAAGCCTGATCCAGCCATGCCGCGTGAGTGATGACGGCCCTAGGGTTGTAAAGCTCTTTCGCACGCGACGATAATGACTGTACCGGAAGAATAAGCCCCGGCTAACTTCGTGCCAGCAGCCGCGGTAATACGAAGGGGGCTAGCGTTGCTCGGAATCACTGGGCGTAAAGGGCGCGTAGGCGGACCTTTAAGTCGGGGGTGAAATCCTGGAGCTCAAATCCAGAACTGCATTCGATAACTCATTGACTGAGACCGAACAA
+
CCCCCGGGDEEGGG>FEFCF?F7FGDFFGGGGGGGGGGGGGFEGGGGGGGEGDGGGGGGGGGGFGGGGGGGGGGGDGEGGFCGGGGGEEGGGGGFGGGGGGGGGGEGEGGGGGDGFFG9@?FFGGGFGGFGGGGGGF7:EG5CEFGCFGG88EFGD>FFFFGGCEEGGFGGGGC*::E:CEFGGGEGGGFFGGGGFGF4CC6:>DGGGGGGGGGDG5<>D<<D)))2:=CFFFFBBB>E65),0*.4)9270((974)*6),?C:F+22)))1)))(,)*1))))..0*..64,,)),(,
@M02143:5:000000000-JT863:1:1101:11719:10953 2:N:0:45
CCTACGGGTGGCAGCAGTGGGGAATATTGCATAATGGGCGCAAGCCTGATACAGCGACGCCGCGTGAGGGATGACGGCCTTCGGGTTGTAAACCTCTTTCAGTAGGGAAGAAGCGAAAGTGACGGTACCTGAAGAATAAGCACCGGCTAACTTCGTGCCAGCAGCCGCGGTAAGACGAGGAGTCCAAGCGTTGTTCGGCATCATTGGGCGTAAAGCGGGTGTAAGCGGCTCTGTAAGTCAGGAGTGAAAGCCCCGAGCTTAACTCGGAAAGTGCTTTTGATACTTAAAAGCTTGAATGTGG
+
-A6BC;,++@@FE@F8AC@AGC;@@@FFC@E,C,C@,CFC+C76,6,,CF,C@,C:+@@CF@6C=68,E:,C?ECCCC=+<9?7B<=>:<9,AFF??FA?,AC?F,CEGG,<FCG+C@75,:DFCCFEGGFGG?ACEAFF9CGGEGGEG7>CFDG>F7DGFDGGGGEGGGECCCCFGDEG*A0*5+=FGGGDGGG?*5)95EEFGGGD7)219/*0)7>93D*9*9)5))074496@4*.083.),6<=44>0(71>15)1677))/*/-.)/6<)4))0*.54)))00-,590(9/)..)
@M02143:5:000000000-JT863:1:1101:11700:10958 2:N:0:45
CCTACGGGTGGCAGCAGTGGGGAATATTGCACAATGGGCGCAAGCCTGATGCAGCGACGCCGCGTGAGGGATGACGGCCTTCGGGTTGTAAACCTCTTTCAGTAGGGAAGAAGCGAAAGTGACGGTACCTGAAGAATAAGCACCGGCTAACTTCGTGCCAGCAGCCGCGGTAAGACGAGGGGTCCAAGCGTTGTTCGGAATCATTGGGCGTAAAGCGGGTGTAGGCGGCTCGGTAAGTCAGGAGTGAAAGCCCCGAGCTTAACTTGGAAAGACCTTTTGATACTGCAGAGCCTGAATTTGG
+
CCCCCGGGEGGGGGGGGFFFGGGGGGGGFFGGGFGFCFGGGGGGGGGGGGGGGGGGGGGGGEGDGGGGGGGGGGGGGGGGGGGGG8FGGGGGGGGGGGGGGACEFFDG8FGFFFEGGGGGGGGGGGGGGGGGGGGFFGFGGGGGGGGGGGGGGGGFEGGGGGGGGDGGGGGGGB,BED=EGGGGECCCFDD=CEGFDGG:*++*:*7FFG=C3*0?B5@7;):FFFCDB75))85-6/96@4:DF195164864:<>6;69<@06@G6CA(()(.3<2)01:A4-).)1-4(37()*.)))
@M02143:5:000000000-JT863:1:1101:21075:10969 2:N:0:45
CCTACGGGAGGCTGCAGCCAGGAATCTTGGGCAATGGGCGCAAGCCTGACCCAGCAACACCGTGTGGGCGATGAAGGCCTTCGGGTCGTAAAGCCCTGTTGATAGGGACGAAGGGCGAAGGGTTAATAGCCCCTAGCCTGACGGTACCTTTCGAGGAAGCCCCGGCTAACTACGTGCCAGCAGCCGCGGTAATACGTAGGGGGCGAGCGTTGTCCGGAATTATTGGGCGTAAAGAGCGTGTAGGCGGCCCAGTAAGTCCGCTGTGAAAGTCGGGGGATCAACCCTCGAAAGCCGGTGGAT
+
CCCCCGGGDEGGGGGGGGGDGGGGGGGGFFGGGFGGEGGGGGGDGGGGGGGGGGGGGGFGGGGFGFGGGGGGGGGGGGGGGGGGGGGGGGGGGGGGGGFGGDFGGGGFGGGGGGGGGCGEGGFGFGAFGGGGGGGGGGGGGGGGGGGGGFGFGFGGGGFGGGGGDDCEDGFFDECFFFGFCFGGGGGGG*CEGGGCC>CCEGC>C7>=DDGGGECGFBEC):C4==F4>D3:@>FFFB5()0:??614),)),.9:=<F)),)/.1<?*6:1310,((-842.,,((081(.(((0)--)
@M02143:5:000000000-JT863:1:1101:26564:10975 2:N:0:45
CCTACGGGAGGCTGCAGTGGGGAATATTGGACAATGGGCGAAAGCCTGATCCAGCAACGCCGCGTGAGGGATGACGGCCTTCGGGTTGTAAACCTCTTTCAGCAGGGACGAAGCGCAAGTGACGGTACCTGCAGAAGAAGCACCTGCCAACTACGTGCCAGCAGCCGCGGTAATACGTATGGTGCGAGCGTTTTCCGGACTTATTGGGCGTAAAGTGCTCGTTGGCGGTCTGTCACGTCGGGCGTGAAAACTCGGGGCTCAACCCCGCGACTGCTTCCGATCCGGGCAGCCTAGACGTCCT
+
C<CCC@7@C7:@FGG<FFECFGGGGG@F@CEFGGGG@C8@@7:7FGFGFFGGDFGFFFFGGCEC=7,?C:FF@8C::FFFGF77F,4FG9A@?FFFGGED@FFAEBC7DFE:::CG:+3CBFCC@>+>>F,8>@,8,,85>8@,,8DF,8FF@>C@C:C;8:6:DEEE*8E=*6<=/6,,4?CDC:/>EEG**2:C<)C3CF?@7*919)2)9E**/07::9*.)99))))89)/))05())()0(42*.56205).9@5*5;*(0*/1(((024.))(..(4(((4)0((,..47)-(((
@M02143:5:000000000-JT863:1:1101:13846:10978 2:N:0:45
CCTACGGGTGGCTGCAGTGGGGAATCTTGCGCAATGGGCGGAAGCCTGACGCAGCAACGCCGCGTGAGGGATGACGGCCTTCGGGTTGTAAACCTCTTTCGCGATCGACGAAGGTCCATTTTGTGGTGGGCTGACGGTAGGTCGAGAAGAAGCACCGGCTAACTCTGGGCCAGCAGCCGCGGTAATACAGAGGGTGCAAGCGTTAATCGGAATTCCTGGGCGTAAAGCGCGCGTAGGTGGTTTGTTAAGTTGAATGTGAAATCCCCGGGCGCAACCTGGAAACTGTATCCCAAACTAGCA
+
CCCCCGGGGGGGGGGGGGGGGGGGGGGGGGGGEGGGGGGGD7FCGFFFDFGGGDGGGGGGGGGGGGGGGGGGEGGGDGEGGGGGGGGGGFFEDGFGGGGGGGGCFFGGGGC7CEGFGFGFGGGGGGFDEEGGGGGGEG7FFGFF7C,1:E@ECFG5EGEGEFF?FG++*;:=CG6BEEGGGDCDGGF>+2:CFEGGDFF*CEGD3CDFG3>CFG**976*())0<FDC>37))(0,7/*,888:7.4494=*467*=.94=9?447CE)2,-0-7:.20)938>.)-*9.48:6-**-,-
@M02143:5:000000000-JT863:1:1101:25810:11010 2:N:0:45
CCTACGGGGGGCTGCAGCAAGGAATCTTCCGCAATGGGCGAAAGCCTGACGGAGCAACGCCGCGTGGGGGATGACGCCCTTCGGGGTGTAAACCTCTTTTCTCGGGGAAGAACACAATGACGGTACCCGAGGAATAAGGACCGGCTAACTACGTGCCAGCAGCCGCGGTAATACGTAGGGGGCGAGCGTTGGCCGGAATTATTGGGCGTAAAGAGCGTGTAGGCGGTTCGGTAAGTCTGCCGTAAAAACCTGAGGCCCAACCTCGGGCGTGCGGTGGAACCTGCCGGGCTACAGGAAGGTC
+
9CCCCEGGGGGGGGGGGGGCGGGGGGGGGGGGGGGFFGGGGGG>GGGGGGGGGGGGGGGGGGGGGGGGGGGGGGGGGGGGGGGGGGCFGGGFGGGGGGGGGCGGGGGGFGGEGDGGGDCFFCEEGGGGGDDE58FFFG6?:;8CDCCGEFCF;F6CFE:FF6CF8:CGGECFGC@09*C5?EDCEGGGCE3*+<EDG3CCC?949C<5)9=<FDD*)0./3CGFFBD3BGF3446>F4@4*8(0)448>?FF((8C)(55)(0*2)2*1-,4@1:((4,))(((,(()03:())())(,(.
@M02143:5:000000000-JT863:1:1101:6381:11052 2:N:0:45
CCTACGGGAGGCAGCAGTCGAGGATCTTCGGCAATGGGCGCAAGCCTGACCGAGCAACGCCGCGTGAGGGATGACGGCCTTCGGGTTGTAAACCTCTTTTAGCAGGGAAGAAGCGAAAGTGACGGTACCTGCAGAAGAAGCGCCGGCTAACTACGTGCCAGCAGCCGCGGTAATACAGAGGTGGCAAGCGTTGTTCGGAATTACTGGGCGTAAAGGGCGCGTAGGCGGTCGCCTAAGTCGGACGTAAAATCCACAAGCTTAACTTGGGAACTGCGTCCGATACATGGTGCCCTTAGTTCGG
+
CCCCCGGGGGGGGGGGGFGGGGGGGGGGGGEFGGGGFGGGGGGGGGGGGGGGGGGGGGGGGGGEGGDGGGGGGGGGGGGGGGGGGGGGGGGGGGGGGGGGGGG9FGGDGGGGGGGGGEGGFGGDFGGGGGGGFGGGGGGGFGGGGGGGGCFGGGGGFGGGGGGGGGGGEG*>EGGGGGGGGGFC=*<FGG5EEC:FGCDDGGGFDGGGGGEDG5:75<5C09<DB4355<>5B?3>9=FBFB>>71::=<FF):?54()0=>BGABGF928.*)(441(<76>))-,/*),((.)*/.),(
@M02143:5:000000000-JT863:1:1101:19600:11053 2:N:0:45
CCTACGGGGGGCTGCAGTGGGGAATATTGGACAATGGGCGAAAGCCTGATCCAGCAACGCCGCGTGAGGGATGACGGCCTTCGGGTTGTAAACCTCTTTCAGCAGGGACGAAGCGAAAGTGACGGTACCTGCAGAAGAAGCACCGGCCAACTACGTGCCAGCAGCCGCGGTCATACGTAGGGGGCGAGCGTTGTCCGGAATTATTGGGCGTAAAGAGCGTGTAGGCGGTCCGGTAAGTCCGCCGTGAAAGTCGGGGGCTCAACCCCCGGATGCCCGTGGAACCTTGCGCGCTTTGATACCG
+
CCCCCGGGEGGGGGGGGGGGGGGGGGGGAFGGGGGGGGGGGGGGGGGGGGGGGGGGGGGGGGGGGGGEGGEGGGGGGGCGGGGGGGEFGG;FGGGGGGGGGGGGGGGGGGGCGDGGDGGGGGGGGGFGGGGGGGGGGGGGGGFG>CGDEFGGGGGCGGGGGGGFFG=C8EC*;C?FGF?FGCE<*C:DCC3EG5CFGC3C=CFF>7DGGGGGGGGD@FFGBGGFF4<DEG>E>(.6F@46:7(07(-3*-17:>>C:3).9845-0**97(-))((,(()*(,(.)..)-(((,)*1)-)(
@M02143:5:000000000-JT863:1:1101:14762:11076 2:N:0:45
CCTACGGGTGGCTGCAGTGGGGAATATTGCACAATGGGCGCAAGCCTGATGCAGCGACGCCGCGTGAGGGATGACGGCCTTCGGGTTGTAAACCTCTTTCAGCAGGGACGAAGCGCAAGTGACGGTACCTGCAGAAGAAGGACCGGCCAACTACGTGCCAGCAGCCGCGGTAATACGTAGGGTGCGAGCGTTGTCCGGAATTATTGGGCGTAAAGGGCTCGTAGGCGGTTTGTCGCGTCGGGAGTGAAAACCAGGTGCTTAACACCTGGCTTGCTTTCGATACGGGCCGACAAGAGGTATT
+
CCCCCDGCGGCGGCEGGGCFGGEGGGGGGGGGGGGGGFGGGGGGGGGGGGGGFGGGGGGGGGGEGGEFFGGGGGGGGGGGGGGGGFFGGGAFGGGGGGGGGFGAFFGGGGGCGGGGDECFGGGGGGGGGGGGGFFGGGGGGGGGGEGGG7DFGGGGFFEFGGGGGGGGGGGEGGFCGGEGGGF5;EEDCEGGDGFGGC7>GGGFF:>GGGGD<:C>>E>GFDD:E?5<>GFFFB><BF59D:,>5:2.=<47615*))1=@67DB86672(,)(.694(8/(-((-4.)(-(41:)78?>A
@M02143:5:000000000-JT863:1:1101:7376:11084 2:N:0:45
CCTACGGGTGGCTGCAGTGGGGAATATTGCACAATGGGGGAAACCCTGACGCAGCGACGCCGCGTGCGTGATGAAGGCCTTCGGGTTGTAAAGCACTTTCGGTAGGGAGCAAGCCATTTTGGTTAGTGTCCCCTTCACTTAAGCTCACGCTCACTACGTGCCCGGAGTCGCTGTGATACGGCAGGCGCGGTCGTTCGCCGGATTCGTTGGGCAAACAGAGCTTGTAGGCGGATCGGCGATTCTGGCGGGAAAGTCCCCAAGTTACAGAAGCCTCTGCGCACAGTAACGAACCGCTCTCGTT
+
CCCCCEGGGGGGGGGGGGGGGGGGGGGGGG9FGGGGGFGGGEGGGGGGF8FFGGG7F+@FGGEGE>,@:ED,FFGFGGGGGGGGCFEDCGGG,E,BFGG,4+B,B<CFG:FDE+>,,,,,5:D+>8,33,,,,,8<,,,8,@,3,,,,,83*@3>E:*,@D8,***4*41=*/1,2,,>/4**2*=EG**)**2**1)*778*0**0*0*/***29)7<*4C<4>=FG?DB)0,.(5).()1)96)-()-7)(.*0)(0)))12)1+004(,),(,.(-)0((.))).)(((((()))(--
@M02143:5:000000000-JT863:1:1101:11006:11091 2:N:0:45
CCTACGGGGGGCTGCAGTGGGGAATCTTGCGCAATGCGCGAAAGCGTGACGCAGCAACGCCGCGTGGGGGAAGACGGCCTTCGGGTTGTAAACCTCTTTCAGTTGGGACGAAGCCTCGTCGGTTAATAGCCGGCCGAGGTGACGGTACCTTCAGAAGAAGCCCCGGCTAACTTCGTGCCAGCAGCCGCGGTAATACGAAGGGGGCTAGCGTTGCTCGGAATTACTGGGCGTAAAGGGCGCGTAGGCGGACAGTTTAGTCAGAGGTGAAAGCCCAGGGCGCAACCTTGGAATCACCTTTGCT
+
CCCCCGGGGGGGGGGGGGGGGGGGGGGGFGGGGGGGGGGGGGGFGGGGGGGGGGGGGGGGGGGGGGGGGGCFGGGDEGGGGGGGGGGGGGCFGGGGGGGGGGGGGGGGGDEGGGGGGGFGGCEGGGGGFGGGGGGGGGGGCFFCEGCEGGFGGGGFGGGGGGGGGGGGGDF7C?EFDEGCFGG4*CGDDCCGGGF+9<>5CDE@DDFFGGGGGGGFDDEGFCFFFF675CEBF?FFF55()0,<5)11<9>)356>6)*0/4?C7)<<:.4:542,(4()0(-((-649)3)),.1)4)).
@M02143:5:000000000-JT863:1:1101:18197:11098 2:N:0:45
CCTACGGGAGGCTGCAGTGGGGAATATTGCGCAATGGGCGAAAGCCTGACGCAGCAACGCCGCGTGAGTGATGAAGGCCTTCGGGTCGTAAAGCTCTGTCGGAGGGAACGAATGTCCCTGGGGTTAACAGCCCCGGGGAGTGACGGTACCCTCAGAGGAAGCACCGGCTAACTCTGTGCCAGCAGCCGCGGTAATACAGAGGGTGCAAGCGTTGTTCGGAATTATTGGGCGTAAAGGGCATGTAGGCGGCCCCTTACGCGTGTGGTGAAAGCGCGGGGCTCAACCCCACGTCGGCCATGCC
+
CCCCCGGGGGGGGGGGGGGGGGGGGGGGGGGGGGGGGGGGGEGFGGGGFGGGEGGDCGGGGGGGFGFGGGGGGGGGGGFFGGGGGGGGGGGCGGGGGFGGGGGGGGGFGGGGGGGFCGGGGGGGGGGGGGGGGGGGGGGGGGGFEDCFEGGGGFGGGGFGGGGGGGGGGGFGGGGGGGGGGGFDGGGGGGGEDDF:CCFGGGGFG<FFFGG7CCDDFF>38<G?FFGC@GD:)45<FBF()0.9BAD9BFDFF6FG6(05>17F(5*<7<):>>0-(4307)8.8:2)0(--((,..4)(.
@M02143:5:000000000-JT863:1:1101:18517:11100 2:N:0:45
CCTACGGGCGGCTGCAGTGGGGAATCTTGCGCAATGCACGACAGTGTGACGCAGCAACGCCGCGTGGGGGAAGAAGGCCTTCGGGTTGTAAACCTCTTTCAGGAGGGACGAAGCTTCGGCAGCGAACAGCTGTCCGGAGTGACGGTACCTCCACAAGAAGCACCGGCTAACTACGTGCCAGCAGCCGCGGTAATACGGAGGGTGCGAGCGGTGTCCGGAATCACTGGGCGTAAAGGGCGCGTAGGCGGCGCGAGGAGTCGGGGGTGAAAGTCCGGGCCTCAACTCCGGATCTCAGGTGGGT
+
CCCCCGGGGGGGGGGCGGGGGGGGGGGGGGGGGGGGGGGGGGGEGGGGGG@FGGGGGGGGGGGGGGGGGGGGGGGGGGGGGGGGGGGGGFGGGGGFGGGGGDFGGGFGGGGDFGGFGGGGGGGGDDGGGGGGG:CEFGGFGCGGGGGGGGGFGGGGFG?FGGGFEGEE5A?FGGGFFGGGGGGGGGGGGEGCG7CGGD3):EEBDGGGD<*9DGGGFF37<F*94675>G>3<,=AB>B05>6:)31>EFB)--)/.(9@>(>C1)2<C2-61:,(((-7901).)(0.-9)).))0,(--
@M02143:5:000000000-JT863:1:1101:16549:11122 2:N:0:45
CCTACGGGTGGCTGCAGTAGGGAATCTTCCGCAATGGACGAAAGTCTGACGGAGCAACGCCGCGTGAGTGATGAAGGCTTTCGGGTCGTAAAACTCTGTTGTTAGGGAAGAACAAGTACAAGAGTAACTGCTTGTACCTTGACGGTACCTAACCAGAAAGCCACGGCTAACTACGTGCCAGCAGCCGCGGTAATACGTAGGTGGCAAGCGTTGTCCGGAATTACTGGGCGTACAGCGCGCGCAGGCGGCTCGCGCCGTGCCGTTTGACAAGCCACCCCCCAACGGTGGAGGCCCATGGTCC
+
CCCCCGGGGGGGGGGGGGGGGGGGGGGGGGGGGGGGGGFGGEGDGGGGGGEGGGGGGGGGGGGGGGDFGGGGGFGGFFGGGGGGGGGGGGGGFFGGGGGGGGGGGGGGDGGDFGGGGGGGGGGGGFGGGGGGFFGGGGGGGGGDDGCEGGDFGGGGGGGGGGGGGGGGGGGDGGGGGGGDFFGGGGGGGGDG8@CFFGGGEFFFGGGFGGGGGGGGEFFD;CCFFFCC>7:3B<=:77>1>@2;57>1@0373079)3<BF6:*50<+:64:74:?((,.0(---34)0((((,(.)(.),
@M02143:5:000000000-JT863:1:1101:21686:11147 2:N:0:45
CCTACGGGGGGCAGCAGTGGGGAATATTGCACAATGGGCGGAAGCCTGATGCAGCGACGCCGCGTGAGGGATGACGGCCTTCGGGTTGTAAACCTCTTTCAGCAGTGACGAAGCGTAAGTGACGGTACCTGCAGAAGAAGCGCCGGCCAACTACGTGCCAGCAGCCGCGGTAAGACGTAGGGCGCGAGCGTTGTCCGGAATTATTGGGCGGTAAGGGCTCGTAGTCGGTCTGTCGCGTCAGGAGGGAAAAGTCGGGGCTTAACCCCGAACCCGCTTCTGACACGGCCAACCTAGAGCTAT
+
CCCCCGFGGGGGDGGGGGGGGGGGGGGG<FGGGGGGGGGG@EFGGGGGGGGGGGGFEGGGGGGGGGGG7FGFDFCGE7:FFGGGDG>FGGGGGGGGGGGCFF9FG,?EF7@FFFGGG:C2<9FF@CFD+<CGG+<@F6++<?E585CC8AFC?EC8>CGGGGGGG5:CE=/:8<A6A:**;:6DC8:3/CD**:EFG)*9*<F=7765CD*/12**75>73<DF.*)7)7@F15;:)05-0785)((,).)*.(0)0(.099*0(0*:)(-(041(4)-**5:(-(())-,..).**.))
@M02143:5:000000000-JT863:1:1101:20040:11151 2:N:0:45
CCTACGGGAGGCTGCAGTGGGGAATATTGGACAATGGGCGCAAGCCTGATCCAGCAATGCCGCGTGAGTGATGAAGGCCTTCGGGTTGTAAAGCTCTTTCGCACGCGACGATGATGACGGTAGCGTGACAAGAAGCCCCGGCTAACTTCGTGCCAGCAGCCGCGGTAATACGTAGGGGGCGAGCGTTGTCCGGAATCATTGGGCGTAAAGCGCGCGCAGGCGGCCTGCAGAGCCCGGCGTGACAGCACCCGGCTCACCCGGGGGAGGCCGTCGGGGCCCTGCGGGCTGGAGGCCCTCACGC
+
CCCCC@C:CC:FGGGF<FDFGE@GEFGEFE,EFFG9FGGGFE7:FGG8,CDFGGGGGGFGGGGGGG:FGGGFGFCE8EGF8FGGEGGGGGGGGGGGGCGCCE=CFG@:FGG7DGCFGGGGGFFGEEF7DEEEFGCGF@FFDD:C,FGFGGGFEGGCFFCEGDGEGC8;CEFGCF;;8>5?C5*)::C3/9?:EEE==7*?+8C497<CDGF7355>75>5(/)55)*1<4=35(8(85>60)(1*((,82))3(7D*..).(.5175**,-3.((,-,4))((-(4(5)..(-(()0((.(
@M02143:5:000000000-JT863:1:1101:8246:11160 2:N:0:45
CCTACGGGTGGCTGCAGCAAGGAATTTTCCGCAATGGGCGCAAGCCTGACGGAGCAACGCCGCGTGCGGGATGACGCTTTTCGGAGTGTAAACCGCTGTTCGTGGGGACGAAGCACTGACGGTACCCACGGAGGAAGGCCCGGCTAACTACGTGCCAGCAGCCGCGGTAATACGTAGGGGGCGAGCGTTGTCCGGAATTATTGGGCGTAAAGAGCGTGTAGGCGGTTCGGTAAGTCTGCCGTGAAAACCCAGGGCCCAACCCTGGGCGTGCGGTTGATAATGCCGGGCTAGCAGGTGGTA
+
CCCCCGGGFGGFFDEGGG<-E,6;;EFG<<,8++6,;CD:@+879CE8C<@CC:66:E+8+CFFCFC@CE@@C8FBF+BFDF=:+CFGGGEGGGCGGEG9ECBFBBE@>FFGDEFGG<EFEFCFGCFGGGG@*<FFGGGFEGGGDFG@GGFE=BC5>@FFBFCEGDEE>8@CFC+AFGGDEGD):*:C5*9C7:55D7CFG77*545:<>*:CFF<DEFGACCBDEGDBGE>;?BABF*4>BF)79AFF:<0213/),7).30*(05C53?05((,546**).5(4(75.,.))(0)((.
@M02143:5:000000000-JT863:1:1101:28574:11165 2:N:0:45
CCTACGGGAGGCTGCAGTGGGGAATCTTGCGCAATGGGCGAAAGCCTGACGCAGCGACGCCGCGTGGGTGAAGAAGGCCTTCTGGTTGTAAAGCCCTTTCGGCTGGGACGAAAAGGTCCGGGTTAACACCTCGGATCCATGACGGTACCCGCCGAAGAAGCACCGGCTAACTACGTGCCAGCAGCCGCGGTAATACAGAGGGTGCGCGAGTTGACCGGCATCCCGGGGCGTACATGGCGCGTAGGGCACACCATACGGTCTCGGTGAAAGTCGGTGGGCCAAACCGATCTCCGTCGCGTCC
+
C<,A@CEG@FD@,C;FF<CGCEGGG<FFEFGGFFF?FGGECCFGGGGG8FBFEGD@CFGDECFG8=+@8??EFG8EFFDGD=,CEGGFG9?<,?=FD<EFDEC@:FCFEE+@@F,=B<=C7F+@+38,,@,356C3>FF9@,@BB:C1@,5*4<:*46<,,2*3=8C=CGG+++*338*3+*:;8E5C5*11/0++*:*7:*2)*)1*9)**2+*2)0.)->*.)<D)5773)-*-055(..())(((0())()**.(.))))14):+*46-)(((((()0((3((()).))(,.)71((-
@M02143:5:000000000-JT863:1:1101:20531:11216 2:N:0:45
CCTACGGGTGGCTGCAGTGGGGAATATTGGACAATGGGCGAAAGCCTGATCCAGCAATGCCGCGTGAGTGATGAAGGCCTTAGGGTTGTAAAGCTCTTTTACCCGGGATGATAATGACAGTACCGGGAGAATAAGCACCGGCTAACTACGTGCCAGCAGCCGCGGTAATACGTAGGGTGCAAGCGTTAATCGGAATTACTGGGCGTAAAGCGTGCGCAGGCGGTTGTGCAAGACAGATGTGAAATCCCCGGGCTCAACCTGGGAACTGCAACCGAAACCAACCCGCCCCACAATGCGA
+
CCCCCGGGGGGGGGGGGGGGGGFGGGGGFGGGGFGGGGGGGGGGGGGGGGGGGGGGGGGGGGGGGGFGGGAFGFGGGGGGGGGGGGGGGGGGGGGGGGGGGGGGGDGGGGGGGGFFGGGGGGGGGGEGGGGGGGGGGCGEGGGGGGGFGEFEGDGGFFBCFEGEEGGGGGGGGD8CEGGGGGGGGGGGGGGGGGEFGGGGGFGFG<7=CGGGCCDC5>:36CC:55D<=:@4)4;?:BFF4*6=F>B?F;>5;(7*6(<05..4()+22.)4F19(--8>)3(-((-0.1((,5-)0,
@M02143:5:000000000-JT863:1:1101:3864:11237 2:N:0:45
CCTACGGGTGGCTGCAGTGGGGAATCTTGGACAATGGGCGAAAGCCTGATCCAGCCATGCCGCGTGAGTGAAGAAGGGCTTAGGGTTGTAAAGCTCTTTTACCCGGGATGATAATGACAGTACCGGGAGAATAAGCTCCGGCTAACTCCGTGCCAGCAGCCGCGGTAATACGTAGGGGGCTAGTGTTGTCCGGAATCATTGGGCGTAAAGCGCGTGTACGCGGCCCGGTACGTCCGCTGATAAAGACGAGGGCTCCACCCTCGAAAACCGGTGGATACTGTCGTGCCAGCGAACAAAAGAC
+
CCCCCGGDGE:FGGG@F9<E-@FGGGCAEF<FEFFCEFGGCCGG8@CEFCEFGGGCFEGG<:ECCF:@CFCC?FE@,,,,:B=DDEFFCGG<<,:EFF@,55CBCFC>4BFF,CB5<E,59?C,?744>8DEFGCF;FGE@=E7,,,333=@+:;@:DC?,+4B7>:1>:97ED>5CCCE5,=*>=7CFG7C***=*2;72@5AC9>E:7375CC/..**,9<7)./>5>))0(0,5B3(**)1*).-)(0)-1)*)(.0)-)/4;1**-(3>90).))*0.,,-((1),((-((.0.(-(
@M02143:5:000000000-JT863:1:1101:6996:11253 2:N:0:45
CCTACGGGAGGCTGCAGTAACGAATCTTCCGCAATGCGCGCAAGCGTGACGGAGCGACGCCGCGTGGAGGTTAAGTCCTTCGGGATGGAAACTCCTGTCAGTGGCTACAGAGTTCTGAGGAGCCTCAGAGGAAGGCACGGCTAACTCTGTGCCAGCAGCCGCGGTAATACAGACGTGCCAAGCGTCAGGCGGAATCACAGGTAGCACAGCGTGTGTAGACTGACCCGTAAGTACCTTGTCAAATCCCACAGCACAACCGTGGAACGACACGCCATACTCAAGGTACTGAACTGCCTAGGA
+
CCCCCGGG7FEGGGGGGGFC@CFEFGGGFGFFCFGGF+CFGGGG8,CFG,FFGEF@:FGGGGGGGE7+B?+BAF<<FFFF,4?F=F++BFG,,C,5,:5BF,:BCF<F,,CA?,8B<@,F@7B+,6D3,@F3><+,CC+<@++8,E9;=3,,@,,*@,@,8C8511/,6,>CG,?FGGGG<*/9**28C735EC5C77*?C++**2*****9DE*1*9*0)096))9/.9)/9)*)***)1*6894)2)(.04.855()0),7C:)///(-()-,4(6)*)))).))*1)().)(9*4()
@M02143:5:000000000-JT863:1:1101:25356:11268 2:N:0:45
CCTACGGGCGGCTGCAGTGGGGAATATTGCGCAATGGGCGGAAGCCTGACGCAGCGACGCCGCGTGGGGGATGACGGCCTTCGGGTTGTAAACCTCTTTCAGCAGGGACGAAGCGGAAGTGACGGTACCTGCAGAAGAAGCCCCGGCCAACTACGTGCCAGCAGCCGCGGTAATACGTAGGGTGCAAGCGTTGTCCGGAATTATTGGGCGTAAAGATCTCGTAGGCGGTTTGTCTCGTCTGCTGTGAAAGCCCGGGGCTCAACCCCGGTTCTGCAGTGGGTACGGGCAAACAAGACTGCAC
+
@BCCC;FEGGGGGGGGGGGGGGGGGGGGEGGGGGGGGGG@FEGGGGGGEGGGGGGE7FGGGGGGGGGGGGGGEGGGGGGCGGGGEDFGGGGGGGGGGGGGFFGCFEEGGEG>@FGGFCGGGFFDGGGGGGGGGFDFGF7FE+<CEDEEEDGGGGGGGGG7<FCFFGGGGGGG5EC9/<AFGGGGD6+:CGGG5C9CD59DGFGF77CF*):><=7**07C19<>.07DEDDDF<*-9776;466BBBF?45.2;3))(7)97:547/*)--.*).(.5:5>),(4127).3(.(4)/41),
@M02143:5:000000000-JT863:1:1101:13085:11287 2:N:0:45
CCTACGGGTGGCTGCAGCAAGGAATTTTCCGCAATGGGCGCAAGCCTGACGGAGCAACGCCGCGTGCGGGATGACGCTTTTCGGAGTGTAAACCGCTGTTCATGGGGACGAAGCACTGACGGTACCCATGGAGGAAGGCCCGGCTAACTACGTGCCAGCAGCCGCGGTCATACGTAGGGGCCGAGCGTTGTCCGGATTTATTGGGCGTAAAGCGCTCGCAGGTGGTCCGTCGCGTCGTGCGTGAAAGGCCCCAGCTCAACTGGGGAGGGGCGTGCGATACGGGGCGACTGGACGCCAGT
+
CCCCCGGGGGGGGGGGGGGGGGGGGGGFGGGGCEGFGGGGGGGGGGGGGGGGGGGGGGGGGGGGGGGEGGGFGGGGGGGGGGGGGGGGGGFGGGGGGGGGGGGGFGGGGGGGEGGGGGGFGGGGGFGFGGGFGCFGFGGGGGGGGG,?C@FEF>CFF@8CCGGGGCGE*AFCFGGGGGGGGG59EEG<E=7FGGGE37*:C+<6**)17>>FFE<CFFFD6C5)8>C7@<5>;(0()05:75:3@<21583>(,7*94F:*36*(0:5)(((0(-4413))-(((-4851.(((-7.4)
@M02143:5:000000000-JT863:1:1101:11765:11301 2:N:0:45
CCTACGGGGGGCTGCAGTAACGAATCTTCGTCAATGCACGAAAGTGTGAACGAGCGACGCCGCGTGGAGGATCAAGTCCTTCGGGATGTAAACTCCTGTCAGGGGTTACCAAGTTCTGAGGAGCCCCAGAGGAAGTGGCGGCTAACTCTGTGCCAGCAGCCGCGGTAAGACAGAGGCCACGAGCGTTAGGCGGAATCACTGGGCTTAAAGCGTGTGTAGGCGGACCGTTAAGTGCCCGCGGGAAATCCCCCGGCTCAACCGGGGAACGGCCCGGCAGACTAGCGCTCCTGGGCCACCCCGC
+
CCCCCGGGGGGGGGGGGGGGGGGGGGGGGGGGGGGGGFGGGGEGGGGGGGGGGGGGGGGGGGGGGGGGFGCGGGGGGGGGGGGGGGGGGGGGGGGGGGGGGGEGGGGGGFGGGGGGGGG?CFGGGGG@FFGFGGGGGGGGGGGGGGGGGGGGGGGFGGGGGDGGGGGGC?CGGGGGE@E==E=>C:E35CCCC5EFFCFGGGGFFFGFGFGGDGGC76*:<DC@BDCD39:FF964;3>>))385<A>FBE)29>9/88<)()9(0*//-2,7(41(-4)*..(-(-.9)((.4(7.4(((
@M02143:5:000000000-JT863:1:1101:16182:11368 2:N:0:45
CCTACGGGAGGCTGCAGTGGGGAATCTTGCGCAATGGGCGAAAGCCTGATGCAGCGACGCCGCGTGAGGGATGAAGGCCTTCGGGTTGTAAACCTCTTTCAGCAGGGAAGAAGCGCAAGTGACGGTACCTGCAGAAGAAGCGCCGGCTAACTACGTGCCAGCAGCCGCGGTAAGACGAAGGGGGCAAGCGTTGTTCGGAATTACTGGGCGTAAAGCGCGCGCAGGCGGTCCTTTAAGTCTACCCGTGAAATGCCGCAGCTCAACTCCGTGCACGCACGGGGATACTCGAGGACTGGAGCC
+
CCCCCGGGGGGGGGGGGGGGGGGGGGGGGGGGGGGGGGGGGGGFGGGGGGGGGGGGGGGGGGGGFGGGGGEGGGG9FGGGGGGGGFFGGGGGGGGGGGGGGFGGEGGGGGDGGGFGGEGGGGGGGGGGGGGGGFF:F@FGCGGGGGEEEGGGGGCFGGGGGFGGGGGGGGGGD9CFG*:EGGGGGECCCCDGECFFCC*>GFE4DGFFGGGGGG>D>>:D;53BEEDG@D@FFFFB=FFA=FB>)-,,)6**6:B)5-))))1*-00*>4347(9((-4)8--.72,))((-45())((-
@M02143:5:000000000-JT863:1:1101:3174:11375 2:N:0:45
CCTACGGGAGGCTGCAGTGGGGAATATTGGACAATGGGCGCAAGCCTGATCCAGCAATGCCGCGTGAGTGATGAAGGCCTTAGGGTTGTAAAGCTCTTTTACCCGGGATGATAATGACAGTACCGGGAGAATAAGCTCCGGCTAACTCCGTGCCAGCAGCCGCGGTAATACGGAGGGAGCTAGCGTTGTTCGGAATTACTGGGCGTAAAGAGCTCGTAGGCGGTCTGTCGCGTCGACCGTGAAAACCCGAGGCTAAACCTCGGGCCTGCAGTCGATACGGGCAAACTGGACTAATCCCAGG
+
CCCCCGGGGGGGGGGCFGGGGGGGGGGGFGGGGGGGGGGGGGGGGGGGGGGGGGGGGGGGGGGGGGGGGGGGGGCEFGGGGGGGGGGE:FGGGGGGGGGGFGGGGGGCCFFGGGGGGGGGGGGFGGGGGGGCFFGGGEGGGEGEGGGGGGGGGGGGGGGGGGGGGGGG9,;CEGGECCED=EEGGECDGGGGG5EFGGGGGGF:)1>E37+70A9DD)75<DGBD:FGFGFFB0)(7)8380:?@0(4)4<32./*155.7?BD2:5EG:39;(--,(()0(,4:0)/).()())**.50(
@M02143:5:000000000-JT863:1:1101:25672:11390 2:N:0:45
CCTACGGGCGGCTGCAGTGGGGAATCTTAGACAATGGGGGCAACCCTGATCTAGCCACGCCGCGTGAGTGATGAAGGCCTTCGGGTTGTAAAGCTCTTTCAGCTGGGAAGATAATGACGGTACCAGCAGAATAAGCCCCGGCTAACTTCGTGCCAGCAGCCGCGGTAATACGTCGGGCGCACGCGTGGTCCGGAATTATGGGGCGTAACGTGATCGTGGGCGGTTTGTCGTGCCTGCTGTGCAAGCCCTTGGCTCAACCTGGTGTCTGCAGAGATTACGTGCAGGCTAGTTTGCCATAGGG
+
CCCCCGGG@FGGGGGFGGGGGGGGGGGG96EFGGGGGG,FGCGDGGGGGGD<CGGDF,+CFGGGGGGGGGG@FGFGGF8FG,FG7F+CFFGFGGGGGGG<5,,,B=FFGGG95,CF<,>F=3>,3333,6>,939=D:7+:B++@,,@@*34CFGGGFCD8:C874**4>FC:,=8CE=EC55788*)*22:5*>**00*<C5<3/9//9***2C*.)))()1>E:D5FD>)),*)0)))/*6*9??(),7)(.)*/,</)(/*4)++*-()0()-)),0)-(-.((0))-))))1*.)5(
@M02143:5:000000000-JT863:1:1101:25782:11421 2:N:0:45
CCTACGGGAGGCTGCAGTGGGGAATATTGGACAATGGGCGCAAGCCTGATCCAGCCATGCCGCGTGAGTGATGAAGGCCTTAGGGTTGTAAAGCTCTTTCGTCCGGGACGATAATGACGGTACCGGAAGAAGAAGCCCCGGCTAACTTCGTGCCAGCAGCCGCGGTAATACGAAGGGGGCTAGCGTTGTTCGGATTTACTGGGCGTAAAGGGCGCGTAGGCGGCCAGCGCAAGTCAGTTGTGAAATCTCCGAGCTTAACTCGGAAAGGTCAACTGATACTGCGAGGCTAGACTGCGGAAGC
+
CCCCCGGGGGGGGGGFGGGGGGGGGGGGGGGGGGGGGFG@FEG:FGGGGGGGGGGGGGGGGGGGGGGGGGGGGGGGGGFFGGGGGGGGGGGGGGGGGGGGGGGGGGGGGGFGGGGGGGGGGGGFGGDGGGFGGDGGGGGCFCFFGGGGGGGFGGGGGGGGGGGGGGGGGGGGGFEEGGDGEFGGGGEGDFGGDEGGFGGGCFFFGDDEGGGGGGGGFEFGFDDFFFGGEGFFEDFFFFF9/.:?B4>6F<>B>;BF=479=?FC1>CCF).81)(.6:6F69:(,--)0(5)-).00-(-(
@M02143:5:000000000-JT863:1:1101:26845:11425 2:N:0:45
CCTACGGGTGGCTGCAGTGGGGAATATTGGACAATGGGCGCAAGCCTGATCCAGCCATGCCGCGTGAGTGATGAAGGCCTTAGGGTTGTAAAGCTCTTTCAGCGGGGAAGATAATGACGGTACCCGCAGAAGAAGCCCCGGCTAACTTCGTGCCAGCAGCGGCGGTAATACGAAGGGGGCTAGCGTTGTTCGGAATCACTGGGCGTAACGGGCGCGTAGGCGGCTTTGTAAGTCGGGGGTGAAAGCCTGTGGCTCCACCACAGAATTTCCTTCGATACTTCCTGTCTTTAGCCCGGCAC
+
CCCCCGGGDGGGGGGGGGDEFGGFFGGEED<F<,CFC8ACFGCF8FCFGGDGFFEGCA<FGCCGEEGEC<:FGCE<CGGGGAFGGGGGGGDF9DEGF9DFEFGGGGDDGGGGG9F9FFGEFGFGGGGGGGGGEFGGGGGGDCEE@FG;EEGGGGGGG77DEDEG>1:*?FGGCF*CGGDGCCGGEGGGGGG=CEE=CCF7C;FFD<5E7CEGDGGDBB5D?DGF3>CGFCFBFFFFBEF;>3.*0.,.))))88)*9(.0.8>4767:*.69411<6(5**)-4).)1*))))(().4(
@M02143:5:000000000-JT863:1:1101:23673:11428 2:N:0:45
CCTACGGGGGGCAGCAGTGGGGAATATTGCACAATGGGCGGAAGCCTGATGCAGCGACGCCGCGTGAGGGATGACGGCCTTCGGGTTGTAAACCTCTTTCAGTAGGGAAGAAGCGAGAGTGACGGTACCTGCAGAAGAAGCGCCGGCTAACTACGTGCCAGCAGCCGCGGTAATACGTAGGGCGCAAGCGTTGTCCGGAATTATTGGGCGTAAAGAGCTCGTAGGCGGTTTGTCGCGTCTGCTGTGAAAACCCGCAGCTCAACTGCGGGCTTGCAGGCGATACGGGCAGACACGACTTCGC
+
CCCCCGGGGGGGGGGGGGGGGGGGGGGGGGGGGGGGGGGGGEGGGGGGFGGGGGGGGGGGGGGGGGGGGGGGGGGGGGGGGGGGGGGGGGGGGGGGGGGGFGGFFGGGGGGGGGGGGGC:CFGGGGGGGGGGGGFGGGGGGGGGGGGGGGGGGGDGGGG9FGGGGGGGGGGGGGGGGGGGGGGGD==DGGGGGGGGGG<DFCFFGGGFGGG3<EGGFFFGBGGFEF:<:DFD>AF:EFD:FFF47(<4=AFDFF>3.,.)*.0*(/:5)111315,((()0(,(((-)0-4((-,0.39((
@M02143:5:000000000-JT863:1:1101:9880:11448 2:N:0:45
CCTACGGGAGGCTGCAGCCAGGAATCTTGGGCAATGGGCGCAAGCCTGACCCAGCAACACCGTGTGGGCGATGAAGGCCTTCGGGTCGTAAAGCCCTGTTGATAGGGACGAAGGGCGAAGGGTTAATAGCCCCTAGCCTGACGGTACCTTTCGAGGAAGCCCCGGCTAACTCCGTGCCAGCAGCCGCGGTAAGACGGAGGGTCCTAGCGTTGTTCGGAATTACTGGGCGTAAAGGGCGCGTAGGCGGCCGCGCATCTCGAGTGTGAAATCCCCGGGCTTAACTTGGGAATTGCTCTCGAAC
+
CCCCCGGGGGGGGGGGGGGGGGGGGGGGGGGGCFFFGGGGGGGGGGGGGGGGGGGGGGGGGGGDGGGGFGGGGGGGGGGGGGGGGGGGGGGGGFAFGGGFGGGGGGDGGGGGGGGGGGGGGGGGCFCGGGCEEFGGGGGGGGCEEFGGGGGGGGGGGGGGGGGGGGGGFFGGG>FCEGGGGGGGGGGGGGGGGGGGGDD3=AC@FFFCD5EGCCFG>B>F:FG47?5C3985)6B?B:59559>F;03>6:399@)8454)5.2<9CFG4287>(--(./9<9A.80.033)6)68?(),(
@M02143:5:000000000-JT863:1:1101:16360:11465 2:N:0:45
CCTACGGGTGGCTGCAGTGGGGAATATTGGACAATGGGCGAAAGCCTGATCCAGCAATGCCGCGTGTATGATGAAGGTCTTCGGATTGTAAAGTACTTTTATTGGTGACGATGATGACGGTAACCAATGAATAAGCTCCGGCTAACTTCGTGCCAGCAGCCGCGGTAATACGAAGGGAGCTAGCGTTGTTCGGAATAACTGGGCGTAAAGGGTGCGTAGGTGGACGTGTGCGTTAGATGTGAAATCCCCGGGCTTAACCTGGGAACTGCATTTAATCCGGCACGTCAAGAGTGCGAGAGGG
+
CCCCCGGGGGGGGGGGGGGGGGGGGGGGGGGGGGGGGGGGGGGGGGGGGGGGGGGGFGGGGGGGGGGGGGGGFGGGGGGGGGGGFGGGGGGGFGGGGGGGGGGDFGFFGGGGGGGGGGGGGGGGGGGGGGGGGGFGGGGGGEEGGGGGGDGFGGGGGGGGGGGGGGGEGCC5FFEGG85CGGGGGGGGGGGGGGGGFFGGGG56DGGEFGFDGGGGF:BDCFD3AFG3?3=BF?>1@B=AF629@A?FFF:;>;:<FAF45<)>(779=54-*624))().,((42()/)(6)6().43(,
@M02143:5:000000000-JT863:1:1101:22200:11476 2:N:0:45
CCTACGGGAGGCAGCAGTGGGGAATATTGGACAATGGGCGAAAGCCTGATCCAGCAATGCCGCGTGAGTGATGAAGGCCTTAGGGTTGTAAAGCTCTTTTACCCGGGATGATAATGACAGTACCGGGAGAATAAGCCCCGGCTAACTCCGCGCCAGCAGCCGCGGTACTACGTAGGGGTCGAGCGTTGTCCGGAGTTACTGGGCGTAAAGCGTGCGCAGGCGGCGGTCTGCGCCCGGCGAGCACACCCCCGGCACAACCGGGAGGGGTCGTCGGTGCCCGTACCGCTACAGCGGATCAGGG
+
CCCCCGGGEGGGCGGGGGGGGGGGGFGG<<EFGGG<C<CFGGGGGGFDFEFFGGGFGGDGGEC:CF@6FFAF9C,C,ABEFBDGFG<=FG<<,CAEFGGG<<EB:F@FGDG9EFG<E<<=CFCFBE=F:=C=AFA:DG7F7EGCGFD,@8+4@:B3DC@FF>C>1>C*,;9?0B,*/*/:8*198:*)=+;C85/107CDG?*)/197FFG59:D)7)07(>)5>3C5@F4.56>B3:@9))3)).,(04))--)*.(83)-))(87/1((-8(((,(.))(-,-((.).).((,.)(,)(
@M02143:5:000000000-JT863:1:1101:23043:11555 2:N:0:45
CCTACGGGTGGCTGCAGTCAGGATTAGATACCCTTGTAGTC
+
CCCCCGGGGGGGGGGGGGGGGGGGGGGFGGGGGGGGFGFFG
@M02143:5:000000000-JT863:1:1101:21875:11574 2:N:0:45
CCTACGGGAGGCTGCAGTGGGGAATCTTGCACAATGGGGGAAACCCTGATGCAGCGACGCCGCGTGAGTGATGAAGCCCTTCGGGGTGTAAAGCTCTTTCGTCCCGGACGATAATGACGGTACGGGACGAAGAAGCTACGGCTCACTCTGTGCCAGCAGCCGCGGTAAGCCACAGGAGGCAAGCGTTGTCCGGATTTACTGGGCGTACAGCGCGCGCAGGCGGTCGTAGAGGTCACGTGTGACAAGTCGGGGCTCCACCCCGAAGGTTCAGCGTAGACCCAGCTACCGGAGCCAAGGCAA
+
@8C<C;B@@@:EFFCFEGGFEDFGGGGGFEGGGGFC8C7@+6CFFFGGGCEFGGGCF@BEDEC@BF:BGGED,,,,C4B8FCFC@7F@CF5??9<AE9?@@44C7+>=EC7+>=DFGCFG><>FE77+@+8>FFAF@,73<:11DE;DD,@;CA;8C,CF,4::8:8A:+02*38C*3**=E=*3*1):+:C*7/*2**:9+27<D)*9:CD3=DCB@)7057<)7)*)*/)/())07;3)/69*462),).4(.59(5)0(8)(.+2:.))0,(,()))),(..4(0)(((((()72((
@M02143:5:000000000-JT863:1:1101:15955:11582 2:N:0:45
CCTACGGGTGGCTGCAGCCAGGAATCTTGGGCAATGGGCGCAAGCCTGACCCAGCAACACCGTGTGGGCGATGAAGGCCTTCGGGTCGTAAAGCCCTGTTGATAGGGACGAAGGGCGAAGGGTTAATAGCCCCTAGCCTGACGGTACCTTTCGAGGAAGCCCCGGCTAACTCCGTGCCAGCAGCCGCGGTAATACGGAGGGAGCTAGCGTTGTTCGGAATTACTGGGCGAAAAGCGCGCGTACGTGGTTTGTTAAGTTGAATGTTAAATCCCCGGGCTCAACATGGGAACTGCATCCAAC
+
CCCCCGGG@FGGGGGGGGGGGGGGGGGCFGFG8FFGGFGGDGGGGGGGGCFCFGGGGGGGGGGGGGFGFGGGGGGGGGGGGGGGGDFGEGGFCF@CFGGFGFFF<AEFGEG7FECGFDEFEF@CFECCFFFEEFCGGGGGGGG@EGDC9EFGGGGGGGGGDDCEGGGGFGFGGG;FEGGGGFGGFGGCEEG5CFGGG3/558C>F:>CD<ECD*?D3@>G>*:@6:CC3)..82<65)0(.7()).1(5(0).67>F29@?2=D69E<>683.,(4441=FB)8,((0088))--/?:?(
@M02143:5:000000000-JT863:1:1101:2379:11583 2:N:0:45
CCTACGGGAGGCTGCAGTGGGGAATTTTGGACAATGGGGGCAACCCTGATCCAGCCATGCCGCGTGAGTGAAGAAGGCCTTCGGGTTGTAAAGCTCTTTCGGCCGGGAAGAAATCGCATCTCCTAATACGGGGTGTGGATGACGGTACCGGACTAAGAAGCACCGGCTAACTACGTGCCAGCAGCCGCGGGAATACGTAGGGGGCGAGCGTTGTCCTGAATTAGTGGGCGGAAAGACCGTGTCGGCTGTTCTGCAAGTCTGCCGTGAAAGTCAAGTGCCAAACACAGGAAAGCGGTGGGAT
+
CCCCCGGG;6CGFFGCGGGGFGGGG8FGFEGGGFGGGGGGGGGGGGGG?FD@FGDCFFG<FGGGFG7F<EFFGFEGGFGGGGGGGGCFGGFGFGB=F9FEE+@CFGGDECFCE,C?F7C:AF9,A,CCA:++@C:CFGF,@C>FC>EBCC>C**@E8E,>8FGFE>E?:AC7BEEFGGF9:CCC=@EDEE)=*:EC3>6<5CEDDDC*1)*/9EG***9C5>*)1*94))))0(77)))(.8(081(3><4*))1*/6?F6)9),0:CF<-:*6))-.)*)(-(.(()).(,,-())(-.5
@M02143:5:000000000-JT863:1:1101:18494:11584 2:N:0:45
CCTACGGGTGGCTGCAGTGGGGAATCTTGCGCAATGCGCGAAAGCGTGACGCAGCAACGCCGCGTGGGGGAAGAAGGCCTTCGGGTTGTAAACCCCTTTCAGGAGGGACGAAGCCTGGCTGGTGAATAGCCTGTCCAGGTGACGGTACCTCCACAAGAAGCCCCGGCTAACTACGTGCCAGCAGCCGCGGTAATACGTAGGGTGCAAGCGTTGTCCGGAATTATTGGGCGTAAAGAGATCGTAGGCGGTTTGTTGCGTCGGCTGTGAAATCCGGAGGCTCAACCTCCGGTCTGTCATCGTT
+
CCCCCGGGGGGGGGGGGGGGFGGGGGGGFGGGGGGGGGGGGGGEGGGGGGGGDGGEGGGGGGGGGGGGGGGGGGFGGGGGGGGGGGGGGGGGGGFGFEGGGGFBCFGGGGGGGGGGGGGGGGGGGGGGGGGGGGGGGGGGDFGGGEGGGGGCFGGGGGGGGBFGGC*?EGGGGGGFCFGG6CFGGGG:EGGGGCFFGGFGGG6>GGGGGGGGGG7FEF)9?FFF47C4>GDE3:6::)03;)(074395;3<?:>C37>D393).)3<:24:),8(((()1)4((((0)-((())*/.,(.
@M02143:5:000000000-JT863:1:1101:11495:11595 2:N:0:45
CCTACGGGAGGCTGCAGTCGAGAATTTTTCTCAATGGGGGAAACCCTGAAGGAGCGACGCCGCGTGGAGGATGAAGGTCTTCGGATTGTAAACTCCTGTCATTGGTGAACAAGGCATGCGGTTAACTGCCGTGATGTTTGATAGTAGCCGAAGAGGAAGAGACGGCTAACTCTGTGCCAGCAGCCGCGGTAATACGTAGGGTCCGAGCGTTGTCCGGAGTTACTGGGCGTAAAGCGCGCACAGGCGGCGGTGTTGGCGCGGCCTCAAATCCCCCGCCACACACGGGGACGGTCGTCCCCG
+
CCCCCGGGGGGGGGGGGGGGGGGGGGGGGGCGDFGGGGGGGGFGGGGGGFGFGGGGGGGGGGGGGGG7CFFFGGGGGGGGGGGGGGGGGGGGGGGFGFGFGGFGFAFFAFGGGGDGGGGGGEGGGGGGGG7>=D8AF9BFGGFG;DEDGDGDCFCFGGGGF?FEGGCCGCCFGF,;DCFGGFGGGGGDE:)A;+4*2;89ECFAGDGG3/:DGGFGFFB*.>FFFF**)18)79F>F381<BF459675()),3)/9(..)()*(07C*,42)(((-(47)(,((((0042,419>)((-
@M02143:5:000000000-JT863:1:1101:10917:11597 2:N:0:45
CCTACGGGAGGCTGCAGTGGGGAATATTGCACAATGGGCGAAAGCCTGATGCAGCGACGCCGCGTGAGGGATGACGGCCTTCGGGTTGTAAACCTCTTTCAGCAGGGACGAAGCGCAAGTGACGGTACCTGCAGAAGAAGCACCGGCCAACTACGTGCCAGCAGCCGCGGTAATACGTAGGGTGCGAGCGTTGTCCGGAATTACTGGGCGTAAAGAGCTCGTAGGCGGCTTGTCACGTCGGATGTGAAAGCCCGAGGCTTAACCTCGGGTCTGCATTCGAAACTGACCAGCCAACAGATGG
+
CCCCCGGGGGGGGGGGGGGGGGGGGGGGGGGGGGGGGGGGGGGGGGGGGGGGGGGGGGGGGGGGGGGGGGGGGGGGDGGGGGGGGGGGGGGGGGFGGGGGGGGGGFGGGGGGGGGGGGGGGGGGGGGGGGGGGGGCFG?CFGGGGGGGGGGGGGGGGGGG,CCFGFGGGG*>C9CB*5<EGGGGDEGGGGGGDGFGGGDDGGC4CGGGGGGGDGFGFFBC?GGFEFCCBC@B58=AD:3()),)0:<:F);F?())89>:9)*:)5:=)470?<2454)0.392).56?(3:?(,7)()-)
@M02143:5:000000000-JT863:1:1101:15564:11599 2:N:0:45
CCTACGGGTGGCTGCAGTGGGGAATATTGGACAATGGGCGAAAGCCTGATCCAGCCATGCCGCGTGTGTGAAGAAGGTCTTCGGATTGTAAAGCACTTTAAGTTGGGAGGAAGGGCATTAACCTAATACGTTAGTGCTTTGACGTTACCGACAGAATAAGCCACGGCTAACTACGTGCCAGCAGCCGCGGTAATACGTAGGTGGCAAGCGTTGTCCGGATTTACTGGGCGTAAAGGGTGTGTAGGCGGAAGCTTAAGTAGGAAGTGAAAGGTTGGAGCTCAACTCCAACACTGATCCCTAT
+
CCCCCGGGFGGGGGGFGGGGGGEEGFGGGGGGGGGGGGGGGGGGGGGGGGGGGFGGGGDGGGGGGGEGGGGGGDCFGFFGGGGGGGGGGCEFGGFGGGGGFGFGFGGGGGGDFGDCGFGGGGGG?FGGG@FGGGGGGGGGGGCEGGGGGGGGGDFGGGCEF@EGG6CEGGGGFGGGDGGGGGFFG,;DGEGEEFCEGGFCECCFFFFGGGGCGGGGFFFGFGFFFFCFFD5<>6FDEFB(<7AF=?>6>>FFFFF74)*8/4@4)*32?2.)*4,5,,()13,67549)41)))-994:8)
@M02143:5:000000000-JT863:1:1101:28999:11609 2:N:0:45
CCTACGGGAGGCTGCAGTGGGGAATTGTTCGCAATGGGCGCAAGCCTGACGACGCAACGCCGCGTGGAGGACGAAGATCTTCGGGTCGTAAACTCCTTTCGATCGAGACGAACGGCCTCCGGGTGAACAATCCGGAGGAGTGACGGTACCGAGAGAAGAAGCCCCGGCTAACTCCGTGCCAGCAGCCGCGGTAATACGGGGGGGGCAAGCGTTAATCGGAGTTACTGGGCGTAAAGCGCCCCCAGGCGGCGGTGTAAGCATGGCGTGAAACCCCCAGTCTCCACCTGGGAGCGTCCGCCGT
+
CCCCCGGGGGGGGFGFGGGGGGDGGGGGGGDGGGGGGGDGGGGGGGGGGGGGGGGFGGGGGECGEGGGG7CFGGGGGGGGGGGGGFEGGG@FFGGGGGGGGGFFGGGGGDGGGGDEEGGGEG7@C:CFC,:DGGG:CFEECGCFGGGCBFGBC*C5B77C86<C@8EGCCCFF98C@/CF9?E*;FGDE=3C**<::17<5*:)9CC55*:C*>C77<3*(1>*9/27)9)0)1>)9.)()0())((,7(5)44<*0)**9)7417*/*6),)(-3(,47?):1?:4)).,(4407)((((
@M02143:5:000000000-JT863:1:1101:8857:11615 2:N:0:45
CCTACGGGCGGCTGCAGTAACGAATATTCCGCAATGCGCGAAACTCTGACGCAGCGACGCCGCGTGTGGGACGAAGCCCTTCGGGGTGTAAACCACTGTCAGCGGTTACCAAGTCCCGAGGAGACGCAGCGTAAGGCACGGCCAACTGCGTGCCAGCAGCCGCGAGCCGACGGAGGTGCCAAGCGTCAAGCGGTATCCCGGGGCATAAAGCGTGAGTCGGCGGACGGGTGAGTAACGAGTCAGATCTCAAATCTCAACACTCGAACCACACCGGACCATGCCCACTTCCAGCATCACAGCC
+
CCCCCCCFCGGG+FGGGG@<-BFGGGGGAFGGGGGGD+@FGDG+,,CEFGG,@FGGGGGGGGGGGG4FFFG,FCEGCGGGGGGGG7FGGGGGGG8FG=FGGG8+@++>F,E,D,,,,*8@FCC,D******4**,7<C2**1*4*=*++*4*=1C+*+=CG*******2/:**2**:*02+<A9E;*9*<CC=*:FGC**2*5<)06+*:CC*:****8/,)C))<C3.).>F)*)0)8()/)0*,.6@4**,)1**(*)9,)1(0***.3()-,,-()0/,()4()**)).(.5)6))(-
@M02143:5:000000000-JT863:1:1101:25650:11631 2:N:0:45
CCTACGGGAGGCTGCAGTGGGGAATCTTGCGCAATGCGCGAAAGCGTGACGCAGCAACGCCGCGTGCGGGAAGACGGCCTTCGGGTTGTAAACCTCTTTCAGTAGGGAAGAAGCGAAAGTGACGGTACCTGCAGAAGAAGCGCCGGCTAACTACGTGCCAGCAGCCGCGGTAATACGTAGGGCGCAAGCGTTATCCGGAATTATTGGGCGTAAAGAGCTCGTAGGCGGTTTGTCGCGTCTGCCGTGAAAGTCCGGGGCTCAACTCCGGATCTGCGGTGGGTAAGGGCCGGACAGAGTTGTT
+
CCCCCGGGGGGGGGGGGGGGGGEGGGGGFGGGGGGGGGGGEGGGGGGGDGGGGGGGGGGGGGGGGGGDGGFFGGGGEGGGGGGDEGGGGGGGGGGGGGGGGFEDFGGGGGGFGGGGGGGGGFFGGGGGGGGGGGGGGGGGFGGGGGGGGGGFFGGGC:FCCFFGFGECGGGGG9+9C9C8AEFDGDEGFEDGE=FFGGGC=EFBGGGG4719DFCFF?7<:<C>FFGG5C>@>>EF@F53:@7>:>B?F<49<6EGB15@FF)?<):/9:()850(,-()).())(()04-(-:()*)))(
@M02143:5:000000000-JT863:1:1101:22446:11633 2:N:0:45
CCTACGGGAGGCTGCAGTGGGGAATATTGGACAATGGGCGCAAGCCTGATCCAGCAATGCCGCGTGGGTGAAGAAGGTCCTCGGATTGTAAAGCCCTTTCGGCGGGGACGATGGTGACGGTACCCGCAGAAGAAGCCCCGGCTAACTTCGTGCCAGCAGCCGCGGTAATACGAAGGGGGCTAGCGTTGCTCGGAATGACTGGGCGGAAAGGGCGCGTAGGCGGCCCCGTCAGTCGGGCGTGAAAGCCCCGGGCCCAACCCGGGCACCGCGCACGCACAGGCAGGGGACGGGCATGGACAGC
+
CCB<C@@@@CFEGGGFGGGGGGEFDGEFCFGGGGGF@C8FEGFCEFF@AFCGGGGGGE@FGGGGGGGGEGGFGGGFFCFGGCGCECEE?FF9FGEFFGFGGGEFGEEB7@+3+@3>B<C:CBCEGC*::7D<FFCFFEGGDE*=8C9@@8FFGGGCCCG*B>CGG:E89CGFG*2?EGGE?CFGG/:5C7F5EC5F67>70*/7C)15C559CC5C5@3C2<57.8CCE3379<.07>>()719B??:E057>(775(7750))()*2)(-(),((,(()8(4(((()0((((((.0)4((
@M02143:5:000000000-JT863:1:1101:18655:11634 2:N:0:45
CCTACGGGAGGCTGCAGTGGGGAATATTGGACAATGGGCGCAAGCCTGATGCAGCGACGCCGCGTGCAGGATGAATGCCTTCGGGTTGTAAACTGCTTTTCTATGTGAAGACTTCGACGGTAGCATAGGAATAAGGATCGGCTAACTCCGTGCCAGCAGCCGCGGTCATACGGAGGATCCAAGCGTTATCCGGAATTACTGGGCGTAAAGAGTGCGTAGGCGGTTTTCTAAGTTTGGTGTAAAATCTCCCGGCTCCACTGGGAGGGTTCGCCGAAGACTAGAAGGATAGAGTATGGGAAA
+
CCCCCGGG7CFG,FEGG,E@E>,8C,C@F,;6C,C,,6F+6F+6FF@EC<6C,CFCCC@F@FF@C==4FCC<FEF?FE=<5CF:FGECGAEGGGA,,FAFEFFGGG9<,?<FFFA@FFGGGCF@FDFCFGGGGGGGGBFGGGGGGGGGGGGGGGGGGGFGGGGG>EGGGGGGEG8B*,1@FG6CE=C<FFGDC5C5;77;EGGFG3CEC7+9>CFGFFFG<DD>D@DC47BFBB4455<(**-@FFBBF:B:3()*9(*/0(87>3A**(-2>((,,..*)644((.1)--)-44)0(((
@M02143:5:000000000-JT863:1:1101:7047:11640 2:N:0:45
CCTACGGGAGGCTGCAGTGGGGAATATTGGACAATGGGCGCAAGCCTGATCCAGCCATGCCGCGTGAGTGATGAAGGCCTTAGGGTTGTAAAGCTCTTTCGGCGGGGACGATAATGACGGTACCCGCAGAAGAAGCCCCGGCTAACTCCGTGCCAGCAGCCGCGGTAATACGGAGGGGGCTAGCGTTGTTCGGAATTACTGGGCGTAAAGCGCACGTAGGCGGACCAGAAAGTTGGGGGTGAAATCCCGGGGCTCAACCTCGGAACTTCCTTCAAAAACATTGGTATTGAGTTAGAGACA
+
CCCCCGGGGGGGGGGGGGGGGGGGGGGGGGGGGGGGGGGGGGGGGGGGGGGGGGGGGGGGGGGGGGGGGGGGFGGGGGGGGGGGGGGGGGGGFGGGGGGGGGGGGGGGGGGGGGGGGGGGCFCEGGCCEGGGGGFGGGGGGGGDGGCGGGGGGGGGGGGGGGGCB88=;CGGGGCCEDED5AFFE8>DEGGGG=>FFGCF7CFF5)9CGFGGGCDG55><?GGE5B31)9696)*(73717)5@6:04>95>0(57715/)(.9450+*...8,:<2((7/<4:A))/96)).))**6((
@M02143:5:000000000-JT863:1:1101:8516:11651 2:N:0:45
CCTACGGGAGGCTGCAGTGGGGAATCTTGGACAATGGGGGCAACCCTGATCCAGCCATGCCGCGTGAGCGATGAAGGCCTTAGGGTTGTAAAGCTCTTTCGGCGGGGACGATCATGACGGTACCCGCAGAAGAAGCCCCGGCTAACTTCGTGCCAGCAGCCGCGGTAATACGTAGGGGGCGAGCGTTGTCCGGATTTATTGGGCGTAAAGAGCGTGTAGGCGGTTCGGTAAGTCTGTCGTGACATCCTTAGGCTCCACCTCGGGCGTGCGATGGAAACTGCCAGGCCAGAGGATGGCAGC
+
CCCCCGGGGGGGGGGGGGGGGGGGGGGGGGGGGGGGGGGGGGGFGGGGGFFGGGGGGGGGGGGGGDGGGGGGGFDGGGGGGFGADFFCGFGGGGGGGGGGGEGGEGCCEGEG,FGGGGGGCFGGGGGFGGG,6D:FGGGCEEG*?FGGGGGGGGGFG?CFGCEDG*8CF?FGCCFDEGGCC5CGGG5>C?CE5*276:0?F+AF)>)*9?<9455*)8=F>DCE355D>F)=@A*)/7<<3)(/1.7)*.0*4)7*)4.)81>G4)***-4(028)3()*14).(((0).(((.()).(,
@M02143:5:000000000-JT863:1:1101:17702:11675 2:N:0:45
CCTACGGGTGGCAGCAGTGGGGAATATTGGACAATGGGGGAAACCCTGATCCAGCAATGCCGCGTGAATGAAGAAGGCCTTAGGGTTGTAAAGTTCTTTCACCTGTGAAGATAATGACGGTAGCAGGAGAAGAAGCCCCGGCAAACTCCGTGCCAGCAGCCGCGGTAATACGTAGGGGGCAAGCGTTGTCCGGAATTATTGGGCGTAAAGAGCTCGTAGGTGGCTGGTCGCGTCTGCCGTGAAAGCCCGCAGCTTCACTGCGGGTCTGCGGTGGATACGGACCGGCTAGAGGTACTCAGGG
+
CCCCCGGGGGGGGGGCFGFGGGGFGGGGCFGGGGGGGGGGGGGGGGGFGGGGFGEGGGGGGGGGGGGFGCEGGGGGGGGGGGGGGGGGGGAGFGGGGGFGGGG=EEBFGGFGGGGGGGGGGGDGFAEFGFGFGGGGGFGG7EGGGGGGGGFGGFGGGGGGGGEGGCEEF:77EFFGGECGDCFGC:7DEGGGGGG**;DC@C54573CCF77FGDDF>><<7CFFFDFFGFF)7DBF?EFEFFF=<06<7B>(.**02@F*-))45*6*213)-3)-513)--((,(.),),58)*1-.4.
@M02143:5:000000000-JT863:1:1101:15246:11677 2:N:0:45
[truncated: 41,978,919 more chars]
