# Supplementary material for: Amplicon sequencing data profiling of bacterial community connected with the rhizospheric soil from sunflower plants
Source: Data Brief. 2022 Apr 26;42:108207. doi: 10.1016/j.dib.2022.108207 (PMC9079167; doi:10.1016/j.dib.2022.108207)
Supplement: Supplementary file 7 [file mmc7.zip › mmc7.tsv]

# Constructed from biom file
#OTU ID	BN-E	taxonomy
OTU_1703	40.0	k__Bacteria; p__Proteobacteria; c__Gammaproteobacteria; o__Pseudomonadales; f__Moraxellaceae; g__Acinetobacter; s__johnsonii
OTU_16845	1.0	k__Bacteria; p__Actinobacteria; c__Actinobacteria; o__Actinomycetales; f__Geodermatophilaceae
OTU_18786	1.0	k__Bacteria; p__Actinobacteria; c__Rubrobacteria; o__Rubrobacterales; f__Rubrobacteraceae; g__Rubrobacter; s__
OTU_11177	1.0	k__Bacteria; p__Actinobacteria
OTU_8556	1.0	k__Bacteria; p__Gemmatimonadetes; c__Gemmatimonadetes; o__Gemmatimonadales; f__Ellin5301; g__; s__
OTU_9352	1.0	k__Bacteria; p__Gemmatimonadetes; c__Gemmatimonadetes; o__Gemmatimonadales
OTU_6911	1.0	k__Bacteria; p__Actinobacteria; c__Actinobacteria; o__Actinomycetales; f__Nocardioidaceae; g__Aeromicrobium; s__
OTU_6686	1.0	k__Bacteria; p__Actinobacteria; c__Actinobacteria; o__Actinomycetales; f__Nocardioidaceae; g__; s__
OTU_8306	1.0	k__Bacteria; p__Proteobacteria; c__Alphaproteobacteria
OTU_19117	1.0	k__Bacteria; p__Actinobacteria; c__Rubrobacteria; o__Rubrobacterales; f__Rubrobacteraceae; g__Rubrobacter; s__
OTU_11506	1.0	k__Bacteria; p__Proteobacteria; c__Alphaproteobacteria; o__Rhizobiales; f__Bradyrhizobiaceae; g__; s__
OTU_3708	1.0	Unassignable
OTU_8279	1.0	k__Bacteria; p__Actinobacteria; c__Actinobacteria; o__Actinomycetales; f__Mycobacteriaceae; g__Mycobacterium
OTU_19767	1.0	k__Bacteria; p__Proteobacteria; c__Gammaproteobacteria; o__Pseudomonadales; f__Moraxellaceae; g__Acinetobacter; s__guillouiae
OTU_13971	1.0	k__Bacteria; p__Proteobacteria; c__Alphaproteobacteria; o__Rhizobiales; f__Beijerinckiaceae; g__Chelatococcus; s__asaccharovorans
OTU_13496	3.0	k__Bacteria; p__Chloroflexi; c__Thermomicrobia; o__JG30-KF-CM45; f__; g__; s__
OTU_16584	1.0	k__Bacteria
OTU_7330	1.0	k__Bacteria; p__Planctomycetes
OTU_18466	1.0	k__Bacteria; p__Proteobacteria; c__Gammaproteobacteria; o__Pseudomonadales; f__Pseudomonadaceae
OTU_7365	1.0	k__Bacteria; p__Actinobacteria; c__Actinobacteria; o__Actinomycetales; f__Geodermatophilaceae; g__Modestobacter; s__
OTU_13961	1.0	k__Bacteria; p__Actinobacteria; c__Actinobacteria; o__Actinomycetales; f__Geodermatophilaceae
OTU_8922	1.0	k__Bacteria; p__Planctomycetes; c__Planctomycetia; o__Gemmatales; f__Isosphaeraceae; g__; s__
OTU_18287	1.0	k__Bacteria; p__Planctomycetes; c__Planctomycetia; o__Gemmatales; f__Isosphaeraceae; g__; s__
OTU_1934	1.0	k__Bacteria; p__Actinobacteria; c__Actinobacteria; o__Actinomycetales; f__Nocardioidaceae; g__; s__
OTU_4006	1.0	k__Bacteria; p__Chloroflexi; c__Ellin6529; o__; f__; g__; s__
OTU_1969	1.0	k__Bacteria; p__Actinobacteria; c__Actinobacteria; o__Actinomycetales; f__Streptomycetaceae; g__Streptomyces; s__mirabilis
OTU_19623	1.0	k__Bacteria; p__Proteobacteria; c__Betaproteobacteria
OTU_5524	1.0	k__Bacteria; p__Proteobacteria
OTU_17614	1.0	k__Bacteria
OTU_1974	1.0	k__Bacteria; p__Proteobacteria; c__Gammaproteobacteria; o__Pseudomonadales; f__Pseudomonadaceae; g__Pseudomonas; s__
OTU_12162	1.0	k__Bacteria; p__Firmicutes; c__Bacilli; o__Bacillales; f__Bacillaceae; g__Bacillus; s__anthracis
OTU_15360	1.0	k__Bacteria; p__Proteobacteria; c__Gammaproteobacteria; o__Pseudomonadales; f__Moraxellaceae; g__Acinetobacter; s__johnsonii
OTU_433	2.0	k__Bacteria; p__Acidobacteria; c__Acidobacteria-6; o__iii1-15; f__mb2424; g__; s__
OTU_4477	3.0	k__Bacteria; p__Actinobacteria; c__Actinobacteria; o__Actinomycetales; f__Nocardioidaceae; g__; s__
OTU_10608	2.0	k__Bacteria; p__Firmicutes; c__Clostridia; o__Clostridiales; f__Peptostreptococcaceae; g__[Clostridium]; s__difficile
OTU_912	1.0	k__Bacteria; p__Proteobacteria; c__Gammaproteobacteria; o__Pseudomonadales; f__Pseudomonadaceae; g__Pseudomonas; s__fragi
OTU_17408	1.0	k__Bacteria; p__Proteobacteria; c__Alphaproteobacteria
OTU_4344	1.0	k__Bacteria; p__Proteobacteria; c__Gammaproteobacteria
OTU_16607	1.0	k__Bacteria; p__Proteobacteria; c__Alphaproteobacteria; o__Caulobacterales; f__Caulobacteraceae
OTU_8570	1.0	k__Bacteria; p__Actinobacteria; c__Actinobacteria; o__Actinomycetales; f__Micrococcaceae; g__Arthrobacter
OTU_9438	1.0	k__Bacteria; p__Chloroflexi; c__TK10; o__B07_WMSP1; f__FFCH4570; g__; s__
OTU_15453	1.0	k__Bacteria; p__Proteobacteria; c__Gammaproteobacteria; o__Pseudomonadales; f__Moraxellaceae
OTU_9710	1.0	k__Bacteria; p__Proteobacteria; c__Gammaproteobacteria; o__Pseudomonadales; f__Pseudomonadaceae; g__Pseudomonas; s__umsongensis
OTU_2930	1.0	k__Bacteria; p__Planctomycetes; c__Planctomycetia; o__Gemmatales
OTU_5266	1.0	k__Bacteria; p__Proteobacteria; c__Betaproteobacteria
OTU_2550	1.0	k__Bacteria; p__Proteobacteria; c__Alphaproteobacteria; o__Rhizobiales
OTU_1196	1.0	k__Bacteria; p__Actinobacteria; c__Thermoleophilia; o__Solirubrobacterales; f__Solirubrobacteraceae; g__Solirubrobacter; s__
OTU_19527	1.0	k__Bacteria; p__Chloroflexi; c__TK10; o__B07_WMSP1; f__FFCH4570; g__; s__
OTU_8101	1.0	k__Bacteria; p__Actinobacteria; c__Rubrobacteria; o__Rubrobacterales; f__Rubrobacteraceae; g__Rubrobacter; s__
OTU_14611	1.0	k__Bacteria; p__Actinobacteria; c__Thermoleophilia; o__Solirubrobacterales
OTU_18170	1.0	k__Bacteria; p__Firmicutes; c__Bacilli; o__Bacillales
OTU_18805	1.0	k__Bacteria; p__Chloroflexi; c__Thermomicrobia; o__JG30-KF-CM45; f__; g__; s__
OTU_3853	1.0	k__Bacteria; p__Proteobacteria; c__Alphaproteobacteria; o__Rhizobiales
OTU_13199	1.0	k__Bacteria; p__Gemmatimonadetes; c__Gemmatimonadetes; o__Gemmatimonadales; f__Ellin5301; g__; s__
OTU_17513	1.0	k__Bacteria
OTU_16100	1.0	k__Bacteria; p__Actinobacteria; c__Thermoleophilia; o__Solirubrobacterales; f__; g__; s__
OTU_16262	1.0	k__Bacteria; p__Proteobacteria; c__Alphaproteobacteria; o__Sphingomonadales; f__Sphingomonadaceae; g__Sphingomonas
OTU_43	5.0	Unassignable
OTU_11690	1.0	k__Bacteria; p__Proteobacteria; c__Betaproteobacteria; o__Burkholderiales; f__Comamonadaceae
OTU_12460	1.0	k__Bacteria; p__Proteobacteria; c__Gammaproteobacteria; o__Pseudomonadales; f__Pseudomonadaceae; g__Pseudomonas; s__umsongensis
OTU_9981	1.0	k__Bacteria; p__Actinobacteria; c__Acidimicrobiia; o__Acidimicrobiales; f__C111; g__; s__
OTU_1634	1.0	k__Bacteria; p__Actinobacteria; c__Thermoleophilia; o__Solirubrobacterales; f__Conexibacteraceae; g__; s__
OTU_1952	1.0	k__Bacteria; p__Actinobacteria; c__Actinobacteria; o__Actinomycetales; f__Nocardioidaceae; g__Nocardioides; s__daphniae
OTU_3267	1.0	k__Bacteria
OTU_1231	1.0	k__Bacteria; p__Proteobacteria
OTU_8235	1.0	k__Bacteria; p__Proteobacteria; c__Alphaproteobacteria; o__Rhizobiales; f__Beijerinckiaceae; g__; s__
OTU_16333	1.0	k__Bacteria; p__Proteobacteria; c__Betaproteobacteria
OTU_1661	1.0	k__Bacteria; p__Proteobacteria; c__Betaproteobacteria; o__Burkholderiales; f__Comamonadaceae
OTU_5898	1.0	k__Bacteria; p__Proteobacteria; c__Alphaproteobacteria; o__Caulobacterales; f__Caulobacteraceae; g__Brevundimonas; s__poindexterae
OTU_19445	1.0	k__Bacteria; p__Proteobacteria; c__Alphaproteobacteria; o__Rhodospirillales; f__Acetobacteraceae; g__Craurococcus; s__roseus
OTU_12154	1.0	k__Bacteria; p__Proteobacteria; c__Alphaproteobacteria; o__Caulobacterales; f__Caulobacteraceae
OTU_18998	1.0	k__Bacteria; p__Firmicutes; c__Bacilli; o__Bacillales; f__Bacillaceae; g__Bacillus; s__anthracis
OTU_7695	1.0	k__Bacteria; p__Gemmatimonadetes; c__Gemmatimonadetes; o__Gemmatimonadales; f__; g__; s__
OTU_12337	1.0	k__Bacteria; p__Actinobacteria; c__Thermoleophilia; o__Solirubrobacterales; f__Solirubrobacteraceae; g__; s__
OTU_18813	1.0	k__Bacteria; p__Actinobacteria; c__Actinobacteria; o__Actinomycetales; f__Nocardioidaceae; g__Kribbella; s__
OTU_19031	1.0	k__Bacteria; p__Actinobacteria; c__Thermoleophilia; o__Solirubrobacterales
OTU_12971	1.0	k__Bacteria; p__Actinobacteria
OTU_10688	1.0	k__Bacteria; p__Actinobacteria; c__Actinobacteria; o__Actinomycetales; f__Thermomonosporaceae; g__Actinocorallia; s__
OTU_9854	1.0	k__Bacteria; p__Chloroflexi; c__TK10; o__AKYG885; f__5B-12; g__; s__
OTU_12806	1.0	k__Bacteria; p__Proteobacteria; c__Alphaproteobacteria; o__Rhodospirillales; f__Acetobacteraceae; g__Granulibacter; s__bethesdensis
OTU_14533	1.0	Unassignable
OTU_7519	1.0	Unassignable
OTU_11296	1.0	k__Bacteria; p__Actinobacteria; c__Actinobacteria; o__Actinomycetales; f__Micrococcaceae; g__Arthrobacter
OTU_2916	1.0	k__Bacteria; p__Planctomycetes; c__Planctomycetia; o__Gemmatales; f__Isosphaeraceae; g__; s__
OTU_10521	1.0	k__Bacteria; p__Actinobacteria; c__Actinobacteria; o__Actinomycetales; f__; g__; s__
OTU_17318	1.0	k__Bacteria; p__Chloroflexi; c__Thermomicrobia; o__; f__; g__; s__
OTU_10862	1.0	k__Bacteria; p__Proteobacteria; c__Gammaproteobacteria
OTU_6639	1.0	k__Bacteria; p__Actinobacteria; c__Actinobacteria; o__Actinomycetales; f__Actinosynnemataceae
OTU_2651	1.0	k__Bacteria; p__Proteobacteria; c__Betaproteobacteria; o__Burkholderiales
OTU_14507	1.0	k__Bacteria; p__Proteobacteria; c__Alphaproteobacteria; o__Rhizobiales
OTU_11015	1.0	k__Bacteria; p__Gemmatimonadetes; c__Gemmatimonadetes; o__Gemmatimonadales
OTU_16306	1.0	k__Bacteria; p__Proteobacteria; c__Alphaproteobacteria; o__Rhizobiales; f__Beijerinckiaceae; g__Chelatococcus; s__asaccharovorans
OTU_10105	1.0	k__Bacteria; p__Actinobacteria; c__Actinobacteria; o__Actinomycetales; f__Mycobacteriaceae; g__Mycobacterium; s__
OTU_11545	1.0	k__Bacteria; p__Proteobacteria; c__Alphaproteobacteria; o__Rhodospirillales; f__Acetobacteraceae
OTU_9421	1.0	k__Bacteria; p__Proteobacteria; c__Alphaproteobacteria; o__Rhizobiales; f__Bradyrhizobiaceae; g__Balneimonas; s__
OTU_11980	1.0	k__Bacteria; p__Actinobacteria; c__Thermoleophilia; o__Gaiellales; f__Gaiellaceae; g__; s__
OTU_4542	1.0	k__Bacteria; p__Proteobacteria; c__Alphaproteobacteria; o__Rhodospirillales; f__Acetobacteraceae
OTU_4513	1.0	k__Bacteria; p__Actinobacteria; c__Acidimicrobiia; o__Acidimicrobiales; f__C111; g__; s__
OTU_3290	1.0	k__Bacteria; p__Proteobacteria; c__Betaproteobacteria; o__Ellin6067; f__; g__; s__
OTU_7797	1.0	k__Bacteria; p__Proteobacteria; c__Betaproteobacteria
OTU_10968	1.0	k__Bacteria; p__Proteobacteria; c__Alphaproteobacteria; o__Caulobacterales; f__Caulobacteraceae; g__; s__
OTU_3548	1.0	k__Bacteria; p__Proteobacteria; c__Alphaproteobacteria; o__Rhodospirillales; f__Acetobacteraceae; g__; s__
OTU_13144	1.0	k__Bacteria; p__Gemmatimonadetes; c__Gemmatimonadetes; o__Gemmatimonadales
OTU_3245	1.0	k__Bacteria; p__Chloroflexi; c__TK17; o__; f__; g__; s__
OTU_11316	1.0	k__Bacteria; p__Actinobacteria; c__Actinobacteria; o__Actinomycetales
OTU_10756	1.0	k__Bacteria
OTU_7702	1.0	k__Bacteria; p__Firmicutes; c__Bacilli; o__Lactobacillales; f__Streptococcaceae; g__Lactococcus; s__
OTU_11485	1.0	k__Bacteria; p__Proteobacteria; c__Alphaproteobacteria; o__Sphingomonadales; f__Sphingomonadaceae; g__Sphingomonas; s__
OTU_2321	1.0	k__Bacteria; p__Actinobacteria; c__Thermoleophilia; o__Gaiellales; f__Gaiellaceae; g__; s__
OTU_12141	1.0	k__Bacteria; p__Actinobacteria; c__Actinobacteria; o__Actinomycetales
OTU_8901	1.0	k__Bacteria; p__Actinobacteria; c__Acidimicrobiia; o__Acidimicrobiales; f__; g__; s__
OTU_6817	1.0	Unassignable
OTU_8829	1.0	k__Bacteria; p__Proteobacteria; c__Gammaproteobacteria; o__Pseudomonadales; f__Pseudomonadaceae; g__Pseudomonas; s__
OTU_12982	1.0	k__Bacteria; p__Actinobacteria; c__Actinobacteria; o__Actinomycetales
OTU_19549	1.0	k__Bacteria; p__Firmicutes; c__Bacilli; o__Bacillales; f__Bacillaceae; g__Bacillus
OTU_19750	1.0	k__Bacteria; p__Verrucomicrobia; c__[Pedosphaerae]; o__[Pedosphaerales]; f__[Pedosphaeraceae]; g__; s__
OTU_11052	1.0	k__Bacteria; p__Proteobacteria; c__Gammaproteobacteria
OTU_8735	1.0	k__Bacteria; p__Actinobacteria; c__Actinobacteria; o__Actinomycetales
OTU_18236	1.0	k__Bacteria; p__Proteobacteria; c__Alphaproteobacteria; o__Sphingomonadales; f__Sphingomonadaceae; g__Kaistobacter; s__
OTU_3350	1.0	k__Bacteria
OTU_5136	1.0	k__Bacteria; p__Verrucomicrobia; c__[Pedosphaerae]; o__[Pedosphaerales]; f__[Pedosphaeraceae]; g__Pedosphaera; s__
OTU_15934	1.0	k__Bacteria; p__Actinobacteria; c__Actinobacteria; o__Actinomycetales; f__Micrococcaceae; g__Arthrobacter
OTU_8218	1.0	k__Bacteria; p__Actinobacteria; c__Rubrobacteria; o__Rubrobacterales; f__Rubrobacteraceae; g__Rubrobacter; s__
OTU_500	2.0	k__Bacteria; p__Actinobacteria; c__Actinobacteria; o__Actinomycetales; f__Thermomonosporaceae; g__Actinocorallia; s__
OTU_16450	1.0	k__Bacteria; p__Proteobacteria; c__Betaproteobacteria; o__Burkholderiales; f__Comamonadaceae; g__Azohydromonas; s__
OTU_10848	1.0	k__Bacteria; p__Proteobacteria; c__Betaproteobacteria
OTU_11750	1.0	k__Bacteria; p__Actinobacteria; c__Actinobacteria; o__Actinomycetales; f__Microbacteriaceae; g__Agromyces; s__
OTU_6345	1.0	k__Bacteria
OTU_8388	1.0	k__Bacteria; p__Proteobacteria; c__Gammaproteobacteria; o__Pseudomonadales; f__Moraxellaceae; g__Acinetobacter; s__guillouiae
OTU_5917	1.0	k__Bacteria; p__Actinobacteria; c__Actinobacteria; o__Actinomycetales; f__Nocardiaceae; g__Nocardia; s__
OTU_14407	1.0	k__Bacteria; p__Proteobacteria
OTU_1134	1.0	k__Bacteria; p__Actinobacteria; c__Thermoleophilia; o__Solirubrobacterales; f__; g__; s__
OTU_1812	1.0	k__Bacteria; p__Actinobacteria; c__Actinobacteria; o__Actinomycetales
OTU_13712	1.0	k__Bacteria
OTU_15865	1.0	k__Bacteria; p__Actinobacteria; c__Actinobacteria; o__Actinomycetales
OTU_10274	1.0	k__Bacteria; p__Actinobacteria; c__Thermoleophilia; o__Solirubrobacterales; f__; g__; s__
OTU_19415	1.0	k__Bacteria; p__Actinobacteria
OTU_17481	1.0	k__Bacteria; p__Proteobacteria; c__Gammaproteobacteria; o__Pseudomonadales; f__Moraxellaceae; g__Acinetobacter; s__guillouiae
OTU_4315	1.0	k__Bacteria; p__Actinobacteria
OTU_6042	1.0	k__Bacteria; p__Planctomycetes; c__Planctomycetia; o__Gemmatales; f__Isosphaeraceae; g__Nostocoida; s__limicola III
OTU_12899	1.0	k__Bacteria; p__Gemmatimonadetes; c__Gemm-1; o__; f__; g__; s__
OTU_18746	1.0	k__Bacteria; p__Proteobacteria; c__Alphaproteobacteria; o__Rhodospirillales
OTU_12844	1.0	k__Bacteria; p__Actinobacteria; c__Actinobacteria; o__Actinomycetales; f__Nocardioidaceae; g__; s__
OTU_10953	1.0	k__Bacteria; p__Proteobacteria; c__Alphaproteobacteria; o__Rhodospirillales; f__Acetobacteraceae; g__; s__
OTU_7403	1.0	k__Bacteria; p__Proteobacteria; c__Gammaproteobacteria; o__Pseudomonadales; f__Moraxellaceae; g__Acinetobacter; s__guillouiae
OTU_9065	1.0	k__Bacteria; p__Bacteroidetes; c__Cytophagia; o__Cytophagales; f__Flammeovirgaceae; g__Marinoscillum; s__furvescens
OTU_10390	1.0	k__Bacteria
OTU_14497	1.0	k__Bacteria; p__Firmicutes; c__Bacilli; o__Bacillales; f__Bacillaceae; g__Bacillus; s__alkalitolerans
OTU_4681	18.0	k__Bacteria; p__Proteobacteria; c__Gammaproteobacteria; o__Pseudomonadales; f__Moraxellaceae; g__Acinetobacter; s__johnsonii
OTU_12742	1.0	k__Bacteria; p__Planctomycetes; c__Phycisphaerae; o__WD2101; f__; g__; s__
OTU_4386	1.0	k__Bacteria; p__Proteobacteria; c__Gammaproteobacteria; o__Pseudomonadales; f__Moraxellaceae; g__Acinetobacter; s__johnsonii
OTU_8086	1.0	k__Bacteria; p__Proteobacteria; c__Alphaproteobacteria; o__Caulobacterales; f__Caulobacteraceae; g__Brevundimonas; s__poindexterae
OTU_6421	1.0	k__Bacteria; p__Actinobacteria; c__Actinobacteria; o__Actinomycetales; f__Cellulomonadaceae
OTU_19745	1.0	k__Bacteria; p__Actinobacteria; c__Rubrobacteria; o__Rubrobacterales; f__Rubrobacteraceae; g__Rubrobacter; s__
OTU_6214	1.0	k__Bacteria; p__Actinobacteria; c__Actinobacteria; o__Actinomycetales
OTU_2636	1.0	k__Bacteria; p__Chloroflexi; c__Chloroflexi; o__[Roseiflexales]; f__; g__; s__
OTU_9247	1.0	k__Bacteria; p__Actinobacteria; c__Rubrobacteria; o__Rubrobacterales; f__Rubrobacteraceae; g__Rubrobacter; s__
OTU_395	6.0	k__Bacteria; p__Acidobacteria; c__Solibacteres; o__Solibacterales; f__; g__; s__
OTU_9566	1.0	k__Bacteria; p__Actinobacteria; c__Thermoleophilia; o__Solirubrobacterales; f__Solirubrobacteraceae; g__; s__
OTU_8702	1.0	k__Bacteria; p__Firmicutes; c__Bacilli; o__Lactobacillales; f__Streptococcaceae
OTU_16379	1.0	k__Bacteria
OTU_3636	1.0	k__Bacteria; p__Proteobacteria; c__Alphaproteobacteria; o__Rhizobiales; f__Phyllobacteriaceae; g__Mesorhizobium; s__
OTU_10759	1.0	k__Bacteria; p__Proteobacteria; c__Gammaproteobacteria; o__Pseudomonadales; f__Pseudomonadaceae
OTU_5990	1.0	k__Bacteria; p__Firmicutes; c__Bacilli; o__Bacillales; f__Bacillaceae; g__Bacillus; s__alkalitolerans
OTU_17266	1.0	k__Bacteria; p__Proteobacteria; c__Alphaproteobacteria; o__Rhizobiales; f__Hyphomicrobiaceae; g__Rhodoplanes; s__
OTU_15135	1.0	k__Bacteria; p__Actinobacteria; c__Rubrobacteria; o__Rubrobacterales; f__Rubrobacteraceae; g__Rubrobacter; s__
OTU_18503	1.0	k__Bacteria; p__Actinobacteria; c__Actinobacteria; o__Actinomycetales; f__Nocardioidaceae; g__Kribbella; s__
OTU_15160	1.0	k__Bacteria; p__Proteobacteria; c__Gammaproteobacteria; o__Pseudomonadales; f__Moraxellaceae; g__Acinetobacter; s__guillouiae
OTU_6803	1.0	k__Bacteria; p__Actinobacteria; c__Actinobacteria; o__Actinomycetales; f__Nocardioidaceae; g__; s__
OTU_9806	1.0	k__Bacteria; p__Proteobacteria; c__Alphaproteobacteria; o__Caulobacterales; f__Caulobacteraceae; g__Brevundimonas; s__poindexterae
OTU_18993	1.0	k__Bacteria; p__Firmicutes; c__Bacilli; o__Bacillales; f__Bacillaceae; g__Bacillus; s__badius
OTU_7228	2.0	k__Bacteria; p__Actinobacteria; c__MB-A2-108; o__0319-7L14; f__; g__; s__
OTU_13769	1.0	k__Bacteria; p__Actinobacteria; c__Actinobacteria; o__Actinomycetales; f__Nocardioidaceae; g__; s__
OTU_10230	1.0	k__Bacteria; p__Proteobacteria; c__Alphaproteobacteria; o__Rhodospirillales; f__Rhodospirillaceae; g__; s__
OTU_7512	1.0	k__Bacteria; p__Actinobacteria; c__Actinobacteria; o__Actinomycetales
OTU_18341	1.0	k__Bacteria; p__Actinobacteria; c__Actinobacteria; o__Actinomycetales
OTU_18394	1.0	k__Bacteria; p__Proteobacteria; c__Alphaproteobacteria; o__Caulobacterales; f__Caulobacteraceae; g__Brevundimonas; s__poindexterae
OTU_7677	1.0	k__Bacteria; p__Planctomycetes; c__Phycisphaerae; o__WD2101; f__; g__; s__
OTU_12536	1.0	k__Bacteria; p__Actinobacteria; c__Actinobacteria; o__Actinomycetales; f__Micrococcaceae; g__Arthrobacter; s__pascens
OTU_2407	1.0	k__Bacteria; p__Planctomycetes; c__Planctomycetia; o__Gemmatales; f__Gemmataceae; g__; s__
OTU_342	9.0	k__Bacteria; p__Proteobacteria; c__Alphaproteobacteria; o__Rhizobiales; f__Bradyrhizobiaceae; g__Balneimonas; s__
OTU_7979	1.0	k__Bacteria; p__Actinobacteria; c__Actinobacteria; o__Actinomycetales; f__Micrococcaceae; g__Arthrobacter
OTU_6039	1.0	k__Bacteria
OTU_10215	1.0	k__Bacteria; p__Proteobacteria; c__Alphaproteobacteria; o__Rickettsiales; f__mitochondria
OTU_7056	1.0	k__Bacteria; p__Actinobacteria; c__Actinobacteria; o__Actinomycetales; f__Micromonosporaceae
OTU_14417	1.0	k__Bacteria; p__Actinobacteria; c__Thermoleophilia; o__Solirubrobacterales; f__Solirubrobacteraceae; g__Solirubrobacter; s__
OTU_5680	1.0	k__Bacteria; p__Proteobacteria; c__Alphaproteobacteria; o__Caulobacterales; f__Caulobacteraceae
OTU_5036	1.0	k__Bacteria; p__Chloroflexi; c__TK10; o__B07_WMSP1; f__; g__; s__
OTU_13661	1.0	k__Bacteria; p__Verrucomicrobia
OTU_16116	1.0	k__Bacteria; p__Actinobacteria; c__Actinobacteria; o__Actinomycetales; f__Streptomycetaceae; g__Streptomyces
OTU_13810	1.0	k__Bacteria
OTU_15839	1.0	k__Bacteria; p__Planctomycetes; c__Planctomycetia; o__Gemmatales; f__Isosphaeraceae; g__; s__
OTU_19641	1.0	k__Bacteria; p__Chloroflexi; c__Thermomicrobia; o__; f__; g__; s__
OTU_17381	1.0	k__Bacteria; p__Gemmatimonadetes; c__Gemmatimonadetes; o__; f__; g__; s__
OTU_620	5.0	k__Bacteria; p__Actinobacteria; c__Actinobacteria; o__Actinomycetales; f__Geodermatophilaceae; g__Modestobacter; s__
OTU_6751	1.0	k__Bacteria; p__Proteobacteria; c__Alphaproteobacteria; o__Caulobacterales; f__Caulobacteraceae; g__Brevundimonas; s__poindexterae
OTU_9265	1.0	k__Bacteria; p__Proteobacteria; c__Deltaproteobacteria; o__Myxococcales
OTU_13047	1.0	k__Bacteria; p__Actinobacteria; c__Actinobacteria; o__Actinomycetales
OTU_17138	1.0	Unassignable
OTU_15480	1.0	k__Bacteria; p__Proteobacteria; c__Alphaproteobacteria; o__Rhizobiales
OTU_16769	1.0	k__Bacteria; p__Proteobacteria; c__Gammaproteobacteria; o__Pseudomonadales; f__Moraxellaceae; g__Acinetobacter; s__guillouiae
OTU_15983	1.0	k__Bacteria; p__Proteobacteria; c__Alphaproteobacteria; o__Rhodospirillales; f__Acetobacteraceae; g__Roseomonas; s__
OTU_8879	1.0	k__Bacteria; p__Proteobacteria; c__Alphaproteobacteria; o__Rhizobiales; f__Bradyrhizobiaceae; g__Balneimonas; s__
OTU_9894	1.0	k__Bacteria; p__Proteobacteria; c__Alphaproteobacteria; o__Rhizobiales
OTU_8613	1.0	k__Bacteria; p__Proteobacteria; c__Alphaproteobacteria; o__Rhizobiales; f__Rhizobiaceae; g__Blastobacter; s__capsulatus
OTU_5158	1.0	k__Bacteria; p__Proteobacteria; c__Alphaproteobacteria; o__Rhodospirillales
OTU_16718	1.0	k__Bacteria; p__Proteobacteria; c__Gammaproteobacteria; o__Pseudomonadales; f__Pseudomonadaceae; g__Pseudomonas
OTU_7551	1.0	k__Bacteria; p__Actinobacteria; c__Acidimicrobiia; o__Acidimicrobiales; f__; g__; s__
OTU_9676	2.0	k__Bacteria; p__Firmicutes; c__Bacilli; o__Bacillales; f__Bacillaceae; g__Bacillus
OTU_13476	1.0	k__Bacteria; p__Firmicutes; c__Bacilli; o__Lactobacillales
OTU_1444	1.0	k__Bacteria
OTU_14591	1.0	k__Bacteria; p__Actinobacteria; c__Actinobacteria; o__Actinomycetales; f__Streptomycetaceae; g__Streptomyces
OTU_14278	1.0	k__Bacteria; p__Actinobacteria
OTU_14225	1.0	k__Bacteria; p__Chloroflexi; c__Thermomicrobia; o__AKYG1722; f__; g__; s__
OTU_9330	3.0	k__Bacteria; p__Actinobacteria; c__Acidimicrobiia; o__Acidimicrobiales; f__C111; g__; s__
OTU_4714	1.0	k__Bacteria; p__Actinobacteria; c__Actinobacteria; o__Actinomycetales; f__Geodermatophilaceae; g__Geodermatophilus; s__obscurus
OTU_16821	1.0	k__Bacteria; p__Actinobacteria; c__Rubrobacteria; o__Rubrobacterales; f__Rubrobacteraceae; g__Rubrobacter; s__
OTU_2429	1.0	k__Bacteria; p__Proteobacteria; c__Alphaproteobacteria; o__Ellin329; f__; g__; s__
OTU_11268	1.0	k__Bacteria
OTU_10725	1.0	k__Bacteria; p__Proteobacteria; c__Gammaproteobacteria; o__Pseudomonadales; f__Moraxellaceae; g__Acinetobacter; s__johnsonii
OTU_9463	1.0	k__Bacteria
OTU_1506	1.0	k__Bacteria; p__Proteobacteria; c__Alphaproteobacteria; o__Rhizobiales
OTU_10356	1.0	k__Bacteria; p__Chloroflexi; c__Chloroflexi; o__Chloroflexales
OTU_18854	1.0	k__Bacteria; p__Proteobacteria; c__Alphaproteobacteria; o__Caulobacterales; f__; g__; s__
OTU_8407	1.0	k__Bacteria; p__Actinobacteria; c__Actinobacteria; o__Actinomycetales; f__Micrococcaceae; g__Arthrobacter; s__pascens
OTU_7924	1.0	k__Bacteria; p__Gemmatimonadetes; c__Gemmatimonadetes; o__; f__; g__; s__
OTU_16399	1.0	k__Bacteria; p__Actinobacteria; c__Actinobacteria; o__Actinomycetales; f__Thermomonosporaceae; g__Actinocorallia; s__
OTU_5018	1.0	k__Bacteria; p__Proteobacteria; c__Alphaproteobacteria; o__Caulobacterales; f__Caulobacteraceae; g__Nitrobacteria; s__hamadaniensis
OTU_11675	1.0	k__Bacteria; p__Proteobacteria; c__Gammaproteobacteria; o__Pseudomonadales; f__Pseudomonadaceae
OTU_9998	1.0	k__Bacteria; p__Firmicutes; c__Bacilli; o__Bacillales; f__Bacillaceae; g__Bacillus; s__megaterium
OTU_6293	1.0	k__Bacteria; p__Proteobacteria; c__Alphaproteobacteria; o__Caulobacterales; f__Caulobacteraceae; g__Brevundimonas; s__poindexterae
OTU_18166	1.0	k__Bacteria
OTU_18943	1.0	k__Bacteria
OTU_2694	1.0	k__Bacteria; p__Proteobacteria; c__Gammaproteobacteria; o__Pseudomonadales; f__Pseudomonadaceae
OTU_4676	1.0	k__Bacteria; p__Proteobacteria; c__Betaproteobacteria; o__Burkholderiales; f__Comamonadaceae; g__Azohydromonas; s__
OTU_17500	1.0	k__Bacteria; p__Proteobacteria; c__Gammaproteobacteria
OTU_16159	2.0	k__Bacteria; p__Proteobacteria; c__Gammaproteobacteria; o__Pseudomonadales; f__Moraxellaceae; g__Acinetobacter; s__johnsonii
OTU_19893	1.0	k__Bacteria; p__Proteobacteria; c__Alphaproteobacteria; o__Rhodobacterales; f__Rhodobacteraceae
OTU_7972	1.0	k__Bacteria; p__Proteobacteria
OTU_15389	1.0	k__Bacteria; p__Actinobacteria; c__Thermoleophilia; o__Solirubrobacterales; f__Conexibacteraceae
OTU_17063	1.0	k__Bacteria; p__Actinobacteria; c__Actinobacteria; o__Micrococcales; f__; g__; s__
OTU_19626	1.0	k__Bacteria; p__Actinobacteria; c__Actinobacteria; o__Actinomycetales; f__Micrococcaceae
OTU_18532	1.0	k__Bacteria; p__Firmicutes; c__Bacilli; o__Bacillales; f__Bacillaceae; g__Bacillus; s__anthracis
OTU_16752	1.0	k__Bacteria; p__Proteobacteria; c__Alphaproteobacteria; o__Caulobacterales
OTU_5453	1.0	k__Bacteria
OTU_13525	1.0	k__Bacteria
OTU_13954	1.0	k__Bacteria; p__Bacteroidetes; c__Cytophagia; o__Cytophagales; f__Cytophagaceae; g__; s__
OTU_10710	1.0	k__Bacteria; p__Chloroflexi; c__Ellin6529; o__; f__; g__; s__
OTU_4827	1.0	k__Bacteria; p__Actinobacteria; c__Actinobacteria; o__Actinomycetales
OTU_13410	1.0	k__Bacteria
OTU_17897	1.0	k__Bacteria; p__Firmicutes; c__Bacilli; o__Lactobacillales
OTU_14960	1.0	k__Bacteria; p__Actinobacteria; c__Actinobacteria; o__Actinomycetales; f__Streptomycetaceae; g__Streptomyces
OTU_9501	1.0	k__Bacteria; p__Actinobacteria; c__Actinobacteria; o__Actinomycetales; f__Micrococcaceae; g__Arthrobacter; s__pascens
OTU_7839	1.0	k__Bacteria; p__Acidobacteria; c__Acidobacteria-6; o__iii1-15; f__; g__; s__
OTU_11137	1.0	k__Bacteria
OTU_5398	1.0	k__Bacteria; p__Actinobacteria; c__Actinobacteria; o__Actinomycetales; f__Sporichthyaceae; g__Sporichthya; s__
OTU_11450	1.0	k__Bacteria; p__Actinobacteria; c__Actinobacteria; o__Actinomycetales; f__Cellulomonadaceae; g__Cellulomonas
OTU_10999	1.0	k__Bacteria; p__Actinobacteria; c__Actinobacteria; o__Actinomycetales; f__Micrococcaceae; g__Arthrobacter
OTU_4088	1.0	k__Bacteria; p__Actinobacteria; c__Actinobacteria; o__Actinomycetales; f__Nocardioidaceae
OTU_5620	1.0	k__Bacteria; p__Acidobacteria; c__Acidobacteria-6; o__iii1-15
OTU_3556	1.0	k__Bacteria; p__Proteobacteria; c__Alphaproteobacteria; o__Rhizobiales; f__Bradyrhizobiaceae; g__Balneimonas; s__
OTU_17424	1.0	k__Bacteria; p__Proteobacteria; c__Gammaproteobacteria; o__Pseudomonadales; f__Moraxellaceae; g__Acinetobacter; s__guillouiae
OTU_10906	1.0	k__Bacteria; p__Actinobacteria; c__Thermoleophilia; o__Solirubrobacterales; f__; g__; s__
OTU_12797	1.0	k__Bacteria; p__Proteobacteria; c__Alphaproteobacteria; o__Rhizobiales; f__Bradyrhizobiaceae; g__Balneimonas; s__
OTU_3947	2.0	k__Bacteria; p__Firmicutes; c__Bacilli; o__Bacillales; f__Bacillaceae; g__Bacillus
OTU_9768	2.0	k__Bacteria; p__Armatimonadetes; c__0319-6E2; o__; f__; g__; s__
OTU_13257	1.0	Unassignable
OTU_7531	1.0	k__Bacteria
OTU_15933	1.0	k__Bacteria; p__Proteobacteria; c__Alphaproteobacteria; o__Caulobacterales; f__Caulobacteraceae; g__Brevundimonas; s__poindexterae
OTU_5098	1.0	k__Bacteria; p__Proteobacteria; c__Alphaproteobacteria; o__Rhizobiales; f__Beijerinckiaceae; g__Chelatococcus; s__asaccharovorans
OTU_3510	9.0	k__Bacteria; p__Actinobacteria; c__Rubrobacteria; o__Rubrobacterales; f__Rubrobacteraceae; g__Rubrobacter; s__
OTU_9123	1.0	k__Bacteria; p__Proteobacteria; c__Betaproteobacteria
OTU_11585	1.0	Unassignable
OTU_5347	1.0	k__Bacteria; p__Planctomycetes; c__Phycisphaerae; o__WD2101; f__; g__; s__
OTU_1793	1.0	k__Bacteria; p__Actinobacteria; c__Acidimicrobiia; o__Acidimicrobiales; f__EB1017; g__; s__
OTU_1369	1.0	k__Bacteria; p__Actinobacteria; c__Actinobacteria; o__Actinomycetales; f__Geodermatophilaceae; g__Blastococcus; s__aggregatus
OTU_2386	1.0	k__Bacteria; p__Proteobacteria; c__Alphaproteobacteria; o__Rhodospirillales
OTU_7235	1.0	k__Bacteria; p__Actinobacteria; c__Thermoleophilia; o__Solirubrobacterales; f__; g__; s__
OTU_13126	1.0	k__Bacteria; p__Actinobacteria; c__Actinobacteria; o__Actinomycetales
OTU_3183	1.0	k__Bacteria; p__Gemmatimonadetes; c__Gemmatimonadetes; o__Ellin5290; f__; g__; s__
OTU_3134	1.0	k__Bacteria; p__Proteobacteria; c__Gammaproteobacteria; o__Pseudomonadales; f__Moraxellaceae; g__Acinetobacter
OTU_8823	1.0	k__Bacteria; p__Firmicutes; c__Bacilli; o__Lactobacillales
OTU_18032	1.0	k__Bacteria; p__Proteobacteria; c__Betaproteobacteria; o__Ellin6067; f__; g__; s__
OTU_2059	1.0	k__Bacteria; p__Actinobacteria; c__Actinobacteria; o__Actinomycetales
OTU_9805	1.0	k__Bacteria; p__Proteobacteria; c__Alphaproteobacteria; o__Rhodospirillales; f__Acetobacteraceae; g__Paracraurococcus; s__ruber
OTU_7032	1.0	k__Bacteria; p__Proteobacteria; c__Alphaproteobacteria; o__Caulobacterales; f__Caulobacteraceae; g__Brevundimonas; s__poindexterae
OTU_4193	1.0	k__Bacteria; p__Planctomycetes; c__Phycisphaerae; o__WD2101; f__; g__; s__
OTU_9034	1.0	k__Bacteria; p__Actinobacteria; c__Actinobacteria; o__Actinomycetales
OTU_11862	1.0	k__Bacteria; p__Actinobacteria; c__Thermoleophilia; o__Solirubrobacterales; f__; g__; s__
OTU_1025	1.0	k__Bacteria; p__Proteobacteria; c__Alphaproteobacteria; o__Rickettsiales; f__mitochondria
OTU_11521	1.0	k__Bacteria; p__Acidobacteria; c__Acidobacteria-6; o__iii1-15; f__; g__; s__
OTU_12443	1.0	k__Bacteria; p__Firmicutes; c__Bacilli; o__Bacillales; f__Bacillaceae
OTU_12811	1.0	k__Bacteria; p__Firmicutes; c__Bacilli; o__Lactobacillales
OTU_7811	1.0	k__Bacteria; p__Actinobacteria; c__Acidimicrobiia; o__Acidimicrobiales; f__Acidimicrobiaceae
OTU_1092	1.0	k__Bacteria; p__Planctomycetes; c__Planctomycetia; o__Gemmatales; f__Gemmataceae; g__Gemmata; s__obscuriglobus
OTU_7382	1.0	k__Bacteria; p__Proteobacteria; c__Alphaproteobacteria; o__Caulobacterales; f__Caulobacteraceae; g__Brevundimonas; s__poindexterae
OTU_7720	1.0	k__Bacteria; p__Actinobacteria; c__Actinobacteria; o__Actinomycetales; f__Micromonosporaceae; g__Solwaraspora; s__
OTU_1491	1.0	k__Bacteria; p__Actinobacteria; c__Actinobacteria; o__Actinomycetales
OTU_5318	2.0	k__Bacteria; p__Chloroflexi; c__Ellin6529; o__; f__; g__; s__
OTU_7353	1.0	k__Bacteria; p__Actinobacteria; c__Actinobacteria; o__Actinomycetales; f__; g__; s__
OTU_17495	1.0	k__Bacteria; p__Gemmatimonadetes; c__Gemmatimonadetes; o__; f__; g__; s__
OTU_17069	1.0	k__Bacteria; p__Actinobacteria; c__Actinobacteria; o__Actinomycetales; f__Kineosporiaceae; g__; s__
OTU_17971	1.0	k__Bacteria; p__Actinobacteria
OTU_1846	1.0	k__Bacteria
OTU_733	1.0	k__Bacteria; p__Proteobacteria; c__Gammaproteobacteria; o__Xanthomonadales; f__Xanthomonadaceae; g__Lysobacter
OTU_12019	2.0	k__Bacteria; p__Actinobacteria; c__Actinobacteria; o__Actinomycetales; f__Streptomycetaceae; g__Streptomyces; s__
OTU_6	203.0	k__Bacteria; p__Proteobacteria; c__Gammaproteobacteria; o__Pseudomonadales; f__Pseudomonadaceae; g__Pseudomonas; s__fragi
OTU_16097	1.0	k__Bacteria; p__Actinobacteria; c__Actinobacteria; o__Micrococcales; f__; g__; s__
OTU_7148	1.0	k__Bacteria; p__Actinobacteria; c__Actinobacteria; o__Actinomycetales; f__Nocardioidaceae; g__Nocardioides
OTU_278	2.0	Unassignable
OTU_9797	1.0	k__Bacteria; p__Actinobacteria; c__Actinobacteria; o__Actinomycetales; f__Nocardioidaceae; g__Nocardioides
OTU_757	1.0	k__Bacteria; p__Proteobacteria; c__Alphaproteobacteria; o__Rhodospirillales; f__Acetobacteraceae; g__Craurococcus; s__roseus
OTU_16605	1.0	k__Bacteria; p__Actinobacteria; c__Actinobacteria; o__Micrococcales; f__; g__; s__
OTU_19529	1.0	k__Bacteria; p__Actinobacteria; c__Actinobacteria; o__Actinomycetales; f__Geodermatophilaceae
OTU_17677	1.0	k__Bacteria; p__Actinobacteria; c__Actinobacteria; o__Actinomycetales; f__Pseudonocardiaceae; g__Pseudonocardia; s__
OTU_15586	1.0	k__Bacteria; p__Proteobacteria; c__Alphaproteobacteria
OTU_16841	1.0	k__Bacteria; p__Actinobacteria; c__Thermoleophilia; o__Solirubrobacterales; f__; g__; s__
OTU_18581	1.0	k__Bacteria; p__Proteobacteria; c__Alphaproteobacteria; o__Caulobacterales; f__Caulobacteraceae; g__Brevundimonas; s__poindexterae
OTU_15347	1.0	k__Bacteria; p__Actinobacteria; c__Actinobacteria; o__Actinomycetales; f__Geodermatophilaceae; g__Geodermatophilus; s__obscurus
OTU_980	1.0	k__Bacteria; p__Actinobacteria; c__Thermoleophilia; o__Solirubrobacterales; f__; g__; s__
OTU_483	2.0	Unassignable
OTU_10627	1.0	k__Bacteria
OTU_5888	1.0	k__Bacteria; p__Actinobacteria
OTU_3388	1.0	k__Bacteria; p__Firmicutes; c__Bacilli; o__Bacillales; f__Bacillaceae; g__Bacillus
OTU_13262	1.0	k__Bacteria; p__Proteobacteria; c__Gammaproteobacteria; o__Pseudomonadales; f__Pseudomonadaceae
OTU_6489	1.0	k__Bacteria; p__Proteobacteria; c__Gammaproteobacteria; o__Pseudomonadales; f__Pseudomonadaceae; g__Pseudomonas; s__fragi
OTU_4327	1.0	k__Bacteria; p__Proteobacteria; c__Alphaproteobacteria; o__Rhizobiales
OTU_13864	1.0	k__Bacteria; p__Actinobacteria; c__Actinobacteria; o__Actinomycetales; f__Nocardioidaceae; g__Nocardioides; s__daphniae
OTU_14620	1.0	k__Bacteria; p__Actinobacteria; c__Actinobacteria; o__Actinomycetales; f__Actinosynnemataceae; g__; s__
OTU_17394	1.0	k__Bacteria; p__Actinobacteria; c__Thermoleophilia; o__Solirubrobacterales; f__; g__; s__
OTU_5205	1.0	k__Bacteria; p__Proteobacteria; c__Gammaproteobacteria; o__Pseudomonadales; f__Moraxellaceae; g__Acinetobacter; s__guillouiae
OTU_8595	1.0	k__Bacteria; p__Proteobacteria; c__Betaproteobacteria; o__Nitrosomonadales; f__Nitrosomonadaceae; g__Nitrosovibrio; s__tenuis
OTU_19651	1.0	k__Bacteria; p__Actinobacteria; c__Actinobacteria; o__Actinomycetales; f__Nocardioidaceae
OTU_17778	1.0	k__Bacteria; p__Proteobacteria; c__Alphaproteobacteria; o__Caulobacterales; f__Caulobacteraceae; g__Brevundimonas
OTU_4168	1.0	k__Bacteria; p__TM7; c__TM7-1; o__; f__; g__; s__
OTU_9495	1.0	k__Bacteria; p__Actinobacteria; c__Actinobacteria; o__Actinomycetales; f__Micrococcaceae
OTU_15207	1.0	k__Bacteria; p__Planctomycetes; c__Phycisphaerae; o__WD2101; f__; g__; s__
OTU_378	2.0	k__Bacteria; p__Actinobacteria; c__Actinobacteria; o__Bifidobacteriales; f__Bifidobacteriaceae; g__Gardnerella; s__
OTU_8560	1.0	k__Bacteria; p__Proteobacteria; c__Alphaproteobacteria; o__Rhodospirillales; f__Rhodospirillaceae
OTU_15801	1.0	k__Bacteria; p__Actinobacteria; c__Thermoleophilia; o__Solirubrobacterales; f__Solirubrobacteraceae; g__; s__
OTU_3870	1.0	k__Bacteria; p__Actinobacteria; c__Actinobacteria; o__Actinomycetales; f__Nocardioidaceae; g__Kribbella; s__
OTU_3716	1.0	k__Bacteria; p__Gemmatimonadetes; c__Gemmatimonadetes
OTU_15713	1.0	k__Bacteria; p__Acidobacteria; c__Solibacteres; o__Solibacterales; f__Solibacteraceae; g__Candidatus Solibacter; s__
OTU_9688	1.0	k__Bacteria; p__Proteobacteria; c__Betaproteobacteria; o__Burkholderiales; f__Comamonadaceae; g__Methylibium; s__
OTU_3427	1.0	k__Bacteria; p__Gemmatimonadetes; c__Gemm-5; o__; f__; g__; s__
OTU_7379	1.0	k__Bacteria; p__Actinobacteria; c__Thermoleophilia; o__Solirubrobacterales; f__Patulibacteraceae; g__Patulibacter; s__
OTU_2882	1.0	k__Bacteria; p__Actinobacteria; c__Actinobacteria; o__Actinomycetales; f__Geodermatophilaceae; g__Modestobacter; s__
OTU_18228	1.0	k__Bacteria; p__Proteobacteria; c__Alphaproteobacteria; o__Rhodospirillales; f__Acetobacteraceae
OTU_2879	1.0	k__Bacteria
OTU_16706	1.0	k__Bacteria; p__Actinobacteria; c__Thermoleophilia; o__Solirubrobacterales; f__Patulibacteraceae; g__; s__
OTU_16631	1.0	k__Bacteria; p__Proteobacteria; c__Deltaproteobacteria; o__Myxococcales; f__OM27; g__; s__
OTU_6898	1.0	k__Bacteria; p__Proteobacteria; c__Alphaproteobacteria; o__Rhizobiales; f__Hyphomicrobiaceae; g__Pedomicrobium; s__
OTU_12574	1.0	k__Bacteria; p__Actinobacteria
OTU_1207	1.0	k__Bacteria; p__Actinobacteria; c__Thermoleophilia; o__Gaiellales; f__Gaiellaceae; g__; s__
OTU_8026	1.0	k__Bacteria; p__Actinobacteria; c__Actinobacteria; o__Actinomycetales
OTU_5403	1.0	k__Bacteria; p__Proteobacteria; c__Alphaproteobacteria; o__Rhizobiales
OTU_18686	1.0	k__Bacteria; p__Actinobacteria; c__Rubrobacteria; o__Rubrobacterales; f__Rubrobacteraceae; g__Rubrobacter; s__
OTU_17127	1.0	k__Bacteria; p__Proteobacteria; c__Alphaproteobacteria; o__Rhizobiales
OTU_8975	1.0	k__Bacteria; p__Actinobacteria; c__Actinobacteria; o__Actinomycetales; f__Nocardioidaceae; g__; s__
OTU_478	2.0	k__Bacteria; p__Proteobacteria; c__Alphaproteobacteria; o__Rhizobiales; f__Bradyrhizobiaceae; g__Balneimonas; s__
OTU_18282	1.0	k__Bacteria; p__Planctomycetes; c__Planctomycetia; o__Gemmatales; f__Gemmataceae; g__Gemmata; s__
OTU_12356	1.0	k__Bacteria; p__Chloroflexi; c__TK10; o__; f__; g__; s__
OTU_2124	2.0	k__Bacteria; p__Proteobacteria; c__Alphaproteobacteria
OTU_11957	1.0	k__Bacteria; p__Actinobacteria; c__Thermoleophilia; o__Solirubrobacterales; f__Solirubrobacteraceae; g__Solirubrobacter; s__
OTU_5739	1.0	k__Bacteria; p__Proteobacteria; c__Gammaproteobacteria; o__Pseudomonadales; f__Moraxellaceae; g__Acinetobacter; s__guillouiae
OTU_8444	1.0	k__Bacteria; p__Proteobacteria; c__Gammaproteobacteria; o__Pseudomonadales; f__Moraxellaceae; g__Acinetobacter
OTU_6090	1.0	k__Bacteria; p__Actinobacteria; c__Rubrobacteria; o__Rubrobacterales; f__Rubrobacteraceae; g__Rubrobacter; s__
OTU_6135	1.0	k__Bacteria; p__Actinobacteria; c__Rubrobacteria; o__Rubrobacterales; f__Rubrobacteraceae; g__Rubrobacter; s__
OTU_3308	2.0	k__Bacteria; p__Planctomycetes; c__Pla4; o__; f__; g__; s__
OTU_8245	1.0	k__Bacteria; p__Actinobacteria; c__Actinobacteria; o__Actinomycetales; f__Micrococcaceae; g__Arthrobacter; s__pascens
OTU_6160	1.0	k__Bacteria; p__Chloroflexi; c__C0119; o__; f__; g__; s__
OTU_5227	1.0	k__Bacteria; p__Proteobacteria
OTU_12217	1.0	k__Bacteria; p__Bacteroidetes; c__[Saprospirae]; o__[Saprospirales]; f__Chitinophagaceae
OTU_6958	1.0	k__Bacteria; p__Actinobacteria; c__Actinobacteria; o__Actinomycetales; f__Streptomycetaceae; g__Streptomyces; s__mashuensis
OTU_5258	1.0	k__Bacteria; p__Proteobacteria; c__Betaproteobacteria
OTU_13790	1.0	k__Bacteria; p__Proteobacteria; c__Alphaproteobacteria; o__Rhodospirillales; f__Rhodospirillaceae; g__Skermanella; s__
OTU_17460	1.0	k__Bacteria; p__Acidobacteria; c__Solibacteres; o__Solibacterales; f__MVS-65; g__; s__
OTU_15759	1.0	k__Bacteria; p__Actinobacteria
OTU_831	1.0	k__Bacteria; p__Proteobacteria; c__Alphaproteobacteria; o__Rhodospirillales; f__Acetobacteraceae; g__Craurococcus; s__roseus
OTU_16590	1.0	k__Bacteria; p__Planctomycetes; c__Planctomycetia; o__Gemmatales; f__Gemmataceae; g__; s__
OTU_8419	1.0	k__Bacteria; p__Proteobacteria; c__Alphaproteobacteria; o__Rhodospirillales; f__Acetobacteraceae; g__; s__
OTU_10126	1.0	k__Bacteria
OTU_4290	1.0	k__Bacteria; p__Actinobacteria; c__Actinobacteria; o__Actinomycetales; f__Streptomycetaceae; g__Streptomyces
OTU_4530	1.0	k__Bacteria; p__Proteobacteria; c__Gammaproteobacteria; o__Pseudomonadales; f__Moraxellaceae; g__Acinetobacter; s__johnsonii
OTU_536	2.0	k__Bacteria; p__Actinobacteria; c__Actinobacteria; o__Actinomycetales; f__Intrasporangiaceae; g__Terracoccus; s__
OTU_8439	1.0	k__Bacteria; p__Actinobacteria; c__Rubrobacteria; o__Rubrobacterales; f__Rubrobacteraceae; g__Rubrobacter; s__
OTU_16556	1.0	k__Bacteria; p__Chloroflexi
OTU_2817	1.0	k__Bacteria; p__Actinobacteria; c__Actinobacteria; o__Actinomycetales; f__Micrococcaceae; g__Arthrobacter
OTU_10208	1.0	k__Bacteria; p__Acidobacteria; c__Solibacteres; o__Solibacterales; f__MVS-65; g__; s__
OTU_9636	1.0	k__Bacteria; p__Actinobacteria; c__Thermoleophilia; o__Gaiellales; f__Gaiellaceae; g__; s__
OTU_10905	1.0	k__Bacteria; p__Proteobacteria; c__Betaproteobacteria; o__Burkholderiales; f__Comamonadaceae
OTU_13224	1.0	k__Bacteria; p__Proteobacteria; c__Deltaproteobacteria; o__Myxococcales; f__Polyangiaceae
OTU_13605	1.0	k__Bacteria; p__Proteobacteria; c__Alphaproteobacteria; o__Sphingomonadales; f__Sphingomonadaceae
OTU_18099	4.0	k__Bacteria; p__Proteobacteria; c__Gammaproteobacteria; o__Pseudomonadales; f__Moraxellaceae; g__Acinetobacter; s__guillouiae
OTU_13309	1.0	k__Bacteria; p__Gemmatimonadetes; c__Gemmatimonadetes; o__Gemmatimonadales; f__A1-B1; g__; s__
OTU_2484	1.0	k__Bacteria; p__Planctomycetes; c__Planctomycetia; o__Gemmatales; f__Gemmataceae; g__; s__
OTU_9033	1.0	k__Bacteria; p__Armatimonadetes; c__0319-6E2; o__; f__; g__; s__
OTU_7946	1.0	k__Bacteria; p__Proteobacteria; c__Gammaproteobacteria; o__Pseudomonadales; f__Pseudomonadaceae; g__Pseudomonas
OTU_7723	1.0	k__Bacteria; p__Firmicutes; c__Bacilli; o__Lactobacillales; f__Streptococcaceae
OTU_149	2.0	k__Bacteria; p__Proteobacteria; c__Betaproteobacteria
OTU_5558	2.0	k__Bacteria; p__Gemmatimonadetes; c__Gemm-3; o__; f__; g__; s__
OTU_11100	1.0	k__Bacteria; p__Proteobacteria; c__Gammaproteobacteria; o__Pseudomonadales; f__Pseudomonadaceae
OTU_15329	1.0	k__Bacteria; p__Proteobacteria; c__Betaproteobacteria; o__Burkholderiales; f__Comamonadaceae
OTU_2662	2.0	k__Bacteria; p__Gemmatimonadetes; c__Gemmatimonadetes; o__Ellin5290; f__; g__; s__
OTU_14937	1.0	k__Bacteria; p__Planctomycetes; c__Phycisphaerae; o__WD2101; f__; g__; s__
OTU_6272	1.0	k__Bacteria; p__Actinobacteria; c__Rubrobacteria; o__Rubrobacterales; f__Rubrobacteraceae; g__Rubrobacter; s__
OTU_8673	1.0	k__Bacteria; p__Actinobacteria; c__Actinobacteria; o__Actinomycetales; f__Streptomycetaceae; g__Streptomyces
OTU_4057	1.0	k__Bacteria; p__Planctomycetes; c__Planctomycetia; o__Gemmatales; f__Gemmataceae; g__; s__
OTU_3326	1.0	k__Bacteria; p__Actinobacteria; c__Actinobacteria; o__Actinomycetales
OTU_1775	1.0	Unassignable
OTU_3595	1.0	k__Bacteria; p__Proteobacteria; c__Alphaproteobacteria; o__Caulobacterales; f__Caulobacteraceae; g__Brevundimonas; s__poindexterae
OTU_19393	1.0	k__Bacteria; p__Chloroflexi; c__Thermomicrobia; o__JG30-KF-CM45; f__; g__; s__
OTU_14792	1.0	k__Bacteria; p__Actinobacteria; c__Actinobacteria; o__Actinomycetales; f__Geodermatophilaceae
OTU_12767	1.0	k__Bacteria; p__Actinobacteria; c__Thermoleophilia; o__Solirubrobacterales; f__Solirubrobacteraceae; g__Solirubrobacter; s__
OTU_6511	3.0	k__Bacteria; p__Actinobacteria; c__Actinobacteria; o__Actinomycetales; f__Micromonosporaceae; g__; s__
OTU_2253	1.0	k__Bacteria; p__Planctomycetes; c__Planctomycetia; o__Planctomycetales; f__Planctomycetaceae; g__Planctomyces; s__
OTU_17889	1.0	k__Bacteria; p__Planctomycetes; c__Phycisphaerae; o__WD2101; f__; g__; s__
OTU_6963	1.0	k__Bacteria; p__Gemmatimonadetes; c__Gemmatimonadetes; o__; f__; g__; s__
OTU_16520	1.0	k__Bacteria; p__Chloroflexi; c__Chloroflexi; o__Chloroflexales; f__Oscillochloridaceae; g__Oscillochloris; s__
OTU_1880	1.0	k__Bacteria; p__Actinobacteria; c__Actinobacteria; o__Actinomycetales; f__Nocardioidaceae; g__Nocardioides; s__
OTU_6962	1.0	k__Bacteria; p__Actinobacteria; c__Acidimicrobiia; o__Acidimicrobiales; f__Iamiaceae; g__Iamia; s__
OTU_17238	1.0	k__Bacteria; p__Actinobacteria; c__Actinobacteria; o__Actinomycetales; f__Geodermatophilaceae; g__Geodermatophilus; s__obscurus
OTU_1157	2.0	k__Bacteria; p__Proteobacteria; c__Alphaproteobacteria; o__Caulobacterales; f__Caulobacteraceae; g__; s__
OTU_12581	3.0	k__Bacteria; p__Actinobacteria; c__MB-A2-108; o__0319-7L14; f__; g__; s__
OTU_17760	1.0	k__Bacteria; p__Actinobacteria; c__Actinobacteria; o__Actinomycetales
OTU_10119	1.0	k__Bacteria; p__Actinobacteria; c__Actinobacteria; o__Actinomycetales; f__Geodermatophilaceae; g__Modestobacter; s__
OTU_4808	1.0	k__Bacteria; p__Actinobacteria; c__Acidimicrobiia; o__Acidimicrobiales; f__C111; g__; s__
OTU_12687	1.0	k__Bacteria; p__Actinobacteria; c__Rubrobacteria; o__Rubrobacterales; f__Rubrobacteraceae; g__Rubrobacter; s__
OTU_13629	1.0	k__Bacteria; p__Actinobacteria; c__Actinobacteria; o__Actinomycetales
OTU_17466	1.0	k__Bacteria; p__Actinobacteria; c__Thermoleophilia; o__Solirubrobacterales
OTU_16429	1.0	k__Bacteria; p__Actinobacteria; c__Rubrobacteria; o__Rubrobacterales; f__Rubrobacteraceae; g__Rubrobacter; s__
OTU_6363	1.0	k__Bacteria; p__Bacteroidetes; c__[Saprospirae]; o__[Saprospirales]; f__Chitinophagaceae; g__Terrimonas; s__ferruginea
OTU_10255	1.0	k__Bacteria; p__Actinobacteria; c__Rubrobacteria; o__Rubrobacterales; f__Rubrobacteraceae; g__Rubrobacter; s__
OTU_8928	1.0	k__Bacteria; p__Firmicutes; c__Bacilli; o__Bacillales; f__Bacillaceae; g__Bacillus
OTU_17373	1.0	k__Bacteria; p__Proteobacteria; c__Gammaproteobacteria; o__Pseudomonadales; f__Pseudomonadaceae; g__Pseudomonas
OTU_9048	1.0	k__Bacteria
OTU_6585	1.0	k__Bacteria; p__Bacteroidetes
OTU_114	3.0	Unassignable
OTU_19628	2.0	Unclassified
OTU_18658	1.0	k__Bacteria; p__Proteobacteria; c__Alphaproteobacteria; o__Caulobacterales; f__Caulobacteraceae; g__Brevundimonas; s__poindexterae
OTU_5505	1.0	k__Bacteria
OTU_19471	1.0	k__Bacteria; p__Proteobacteria; c__Alphaproteobacteria; o__Rhizobiales; f__Bradyrhizobiaceae; g__Balneimonas; s__
OTU_5572	1.0	k__Bacteria; p__Proteobacteria; c__Deltaproteobacteria; o__Myxococcales; f__Cystobacteraceae; g__; s__
OTU_4443	2.0	k__Bacteria; p__Actinobacteria; c__Rubrobacteria; o__Rubrobacterales; f__Rubrobacteraceae; g__Rubrobacter; s__
OTU_8067	1.0	k__Bacteria; p__WPS-2; c__; o__; f__; g__; s__
OTU_13090	1.0	k__Bacteria; p__Actinobacteria; c__Actinobacteria; o__Actinomycetales; f__Nocardioidaceae; g__Nocardioides
OTU_15402	1.0	k__Bacteria; p__Firmicutes; c__Bacilli; o__Bacillales; f__Bacillaceae; g__Bacillus; s__alkalitolerans
OTU_937	1.0	k__Bacteria
OTU_9182	1.0	k__Bacteria; p__Proteobacteria; c__Alphaproteobacteria; o__Rhodospirillales; f__Rhodospirillaceae; g__Skermanella; s__xinjiangensis
OTU_8013	1.0	k__Bacteria; p__Actinobacteria; c__Actinobacteria; o__Actinomycetales; f__; g__; s__
OTU_14578	1.0	k__Bacteria; p__Actinobacteria; c__Thermoleophilia; o__Solirubrobacterales; f__; g__; s__
OTU_10002	1.0	k__Bacteria; p__Firmicutes; c__Bacilli; o__Bacillales; f__Bacillaceae; g__Bacillus; s__alkalitolerans
OTU_4968	1.0	k__Bacteria; p__Chloroflexi; c__TK17; o__; f__; g__; s__
OTU_4230	1.0	k__Bacteria; p__Chloroflexi; c__Thermomicrobia; o__AKYG1722; f__; g__; s__
OTU_13673	1.0	k__Bacteria; p__Firmicutes; c__Bacilli; o__Bacillales
OTU_4265	1.0	k__Bacteria; p__Actinobacteria
OTU_15103	1.0	k__Bacteria; p__Planctomycetes; c__Phycisphaerae; o__WD2101; f__; g__; s__
OTU_8504	1.0	k__Bacteria; p__Chloroflexi; c__Anaerolineae; o__Ardenscatenales; f__Ardenscatenaceae; g__Ardenscatena; s__
OTU_13872	1.0	k__Bacteria; p__Gemmatimonadetes
OTU_2571	1.0	k__Bacteria; p__Actinobacteria; c__Actinobacteria; o__Actinomycetales; f__Micrococcaceae; g__Arthrobacter
OTU_1175	1.0	k__Bacteria; p__Proteobacteria; c__Deltaproteobacteria; o__Syntrophobacterales; f__Syntrophobacteraceae; g__; s__
OTU_7654	1.0	k__Bacteria; p__Actinobacteria; c__Actinobacteria; o__Actinomycetales
OTU_9858	1.0	k__Bacteria; p__Actinobacteria; c__Rubrobacteria; o__Rubrobacterales; f__Rubrobacteraceae; g__Rubrobacter; s__
OTU_19200	1.0	k__Bacteria; p__Proteobacteria; c__Alphaproteobacteria; o__Rhodospirillales; f__Acetobacteraceae; g__; s__
OTU_18377	1.0	k__Bacteria; p__Proteobacteria; c__Gammaproteobacteria; o__Pseudomonadales; f__Moraxellaceae
OTU_7601	1.0	k__Bacteria; p__Chloroflexi; c__Thermomicrobia; o__JG30-KF-CM45; f__; g__; s__
OTU_16731	1.0	k__Bacteria; p__Actinobacteria; c__Actinobacteria; o__Actinomycetales; f__Geodermatophilaceae; g__Geodermatophilus; s__obscurus
OTU_4888	1.0	k__Bacteria; p__Actinobacteria
OTU_18887	1.0	k__Bacteria; p__Proteobacteria; c__Alphaproteobacteria; o__Rhizobiales; f__Bradyrhizobiaceae
OTU_16368	1.0	k__Bacteria; p__Acidobacteria; c__Solibacteres; o__Solibacterales
OTU_16201	1.0	k__Bacteria; p__Actinobacteria; c__Actinobacteria; o__Actinomycetales; f__Geodermatophilaceae; g__Geodermatophilus; s__
OTU_15519	1.0	k__Bacteria; p__Planctomycetes; c__Phycisphaerae; o__WD2101; f__; g__; s__
OTU_12885	1.0	k__Bacteria; p__Chloroflexi; c__TK10; o__AKYG885; f__Dolo_23; g__; s__
OTU_2757	1.0	k__Bacteria; p__Chloroflexi
OTU_11276	1.0	k__Bacteria; p__Actinobacteria; c__Actinobacteria; o__Actinomycetales; f__Actinosynnemataceae
OTU_3202	1.0	k__Bacteria
OTU_51	5.0	Unassignable
OTU_1640	1.0	k__Bacteria; p__Proteobacteria; c__Alphaproteobacteria; o__Rhizobiales
OTU_7749	1.0	k__Bacteria; p__Proteobacteria; c__Gammaproteobacteria; o__Pseudomonadales; f__Pseudomonadaceae; g__Pseudomonas; s__umsongensis
OTU_7424	1.0	k__Bacteria; p__Proteobacteria; c__Betaproteobacteria
OTU_100	3.0	Unassignable
OTU_8267	1.0	k__Bacteria; p__Actinobacteria; c__Actinobacteria; o__Actinomycetales; f__Streptomycetaceae; g__Streptomyces; s__mashuensis
OTU_2366	1.0	k__Bacteria
OTU_17038	1.0	k__Bacteria; p__Bacteroidetes; c__[Saprospirae]; o__[Saprospirales]; f__Chitinophagaceae; g__Segetibacter; s__
OTU_8601	1.0	k__Bacteria; p__Actinobacteria; c__Actinobacteria
OTU_11297	1.0	k__Bacteria; p__Actinobacteria; c__Actinobacteria; o__Actinomycetales
OTU_6996	1.0	k__Bacteria; p__Actinobacteria; c__Actinobacteria; o__Actinomycetales; f__Nocardioidaceae; g__Nocardioides; s__
OTU_11361	1.0	k__Bacteria; p__Proteobacteria; c__Alphaproteobacteria; o__Caulobacterales
OTU_389	2.0	k__Bacteria; p__Actinobacteria; c__Thermoleophilia; o__Solirubrobacterales; f__Solirubrobacteraceae; g__; s__
OTU_14516	1.0	k__Bacteria; p__Planctomycetes; c__Planctomycetia; o__Gemmatales; f__Isosphaeraceae; g__Nostocoida; s__limicola
OTU_9954	1.0	k__Bacteria; p__Actinobacteria; c__Actinobacteria; o__Actinomycetales; f__Geodermatophilaceae; g__Geodermatophilus
OTU_5177	1.0	k__Bacteria; p__Chloroflexi; c__Thermomicrobia; o__AKYG1722; f__; g__; s__
OTU_7950	1.0	k__Bacteria; p__Proteobacteria; c__Alphaproteobacteria; o__Rhizobiales; f__Bradyrhizobiaceae; g__; s__
OTU_5180	1.0	k__Bacteria; p__Actinobacteria; c__Actinobacteria; o__Actinomycetales; f__Geodermatophilaceae; g__Blastococcus; s__aggregatus
OTU_4935	1.0	k__Bacteria; p__Actinobacteria; c__Actinobacteria; o__Actinomycetales; f__Mycobacteriaceae; g__Mycobacterium
OTU_14176	1.0	k__Bacteria; p__Actinobacteria; c__Actinobacteria; o__Actinomycetales; f__Geodermatophilaceae; g__; s__
OTU_10502	1.0	k__Bacteria; p__Proteobacteria; c__Alphaproteobacteria; o__Caulobacterales; f__Caulobacteraceae
OTU_1085	54.0	k__Bacteria; p__Firmicutes; c__Bacilli; o__Bacillales; f__Bacillaceae; g__Bacillus; s__cereus
OTU_9602	1.0	k__Bacteria; p__Proteobacteria; c__Alphaproteobacteria; o__Rhodospirillales; f__Rhodospirillaceae; g__Skermanella; s__
OTU_4110	1.0	k__Bacteria; p__Proteobacteria; c__Betaproteobacteria
OTU_19705	1.0	k__Bacteria; p__Planctomycetes; c__Planctomycetia; o__Gemmatales; f__Isosphaeraceae
OTU_10045	1.0	k__Bacteria; p__Proteobacteria; c__Alphaproteobacteria; o__Rickettsiales; f__mitochondria
OTU_16299	1.0	k__Bacteria; p__Actinobacteria; c__Thermoleophilia; o__Solirubrobacterales; f__; g__; s__
OTU_10425	1.0	k__Bacteria; p__Proteobacteria; c__Gammaproteobacteria; o__Pseudomonadales; f__Pseudomonadaceae
OTU_8181	1.0	k__Bacteria; p__Actinobacteria; c__Rubrobacteria; o__Rubrobacterales; f__Rubrobacteraceae; g__; s__
OTU_17619	1.0	k__Bacteria
OTU_8202	1.0	k__Bacteria; p__Actinobacteria; c__Rubrobacteria; o__Rubrobacterales; f__Rubrobacteraceae; g__Rubrobacter; s__
OTU_9737	1.0	k__Bacteria; p__Planctomycetes; c__Planctomycetia; o__Gemmatales; f__Gemmataceae; g__; s__
OTU_10920	1.0	k__Bacteria
OTU_15074	1.0	k__Bacteria; p__Proteobacteria; c__Gammaproteobacteria; o__Pseudomonadales; f__Moraxellaceae; g__Acinetobacter; s__guillouiae
OTU_1527	1.0	k__Bacteria; p__Actinobacteria; c__Actinobacteria; o__Actinomycetales; f__Geodermatophilaceae
OTU_7545	1.0	Unclassified
OTU_11610	1.0	k__Bacteria; p__Actinobacteria; c__Actinobacteria; o__Actinomycetales
OTU_6589	1.0	k__Bacteria; p__Actinobacteria; c__Actinobacteria; o__Actinomycetales; f__; g__; s__
OTU_13947	1.0	k__Bacteria
OTU_4615	1.0	k__Bacteria; p__Bacteroidetes; c__[Saprospirae]; o__[Saprospirales]; f__Chitinophagaceae; g__; s__
OTU_18051	1.0	k__Bacteria; p__Actinobacteria; c__Actinobacteria; o__Actinomycetales
OTU_11327	1.0	k__Bacteria; p__Proteobacteria; c__Alphaproteobacteria; o__Caulobacterales; f__Caulobacteraceae; g__Nitrobacteria; s__hamadaniensis
OTU_15130	1.0	k__Bacteria; p__Proteobacteria; c__Alphaproteobacteria; o__Caulobacterales; f__Caulobacteraceae
OTU_15656	1.0	k__Bacteria; p__Firmicutes; c__Bacilli; o__Bacillales; f__Bacillaceae; g__Bacillus; s__alkalitolerans
OTU_2300	1.0	k__Bacteria; p__Proteobacteria; c__Betaproteobacteria; o__Burkholderiales; f__Comamonadaceae; g__Methylibium; s__
OTU_14669	1.0	k__Bacteria; p__Proteobacteria; c__Alphaproteobacteria; o__Sphingomonadales; f__Sphingomonadaceae; g__Kaistobacter; s__
OTU_12236	1.0	k__Bacteria; p__Actinobacteria; c__Actinobacteria; o__Actinomycetales; f__Micromonosporaceae; g__; s__
OTU_13340	1.0	k__Bacteria; p__Actinobacteria; c__Actinobacteria; o__Actinomycetales; f__Micrococcaceae; g__Arthrobacter
OTU_7326	1.0	k__Bacteria; p__Planctomycetes; c__Phycisphaerae; o__WD2101; f__; g__; s__
OTU_17448	1.0	k__Bacteria; p__Proteobacteria; c__Betaproteobacteria; o__Burkholderiales; f__Comamonadaceae; g__Xenophilus; s__aerolatus
OTU_6403	1.0	k__Bacteria; p__Proteobacteria; c__Alphaproteobacteria; o__Rhodospirillales
OTU_5111	1.0	k__Bacteria; p__Proteobacteria; c__Gammaproteobacteria; o__Xanthomonadales; f__Xanthomonadaceae; g__Luteimonas; s__mephitis
OTU_16775	1.0	k__Bacteria; p__Proteobacteria; c__Betaproteobacteria
OTU_18242	1.0	k__Bacteria; p__Actinobacteria; c__Actinobacteria; o__Actinomycetales
OTU_7589	1.0	Unassignable
OTU_11999	1.0	k__Bacteria; p__Planctomycetes; c__Phycisphaerae; o__WD2101; f__; g__; s__
OTU_16313	1.0	k__Bacteria; p__Proteobacteria; c__Alphaproteobacteria; o__Rhizobiales; f__Beijerinckiaceae
OTU_9012	1.0	k__Bacteria; p__Actinobacteria; c__Actinobacteria; o__Actinomycetales; f__Micromonosporaceae; g__Virgisporangium; s__ochraceum
OTU_19103	1.0	k__Bacteria
OTU_13437	1.0	k__Bacteria; p__Gemmatimonadetes; c__Gemmatimonadetes; o__; f__; g__; s__
OTU_16431	1.0	k__Bacteria; p__Proteobacteria; c__Gammaproteobacteria; o__Pseudomonadales; f__Pseudomonadaceae; g__Pseudomonas; s__viridiflava
OTU_527	2.0	k__Bacteria; p__Proteobacteria; c__Betaproteobacteria; o__Burkholderiales; f__Comamonadaceae
OTU_15003	1.0	k__Bacteria; p__Proteobacteria; c__Betaproteobacteria; o__Burkholderiales; f__Comamonadaceae
OTU_5972	1.0	k__Bacteria
OTU_17438	1.0	k__Bacteria; p__Proteobacteria; c__Alphaproteobacteria; o__Caulobacterales; f__Caulobacteraceae; g__Brevundimonas; s__poindexterae
OTU_6393	1.0	k__Bacteria; p__Gemmatimonadetes; c__Gemmatimonadetes; o__; f__; g__; s__
OTU_17646	1.0	k__Bacteria; p__Planctomycetes; c__Phycisphaerae; o__WD2101; f__; g__; s__
OTU_8006	1.0	k__Bacteria; p__Proteobacteria; c__Alphaproteobacteria; o__Rhodospirillales; f__Acetobacteraceae
OTU_12046	1.0	k__Bacteria; p__Actinobacteria; c__Actinobacteria; o__Actinomycetales
OTU_3799	1.0	k__Bacteria; p__Armatimonadetes; c__0319-6E2; o__; f__; g__; s__
OTU_6503	1.0	k__Bacteria; p__Proteobacteria; c__Betaproteobacteria; o__; f__; g__; s__
OTU_14831	1.0	k__Bacteria; p__Gemmatimonadetes; c__Gemmatimonadetes; o__Ellin5290; f__; g__; s__
OTU_10185	1.0	k__Bacteria
OTU_17147	2.0	k__Bacteria; p__Actinobacteria; c__Actinobacteria; o__Actinomycetales; f__Streptomycetaceae; g__; s__
OTU_3986	1.0	k__Bacteria
OTU_6098	1.0	k__Bacteria; p__Acidobacteria; c__Acidobacteria-6; o__iii1-15; f__; g__; s__
OTU_16059	2.0	k__Bacteria; p__Proteobacteria; c__Alphaproteobacteria; o__Caulobacterales; f__Caulobacteraceae; g__Brevundimonas; s__poindexterae
OTU_4593	1.0	k__Bacteria; p__Proteobacteria; c__Deltaproteobacteria; o__Myxococcales; f__; g__; s__
OTU_16817	1.0	k__Bacteria; p__Proteobacteria; c__Gammaproteobacteria; o__Pseudomonadales; f__Moraxellaceae; g__Acinetobacter; s__johnsonii
OTU_5850	1.0	k__Bacteria; p__Chloroflexi; c__Chloroflexi; o__AKIW781; f__; g__; s__
OTU_14331	1.0	k__Bacteria
OTU_4637	1.0	k__Bacteria; p__Actinobacteria; c__Actinobacteria; o__Actinomycetales
OTU_14636	1.0	k__Bacteria; p__Proteobacteria; c__Gammaproteobacteria; o__Pseudomonadales; f__Pseudomonadaceae
OTU_3573	1.0	k__Bacteria; p__Actinobacteria; c__Actinobacteria; o__Actinomycetales; f__Nocardioidaceae; g__; s__
OTU_4133	1.0	k__Bacteria; p__Actinobacteria; c__Actinobacteria; o__Actinomycetales; f__Actinosynnemataceae; g__Saccharothrix; s__
OTU_12747	1.0	k__Bacteria; p__Chloroflexi; c__Thermomicrobia; o__JG30-KF-CM45; f__; g__; s__
OTU_19023	1.0	k__Bacteria; p__Actinobacteria; c__Rubrobacteria; o__Rubrobacterales; f__Rubrobacteraceae; g__Rubrobacter; s__
OTU_4648	1.0	k__Bacteria; p__Actinobacteria; c__Actinobacteria; o__Actinomycetales
OTU_11498	1.0	k__Bacteria; p__Proteobacteria; c__Alphaproteobacteria; o__Caulobacterales; f__Caulobacteraceae
OTU_14759	1.0	k__Bacteria; p__Actinobacteria; c__Actinobacteria; o__Actinomycetales
OTU_3113	1.0	k__Bacteria; p__Proteobacteria; c__Alphaproteobacteria; o__Rhodospirillales; f__Acetobacteraceae; g__Roseomonas
OTU_3164	1.0	k__Bacteria; p__Planctomycetes; c__Phycisphaerae; o__WD2101; f__; g__; s__
OTU_9222	3.0	k__Bacteria; p__Proteobacteria; c__Gammaproteobacteria; o__Pseudomonadales; f__Pseudomonadaceae; g__Pseudomonas
OTU_2092	1.0	k__Bacteria; p__Actinobacteria; c__Actinobacteria; o__Actinomycetales; f__Nocardiaceae; g__Rhodococcus; s__globerulus
OTU_15999	1.0	k__Bacteria; p__Proteobacteria; c__Alphaproteobacteria; o__Caulobacterales; f__Caulobacteraceae
OTU_11981	1.0	k__Bacteria; p__Proteobacteria; c__Alphaproteobacteria; o__Rhodospirillales; f__Acetobacteraceae
OTU_7173	1.0	k__Bacteria; p__Actinobacteria; c__Actinobacteria; o__Actinomycetales; f__Nocardioidaceae; g__Nocardioides
OTU_18258	1.0	k__Bacteria; p__TM7; c__TM7-1; o__; f__; g__; s__
OTU_2029	1.0	k__Bacteria
OTU_10723	1.0	k__Bacteria; p__Proteobacteria; c__Alphaproteobacteria; o__Rhizobiales; f__Beijerinckiaceae
OTU_11843	1.0	k__Bacteria; p__Proteobacteria; c__Alphaproteobacteria; o__Rhodospirillales; f__Rhodospirillaceae
OTU_4092	2.0	k__Bacteria; p__Actinobacteria; c__Actinobacteria; o__Actinomycetales; f__Streptomycetaceae; g__Streptomyces
OTU_1458	1.0	k__Bacteria; p__Planctomycetes; c__Phycisphaerae; o__WD2101; f__; g__; s__
OTU_1000	1.0	k__Bacteria; p__Proteobacteria; c__Gammaproteobacteria; o__Pseudomonadales; f__Moraxellaceae; g__Acinetobacter
OTU_891	1.0	k__Bacteria; p__Actinobacteria; c__Actinobacteria; o__Actinomycetales
OTU_8480	1.0	k__Bacteria; p__Actinobacteria; c__Actinobacteria; o__Actinomycetales; f__Micrococcaceae; g__Arthrobacter
OTU_1405	1.0	k__Bacteria; p__Actinobacteria; c__Actinobacteria; o__Actinomycetales; f__Nocardioidaceae; g__; s__
OTU_18486	1.0	k__Bacteria; p__Proteobacteria; c__Alphaproteobacteria; o__Caulobacterales; f__Caulobacteraceae; g__Brevundimonas; s__poindexterae
OTU_11099	1.0	k__Bacteria; p__Chloroflexi; c__Chloroflexi; o__[Roseiflexales]; f__[Kouleothrixaceae]; g__; s__
OTU_11062	1.0	k__Bacteria; p__Proteobacteria; c__Alphaproteobacteria; o__Rhodospirillales; f__Rhodospirillaceae; g__; s__
OTU_1825	1.0	k__Bacteria
OTU_15303	1.0	k__Bacteria; p__Proteobacteria; c__Alphaproteobacteria; o__Rhodospirillales; f__Rhodospirillaceae; g__; s__
OTU_17952	1.0	k__Bacteria; p__Planctomycetes; c__Planctomycetia; o__Gemmatales; f__Isosphaeraceae; g__; s__
OTU_4768	1.0	k__Bacteria; p__Gemmatimonadetes; c__Gemmatimonadetes; o__C114; f__; g__; s__
OTU_13840	1.0	k__Bacteria; p__Actinobacteria; c__Actinobacteria; o__Actinomycetales; f__; g__; s__
OTU_12524	1.0	k__Bacteria; p__Proteobacteria; c__Alphaproteobacteria; o__Sphingomonadales; f__Sphingomonadaceae; g__Sphingosinicella; s__microcystinivorans
OTU_17324	1.0	k__Bacteria; p__Proteobacteria; c__Betaproteobacteria
OTU_10464	1.0	k__Bacteria; p__Verrucomicrobia; c__Opitutae; o__Opitutales; f__Opitutaceae; g__Opitutus; s__
OTU_15403	1.0	k__Bacteria; p__Proteobacteria; c__Betaproteobacteria; o__Burkholderiales; f__Oxalobacteraceae
OTU_17602	1.0	k__Bacteria; p__Actinobacteria; c__Acidimicrobiia; o__Acidimicrobiales; f__; g__; s__
OTU_18707	1.0	k__Bacteria; p__Actinobacteria; c__Actinobacteria; o__Actinomycetales
OTU_9776	1.0	k__Bacteria; p__Chloroflexi; c__Chloroflexi; o__[Roseiflexales]; f__[Kouleothrixaceae]; g__; s__
OTU_17171	3.0	k__Bacteria; p__Actinobacteria; c__Rubrobacteria; o__Rubrobacterales; f__Rubrobacteraceae; g__Rubrobacter; s__
OTU_6018	1.0	k__Bacteria; p__Actinobacteria; c__Actinobacteria; o__Actinomycetales; f__Micromonosporaceae
OTU_16383	1.0	k__Bacteria; p__Actinobacteria; c__Thermoleophilia; o__Gaiellales; f__Gaiellaceae; g__; s__
OTU_16680	1.0	k__Bacteria; p__Gemmatimonadetes; c__Gemmatimonadetes; o__Gemmatimonadales
OTU_1598	3.0	k__Bacteria; p__Actinobacteria; c__Actinobacteria; o__Actinomycetales; f__Sporichthyaceae; g__; s__
OTU_5761	1.0	k__Bacteria; p__Firmicutes; c__Bacilli; o__Bacillales; f__Bacillaceae; g__Bacillus; s__badius
OTU_2174	1.0	k__Bacteria
OTU_5064	1.0	k__Bacteria
OTU_8452	1.0	k__Bacteria; p__Planctomycetes; c__Phycisphaerae; o__WD2101; f__; g__; s__
OTU_13884	1.0	k__Bacteria; p__Actinobacteria; c__Actinobacteria; o__Actinomycetales; f__Cryptosporangiaceae; g__; s__
OTU_17838	1.0	k__Bacteria; p__Actinobacteria; c__Actinobacteria; o__Actinomycetales; f__Geodermatophilaceae
OTU_5734	1.0	k__Bacteria; p__Actinobacteria; c__Actinobacteria; o__Actinomycetales; f__Nocardioidaceae; g__; s__
OTU_13542	1.0	k__Bacteria; p__Proteobacteria; c__Betaproteobacteria; o__A21b; f__UD5; g__; s__
OTU_13243	1.0	k__Bacteria; p__Firmicutes; c__Clostridia; o__Clostridiales; f__Clostridiaceae; g__Clostridium
OTU_7464	1.0	k__Bacteria; p__Proteobacteria; c__Alphaproteobacteria; o__Caulobacterales; f__Caulobacteraceae; g__Brevundimonas; s__poindexterae
OTU_13028	1.0	k__Bacteria; p__Actinobacteria
OTU_9968	2.0	k__Bacteria; p__Actinobacteria; c__Actinobacteria; o__Actinomycetales; f__Nocardioidaceae; g__; s__
OTU_17538	1.0	k__Bacteria; p__Proteobacteria; c__Alphaproteobacteria
OTU_16655	1.0	k__Bacteria; p__Proteobacteria; c__Betaproteobacteria
OTU_17476	1.0	Unassignable
OTU_15704	1.0	k__Bacteria; p__Proteobacteria; c__Alphaproteobacteria; o__Rhodospirillales; f__Acetobacteraceae
OTU_15224	1.0	k__Bacteria; p__Proteobacteria; c__Deltaproteobacteria
OTU_315	2.0	k__Bacteria
OTU_7422	1.0	k__Bacteria; p__Actinobacteria; c__Actinobacteria; o__Actinomycetales
OTU_3664	1.0	k__Bacteria; p__Actinobacteria; c__Rubrobacteria; o__Rubrobacterales; f__Rubrobacteraceae; g__Rubrobacter; s__
OTU_15884	1.0	k__Bacteria; p__Actinobacteria; c__Actinobacteria; o__Actinomycetales; f__Geodermatophilaceae; g__Geodermatophilus; s__
OTU_7945	1.0	k__Bacteria; p__Proteobacteria; c__Gammaproteobacteria; o__Pseudomonadales; f__Moraxellaceae; g__Acinetobacter; s__johnsonii
OTU_1463	1.0	Unassignable
OTU_18135	1.0	k__Bacteria; p__Actinobacteria; c__Actinobacteria; o__Actinomycetales; f__Cellulomonadaceae; g__Cellulomonas; s__xylanilytica
OTU_16839	1.0	k__Bacteria; p__Actinobacteria; c__Actinobacteria; o__Actinomycetales
OTU_9833	1.0	k__Bacteria; p__Proteobacteria; c__Alphaproteobacteria; o__Caulobacterales; f__Caulobacteraceae
OTU_10231	1.0	k__Bacteria; p__Proteobacteria; c__Alphaproteobacteria; o__Caulobacterales; f__Caulobacteraceae; g__Brevundimonas; s__poindexterae
OTU_3446	2.0	k__Bacteria; p__Actinobacteria; c__Acidimicrobiia; o__Acidimicrobiales; f__; g__; s__
OTU_7168	1.0	k__Bacteria; p__Gemmatimonadetes; c__Gemmatimonadetes; o__Gemmatimonadales; f__; g__; s__
OTU_4043	1.0	k__Bacteria; p__Proteobacteria; c__Alphaproteobacteria; o__Rhizobiales
OTU_1878	1.0	k__Bacteria; p__Proteobacteria; c__Alphaproteobacteria; o__Rhizobiales; f__Bradyrhizobiaceae
OTU_4742	1.0	k__Bacteria; p__Planctomycetes; c__Planctomycetia; o__Planctomycetales; f__Planctomycetaceae; g__Planctomyces; s__
OTU_12005	1.0	k__Bacteria; p__Proteobacteria; c__Gammaproteobacteria; o__Pseudomonadales; f__Moraxellaceae; g__Acinetobacter; s__guillouiae
OTU_16251	1.0	k__Bacteria; p__Chloroflexi; c__Thermomicrobia; o__JG30-KF-CM45; f__; g__; s__
OTU_14908	1.0	k__Bacteria; p__Actinobacteria; c__Actinobacteria; o__Actinomycetales; f__Thermomonosporaceae; g__Actinocorallia
OTU_13419	1.0	k__Bacteria; p__Proteobacteria; c__Alphaproteobacteria; o__Rhizobiales; f__Bradyrhizobiaceae; g__Balneimonas; s__
OTU_3939	1.0	k__Bacteria; p__Actinobacteria; c__Actinobacteria; o__Actinomycetales; f__Thermomonosporaceae
OTU_3051	1.0	k__Bacteria; p__Proteobacteria; c__Alphaproteobacteria; o__Rickettsiales; f__mitochondria
OTU_7485	1.0	k__Bacteria; p__Actinobacteria; c__Actinobacteria; o__Actinomycetales; f__Nocardioidaceae; g__Nocardioides; s__
OTU_7693	1.0	k__Bacteria
OTU_9816	1.0	k__Bacteria
OTU_2152	1.0	k__Bacteria; p__Proteobacteria; c__Alphaproteobacteria
OTU_8010	1.0	k__Bacteria; p__Planctomycetes; c__Planctomycetia; o__Gemmatales; f__Gemmataceae; g__; s__
OTU_8228	1.0	k__Bacteria; p__Actinobacteria; c__Actinobacteria; o__Actinomycetales; f__Streptomycetaceae; g__Streptomyces; s__mashuensis
OTU_11974	1.0	k__Bacteria
OTU_17865	1.0	k__Bacteria; p__Firmicutes; c__Bacilli; o__Bacillales; f__Bacillaceae; g__Bacillus
OTU_11921	2.0	k__Bacteria; p__Actinobacteria
OTU_19711	1.0	k__Bacteria; p__Gemmatimonadetes; c__Gemmatimonadetes; o__; f__; g__; s__
OTU_19495	1.0	k__Bacteria; p__Actinobacteria; c__Thermoleophilia; o__Solirubrobacterales
OTU_16178	1.0	k__Bacteria; p__Actinobacteria; c__Thermoleophilia; o__Solirubrobacterales; f__Solirubrobacteraceae; g__Solirubrobacter; s__
OTU_12627	1.0	k__Bacteria; p__Proteobacteria; c__Gammaproteobacteria; o__Pseudomonadales; f__Pseudomonadaceae
OTU_1320	1.0	k__Bacteria
OTU_8293	1.0	k__Bacteria; p__TM7; c__TM7-1; o__; f__; g__; s__
OTU_1723	1.0	k__Bacteria; p__Planctomycetes; c__Planctomycetia; o__Gemmatales; f__Gemmataceae; g__Gemmata; s__
OTU_11157	1.0	k__Bacteria
OTU_17516	2.0	k__Bacteria; p__Actinobacteria; c__Actinobacteria; o__Actinomycetales; f__Sporichthyaceae; g__Sporichthya; s__
OTU_6935	1.0	k__Bacteria; p__Proteobacteria; c__Alphaproteobacteria; o__Sphingomonadales; f__Sphingomonadaceae; g__Sphingomonas; s__
OTU_17200	1.0	k__Bacteria; p__Proteobacteria; c__Betaproteobacteria; o__; f__; g__; s__
OTU_881	1.0	k__Bacteria
OTU_12419	3.0	k__Bacteria; p__Actinobacteria; c__Actinobacteria; o__Actinomycetales; f__Micromonosporaceae; g__; s__
OTU_2043	1.0	k__Bacteria
OTU_10081	1.0	k__Bacteria; p__Proteobacteria; c__Alphaproteobacteria; o__Rhodospirillales
OTU_11829	1.0	k__Bacteria; p__Proteobacteria; c__Deltaproteobacteria; o__[Entotheonellales]; f__[Entotheonellaceae]; g__; s__
OTU_10784	1.0	k__Bacteria; p__Proteobacteria; c__Deltaproteobacteria; o__Myxococcales; f__Polyangiaceae; g__Phaselicystis; s__flava
OTU_9641	1.0	k__Bacteria; p__Actinobacteria; c__Actinobacteria; o__Actinomycetales; f__Geodermatophilaceae
OTU_13152	1.0	k__Bacteria; p__Gemmatimonadetes; c__Gemmatimonadetes; o__; f__; g__; s__
OTU_19794	1.0	k__Bacteria; p__Actinobacteria; c__Actinobacteria; o__Actinomycetales; f__Micromonosporaceae; g__; s__
OTU_15102	2.0	k__Bacteria; p__Actinobacteria; c__Thermoleophilia; o__Solirubrobacterales; f__Solirubrobacteraceae; g__; s__
OTU_5304	1.0	k__Bacteria; p__Actinobacteria; c__Actinobacteria; o__Actinomycetales; f__Geodermatophilaceae; g__Blastococcus; s__aggregatus
OTU_7349	1.0	k__Bacteria; p__Planctomycetes; c__Planctomycetia; o__Pirellulales; f__Pirellulaceae; g__; s__
OTU_9016	1.0	k__Bacteria; p__Proteobacteria; c__Alphaproteobacteria; o__Rhodospirillales; f__Rhodospirillaceae
OTU_16575	1.0	k__Bacteria; p__Actinobacteria
OTU_5351	1.0	k__Bacteria; p__Actinobacteria; c__Rubrobacteria; o__Rubrobacterales; f__Rubrobacteraceae; g__Rubrobacter; s__
OTU_2836	3.0	k__Bacteria; p__Planctomycetes; c__Planctomycetia; o__Gemmatales; f__Isosphaeraceae; g__; s__
OTU_13699	1.0	k__Bacteria; p__Actinobacteria; c__Actinobacteria
OTU_13374	1.0	k__Bacteria; p__Proteobacteria; c__Deltaproteobacteria; o__Myxococcales
OTU_18833	1.0	k__Bacteria; p__Proteobacteria; c__Betaproteobacteria
OTU_13755	1.0	k__Bacteria; p__Cyanobacteria; c__ML635J-21; o__; f__; g__; s__
OTU_1698	1.0	k__Bacteria; p__Proteobacteria; c__Deltaproteobacteria; o__Myxococcales; f__Myxococcaceae; g__Myxococcus; s__
OTU_3913	1.0	k__Bacteria; p__Actinobacteria; c__Thermoleophilia; o__Solirubrobacterales
OTU_3077	1.0	k__Bacteria; p__Proteobacteria; c__Alphaproteobacteria
OTU_17650	1.0	k__Bacteria; p__Actinobacteria
OTU_14125	1.0	k__Bacteria; p__Chloroflexi; c__; o__; f__; g__; s__
OTU_19285	1.0	k__Bacteria; p__Proteobacteria; c__Gammaproteobacteria; o__Pseudomonadales; f__Pseudomonadaceae; g__Pseudomonas; s__umsongensis
OTU_3964	1.0	k__Bacteria; p__Proteobacteria; c__Alphaproteobacteria; o__Rhodospirillales; f__Acetobacteraceae
OTU_8038	1.0	k__Bacteria; p__Proteobacteria; c__Betaproteobacteria; o__SC-I-84; f__; g__; s__
OTU_657	2.0	k__Bacteria
OTU_19683	1.0	k__Bacteria
OTU_8776	1.0	k__Bacteria; p__Proteobacteria; c__Betaproteobacteria
OTU_15304	2.0	k__Bacteria; p__Actinobacteria; c__Actinobacteria; o__Actinomycetales; f__Geodermatophilaceae; g__Geodermatophilus; s__
OTU_7092	1.0	k__Bacteria; p__Proteobacteria; c__Gammaproteobacteria; o__Pseudomonadales; f__Moraxellaceae; g__Acinetobacter; s__guillouiae
OTU_6129	1.0	k__Bacteria; p__Actinobacteria; c__Actinobacteria; o__Actinomycetales
OTU_16073	1.0	k__Bacteria; p__Proteobacteria; c__Alphaproteobacteria; o__Caulobacterales; f__Caulobacteraceae; g__Brevundimonas; s__poindexterae
OTU_1306	1.0	k__Bacteria; p__Actinobacteria; c__Actinobacteria; o__Actinomycetales; f__Micromonosporaceae; g__; s__
OTU_3691	1.0	k__Bacteria
OTU_1758	1.0	k__Bacteria; p__Armatimonadetes; c__0319-6E2; o__; f__; g__; s__
OTU_18788	1.0	k__Bacteria; p__Actinobacteria; c__Actinobacteria; o__Actinomycetales; f__Streptomycetaceae; g__Streptomyces; s__mashuensis
OTU_11171	1.0	k__Bacteria; p__Proteobacteria; c__Betaproteobacteria
OTU_7201	1.0	k__Bacteria; p__Proteobacteria; c__Alphaproteobacteria; o__Rhizobiales
OTU_4174	1.0	k__Bacteria; p__Actinobacteria; c__Thermoleophilia; o__Solirubrobacterales
OTU_6913	1.0	k__Bacteria; p__Proteobacteria; c__Alphaproteobacteria; o__Rhodospirillales; f__Rhodospirillaceae
OTU_8554	2.0	k__Bacteria; p__Acidobacteria; c__Solibacteres; o__Solibacterales; f__; g__; s__
OTU_6680	1.0	k__Bacteria; p__Actinobacteria; c__Thermoleophilia; o__Solirubrobacterales
OTU_7199	1.0	k__Bacteria; p__Proteobacteria; c__Gammaproteobacteria; o__Pseudomonadales; f__Moraxellaceae; g__Acinetobacter; s__guillouiae
OTU_19677	1.0	k__Bacteria; p__Actinobacteria; c__Actinobacteria; o__Actinomycetales; f__Pseudonocardiaceae; g__Pseudonocardia; s__
OTU_16758	1.0	k__Bacteria; p__Firmicutes; c__Bacilli; o__Bacillales; f__Bacillaceae; g__Bacillus; s__alkalitolerans
OTU_14066	1.0	k__Bacteria; p__Proteobacteria; c__Betaproteobacteria
OTU_19447	1.0	k__Bacteria; p__Proteobacteria; c__Alphaproteobacteria; o__Caulobacterales; f__Caulobacteraceae; g__Brevundimonas; s__poindexterae
OTU_14160	1.0	k__Bacteria; p__Firmicutes; c__Bacilli; o__Bacillales; f__Bacillaceae; g__Bacillus
OTU_8138	1.0	k__Bacteria; p__Actinobacteria; c__Actinobacteria; o__Actinomycetales; f__Geodermatophilaceae; g__; s__
OTU_17783	1.0	k__Bacteria; p__Proteobacteria; c__Betaproteobacteria; o__Burkholderiales; f__Comamonadaceae
OTU_6528	1.0	k__Bacteria; p__Planctomycetes; c__Phycisphaerae; o__WD2101; f__; g__; s__
OTU_13142	1.0	k__Bacteria
OTU_63	4.0	Unassignable
OTU_8220	1.0	k__Bacteria; p__Firmicutes; c__Bacilli; o__Bacillales; f__Bacillaceae; g__Bacillus
OTU_18468	1.0	k__Bacteria; p__Proteobacteria; c__Alphaproteobacteria; o__Rhizobiales
OTU_18030	1.0	k__Bacteria; p__Proteobacteria; c__Alphaproteobacteria; o__Rhodospirillales; f__Rhodospirillaceae; g__; s__
OTU_2780	1.0	k__Bacteria; p__Chloroflexi; c__Chloroflexi; o__[Roseiflexales]; f__[Kouleothrixaceae]; g__; s__
OTU_10276	1.0	k__Bacteria
OTU_8660	1.0	k__Bacteria; p__Proteobacteria; c__Alphaproteobacteria; o__Rhizobiales; f__Bradyrhizobiaceae
OTU_19039	1.0	k__Bacteria; p__Actinobacteria; c__Actinobacteria; o__Actinomycetales; f__Mycobacteriaceae; g__Mycobacterium; s__arupense
OTU_16552	1.0	k__Bacteria; p__Actinobacteria; c__Actinobacteria; o__Actinomycetales; f__Streptomycetaceae; g__Streptomyces; s__scabrisporus
OTU_15006	1.0	k__Bacteria
OTU_1618	1.0	k__Bacteria; p__Actinobacteria; c__Actinobacteria; o__Actinomycetales; f__Micrococcaceae; g__Arthrobacter
OTU_1932	1.0	k__Bacteria; p__Actinobacteria; c__Actinobacteria; o__Actinomycetales; f__Mycobacteriaceae; g__Mycobacterium; s__
OTU_179	2.0	k__Bacteria; p__Proteobacteria; c__Alphaproteobacteria; o__Rhizobiales; f__Methylobacteriaceae; g__Methylobacterium; s__organophilum
OTU_15764	1.0	k__Bacteria; p__Proteobacteria; c__Betaproteobacteria; o__Burkholderiales; f__Comamonadaceae; g__Leptothrix; s__ochracea
OTU_18642	1.0	k__Bacteria; p__Firmicutes; c__Bacilli; o__Bacillales; f__Bacillaceae; g__Bacillus
OTU_246	2.0	k__Bacteria
OTU_17612	1.0	k__Bacteria; p__TM7; c__TM7-1; o__; f__; g__; s__
OTU_18376	1.0	k__Bacteria; p__Actinobacteria; c__Actinobacteria; o__Actinomycetales
OTU_5526	1.0	k__Bacteria; p__Actinobacteria; c__Actinobacteria; o__Actinomycetales; f__Streptomycetaceae; g__Streptomyces; s__mashuensis
OTU_8492	1.0	k__Bacteria; p__Chloroflexi; c__Chloroflexi; o__[Roseiflexales]
OTU_464	3.0	k__Bacteria; p__Proteobacteria; c__Betaproteobacteria; o__Burkholderiales; f__Comamonadaceae
OTU_15362	1.0	k__Bacteria; p__Actinobacteria; c__Actinobacteria; o__Actinomycetales; f__Micromonosporaceae; g__Catellatospora; s__
OTU_7655	1.0	k__Bacteria; p__Proteobacteria
OTU_914	1.0	k__Bacteria
OTU_10354	1.0	k__Bacteria
OTU_431	2.0	k__Bacteria; p__Actinobacteria; c__Thermoleophilia; o__Solirubrobacterales; f__Patulibacteraceae; g__; s__
OTU_4342	1.0	k__Bacteria
OTU_17906	1.0	k__Bacteria; p__Actinobacteria; c__Actinobacteria; o__Actinomycetales; f__Pseudonocardiaceae; g__Pseudonocardia
OTU_14948	1.0	k__Bacteria
OTU_9800	1.0	k__Bacteria; p__Chloroflexi; c__TK10; o__B07_WMSP1; f__FFCH4570; g__; s__
OTU_2936	1.0	k__Bacteria; p__Actinobacteria; c__Actinobacteria; o__Actinomycetales; f__Nocardioidaceae; g__; s__
OTU_5264	1.0	k__Bacteria; p__Actinobacteria; c__Actinobacteria; o__Actinomycetales; f__Micromonosporaceae; g__; s__
OTU_8572	1.0	Unassignable
OTU_10062	1.0	k__Bacteria; p__Proteobacteria; c__Alphaproteobacteria; o__Rhizobiales; f__Beijerinckiaceae; g__Chelatococcus; s__asaccharovorans
OTU_16692	1.0	k__Bacteria; p__Actinobacteria; c__Thermoleophilia; o__Solirubrobacterales; f__Solirubrobacteraceae; g__Solirubrobacter; s__
OTU_17514	1.0	k__Bacteria; p__Proteobacteria; c__Alphaproteobacteria; o__Rhodospirillales
OTU_15822	1.0	k__Bacteria; p__Actinobacteria; c__Actinobacteria; o__Actinomycetales; f__Geodermatophilaceae
OTU_3720	1.0	k__Bacteria; p__Actinobacteria; c__Actinobacteria; o__Actinomycetales; f__Geodermatophilaceae
OTU_45	5.0	Unassignable
OTU_876	2.0	k__Bacteria; p__Chloroflexi; c__Anaerolineae; o__Caldilineales; f__Caldilineaceae; g__; s__
OTU_98	3.0	Unassignable
OTU_7401	1.0	k__Bacteria; p__Actinobacteria; c__Actinobacteria; o__Actinomycetales; f__Nocardioidaceae; g__Nocardioides; s__daphniae
OTU_3851	1.0	k__Bacteria; p__Actinobacteria; c__Thermoleophilia; o__Solirubrobacterales; f__Solirubrobacteraceae; g__Solirubrobacter; s__
OTU_8103	1.0	k__Bacteria; p__Proteobacteria; c__Gammaproteobacteria; o__Pseudomonadales; f__Pseudomonadaceae; g__Pseudomonas
OTU_14467	1.0	k__Bacteria; p__Proteobacteria
OTU_3382	1.0	k__Bacteria; p__Actinobacteria; c__Rubrobacteria; o__Rubrobacterales; f__Rubrobacteraceae; g__Rubrobacter; s__
OTU_19263	1.0	k__Bacteria; p__Chloroflexi; c__TK10; o__B07_WMSP1; f__; g__; s__
OTU_15411	1.0	k__Bacteria; p__Chloroflexi; c__Ellin6529; o__; f__; g__; s__
OTU_8672	1.0	Unclassified
OTU_15024	1.0	k__Bacteria; p__Proteobacteria; c__Betaproteobacteria; o__Burkholderiales; f__Comamonadaceae
OTU_11692	1.0	k__Bacteria; p__Proteobacteria; c__Alphaproteobacteria; o__Caulobacterales; f__Caulobacteraceae; g__Brevundimonas; s__poindexterae
OTU_2858	1.0	k__Bacteria; p__Actinobacteria; c__Rubrobacteria; o__Rubrobacterales; f__Rubrobacteraceae; g__Rubrobacter; s__
OTU_3261	5.0	k__Bacteria; p__Actinobacteria; c__Rubrobacteria; o__Rubrobacterales; f__Rubrobacteraceae; g__Rubrobacter; s__
OTU_1233	1.0	k__Bacteria; p__Proteobacteria; c__Alphaproteobacteria
OTU_14704	1.0	k__Bacteria; p__Proteobacteria; c__Gammaproteobacteria; o__Pseudomonadales; f__Moraxellaceae; g__Acinetobacter; s__johnsonii
OTU_16505	1.0	k__Bacteria; p__Chloroflexi; c__Thermomicrobia; o__JG30-KF-CM45; f__; g__; s__
OTU_1636	1.0	k__Bacteria; p__Proteobacteria; c__Alphaproteobacteria; o__Rhizobiales; f__Hyphomicrobiaceae; g__; s__
OTU_17079	1.0	k__Bacteria; p__Proteobacteria; c__Alphaproteobacteria; o__Rhodospirillales; f__Rhodospirillaceae; g__; s__
OTU_18668	1.0	k__Bacteria; p__Firmicutes; c__Bacilli; o__Lactobacillales
OTU_9923	1.0	k__Bacteria; p__Proteobacteria
OTU_8332	1.0	k__Bacteria; p__Gemmatimonadetes; c__Gemmatimonadetes
OTU_13994	1.0	k__Bacteria; p__Proteobacteria; c__Gammaproteobacteria; o__Pseudomonadales; f__Moraxellaceae; g__Acinetobacter; s__guillouiae
OTU_13451	1.0	k__Bacteria; p__Actinobacteria; c__Thermoleophilia; o__Gaiellales; f__Gaiellaceae; g__; s__
OTU_19721	1.0	k__Bacteria; p__Actinobacteria; c__Actinobacteria; o__Actinomycetales
OTU_12335	1.0	k__Bacteria; p__Proteobacteria; c__Betaproteobacteria
OTU_16119	1.0	k__Bacteria; p__Acidobacteria; c__Solibacteres; o__Solibacterales; f__MVS-65; g__; s__
OTU_16625	1.0	k__Bacteria; p__Firmicutes; c__Bacilli; o__Lactobacillales
OTU_12973	1.0	Unassignable
OTU_5721	1.0	k__Bacteria; p__Actinobacteria; c__Actinobacteria; o__Actinomycetales; f__Nocardioidaceae; g__; s__
OTU_6183	1.0	k__Bacteria; p__Firmicutes; c__Bacilli; o__Bacillales; f__Bacillaceae; g__Bacillus; s__alkalitolerans
OTU_14531	1.0	k__Bacteria; p__Actinobacteria; c__Thermoleophilia; o__Solirubrobacterales; f__Solirubrobacteraceae; g__Solirubrobacter; s__
OTU_3369	1.0	k__Bacteria; p__Actinobacteria; c__Thermoleophilia; o__Solirubrobacterales; f__; g__; s__
OTU_6612	1.0	k__Bacteria; p__Actinobacteria; c__Acidimicrobiia; o__Acidimicrobiales; f__; g__; s__
OTU_2918	1.0	k__Bacteria; p__Gemmatimonadetes; c__Gemmatimonadetes; o__; f__; g__; s__
OTU_12234	1.0	k__Bacteria; p__Actinobacteria; c__Actinobacteria; o__Actinomycetales; f__Geodermatophilaceae
OTU_15199	1.0	k__Bacteria
OTU_17921	1.0	k__Bacteria; p__Actinobacteria; c__Actinobacteria; o__Actinomycetales; f__Streptomycetaceae; g__Streptomyces
OTU_8789	1.0	k__Bacteria; p__Proteobacteria; c__Alphaproteobacteria; o__Sphingomonadales; f__Sphingomonadaceae; g__; s__
OTU_10523	1.0	k__Bacteria; p__Gemmatimonadetes; c__Gemm-1; o__; f__; g__; s__
OTU_512	2.0	k__Bacteria; p__Proteobacteria; c__Alphaproteobacteria; o__Rhizobiales; f__Bradyrhizobiaceae; g__; s__
OTU_13724	1.0	k__Bacteria; p__Chloroflexi; c__Chloroflexi; o__AKIW781; f__; g__; s__
OTU_19535	1.0	k__Bacteria; p__Planctomycetes; c__Phycisphaerae; o__WD2101; f__; g__; s__
OTU_6329	1.0	k__Bacteria; p__Proteobacteria; c__Gammaproteobacteria; o__Pseudomonadales; f__Moraxellaceae; g__Acinetobacter; s__johnsonii
OTU_4135	1.0	k__Bacteria; p__Actinobacteria; c__Actinobacteria; o__Actinomycetales; f__Cellulomonadaceae; g__Cellulomonas; s__xylanilytica
OTU_13136	1.0	k__Bacteria; p__Planctomycetes; c__Planctomycetia; o__Gemmatales; f__Isosphaeraceae; g__; s__
OTU_10103	1.0	k__Bacteria; p__Actinobacteria; c__Actinobacteria; o__Actinomycetales; f__Pseudonocardiaceae; g__Actinomycetospora; s__
OTU_11899	11.0	k__Bacteria; p__Actinobacteria; c__Actinobacteria; o__Actinomycetales; f__Micrococcaceae
OTU_10152	1.0	k__Bacteria; p__Proteobacteria; c__Alphaproteobacteria; o__Rhodospirillales; f__Acetobacteraceae
OTU_13348	1.0	k__Bacteria; p__Actinobacteria; c__Actinobacteria; o__Actinomycetales; f__Micrococcaceae; g__Arthrobacter; s__pascens
OTU_4511	1.0	k__Bacteria; p__Proteobacteria; c__Alphaproteobacteria; o__Caulobacterales; f__Caulobacteraceae; g__Brevundimonas; s__poindexterae
OTU_15958	1.0	k__Bacteria; p__Planctomycetes; c__Phycisphaerae; o__WD2101; f__; g__; s__
OTU_4874	1.0	k__Bacteria; p__Actinobacteria; c__Actinobacteria; o__Actinomycetales; f__Geodermatophilaceae; g__Modestobacter; s__
OTU_13311	1.0	k__Bacteria; p__Planctomycetes; c__Phycisphaerae; o__WD2101; f__; g__; s__
OTU_4544	1.0	k__Bacteria; p__Proteobacteria; c__Alphaproteobacteria; o__Rhodobacterales; f__Rhodobacteraceae
OTU_10239	1.0	k__Bacteria; p__Actinobacteria; c__Actinobacteria
OTU_3292	1.0	k__Bacteria; p__Proteobacteria; c__Alphaproteobacteria; o__Rhodospirillales
OTU_12827	1.0	k__Bacteria; p__Firmicutes; c__Bacilli; o__Bacillales; f__Bacillaceae; g__Bacillus; s__alkalitolerans
OTU_6613	1.0	k__Bacteria; p__Proteobacteria; c__Alphaproteobacteria; o__Rhodospirillales; f__Rhodospirillaceae; g__; s__
OTU_2327	1.0	k__Bacteria; p__Proteobacteria; c__Gammaproteobacteria; o__Pseudomonadales; f__Pseudomonadaceae
OTU_7579	1.0	k__Bacteria; p__Actinobacteria; c__Rubrobacteria; o__Rubrobacterales; f__Rubrobacteraceae; g__Rubrobacter; s__
OTU_7700	1.0	k__Bacteria; p__Gemmatimonadetes; c__Gemmatimonadetes; o__; f__; g__; s__
OTU_13457	1.0	k__Bacteria; p__Actinobacteria; c__Acidimicrobiia; o__Acidimicrobiales; f__; g__; s__
OTU_16121	1.0	k__Bacteria; p__Actinobacteria; c__Actinobacteria; o__Actinomycetales; f__Microbacteriaceae; g__Agromyces
OTU_8546	1.0	k__Bacteria; p__Proteobacteria; c__Alphaproteobacteria; o__Rhodospirillales; f__Rhodospirillaceae
OTU_14585	1.0	k__Bacteria
OTU_12959	1.0	k__Bacteria; p__Actinobacteria; c__Actinobacteria; o__Actinomycetales
OTU_19295	1.0	k__Bacteria; p__Proteobacteria; c__Gammaproteobacteria; o__Pseudomonadales; f__Moraxellaceae; g__Acinetobacter; s__johnsonii
OTU_16996	1.0	k__Bacteria; p__Actinobacteria; c__Actinobacteria; o__Actinomycetales; f__Geodermatophilaceae; g__; s__
OTU_3600	1.0	k__Bacteria; p__Proteobacteria; c__Gammaproteobacteria
OTU_18230	1.0	k__Bacteria; p__Firmicutes; c__Bacilli; o__Bacillales
OTU_5134	1.0	k__Bacteria
OTU_17271	1.0	k__Bacteria; p__Actinobacteria
OTU_13299	1.0	k__Bacteria; p__Proteobacteria; c__Alphaproteobacteria; o__Sphingomonadales
OTU_2998	1.0	Unassignable
OTU_15119	1.0	k__Bacteria; p__Actinobacteria; c__Actinobacteria; o__Actinomycetales; f__Geodermatophilaceae; g__Geodermatophilus; s__obscurus
OTU_2227	1.0	k__Bacteria; p__Chloroflexi; c__Gitt-GS-136; o__; f__; g__; s__
OTU_5911	1.0	k__Bacteria; p__Actinobacteria; c__Actinobacteria; o__Actinomycetales
OTU_6840	1.0	k__Bacteria; p__Proteobacteria; c__Alphaproteobacteria; o__Rhodobacterales
OTU_506	2.0	k__Bacteria; p__Planctomycetes; c__Planctomycetia; o__Gemmatales; f__Gemmataceae; g__; s__
OTU_17993	1.0	k__Bacteria; p__Verrucomicrobia
OTU_6347	1.0	k__Bacteria; p__Armatimonadetes; c__0319-6E2; o__; f__; g__; s__
OTU_8386	1.0	k__Bacteria; p__Actinobacteria; c__Actinobacteria; o__Actinomycetales; f__Geodermatophilaceae; g__; s__
OTU_19184	1.0	k__Bacteria; p__Actinobacteria; c__Thermoleophilia; o__Gaiellales; f__Gaiellaceae; g__; s__
OTU_13710	1.0	k__Bacteria; p__Actinobacteria; c__Actinobacteria; o__Actinomycetales
OTU_1132	1.0	k__Bacteria; p__Firmicutes; c__Bacilli; o__Bacillales; f__Bacillaceae; g__Bacillus
OTU_16036	2.0	k__Bacteria
OTU_9442	1.0	k__Bacteria; p__Proteobacteria; c__Betaproteobacteria; o__Burkholderiales; f__Comamonadaceae
OTU_19643	1.0	k__Bacteria; p__Firmicutes; c__Bacilli; o__Lactobacillales; f__Enterococcaceae; g__Vagococcus
OTU_18437	1.0	k__Bacteria; p__Actinobacteria; c__Actinobacteria; o__Actinomycetales; f__Nocardiaceae; g__Nocardia; s__
OTU_9035	1.0	k__Bacteria; p__Actinobacteria; c__Actinobacteria; o__Actinomycetales
OTU_6040	1.0	k__Bacteria; p__Proteobacteria; c__Alphaproteobacteria; o__Rhizobiales; f__Beijerinckiaceae; g__Chelatococcus; s__asaccharovorans
OTU_10955	1.0	k__Bacteria; p__Actinobacteria; c__Actinobacteria; o__Actinomycetales
OTU_15948	1.0	k__Bacteria; p__Proteobacteria; c__Alphaproteobacteria; o__Rhizobiales; f__Methylobacteriaceae; g__Methylobacterium; s__komagatae
OTU_12063	1.0	k__Bacteria; p__Planctomycetes; c__Phycisphaerae; o__WD2101; f__; g__; s__
OTU_10396	1.0	k__Bacteria; p__Proteobacteria; c__Alphaproteobacteria
OTU_15779	1.0	k__Bacteria; p__Actinobacteria; c__Actinobacteria; o__Actinomycetales; f__Geodermatophilaceae; g__Blastococcus; s__aggregatus
OTU_9067	1.0	k__Bacteria; p__Proteobacteria; c__Betaproteobacteria
OTU_4384	1.0	k__Bacteria
OTU_18982	1.0	k__Bacteria; p__Verrucomicrobia
OTU_8080	1.0	k__Bacteria; p__Proteobacteria
OTU_15697	1.0	k__Bacteria; p__Proteobacteria; c__Alphaproteobacteria; o__Caulobacterales; f__Caulobacteraceae
OTU_19199	1.0	k__Bacteria; p__Actinobacteria; c__Thermoleophilia; o__Gaiellales; f__Gaiellaceae; g__; s__
OTU_6997	1.0	k__Bacteria; p__Actinobacteria; c__Actinobacteria; o__Actinomycetales
OTU_13073	1.0	k__Bacteria; p__Actinobacteria; c__Actinobacteria; o__Actinomycetales; f__Micrococcaceae
OTU_5840	1.0	k__Bacteria; p__Actinobacteria; c__Actinobacteria; o__Actinomycetales; f__Thermomonosporaceae; g__Actinocorallia; s__
OTU_8201	1.0	k__Bacteria
OTU_11039	1.0	k__Bacteria; p__Proteobacteria; c__Alphaproteobacteria; o__Rhizobiales; f__Bradyrhizobiaceae
OTU_2638	1.0	k__Bacteria
OTU_7595	1.0	k__Bacteria; p__Actinobacteria; c__Actinobacteria; o__Actinomycetales; f__Micromonosporaceae; g__Virgisporangium; s__ochraceum
OTU_12588	1.0	k__Bacteria; p__Actinobacteria; c__Rubrobacteria; o__Rubrobacterales; f__Rubrobacteraceae; g__Rubrobacter; s__
OTU_4246	1.0	k__Bacteria; p__Firmicutes; c__Bacilli; o__Bacillales; f__Bacillaceae; g__Bacillus; s__alkalitolerans
OTU_3634	1.0	k__Bacteria; p__Proteobacteria; c__Alphaproteobacteria; o__Rhizobiales
OTU_15137	1.0	k__Bacteria; p__Acidobacteria; c__Solibacteres; o__Solibacterales; f__MVS-65; g__; s__
OTU_10691	1.0	k__Bacteria; p__Firmicutes; c__Bacilli; o__Lactobacillales
OTU_12557	1.0	k__Bacteria; p__Actinobacteria; c__Rubrobacteria; o__Rubrobacterales; f__Rubrobacteraceae; g__Rubrobacter; s__
OTU_12275	1.0	k__Bacteria; p__Proteobacteria; c__Gammaproteobacteria; o__Pseudomonadales; f__Moraxellaceae; g__Acinetobacter; s__guillouiae
OTU_16849	1.0	k__Bacteria; p__Actinobacteria; c__Thermoleophilia; o__Solirubrobacterales
OTU_9309	1.0	k__Bacteria; p__Actinobacteria; c__Actinobacteria; o__Actinomycetales; f__Streptomycetaceae; g__Streptomyces; s__reticuliscabiei
OTU_7675	1.0	k__Bacteria; p__Actinobacteria; c__Rubrobacteria; o__Rubrobacterales; f__Rubrobacteraceae; g__Rubrobacter; s__
OTU_18343	1.0	k__Bacteria; p__Actinobacteria; c__Actinobacteria; o__Actinomycetales
OTU_16009	1.0	k__Bacteria; p__Proteobacteria; c__Gammaproteobacteria; o__Pseudomonadales; f__Moraxellaceae; g__Acinetobacter; s__guillouiae
OTU_2405	1.0	k__Bacteria; p__Firmicutes; c__Bacilli; o__Bacillales; f__Bacillaceae; g__Bacillus; s__thuringiensis
OTU_2472	1.0	k__Bacteria; p__Actinobacteria; c__Acidimicrobiia; o__Acidimicrobiales; f__; g__; s__
OTU_16085	1.0	k__Bacteria; p__Actinobacteria; c__Actinobacteria; o__Actinomycetales
OTU_19895	1.0	k__Bacteria; p__Proteobacteria; c__Alphaproteobacteria; o__Rhizobiales; f__Xanthobacteraceae
OTU_10063	1.0	k__Bacteria; p__Planctomycetes; c__Phycisphaerae; o__WD2101; f__; g__; s__
OTU_2738	1.0	k__Bacteria; p__Actinobacteria; c__Actinobacteria; o__Actinomycetales; f__Geodermatophilaceae; g__Blastococcus; s__aggregatus
OTU_12864	1.0	k__Bacteria; p__Proteobacteria
OTU_5924	1.0	k__Bacteria; p__Chloroflexi; c__Thermomicrobia; o__JG30-KF-CM45; f__; g__; s__
OTU_5682	1.0	k__Bacteria; p__Actinobacteria; c__Actinobacteria; o__Actinomycetales
OTU_5043	1.0	k__Bacteria; p__Proteobacteria; c__Alphaproteobacteria; o__Caulobacterales; f__Caulobacteraceae; g__Nitrobacteria; s__hamadaniensis
OTU_7867	1.0	k__Bacteria; p__Actinobacteria; c__Thermoleophilia; o__Gaiellales; f__; g__; s__
OTU_17594	2.0	k__Bacteria; p__Firmicutes; c__Bacilli; o__Bacillales; f__Bacillaceae; g__Bacillus; s__anthracis
OTU_13667	1.0	k__Bacteria; p__Actinobacteria; c__Actinobacteria; o__Actinomycetales; f__Geodermatophilaceae; g__Geodermatophilus; s__obscurus
OTU_5034	1.0	k__Bacteria; p__Actinobacteria; c__Actinobacteria; o__Actinomycetales
OTU_2349	1.0	k__Bacteria
OTU_19644	1.0	k__Bacteria
OTU_194	2.0	Unassignable
OTU_14980	1.0	k__Bacteria; p__Proteobacteria; c__Gammaproteobacteria; o__Pseudomonadales; f__Pseudomonadaceae
OTU_5864	1.0	k__Bacteria; p__Chloroflexi; c__Chloroflexi; o__[Roseiflexales]; f__[Kouleothrixaceae]; g__; s__
OTU_14603	1.0	k__Bacteria; p__Planctomycetes; c__Phycisphaerae; o__WD2101; f__; g__; s__
OTU_13045	1.0	k__Bacteria; p__Proteobacteria; c__Alphaproteobacteria; o__Rickettsiales; f__mitochondria
OTU_6757	1.0	k__Bacteria; p__Actinobacteria; c__Actinobacteria; o__Actinomycetales; f__Microbacteriaceae
OTU_12497	1.0	k__Bacteria; p__Proteobacteria; c__Alphaproteobacteria; o__Rhizobiales; f__Methylobacteriaceae; g__Methylobacterium; s__organophilum
OTU_4651	1.0	k__Bacteria; p__Proteobacteria; c__Alphaproteobacteria; o__Rhizobiales
OTU_14050	1.0	k__Bacteria; p__Gemmatimonadetes; c__Gemm-1; o__; f__; g__; s__
OTU_8615	1.0	k__Bacteria; p__Proteobacteria; c__Gammaproteobacteria; o__Pseudomonadales; f__Moraxellaceae; g__Acinetobacter; s__guillouiae
OTU_5408	1.0	k__Bacteria; p__Actinobacteria; c__MB-A2-108; o__0319-7L14; f__; g__; s__
OTU_14956	1.0	k__Bacteria; p__Proteobacteria; c__Alphaproteobacteria; o__Rhizobiales
OTU_9678	1.0	k__Bacteria; p__Proteobacteria; c__Alphaproteobacteria; o__Rhodospirillales; f__Acetobacteraceae
OTU_5473	1.0	k__Bacteria; p__Gemmatimonadetes; c__Gemmatimonadetes; o__Gemmatimonadales; f__A1-B1; g__; s__
OTU_13429	1.0	k__Bacteria
OTU_7818	1.0	k__Bacteria; p__Proteobacteria; c__Alphaproteobacteria; o__Rhodospirillales; f__Acetobacteraceae
OTU_13474	1.0	k__Bacteria; p__Actinobacteria; c__Actinobacteria; o__Actinomycetales; f__Streptomycetaceae; g__Streptomyces
OTU_10820	1.0	k__Bacteria; p__Actinobacteria; c__Actinobacteria; o__Actinomycetales; f__Sporichthyaceae; g__Sporichthya; s__
OTU_568	2.0	k__Bacteria; p__Proteobacteria; c__Gammaproteobacteria; o__Pseudomonadales; f__Moraxellaceae; g__Acinetobacter; s__guillouiae
OTU_14432	1.0	k__Bacteria; p__Gemmatimonadetes; c__Gemmatimonadetes; o__; f__; g__; s__
OTU_9332	1.0	k__Bacteria; p__Actinobacteria; c__Thermoleophilia; o__Solirubrobacterales; f__; g__; s__
OTU_14223	1.0	k__Bacteria
OTU_6437	1.0	k__Bacteria; p__Proteobacteria; c__Gammaproteobacteria
OTU_11386	1.0	k__Bacteria; p__Actinobacteria; c__Thermoleophilia; o__Solirubrobacterales; f__; g__; s__
OTU_13934	1.0	k__Bacteria; p__Proteobacteria; c__Alphaproteobacteria; o__Sphingomonadales; f__Sphingomonadaceae; g__Sphingomonas
OTU_14905	1.0	k__Bacteria; p__Actinobacteria; c__Actinobacteria; o__Actinomycetales; f__Micromonosporaceae; g__Actinoplanes; s__brasiliensis
OTU_4716	1.0	k__Bacteria; p__Proteobacteria; c__Gammaproteobacteria; o__Pseudomonadales; f__Moraxellaceae; g__Acinetobacter; s__johnsonii
OTU_8877	1.0	k__Bacteria; p__Actinobacteria; c__Actinobacteria; o__Actinomycetales; f__Pseudonocardiaceae; g__Amycolatopsis; s__lactamdurans
OTU_10855	1.0	k__Bacteria; p__Proteobacteria; c__Betaproteobacteria; o__Burkholderiales; f__Comamonadaceae
OTU_10367	1.0	k__Bacteria; p__Proteobacteria; c__Alphaproteobacteria; o__Rhizobiales
OTU_3783	1.0	k__Bacteria; p__Chloroflexi; c__Ellin6529; o__; f__; g__; s__
OTU_19162	1.0	k__Bacteria; p__Actinobacteria; c__Thermoleophilia; o__Solirubrobacterales; f__; g__; s__
OTU_16571	1.0	k__Bacteria; p__Actinobacteria; c__Actinobacteria; o__Actinomycetales
OTU_8973	1.0	k__Bacteria; p__Actinobacteria; c__Acidimicrobiia; o__Acidimicrobiales; f__; g__; s__
OTU_1551	1.0	k__Bacteria; p__Actinobacteria; c__Thermoleophilia; o__Solirubrobacterales; f__Solirubrobacteraceae; g__Solirubrobacter; s__
OTU_18756	1.0	k__Bacteria; p__Proteobacteria
OTU_2703	1.0	k__Bacteria; p__Proteobacteria; c__Alphaproteobacteria; o__Rhizobiales; f__Beijerinckiaceae; g__Chelatococcus; s__asaccharovorans
OTU_11673	1.0	k__Bacteria; p__Actinobacteria; c__Actinobacteria; o__Actinomycetales; f__Nocardiaceae; g__Rhodococcus; s__globerulus
OTU_14499	1.0	k__Bacteria; p__Proteobacteria; c__Alphaproteobacteria; o__Rhodospirillales; f__Rhodospirillaceae; g__; s__
OTU_3569	1.0	k__Bacteria
OTU_4674	1.0	k__Bacteria; p__Actinobacteria; c__Thermoleophilia; o__Solirubrobacterales; f__; g__; s__
OTU_6291	1.0	k__Bacteria; p__Proteobacteria; c__Alphaproteobacteria; o__Rhodospirillales; f__Acetobacteraceae; g__Belnapia; s__moabensis
OTU_7860	1.0	k__Bacteria; p__Chloroflexi; c__TK10
OTU_15635	1.0	k__Bacteria; p__Actinobacteria; c__Actinobacteria; o__Actinomycetales
OTU_16157	2.0	k__Bacteria; p__Actinobacteria; c__Actinobacteria; o__Actinomycetales; f__Micrococcaceae; g__Arthrobacter; s__pascens
OTU_18643	1.0	k__Bacteria; p__Proteobacteria; c__Gammaproteobacteria; o__Pseudomonadales; f__Pseudomonadaceae
OTU_5839	3.0	k__Bacteria; p__Firmicutes; c__Bacilli; o__Bacillales; f__Bacillaceae; g__Bacillus; s__cereus
OTU_9347	3.0	k__Bacteria; p__Actinobacteria; c__Rubrobacteria; o__Rubrobacterales; f__Rubrobacteraceae; g__Rubrobacter; s__
OTU_3158	1.0	k__Bacteria; p__Proteobacteria; c__Deltaproteobacteria; o__MIZ46; f__; g__; s__
OTU_7514	1.0	k__Bacteria; p__Proteobacteria; c__Alphaproteobacteria; o__Rhodospirillales; f__Acetobacteraceae
OTU_8377	1.0	k__Bacteria; p__Proteobacteria; c__Alphaproteobacteria; o__Rhizobiales; f__Methylobacteriaceae; g__Methylobacterium; s__hispanicum
OTU_14038	1.0	k__Bacteria; p__Proteobacteria; c__Alphaproteobacteria
OTU_15511	1.0	k__Bacteria; p__Actinobacteria; c__Actinobacteria; o__Actinomycetales
OTU_18856	1.0	k__Bacteria; p__Proteobacteria; c__Gammaproteobacteria; o__Pseudomonadales; f__Moraxellaceae; g__Acinetobacter; s__guillouiae
OTU_2060	1.0	k__Bacteria; p__Actinobacteria; c__Actinobacteria; o__Actinomycetales; f__Streptomycetaceae
OTU_2589	2.0	k__Bacteria; p__Actinobacteria; c__Actinobacteria; o__Actinomycetales; f__Pseudonocardiaceae; g__Pseudonocardia; s__
OTU_15695	1.0	k__Bacteria; p__Actinobacteria; c__Actinobacteria; o__Actinomycetales; f__Nocardioidaceae; g__Aeromicrobium; s__
OTU_5488	1.0	k__Bacteria; p__Actinobacteria; c__Actinobacteria; o__Actinomycetales; f__Nocardioidaceae; g__Nocardioides; s__
OTU_5455	1.0	k__Bacteria; p__Proteobacteria
OTU_17531	1.0	k__Bacteria; p__Proteobacteria
OTU_13412	1.0	k__Bacteria; p__Actinobacteria; c__Actinobacteria; o__Actinomycetales
OTU_16412	1.0	k__Bacteria; p__Actinobacteria; c__Actinobacteria; o__Actinomycetales; f__Geodermatophilaceae; g__; s__
OTU_19127	1.0	k__Bacteria; p__Actinobacteria; c__Acidimicrobiia; o__Acidimicrobiales
OTU_1049	1.0	k__Bacteria; p__Actinobacteria; c__Actinobacteria; o__Micrococcales; f__; g__; s__
OTU_17311	1.0	k__Bacteria; p__Proteobacteria; c__Gammaproteobacteria; o__Pseudomonadales; f__Moraxellaceae; g__Acinetobacter; s__guillouiae
OTU_12610	1.0	k__Bacteria; p__Actinobacteria; c__Actinobacteria; o__Actinomycetales; f__Nocardioidaceae
OTU_16280	1.0	k__Bacteria; p__Actinobacteria; c__Actinobacteria; o__Actinomycetales; f__Nocardioidaceae; g__; s__
OTU_5677	1.0	k__Bacteria; p__Proteobacteria; c__Betaproteobacteria
OTU_17882	1.0	k__Bacteria
OTU_13952	1.0	k__Bacteria; p__Firmicutes; c__Bacilli; o__Bacillales; f__Paenibacillaceae; g__Paenibacillus; s__curdlanolyticus
OTU_768	3.0	k__Bacteria; p__Actinobacteria; c__Rubrobacteria; o__Rubrobacterales; f__Rubrobacteraceae; g__Rubrobacter; s__
OTU_12542	1.0	k__Bacteria
OTU_7944	1.0	k__Bacteria; p__Actinobacteria; c__Actinobacteria; o__Actinomycetales; f__; g__; s__
OTU_10478	1.0	k__Bacteria
OTU_241	2.0	k__Bacteria
OTU_17477	1.0	k__Bacteria; p__Proteobacteria; c__Gammaproteobacteria; o__Pseudomonadales; f__Moraxellaceae; g__Acinetobacter; s__guillouiae
OTU_3018	1.0	k__Bacteria
OTU_9503	1.0	k__Bacteria; p__Proteobacteria; c__Alphaproteobacteria; o__Caulobacterales; f__Caulobacteraceae; g__Caulobacter; s__
OTU_12399	1.0	k__Bacteria; p__Firmicutes; c__Bacilli; o__Lactobacillales
OTU_10633	1.0	k__Bacteria; p__Proteobacteria; c__Betaproteobacteria; o__; f__; g__; s__
OTU_6621	1.0	k__Bacteria; p__Actinobacteria; c__Thermoleophilia; o__Solirubrobacterales; f__Conexibacteraceae; g__; s__
OTU_18098	1.0	k__Bacteria; p__Actinobacteria; c__Actinobacteria; o__Actinomycetales
OTU_8757	1.0	k__Bacteria; p__Actinobacteria; c__Actinobacteria; o__Actinomycetales
OTU_5728	1.0	k__Bacteria; p__Proteobacteria; c__Gammaproteobacteria; o__Pseudomonadales; f__Moraxellaceae; g__Acinetobacter; s__guillouiae
OTU_7046	1.0	k__Bacteria; p__Actinobacteria; c__Actinobacteria; o__Actinomycetales; f__Pseudonocardiaceae; g__Pseudonocardia; s__
OTU_17462	1.0	k__Bacteria; p__Actinobacteria
OTU_688	1.0	k__Bacteria; p__Proteobacteria; c__Alphaproteobacteria; o__Caulobacterales; f__Caulobacteraceae; g__Brevundimonas; s__poindexterae
OTU_1791	1.0	k__Bacteria; p__Firmicutes; c__Bacilli; o__Bacillales; f__Bacillaceae; g__Bacillus
OTU_15387	1.0	k__Bacteria; p__Proteobacteria; c__Alphaproteobacteria; o__Rhodospirillales; f__Acetobacteraceae; g__Belnapia; s__moabensis
OTU_3136	1.0	k__Bacteria; p__Proteobacteria; c__Deltaproteobacteria; o__[Entotheonellales]; f__[Entotheonellaceae]; g__; s__
OTU_2380	1.0	k__Bacteria; p__Proteobacteria; c__Gammaproteobacteria; o__Pseudomonadales; f__Moraxellaceae; g__Acinetobacter; s__guillouiae
OTU_10583	1.0	k__Bacteria; p__Proteobacteria; c__Alphaproteobacteria; o__Caulobacterales; f__Caulobacteraceae; g__Brevundimonas; s__poindexterae
OTU_17434	1.0	k__Bacteria; p__Actinobacteria; c__Actinobacteria; o__Actinomycetales; f__Geodermatophilaceae; g__Geodermatophilus; s__obscurus
OTU_15258	1.0	k__Bacteria; p__Chloroflexi; c__Thermomicrobia; o__JG30-KF-CM45; f__; g__; s__
OTU_7034	1.0	k__Bacteria; p__Proteobacteria; c__Alphaproteobacteria; o__Sphingomonadales; f__Sphingomonadaceae; g__; s__
OTU_4191	1.0	k__Bacteria; p__Chloroflexi; c__Chloroflexi; o__AKIW781; f__; g__; s__
OTU_14387	1.0	k__Bacteria; p__Actinobacteria; c__Actinobacteria; o__Actinomycetales; f__Nocardioidaceae; g__Nocardioides; s__furvisabuli
OTU_2509	1.0	k__Bacteria; p__Actinobacteria; c__Thermoleophilia; o__Solirubrobacterales; f__Solirubrobacteraceae; g__; s__
OTU_11860	1.0	k__Bacteria; p__Actinobacteria; c__Thermoleophilia; o__Solirubrobacterales; f__Solirubrobacteraceae; g__Solirubrobacter; s__
OTU_11527	1.0	k__Bacteria; p__Chloroflexi; c__TK10; o__B07_WMSP1
OTU_7597	1.0	k__Bacteria; p__Proteobacteria; c__Deltaproteobacteria
OTU_1027	1.0	k__Bacteria; p__Proteobacteria; c__Gammaproteobacteria; o__Pseudomonadales; f__Pseudomonadaceae
OTU_4046	1.0	k__Bacteria; p__Actinobacteria; c__Actinobacteria; o__Actinomycetales
OTU_1493	2.0	k__Bacteria; p__Actinobacteria; c__Acidimicrobiia; o__Acidimicrobiales; f__; g__; s__
OTU_7817	1.0	k__Bacteria; p__Actinobacteria; c__Actinobacteria; o__Actinomycetales; f__Micromonosporaceae; g__Solwaraspora; s__
OTU_11706	1.0	k__Bacteria; p__Actinobacteria; c__Actinobacteria; o__Actinomycetales; f__Thermomonosporaceae; g__Actinocorallia; s__
OTU_405	2.0	k__Bacteria; p__Acidobacteria; c__Solibacteres; o__Solibacterales; f__; g__; s__
OTU_7380	1.0	k__Bacteria; p__Actinobacteria; c__Actinobacteria; o__Actinomycetales; f__Micrococcaceae; g__Arthrobacter; s__oxydans
OTU_18015	1.0	k__Bacteria; p__Actinobacteria; c__Actinobacteria; o__Actinomycetales; f__Micrococcaceae; g__Arthrobacter
OTU_1844	2.0	k__Bacteria; p__Actinobacteria; c__Rubrobacteria; o__Rubrobacterales; f__Rubrobacteraceae; g__Rubrobacter; s__
OTU_5648	1.0	k__Bacteria; p__Actinobacteria; c__Actinobacteria; o__Actinomycetales
OTU_17926	1.0	k__Bacteria; p__Proteobacteria; c__Alphaproteobacteria; o__Sphingomonadales; f__Sphingomonadaceae; g__Sphingomonas
OTU_14166	1.0	k__Bacteria; p__Actinobacteria; c__Actinobacteria; o__Actinomycetales
OTU_7142	1.0	k__Bacteria; p__Actinobacteria; c__MB-A2-108; o__0319-7L14; f__; g__; s__
OTU_19519	1.0	k__Bacteria; p__Firmicutes; c__Bacilli; o__Bacillales; f__Bacillaceae; g__Bacillus; s__alkalitolerans
OTU_735	1.0	k__Bacteria; p__Chloroflexi; c__TK10; o__; f__; g__; s__
OTU_10487	1.0	k__Bacteria; p__Verrucomicrobia; c__[Spartobacteria]; o__[Chthoniobacterales]; f__[Chthoniobacteraceae]
OTU_11427	1.0	k__Bacteria; p__Proteobacteria; c__Gammaproteobacteria; o__Pseudomonadales; f__Moraxellaceae; g__Acinetobacter; s__guillouiae
OTU_11210	1.0	k__Bacteria; p__Proteobacteria; c__Alphaproteobacteria; o__Caulobacterales; f__Caulobacteraceae; g__; s__
OTU_14397	1.0	k__Bacteria; p__Proteobacteria; c__Gammaproteobacteria; o__Pseudomonadales; f__Moraxellaceae; g__Acinetobacter; s__guillouiae
OTU_11821	1.0	k__Bacteria; p__Actinobacteria; c__Actinobacteria; o__Actinomycetales
OTU_9795	1.0	k__Bacteria; p__Gemmatimonadetes; c__Gemmatimonadetes; o__Gemmatimonadales
OTU_14078	1.0	k__Bacteria; p__Chloroflexi; c__Ellin6529; o__; f__; g__; s__
OTU_15588	1.0	k__Bacteria; p__Proteobacteria; c__Gammaproteobacteria; o__Pseudomonadales; f__Moraxellaceae; g__Acinetobacter
OTU_4527	1.0	k__Bacteria; p__Actinobacteria
OTU_481	2.0	k__Bacteria
OTU_4	19.0	Unassignable
OTU_10337	1.0	k__Bacteria; p__Proteobacteria; c__Deltaproteobacteria; o__Syntrophobacterales; f__Syntrophobacteraceae; g__; s__
OTU_13565	1.0	k__Bacteria; p__Gemmatimonadetes; c__Gemmatimonadetes; o__Gemmatimonadales; f__Ellin5301; g__; s__
OTU_4321	1.0	k__Bacteria; p__Proteobacteria
OTU_13260	1.0	k__Bacteria; p__Proteobacteria; c__Alphaproteobacteria; o__Sphingomonadales; f__Sphingomonadaceae; g__Sphingomonas; s__asaccharolytica
OTU_18588	1.0	k__Bacteria; p__Proteobacteria; c__Gammaproteobacteria; o__Pseudomonadales; f__Pseudomonadaceae; g__Pseudomonas; s__umsongensis
OTU_11885	1.0	k__Bacteria; p__Actinobacteria; c__Actinobacteria; o__Actinomycetales; f__Micromonosporaceae; g__Micromonospora; s__chalcea
OTU_6454	1.0	k__Bacteria
OTU_6487	1.0	k__Bacteria; p__Actinobacteria; c__Acidimicrobiia; o__Acidimicrobiales; f__; g__; s__
OTU_14626	1.0	k__Bacteria; p__Acidobacteria; c__Acidobacteria-6; o__iii1-15
OTU_7472	1.0	k__Bacteria; p__Proteobacteria; c__Alphaproteobacteria; o__Rhizobiales; f__Bradyrhizobiaceae; g__; s__
OTU_10578	1.0	k__Bacteria; p__Chloroflexi; c__TK10; o__B07_WMSP1; f__FFCH4570; g__; s__
OTU_16023	1.0	k__Bacteria; p__Actinobacteria; c__Actinobacteria; o__Actinomycetales; f__Nocardioidaceae; g__Nocardioides; s__plantarum
OTU_9497	1.0	k__Bacteria
OTU_5207	1.0	Unassignable
OTU_7620	1.0	k__Bacteria; p__Actinobacteria; c__Actinobacteria; o__Actinomycetales; f__Geodermatophilaceae; g__; s__
OTU_7906	1.0	k__Bacteria; p__Proteobacteria; c__Alphaproteobacteria; o__Caulobacterales; f__Caulobacteraceae; g__Brevundimonas; s__poindexterae
OTU_15205	1.0	k__Bacteria; p__Actinobacteria; c__Actinobacteria; o__Actinomycetales
OTU_18039	2.0	k__Bacteria; p__Proteobacteria; c__Alphaproteobacteria; o__Rhizobiales; f__Bradyrhizobiaceae; g__; s__
OTU_15250	1.0	k__Bacteria; p__Actinobacteria; c__Actinobacteria; o__Actinomycetales; f__Micrococcaceae; g__Arthrobacter; s__oxydans
OTU_815	1.0	k__Bacteria; p__Actinobacteria; c__Actinobacteria; o__Actinomycetales; f__Streptomycetaceae
OTU_15775	1.0	k__Bacteria; p__Proteobacteria; c__Gammaproteobacteria; o__Pseudomonadales; f__Moraxellaceae; g__Acinetobacter; s__guillouiae
OTU_14677	1.0	k__Bacteria; p__Proteobacteria; c__Alphaproteobacteria; o__Rhizobiales; f__Bradyrhizobiaceae; g__Balneimonas; s__
OTU_15564	1.0	k__Bacteria; p__Actinobacteria; c__Rubrobacteria; o__Rubrobacterales; f__Rubrobacteraceae; g__Rubrobacter; s__
OTU_13354	1.0	k__Bacteria; p__Proteobacteria; c__Alphaproteobacteria; o__Caulobacterales; f__Caulobacteraceae
OTU_3872	1.0	k__Bacteria; p__Proteobacteria
OTU_2877	1.0	k__Bacteria; p__Proteobacteria; c__Alphaproteobacteria; o__Rhodospirillales; f__Acetobacteraceae; g__Craurococcus; s__roseus
OTU_3425	1.0	k__Bacteria; p__Proteobacteria; c__Alphaproteobacteria; o__Caulobacterales; f__Caulobacteraceae; g__Brevundimonas; s__poindexterae
OTU_5001	1.0	k__Bacteria
OTU_16301	1.0	k__Bacteria
OTU_2880	1.0	k__Bacteria
OTU_6477	1.0	k__Bacteria; p__Actinobacteria; c__Actinobacteria; o__Actinomycetales; f__Geodermatophilaceae; g__Geodermatophilus; s__
OTU_12576	1.0	k__Bacteria; p__Proteobacteria; c__Alphaproteobacteria; o__Caulobacterales; f__Caulobacteraceae; g__Brevundimonas; s__poindexterae
OTU_12277	1.0	k__Bacteria; p__Proteobacteria; c__Alphaproteobacteria; o__Rhizobiales
OTU_8024	1.0	k__Bacteria; p__Chloroflexi; c__Chloroflexi; o__AKIW781; f__; g__; s__
OTU_17129	1.0	k__Bacteria; p__Firmicutes; c__Bacilli; o__Bacillales; f__Bacillaceae; g__Bacillus; s__alkalitolerans
OTU_15279	1.0	k__Bacteria; p__Actinobacteria; c__Actinobacteria; o__Actinomycetales
OTU_17214	1.0	k__Bacteria; p__Proteobacteria; c__Alphaproteobacteria; o__Caulobacterales; f__Caulobacteraceae; g__Brevundimonas; s__poindexterae
OTU_2126	1.0	k__Bacteria; p__Planctomycetes; c__Planctomycetia; o__Gemmatales; f__Gemmataceae; g__Gemmata; s__
OTU_11367	1.0	k__Bacteria; p__Proteobacteria
OTU_2681	1.0	k__Bacteria; p__Actinobacteria; c__Actinobacteria; o__Actinomycetales; f__Nocardioidaceae; g__; s__
OTU_12350	1.0	k__Bacteria; p__Actinobacteria; c__Actinobacteria; o__Actinomycetales; f__Micromonosporaceae; g__Dactylosporangium; s__
OTU_16676	1.0	k__Bacteria; p__Chloroflexi; c__Ellin6529; o__; f__; g__; s__
OTU_11955	1.0	k__Bacteria
OTU_8564	1.0	k__Bacteria; p__Chloroflexi; c__Chloroflexi; o__AKIW781; f__; g__; s__
OTU_3306	1.0	Unassignable
OTU_17487	1.0	k__Bacteria; p__Proteobacteria; c__Deltaproteobacteria; o__Bdellovibrionales; f__Bdellovibrionaceae; g__Bdellovibrio; s__
OTU_17248	1.0	k__Bacteria; p__Actinobacteria; c__Actinobacteria; o__Actinomycetales
OTU_6162	1.0	k__Bacteria; p__Actinobacteria; c__Thermoleophilia; o__Solirubrobacterales; f__Solirubrobacteraceae; g__; s__
OTU_6133	1.0	k__Bacteria; p__Chloroflexi; c__Chloroflexi; o__[Roseiflexales]; f__; g__; s__
OTU_11827	1.0	k__Bacteria; p__Proteobacteria; c__Alphaproteobacteria; o__Rhizobiales
OTU_13866	1.0	k__Bacteria; p__Chloroflexi; c__Thermomicrobia
OTU_11138	1.0	k__Bacteria; p__Armatimonadetes; c__0319-6E2; o__; f__; g__; s__
OTU_5928	1.0	k__Bacteria; p__Acidobacteria; c__[Chloracidobacteria]; o__RB41; f__; g__; s__
OTU_5359	1.0	k__Bacteria; p__Acidobacteria; c__Acidobacteria-6
OTU_5225	1.0	k__Bacteria; p__Actinobacteria; c__Thermoleophilia; o__Solirubrobacterales; f__; g__; s__
OTU_16977	1.0	k__Bacteria; p__Proteobacteria; c__Alphaproteobacteria; o__Caulobacterales; f__Caulobacteraceae; g__Brevundimonas; s__poindexterae
OTU_837	1.0	k__Bacteria; p__Actinobacteria; c__Rubrobacteria; o__Rubrobacterales; f__Rubrobacteraceae; g__Rubrobacter; s__
OTU_16369	1.0	k__Bacteria; p__Proteobacteria; c__Gammaproteobacteria; o__Pseudomonadales; f__Moraxellaceae; g__Acinetobacter; s__guillouiae
OTU_19439	1.0	k__Bacteria; p__Actinobacteria; c__Actinobacteria; o__Actinomycetales; f__; g__; s__
OTU_11576	1.0	k__Bacteria; p__Gemmatimonadetes; c__Gemmatimonadetes; o__Gemmatimonadales
OTU_848	1.0	k__Bacteria; p__Proteobacteria; c__Alphaproteobacteria; o__Rhodospirillales; f__Acetobacteraceae; g__Craurococcus; s__roseus
OTU_4292	1.0	k__Bacteria
OTU_17799	1.0	k__Bacteria; p__Actinobacteria; c__Actinobacteria; o__Actinomycetales; f__Geodermatophilaceae; g__Modestobacter; s__
OTU_213	4.0	k__Bacteria; p__Proteobacteria; c__Alphaproteobacteria; o__Rhizobiales; f__Bradyrhizobiaceae; g__Balneimonas; s__
OTU_4853	1.0	k__Bacteria; p__Proteobacteria; c__Alphaproteobacteria; o__Sphingomonadales; f__Sphingomonadaceae; g__Sphingomonas; s__mali
OTU_2811	1.0	k__Bacteria; p__Actinobacteria; c__Actinobacteria; o__Actinomycetales; f__Microbacteriaceae
OTU_7506	1.0	k__Bacteria; p__Actinobacteria; c__Actinobacteria; o__Actinomycetales; f__Streptomycetaceae
OTU_4532	1.0	k__Bacteria; p__Gemmatimonadetes; c__Gemmatimonadetes; o__Gemmatimonadales; f__; g__; s__
OTU_7543	1.0	k__Bacteria
OTU_9476	1.0	k__Bacteria; p__Firmicutes; c__Bacilli; o__Bacillales; f__Bacillaceae; g__Bacillus
OTU_5370	1.0	k__Bacteria; p__Firmicutes
OTU_10903	1.0	k__Bacteria; p__Proteobacteria; c__Alphaproteobacteria; o__Rhizobiales; f__Bradyrhizobiaceae
OTU_13355	1.0	k__Bacteria; p__Proteobacteria; c__Alphaproteobacteria; o__Rhodospirillales
OTU_14113	1.0	k__Bacteria; p__Actinobacteria; c__Actinobacteria; o__Actinomycetales; f__Nocardioidaceae; g__Nocardioides
OTU_9031	1.0	k__Bacteria; p__Proteobacteria; c__Alphaproteobacteria; o__Rhizobiales
OTU_19019	1.0	k__Bacteria; p__Firmicutes; c__Bacilli; o__Bacillales; f__Bacillaceae; g__Bacillus
OTU_4074	1.0	k__Bacteria; p__Actinobacteria; c__Acidimicrobiia; o__Acidimicrobiales
OTU_18877	1.0	k__Bacteria; p__Proteobacteria; c__Alphaproteobacteria; o__Rhizobiales; f__Beijerinckiaceae; g__Chelatococcus; s__asaccharovorans
OTU_14106	1.0	k__Bacteria; p__Gemmatimonadetes; c__Gemmatimonadetes; o__Gemmatimonadales; f__; g__; s__
OTU_18953	8.0	k__Bacteria; p__Proteobacteria; c__Alphaproteobacteria; o__Caulobacterales; f__Caulobacteraceae; g__Brevundimonas; s__poindexterae
OTU_11471	1.0	k__Bacteria; p__Proteobacteria; c__Betaproteobacteria; o__Burkholderiales
OTU_4418	1.0	k__Bacteria; p__Actinobacteria; c__Actinobacteria; o__Actinomycetales; f__Nocardioidaceae; g__Nocardioides; s__
OTU_14731	1.0	k__Bacteria; p__Firmicutes; c__Bacilli; o__Bacillales; f__Bacillaceae; g__Bacillus
OTU_15459	1.0	k__Bacteria; p__Actinobacteria; c__Actinobacteria; o__Actinomycetales; f__Micromonosporaceae
OTU_13258	1.0	k__Bacteria; p__Proteobacteria; c__Gammaproteobacteria
OTU_4463	1.0	k__Bacteria; p__Actinobacteria; c__Actinobacteria; o__Actinomycetales
OTU_3320	1.0	k__Bacteria; p__Planctomycetes; c__Phycisphaerae; o__WD2101; f__; g__; s__
OTU_17330	1.0	k__Bacteria; p__Proteobacteria; c__Deltaproteobacteria
OTU_968	1.0	k__Bacteria; p__Actinobacteria; c__Actinobacteria; o__Actinomycetales; f__Micromonosporaceae
OTU_8671	1.0	k__Bacteria; p__Proteobacteria; c__Alphaproteobacteria; o__Rhizobiales; f__Bradyrhizobiaceae; g__Balneimonas; s__
OTU_8490	1.0	k__Bacteria; p__Proteobacteria; c__Gammaproteobacteria; o__Pseudomonadales
OTU_1777	1.0	k__Bacteria; p__Actinobacteria; c__Actinobacteria; o__Actinomycetales; f__Geodermatophilaceae
OTU_2204	1.0	k__Bacteria; p__Actinobacteria; c__Actinobacteria; o__Actinomycetales; f__Geodermatophilaceae; g__; s__
OTU_11103	1.0	k__Bacteria; p__Actinobacteria; c__Actinobacteria; o__Actinomycetales; f__Pseudonocardiaceae
OTU_6965	1.0	k__Bacteria; p__Proteobacteria; c__Alphaproteobacteria; o__Caulobacterales; f__Caulobacteraceae; g__Arthrospira; s__
OTU_2251	1.0	k__Bacteria; p__Actinobacteria; c__Acidimicrobiia; o__Acidimicrobiales; f__; g__; s__
OTU_16873	1.0	k__Bacteria; p__Proteobacteria; c__Alphaproteobacteria; o__Rhizobiales; f__Bradyrhizobiaceae; g__Balneimonas; s__
OTU_12441	1.0	k__Bacteria; p__Actinobacteria; c__Actinobacteria; o__Actinomycetales; f__Mycobacteriaceae; g__Mycobacterium; s__llatzerense
OTU_1151	1.0	k__Bacteria
OTU_6645	1.0	k__Bacteria; p__Verrucomicrobia; c__Opitutae; o__Opitutales; f__Opitutaceae; g__Opitutus; s__
OTU_1886	1.0	k__Bacteria; p__Actinobacteria; c__Thermoleophilia; o__Gaiellales; f__; g__; s__
OTU_12583	1.0	k__Bacteria; p__Actinobacteria; c__Actinobacteria; o__Actinomycetales; f__Sporichthyaceae; g__; s__
OTU_7127	1.0	k__Bacteria; p__Planctomycetes; c__Planctomycetia; o__Gemmatales; f__Isosphaeraceae; g__Singulisphaera; s__rosea
OTU_17766	1.0	k__Bacteria; p__Actinobacteria
OTU_4314	1.0	k__Bacteria; p__Actinobacteria; c__Rubrobacteria; o__Rubrobacterales; f__Rubrobacteraceae; g__Rubrobacter; s__
OTU_15705	1.0	k__Bacteria; p__Firmicutes; c__Bacilli; o__Lactobacillales
OTU_2763	1.0	k__Bacteria; p__Acidobacteria; c__Acidobacteria-6; o__iii1-15; f__mb2424; g__; s__
OTU_15466	1.0	k__Bacteria; p__Actinobacteria; c__Actinobacteria; o__Actinomycetales
OTU_19722	1.0	k__Bacteria; p__Firmicutes; c__Bacilli; o__Bacillales
OTU_16278	1.0	k__Bacteria; p__Proteobacteria; c__Alphaproteobacteria
OTU_18214	1.0	k__Bacteria; p__Actinobacteria; c__Actinobacteria; o__Actinomycetales; f__Nocardioidaceae; g__; s__
OTU_14910	1.0	k__Bacteria; p__Acidobacteria; c__Acidobacteria-6; o__; f__; g__; s__
OTU_11389	1.0	k__Bacteria; p__Proteobacteria; c__Gammaproteobacteria; o__Pseudomonadales; f__Pseudomonadaceae; g__Pseudomonas; s__umsongensis
OTU_10978	1.0	k__Bacteria; p__Actinobacteria; c__Actinobacteria; o__Actinomycetales; f__Geodermatophilaceae; g__; s__
OTU_9781	1.0	k__Bacteria; p__Planctomycetes; c__Planctomycetia; o__Gemmatales; f__Gemmataceae; g__Gemmata; s__
OTU_6583	1.0	k__Bacteria; p__Planctomycetes; c__Phycisphaerae; o__WD2101; f__; g__; s__
OTU_4029	1.0	k__Bacteria; p__Actinobacteria
OTU_84	9.0	k__Bacteria; p__Proteobacteria; c__Gammaproteobacteria; o__Pseudomonadales; f__Moraxellaceae; g__Acinetobacter; s__johnsonii
OTU_19101	1.0	k__Bacteria; p__Actinobacteria; c__Actinobacteria; o__Actinomycetales
OTU_16853	1.0	k__Bacteria; p__Actinobacteria; c__Thermoleophilia; o__Solirubrobacterales; f__Solirubrobacteraceae; g__; s__
OTU_1679	1.0	k__Bacteria; p__Proteobacteria; c__Alphaproteobacteria; o__Rhodospirillales; f__Rhodospirillaceae; g__; s__
OTU_5570	1.0	k__Bacteria; p__Actinobacteria; c__Actinobacteria; o__Actinomycetales; f__Geodermatophilaceae; g__Geodermatophilus; s__obscurus
OTU_17050	1.0	k__Bacteria; p__Actinobacteria; c__Actinobacteria; o__Actinomycetales
OTU_116	3.0	k__Bacteria
OTU_8065	1.0	k__Bacteria; p__Planctomycetes; c__Phycisphaerae; o__WD2101; f__; g__; s__
OTU_4498	1.0	k__Bacteria; p__Actinobacteria; c__Actinobacteria; o__Actinomycetales; f__Micromonosporaceae
OTU_13092	1.0	k__Bacteria; p__Proteobacteria; c__Gammaproteobacteria; o__Pseudomonadales; f__Moraxellaceae; g__Acinetobacter; s__guillouiae
OTU_4445	1.0	k__Bacteria; p__Actinobacteria; c__Actinobacteria; o__Actinomycetales; f__Geodermatophilaceae; g__; s__
OTU_935	1.0	k__Bacteria; p__Actinobacteria; c__Actinobacteria; o__Actinomycetales
OTU_9847	1.0	k__Bacteria; p__Actinobacteria; c__Actinobacteria; o__Actinomycetales
OTU_942	1.0	k__Bacteria; p__Proteobacteria; c__Gammaproteobacteria
OTU_10692	1.0	k__Bacteria; p__Actinobacteria; c__Actinobacteria; o__Actinomycetales; f__Nocardioidaceae; g__; s__
OTU_19707	1.0	k__Bacteria; p__Proteobacteria
OTU_7520	1.0	k__Bacteria; p__Proteobacteria; c__Alphaproteobacteria; o__Caulobacterales; f__Caulobacteraceae; g__Nitrobacteria; s__hamadaniensis
OTU_10055	1.0	k__Bacteria; p__Actinobacteria; c__Actinobacteria; o__Actinomycetales; f__Intrasporangiaceae; g__Terracoccus; s__
OTU_9180	1.0	k__Bacteria; p__Proteobacteria; c__Alphaproteobacteria; o__Rhodospirillales; f__Acetobacteraceae; g__Belnapia; s__moabensis
OTU_4267	1.0	k__Bacteria; p__Proteobacteria; c__Gammaproteobacteria; o__Pseudomonadales; f__Moraxellaceae; g__Acinetobacter; s__guillouiae
OTU_8506	1.0	k__Bacteria; p__Chloroflexi; c__TK10; o__B07_WMSP1; f__FFCH4570; g__; s__
OTU_2964	1.0	k__Bacteria; p__Actinobacteria; c__Thermoleophilia; o__Solirubrobacterales; f__Solirubrobacteraceae; g__; s__
OTU_8257	1.0	k__Bacteria; p__Actinobacteria; c__Actinobacteria; o__Actinomycetales; f__Nocardioidaceae
OTU_17880	1.0	k__Bacteria; p__Proteobacteria; c__Betaproteobacteria; o__Burkholderiales
OTU_9366	1.0	k__Bacteria; p__Proteobacteria; c__Alphaproteobacteria; o__Rhodospirillales; f__Acetobacteraceae
OTU_15579	1.0	k__Bacteria; p__Actinobacteria; c__Actinobacteria; o__Actinomycetales; f__Thermomonosporaceae; g__Actinocorallia; s__
OTU_13222	1.0	k__Bacteria; p__Proteobacteria; c__Alphaproteobacteria; o__Rhodospirillales; f__Acetobacteraceae
OTU_2577	2.0	k__Bacteria; p__Actinobacteria; c__Actinobacteria; o__Actinomycetales; f__Streptomycetaceae; g__Streptomyces; s__
OTU_10339	1.0	k__Bacteria
OTU_7656	1.0	k__Bacteria; p__Actinobacteria; c__Actinobacteria; o__Actinomycetales; f__; g__; s__
OTU_6112	1.0	k__Bacteria; p__Actinobacteria; c__Acidimicrobiia; o__Acidimicrobiales; f__; g__; s__
OTU_15524	1.0	k__Bacteria; p__Planctomycetes; c__Planctomycetia; o__Pirellulales; f__Pirellulaceae; g__; s__
OTU_5740	1.0	k__Bacteria; p__Proteobacteria
OTU_4558	1.0	k__Bacteria; p__Actinobacteria; c__Actinobacteria; o__Actinomycetales; f__Geodermatophilaceae
OTU_2755	1.0	k__Bacteria; p__Proteobacteria; c__Alphaproteobacteria; o__Rhodobacterales; f__Rhodobacteraceae
OTU_19740	1.0	k__Bacteria; p__Proteobacteria; c__Gammaproteobacteria; o__Pseudomonadales; f__Moraxellaceae; g__Acinetobacter; s__johnsonii
OTU_3200	1.0	k__Bacteria; p__Proteobacteria; c__Alphaproteobacteria; o__Rhizobiales; f__Bradyrhizobiaceae; g__Balneimonas; s__
OTU_3255	1.0	k__Bacteria; p__Proteobacteria; c__Alphaproteobacteria; o__Rhizobiales; f__Bradyrhizobiaceae; g__Balneimonas; s__
OTU_1642	1.0	k__Bacteria; p__Chloroflexi; c__TK10; o__AKYG885; f__; g__; s__
OTU_18087	1.0	k__Bacteria; p__Proteobacteria; c__Gammaproteobacteria; o__Pseudomonadales; f__Moraxellaceae; g__Acinetobacter; s__guillouiae
OTU_13316	1.0	k__Bacteria; p__Proteobacteria; c__Alphaproteobacteria; o__Rhodospirillales; f__Acetobacteraceae
OTU_17499	1.0	k__Bacteria; p__Chloroflexi; c__Gitt-GS-136; o__; f__; g__; s__
OTU_12612	1.0	k__Bacteria
OTU_14857	1.0	k__Bacteria; p__Actinobacteria; c__Rubrobacteria; o__Rubrobacterales; f__Rubrobacteraceae; g__; s__
OTU_2364	2.0	k__Bacteria
OTU_2339	1.0	k__Bacteria; p__Actinobacteria
OTU_6796	1.0	k__Bacteria; p__Proteobacteria; c__Deltaproteobacteria; o__Syntrophobacterales; f__Syntrophobacteraceae; g__; s__
OTU_19381	1.0	k__Bacteria; p__Verrucomicrobia; c__[Pedosphaerae]
OTU_6990	12.0	k__Bacteria; p__Proteobacteria; c__Gammaproteobacteria; o__Pseudomonadales; f__Moraxellaceae; g__Acinetobacter; s__guillouiae
OTU_13471	1.0	k__Bacteria; p__Actinobacteria; c__Rubrobacteria; o__Rubrobacterales; f__Rubrobacteraceae; g__Rubrobacter; s__
OTU_12947	1.0	k__Bacteria; p__Gemmatimonadetes; c__Gemmatimonadetes; o__Gemmatimonadales; f__A1-B1; g__; s__
OTU_5128	1.0	k__Bacteria; p__Gemmatimonadetes; c__Gemmatimonadetes; o__Gemmatimonadales; f__; g__; s__
OTU_16920	1.0	k__Bacteria; p__Proteobacteria; c__Betaproteobacteria; o__Burkholderiales; f__Comamonadaceae; g__Methylibium; s__
OTU_8524	1.0	Unclassified
OTU_13586	1.0	k__Bacteria
OTU_4937	1.0	k__Bacteria; p__Proteobacteria; c__Gammaproteobacteria; o__Pseudomonadales; f__Pseudomonadaceae; g__Pseudomonas; s__umsongensis
OTU_5175	1.0	k__Bacteria; p__Proteobacteria; c__Alphaproteobacteria; o__Rhodospirillales; f__Acetobacteraceae; g__Rhodopila; s__globiformis
OTU_6206	1.0	k__Bacteria; p__Firmicutes; c__Bacilli; o__Bacillales; f__Bacillaceae
OTU_4258	1.0	k__Bacteria
OTU_8265	1.0	k__Bacteria; p__Proteobacteria; c__Alphaproteobacteria; o__Rhodospirillales; f__Acetobacteraceae
OTU_9877	1.0	k__Bacteria; p__Actinobacteria; c__Actinobacteria; o__Actinomycetales; f__Actinosynnemataceae; g__Saccharothrix; s__
OTU_8791	1.0	k__Bacteria; p__Actinobacteria; c__Actinobacteria; o__Actinomycetales; f__Geodermatophilaceae; g__; s__
OTU_4116	1.0	k__Bacteria; p__Proteobacteria; c__Alphaproteobacteria; o__Caulobacterales; f__Caulobacteraceae; g__Nitrobacteria; s__hamadaniensis
OTU_19311	1.0	k__Bacteria; p__Actinobacteria; c__Actinobacteria; o__Actinomycetales; f__Streptomycetaceae; g__Streptomyces; s__
OTU_14265	1.0	k__Bacteria; p__Actinobacteria; c__Thermoleophilia; o__Solirubrobacterales; f__Solirubrobacteraceae; g__; s__
OTU_19901	1.0	k__Bacteria; p__Firmicutes; c__Bacilli; o__Bacillales; f__Bacillaceae; g__Bacillus
OTU_6308	1.0	k__Bacteria; p__Proteobacteria; c__Betaproteobacteria
OTU_7669	1.0	k__Bacteria; p__Planctomycetes; c__Planctomycetia; o__Gemmatales; f__Isosphaeraceae
OTU_9917	1.0	k__Bacteria; p__Proteobacteria; c__Gammaproteobacteria; o__Pseudomonadales; f__Moraxellaceae; g__Acinetobacter; s__guillouiae
OTU_8152	1.0	k__Bacteria; p__Proteobacteria; c__Deltaproteobacteria
OTU_10427	1.0	k__Bacteria
OTU_7952	1.0	k__Bacteria; p__Actinobacteria; c__Acidimicrobiia; o__Acidimicrobiales
OTU_9731	2.0	k__Bacteria; p__Proteobacteria; c__Gammaproteobacteria; o__Pseudomonadales; f__Moraxellaceae; g__Acinetobacter; s__guillouiae
OTU_8183	1.0	k__Bacteria; p__Actinobacteria; c__Actinobacteria; o__Actinomycetales
OTU_14661	1.0	k__Bacteria; p__Actinobacteria; c__Acidimicrobiia; o__Acidimicrobiales; f__Iamiaceae; g__Iamia; s__
OTU_15531	1.0	k__Bacteria; p__Actinobacteria; c__Actinobacteria; o__Actinomycetales
OTU_9814	1.0	k__Bacteria; p__Proteobacteria; c__Deltaproteobacteria; o__Myxococcales
OTU_15076	2.0	k__Bacteria; p__Proteobacteria; c__Betaproteobacteria; o__Burkholderiales; f__Comamonadaceae
OTU_18111	1.0	k__Bacteria; p__Firmicutes; c__Clostridia; o__Clostridiales; f__Veillonellaceae; g__Megasphaera; s__
OTU_1521	1.0	k__Bacteria; p__Proteobacteria; c__Deltaproteobacteria; o__Myxococcales; f__Polyangiaceae
OTU_7572	1.0	k__Bacteria; p__Proteobacteria; c__Alphaproteobacteria; o__Rhodospirillales; f__Rhodospirillaceae; g__; s__
OTU_11612	1.0	k__Bacteria; p__Planctomycetes; c__Planctomycetia; o__Pirellulales; f__Pirellulaceae; g__Pirellula; s__
OTU_4398	1.0	k__Bacteria; p__Gemmatimonadetes; c__Gemmatimonadetes; o__; f__; g__; s__
OTU_16850	1.0	k__Bacteria; p__Actinobacteria
OTU_6711	1.0	k__Bacteria; p__Proteobacteria; c__Gammaproteobacteria; o__Pseudomonadales; f__Moraxellaceae
OTU_2302	1.0	k__Bacteria; p__Gemmatimonadetes; c__Gemm-1; o__; f__; g__; s__
OTU_4617	1.0	k__Bacteria; p__Actinobacteria; c__Thermoleophilia; o__Solirubrobacterales
OTU_192	2.0	k__Bacteria
OTU_15650	1.0	k__Bacteria; p__Proteobacteria; c__Gammaproteobacteria; o__Pseudomonadales; f__Moraxellaceae; g__Acinetobacter; s__guillouiae
OTU_7299	1.0	k__Bacteria; p__Actinobacteria; c__Actinobacteria; o__Actinomycetales
OTU_16786	1.0	k__Bacteria; p__Acidobacteria; c__Acidobacteriia; o__Acidobacteriales; f__Acidobacteriaceae
OTU_16836	1.0	k__Bacteria; p__Actinobacteria; c__Actinobacteria; o__Actinomycetales; f__Nocardioidaceae
OTU_18211	1.0	k__Bacteria; p__Actinobacteria; c__Actinobacteria; o__Actinomycetales
OTU_18244	1.0	k__Bacteria; p__Proteobacteria; c__Alphaproteobacteria; o__Sphingomonadales; f__Sphingomonadaceae; g__Sphingomonas; s__asaccharolytica
OTU_14745	1.0	k__Bacteria
OTU_5113	2.0	k__Bacteria; p__Proteobacteria; c__Alphaproteobacteria; o__Caulobacterales; f__Caulobacteraceae; g__Brevundimonas; s__poindexterae
OTU_19776	1.0	k__Bacteria; p__Gemmatimonadetes
OTU_13842	1.0	k__Bacteria; p__Actinobacteria; c__Actinobacteria; o__Actinomycetales; f__Geodermatophilaceae; g__Blastococcus; s__aggregatus
OTU_16146	2.0	k__Bacteria; p__Actinobacteria; c__Rubrobacteria; o__Rubrobacterales; f__Rubrobacteraceae; g__Rubrobacter; s__
OTU_17326	1.0	k__Bacteria; p__Actinobacteria; c__Actinobacteria; o__Actinomycetales; f__Geodermatophilaceae
OTU_13435	1.0	k__Bacteria
OTU_16433	1.0	k__Bacteria; p__Chloroflexi; c__Ellin6529; o__; f__; g__; s__
OTU_12799	1.0	k__Bacteria; p__Firmicutes; c__Clostridia; o__Clostridiales; f__Peptostreptococcaceae; g__[Clostridium]; s__difficile
OTU_3489	1.0	k__Bacteria; p__Actinobacteria; c__Actinobacteria; o__Actinomycetales; f__Streptomycetaceae; g__; s__
OTU_5970	2.0	k__Bacteria; p__Actinobacteria; c__Acidimicrobiia; o__Acidimicrobiales; f__; g__; s__
OTU_6823	1.0	k__Bacteria; p__Proteobacteria; c__Gammaproteobacteria
OTU_6593	1.0	k__Bacteria; p__Actinobacteria; c__Thermoleophilia; o__Solirubrobacterales
OTU_13771	1.0	k__Bacteria
OTU_12040	1.0	k__Bacteria; p__Proteobacteria; c__Deltaproteobacteria; o__Myxococcales
OTU_12180	1.0	k__Bacteria; p__Proteobacteria; c__Alphaproteobacteria; o__Rhizobiales; f__Phyllobacteriaceae; g__Mesorhizobium; s__huakuii
OTU_19516	1.0	k__Bacteria
OTU_10186	1.0	k__Bacteria; p__Firmicutes; c__Bacilli; o__Bacillales; f__Bacillaceae; g__Bacillus; s__alkalitolerans
OTU_3980	1.0	k__Bacteria; p__Actinobacteria; c__Thermoleophilia; o__Solirubrobacterales; f__Solirubrobacteraceae; g__; s__
OTU_17145	2.0	k__Bacteria; p__Actinobacteria; c__Rubrobacteria; o__Rubrobacterales; f__Rubrobacteraceae; g__Rubrobacter; s__
OTU_15745	1.0	Unassignable
OTU_17566	1.0	k__Bacteria; p__Firmicutes; c__Bacilli; o__Bacillales; f__Bacillaceae; g__Bacillus; s__alkalitolerans
OTU_4591	1.0	k__Bacteria; p__OP3; c__koll11; o__; f__; g__; s__
OTU_6021	1.0	k__Bacteria; p__Actinobacteria; c__Actinobacteria; o__Actinomycetales; f__Streptosporangiaceae; g__Nonomuraea; s__
OTU_18665	1.0	k__Bacteria; p__Actinobacteria; c__Actinobacteria; o__Actinomycetales; f__Cellulomonadaceae; g__Cellulomonas; s__
OTU_13966	2.0	k__Bacteria; p__Chloroflexi; c__Thermomicrobia; o__JG30-KF-CM45; f__; g__; s__
OTU_14362	1.0	k__Bacteria; p__Planctomycetes; c__Phycisphaerae; o__WD2101; f__; g__; s__
OTU_5008	1.0	k__Bacteria; p__Actinobacteria; c__Actinobacteria; o__Actinomycetales; f__Nocardioidaceae; g__; s__
OTU_8690	1.0	k__Bacteria; p__Actinobacteria; c__Actinobacteria; o__Actinomycetales; f__Streptosporangiaceae; g__Streptosporangium; s__pseudovulgare
OTU_4318	1.0	k__Bacteria; p__Planctomycetes; c__Phycisphaerae; o__WD2101; f__; g__; s__
OTU_4635	1.0	k__Bacteria; p__Proteobacteria; c__Gammaproteobacteria
OTU_8130	1.0	k__Bacteria; p__Actinobacteria; c__Actinobacteria; o__Actinomycetales; f__Streptomycetaceae; g__Streptomyces; s__reticuliscabiei
OTU_10704	1.0	k__Bacteria; p__Proteobacteria; c__Alphaproteobacteria; o__Rhodospirillales; f__Acetobacteraceae; g__Craurococcus; s__roseus
OTU_18137	1.0	k__Bacteria; p__Planctomycetes; c__Planctomycetia; o__Gemmatales; f__Isosphaeraceae; g__Nostocoida; s__limicola
OTU_9220	1.0	k__Bacteria; p__Actinobacteria; c__Thermoleophilia; o__Solirubrobacterales; f__; g__; s__
OTU_3111	1.0	k__Bacteria; p__Actinobacteria; c__Thermoleophilia; o__Solirubrobacterales; f__; g__; s__
OTU_9275	1.0	k__Bacteria; p__Actinobacteria; c__Actinobacteria; o__Actinomycetales
OTU_18765	1.0	k__Bacteria; p__Planctomycetes; c__Planctomycetia; o__Gemmatales; f__Gemmataceae; g__Gemmata; s__
OTU_17067	1.0	k__Bacteria; p__Proteobacteria; c__Gammaproteobacteria; o__Pseudomonadales; f__Pseudomonadaceae; g__Pseudomonas; s__umsongensis
OTU_15997	1.0	k__Bacteria; p__Chloroflexi; c__Chloroflexi; o__[Roseiflexales]; f__[Kouleothrixaceae]; g__Kouleothrix; s__
OTU_7059	1.0	k__Bacteria; p__Chloroflexi; c__TK10; o__B07_WMSP1; f__; g__; s__
OTU_14918	1.0	k__Bacteria
OTU_19733	1.0	k__Bacteria; p__Proteobacteria; c__Gammaproteobacteria; o__Pseudomonadales; f__Moraxellaceae; g__Acinetobacter; s__guillouiae
OTU_4980	1.0	k__Bacteria; p__Actinobacteria; c__Thermoleophilia; o__Solirubrobacterales; f__Conexibacteraceae; g__; s__
OTU_1403	1.0	k__Bacteria; p__Actinobacteria; c__Actinobacteria; o__Actinomycetales; f__Streptomycetaceae; g__Streptomyces
OTU_12292	3.0	k__Bacteria; p__Firmicutes; c__Bacilli; o__Bacillales; f__Bacillaceae; g__Bacillus
OTU_1006	1.0	k__Bacteria; p__Actinobacteria; c__Actinobacteria; o__Actinomycetales
OTU_8482	1.0	k__Bacteria; p__Actinobacteria; c__Rubrobacteria; o__Rubrobacterales; f__Rubrobacteraceae; g__Rubrobacter; s__
OTU_11097	1.0	k__Bacteria; p__Gemmatimonadetes; c__Gemmatimonadetes; o__; f__; g__; s__
OTU_18081	2.0	k__Bacteria; p__Proteobacteria; c__Gammaproteobacteria; o__Pseudomonadales; f__Moraxellaceae; g__Acinetobacter
OTU_2455	1.0	k__Bacteria
OTU_4098	1.0	k__Bacteria; p__Chloroflexi; c__Chloroflexi; o__Chloroflexales
OTU_1827	1.0	k__Bacteria; p__Actinobacteria; c__Actinobacteria; o__Actinomycetales; f__Pseudonocardiaceae
OTU_17158	2.0	k__Bacteria; p__Actinobacteria; c__Rubrobacteria; o__Rubrobacterales; f__Rubrobacteraceae; g__Rubrobacter; s__
OTU_208	5.0	k__Bacteria; p__Actinobacteria; c__Actinobacteria; o__Actinomycetales; f__Nocardioidaceae; g__Aeromicrobium; s__
OTU_12522	1.0	Unassignable
OTU_6411	1.0	k__Bacteria; p__Actinobacteria; c__Acidimicrobiia; o__Acidimicrobiales; f__; g__; s__
OTU_10466	1.0	k__Bacteria
OTU_11404	1.0	k__Bacteria; p__Proteobacteria
OTU_10934	1.0	k__Bacteria; p__Proteobacteria; c__Alphaproteobacteria; o__Rickettsiales; f__mitochondria
OTU_11907	1.0	k__Bacteria; p__Gemmatimonadetes; c__Gemmatimonadetes; o__; f__; g__; s__
OTU_16884	1.0	Unclassified
OTU_15120	1.0	k__Bacteria; p__Actinobacteria; c__Actinobacteria; o__Actinomycetales; f__Microbacteriaceae
OTU_16381	1.0	k__Bacteria; p__Proteobacteria; c__Alphaproteobacteria; o__Rhizobiales
OTU_7916	1.0	k__Bacteria; p__Actinobacteria; c__Actinobacteria; o__Actinomycetales
OTU_2172	2.0	k__Bacteria; p__Proteobacteria; c__Gammaproteobacteria; o__Pseudomonadales; f__Moraxellaceae; g__Acinetobacter; s__johnsonii
OTU_5066	1.0	k__Bacteria; p__Proteobacteria
OTU_2189	1.0	k__Bacteria; p__Planctomycetes; c__Planctomycetia; o__Gemmatales; f__Isosphaeraceae; g__; s__
OTU_8212	1.0	k__Bacteria; p__Proteobacteria; c__Alphaproteobacteria; o__Sphingomonadales; f__Erythrobacteraceae; g__Lutibacterium; s__
OTU_18114	1.0	k__Bacteria; p__Actinobacteria; c__Rubrobacteria; o__Rubrobacterales; f__Rubrobacteraceae; g__Rubrobacter; s__
OTU_5088	1.0	k__Bacteria; p__Actinobacteria; c__Rubrobacteria; o__Rubrobacterales; f__Rubrobacteraceae; g__Rubrobacter; s__
OTU_11026	1.0	k__Bacteria; p__Chloroflexi; c__Ellin6529; o__; f__; g__; s__
OTU_17458	1.0	k__Bacteria; p__Actinobacteria; c__Thermoleophilia; o__Solirubrobacterales; f__Conexibacteraceae; g__Conexibacter; s__
OTU_13540	1.0	k__Bacteria; p__Gemmatimonadetes; c__Gemm-3; o__; f__; g__; s__
OTU_5807	1.0	k__Bacteria
OTU_6381	1.0	k__Bacteria; p__Actinobacteria; c__Actinobacteria; o__Actinomycetales; f__Nocardioidaceae; g__Aeromicrobium; s__
OTU_19689	1.0	k__Bacteria; p__Actinobacteria; c__Actinobacteria; o__Actinomycetales; f__Micrococcaceae; g__Arthrobacter; s__oxydans
OTU_14690	1.0	k__Bacteria; p__Actinobacteria; c__Rubrobacteria; o__Rubrobacterales; f__Rubrobacteraceae; g__Rubrobacter; s__
OTU_12467	1.0	k__Bacteria; p__Proteobacteria; c__Deltaproteobacteria; o__Spirobacillales; f__; g__; s__
OTU_12839	1.0	k__Bacteria; p__Acidobacteria; c__Acidobacteria-6; o__; f__; g__; s__
OTU_16941	1.0	k__Bacteria
OTU_14450	1.0	k__Bacteria; p__Actinobacteria; c__Rubrobacteria; o__Rubrobacterales; f__Rubrobacteraceae; g__Rubrobacter; s__
OTU_5494	1.0	k__Bacteria; p__Proteobacteria; c__Betaproteobacteria; o__A21b
OTU_3666	1.0	k__Bacteria; p__Proteobacteria; c__Alphaproteobacteria; o__Rhizobiales; f__Bradyrhizobiaceae; g__Balneimonas; s__
OTU_8319	1.0	Unassignable
OTU_313	2.0	Unassignable
OTU_13109	1.0	k__Bacteria; p__Actinobacteria; c__Actinobacteria; o__Actinomycetales; f__Streptosporangiaceae; g__Streptosporangium
OTU_12957	1.0	k__Bacteria; p__Proteobacteria; c__Alphaproteobacteria; o__Rhodospirillales; f__Rhodospirillaceae; g__; s__
OTU_15677	1.0	k__Bacteria; p__Proteobacteria; c__Gammaproteobacteria
OTU_19287	1.0	k__Bacteria; p__Chloroflexi; c__Thermomicrobia; o__JG30-KF-CM45; f__; g__; s__
OTU_18682	1.0	k__Bacteria; p__Proteobacteria; c__Alphaproteobacteria; o__Caulobacterales; f__Caulobacteraceae; g__Brevundimonas; s__poindexterae
OTU_10284	1.0	k__Bacteria; p__FBP; c__; o__; f__; g__; s__
OTU_11738	1.0	k__Bacteria; p__Proteobacteria; c__Alphaproteobacteria; o__Rhizobiales; f__Beijerinckiaceae; g__Chelatococcus
OTU_10233	2.0	k__Bacteria; p__Actinobacteria; c__Rubrobacteria; o__Rubrobacterales; f__Rubrobacteraceae; g__Rubrobacter; s__
OTU_9558	1.0	k__Bacteria; p__Proteobacteria; c__Gammaproteobacteria; o__Pseudomonadales; f__Moraxellaceae; g__Acinetobacter; s__johnsonii
OTU_4740	1.0	k__Bacteria; p__Actinobacteria; c__Actinobacteria; o__Actinomycetales; f__Micrococcaceae; g__Arthrobacter; s__oxydans
OTU_5328	1.0	k__Bacteria; p__Actinobacteria; c__Actinobacteria; o__Actinomycetales; f__Micromonosporaceae
OTU_3440	6.0	k__Bacteria; p__Actinobacteria; c__Rubrobacteria; o__Rubrobacterales; f__Rubrobacteraceae; g__Rubrobacter; s__
OTU_12737	1.0	k__Bacteria; p__Proteobacteria; c__Gammaproteobacteria; o__Pseudomonadales; f__Pseudomonadaceae; g__Pseudomonas; s__umsongensis
OTU_12007	1.0	k__Bacteria; p__Armatimonadetes; c__0319-6E2; o__; f__; g__; s__
OTU_14823	1.0	k__Bacteria; p__Proteobacteria
OTU_13013	1.0	k__Bacteria; p__Proteobacteria; c__Alphaproteobacteria; o__Caulobacterales; f__Caulobacteraceae; g__Brevundimonas; s__poindexterae
OTU_1215	1.0	k__Bacteria; p__Actinobacteria; c__Actinobacteria; o__Actinomycetales; f__Geodermatophilaceae
OTU_9090	1.0	k__Bacteria; p__Proteobacteria; c__Alphaproteobacteria; o__Caulobacterales; f__Caulobacteraceae
OTU_7487	1.0	k__Bacteria; p__Actinobacteria; c__Thermoleophilia; o__Gaiellales; f__Gaiellaceae; g__; s__
OTU_15537	1.0	k__Bacteria; p__Gemmatimonadetes; c__Gemmatimonadetes
OTU_8729	1.0	k__Bacteria; p__Proteobacteria; c__Alphaproteobacteria; o__Rhodospirillales; f__Rhodospirillaceae; g__Skermanella; s__xinjiangensis
OTU_2109	1.0	k__Bacteria; p__Chloroflexi; c__Thermomicrobia; o__JG30-KF-CM45; f__; g__; s__
OTU_11976	1.0	k__Bacteria; p__Chloroflexi; c__TK10; o__; f__; g__; s__
OTU_17867	1.0	k__Bacteria; p__Proteobacteria; c__Betaproteobacteria; o__Burkholderiales; f__Comamonadaceae; g__Variovorax; s__
OTU_1990	1.0	k__Bacteria; p__TM7; c__TM7-1; o__; f__; g__; s__
OTU_1326	1.0	k__Bacteria; p__Actinobacteria; c__Thermoleophilia; o__Solirubrobacterales; f__; g__; s__
OTU_19335	1.0	k__Bacteria; p__Proteobacteria; c__Gammaproteobacteria; o__Pseudomonadales; f__Pseudomonadaceae
OTU_5844	1.0	k__Bacteria; p__Actinobacteria; c__Actinobacteria; o__Actinomycetales; f__Actinosynnemataceae; g__Kibdelosporangium; s__
OTU_19360	1.0	k__Bacteria; p__Proteobacteria; c__Gammaproteobacteria; o__Pseudomonadales; f__Pseudomonadaceae; g__Pseudomonas; s__umsongensis
OTU_1721	1.0	k__Bacteria; p__Actinobacteria; c__Actinobacteria; o__Actinomycetales; f__Micromonosporaceae; g__; s__
OTU_15014	1.0	k__Bacteria; p__Actinobacteria; c__Thermoleophilia; o__Solirubrobacterales; f__; g__; s__
OTU_6862	1.0	k__Bacteria; p__Proteobacteria; c__Deltaproteobacteria; o__Myxococcales; f__Cystobacteraceae; g__; s__
OTU_11155	1.0	k__Bacteria; p__Proteobacteria; c__Alphaproteobacteria; o__Rhodospirillales; f__Acetobacteraceae; g__Roseomonas; s__
OTU_13015	1.0	k__Bacteria; p__Chloroflexi; c__Chloroflexi; o__AKIW781; f__; g__; s__
OTU_7691	1.0	k__Bacteria; p__Actinobacteria; c__Actinobacteria; o__Actinomycetales
OTU_2041	1.0	k__Bacteria; p__Proteobacteria; c__Alphaproteobacteria; o__Caulobacterales; f__Caulobacteraceae
OTU_6933	1.0	k__Bacteria; p__Proteobacteria; c__Betaproteobacteria
OTU_368	2.0	k__Bacteria; p__Actinobacteria; c__Actinobacteria; o__Actinomycetales; f__Micrococcaceae; g__Arthrobacter
OTU_19400	1.0	k__Bacteria; p__Proteobacteria; c__Alphaproteobacteria; o__Rickettsiales; f__mitochondria
OTU_10731	1.0	k__Bacteria; p__Proteobacteria; c__Alphaproteobacteria
OTU_11539	1.0	k__Bacteria; p__Proteobacteria; c__Gammaproteobacteria; o__Pseudomonadales; f__Moraxellaceae; g__Acinetobacter; s__guillouiae
OTU_8947	1.0	k__Bacteria; p__Actinobacteria; c__Actinobacteria; o__Actinomycetales
OTU_17798	1.0	k__Bacteria; p__Actinobacteria; c__Actinobacteria; o__Actinomycetales; f__Streptomycetaceae; g__Streptomyces; s__
OTU_13154	1.0	k__Bacteria; p__Actinobacteria; c__Rubrobacteria; o__Rubrobacterales; f__Rubrobacteraceae; g__Rubrobacter; s__
OTU_9643	1.0	k__Bacteria; p__Gemmatimonadetes; c__Gemmatimonadetes; o__; f__; g__; s__
OTU_1068	1.0	k__Bacteria; p__Actinobacteria; c__Thermoleophilia; o__Gaiellales; f__Gaiellaceae; g__; s__
OTU_13850	1.0	k__Bacteria; p__Proteobacteria; c__Alphaproteobacteria; o__Rhodospirillales
OTU_5601	1.0	k__Bacteria; p__Actinobacteria; c__Actinobacteria; o__Actinomycetales; f__Streptomycetaceae; g__; s__
OTU_2834	1.0	k__Bacteria; p__Proteobacteria; c__Alphaproteobacteria; o__Rickettsiales; f__mitochondria
OTU_5306	1.0	k__Bacteria; p__Actinobacteria; c__Actinobacteria; o__Actinomycetales
OTU_7347	1.0	k__Bacteria; p__Proteobacteria; c__Alphaproteobacteria; o__Rhodospirillales; f__Rhodospirillaceae
OTU_13977	1.0	k__Bacteria; p__Actinobacteria
OTU_17643	1.0	k__Bacteria; p__Actinobacteria; c__Actinobacteria; o__Actinomycetales
OTU_262	5.0	k__Bacteria; p__Proteobacteria; c__Gammaproteobacteria; o__Pseudomonadales; f__Pseudomonadaceae; g__Pseudomonas; s__
OTU_14190	1.0	k__Bacteria; p__Proteobacteria; c__Alphaproteobacteria; o__Rhizobiales
OTU_19430	1.0	k__Bacteria; p__Actinobacteria; c__Thermoleophilia; o__Gaiellales; f__Gaiellaceae; g__; s__
OTU_3911	1.0	k__Bacteria; p__Actinobacteria; c__Actinobacteria; o__Actinomycetales; f__Geodermatophilaceae; g__Geodermatophilus
OTU_3079	3.0	k__Bacteria; p__Firmicutes; c__Bacilli; o__Lactobacillales; f__Lactobacillaceae; g__Lactobacillus; s__iners
OTU_3531	1.0	k__Bacteria; p__Proteobacteria; c__Alphaproteobacteria; o__Caulobacterales; f__Caulobacteraceae; g__Brevundimonas; s__poindexterae
OTU_2701	1.0	k__Bacteria; p__Actinobacteria; c__Thermoleophilia; o__Solirubrobacterales; f__; g__; s__
OTU_16690	1.0	k__Bacteria; p__Actinobacteria
OTU_15302	1.0	k__Bacteria; p__Proteobacteria; c__Gammaproteobacteria; o__Pseudomonadales; f__Moraxellaceae; g__Acinetobacter; s__johnsonii
OTU_18866	1.0	k__Bacteria; p__Proteobacteria; c__Alphaproteobacteria; o__Rhodospirillales
OTU_8774	1.0	k__Bacteria; p__Proteobacteria; c__Betaproteobacteria; o__Burkholderiales
OTU_448	4.0	k__Bacteria; p__Actinobacteria; c__Actinobacteria; o__Actinomycetales; f__Streptomycetaceae; g__Streptomyces; s__mashuensis
OTU_1308	1.0	k__Bacteria; p__Proteobacteria; c__Alphaproteobacteria; o__Rhodospirillales; f__Rhodospirillaceae
OTU_3693	1.0	k__Bacteria; p__Bacteroidetes; c__[Saprospirae]; o__[Saprospirales]; f__Chitinophagaceae
OTU_8892	1.0	k__Bacteria
OTU_8865	1.0	k__Bacteria; p__Actinobacteria; c__Actinobacteria; o__Actinomycetales; f__Nocardioidaceae; g__Nocardioides; s__daphniae
OTU_11173	1.0	k__Bacteria; p__Planctomycetes; c__Phycisphaerae; o__WD2101; f__; g__; s__
OTU_10564	1.0	k__Bacteria
OTU_8552	1.0	k__Bacteria; p__Actinobacteria; c__Rubrobacteria; o__Rubrobacterales; f__Rubrobacteraceae; g__Rubrobacter; s__
OTU_8361	1.0	k__Bacteria; p__Actinobacteria; c__Actinobacteria; o__Actinomycetales; f__Pseudonocardiaceae; g__Pseudonocardia; s__
OTU_6948	1.0	k__Bacteria; p__Actinobacteria; c__Actinobacteria; o__Actinomycetales; f__Frankiaceae; g__Frankia; s__
OTU_4176	1.0	k__Bacteria; p__Actinobacteria; c__Actinobacteria; o__Actinomycetales; f__Pseudonocardiaceae; g__Pseudonocardia; s__
OTU_9164	1.0	k__Bacteria; p__Proteobacteria; c__Gammaproteobacteria; o__Pseudomonadales; f__Pseudomonadaceae; g__Pseudomonas; s__
OTU_18815	1.0	k__Bacteria; p__Proteobacteria; c__Gammaproteobacteria; o__Xanthomonadales; f__Sinobacteraceae; g__; s__
OTU_2130	1.0	k__Bacteria; p__Planctomycetes; c__Planctomycetia; o__Gemmatales; f__Gemmataceae; g__; s__
OTU_6682	1.0	k__Bacteria; p__Gemmatimonadetes; c__Gemmatimonadetes; o__Ellin5290; f__; g__; s__
OTU_15299	3.0	k__Bacteria; p__Proteobacteria; c__Alphaproteobacteria; o__Rhizobiales; f__Bradyrhizobiaceae; g__; s__
OTU_11801	1.0	k__Bacteria; p__Proteobacteria; c__Gammaproteobacteria; o__Pseudomonadales; f__Pseudomonadaceae
OTU_8786	1.0	k__Bacteria; p__Actinobacteria; c__Thermoleophilia; o__Solirubrobacterales
OTU_11502	1.0	k__Bacteria; p__Bacteroidetes; c__Cytophagia; o__Cytophagales; f__Flammeovirgaceae; g__Marinoscillum; s__furvescens
OTU_61	4.0	Unassignable
OTU_18718	1.0	k__Bacteria; p__Actinobacteria; c__Actinobacteria; o__Actinomycetales; f__Nocardioidaceae; g__Aeromicrobium; s__
OTU_17785	1.0	k__Bacteria; p__Proteobacteria; c__Gammaproteobacteria; o__Pseudomonadales; f__Moraxellaceae; g__Acinetobacter
OTU_13140	1.0	k__Bacteria; p__Proteobacteria; c__Alphaproteobacteria; o__Rhizobiales; f__Beijerinckiaceae; g__Chelatococcus; s__asaccharovorans
OTU_11840	1.0	k__Bacteria; p__Proteobacteria; c__Gammaproteobacteria; o__Pseudomonadales; f__Pseudomonadaceae; g__Azomonas; s__agilis
OTU_2782	1.0	k__Bacteria; p__Chloroflexi; c__Chloroflexi; o__[Roseiflexales]; f__[Roseiflexaceae]; g__; s__
OTU_7361	1.0	k__Bacteria; p__Actinobacteria; c__Actinobacteria; o__Actinomycetales; f__Pseudonocardiaceae; g__Pseudonocardia
OTU_6882	1.0	k__Bacteria; p__Proteobacteria; c__Betaproteobacteria; o__Burkholderiales; f__Oxalobacteraceae; g__Massilia; s__aerolata
OTU_17910	1.0	k__Bacteria; p__Actinobacteria; c__Actinobacteria; o__Actinomycetales
OTU_1268	1.0	k__Bacteria
OTU_13349	1.0	k__Bacteria
OTU_1616	1.0	k__Bacteria; p__Actinobacteria; c__Actinobacteria; o__Actinomycetales; f__Micrococcaceae; g__Microbispora; s__rosea
OTU_1930	1.0	k__Bacteria; p__Actinobacteria; c__Thermoleophilia; o__Solirubrobacterales
OTU_1213	1.0	k__Bacteria; p__Proteobacteria; c__Alphaproteobacteria; o__Rhizobiales
OTU_16830	1.0	k__Bacteria; p__Actinobacteria; c__Actinobacteria; o__Actinomycetales; f__Pseudonocardiaceae; g__Actinomycetospora; s__
OTU_18691	1.0	k__Bacteria; p__Proteobacteria; c__Alphaproteobacteria; o__Rhodospirillales; f__Acetobacteraceae
OTU_17133	1.0	k__Bacteria; p__Acidobacteria; c__Acidobacteria-6; o__iii1-15; f__; g__; s__
OTU_6459	1.0	k__Bacteria; p__Actinobacteria; c__Thermoleophilia; o__Solirubrobacterales; f__Solirubrobacteraceae; g__Solirubrobacter; s__
OTU_5593	1.0	k__Bacteria; p__Actinobacteria; c__Actinobacteria; o__Actinomycetales; f__Nocardioidaceae; g__Nocardioides
OTU_11350	1.0	k__Bacteria; p__Actinobacteria; c__Actinobacteria; o__Actinomycetales; f__Streptosporangiaceae; g__Nonomuraea; s__
OTU_13592	1.0	k__Bacteria; p__Proteobacteria; c__Alphaproteobacteria; o__Rhizobiales; f__Beijerinckiaceae; g__; s__
OTU_15469	2.0	k__Bacteria; p__Proteobacteria; c__Gammaproteobacteria; o__Pseudomonadales
OTU_7407	1.0	k__Bacteria; p__Actinobacteria; c__Actinobacteria; o__Actinomycetales; f__Streptomycetaceae; g__Streptomyces
OTU_10352	1.0	k__Bacteria; p__Planctomycetes; c__Planctomycetia; o__Gemmatales; f__Gemmataceae; g__; s__
OTU_17232	1.0	k__Bacteria; p__Actinobacteria
OTU_916	1.0	k__Bacteria; p__Proteobacteria; c__Gammaproteobacteria; o__Pseudomonadales; f__Moraxellaceae
OTU_1388	1.0	k__Bacteria; p__Proteobacteria
OTU_4340	1.0	k__Bacteria; p__Actinobacteria; c__Rubrobacteria; o__Rubrobacterales; f__Rubrobacteraceae; g__Rubrobacter; s__
OTU_18007	1.0	k__Bacteria; p__Actinobacteria; c__Thermoleophilia; o__Gaiellales; f__; g__; s__
OTU_19307	1.0	k__Bacteria; p__Actinobacteria; c__Thermoleophilia; o__Solirubrobacterales; f__Solirubrobacteraceae; g__Solirubrobacter; s__
OTU_9633	1.0	Unassignable
OTU_2943	1.0	k__Bacteria; p__Planctomycetes; c__Phycisphaerae; o__WD2101; f__; g__; s__
OTU_15576	1.0	k__Bacteria; p__Proteobacteria; c__Alphaproteobacteria; o__Caulobacterales; f__Caulobacteraceae; g__Nitrobacteria; s__hamadaniensis
OTU_10982	1.0	k__Bacteria; p__Proteobacteria; c__Betaproteobacteria; o__; f__; g__; s__
OTU_10789	1.0	k__Bacteria; p__Actinobacteria; c__Actinobacteria; o__Actinomycetales
OTU_2934	1.0	k__Bacteria; p__Chloroflexi; c__TK10; o__; f__; g__; s__
OTU_5262	1.0	k__Bacteria; p__Chloroflexi; c__SHA-26; o__; f__; g__; s__
OTU_4900	1.0	k__Bacteria; p__Proteobacteria; c__Betaproteobacteria; o__Burkholderiales; f__Comamonadaceae
OTU_874	58.0	k__Bacteria; p__Actinobacteria; c__Actinobacteria; o__Actinomycetales; f__Micrococcaceae
OTU_15792	1.0	k__Bacteria; p__Proteobacteria; c__Alphaproteobacteria; o__Rhizobiales
OTU_16951	1.0	k__Bacteria; p__Proteobacteria; c__Alphaproteobacteria; o__Rhodospirillales; f__Rhodospirillaceae; g__; s__
OTU_16385	1.0	k__Bacteria; p__Planctomycetes; c__Planctomycetia; o__Gemmatales; f__Isosphaeraceae; g__; s__
OTU_3722	1.0	k__Bacteria
OTU_10201	1.0	k__Bacteria; p__Proteobacteria; c__Alphaproteobacteria; o__Sphingomonadales; f__Sphingomonadaceae; g__Sphingomonas; s__asaccharolytica
OTU_18801	1.0	k__Bacteria
OTU_3857	1.0	k__Bacteria; p__Bacteroidetes; c__[Saprospirae]; o__[Saprospirales]; f__Chitinophagaceae; g__Flavisolibacter; s__
OTU_4818	1.0	k__Bacteria; p__Proteobacteria; c__Alphaproteobacteria; o__Rhodospirillales; f__Acetobacteraceae; g__Craurococcus; s__roseus
OTU_9802	1.0	k__Bacteria; p__Planctomycetes; c__Planctomycetia; o__Gemmatales; f__Gemmataceae; g__; s__
OTU_8421	2.0	k__Bacteria; p__Gemmatimonadetes; c__Gemm-5; o__; f__; g__; s__
OTU_15022	1.0	k__Bacteria; p__Actinobacteria; c__Actinobacteria; o__Actinomycetales; f__Nocardioidaceae; g__; s__
OTU_18082	1.0	k__Bacteria; p__Actinobacteria; c__Actinobacteria; o__Actinomycetales; f__Thermomonosporaceae
OTU_1630	1.0	k__Bacteria; p__Actinobacteria; c__Actinobacteria; o__Actinomycetales
OTU_3263	1.0	k__Bacteria; p__Firmicutes; c__Bacilli; o__Bacillales; f__Bacillaceae; g__Bacillus
OTU_1235	1.0	k__Bacteria; p__Actinobacteria; c__Actinobacteria; o__Actinomycetales
OTU_9418	1.0	k__Bacteria; p__Actinobacteria; c__Actinobacteria; o__Actinomycetales; f__Cellulomonadaceae; g__Cellulomonas; s__
OTU_7196	1.0	k__Bacteria; p__Actinobacteria; c__Actinobacteria; o__Actinomycetales
OTU_17995	1.0	k__Bacteria; p__Chloroflexi; c__Ellin6529; o__; f__; g__; s__
OTU_18994	1.0	k__Bacteria; p__Actinobacteria; c__Actinobacteria; o__Actinomycetales; f__Micrococcaceae; g__Arthrobacter
OTU_606	2.0	k__Bacteria; p__Actinobacteria; c__Actinobacteria; o__Actinomycetales; f__Pseudonocardiaceae; g__Pseudonocardia
OTU_17088	1.0	k__Bacteria; p__Actinobacteria; c__Thermoleophilia; o__Solirubrobacterales; f__Conexibacteraceae; g__Conexibacter; s__
OTU_12333	1.0	k__Bacteria; p__Planctomycetes; c__Planctomycetia; o__Gemmatales; f__Gemmataceae; g__; s__
OTU_10219	1.0	k__Bacteria; p__Actinobacteria; c__Actinobacteria; o__Actinomycetales
OTU_13530	1.0	k__Bacteria; p__Actinobacteria; c__Actinobacteria; o__Actinomycetales; f__Frankiaceae; g__; s__
OTU_17554	1.0	k__Bacteria; p__Actinobacteria; c__Thermoleophilia; o__Solirubrobacterales
OTU_11255	1.0	k__Bacteria; p__Firmicutes; c__Bacilli; o__Bacillales; f__Bacillaceae; g__Bacillus; s__mycoides
OTU_9513	1.0	k__Bacteria; p__Proteobacteria; c__Alphaproteobacteria; o__Caulobacterales; f__Caulobacteraceae; g__Brevundimonas; s__poindexterae
OTU_14537	1.0	k__Bacteria; p__Proteobacteria; c__Alphaproteobacteria; o__Rhizobiales; f__Bradyrhizobiaceae; g__Afipia
OTU_6181	1.0	k__Bacteria; p__Armatimonadetes; c__0319-6E2; o__; f__; g__; s__
OTU_5983	1.0	k__Bacteria; p__Actinobacteria; c__Actinobacteria; o__Actinomycetales; f__Streptosporangiaceae; g__Nonomuraea; s__
OTU_4958	1.0	k__Bacteria; p__Actinobacteria; c__Actinobacteria; o__Actinomycetales; f__Mycobacteriaceae; g__Mycobacterium; s__arupense
OTU_7082	1.0	k__Bacteria; p__Actinobacteria; c__Thermoleophilia; o__Solirubrobacterales; f__; g__; s__
OTU_18290	1.0	k__Bacteria; p__Firmicutes; c__Bacilli; o__Bacillales; f__Paenibacillaceae; g__Paenibacillus
OTU_14802	1.0	k__Bacteria; p__Firmicutes; c__Bacilli; o__Lactobacillales; f__Streptococcaceae
OTU_6836	1.0	k__Bacteria; p__Actinobacteria; c__Thermoleophilia; o__Solirubrobacterales
OTU_10525	1.0	k__Bacteria; p__Proteobacteria; c__Gammaproteobacteria; o__Pseudomonadales; f__Pseudomonadaceae
OTU_11789	1.0	k__Bacteria; p__Actinobacteria; c__Thermoleophilia; o__Solirubrobacterales; f__; g__; s__
OTU_6327	1.0	k__Bacteria; p__Proteobacteria; c__Alphaproteobacteria; o__Rhizobiales
OTU_4137	1.0	k__Bacteria; p__Actinobacteria; c__Actinobacteria; o__Actinomycetales; f__Sporichthyaceae; g__; s__
OTU_17194	1.0	k__Bacteria; p__Actinobacteria; c__Rubrobacteria; o__Rubrobacterales; f__Rubrobacteraceae; g__Rubrobacter; s__
OTU_8875	1.0	k__Bacteria; p__Proteobacteria; c__Alphaproteobacteria; o__Rhodospirillales; f__Acetobacteraceae; g__Belnapia; s__moabensis
OTU_10101	1.0	k__Bacteria; p__Proteobacteria
OTU_12753	1.0	k__Bacteria; p__Proteobacteria; c__Alphaproteobacteria; o__Rhizobiales; f__Bradyrhizobiaceae; g__Balneimonas; s__
OTU_10154	1.0	k__Bacteria; p__Planctomycetes; c__Planctomycetia; o__Gemmatales; f__Gemmataceae; g__; s__
OTU_4876	1.0	k__Bacteria; p__Actinobacteria; c__Actinobacteria; o__Actinomycetales; f__Nocardioidaceae; g__Kribbella; s__
OTU_19702	1.0	k__Bacteria; p__Firmicutes; c__Bacilli; o__Bacillales; f__Bacillaceae; g__Bacillus; s__alkalitolerans
OTU_4546	1.0	k__Bacteria; p__Planctomycetes; c__Planctomycetia; o__Gemmatales; f__Isosphaeraceae; g__Nostocoida; s__limicola III
OTU_14595	1.0	k__Bacteria; p__Chloroflexi; c__Thermomicrobia; o__JG30-KF-CM45; f__; g__; s__
OTU_3294	1.0	k__Bacteria; p__Proteobacteria; c__Alphaproteobacteria
OTU_15059	1.0	k__Bacteria; p__Proteobacteria; c__Gammaproteobacteria; o__Pseudomonadales; f__Moraxellaceae; g__Acinetobacter; s__guillouiae
OTU_15723	1.0	k__Bacteria; p__Proteobacteria; c__Betaproteobacteria; o__Burkholderiales; f__Comamonadaceae; g__Leptothrix; s__
OTU_4017	1.0	k__Bacteria; p__Actinobacteria
OTU_14769	1.0	k__Bacteria; p__Actinobacteria; c__Actinobacteria; o__Actinomycetales
OTU_3249	1.0	k__Bacteria; p__Gemmatimonadetes; c__Gemmatimonadetes; o__Gemmatimonadales
OTU_13822	1.0	k__Bacteria; p__Planctomycetes; c__Planctomycetia; o__Planctomycetales; f__Planctomycetaceae; g__Planctomyces; s__
OTU_14962	1.0	k__Bacteria; p__Proteobacteria; c__Alphaproteobacteria; o__Rhizobiales; f__Beijerinckiaceae; g__Chelatococcus; s__asaccharovorans
OTU_3089	1.0	k__Bacteria; p__Proteobacteria; c__Alphaproteobacteria; o__Rhodospirillales; f__Acetobacteraceae
OTU_16976	1.0	k__Bacteria; p__Actinobacteria
OTU_2325	1.0	k__Bacteria; p__Actinobacteria; c__Actinobacteria; o__Actinomycetales; f__Nocardioidaceae
OTU_9467	1.0	k__Bacteria; p__Proteobacteria; c__Alphaproteobacteria; o__Rhizobiales; f__Bradyrhizobiaceae; g__; s__
OTU_4484	1.0	k__Bacteria; p__Proteobacteria; c__Alphaproteobacteria; o__Rhizobiales; f__; g__; s__
OTU_19455	1.0	k__Bacteria; p__Actinobacteria; c__Actinobacteria; o__Actinomycetales; f__Geodermatophilaceae; g__Geodermatophilus
OTU_7634	1.0	k__Bacteria; p__Actinobacteria; c__Actinobacteria; o__Actinomycetales; f__Nocardioidaceae; g__; s__
OTU_15915	1.0	k__Bacteria; p__Planctomycetes; c__Planctomycetia; o__Gemmatales; f__Gemmataceae; g__; s__
OTU_6788	1.0	k__Bacteria; p__Actinobacteria; c__Actinobacteria; o__Actinomycetales; f__Nocardioidaceae; g__; s__
OTU_16847	1.0	k__Bacteria; p__Chloroflexi; c__Anaerolineae; o__SBR1031; f__A4b; g__; s__
OTU_16994	1.0	k__Bacteria; p__Actinobacteria; c__Actinobacteria; o__Actinomycetales
OTU_2601	1.0	k__Bacteria; p__Proteobacteria
OTU_18232	1.0	k__Bacteria; p__Proteobacteria; c__Alphaproteobacteria
OTU_3606	1.0	k__Bacteria; p__Firmicutes; c__Clostridia; o__Clostridiales; f__Peptostreptococcaceae; g__Peptostreptococcus; s__anaerobius
OTU_4549	1.0	k__Bacteria; p__Proteobacteria; c__Betaproteobacteria; o__Ellin6067; f__; g__; s__
OTU_18411	1.0	k__Bacteria; p__Chloroflexi; c__Thermomicrobia; o__JG30-KF-CM45; f__; g__; s__
OTU_2225	1.0	k__Bacteria; p__Chloroflexi; c__TK10; o__AKYG885; f__; g__; s__
OTU_15128	1.0	k__Bacteria; p__Actinobacteria; c__Actinobacteria; o__Actinomycetales; f__Geodermatophilaceae; g__Geodermatophilus; s__obscurus
OTU_504	2.0	k__Bacteria; p__Firmicutes; c__Bacilli; o__Lactobacillales; f__Streptococcaceae; g__Streptococcus; s__
OTU_19010	1.0	k__Bacteria; p__Actinobacteria; c__Actinobacteria; o__Actinomycetales; f__Geodermatophilaceae; g__Modestobacter; s__
OTU_2270	1.0	k__Bacteria; p__Proteobacteria; c__Alphaproteobacteria; o__Caulobacterales; f__Caulobacteraceae; g__Brevundimonas; s__poindexterae
OTU_6341	1.0	k__Bacteria; p__Actinobacteria; c__Thermoleophilia; o__Solirubrobacterales; f__Solirubrobacteraceae; g__Solirubrobacter; s__
OTU_8384	1.0	k__Bacteria; p__Proteobacteria
OTU_5913	4.0	k__Bacteria; p__Actinobacteria; c__MB-A2-108; o__0319-7L14; f__; g__; s__
OTU_16790	1.0	k__Bacteria; p__Planctomycetes; c__Planctomycetia; o__Gemmatales; f__Gemmataceae; g__; s__
OTU_1130	1.0	k__Bacteria; p__Proteobacteria; c__Alphaproteobacteria; o__Caulobacterales; f__Caulobacteraceae; g__Brevundimonas; s__poindexterae
OTU_6668	3.0	k__Bacteria; p__Actinobacteria; c__Actinobacteria; o__Actinomycetales; f__Geodermatophilaceae; g__Geodermatophilus; s__
OTU_1165	1.0	k__Bacteria; p__Actinobacteria; c__Actinobacteria; o__Actinomycetales
OTU_15322	1.0	k__Bacteria; p__Proteobacteria; c__Alphaproteobacteria; o__Rhodospirillales; f__Acetobacteraceae
OTU_18318	1.0	k__Bacteria; p__Proteobacteria; c__Gammaproteobacteria; o__Pseudomonadales; f__Pseudomonadaceae; g__Pseudomonas; s__
OTU_12067	1.0	k__Bacteria; p__Actinobacteria; c__Acidimicrobiia; o__Acidimicrobiales; f__; g__; s__
OTU_18363	1.0	k__Bacteria; p__Chloroflexi; c__Ellin6529; o__; f__; g__; s__
OTU_8685	1.0	k__Bacteria; p__Actinobacteria; c__Actinobacteria; o__Actinomycetales; f__Micrococcaceae; g__Arthrobacter
OTU_9505	1.0	k__Bacteria
OTU_16542	1.0	k__Bacteria; p__Proteobacteria; c__Alphaproteobacteria; o__Rhizobiales; f__Bradyrhizobiaceae
OTU_16219	1.0	k__Bacteria; p__Actinobacteria; c__Actinobacteria; o__Actinomycetales; f__Micrococcaceae; g__Arthrobacter
OTU_14281	1.0	k__Bacteria; p__Actinobacteria; c__Actinobacteria; o__Actinomycetales
OTU_12840	1.0	k__Bacteria; p__Actinobacteria
OTU_10957	1.0	k__Bacteria; p__Actinobacteria; c__Rubrobacteria; o__Rubrobacterales; f__Rubrobacteraceae; g__Rubrobacter; s__
OTU_9069	1.0	k__Bacteria; p__Actinobacteria; c__Actinobacteria; o__Actinomycetales; f__Geodermatophilaceae; g__Modestobacter; s__
OTU_10394	1.0	k__Bacteria; p__Proteobacteria; c__Alphaproteobacteria; o__Rickettsiales; f__mitochondria
OTU_13638	1.0	k__Bacteria; p__Actinobacteria; c__Acidimicrobiia; o__Acidimicrobiales; f__; g__; s__
OTU_7415	1.0	k__Bacteria; p__Proteobacteria; c__Alphaproteobacteria; o__Rhodospirillales; f__Acetobacteraceae
OTU_12167	1.0	k__Bacteria; p__Actinobacteria; c__Thermoleophilia; o__Solirubrobacterales; f__; g__; s__
OTU_9624	1.0	k__Bacteria; p__Actinobacteria; c__Actinobacteria; o__Actinomycetales; f__Micrococcaceae; g__Arthrobacter; s__pascens
OTU_8082	1.0	k__Bacteria; p__Actinobacteria; c__Thermoleophilia; o__Solirubrobacterales; f__Solirubrobacteraceae; g__Solirubrobacter; s__
OTU_9292	2.0	k__Bacteria; p__Actinobacteria; c__Actinobacteria; o__Actinomycetales; f__Nocardioidaceae; g__Nocardioides; s__daphniae
OTU_13071	1.0	k__Bacteria; p__Proteobacteria; c__Alphaproteobacteria; o__Sphingomonadales; f__Sphingomonadaceae; g__Novosphingobium; s__nitrogenifigens
OTU_18119	1.0	k__Bacteria; p__Actinobacteria
OTU_7535	1.0	k__Bacteria; p__Firmicutes; c__Bacilli; o__Bacillales; f__Bacillaceae; g__Bacillus; s__megaterium
OTU_9243	1.0	k__Bacteria; p__Proteobacteria
OTU_2805	1.0	k__Bacteria; p__Actinobacteria; c__Actinobacteria; o__Actinomycetales
OTU_391	7.0	k__Bacteria; p__Proteobacteria; c__Gammaproteobacteria; o__Pseudomonadales; f__Moraxellaceae; g__Acinetobacter; s__
OTU_7996	1.0	k__Bacteria; p__Actinobacteria; c__Thermoleophilia; o__Solirubrobacterales; f__; g__; s__
OTU_3632	1.0	k__Bacteria; p__Actinobacteria; c__Thermoleophilia; o__Solirubrobacterales; f__; g__; s__
OTU_16549	1.0	k__Bacteria; p__Proteobacteria; c__Deltaproteobacteria; o__Myxococcales
OTU_4211	1.0	k__Bacteria; p__Actinobacteria; c__Actinobacteria; o__Actinomycetales; f__Micrococcaceae
OTU_4244	1.0	k__Bacteria; p__Actinobacteria; c__Actinobacteria; o__Actinomycetales; f__Micromonosporaceae; g__Couchioplanes; s__
OTU_8809	1.0	k__Bacteria; p__Actinobacteria; c__Thermoleophilia; o__Solirubrobacterales; f__Solirubrobacteraceae; g__Solirubrobacter; s__
OTU_15131	1.0	k__Bacteria; p__Proteobacteria; c__Alphaproteobacteria; o__Rhizobiales; f__Bradyrhizobiaceae
OTU_13885	1.0	k__Bacteria
OTU_10819	1.0	k__Bacteria
OTU_18542	1.0	k__Bacteria; p__Proteobacteria; c__Gammaproteobacteria; o__Pseudomonadales; f__Pseudomonadaceae; g__Pseudomonas
OTU_8827	1.0	k__Bacteria; p__Proteobacteria; c__Alphaproteobacteria; o__Caulobacterales; f__Caulobacteraceae; g__Brevundimonas; s__poindexterae
OTU_3479	1.0	k__Bacteria; p__Proteobacteria; c__Alphaproteobacteria; o__Caulobacterales; f__Caulobacteraceae; g__Nitrobacteria; s__hamadaniensis
OTU_10990	1.0	k__Bacteria; p__Chloroflexi; c__Ellin6529; o__; f__; g__; s__
OTU_16282	1.0	Unassignable
OTU_3237	1.0	k__Bacteria; p__Actinobacteria
OTU_18345	1.0	k__Bacteria; p__Proteobacteria; c__Gammaproteobacteria; o__Pseudomonadales; f__Pseudomonadaceae
OTU_2470	1.0	k__Bacteria; p__Proteobacteria; c__Alphaproteobacteria; o__Rhizobiales; f__Beijerinckiaceae; g__Chelatococcus; s__asaccharovorans
OTU_18398	1.0	k__Bacteria; p__Proteobacteria; c__Betaproteobacteria; o__Burkholderiales; f__Comamonadaceae; g__Aquincola; s__tertiaricarbonis
OTU_7673	1.0	k__Bacteria; p__Actinobacteria; c__Actinobacteria; o__Actinomycetales
OTU_18053	1.0	k__Bacteria; p__Proteobacteria; c__Alphaproteobacteria; o__Rhizobiales; f__Rhizobiaceae; g__Sinorhizobium; s__
OTU_8199	1.0	k__Bacteria
OTU_6068	1.0	k__Bacteria; p__Proteobacteria; c__Alphaproteobacteria; o__Rhizobiales
OTU_16965	1.0	k__Bacteria; p__Actinobacteria; c__Rubrobacteria; o__Rubrobacterales; f__Rubrobacteraceae; g__Rubrobacter; s__
OTU_16222	1.0	k__Bacteria; p__Proteobacteria; c__Alphaproteobacteria; o__Caulobacterales; f__Caulobacteraceae; g__Brevundimonas; s__poindexterae
OTU_13871	1.0	k__Bacteria; p__Actinobacteria; c__Rubrobacteria; o__Rubrobacterales; f__Rubrobacteraceae; g__Rubrobacter; s__
OTU_7975	1.0	k__Bacteria; p__Bacteroidetes
OTU_13536	1.0	k__Bacteria; p__Actinobacteria; c__Actinobacteria; o__Actinomycetales
OTU_18567	1.0	k__Bacteria; p__Chloroflexi; c__Chloroflexi; o__Chloroflexales
OTU_5684	1.0	k__Bacteria; p__Firmicutes; c__Bacilli; o__Bacillales; f__Bacillaceae; g__Bacillus; s__anthracis
OTU_19497	1.0	k__Bacteria; p__Proteobacteria; c__Gammaproteobacteria; o__Pseudomonadales; f__Moraxellaceae; g__Acinetobacter; s__guillouiae
OTU_18040	1.0	k__Bacteria; p__Proteobacteria; c__Alphaproteobacteria; o__Caulobacterales; f__Caulobacteraceae; g__Brevundimonas; s__poindexterae
OTU_5041	1.0	k__Bacteria; p__Firmicutes; c__Bacilli; o__Bacillales; f__Bacillaceae; g__Bacillus; s__mycoides
OTU_13814	1.0	k__Bacteria; p__Proteobacteria; c__Gammaproteobacteria; o__Pseudomonadales; f__Moraxellaceae; g__Acinetobacter; s__guillouiae
OTU_16143	1.0	k__Bacteria; p__Actinobacteria; c__Actinobacteria; o__Actinomycetales; f__Pseudonocardiaceae; g__Pseudonocardia
OTU_5332	1.0	k__Bacteria; p__Proteobacteria; c__Alphaproteobacteria; o__Rhizobiales; f__Bradyrhizobiaceae; g__Balneimonas; s__
OTU_121	3.0	Unassignable
OTU_5866	1.0	k__Bacteria; p__Actinobacteria; c__Actinobacteria; o__Actinomycetales; f__Geodermatophilaceae; g__Geodermatophilus
OTU_196	12.0	k__Bacteria; p__Gemmatimonadetes; c__Gemm-1; o__; f__; g__; s__
OTU_6755	1.0	k__Bacteria; p__Actinobacteria; c__Actinobacteria; o__Actinomycetales; f__Nocardioidaceae
OTU_9269	1.0	k__Bacteria; p__Proteobacteria; c__Gammaproteobacteria; o__Pseudomonadales; f__Moraxellaceae; g__Acinetobacter; s__guillouiae
OTU_5675	1.0	k__Bacteria; p__Proteobacteria; c__Alphaproteobacteria
OTU_13043	2.0	k__Bacteria; p__Firmicutes; c__Bacilli; o__Bacillales; f__Bacillaceae; g__Bacillus; s__anthracis
OTU_13646	1.0	k__Bacteria
OTU_12495	1.0	k__Bacteria; p__Proteobacteria; c__Alphaproteobacteria; o__Rhizobiales; f__Hyphomicrobiaceae; g__Rhodoplanes; s__
OTU_7190	1.0	k__Bacteria; p__Actinobacteria; c__Actinobacteria; o__Actinomycetales; f__Micromonosporaceae
OTU_9557	1.0	k__Bacteria; p__Chloroflexi; c__Thermomicrobia; o__; f__; g__; s__
OTU_14052	1.0	k__Bacteria; p__Proteobacteria; c__Alphaproteobacteria; o__Sphingomonadales; f__Sphingomonadaceae; g__Sphingomonas
OTU_9511	1.0	k__Bacteria; p__Acidobacteria; c__Acidobacteria-6
OTU_10708	1.0	k__Bacteria; p__Proteobacteria; c__Gammaproteobacteria; o__Pseudomonadales; f__Moraxellaceae; g__Acinetobacter; s__guillouiae
OTU_5471	1.0	k__Bacteria; p__Actinobacteria; c__Thermoleophilia; o__Gaiellales; f__Gaiellaceae; g__; s__
OTU_3649	1.0	k__Bacteria; p__Firmicutes; c__Bacilli; o__Lactobacillales; f__Enterococcaceae; g__Vagococcus; s__
OTU_17981	2.0	k__Bacteria; p__Planctomycetes; c__Planctomycetia; o__Gemmatales; f__Isosphaeraceae; g__; s__
OTU_9413	1.0	k__Bacteria; p__Planctomycetes; c__Planctomycetia; o__Gemmatales; f__Gemmataceae; g__Gemmata; s__
OTU_643	2.0	k__Bacteria; p__Proteobacteria; c__Gammaproteobacteria; o__Pseudomonadales; f__Moraxellaceae; g__Acinetobacter; s__johnsonii
OTU_6242	1.0	k__Bacteria; p__Actinobacteria; c__Thermoleophilia; o__Solirubrobacterales; f__; g__; s__
OTU_13472	1.0	k__Bacteria; p__Actinobacteria; c__Thermoleophilia; o__Solirubrobacterales; f__Solirubrobacteraceae; g__; s__
OTU_16120	1.0	k__Bacteria
OTU_10822	1.0	k__Bacteria; p__Gemmatimonadetes; c__Gemmatimonadetes; o__Gemmatimonadales
OTU_14799	1.0	k__Bacteria; p__Chloroflexi; c__Thermomicrobia; o__JG30-KF-CM45; f__; g__; s__
OTU_14274	1.0	k__Bacteria; p__Actinobacteria; c__Thermoleophilia; o__Solirubrobacterales; f__Solirubrobacteraceae; g__Solirubrobacter; s__
OTU_13702	1.0	k__Bacteria
OTU_9334	1.0	k__Bacteria; p__Actinobacteria; c__Actinobacteria; o__Actinomycetales
OTU_15878	1.0	k__Bacteria; p__Actinobacteria; c__Actinobacteria; o__Actinomycetales; f__Streptomycetaceae; g__; s__
OTU_7273	1.0	k__Bacteria; p__Actinobacteria; c__Actinobacteria; o__Actinomycetales
OTU_3781	1.0	k__Bacteria
OTU_14490	1.0	k__Bacteria; p__Actinobacteria; c__Actinobacteria; o__Actinomycetales; f__Streptomycetaceae; g__Streptomyces; s__roseochromogenus
OTU_16261	1.0	k__Bacteria; p__Proteobacteria; c__Gammaproteobacteria; o__Pseudomonadales; f__Moraxellaceae; g__Acinetobacter
OTU_1502	1.0	k__Bacteria; p__Planctomycetes; c__Planctomycetia; o__Gemmatales; f__Gemmataceae; g__Gemmata; s__
OTU_17819	1.0	k__Bacteria; p__Proteobacteria; c__Alphaproteobacteria; o__Rhizobiales; f__Beijerinckiaceae; g__Chelatococcus; s__asaccharovorans
OTU_15877	1.0	k__Bacteria; p__Proteobacteria; c__Alphaproteobacteria; o__Rhodobacterales; f__Rhodobacteraceae; g__Paracoccus; s__zeaxanthinifaciens
OTU_12448	1.0	k__Bacteria; p__Planctomycetes; c__Planctomycetia; o__Gemmatales; f__Isosphaeraceae; g__; s__
OTU_1553	2.0	k__Bacteria; p__Actinobacteria; c__Actinobacteria; o__Actinomycetales; f__Geodermatophilaceae; g__Geodermatophilus; s__obscurus
OTU_13501	1.0	k__Bacteria; p__Actinobacteria; c__Actinobacteria; o__Actinomycetales
OTU_18558	1.0	k__Bacteria; p__Proteobacteria; c__Gammaproteobacteria; o__Pseudomonadales; f__Pseudomonadaceae; g__Pseudomonas
OTU_18180	3.0	k__Bacteria; p__Proteobacteria; c__Gammaproteobacteria; o__Pseudomonadales; f__Moraxellaceae; g__Acinetobacter; s__johnsonii
OTU_10087	1.0	k__Bacteria; p__Proteobacteria; c__Alphaproteobacteria; o__Caulobacterales; f__Caulobacteraceae; g__; s__
OTU_11354	1.0	k__Bacteria; p__Proteobacteria; c__Gammaproteobacteria; o__Pseudomonadales; f__Pseudomonadaceae; g__Pseudomonas; s__umsongensis
OTU_14385	1.0	k__Bacteria
OTU_16635	1.0	k__Bacteria; p__Firmicutes; c__Bacilli; o__Bacillales; f__Bacillaceae; g__Bacillus; s__alkalitolerans
OTU_3567	1.0	k__Bacteria; p__Actinobacteria; c__Actinobacteria; o__Actinomycetales
OTU_16878	1.0	k__Bacteria; p__Actinobacteria; c__Actinobacteria; o__Actinomycetales
OTU_17808	1.0	k__Bacteria; p__Actinobacteria; c__Actinobacteria; o__Actinomycetales; f__Geodermatophilaceae
OTU_4672	1.0	k__Bacteria; p__Gemmatimonadetes; c__Gemmatimonadetes
OTU_12120	1.0	k__Bacteria; p__Actinobacteria; c__Actinobacteria; o__Actinomycetales
OTU_8971	1.0	k__Bacteria; p__Actinobacteria; c__Actinobacteria; o__Actinomycetales
OTU_19584	1.0	k__Bacteria; p__Proteobacteria; c__Betaproteobacteria; o__Burkholderiales; f__Comamonadaceae
OTU_13038	1.0	k__Bacteria; p__Proteobacteria; c__Gammaproteobacteria; o__Xanthomonadales; f__Sinobacteraceae; g__; s__
OTU_3156	1.0	k__Bacteria; p__Gemmatimonadetes; c__Gemmatimonadetes
OTU_12925	1.0	k__Bacteria
OTU_19852	1.0	k__Bacteria; p__Proteobacteria; c__Gammaproteobacteria; o__Pseudomonadales; f__Moraxellaceae; g__Acinetobacter; s__guillouiae
OTU_5457	1.0	k__Bacteria; p__Firmicutes; c__Bacilli; o__Bacillales; f__Bacillaceae; g__Bacillus; s__alkalitolerans
OTU_2062	1.0	k__Bacteria; p__Proteobacteria; c__Alphaproteobacteria; o__Rickettsiales; f__mitochondria
OTU_18614	1.0	k__Bacteria; p__Actinobacteria; c__Thermoleophilia; o__Solirubrobacterales; f__Conexibacteraceae; g__; s__
OTU_18424	1.0	k__Bacteria; p__Actinobacteria; c__Rubrobacteria; o__Rubrobacterales; f__Rubrobacteraceae; g__Rubrobacter; s__
OTU_1047	1.0	k__Bacteria; p__Gemmatimonadetes; c__Gemmatimonadetes; o__Gemmatimonadales; f__; g__; s__
OTU_16410	1.0	k__Bacteria; p__Gemmatimonadetes; c__Gemm-1; o__; f__; g__; s__
OTU_13139	1.0	k__Bacteria; p__Proteobacteria; c__Gammaproteobacteria; o__Pseudomonadales; f__Pseudomonadaceae; g__Pseudomonas; s__umsongensis
OTU_15270	1.0	k__Bacteria; p__Chloroflexi; c__Thermomicrobia; o__; f__; g__; s__
OTU_16349	1.0	k__Bacteria; p__Proteobacteria; c__Alphaproteobacteria; o__Rhodospirillales; f__Acetobacteraceae; g__Roseomonas
OTU_7848	1.0	k__Bacteria; p__Acidobacteria; c__Solibacteres; o__Solibacterales; f__MVS-65; g__; s__
OTU_14719	1.0	k__Bacteria; p__Actinobacteria; c__Actinobacteria; o__Actinomycetales
OTU_13752	1.0	k__Bacteria; p__Proteobacteria; c__Deltaproteobacteria; o__Myxococcales; f__; g__; s__
OTU_5671	1.0	k__Bacteria; p__Actinobacteria
OTU_11767	1.0	k__Bacteria; p__Gemmatimonadetes; c__Gemmatimonadetes; o__; f__; g__; s__
OTU_243	2.0	Unassignable
OTU_6002	1.0	k__Bacteria; p__Proteobacteria; c__Deltaproteobacteria; o__Myxococcales; f__; g__; s__
OTU_5142	1.0	k__Bacteria; p__Actinobacteria; c__Actinobacteria; o__Actinomycetales
OTU_11930	1.0	k__Bacteria; p__Proteobacteria; c__Alphaproteobacteria; o__Rhodospirillales; f__Rhodospirillaceae; g__; s__
OTU_19235	1.0	k__Bacteria; p__Chloroflexi; c__Ellin6529; o__; f__; g__; s__
OTU_18156	1.0	k__Bacteria; p__Actinobacteria
OTU_10635	1.0	k__Bacteria
OTU_18291	1.0	k__Bacteria; p__Proteobacteria; c__Gammaproteobacteria
OTU_11253	1.0	k__Bacteria; p__Actinobacteria
OTU_9127	1.0	k__Bacteria; p__Acidobacteria; c__Acidobacteria-6; o__iii1-15; f__; g__; s__
OTU_9905	1.0	k__Bacteria; p__Proteobacteria; c__Alphaproteobacteria; o__Rhodospirillales; f__Acetobacteraceae; g__Belnapia; s__moabensis
OTU_1797	1.0	k__Bacteria; p__Proteobacteria; c__Alphaproteobacteria; o__Rhodospirillales
OTU_17888	2.0	k__Bacteria; p__Proteobacteria; c__Gammaproteobacteria; o__Pseudomonadales; f__Moraxellaceae; g__Acinetobacter; s__guillouiae
OTU_8270	1.0	k__Bacteria; p__Actinobacteria; c__Thermoleophilia; o__Solirubrobacterales; f__Conexibacteraceae; g__; s__
OTU_2382	1.0	k__Bacteria; p__Actinobacteria
OTU_11194	1.0	k__Bacteria; p__Chloroflexi; c__TK10; o__B07_WMSP1
OTU_10581	1.0	k__Bacteria; p__Chloroflexi; c__Ellin6529; o__; f__; g__; s__
OTU_3130	1.0	k__Bacteria
OTU_14821	1.0	k__Bacteria; p__Proteobacteria; c__Alphaproteobacteria; o__Rhodospirillales; f__Acetobacteraceae
OTU_5193	1.0	k__Bacteria; p__Proteobacteria; c__Betaproteobacteria; o__Burkholderiales; f__Comamonadaceae
OTU_7036	1.0	k__Bacteria; p__Proteobacteria; c__Gammaproteobacteria; o__Pseudomonadales; f__Moraxellaceae; g__Acinetobacter; s__johnsonii
OTU_4197	1.0	k__Bacteria; p__Actinobacteria; c__Thermoleophilia; o__Solirubrobacterales; f__Conexibacteraceae
OTU_1021	1.0	k__Bacteria; p__Proteobacteria; c__Gammaproteobacteria; o__Pseudomonadales; f__Pseudomonadaceae
OTU_11525	1.0	k__Bacteria; p__Actinobacteria; c__Actinobacteria; o__Actinomycetales
OTU_7815	1.0	k__Bacteria; p__Proteobacteria; c__Deltaproteobacteria; o__Spirobacillales; f__; g__; s__
OTU_1477	7.0	k__Bacteria; p__Actinobacteria; c__Actinobacteria; o__Actinomycetales; f__Geodermatophilaceae; g__Geodermatophilus; s__
OTU_7386	1.0	k__Bacteria; p__Actinobacteria; c__Actinobacteria; o__Actinomycetales
OTU_11704	1.0	k__Bacteria; p__Proteobacteria; c__Alphaproteobacteria; o__Rhizobiales; f__Beijerinckiaceae; g__Chelatococcus; s__asaccharovorans
OTU_1495	1.0	Unassignable
OTU_11001	1.0	k__Bacteria; p__Planctomycetes; c__Planctomycetia; o__Planctomycetales; f__Planctomycetaceae; g__Planctomyces; s__
OTU_19614	1.0	k__Bacteria; p__Actinobacteria; c__Actinobacteria; o__Actinomycetales; f__Streptosporangiaceae
OTU_18017	2.0	k__Bacteria; p__Actinobacteria; c__Acidimicrobiia; o__Acidimicrobiales
OTU_8755	1.0	k__Bacteria; p__Planctomycetes; c__Planctomycetia; o__Pirellulales; f__Pirellulaceae; g__; s__
OTU_16503	2.0	k__Bacteria; p__Gemmatimonadetes; c__Gemmatimonadetes; o__; f__; g__; s__
OTU_15031	1.0	k__Bacteria
OTU_14648	1.0	k__Bacteria; p__Proteobacteria; c__Gammaproteobacteria; o__Pseudomonadales; f__Moraxellaceae; g__Acinetobacter; s__guillouiae
OTU_1842	1.0	k__Bacteria; p__Gemmatimonadetes; c__Gemmatimonadetes; o__; f__; g__; s__
OTU_737	1.0	k__Bacteria; p__Proteobacteria; c__Betaproteobacteria; o__Burkholderiales
OTU_8497	1.0	k__Bacteria; p__Actinobacteria; c__Actinobacteria; o__Actinomycetales; f__Nocardioidaceae; g__Nocardioides; s__daphniae
OTU_16068	1.0	k__Bacteria; p__Actinobacteria; c__Acidimicrobiia; o__Acidimicrobiales; f__; g__; s__
OTU_10511	1.0	k__Bacteria; p__Actinobacteria; c__Actinobacteria; o__Actinomycetales; f__Pseudonocardiaceae; g__Pseudonocardia; s__
OTU_6254	1.0	k__Bacteria; p__Proteobacteria; c__Gammaproteobacteria; o__Pseudomonadales; f__Moraxellaceae; g__Acinetobacter; s__guillouiae
OTU_10485	2.0	k__Bacteria; p__Proteobacteria; c__Alphaproteobacteria; o__Rhizobiales; f__; g__; s__
OTU_11425	1.0	k__Bacteria; p__Actinobacteria; c__Actinobacteria; o__Actinomycetales; f__Geodermatophilaceae; g__Modestobacter; s__
OTU_6409	1.0	k__Bacteria
OTU_13390	1.0	k__Bacteria; p__Proteobacteria; c__Alphaproteobacteria; o__Caulobacterales; f__Caulobacteraceae; g__Brevundimonas; s__poindexterae
OTU_2	334.0	k__Bacteria; p__Firmicutes; c__Bacilli; o__Bacillales; f__Bacillaceae; g__Bacillus; s__cereus
OTU_17673	1.0	k__Bacteria; p__Actinobacteria; c__Rubrobacteria; o__Rubrobacterales; f__Rubrobacteraceae; g__Rubrobacter; s__
OTU_13839	1.0	k__Bacteria
OTU_5700	1.0	k__Bacteria; p__Proteobacteria; c__Gammaproteobacteria; o__Pseudomonadales; f__Moraxellaceae; g__Acinetobacter; s__guillouiae
OTU_16359	1.0	k__Bacteria; p__Actinobacteria; c__Actinobacteria; o__Actinomycetales; f__Cellulomonadaceae; g__Cellulomonas; s__xylanilytica
OTU_18177	1.0	k__Bacteria; p__Proteobacteria; c__Alphaproteobacteria; o__Rhizobiales; f__Beijerinckiaceae; g__; s__
OTU_487	2.0	Unassignable
OTU_6261	2.0	k__Bacteria; p__Actinobacteria; c__Thermoleophilia; o__Solirubrobacterales; f__Solirubrobacteraceae; g__; s__
OTU_4736	1.0	k__Bacteria; p__Actinobacteria; c__Actinobacteria; o__Actinomycetales; f__Intrasporangiaceae
OTU_14028	1.0	k__Bacteria; p__Proteobacteria; c__Alphaproteobacteria; o__Caulobacterales; f__Caulobacteraceae; g__Brevundimonas; s__poindexterae
OTU_5345	1.0	k__Bacteria; p__Actinobacteria; c__Thermoleophilia; o__Gaiellales; f__; g__; s__
OTU_6485	1.0	k__Bacteria; p__Actinobacteria; c__Actinobacteria; o__Actinomycetales
OTU_4323	1.0	k__Bacteria; p__Proteobacteria; c__Gammaproteobacteria; o__Pseudomonadales; f__Moraxellaceae; g__Acinetobacter; s__guillouiae
OTU_6399	1.0	Unassignable
OTU_14624	3.0	k__Bacteria; p__Actinobacteria; c__Actinobacteria; o__Actinomycetales; f__Nocardioidaceae; g__Nocardioides; s__
OTU_6564	1.0	k__Bacteria; p__Actinobacteria; c__Thermoleophilia; o__Solirubrobacterales; f__Solirubrobacteraceae
OTU_5201	1.0	k__Bacteria
OTU_9499	1.0	k__Bacteria; p__Proteobacteria; c__Alphaproteobacteria; o__Rhodospirillales; f__Rhodospirillaceae; g__; s__
OTU_15203	1.0	k__Bacteria
OTU_9423	1.0	k__Bacteria; p__Gemmatimonadetes; c__Gemmatimonadetes; o__N1423WL; f__; g__; s__
OTU_15252	1.0	k__Bacteria; p__Proteobacteria; c__Alphaproteobacteria; o__Caulobacterales; f__Caulobacteraceae; g__Brevundimonas; s__poindexterae
OTU_19145	1.0	k__Bacteria; p__Actinobacteria; c__MB-A2-108; o__0319-7L14; f__; g__; s__
OTU_3896	1.0	Unassignable
OTU_817	1.0	k__Bacteria; p__Actinobacteria; c__Thermoleophilia; o__Solirubrobacterales; f__Solirubrobacteraceae; g__Solirubrobacter; s__
OTU_3874	1.0	k__Bacteria
OTU_9659	1.0	k__Bacteria; p__Actinobacteria; c__Rubrobacteria; o__Rubrobacterales; f__Rubrobacteraceae; g__Rubrobacter; s__
OTU_11190	2.0	k__Bacteria; p__Firmicutes; c__Bacilli; o__Bacillales; f__Bacillaceae; g__Bacillus
OTU_6234	1.0	k__Bacteria; p__Actinobacteria; c__Rubrobacteria; o__Rubrobacterales; f__Rubrobacteraceae; g__Rubrobacter; s__
OTU_3423	1.0	k__Bacteria; p__Proteobacteria; c__Alphaproteobacteria; o__Rickettsiales; f__mitochondria
OTU_9140	1.0	k__Bacteria; p__Actinobacteria; c__Thermoleophilia; o__Gaiellales; f__; g__; s__
OTU_6374	1.0	k__Bacteria; p__Armatimonadetes; c__0319-6E2; o__; f__; g__; s__
OTU_2875	1.0	k__Bacteria; p__Actinobacteria; c__Actinobacteria; o__Actinomycetales; f__Pseudonocardiaceae; g__Pseudonocardia
OTU_5349	1.0	k__Bacteria; p__Actinobacteria; c__Actinobacteria; o__Actinomycetales
OTU_8455	1.0	k__Bacteria; p__Proteobacteria; c__Alphaproteobacteria
OTU_19635	1.0	k__Bacteria; p__Actinobacteria; c__Thermoleophilia; o__Solirubrobacterales
OTU_12578	1.0	k__Bacteria; p__Proteobacteria; c__Alphaproteobacteria; o__Sphingomonadales; f__Sphingomonadaceae
OTU_16057	1.0	k__Bacteria; p__Actinobacteria; c__Actinobacteria; o__Actinomycetales; f__Nocardioidaceae; g__Nocardioides; s__daphniae
OTU_8022	1.0	k__Bacteria; p__Proteobacteria; c__Alphaproteobacteria; o__Rhizobiales; f__Beijerinckiaceae; g__Chelatococcus; s__asaccharovorans
OTU_12635	1.0	k__Bacteria; p__Chloroflexi; c__Thermomicrobia; o__JG30-KF-CM45; f__; g__; s__
OTU_14159	1.0	k__Bacteria
OTU_17032	1.0	k__Bacteria; p__Actinobacteria; c__Actinobacteria; o__Actinomycetales; f__Geodermatophilaceae; g__Modestobacter; s__
OTU_3956	1.0	k__Bacteria
OTU_18841	1.0	k__Bacteria; p__Actinobacteria; c__Actinobacteria; o__Actinomycetales; f__Nocardioidaceae; g__Nocardioides; s__daphniae
OTU_2683	1.0	k__Bacteria; p__Proteobacteria; c__Alphaproteobacteria; o__Rhodospirillales; f__Rhodospirillaceae; g__Oleomonas; s__
OTU_16871	1.0	k__Bacteria; p__Proteobacteria; c__Alphaproteobacteria; o__Rhizobiales; f__Bradyrhizobiaceae; g__Balneimonas; s__
OTU_2516	1.0	k__Bacteria; p__Actinobacteria; c__Actinobacteria; o__Actinomycetales; f__Intrasporangiaceae; g__Phycicoccus; s__
OTU_2128	1.0	k__Bacteria; p__Actinobacteria; c__Acidimicrobiia; o__Acidimicrobiales; f__; g__; s__
OTU_11953	2.0	k__Bacteria
OTU_11272	1.0	k__Bacteria; p__Actinobacteria; c__Thermoleophilia; o__Gaiellales; f__Gaiellaceae; g__; s__
OTU_11270	3.0	k__Bacteria; p__Proteobacteria; c__Alphaproteobacteria; o__Caulobacterales; f__Caulobacteraceae; g__Brevundimonas; s__poindexterae
OTU_6131	1.0	k__Bacteria; p__Actinobacteria; c__Actinobacteria; o__Actinomycetales
OTU_3304	1.0	Unassignable
OTU_1374	1.0	k__Bacteria; p__Firmicutes; c__Bacilli; o__Bacillales; f__Bacillaceae; g__Bacillus; s__alkalitolerans
OTU_6633	1.0	k__Bacteria; p__Acidobacteria; c__Acidobacteria-6; o__; f__; g__; s__
OTU_6164	1.0	k__Bacteria; p__Proteobacteria; c__Gammaproteobacteria; o__Pseudomonadales; f__Pseudomonadaceae; g__Pseudomonas; s__fragi
OTU_12732	1.0	k__Bacteria; p__Chloroflexi; c__Thermomicrobia; o__JG30-KF-CM45; f__; g__; s__
OTU_12213	1.0	k__Bacteria; p__Proteobacteria; c__Deltaproteobacteria; o__Myxococcales; f__; g__; s__
OTU_12219	1.0	k__Bacteria; p__Planctomycetes; c__; o__; f__; g__; s__
OTU_17564	1.0	k__Bacteria; p__Actinobacteria; c__Actinobacteria; o__Actinomycetales; f__Nocardioidaceae; g__Nocardioides
OTU_9921	1.0	k__Bacteria; p__Proteobacteria; c__Gammaproteobacteria; o__Pasteurellales; f__Pasteurellaceae; g__Actinobacillus
OTU_9915	1.0	k__Bacteria; p__Proteobacteria; c__Alphaproteobacteria; o__Caulobacterales; f__Caulobacteraceae; g__Brevundimonas; s__poindexterae
OTU_18452	1.0	k__Bacteria; p__Firmicutes; c__Bacilli; o__Lactobacillales; f__Enterococcaceae; g__Vagococcus; s__salmoninarum
OTU_835	1.0	k__Bacteria; p__Gemmatimonadetes; c__Gemmatimonadetes; o__Gemmatimonadales; f__Ellin5301; g__; s__
OTU_18121	1.0	k__Bacteria; p__Proteobacteria; c__Alphaproteobacteria; o__Sphingomonadales; f__Sphingomonadaceae; g__Novosphingobium; s__stygium
OTU_9235	1.0	k__Bacteria; p__Proteobacteria; c__Betaproteobacteria; o__Burkholderiales; f__Comamonadaceae; g__Roseateles; s__depolymerans
OTU_10122	1.0	k__Bacteria; p__Chloroflexi; c__Thermomicrobia; o__AKYG1722; f__; g__; s__
OTU_17746	1.0	k__Bacteria; p__Actinobacteria; c__Actinobacteria; o__Actinomycetales; f__Streptosporangiaceae; g__Sphaerisporangium; s__
OTU_4294	1.0	k__Bacteria; p__Gemmatimonadetes; c__Gemmatimonadetes; o__; f__; g__; s__
OTU_7328	1.0	k__Bacteria; p__Proteobacteria; c__Deltaproteobacteria; o__Myxococcales; f__Cystobacteraceae; g__; s__
OTU_17011	1.0	k__Bacteria; p__Proteobacteria; c__Alphaproteobacteria; o__Caulobacterales; f__Caulobacteraceae; g__Brevundimonas; s__poindexterae
OTU_4851	1.0	k__Bacteria; p__Actinobacteria; c__Actinobacteria; o__Actinomycetales; f__Micrococcaceae; g__Arthrobacter
OTU_18472	1.0	k__Bacteria; p__Actinobacteria; c__Actinobacteria; o__Actinomycetales; f__Micromonosporaceae
OTU_11430	1.0	k__Bacteria; p__Actinobacteria; c__Actinobacteria; o__Actinomycetales; f__Microbacteriaceae
OTU_5372	1.0	k__Bacteria; p__Actinobacteria
OTU_2813	1.0	k__Bacteria; p__Bacteroidetes; c__[Saprospirae]; o__[Saprospirales]; f__Chitinophagaceae
OTU_16034	1.0	k__Bacteria; p__Firmicutes; c__Bacilli; o__Bacillales; f__Bacillaceae; g__Bacillus; s__anthracis
OTU_10204	1.0	k__Bacteria; p__Planctomycetes; c__Phycisphaerae; o__WD2101; f__; g__; s__
OTU_8999	1.0	k__Bacteria; p__Chloroflexi; c__Ellin6529; o__; f__; g__; s__
OTU_10901	1.0	k__Bacteria; p__Planctomycetes; c__Planctomycetia
OTU_13601	1.0	k__Bacteria; p__Actinobacteria; c__Actinobacteria; o__Actinomycetales; f__Micromonosporaceae; g__; s__
OTU_4076	1.0	k__Bacteria; p__Actinobacteria; c__Thermoleophilia; o__Gaiellales; f__Gaiellaceae; g__; s__
OTU_12999	1.0	k__Bacteria; p__Proteobacteria; c__Deltaproteobacteria; o__MIZ46; f__; g__; s__
OTU_14744	1.0	k__Bacteria; p__Chloroflexi; c__TK10; o__; f__; g__; s__
OTU_2488	1.0	k__Bacteria; p__Actinobacteria; c__Actinobacteria; o__Actinomycetales; f__Streptomycetaceae; g__Streptomyces; s__
OTU_14173	1.0	k__Bacteria; p__Acidobacteria; c__[Chloracidobacteria]
OTU_5589	1.0	k__Bacteria; p__Proteobacteria; c__Gammaproteobacteria; o__Pseudomonadales; f__Moraxellaceae; g__Acinetobacter; s__johnsonii
OTU_7433	1.0	k__Bacteria; p__Firmicutes; c__Bacilli; o__Bacillales; f__Bacillaceae; g__Bacillus; s__mycoides
OTU_17830	1.0	k__Bacteria; p__Actinobacteria; c__Actinobacteria; o__Actinomycetales; f__Streptosporangiaceae; g__Nonomuraea
OTU_5554	1.0	k__Bacteria; p__Proteobacteria; c__Alphaproteobacteria; o__Rhizobiales; f__Methylobacteriaceae; g__Methylobacterium; s__hispanicum
OTU_4461	1.0	k__Bacteria; p__Proteobacteria; c__Alphaproteobacteria; o__Caulobacterales; f__Caulobacteraceae; g__Brevundimonas
OTU_9708	1.0	k__Bacteria; p__Actinobacteria; c__Thermoleophilia; o__Solirubrobacterales
OTU_1530	1.0	k__Bacteria; p__Proteobacteria; c__Alphaproteobacteria
OTU_3395	1.0	k__Bacteria; p__Proteobacteria; c__Alphaproteobacteria; o__Rhizobiales; f__Xanthobacteraceae; g__Labrys; s__
OTU_15420	1.0	k__Bacteria; p__Actinobacteria
OTU_429	2.0	k__Bacteria; p__Actinobacteria; c__Actinobacteria; o__Actinomycetales; f__Nocardioidaceae; g__Nocardioides
OTU_11372	1.0	k__Bacteria; p__Proteobacteria; c__Gammaproteobacteria
OTU_8677	1.0	k__Bacteria; p__Proteobacteria; c__Gammaproteobacteria; o__Pseudomonadales; f__Moraxellaceae; g__Acinetobacter; s__johnsonii
OTU_3322	5.0	k__Bacteria; p__Proteobacteria; c__Gammaproteobacteria; o__Pseudomonadales; f__Moraxellaceae; g__Acinetobacter; s__guillouiae
OTU_9839	1.0	k__Bacteria; p__Chloroflexi; c__Thermomicrobia; o__JG30-KF-CM45; f__; g__; s__
OTU_1779	1.0	k__Bacteria
OTU_17998	1.0	k__Bacteria; p__Actinobacteria; c__Actinobacteria; o__Actinomycetales
OTU_11105	1.0	k__Bacteria; p__Proteobacteria; c__Gammaproteobacteria; o__Pseudomonadales; f__Moraxellaceae; g__Acinetobacter; s__johnsonii
OTU_2908	1.0	k__Bacteria; p__Gemmatimonadetes; c__Gemmatimonadetes; o__Gemmatimonadales; f__; g__; s__
OTU_2206	1.0	k__Bacteria; p__Actinobacteria; c__Actinobacteria; o__Micrococcales; f__; g__; s__
OTU_8588	1.0	k__Bacteria; p__Proteobacteria; c__Alphaproteobacteria; o__Caulobacterales; f__Caulobacteraceae
OTU_6967	1.0	k__Bacteria; p__Proteobacteria; c__Betaproteobacteria; o__Burkholderiales; f__Comamonadaceae
OTU_9611	1.0	k__Bacteria; p__Proteobacteria; c__Gammaproteobacteria; o__Pseudomonadales; f__Moraxellaceae; g__Acinetobacter; s__johnsonii
OTU_1182	4.0	k__Bacteria; p__Actinobacteria; c__Actinobacteria; o__Actinomycetales; f__Micrococcaceae; g__Arthrobacter; s__oxydans
OTU_1884	1.0	k__Bacteria; p__Actinobacteria; c__Actinobacteria; o__Micrococcales; f__; g__; s__
OTU_1153	1.0	k__Bacteria; p__Acidobacteria; c__Solibacteres; o__Solibacterales; f__Solibacteraceae; g__; s__
OTU_2528	1.0	k__Bacteria; p__Actinobacteria; c__Actinobacteria; o__Actinomycetales; f__Nocardioidaceae; g__Nocardioides
OTU_12479	1.0	k__Bacteria; p__Verrucomicrobia; c__[Spartobacteria]; o__[Chthoniobacterales]; f__[Chthoniobacteraceae]; g__; s__
OTU_17764	1.0	k__Bacteria; p__Gemmatimonadetes; c__Gemm-5; o__; f__; g__; s__
OTU_8117	1.0	k__Bacteria; p__Actinobacteria; c__Actinobacteria; o__Actinomycetales; f__Pseudonocardiaceae; g__Pseudonocardia; s__
OTU_86	4.0	Unassignable
OTU_11665	1.0	k__Bacteria; p__Proteobacteria
OTU_2761	1.0	k__Bacteria; p__Proteobacteria; c__Alphaproteobacteria; o__Rhizobiales
OTU_16276	1.0	k__Bacteria; p__Proteobacteria; c__Alphaproteobacteria; o__Sphingomonadales; f__Sphingomonadaceae; g__Sphingomonas
OTU_19240	1.0	k__Bacteria; p__Proteobacteria; c__Alphaproteobacteria; o__Sphingomonadales; f__Sphingomonadaceae; g__Sphingomonas
OTU_10259	1.0	k__Bacteria; p__Actinobacteria; c__Actinobacteria; o__Actinomycetales; f__Micrococcaceae; g__Arthrobacter
OTU_14319	1.0	k__Bacteria; p__Actinobacteria; c__Actinobacteria; o__Actinomycetales
OTU_1946	1.0	k__Bacteria; p__Actinobacteria; c__Actinobacteria; o__Actinomycetales
OTU_3279	1.0	k__Bacteria; p__Acidobacteria; c__Acidobacteria-6; o__iii1-15; f__; g__; s__
OTU_17377	1.0	k__Bacteria
OTU_13518	1.0	k__Bacteria; p__Actinobacteria; c__Actinobacteria; o__Actinomycetales; f__Intrasporangiaceae; g__Oryzihumus; s__leptocrescens
OTU_6581	1.0	k__Bacteria; p__Actinobacteria; c__Thermoleophilia; o__Solirubrobacterales; f__; g__; s__
OTU_9019	1.0	k__Bacteria; p__Actinobacteria; c__Thermoleophilia; o__Solirubrobacterales; f__; g__; s__
OTU_15549	1.0	k__Bacteria; p__Proteobacteria; c__Gammaproteobacteria; o__Pseudomonadales; f__Moraxellaceae; g__Acinetobacter; s__guillouiae
OTU_118	3.0	Unassignable
OTU_8339	1.0	k__Bacteria
OTU_8955	1.0	k__Bacteria; p__Firmicutes; c__Bacilli; o__Bacillales; f__Bacillaceae; g__Bacillus; s__alkalitolerans
OTU_5509	1.0	k__Bacteria; p__Proteobacteria; c__Alphaproteobacteria; o__Caulobacterales; f__Caulobacteraceae; g__Brevundimonas; s__poindexterae
OTU_5576	1.0	k__Bacteria; p__Proteobacteria; c__Alphaproteobacteria; o__Caulobacterales; f__Caulobacteraceae; g__Brevundimonas; s__poindexterae
OTU_4447	1.0	k__Bacteria; p__Proteobacteria; c__Alphaproteobacteria; o__Caulobacterales; f__Caulobacteraceae; g__Brevundimonas; s__poindexterae
OTU_17305	1.0	k__Bacteria; p__Proteobacteria; c__Gammaproteobacteria; o__Pseudomonadales; f__Moraxellaceae; g__Acinetobacter; s__guillouiae
OTU_940	7.0	k__Bacteria; p__Proteobacteria; c__Alphaproteobacteria; o__Rhizobiales; f__Bradyrhizobiaceae; g__Balneimonas; s__
OTU_15406	1.0	k__Bacteria; p__Actinobacteria; c__Acidimicrobiia; o__Acidimicrobiales; f__; g__; s__
OTU_10015	1.0	k__Bacteria; p__Proteobacteria; c__Betaproteobacteria; o__Burkholderiales; f__Comamonadaceae; g__Xenophilus; s__aerolatus
OTU_15909	1.0	k__Bacteria
OTU_12967	1.0	k__Bacteria; p__Actinobacteria; c__Actinobacteria; o__Actinomycetales; f__Micromonosporaceae
OTU_10690	1.0	k__Bacteria; p__Proteobacteria; c__Deltaproteobacteria; o__[Entotheonellales]; f__[Entotheonellaceae]; g__; s__
OTU_12193	1.0	k__Bacteria
OTU_9186	1.0	k__Bacteria; p__Planctomycetes; c__Phycisphaerae; o__WD2101; f__; g__; s__
OTU_10057	1.0	k__Bacteria; p__Proteobacteria
OTU_5930	1.0	k__Bacteria; p__Nitrospirae; c__Nitrospira; o__Nitrospirales; f__Nitrospiraceae; g__Nitrospira; s__calida
OTU_2239	1.0	k__Bacteria; p__Planctomycetes; c__Planctomycetia; o__Gemmatales; f__Isosphaeraceae; g__; s__
OTU_2966	1.0	k__Bacteria; p__Proteobacteria; c__Deltaproteobacteria
OTU_4917	1.0	k__Bacteria; p__Actinobacteria; c__Rubrobacteria; o__Rubrobacterales; f__Rubrobacteraceae; g__Rubrobacter; s__
OTU_2988	1.0	k__Bacteria; p__Actinobacteria; c__Actinobacteria; o__Actinomycetales; f__Micromonosporaceae
OTU_8508	1.0	k__Bacteria; p__Actinobacteria; c__Actinobacteria; o__Actinomycetales; f__Microbacteriaceae
OTU_4149	1.0	k__Bacteria; p__Proteobacteria; c__Gammaproteobacteria; o__Pseudomonadales; f__Moraxellaceae; g__Acinetobacter; s__johnsonii
OTU_7288	1.0	k__Bacteria; p__Gemmatimonadetes; c__Gemmatimonadetes; o__Gemmatimonadales; f__; g__; s__
OTU_15841	1.0	k__Bacteria; p__Actinobacteria; c__Actinobacteria; o__Actinomycetales; f__Geodermatophilaceae; g__Geodermatophilus; s__
OTU_2575	2.0	k__Bacteria; p__Actinobacteria; c__Actinobacteria; o__Actinomycetales; f__Nocardioidaceae; g__; s__
OTU_1179	1.0	k__Bacteria; p__Actinobacteria; c__Thermoleophilia; o__Solirubrobacterales; f__; g__; s__
OTU_6818	1.0	k__Bacteria; p__Chloroflexi; c__S085; o__; f__; g__; s__
OTU_298	2.0	Unassignable
OTU_11553	1.0	k__Bacteria; p__Actinobacteria; c__Actinobacteria; o__Actinomycetales
OTU_10148	1.0	k__Bacteria; p__Planctomycetes; c__Planctomycetia; o__Gemmatales; f__Gemmataceae; g__; s__
OTU_8853	1.0	k__Bacteria; p__Actinobacteria; c__Thermoleophilia; o__Solirubrobacterales; f__Solirubrobacteraceae; g__Solirubrobacter; s__
OTU_7255	1.0	k__Bacteria; p__Proteobacteria; c__Alphaproteobacteria; o__Rhodospirillales; f__Rhodospirillaceae; g__; s__
OTU_5404	1.0	k__Bacteria; p__Proteobacteria; c__Alphaproteobacteria; o__Caulobacterales; f__Caulobacteraceae; g__Brevundimonas; s__poindexterae
OTU_12775	1.0	k__Bacteria; p__Proteobacteria; c__Alphaproteobacteria; o__Rhodospirillales; f__Acetobacteraceae
OTU_17447	1.0	k__Bacteria; p__Actinobacteria; c__Thermoleophilia; o__Gaiellales; f__Gaiellaceae; g__; s__
OTU_19908	1.0	k__Bacteria; p__Actinobacteria; c__Actinobacteria; o__Actinomycetales; f__Geodermatophilaceae; g__; s__
OTU_3257	1.0	Unassignable
OTU_2753	12.0	k__Bacteria; p__Proteobacteria; c__Alphaproteobacteria; o__Caulobacterales; f__Caulobacteraceae; g__Mycoplana; s__
OTU_8782	1.0	k__Bacteria; p__Actinobacteria; c__Actinobacteria; o__Actinomycetales; f__Streptomycetaceae; g__Streptomyces; s__lanatus
OTU_16181	1.0	k__Bacteria
OTU_17361	2.0	k__Bacteria; p__Proteobacteria; c__Gammaproteobacteria; o__Pseudomonadales; f__Pseudomonadaceae; g__; s__
OTU_1644	1.0	k__Bacteria; p__Actinobacteria; c__Thermoleophilia; o__Solirubrobacterales; f__Solirubrobacteraceae; g__Solirubrobacter; s__
OTU_13844	1.0	k__Bacteria; p__Proteobacteria; c__Alphaproteobacteria; o__Caulobacterales; f__Caulobacteraceae; g__Brevundimonas; s__poindexterae
OTU_19016	1.0	k__Bacteria; p__Proteobacteria; c__Alphaproteobacteria; o__Rhizobiales
OTU_7708	1.0	k__Bacteria; p__Verrucomicrobia; c__Opitutae; o__Opitutales; f__Opitutaceae; g__; s__
OTU_2362	1.0	k__Bacteria; p__Actinobacteria; c__Acidimicrobiia; o__Acidimicrobiales; f__C111; g__; s__
OTU_7135	1.0	k__Bacteria; p__Actinobacteria; c__Thermoleophilia; o__Solirubrobacterales; f__Patulibacteraceae; g__Patulibacter; s__
OTU_6794	1.0	k__Bacteria; p__Actinobacteria; c__Thermoleophilia; o__Gaiellales; f__Gaiellaceae; g__; s__
OTU_12941	1.0	k__Bacteria; p__Proteobacteria; c__Gammaproteobacteria; o__Pseudomonadales; f__Pseudomonadaceae; g__Pseudomonas; s__fragi
OTU_6992	1.0	k__Bacteria; p__Actinobacteria; c__Actinobacteria; o__Actinomycetales
OTU_16988	5.0	k__Bacteria; p__Proteobacteria; c__Alphaproteobacteria; o__Caulobacterales; f__Caulobacteraceae; g__Brevundimonas; s__poindexterae
OTU_9896	1.0	k__Bacteria; p__Proteobacteria; c__Alphaproteobacteria; o__Rhizobiales; f__Bradyrhizobiaceae
OTU_14512	1.0	k__Bacteria
OTU_5173	1.0	k__Bacteria; p__Proteobacteria; c__Gammaproteobacteria; o__Pseudomonadales; f__Moraxellaceae
OTU_7160	2.0	k__Bacteria; p__Actinobacteria; c__Actinobacteria; o__Actinomycetales; f__Geodermatophilaceae
OTU_13584	1.0	k__Bacteria; p__Planctomycetes; c__Phycisphaerae; o__WD2101; f__; g__; s__
OTU_13281	1.0	k__Bacteria; p__Planctomycetes
OTU_4939	1.0	k__Bacteria; p__Planctomycetes; c__Phycisphaerae; o__WD2101; f__; g__; s__
OTU_17683	1.0	k__Bacteria; p__Actinobacteria; c__Actinobacteria; o__Actinomycetales
OTU_850	1.0	k__Bacteria; p__Actinobacteria; c__Thermoleophilia; o__Solirubrobacterales; f__; g__; s__
OTU_330	2.0	Unassignable
OTU_5909	1.0	k__Bacteria; p__Actinobacteria; c__Thermoleophilia; o__Solirubrobacterales; f__Solirubrobacteraceae; g__; s__
OTU_545	2.0	k__Bacteria; p__Acidobacteria; c__Solibacteres; o__Solibacterales; f__MVS-65; g__; s__
OTU_6654	2.0	k__Bacteria; p__Actinobacteria; c__Rubrobacteria; o__Rubrobacterales; f__Rubrobacteraceae; g__Rubrobacter; s__
OTU_4114	3.0	k__Bacteria; p__Actinobacteria; c__Thermoleophilia; o__Solirubrobacterales; f__Solirubrobacteraceae; g__; s__
OTU_15857	1.0	k__Bacteria; p__Actinobacteria; c__Actinobacteria; o__Actinomycetales
OTU_12079	1.0	k__Bacteria
OTU_19147	1.0	k__Bacteria; p__Actinobacteria; c__Actinobacteria; o__Actinomycetales; f__Mycobacteriaceae; g__Mycobacterium; s__llatzerense
OTU_10421	1.0	k__Bacteria; p__Proteobacteria; c__Gammaproteobacteria; o__Pseudomonadales; f__Pseudomonadaceae; g__Pseudomonas
OTU_4570	1.0	k__Bacteria; p__Gemmatimonadetes; c__Gemmatimonadetes; o__; f__; g__; s__
OTU_8150	1.0	k__Bacteria; p__Gemmatimonadetes; c__Gemmatimonadetes
OTU_14958	1.0	k__Bacteria; p__Actinobacteria; c__Actinobacteria; o__Actinomycetales
OTU_15476	1.0	k__Bacteria
OTU_9733	1.0	k__Bacteria; p__Actinobacteria; c__Actinobacteria; o__Actinomycetales; f__Nocardioidaceae
OTU_18131	1.0	k__Bacteria; p__Firmicutes; c__Bacilli; o__Bacillales; f__Bacillaceae; g__Bacillus; s__alkalitolerans
OTU_15078	1.0	k__Bacteria; p__Proteobacteria; c__Deltaproteobacteria; o__Myxococcales; f__Haliangiaceae; g__; s__
OTU_1523	1.0	k__Bacteria; p__Verrucomicrobia; c__[Pedosphaerae]; o__[Pedosphaerales]; f__[Pedosphaeraceae]; g__; s__
OTU_11884	1.0	k__Bacteria; p__Planctomycetes; c__Planctomycetia; o__Gemmatales; f__Isosphaeraceae; g__; s__
OTU_10549	2.0	k__Bacteria; p__Chloroflexi; c__TK10; o__AKYG885; f__Dolo_23; g__; s__
OTU_7077	1.0	k__Bacteria; p__Proteobacteria; c__Alphaproteobacteria; o__Rhodospirillales; f__Acetobacteraceae
OTU_10415	1.0	k__Bacteria; p__Planctomycetes; c__Phycisphaerae; o__WD2101; f__; g__; s__
OTU_9073	1.0	k__Bacteria; p__Proteobacteria; c__Alphaproteobacteria; o__Rhizobiales; f__Beijerinckiaceae; g__Chelatococcus
OTU_4611	1.0	k__Bacteria; p__Actinobacteria; c__Actinobacteria; o__Actinomycetales
OTU_7763	1.0	k__Bacteria; p__Actinobacteria; c__Actinobacteria; o__Actinomycetales; f__Micromonosporaceae; g__; s__
OTU_15683	1.0	k__Bacteria
OTU_10785	2.0	k__Bacteria; p__Actinobacteria; c__Actinobacteria; o__Actinomycetales; f__Micrococcaceae; g__Arthrobacter
OTU_15652	2.0	k__Bacteria; p__Gemmatimonadetes; c__Gemmatimonadetes; o__; f__; g__; s__
OTU_19843	1.0	k__Bacteria; p__Proteobacteria; c__Gammaproteobacteria; o__Pseudomonadales; f__Pseudomonadaceae; g__Pseudomonas; s__umsongensis
OTU_2622	1.0	k__Bacteria; p__Proteobacteria; c__Deltaproteobacteria; o__Myxococcales; f__Polyangiaceae
OTU_9259	1.0	k__Bacteria; p__Actinobacteria; c__Actinobacteria; o__Actinomycetales
OTU_14077	1.0	k__Bacteria; p__Actinobacteria; c__Actinobacteria; o__Actinomycetales
OTU_13153	1.0	k__Bacteria; p__Proteobacteria
OTU_12489	1.0	k__Bacteria; p__Planctomycetes
OTU_6578	1.0	k__Bacteria; p__Firmicutes; c__Bacilli; o__Bacillales; f__Bacillaceae; g__Bacillus
OTU_11208	2.0	k__Bacteria; p__Actinobacteria; c__Actinobacteria; o__Actinomycetales; f__Frankiaceae; g__; s__
OTU_18246	1.0	k__Bacteria; p__Proteobacteria; c__Betaproteobacteria
OTU_7585	1.0	k__Bacteria; p__Actinobacteria; c__Acidimicrobiia; o__Acidimicrobiales; f__C111; g__; s__
OTU_17296	1.0	k__Bacteria; p__Proteobacteria; c__Betaproteobacteria; o__Burkholderiales; f__Oxalobacteraceae; g__; s__
OTU_5438	1.0	k__Bacteria; p__Chloroflexi; c__TK10; o__B07_WMSP1; f__; g__; s__
OTU_4551	1.0	k__Bacteria; p__Proteobacteria; c__Gammaproteobacteria; o__Pseudomonadales; f__Moraxellaceae; g__Acinetobacter; s__guillouiae
OTU_2293	1.0	k__Bacteria; p__Acidobacteria; c__Solibacteres; o__Solibacterales; f__OPB3; g__; s__
OTU_452	2.0	k__Bacteria; p__Acidobacteria; c__[Chloracidobacteria]; o__RB41; f__; g__; s__
OTU_15178	1.0	k__Bacteria; p__Proteobacteria; c__Deltaproteobacteria; o__Myxococcales; f__Polyangiaceae; g__Phaselicystis; s__flava
OTU_16435	1.0	k__Bacteria; p__Actinobacteria; c__Actinobacteria; o__Actinomycetales; f__Micrococcaceae
OTU_12249	1.0	k__Bacteria; p__Gemmatimonadetes; c__Gemmatimonadetes; o__; f__; g__; s__
OTU_11083	1.0	k__Bacteria; p__Actinobacteria; c__Actinobacteria; o__Actinomycetales
OTU_523	2.0	k__Bacteria; p__Proteobacteria; c__Deltaproteobacteria; o__Myxococcales; f__Polyangiaceae; g__Byssovorax; s__cruenta
OTU_12695	1.0	k__Bacteria; p__Proteobacteria; c__Betaproteobacteria; o__Burkholderiales; f__Comamonadaceae
OTU_13773	1.0	k__Bacteria; p__Proteobacteria; c__Betaproteobacteria; o__Burkholderiales; f__Comamonadaceae
OTU_6825	1.0	k__Bacteria; p__Proteobacteria; c__Gammaproteobacteria; o__Pseudomonadales; f__Moraxellaceae; g__Acinetobacter; s__guillouiae
OTU_12042	1.0	k__Bacteria; p__Proteobacteria; c__Alphaproteobacteria; o__Caulobacterales; f__Caulobacteraceae; g__Brevundimonas; s__poindexterae
OTU_10335	1.0	k__Bacteria; p__Actinobacteria; c__Actinobacteria; o__Actinomycetales; f__Actinosynnemataceae
OTU_2439	1.0	k__Bacteria; p__Actinobacteria; c__Actinobacteria; o__Micrococcales; f__; g__; s__
OTU_14892	1.0	k__Bacteria
OTU_17192	1.0	k__Bacteria; p__Actinobacteria; c__Acidimicrobiia; o__Acidimicrobiales; f__; g__; s__
OTU_10181	1.0	k__Bacteria; p__Actinobacteria; c__Thermoleophilia; o__Solirubrobacterales; f__Conexibacteraceae
OTU_18506	1.0	k__Bacteria; p__Proteobacteria; c__Betaproteobacteria; o__Burkholderiales; f__Comamonadaceae
OTU_6023	1.0	k__Bacteria; p__Acidobacteria; c__Acidobacteria-6
OTU_3982	1.0	k__Bacteria; p__Proteobacteria; c__Gammaproteobacteria; o__Pseudomonadales; f__Pseudomonadaceae; g__Pseudomonas
OTU_12823	1.0	k__Bacteria; p__Actinobacteria; c__Actinobacteria; o__Actinomycetales; f__Nocardioidaceae; g__Nocardioides
OTU_11337	1.0	k__Bacteria; p__Bacteroidetes; c__[Saprospirae]; o__[Saprospirales]; f__Chitinophagaceae; g__Terrimonas; s__ferruginea
OTU_8533	1.0	k__Bacteria; p__Actinobacteria; c__Actinobacteria; o__Actinomycetales
OTU_14465	1.0	k__Bacteria; p__Actinobacteria; c__Rubrobacteria; o__Rubrobacterales; f__Rubrobacteraceae; g__Rubrobacter; s__
OTU_16813	1.0	k__Bacteria; p__Chloroflexi; c__TK10; o__AKYG885; f__Dolo_23; g__; s__
OTU_14360	1.0	k__Bacteria; p__Proteobacteria; c__Betaproteobacteria; o__Ellin6067; f__; g__; s__
OTU_5754	1.0	k__Bacteria; p__Chloroflexi; c__C0119; o__; f__; g__; s__
OTU_14010	1.0	k__Bacteria; p__Planctomycetes; c__Phycisphaerae; o__WD2101; f__; g__; s__
OTU_13808	1.0	k__Bacteria; p__Actinobacteria; c__Acidimicrobiia; o__Acidimicrobiales
OTU_5006	1.0	k__Bacteria; p__Actinobacteria; c__Actinobacteria; o__Actinomycetales; f__Streptomycetaceae; g__Streptomyces; s__
OTU_18101	1.0	k__Bacteria; p__Chloroflexi; c__Thermomicrobia; o__AKYG1722; f__; g__; s__
OTU_9148	1.0	k__Bacteria; p__Proteobacteria; c__Alphaproteobacteria; o__Sphingomonadales; f__Sphingomonadaceae
OTU_618	2.0	k__Bacteria
OTU_18741	1.0	k__Bacteria; p__Actinobacteria; c__Actinobacteria; o__Actinomycetales; f__; g__; s__
OTU_7447	1.0	k__Bacteria; p__Proteobacteria; c__Betaproteobacteria; o__Ellin6067; f__; g__; s__
OTU_3117	2.0	k__Bacteria; p__Actinobacteria; c__Actinobacteria; o__Actinomycetales; f__Actinosynnemataceae; g__Saccharothrix; s__
OTU_8280	1.0	k__Bacteria; p__Planctomycetes; c__Planctomycetia; o__Gemmatales; f__Isosphaeraceae; g__Nostocoida; s__limicola III
OTU_3602	1.0	k__Bacteria; p__Firmicutes; c__Bacilli; o__Bacillales; f__Bacillaceae; g__Bacillus
OTU_13231	1.0	k__Bacteria; p__Proteobacteria; c__Gammaproteobacteria; o__Pseudomonadales; f__Pseudomonadaceae; g__Pseudomonas
OTU_17741	1.0	k__Bacteria; p__Actinobacteria; c__Thermoleophilia; o__Solirubrobacterales; f__Patulibacteraceae; g__; s__
OTU_3418	1.0	Unassignable
OTU_15995	1.0	k__Bacteria; p__Proteobacteria; c__Alphaproteobacteria; o__Rhizobiales; f__Bradyrhizobiaceae; g__Balneimonas; s__
OTU_11985	1.0	k__Bacteria; p__Actinobacteria
OTU_10774	6.0	k__Bacteria; p__Proteobacteria; c__Alphaproteobacteria; o__Rhizobiales; f__Bradyrhizobiaceae; g__Balneimonas; s__
OTU_11288	1.0	k__Bacteria; p__Proteobacteria; c__Alphaproteobacteria; o__Rhizobiales
OTU_5657	1.0	k__Bacteria; p__Proteobacteria; c__Gammaproteobacteria; o__Pseudomonadales; f__Moraxellaceae; g__Acinetobacter
OTU_9571	1.0	k__Bacteria
OTU_4982	1.0	k__Bacteria
OTU_6106	1.0	k__Bacteria
OTU_18968	1.0	k__Bacteria; p__Proteobacteria; c__Gammaproteobacteria; o__Pseudomonadales; f__Pseudomonadaceae; g__Pseudomonas; s__umsongensis
OTU_1454	1.0	Unassignable
OTU_1004	3.0	k__Bacteria; p__Firmicutes; c__Bacilli; o__Bacillales; f__Bacillaceae; g__; s__
OTU_8484	1.0	k__Bacteria; p__Actinobacteria; c__Actinobacteria; o__Actinomycetales
OTU_15111	1.0	k__Bacteria; p__Actinobacteria; c__Actinobacteria; o__Bifidobacteriales; f__Bifidobacteriaceae; g__Gardnerella; s__
OTU_1401	1.0	k__Bacteria; p__Actinobacteria; c__Actinobacteria; o__Actinomycetales; f__Sporichthyaceae; g__Sporichthya; s__
OTU_17685	1.0	k__Bacteria; p__Actinobacteria; c__Actinobacteria; o__Actinomycetales; f__Actinosynnemataceae; g__Saccharothrix; s__
OTU_11095	1.0	k__Bacteria; p__Proteobacteria; c__Alphaproteobacteria; o__Caulobacterales; f__Caulobacteraceae
OTU_14729	1.0	k__Bacteria; p__Proteobacteria; c__Alphaproteobacteria; o__Rhizobiales; f__Methylobacteriaceae; g__Methylobacterium; s__komagatae
OTU_1821	1.0	k__Bacteria; p__Actinobacteria; c__Actinobacteria; o__Actinomycetales
OTU_17939	1.0	k__Bacteria; p__Proteobacteria; c__Gammaproteobacteria; o__Pseudomonadales; f__Moraxellaceae; g__Acinetobacter; s__guillouiae
OTU_19414	1.0	k__Bacteria; p__Proteobacteria; c__Alphaproteobacteria
OTU_2457	1.0	k__Bacteria; p__Actinobacteria; c__Actinobacteria; o__Actinomycetales; f__Nocardioidaceae; g__; s__
OTU_4096	1.0	k__Bacteria; p__OD1; c__SM2F11; o__; f__; g__; s__
OTU_17397	1.0	k__Bacteria; p__Planctomycetes; c__Planctomycetia; o__Gemmatales; f__Gemmataceae; g__Gemmata; s__
OTU_12520	1.0	k__Bacteria; p__Proteobacteria; c__Alphaproteobacteria; o__Rhodospirillales; f__Acetobacteraceae
OTU_758	1.0	k__Bacteria; p__Actinobacteria; c__Actinobacteria; o__Actinomycetales; f__Geodermatophilaceae; g__Modestobacter; s__
OTU_11406	2.0	k__Bacteria; p__Firmicutes; c__Bacilli; o__Bacillales; f__Bacillaceae; g__Bacillus; s__anthracis
OTU_7565	1.0	k__Bacteria; p__Actinobacteria; c__Actinobacteria; o__Actinomycetales; f__Streptomycetaceae; g__Streptomyces; s__
OTU_1549	1.0	k__Bacteria; p__Chloroflexi; c__Ellin6529; o__; f__; g__; s__
OTU_16886	1.0	k__Bacteria; p__Firmicutes; c__Bacilli; o__Bacillales; f__Bacillaceae; g__Bacillus; s__muralis
OTU_2187	1.0	k__Bacteria; p__Gemmatimonadetes; c__Gemmatimonadetes; o__N1423WL; f__; g__; s__
OTU_18544	1.0	k__Bacteria; p__Proteobacteria; c__Gammaproteobacteria; o__Pseudomonadales; f__Moraxellaceae; g__Acinetobacter; s__johnsonii
[truncated: 17,924 more rows]
