# Supplementary material for: Amplicon sequencing data profiling of bacterial community connected with the rhizospheric soil from sunflower plants
Source: Data Brief. 2022 Apr 26;42:108207. doi: 10.1016/j.dib.2022.108207 (PMC9079167; doi:10.1016/j.dib.2022.108207)
Supplement: Supplementary file 8 [file mmc8.zip › mmc8.csv]

The raw abundance of OTUs file for all samples
#OTU ID	Sample BN-E			#OTU ID	Sample BN-F
OTU_1703	40			OTU_1703	1
OTU_16845	1			OTU_16845	1
OTU_18786	1			OTU_11177	1
OTU_11177	1			OTU_8556	12
OTU_8556	1			OTU_9352	1
OTU_9352	1			OTU_6911	1
OTU_6911	1			OTU_6686	1
OTU_6686	1			OTU_8306	1
OTU_8306	1			OTU_11506	1
OTU_19117	1			OTU_3708	1
OTU_11506	1			OTU_8279	1
OTU_3708	1			OTU_13971	1
OTU_8279	1			OTU_13144	1
OTU_19767	1			OTU_16584	1
OTU_13971	1			OTU_7330	1
OTU_13496	3			OTU_7365	1
OTU_16584	1			OTU_13961	1
OTU_7330	1			OTU_8922	1
OTU_18466	1			OTU_1934	1
OTU_7365	1			OTU_4006	1
OTU_13961	1			OTU_1969	1
OTU_8922	1			OTU_5524	1
OTU_18287	1			OTU_1974	1
OTU_1934	1			OTU_12162	1
OTU_4006	1			OTU_15360	3
OTU_1969	1			OTU_433	5
OTU_19623	1			OTU_4477	1
OTU_5524	1			OTU_10356	1
OTU_17614	1			OTU_912	1
OTU_1974	1			OTU_4344	1
OTU_12162	1			OTU_16607	1
OTU_15360	1			OTU_8570	1
OTU_433	2			OTU_9438	1
OTU_4477	3			OTU_15453	1
OTU_10608	2			OTU_9710	1
OTU_912	1			OTU_2930	1
OTU_17408	1			OTU_5266	1
OTU_4344	1			OTU_2550	1
OTU_16607	1			OTU_1196	1
OTU_8570	1			OTU_8101	1
OTU_9438	1			OTU_14438	1
OTU_15453	1			OTU_3853	1
OTU_9710	1			OTU_13199	1
OTU_2930	1			OTU_16100	1
OTU_5266	1			OTU_16262	1
OTU_2550	1			OTU_43	3
OTU_1196	1			OTU_11690	1
OTU_19527	1			OTU_12460	1
OTU_8101	1			OTU_9981	1
OTU_14611	1			OTU_1634	1
OTU_18170	1			OTU_1952	1
OTU_18805	1			OTU_3267	1
OTU_3853	1			OTU_1231	1
OTU_13199	1			OTU_8235	1
OTU_17513	1			OTU_1661	1
OTU_16100	1			OTU_5898	1
OTU_16262	1			OTU_12154	1
OTU_43	5			OTU_7695	1
OTU_11690	1			OTU_12337	1
OTU_12460	1			OTU_12971	1
OTU_9981	1			OTU_10688	1
OTU_1634	1			OTU_9854	1
OTU_1952	1			OTU_12806	1
OTU_3267	1			OTU_13451	1
OTU_1231	1			OTU_14012	2
OTU_8235	1			OTU_12236	1
OTU_16333	1			OTU_2916	1
OTU_1661	1			OTU_10521	1
OTU_5898	1			OTU_10862	1
OTU_19445	1			OTU_6639	1
OTU_12154	1			OTU_2651	1
OTU_18998	1			OTU_14507	1
OTU_7695	1			OTU_11015	1
OTU_12337	1			OTU_16306	1
OTU_18813	1			OTU_10105	1
OTU_19031	1			OTU_11545	3
OTU_12971	1			OTU_9421	1
OTU_10688	1			OTU_11980	1
OTU_9854	1			OTU_4542	1
OTU_12806	1			OTU_4513	1
OTU_14533	1			OTU_3290	1
OTU_7519	1			OTU_7797	1
OTU_11296	1			OTU_10968	1
OTU_2916	1			OTU_3548	1
OTU_10521	1			OTU_13496	1
OTU_17318	1			OTU_3245	1
OTU_10862	1			OTU_11640	1
OTU_6639	1			OTU_10756	1
OTU_2651	1			OTU_7702	1
OTU_14507	1			OTU_11485	1
OTU_11015	1			OTU_2321	1
OTU_16306	1			OTU_8901	1
OTU_10105	1			OTU_6817	1
OTU_11545	1			OTU_8829	1
OTU_9421	1			OTU_12982	1
OTU_11980	1			OTU_11052	1
OTU_4542	1			OTU_14706	1
OTU_4513	1			OTU_3350	1
OTU_3290	1			OTU_5136	1
OTU_7797	1			OTU_15934	1
OTU_10968	1			OTU_8218	1
OTU_3548	1			OTU_500	2
OTU_13144	1			OTU_16450	1
OTU_3245	1			OTU_10848	1
OTU_11316	1			OTU_11750	1
OTU_10756	1			OTU_6345	1
OTU_7702	1			OTU_8388	1
OTU_11485	1			OTU_5917	1
OTU_2321	1			OTU_14407	1
OTU_12141	1			OTU_1134	1
OTU_8901	1			OTU_1812	1
OTU_6817	1			OTU_13712	1
OTU_8829	1			OTU_15865	1
OTU_12982	1			OTU_10274	1
OTU_19549	1			OTU_4643	1
OTU_19750	1			OTU_6042	1
OTU_11052	1			OTU_12899	1
OTU_8735	1			OTU_12844	1
OTU_18236	1			OTU_10953	1
OTU_3350	1			OTU_7403	1
OTU_5136	1			OTU_9065	1
OTU_15934	1			OTU_10390	1
OTU_8218	1			OTU_14497	1
OTU_500	2			OTU_4681	1
OTU_16450	1			OTU_12742	1
OTU_10848	1			OTU_4386	1
OTU_11750	1			OTU_8086	1
OTU_6345	1			OTU_6421	1
OTU_8388	1			OTU_6214	1
OTU_5917	1			OTU_2636	1
OTU_14407	1			OTU_9247	1
OTU_1134	1			OTU_7597	1
OTU_1812	1			OTU_9566	1
OTU_13712	1			OTU_8702	1
OTU_15865	1			OTU_16379	1
OTU_10274	1			OTU_3636	1
OTU_19415	1			OTU_10759	1
OTU_17481	1			OTU_6249	1
OTU_4315	1			OTU_15135	1
OTU_6042	1			OTU_15160	1
OTU_12899	1			OTU_6803	1
OTU_18746	1			OTU_9806	1
OTU_12844	1			OTU_7228	1
OTU_10953	1			OTU_13769	1
OTU_7403	1			OTU_7512	1
OTU_9065	1			OTU_7677	1
OTU_10390	1			OTU_12536	1
OTU_14497	1			OTU_2407	1
OTU_4681	18			OTU_342	2
OTU_12742	1			OTU_7979	1
OTU_4386	1			OTU_6039	1
OTU_8086	1			OTU_10215	1
OTU_6421	1			OTU_7056	1
OTU_19745	1			OTU_14417	1
OTU_6214	1			OTU_5680	1
OTU_2636	1			OTU_5036	1
OTU_9247	1			OTU_13845	1
OTU_395	6			OTU_9949	1
OTU_9566	1			OTU_13810	1
OTU_8702	1			OTU_15839	1
OTU_16379	1			OTU_192	7
OTU_3636	1			OTU_6751	1
OTU_10759	1			OTU_9265	1
OTU_5990	1			OTU_13047	1
OTU_17266	1			OTU_15480	1
OTU_15135	1			OTU_16769	1
OTU_18503	1			OTU_15983	1
OTU_15160	1			OTU_8879	1
OTU_6803	1			OTU_9894	1
OTU_9806	1			OTU_8613	1
OTU_18993	1			OTU_5158	1
OTU_7228	2			OTU_16718	1
OTU_13769	1			OTU_7551	1
OTU_10230	1			OTU_9676	1
OTU_7512	1			OTU_12104	1
OTU_18341	1			OTU_1444	2
OTU_18394	1			OTU_11950	1
OTU_7677	1			OTU_14591	1
OTU_12536	1			OTU_14278	1
OTU_2407	1			OTU_14225	1
OTU_342	9			OTU_9330	1
OTU_7979	1			OTU_4714	1
OTU_6039	1			OTU_7633	1
OTU_10215	1			OTU_2429	1
OTU_7056	1			OTU_10725	1
OTU_14417	1			OTU_9463	1
OTU_5680	1			OTU_1506	1
OTU_5036	1			OTU_10608	1
OTU_13661	1			OTU_7924	1
OTU_16116	1			OTU_16399	2
OTU_13810	1			OTU_5018	1
OTU_15839	1			OTU_11675	1
OTU_19641	1			OTU_9998	1
OTU_17381	1			OTU_6293	1
OTU_620	5			OTU_2694	1
OTU_6751	1			OTU_4676	1
OTU_9265	1			OTU_16159	1
OTU_13047	1			OTU_7972	1
OTU_17138	1			OTU_15389	1
OTU_15480	1			OTU_17063	1
OTU_16769	1			OTU_16976	1
OTU_15983	1			OTU_8674	1
OTU_8879	1			OTU_5453	33
OTU_9894	1			OTU_13525	1
OTU_8613	1			OTU_13954	1
OTU_5158	1			OTU_10710	1
OTU_16718	1			OTU_4827	1
OTU_7551	1			OTU_13410	1
OTU_9676	2			OTU_14960	1
OTU_13476	1			OTU_9501	1
OTU_1444	1			OTU_7839	1
OTU_14591	1			OTU_11137	1
OTU_14278	1			OTU_5398	1
OTU_14225	1			OTU_11450	1
OTU_9330	3			OTU_10999	1
OTU_4714	1			OTU_4088	1
OTU_16821	1			OTU_5332	1
OTU_2429	1			OTU_5675	1
OTU_11268	1			OTU_10906	1
OTU_10725	1			OTU_12797	1
OTU_9463	1			OTU_3947	1
OTU_1506	1			OTU_9768	1
OTU_10356	1			OTU_13257	1
OTU_18854	1			OTU_7531	1
OTU_8407	1			OTU_15933	1
OTU_7924	1			OTU_5098	1
OTU_16399	1			OTU_3510	1
OTU_5018	1			OTU_9123	1
OTU_11675	1			OTU_11585	1
OTU_9998	1			OTU_5615	1
OTU_6293	1			OTU_1793	1
OTU_18166	1			OTU_1369	1
OTU_18943	1			OTU_2386	1
OTU_2694	1			OTU_7235	1
OTU_4676	1			OTU_13126	1
OTU_17500	1			OTU_3183	1
OTU_16159	2			OTU_3134	1
OTU_19893	1			OTU_8823	1
OTU_7972	1			OTU_2059	16
OTU_15389	1			OTU_9805	1
OTU_17063	1			OTU_7032	1
OTU_19626	1			OTU_4193	1
OTU_18532	1			OTU_9034	1
OTU_16752	1			OTU_11862	1
OTU_5453	1			OTU_1025	1
OTU_13525	1			OTU_654	1
OTU_13954	1			OTU_12443	1
OTU_10710	1			OTU_12811	1
OTU_4827	1			OTU_7811	1
OTU_13410	1			OTU_1092	1
OTU_17897	1			OTU_7382	1
OTU_14960	1			OTU_7720	1
OTU_9501	1			OTU_1491	1
OTU_7839	1			OTU_5318	1
OTU_11137	1			OTU_7353	1
OTU_5398	1			OTU_17069	1
OTU_11450	1			OTU_11477	1
OTU_10999	1			OTU_1846	1
OTU_4088	1			OTU_733	1
OTU_5620	1			OTU_12019	1
OTU_3556	1			OTU_6	8
OTU_17424	1			OTU_16097	1
OTU_10906	1			OTU_7148	1
OTU_12797	1			OTU_278	2
OTU_3947	2			OTU_9797	1
OTU_9768	2			OTU_757	1
OTU_13257	1			OTU_16605	1
OTU_7531	1			OTU_15586	1
OTU_15933	1			OTU_16333	2
OTU_5098	1			OTU_15347	1
OTU_3510	9			OTU_980	1
OTU_9123	1			OTU_483	2
OTU_11585	1			OTU_10335	1
OTU_5347	1			OTU_3388	1
OTU_1793	1			OTU_13262	1
OTU_1369	1			OTU_6489	1
OTU_2386	1			OTU_4327	1
OTU_7235	1			OTU_13864	1
OTU_13126	1			OTU_14620	1
OTU_3183	1			OTU_5205	1
OTU_3134	1			OTU_8595	1
OTU_8823	1			OTU_4168	1
OTU_18032	1			OTU_9495	1
OTU_2059	1			OTU_15207	1
OTU_9805	1			OTU_378	2
OTU_7032	1			OTU_8560	1
OTU_4193	1			OTU_15777	1
OTU_9034	1			OTU_3870	1
OTU_11862	1			OTU_3716	1
OTU_1025	1			OTU_15713	1
OTU_11521	1			OTU_9688	1
OTU_12443	1			OTU_3427	1
OTU_12811	1			OTU_7379	1
OTU_7811	1			OTU_2882	1
OTU_1092	1			OTU_2879	1
OTU_7382	1			OTU_16706	1
OTU_7720	1			OTU_16631	1
OTU_1491	1			OTU_6898	1
OTU_5318	2			OTU_12574	1
OTU_7353	1			OTU_1207	1
OTU_17495	1			OTU_8026	1
OTU_17069	1			OTU_5403	1
OTU_17971	1			OTU_10650	1
OTU_1846	1			OTU_8975	1
OTU_733	1			OTU_478	2
OTU_12019	2			OTU_12356	1
OTU_6	203			OTU_2124	1
OTU_16097	1			OTU_11957	1
OTU_7148	1			OTU_5739	1
OTU_278	2			OTU_6135	2
OTU_9797	1			OTU_3308	1
OTU_757	1			OTU_8245	1
OTU_16605	1			OTU_6160	1
OTU_19529	1			OTU_5227	1
OTU_17677	1			OTU_12217	1
OTU_15586	1			OTU_6958	1
OTU_16841	1			OTU_5258	1
OTU_18581	1			OTU_13790	1
OTU_15347	1			OTU_15759	2
OTU_980	1			OTU_831	1
OTU_483	2			OTU_16590	1
OTU_10627	1			OTU_8419	1
OTU_5888	1			OTU_10126	1
OTU_3388	1			OTU_4290	1
OTU_13262	1			OTU_4530	1
OTU_6489	1			OTU_536	2
OTU_4327	1			OTU_8439	1
OTU_13864	1			OTU_16556	1
OTU_14620	1			OTU_2817	2
OTU_17394	1			OTU_10208	1
OTU_5205	1			OTU_9636	1
OTU_8595	1			OTU_10905	1
OTU_19651	1			OTU_13596	1
OTU_17778	1			OTU_13357	1
OTU_4168	1			OTU_8310	1
OTU_9495	1			OTU_13516	1
OTU_15207	1			OTU_2484	1
OTU_378	2			OTU_9033	1
OTU_8560	1			OTU_7946	1
OTU_15801	1			OTU_7723	1
OTU_3870	1			OTU_149	2
OTU_3716	1			OTU_5558	1
OTU_15713	1			OTU_11100	1
OTU_9688	1			OTU_15329	1
OTU_3427	1			OTU_2662	1
OTU_7379	1			OTU_6647	1
OTU_2882	1			OTU_14937	1
OTU_18228	1			OTU_6272	1
OTU_2879	1			OTU_8673	1
OTU_16706	1			OTU_4057	1
OTU_16631	1			OTU_3326	1
OTU_6898	1			OTU_1775	1
OTU_12574	1			OTU_3595	1
OTU_1207	1			OTU_14792	1
OTU_8026	1			OTU_12767	1
OTU_5403	1			OTU_6511	1
OTU_18686	1			OTU_2253	1
OTU_17127	1			OTU_6963	1
OTU_8975	1			OTU_16520	1
OTU_478	2			OTU_1880	1
OTU_18282	1			OTU_6962	1
OTU_12356	1			OTU_1157	1
OTU_2124	2			OTU_12581	1
OTU_11957	1			OTU_10119	1
OTU_5739	1			OTU_4808	1
OTU_8444	1			OTU_12687	1
OTU_6090	1			OTU_13629	1
OTU_6135	1			OTU_16429	1
OTU_3308	2			OTU_6363	1
OTU_8245	1			OTU_10255	1
OTU_6160	1			OTU_8928	1
OTU_5227	1			OTU_9048	1
OTU_12217	1			OTU_6585	1
OTU_6958	1			OTU_114	2
OTU_5258	1			OTU_439	2
OTU_13790	1			OTU_12148	1
OTU_17460	1			OTU_5505	1
OTU_15759	1			OTU_5572	1
OTU_831	1			OTU_4443	1
OTU_16590	1			OTU_8067	1
OTU_8419	1			OTU_13090	1
OTU_10126	1			OTU_15402	1
OTU_4290	1			OTU_937	1
OTU_4530	1			OTU_9182	4
OTU_536	2			OTU_8013	1
OTU_8439	1			OTU_14578	1
OTU_16556	1			OTU_10002	1
OTU_2817	1			OTU_4968	1
OTU_10208	1			OTU_4230	1
OTU_9636	1			OTU_13673	1
OTU_10905	1			OTU_4265	1
OTU_13224	1			OTU_15103	1
OTU_13605	1			OTU_8504	1
OTU_18099	4			OTU_13872	1
OTU_13309	1			OTU_2571	1
OTU_2484	1			OTU_1175	1
OTU_9033	1			OTU_7654	1
OTU_7946	1			OTU_9858	1
OTU_7723	1			OTU_7601	1
OTU_149	2			OTU_16731	1
OTU_5558	2			OTU_4888	1
OTU_11100	1			OTU_16368	1
OTU_15329	1			OTU_16201	1
OTU_2662	2			OTU_15519	1
OTU_14937	1			OTU_12885	1
OTU_6272	1			OTU_2757	1
OTU_8673	1			OTU_11276	1
OTU_4057	1			OTU_3202	1
OTU_3326	1			OTU_1050	1
OTU_1775	1			OTU_1640	1
OTU_3595	1			OTU_7749	1
OTU_19393	1			OTU_7424	1
OTU_14792	1			OTU_100	2
OTU_12767	1			OTU_8267	1
OTU_6511	3			OTU_2366	2
OTU_2253	1			OTU_17038	1
OTU_17889	1			OTU_8601	1
OTU_6963	1			OTU_11297	1
OTU_16520	1			OTU_6772	1
OTU_1880	1			OTU_11361	1
OTU_6962	1			OTU_389	2
OTU_17238	1			OTU_14516	1
OTU_1157	2			OTU_9954	1
OTU_12581	3			OTU_5177	1
OTU_17760	1			OTU_7950	1
OTU_10119	1			OTU_5180	1
OTU_4808	1			OTU_4935	1
OTU_12687	1			OTU_15129	1
OTU_13629	1			OTU_10502	1
OTU_17466	1			OTU_1085	1
OTU_16429	1			OTU_9602	1
OTU_6363	1			OTU_4110	1
OTU_10255	1			OTU_10045	1
OTU_8928	1			OTU_16299	1
OTU_17373	1			OTU_10425	1
OTU_9048	1			OTU_8181	1
OTU_6585	1			OTU_7885	1
OTU_114	3			OTU_9881	1
OTU_19628	2			OTU_10920	1
OTU_18658	1			OTU_15074	1
OTU_5505	1			OTU_1527	1
OTU_19471	1			OTU_7545	1
OTU_5572	1			OTU_11610	1
OTU_4443	2			OTU_6589	1
OTU_8067	1			OTU_13859	1
OTU_13090	1			OTU_4615	2
OTU_15402	1			OTU_11655	1
OTU_937	1			OTU_15656	1
OTU_9182	1			OTU_2300	1
OTU_8013	1			OTU_14669	1
OTU_14578	1			OTU_7326	1
OTU_10002	1			OTU_6403	1
OTU_4968	1			OTU_5111	5
OTU_4230	1			OTU_16775	1
OTU_13673	1			OTU_7589	1
OTU_4265	1			OTU_16313	1
OTU_15103	1			OTU_9012	1
OTU_8504	1			OTU_13437	1
OTU_13872	1			OTU_16431	1
OTU_2571	1			OTU_527	2
OTU_1175	1			OTU_5972	1
OTU_7654	1			OTU_6821	1
OTU_9858	1			OTU_8006	1
OTU_19200	1			OTU_12046	1
OTU_18377	1			OTU_3799	1
OTU_7601	1			OTU_6503	1
OTU_16731	1			OTU_14831	1
OTU_4888	1			OTU_10185	1
OTU_18887	1			OTU_220	2
OTU_16368	1			OTU_3986	1
OTU_16201	1			OTU_6098	1
OTU_15519	1			OTU_16059	1
OTU_12885	1			OTU_4593	1
OTU_2757	1			OTU_16817	1
OTU_11276	1			OTU_5850	1
OTU_3202	1			OTU_14331	1
OTU_51	5			OTU_4637	1
OTU_1640	1			OTU_14636	1
OTU_7749	1			OTU_3573	1
OTU_7424	1			OTU_4133	1
OTU_100	3			OTU_12747	1
OTU_8267	1			OTU_4648	1
OTU_2366	1			OTU_11498	1
OTU_17038	1			OTU_14759	1
OTU_8601	1			OTU_3113	1
OTU_11297	1			OTU_3164	1
OTU_6996	1			OTU_7785	3
OTU_11361	1			OTU_2092	1
OTU_389	2			OTU_15999	1
OTU_14516	1			OTU_11981	1
OTU_9954	1			OTU_7173	1
OTU_5177	1			OTU_2029	1
OTU_7950	1			OTU_10723	1
OTU_5180	1			OTU_11843	1
OTU_4935	1			OTU_4092	1
OTU_14176	1			OTU_1458	1
OTU_10502	1			OTU_1000	1
OTU_1085	54			OTU_327	2
OTU_9602	1			OTU_8480	1
OTU_4110	1			OTU_1405	1
OTU_19705	1			OTU_11099	1
OTU_10045	1			OTU_11062	1
OTU_16299	1			OTU_1825	4
OTU_10425	1			OTU_15303	1
OTU_8181	1			OTU_14747	1
OTU_17619	1			OTU_4768	1
OTU_8202	1			OTU_12524	1
OTU_9737	1			OTU_10464	1
OTU_10920	1			OTU_15403	1
OTU_15074	1			OTU_9776	1
OTU_1527	1			OTU_6018	1
OTU_7545	1			OTU_16383	1
OTU_11610	1			OTU_16680	1
OTU_6589	1			OTU_1598	1
OTU_13947	1			OTU_5761	2
OTU_4615	1			OTU_2174	1
OTU_18051	1			OTU_5064	1
OTU_11327	1			OTU_8452	1
OTU_15130	1			OTU_13884	1
OTU_15656	1			OTU_5734	1
OTU_2300	1			OTU_13542	1
OTU_14669	1			OTU_13243	1
OTU_12236	1			OTU_7464	1
OTU_13340	1			OTU_13028	1
OTU_7326	1			OTU_9968	1
OTU_17448	1			OTU_16655	1
OTU_6403	1			OTU_15704	1
OTU_5111	1			OTU_15224	1
OTU_16775	1			OTU_315	2
OTU_18242	1			OTU_8689	1
OTU_7589	1			OTU_3664	1
OTU_11999	1			OTU_15884	1
OTU_16313	1			OTU_14350	1
OTU_9012	1			OTU_7945	1
OTU_19103	1			OTU_1463	1
OTU_13437	1			OTU_16839	1
OTU_16431	1			OTU_9833	1
OTU_527	2			OTU_10231	1
OTU_15003	1			OTU_3446	1
OTU_5972	1			OTU_7168	1
OTU_17438	1			OTU_4043	1
OTU_6393	1			OTU_1878	1
OTU_17646	1			OTU_4742	1
OTU_8006	1			OTU_12005	1
OTU_12046	1			OTU_16251	1
OTU_3799	1			OTU_13419	1
OTU_6503	1			OTU_3939	1
OTU_14831	1			OTU_3051	1
OTU_10185	1			OTU_7485	1
OTU_17147	2			OTU_7693	1
OTU_3986	1			OTU_9816	1
OTU_6098	1			OTU_2152	1
OTU_16059	2			OTU_8010	1
OTU_4593	1			OTU_8228	1
OTU_16817	1			OTU_11974	1
OTU_5850	1			OTU_11921	1
OTU_14331	1			OTU_16178	1
OTU_4637	1			OTU_12627	1
OTU_14636	1			OTU_1320	1
OTU_3573	1			OTU_8925	2
OTU_4133	1			OTU_1723	1
OTU_12747	1			OTU_11157	1
OTU_19023	1			OTU_13013	1
OTU_4648	1			OTU_6935	1
OTU_11498	1			OTU_881	1
OTU_14759	1			OTU_12419	3
OTU_3113	1			OTU_2043	1
OTU_3164	1			OTU_10081	1
OTU_9222	3			OTU_11829	1
OTU_2092	1			OTU_10784	1
OTU_15999	1			OTU_9641	1
OTU_11981	1			OTU_13152	1
OTU_7173	1			OTU_15102	1
OTU_18258	1			OTU_5304	1
OTU_2029	1			OTU_7795	1
OTU_10723	1			OTU_14927	1
OTU_11843	1			OTU_5351	1
OTU_4092	2			OTU_2836	1
OTU_1458	1			OTU_13699	1
OTU_1000	1			OTU_13374	2
OTU_891	1			OTU_13755	1
OTU_8480	1			OTU_1698	1
OTU_1405	1			OTU_3913	1
OTU_18486	1			OTU_3077	1
OTU_11099	1			OTU_14125	1
OTU_11062	1			OTU_3964	1
OTU_1825	1			OTU_8038	1
OTU_15303	1			OTU_8776	1
OTU_17952	1			OTU_15304	1
OTU_4768	1			OTU_7092	1
OTU_13840	1			OTU_6129	1
OTU_12524	1			OTU_16073	1
OTU_17324	1			OTU_1306	1
OTU_10464	1			OTU_3691	1
OTU_15403	1			OTU_1758	1
OTU_17602	1			OTU_11171	1
OTU_18707	1			OTU_7201	1
OTU_9776	1			OTU_4174	1
OTU_17171	3			OTU_6913	1
OTU_6018	1			OTU_8554	1
OTU_16383	1			OTU_6680	1
OTU_16680	1			OTU_7199	1
OTU_1598	3			OTU_16758	1
OTU_5761	1			OTU_14066	1
OTU_2174	1			OTU_14160	1
OTU_5064	1			OTU_8138	1
OTU_8452	1			OTU_6528	1
OTU_13884	1			OTU_13142	1
OTU_17838	1			OTU_63	3
OTU_5734	1			OTU_8220	1
OTU_13542	1			OTU_18	5
OTU_13243	1			OTU_10276	1
OTU_7464	1			OTU_8660	2
OTU_13028	1			OTU_1618	1
OTU_9968	2			OTU_1932	1
OTU_17538	1			OTU_179	2
OTU_16655	1			OTU_15816	1
OTU_17476	1			OTU_246	2
OTU_15704	1			OTU_5526	1
OTU_15224	1			OTU_8492	1
OTU_315	2			OTU_464	2
OTU_7422	1			OTU_15362	1
OTU_3664	1			OTU_7655	1
OTU_15884	1			OTU_914	1
OTU_7945	1			OTU_10354	1
OTU_1463	1			OTU_431	2
OTU_18135	1			OTU_4342	1
OTU_16839	1			OTU_14948	1
OTU_9833	1			OTU_9800	1
OTU_10231	1			OTU_2936	1
OTU_3446	2			OTU_5264	1
OTU_7168	1			OTU_8572	1
OTU_4043	1			OTU_15349	1
OTU_1878	1			OTU_16692	1
OTU_4742	1			OTU_15790	1
OTU_12005	1			OTU_3720	1
OTU_16251	1			OTU_45	3
OTU_14908	1			OTU_876	1
OTU_13419	1			OTU_98	5
OTU_3939	1			OTU_7401	1
OTU_3051	1			OTU_3851	1
OTU_7485	1			OTU_8103	1
OTU_7693	1			OTU_14467	1
OTU_9816	1			OTU_3382	1
OTU_2152	1			OTU_15411	1
OTU_8010	1			OTU_8672	1
OTU_8228	1			OTU_15024	3
OTU_11974	1			OTU_11692	1
OTU_17865	1			OTU_2858	1
OTU_11921	2			OTU_3593	1
OTU_19711	1			OTU_1233	1
OTU_19495	1			OTU_14704	1
OTU_16178	1			OTU_16505	1
OTU_12627	1			OTU_1636	1
OTU_1320	1			OTU_17079	1
OTU_8293	1			OTU_9923	1
OTU_1723	1			OTU_8444	1
OTU_11157	1			OTU_13994	1
OTU_17516	2			OTU_10638	1
OTU_6935	1			OTU_12335	1
OTU_17200	1			OTU_16119	1
OTU_881	1			OTU_16625	1
OTU_12419	3			OTU_12973	1
OTU_2043	1			OTU_5721	1
OTU_10081	1			OTU_6183	1
OTU_11829	1			OTU_14531	1
OTU_10784	1			OTU_3369	1
OTU_9641	1			OTU_6612	1
OTU_13152	1			OTU_2918	2
OTU_19794	1			OTU_12234	1
OTU_15102	2			OTU_15199	1
OTU_5304	1			OTU_8789	1
OTU_7349	1			OTU_10523	1
OTU_9016	1			OTU_512	2
OTU_16575	1			OTU_13724	1
OTU_5351	1			OTU_6329	1
OTU_2836	3			OTU_4135	1
OTU_13699	1			OTU_13136	1
OTU_13374	1			OTU_10103	1
OTU_18833	1			OTU_11547	1
OTU_13755	1			OTU_10400	1
OTU_1698	1			OTU_9461	1
OTU_3913	1			OTU_13348	1
OTU_3077	1			OTU_4511	1
OTU_17650	1			OTU_15958	1
OTU_14125	1			OTU_4874	1
OTU_19285	1			OTU_13643	2
OTU_3964	1			OTU_4544	1
OTU_8038	1			OTU_10239	1
OTU_657	2			OTU_3292	1
OTU_19683	1			OTU_12827	1
OTU_8776	1			OTU_6613	1
OTU_15304	2			OTU_2327	1
OTU_7092	1			OTU_7579	1
OTU_6129	1			OTU_7700	1
OTU_16073	1			OTU_13457	1
OTU_1306	1			OTU_16121	1
OTU_3691	1			OTU_8546	1
OTU_1758	1			OTU_14585	1
OTU_18788	1			OTU_12959	1
OTU_11171	1			OTU_16996	1
OTU_7201	1			OTU_3352	1
OTU_4174	1			OTU_5134	1
OTU_6913	1			OTU_13299	1
OTU_8554	2			OTU_2998	1
OTU_6680	1			OTU_15119	1
OTU_7199	1			OTU_2227	1
OTU_19677	1			OTU_5911	1
OTU_16758	1			OTU_6664	1
OTU_14066	1			OTU_506	2
OTU_19447	1			OTU_6347	2
OTU_14160	1			OTU_8386	1
OTU_8138	1			OTU_13710	1
OTU_17783	1			OTU_1132	1
OTU_6528	1			OTU_12061	1
OTU_13142	1			OTU_9442	1
OTU_63	4			OTU_9035	1
OTU_8220	1			OTU_6040	1
OTU_18468	1			OTU_10955	1
OTU_18030	1			OTU_15948	1
OTU_2780	1			OTU_12063	1
OTU_10276	1			OTU_10396	1
OTU_8660	1			OTU_15779	1
OTU_19039	1			OTU_9067	1
OTU_16552	1			OTU_4384	1
OTU_15006	1			OTU_8080	1
OTU_1618	1			OTU_15697	1
OTU_1932	1			OTU_6997	1
OTU_179	2			OTU_9720	1
OTU_15764	1			OTU_9241	2
OTU_18642	1			OTU_8201	1
OTU_246	2			OTU_11039	1
OTU_17612	1			OTU_2638	1
OTU_18376	1			OTU_7595	1
OTU_5526	1			OTU_12588	1
OTU_8492	1			OTU_4246	1
OTU_464	3			OTU_3634	1
OTU_15362	1			OTU_15137	2
OTU_7655	1			OTU_10691	1
OTU_914	1			OTU_12557	1
OTU_10354	1			OTU_12275	1
OTU_431	2			OTU_16849	1
OTU_4342	1			OTU_9309	1
OTU_17906	1			OTU_7675	1
OTU_14948	1			OTU_16009	1
OTU_9800	1			OTU_2405	1
OTU_2936	1			OTU_2472	2
OTU_5264	1			OTU_16085	1
OTU_8572	1			OTU_10063	1
OTU_10062	1			OTU_16552	2
OTU_16692	1			OTU_12864	1
OTU_17514	1			OTU_5682	1
OTU_15822	1			OTU_5043	1
OTU_3720	1			OTU_7867	1
OTU_45	5			OTU_13667	1
OTU_876	2			OTU_5034	1
OTU_98	3			OTU_2349	1
OTU_7401	1			OTU_194	4
OTU_3851	1			OTU_14980	1
OTU_8103	1			OTU_5864	1
OTU_14467	1			OTU_14603	1
OTU_3382	1			OTU_13045	1
OTU_19263	1			OTU_6757	1
OTU_15411	1			OTU_12497	1
OTU_8672	1			OTU_4651	1
OTU_15024	1			OTU_14050	1
OTU_11692	1			OTU_8615	1
OTU_2858	1			OTU_5408	1
OTU_3261	5			OTU_14956	1
OTU_1233	1			OTU_9678	1
OTU_14704	1			OTU_5473	1
OTU_16505	1			OTU_13429	1
OTU_1636	1			OTU_7818	1
OTU_17079	1			OTU_13474	1
OTU_18668	1			OTU_10820	1
OTU_9923	1			OTU_568	2
OTU_8332	1			OTU_14432	1
OTU_13994	1			OTU_9332	1
OTU_13451	1			OTU_14223	1
OTU_19721	1			OTU_6437	1
OTU_12335	1			OTU_11386	1
OTU_16119	1			OTU_14905	1
OTU_16625	1			OTU_4716	1
OTU_12973	1			OTU_8877	1
OTU_5721	1			OTU_10855	1
OTU_6183	1			OTU_3783	1
OTU_14531	1			OTU_16571	1
OTU_3369	1			OTU_8973	1
OTU_6612	1			OTU_1551	2
OTU_2918	1			OTU_2703	1
OTU_12234	1			OTU_11673	1
OTU_15199	1			OTU_14499	1
OTU_17921	1			OTU_3569	1
OTU_8789	1			OTU_4674	1
OTU_10523	1			OTU_6291	1
OTU_512	2			OTU_7860	1
OTU_13724	1			OTU_8442	1
OTU_19535	1			OTU_12122	1
OTU_6329	1			OTU_5839	1
OTU_4135	1			OTU_9347	1
OTU_13136	1			OTU_3158	1
OTU_10103	1			OTU_7514	1
OTU_11899	11			OTU_3457	1
OTU_10152	1			OTU_14038	1
OTU_13348	1			OTU_15511	1
OTU_4511	1			OTU_2060	1
OTU_15958	1			OTU_2589	1
OTU_4874	1			OTU_15695	1
OTU_13311	1			OTU_5488	1
OTU_4544	1			OTU_5455	1
OTU_10239	1			OTU_13412	1
OTU_3292	1			OTU_16412	1
OTU_12827	1			OTU_9732	1
OTU_6613	1			OTU_1049	1
OTU_2327	1			OTU_8211	1
OTU_7579	1			OTU_12610	1
OTU_7700	1			OTU_16280	1
OTU_13457	1			OTU_5677	1
OTU_16121	1			OTU_13952	1
OTU_8546	1			OTU_768	1
OTU_14585	1			OTU_12542	1
OTU_12959	1			OTU_7944	1
OTU_19295	1			OTU_10478	1
OTU_16996	1			OTU_241	5
OTU_3600	1			OTU_3018	1
OTU_18230	1			OTU_9503	1
OTU_5134	1			OTU_12399	1
OTU_17271	1			OTU_10633	1
OTU_13299	1			OTU_6621	1
OTU_2998	1			OTU_8757	1
OTU_15119	1			OTU_5728	1
OTU_2227	1			OTU_7046	1
OTU_5911	1			OTU_688	1
OTU_6840	1			OTU_1791	1
OTU_506	2			OTU_15387	1
OTU_17993	1			OTU_3136	1
OTU_6347	1			OTU_2380	1
OTU_8386	1			OTU_10583	1
OTU_19184	1			OTU_15258	1
OTU_13710	1			OTU_7034	1
OTU_1132	1			OTU_4191	1
OTU_16036	2			OTU_14387	1
OTU_9442	1			OTU_2509	1
OTU_19643	1			OTU_11860	1
OTU_18437	1			OTU_11527	1
OTU_9035	1			OTU_395	2
OTU_6040	1			OTU_1027	1
OTU_10955	1			OTU_4046	1
OTU_15948	1			OTU_1493	1
OTU_12063	1			OTU_7817	1
OTU_10396	1			OTU_11706	1
OTU_15779	1			OTU_405	2
OTU_9067	1			OTU_7380	1
OTU_4384	1			OTU_1844	1
OTU_18982	1			OTU_5648	1
OTU_8080	1			OTU_14166	1
OTU_15697	1			OTU_735	1
OTU_19199	1			OTU_10487	1
OTU_6997	1			OTU_11427	1
OTU_13073	1			OTU_11210	1
OTU_5840	1			OTU_14397	1
OTU_8201	1			OTU_11537	1
OTU_11039	1			OTU_9795	1
OTU_2638	1			OTU_14078	1
OTU_7595	1			OTU_15588	1
OTU_12588	1			OTU_4527	1
OTU_4246	1			OTU_481	2
OTU_3634	1			OTU_4	9
OTU_15137	1			OTU_10337	1
OTU_10691	1			OTU_13565	1
OTU_12557	1			OTU_4321	1
OTU_12275	1			OTU_13260	1
OTU_16849	1			OTU_6487	1
OTU_9309	1			OTU_14626	1
OTU_7675	1			OTU_7472	1
OTU_18343	1			OTU_10578	1
OTU_16009	1			OTU_13587	1
OTU_2405	1			OTU_9497	1
OTU_2472	1			OTU_5207	1
OTU_16085	1			OTU_7620	1
OTU_19895	1			OTU_7906	1
OTU_10063	1			OTU_15205	2
OTU_2738	1			OTU_15702	1
OTU_12864	1			OTU_815	1
OTU_5924	1			OTU_15775	1
OTU_5682	1			OTU_14677	1
OTU_5043	1			OTU_15564	1
OTU_7867	1			OTU_3872	1
OTU_17594	2			OTU_2877	1
OTU_13667	1			OTU_3425	1
OTU_5034	1			OTU_16301	1
OTU_2349	1			OTU_2880	1
OTU_19644	1			OTU_6477	1
OTU_194	2			OTU_12576	1
OTU_14980	1			OTU_12277	1
OTU_5864	1			OTU_8024	1
OTU_14603	1			OTU_15279	1
OTU_13045	1			OTU_2126	1
OTU_6757	1			OTU_11367	1
OTU_12497	1			OTU_2681	1
OTU_4651	1			OTU_12350	1
OTU_14050	1			OTU_11955	1
OTU_8615	1			OTU_8564	1
OTU_5408	1			OTU_3306	1
OTU_14956	1			OTU_6162	1
OTU_9678	1			OTU_6133	1
OTU_5473	1			OTU_11827	1
OTU_13429	1			OTU_16528	1
OTU_7818	1			OTU_13866	1
OTU_13474	1			OTU_11138	1
OTU_10820	1			OTU_5928	1
OTU_568	2			OTU_5607	1
OTU_14432	1			OTU_5225	1
OTU_9332	1			OTU_16977	1
OTU_14223	1			OTU_837	1
OTU_6437	1			OTU_16369	1
OTU_11386	1			OTU_11576	1
OTU_13934	1			OTU_848	1
OTU_14905	1			OTU_4292	1
OTU_4716	1			OTU_213	2
OTU_8877	1			OTU_4853	1
OTU_10855	1			OTU_2811	1
OTU_10367	1			OTU_7506	1
OTU_3783	1			OTU_4824	5
OTU_19162	1			OTU_7543	1
OTU_16571	1			OTU_9476	1
OTU_8973	1			OTU_5370	1
OTU_1551	1			OTU_10903	1
OTU_18756	1			OTU_13355	1
OTU_2703	1			OTU_14113	1
OTU_11673	1			OTU_9031	1
OTU_14499	1			OTU_4074	1
OTU_3569	1			OTU_14106	1
OTU_4674	1			OTU_5888	2
OTU_6291	1			OTU_11471	1
OTU_7860	1			OTU_4418	1
OTU_15635	1			OTU_14731	1
OTU_16157	2			OTU_15459	1
OTU_18643	1			OTU_13258	1
OTU_5839	3			OTU_4463	1
OTU_9347	3			OTU_3320	1
OTU_3158	1			OTU_968	1
OTU_7514	1			OTU_8671	1
OTU_8377	1			OTU_8490	1
OTU_14038	1			OTU_1777	1
OTU_15511	1			OTU_2204	1
OTU_18856	1			OTU_11103	1
OTU_2060	1			OTU_6965	1
OTU_2589	2			OTU_2251	1
OTU_15695	1			OTU_16873	1
OTU_5488	1			OTU_13460	1
OTU_5455	1			OTU_12441	1
OTU_17531	1			OTU_1151	1
OTU_13412	1			OTU_6645	1
OTU_16412	1			OTU_1886	1
OTU_19127	1			OTU_12583	1
OTU_1049	1			OTU_7127	1
OTU_17311	1			OTU_4314	1
OTU_12610	1			OTU_15257	1
OTU_16280	1			OTU_2763	1
OTU_5677	1			OTU_15466	1
OTU_17882	1			OTU_16278	1
OTU_13952	1			OTU_14910	1
OTU_768	3			OTU_11389	1
OTU_12542	1			OTU_10978	1
OTU_7944	1			OTU_9781	1
OTU_10478	1			OTU_6583	1
OTU_241	2			OTU_4029	1
OTU_17477	1			OTU_84	2
OTU_3018	1			OTU_16325	1
OTU_9503	1			OTU_1679	1
OTU_12399	1			OTU_5570	1
OTU_10633	1			OTU_116	2
OTU_6621	1			OTU_8065	1
OTU_18098	1			OTU_4498	5
OTU_8757	1			OTU_13092	1
OTU_5728	1			OTU_4445	1
OTU_7046	1			OTU_935	5
OTU_17462	1			OTU_9847	1
OTU_688	1			OTU_942	1
OTU_1791	1			OTU_10692	1
OTU_15387	1			OTU_7520	1
OTU_3136	1			OTU_10055	1
OTU_2380	1			OTU_9180	1
OTU_10583	1			OTU_4267	1
OTU_17434	1			OTU_8506	1
OTU_15258	1			OTU_2964	1
OTU_7034	1			OTU_8257	1
OTU_4191	1			OTU_9366	1
OTU_14387	1			OTU_15579	1
OTU_2509	1			OTU_2577	1
OTU_11860	1			OTU_10339	1
OTU_11527	1			OTU_7656	1
OTU_7597	1			OTU_16489	1
OTU_1027	1			OTU_11580	1
OTU_4046	1			OTU_15524	1
OTU_1493	2			OTU_5740	1
OTU_7817	1			OTU_4558	2
OTU_11706	1			OTU_2755	1
OTU_405	2			OTU_3200	1
OTU_7380	1			OTU_3255	1
OTU_18015	1			OTU_1642	3
OTU_1844	2			OTU_13316	1
OTU_5648	1			OTU_12612	1
OTU_17926	1			OTU_14857	1
OTU_14166	1			OTU_2364	1
OTU_7142	1			OTU_2339	5
OTU_19519	1			OTU_6796	1
OTU_735	1			OTU_11534	1
OTU_10487	1			OTU_6774	1
OTU_11427	1			OTU_13471	1
OTU_11210	1			OTU_12947	1
OTU_14397	1			OTU_5128	1
OTU_11821	1			OTU_16920	1
OTU_9795	1			OTU_8524	1
OTU_14078	1			OTU_13238	1
OTU_15588	1			OTU_4937	1
OTU_4527	1			OTU_5175	1
OTU_481	2			OTU_6206	1
OTU_4	19			OTU_4258	1
OTU_10337	1			OTU_8265	1
OTU_13565	1			OTU_9877	1
OTU_4321	1			OTU_8791	1
OTU_13260	1			OTU_9436	11
OTU_18588	1			OTU_14265	1
OTU_11885	1			OTU_6308	1
OTU_6454	1			OTU_7669	1
OTU_6487	1			OTU_9917	1
OTU_14626	1			OTU_8152	1
OTU_7472	1			OTU_10427	1
OTU_10578	1			OTU_7952	1
OTU_16023	1			OTU_9887	1
OTU_9497	1			OTU_8183	1
OTU_5207	1			OTU_14661	1
OTU_7620	1			OTU_15531	1
OTU_7906	1			OTU_9814	1
OTU_15205	1			OTU_15076	1
OTU_18039	2			OTU_1521	1
OTU_15250	1			OTU_7572	1
OTU_815	1			OTU_11612	1
OTU_15775	1			OTU_4398	1
OTU_14677	1			OTU_9713	1
OTU_15564	1			OTU_6711	2
OTU_13354	1			OTU_2302	1
OTU_3872	1			OTU_4617	1
OTU_2877	1			OTU_7761	1
OTU_3425	1			OTU_15650	1
OTU_5001	1			OTU_7299	1
OTU_16301	1			OTU_16786	1
OTU_2880	1			OTU_16836	1
OTU_6477	1			OTU_14745	1
OTU_12576	1			OTU_5113	1
OTU_12277	1			OTU_13842	1
OTU_8024	1			OTU_16146	1
OTU_17129	1			OTU_521	4
OTU_15279	1			OTU_16433	1
OTU_17214	1			OTU_12799	1
OTU_2126	1			OTU_3489	1
OTU_11367	1			OTU_5970	1
OTU_2681	1			OTU_6823	1
OTU_12350	1			OTU_6593	1
OTU_16676	1			OTU_13771	1
OTU_11955	1			OTU_12040	1
OTU_8564	1			OTU_12180	1
OTU_3306	1			OTU_10186	1
OTU_17487	1			OTU_3980	1
OTU_17248	1			OTU_16374	1
OTU_6162	1			OTU_15297	1
OTU_6133	1			OTU_4591	1
OTU_11827	1			OTU_6021	1
OTU_13866	1			OTU_13966	1
OTU_11138	1			OTU_14362	1
OTU_5928	1			OTU_5008	1
OTU_5359	1			OTU_8690	1
OTU_5225	1			OTU_4318	1
OTU_16977	1			OTU_4635	1
OTU_837	1			OTU_8130	2
OTU_16369	1			OTU_10704	1
OTU_19439	1			OTU_9220	1
OTU_11576	1			OTU_3111	1
OTU_848	1			OTU_9275	1
OTU_4292	1			OTU_17067	1
OTU_17799	1			OTU_15997	1
OTU_213	4			OTU_7059	1
OTU_4853	1			OTU_14918	1
OTU_2811	1			OTU_4980	1
OTU_7506	1			OTU_1403	1
OTU_4532	1			OTU_12292	1
OTU_7543	1			OTU_1006	1
OTU_9476	1			OTU_8482	1
OTU_5370	1			OTU_11097	1
OTU_10903	1			OTU_11060	2
OTU_13355	1			OTU_2455	1
OTU_14113	1			OTU_4098	1
OTU_9031	1			OTU_1827	1
OTU_19019	1			OTU_3804	1
OTU_4074	1			OTU_208	2
OTU_18877	1			OTU_12522	1
OTU_14106	1			OTU_6411	1
OTU_18953	8			OTU_10466	1
OTU_11471	1			OTU_11404	1
OTU_4418	1			OTU_10934	1
OTU_14731	1			OTU_11907	1
OTU_15459	1			OTU_16884	1
OTU_13258	1			OTU_13476	1
OTU_4463	1			OTU_16381	1
OTU_3320	1			OTU_7916	1
OTU_17330	1			OTU_2172	1
OTU_968	1			OTU_5066	2
OTU_8671	1			OTU_2189	1
OTU_8490	1			OTU_8212	1
OTU_1777	1			OTU_5088	1
OTU_2204	1			OTU_11026	1
OTU_11103	1			OTU_13540	1
OTU_6965	1			OTU_5807	1
OTU_2251	1			OTU_6381	1
OTU_16873	1			OTU_674	1
OTU_12441	1			OTU_14690	1
OTU_1151	1			OTU_12467	1
OTU_6645	1			OTU_13049	1
OTU_1886	1			OTU_16941	1
OTU_12583	1			OTU_14450	1
OTU_7127	1			OTU_11522	1
OTU_17766	1			OTU_5494	1
OTU_4314	1			OTU_3666	1
OTU_15705	1			OTU_8319	1
OTU_2763	1			OTU_313	2
OTU_15466	1			OTU_13109	1
OTU_19722	1			OTU_12957	1
OTU_16278	1			OTU_15677	1
OTU_18214	1			OTU_10284	1
OTU_14910	1			OTU_11738	1
OTU_11389	1			OTU_10233	1
OTU_10978	1			OTU_9558	1
OTU_9781	1			OTU_4740	1
OTU_6583	1			OTU_5328	1
OTU_4029	1			OTU_3440	1
OTU_84	9			OTU_12737	1
OTU_19101	1			OTU_12007	1
OTU_16853	1			OTU_14823	1
OTU_1679	1			OTU_3057	1
OTU_5570	1			OTU_9090	1
OTU_17050	1			OTU_7487	1
OTU_116	3			OTU_15537	1
OTU_8065	1			OTU_8729	1
OTU_4498	1			OTU_2109	1
OTU_13092	1			OTU_11976	1
OTU_4445	1			OTU_1990	1
OTU_935	1			OTU_1326	1
OTU_9847	1			OTU_5844	1
OTU_942	1			OTU_1721	1
OTU_10692	1			OTU_6862	1
OTU_19707	1			OTU_11155	1
OTU_7520	1			OTU_13015	1
OTU_10055	1			OTU_7691	1
OTU_9180	1			OTU_2041	1
OTU_4267	1			OTU_6933	1
OTU_8506	1			OTU_368	2
OTU_2964	1			OTU_10731	1
OTU_8257	1			OTU_11539	1
OTU_17880	1			OTU_8947	1
OTU_9366	1			OTU_13154	1
OTU_15579	1			OTU_9643	1
OTU_13222	1			OTU_1068	1
OTU_2577	2			OTU_5601	1
OTU_10339	1			OTU_2834	1
OTU_7656	1			OTU_5306	1
OTU_6112	1			OTU_7347	1
OTU_15524	1			OTU_13977	1
OTU_5740	1			OTU_262	7
OTU_4558	1			OTU_12549	1
OTU_2755	1			OTU_14190	1
OTU_19740	1			OTU_3911	1
OTU_3200	1			OTU_3079	1
OTU_3255	1			OTU_3531	1
OTU_1642	1			OTU_2701	1
OTU_18087	1			OTU_16690	1
OTU_13316	1			OTU_15302	1
OTU_17499	1			OTU_8774	1
OTU_12612	1			OTU_11949	1
OTU_14857	1			OTU_1308	1
OTU_2364	2			OTU_3693	1
OTU_2339	1			OTU_8892	1
OTU_6796	1			OTU_8865	1
OTU_19381	1			OTU_11173	1
OTU_6990	12			OTU_10564	1
OTU_13471	1			OTU_8552	1
OTU_12947	1			OTU_8905	1
OTU_5128	1			OTU_6948	1
OTU_16920	1			OTU_4176	1
OTU_8524	1			OTU_9164	1
OTU_13586	1			OTU_2130	1
OTU_4937	1			OTU_16701	3
OTU_5175	1			OTU_15299	1
OTU_6206	1			OTU_11801	1
OTU_4258	1			OTU_8786	1
OTU_8265	1			OTU_11502	1
OTU_9877	1			OTU_61	3
OTU_8791	1			OTU_14611	1
OTU_4116	1			OTU_13140	1
OTU_19311	1			OTU_11840	1
OTU_14265	1			OTU_2782	1
OTU_19901	1			OTU_7361	2
OTU_6308	1			OTU_6882	1
OTU_7669	1			OTU_1268	1
OTU_9917	1			OTU_13349	1
OTU_8152	1			OTU_1616	1
OTU_10427	1			OTU_1930	1
OTU_7952	1			OTU_1213	4
OTU_9731	2			OTU_16830	1
OTU_8183	1			OTU_6459	1
OTU_14661	1			OTU_5593	1
OTU_15531	1			OTU_11350	2
OTU_9814	1			OTU_13592	1
OTU_15076	2			OTU_15469	1
OTU_18111	1			OTU_7407	1
OTU_1521	1			OTU_10352	1
OTU_7572	1			OTU_916	1
OTU_11612	1			OTU_1388	1
OTU_4398	1			OTU_4340	1
OTU_16850	1			OTU_9633	1
OTU_6711	1			OTU_2943	1
OTU_2302	1			OTU_15576	1
OTU_4617	1			OTU_10982	1
OTU_192	2			OTU_10789	1
OTU_15650	1			OTU_2934	1
OTU_7299	1			OTU_5262	1
OTU_16786	1			OTU_4272	1
OTU_16836	1			OTU_874	1
OTU_18211	1			OTU_15792	1
OTU_18244	1			OTU_16951	1
OTU_14745	1			OTU_3722	1
OTU_5113	2			OTU_10201	1
OTU_19776	1			OTU_3857	1
OTU_13842	1			OTU_4818	1
OTU_16146	2			OTU_9802	1
OTU_17326	1			OTU_8421	4
OTU_13435	1			OTU_15022	1
OTU_16433	1			OTU_1630	1
OTU_12799	1			OTU_3263	1
OTU_3489	1			OTU_1235	1
OTU_5970	2			OTU_9418	1
OTU_6823	1			OTU_7196	1
OTU_6593	1			OTU_606	2
OTU_13771	1			OTU_17088	1
OTU_12040	1			OTU_13657	1
OTU_12180	1			OTU_12333	1
OTU_19516	1			OTU_10219	1
OTU_10186	1			OTU_13530	1
OTU_3980	1			OTU_11255	1
OTU_17145	2			OTU_9513	1
OTU_15745	1			OTU_14537	2
OTU_17566	1			OTU_6181	1
OTU_4591	1			OTU_5983	1
OTU_6021	1			OTU_4958	1
OTU_18665	1			OTU_7082	1
OTU_13966	2			OTU_14802	1
OTU_14362	1			OTU_6836	1
OTU_5008	1			OTU_10525	1
OTU_8690	1			OTU_11789	1
OTU_4318	1			OTU_6327	1
OTU_4635	1			OTU_4137	1
OTU_8130	1			OTU_8875	1
OTU_10704	1			OTU_10101	1
OTU_18137	1			OTU_12753	1
OTU_9220	1			OTU_10406	1
OTU_3111	1			OTU_4876	1
OTU_9275	1			OTU_4546	1
OTU_18765	1			OTU_14595	1
OTU_17067	1			OTU_3294	1
OTU_15997	1			OTU_15059	1
OTU_7059	1			OTU_15723	1
OTU_14918	1			OTU_4017	1
OTU_19733	1			OTU_14769	1
OTU_4980	1			OTU_3249	1
OTU_1403	1			OTU_13822	1
OTU_12292	3			OTU_14962	1
OTU_1006	1			OTU_3089	1
OTU_8482	1			OTU_16752	1
OTU_11097	1			OTU_2325	1
OTU_18081	2			OTU_9467	1
OTU_2455	1			OTU_4484	1
OTU_4098	1			OTU_8902	1
OTU_1827	1			OTU_7142	1
OTU_17158	2			OTU_15915	1
OTU_208	5			OTU_6788	1
OTU_12522	1			OTU_16847	1
OTU_6411	1			OTU_16994	1
OTU_10466	1			OTU_2601	1
OTU_11404	1			OTU_3354	1
OTU_10934	1			OTU_4549	1
OTU_11907	1			OTU_2225	1
OTU_16884	1			OTU_504	2
OTU_15120	1			OTU_2270	1
OTU_16381	1			OTU_6341	1
OTU_7916	1			OTU_8384	1
OTU_2172	2			OTU_5913	1
OTU_5066	1			OTU_16790	1
OTU_2189	1			OTU_1130	1
OTU_8212	1			OTU_6668	1
OTU_18114	1			OTU_1165	1
OTU_5088	1			OTU_15450	1
OTU_11026	1			OTU_12067	1
OTU_17458	1			OTU_9505	1
OTU_13540	1			OTU_16542	1
OTU_5807	1			OTU_16219	1
OTU_6381	1			OTU_14281	1
OTU_19689	1			OTU_12840	1
OTU_14690	1			OTU_10957	1
OTU_12467	1			OTU_9069	1
OTU_12839	1			OTU_10394	1
OTU_16941	1			OTU_13638	1
OTU_14450	1			OTU_7415	1
OTU_5494	1			OTU_12167	1
OTU_3666	1			OTU_9624	1
OTU_8319	1			OTU_8082	1
OTU_313	2			OTU_9292	2
OTU_13109	1			OTU_13071	1
OTU_12957	1			OTU_7535	1
OTU_15677	1			OTU_9243	1
OTU_19287	1			OTU_2805	1
OTU_18682	1			OTU_391	2
OTU_10284	1			OTU_13380	1
OTU_11738	1			OTU_7996	1
OTU_10233	2			OTU_3632	1
OTU_9558	1			OTU_16549	1
OTU_4740	1			OTU_4211	1
OTU_5328	1			OTU_4244	1
OTU_3440	6			OTU_8809	1
OTU_12737	1			OTU_15131	1
OTU_12007	1			OTU_13885	1
OTU_14823	1			OTU_10819	1
OTU_13013	1			OTU_9464	1
OTU_1215	1			OTU_8203	1
OTU_9090	1			OTU_3479	1
OTU_7487	1			OTU_10990	1
OTU_15537	1			OTU_16282	1
OTU_8729	1			OTU_3237	1
OTU_2109	1			OTU_2470	1
OTU_11976	1			OTU_7673	1
OTU_17867	1			OTU_8199	1
OTU_1990	1			OTU_6068	1
OTU_1326	1			OTU_16965	1
OTU_19335	1			OTU_16222	1
OTU_5844	1			OTU_13871	1
OTU_19360	1			OTU_7975	1
OTU_1721	1			OTU_13536	1
OTU_15014	1			OTU_5684	1
OTU_6862	1			OTU_5041	1
OTU_11155	1			OTU_13814	1
OTU_13015	1			OTU_16143	1
OTU_7691	1			OTU_5620	1
OTU_2041	1			OTU_653	1
OTU_6933	1			OTU_5866	1
OTU_368	2			OTU_196	2
OTU_19400	1			OTU_6755	1
OTU_10731	1			OTU_9269	1
OTU_11539	1			OTU_6722	1
OTU_8947	1			OTU_13043	1
OTU_17798	1			OTU_13646	1
OTU_13154	1			OTU_12495	1
OTU_9643	1			OTU_7190	1
OTU_1068	1			OTU_9557	1
OTU_13850	1			OTU_14052	1
OTU_5601	1			OTU_9511	3
OTU_2834	1			OTU_10708	2
OTU_5306	1			OTU_5471	1
OTU_7347	1			OTU_3649	1
OTU_13977	1			OTU_9413	1
OTU_17643	1			OTU_643	1
OTU_262	5			OTU_6242	1
OTU_14190	1			OTU_13472	1
OTU_19430	1			OTU_16120	1
OTU_3911	1			OTU_10822	1
OTU_3079	3			OTU_14799	1
OTU_3531	1			OTU_14274	1
OTU_2701	1			OTU_13702	1
OTU_16690	1			OTU_9334	2
OTU_15302	1			OTU_15878	1
OTU_18866	1			OTU_7273	1
OTU_8774	1			OTU_3781	1
OTU_448	4			OTU_14490	1
OTU_1308	1			OTU_16261	1
OTU_3693	1			OTU_1502	1
OTU_8892	1			OTU_15877	1
OTU_8865	1			OTU_12448	1
OTU_11173	1			OTU_1553	1
OTU_10564	1			OTU_13501	1
OTU_8552	1			OTU_11671	1
OTU_8361	1			OTU_10087	1
OTU_6948	1			OTU_11354	1
OTU_4176	1			OTU_14385	1
OTU_9164	1			OTU_16635	1
OTU_18815	1			OTU_3567	1
OTU_2130	1			OTU_16878	1
OTU_6682	1			OTU_4672	1
OTU_15299	3			OTU_12120	1
OTU_11801	1			OTU_8971	1
OTU_8786	1			OTU_13038	1
OTU_11502	1			OTU_3156	1
OTU_61	4			OTU_12925	1
OTU_18718	1			OTU_5457	1
OTU_17785	1			OTU_2062	1
OTU_13140	1			OTU_1047	1
OTU_11840	1			OTU_16410	1
OTU_2782	1			OTU_13139	1
OTU_7361	1			OTU_15270	1
OTU_6882	1			OTU_16349	1
OTU_17910	1			OTU_7848	1
OTU_1268	1			OTU_14719	1
OTU_13349	1			OTU_13752	1
OTU_1616	1			OTU_5671	1
OTU_1930	1			OTU_11767	1
OTU_1213	1			OTU_711	1
OTU_16830	1			OTU_6002	1
OTU_18691	1			OTU_5414	1
OTU_17133	1			OTU_11930	1
OTU_6459	1			OTU_10635	1
OTU_5593	1			OTU_11253	1
OTU_11350	1			OTU_9127	1
OTU_13592	1			OTU_9905	1
OTU_15469	2			OTU_1797	1
OTU_7407	1			OTU_13509	1
OTU_10352	1			OTU_8270	3
OTU_17232	1			OTU_2382	1
OTU_916	1			OTU_11194	1
OTU_1388	1			OTU_10581	1
OTU_4340	1			OTU_3130	1
OTU_18007	1			OTU_14821	1
OTU_19307	1			OTU_5441	12
OTU_9633	1			OTU_7036	1
OTU_2943	1			OTU_4197	1
OTU_15576	1			OTU_1021	1
OTU_10982	1			OTU_11525	1
OTU_10789	1			OTU_7815	1
OTU_2934	1			OTU_1477	1
OTU_5262	1			OTU_7386	1
OTU_4900	1			OTU_11704	1
OTU_874	58			OTU_1495	1
OTU_15792	1			OTU_11001	1
OTU_16951	1			OTU_8755	1
OTU_16385	1			OTU_16503	1
OTU_3722	1			OTU_15031	1
OTU_10201	1			OTU_14648	1
OTU_18801	1			OTU_1842	1
OTU_3857	1			OTU_737	1
OTU_4818	1			OTU_8365	1
OTU_9802	1			OTU_16068	1
OTU_8421	2			OTU_10511	1
OTU_15022	1			OTU_6254	1
OTU_18082	1			OTU_10485	1
OTU_1630	1			OTU_11425	1
OTU_3263	1			OTU_6409	1
OTU_1235	1			OTU_13390	1
OTU_9418	1			OTU_2	26
OTU_7196	1			OTU_13839	1
OTU_17995	1			OTU_5700	1
OTU_18994	1			OTU_16359	1
OTU_606	2			OTU_487	2
OTU_17088	1			OTU_6261	1
OTU_12333	1			OTU_4736	1
OTU_10219	1			OTU_14028	1
OTU_13530	1			OTU_6485	1
OTU_17554	1			OTU_4323	1
OTU_11255	1			OTU_6399	1
OTU_9513	1			OTU_14624	1
OTU_14537	1			OTU_6564	1
OTU_6181	1			OTU_5201	1
OTU_5983	1			OTU_9499	1
OTU_4958	1			OTU_15203	1
OTU_7082	1			OTU_9423	1
OTU_18290	1			OTU_15252	1
OTU_14802	1			OTU_28	4
OTU_6836	1			OTU_817	1
OTU_10525	1			OTU_3874	1
OTU_11789	1			OTU_9659	1
OTU_6327	1			OTU_11190	1
OTU_4137	1			OTU_6234	1
OTU_17194	1			OTU_3423	1
OTU_8875	1			OTU_9140	1
OTU_10101	1			OTU_6374	1
OTU_12753	1			OTU_2875	1
OTU_10154	1			OTU_5349	1
OTU_4876	1			OTU_8455	2
OTU_19702	1			OTU_12578	1
OTU_4546	1			OTU_16057	1
OTU_14595	1			OTU_8022	1
OTU_3294	1			OTU_12635	1
OTU_15059	1			OTU_14159	1
OTU_15723	1			OTU_17032	1
OTU_4017	1			OTU_3956	1
OTU_14769	1			OTU_2683	1
OTU_3249	1			OTU_16871	1
OTU_13822	1			OTU_2516	1
OTU_14962	1			OTU_2128	1
OTU_3089	1			OTU_11953	1
OTU_16976	1			OTU_11272	1
OTU_2325	1			OTU_8553	1
OTU_9467	1			OTU_6131	1
OTU_4484	1			OTU_3304	2
OTU_19455	1			OTU_1374	1
OTU_7634	1			OTU_6633	1
OTU_15915	1			OTU_6164	1
OTU_6788	1			OTU_12732	1
OTU_16847	1			OTU_12213	1
OTU_16994	1			OTU_9921	1
OTU_2601	1			OTU_9915	1
OTU_18232	1			OTU_835	2
OTU_3606	1			OTU_9235	1
OTU_4549	1			OTU_10122	1
OTU_18411	1			OTU_4294	1
OTU_2225	1			OTU_7328	1
OTU_15128	1			OTU_17011	1
OTU_504	2			OTU_4851	1
OTU_19010	1			OTU_11430	1
OTU_2270	1			OTU_5372	1
OTU_6341	1			OTU_2813	1
OTU_8384	1			OTU_16034	1
OTU_5913	4			OTU_10204	1
OTU_16790	1			OTU_8999	1
OTU_1130	1			OTU_10901	1
OTU_6668	3			OTU_13353	1
OTU_1165	1			OTU_4076	1
OTU_15322	1			OTU_12999	1
OTU_18318	1			OTU_14744	1
OTU_12067	1			OTU_2488	1
OTU_18363	1			OTU_14173	1
OTU_8685	1			OTU_5589	1
OTU_9505	1			OTU_7433	1
OTU_16542	1			OTU_5554	1
OTU_16219	1			OTU_4461	1
OTU_14281	1			OTU_1530	6
OTU_12840	1			OTU_3395	1
OTU_10957	1			OTU_15392	1
OTU_9069	1			OTU_429	2
OTU_10394	1			OTU_11372	1
OTU_13638	1			OTU_8677	1
OTU_7415	1			OTU_3322	1
OTU_12167	1			OTU_9839	1
OTU_9624	1			OTU_1779	2
OTU_8082	1			OTU_11105	1
OTU_9292	2			OTU_2908	1
OTU_13071	1			OTU_2206	1
OTU_18119	1			OTU_8588	1
OTU_7535	1			OTU_6967	1
OTU_9243	1			OTU_9611	1
OTU_2805	1			OTU_1182	1
OTU_391	7			OTU_1884	1
OTU_7996	1			OTU_1153	1
OTU_3632	1			OTU_2528	1
OTU_16549	1			OTU_12479	1
OTU_4211	1			OTU_8117	1
OTU_4244	1			OTU_86	2
OTU_8809	1			OTU_11665	1
OTU_15131	1			OTU_2761	1
OTU_13885	1			OTU_16276	1
OTU_10819	1			OTU_10259	1
OTU_18542	1			OTU_14319	1
OTU_8827	1			OTU_1946	1
OTU_3479	1			OTU_3279	1
OTU_10990	1			OTU_13518	1
OTU_16282	1			OTU_6581	1
OTU_3237	1			OTU_9019	1
OTU_18345	1			OTU_15549	1
OTU_2470	1			OTU_118	2
OTU_18398	1			OTU_8339	1
OTU_7673	1			OTU_8955	1
OTU_18053	1			OTU_5509	1
OTU_8199	1			OTU_5576	1
OTU_6068	1			OTU_4447	1
OTU_16965	1			OTU_940	1
OTU_16222	1			OTU_15406	1
OTU_13871	1			OTU_10015	1
OTU_7975	1			OTU_15909	1
OTU_13536	1			OTU_12967	1
OTU_18567	1			OTU_10690	2
OTU_5684	1			OTU_12193	1
OTU_19497	1			OTU_9186	1
OTU_18040	1			OTU_10057	1
OTU_5041	1			OTU_5930	1
OTU_13814	1			OTU_2239	1
OTU_16143	1			OTU_2966	1
OTU_5332	1			OTU_4917	1
OTU_121	3			OTU_14752	1
OTU_5866	1			OTU_2988	1
OTU_196	12			OTU_8508	1
OTU_6755	1			OTU_4149	1
OTU_9269	1			OTU_15841	1
OTU_5675	1			OTU_2575	1
OTU_13043	2			OTU_1179	1
OTU_13646	1			OTU_6818	1
OTU_12495	1			OTU_7650	1
OTU_7190	1			OTU_11881	1
OTU_9557	1			OTU_10148	1
OTU_14052	1			OTU_11582	1
OTU_9511	1			OTU_7255	1
OTU_10708	1			OTU_9708	1
OTU_5471	1			OTU_12775	1
OTU_3649	1			OTU_3257	1
OTU_17981	2			OTU_2753	1
OTU_9413	1			OTU_8782	1
OTU_643	2			OTU_16181	1
OTU_6242	1			OTU_11834	1
OTU_13472	1			OTU_1644	1
OTU_16120	1			OTU_13844	1
OTU_10822	1			OTU_7708	1
OTU_14799	1			OTU_2362	1
OTU_14274	1			OTU_7135	4
OTU_13702	1			OTU_6794	1
OTU_9334	1			OTU_12941	1
OTU_15878	1			OTU_6776	1
OTU_7273	1			OTU_16988	1
OTU_3781	1			OTU_9896	1
OTU_14490	1			OTU_14512	1
OTU_16261	1			OTU_5173	1
OTU_1502	1			OTU_7160	1
OTU_17819	1			OTU_13584	1
OTU_15877	1			OTU_13281	1
OTU_12448	1			OTU_4939	1
OTU_1553	2			OTU_14354	1
OTU_13501	1			OTU_850	1
OTU_18558	1			OTU_330	2
OTU_18180	3			OTU_5909	1
OTU_10087	1			OTU_545	2
OTU_11354	1			OTU_6654	1
OTU_14385	1			OTU_4114	1
OTU_16635	1			OTU_15857	1
OTU_3567	1			OTU_12079	1
OTU_16878	1			OTU_10421	1
OTU_17808	1			OTU_4570	2
OTU_4672	1			OTU_8150	1
OTU_12120	1			OTU_14958	1
OTU_8971	1			OTU_15476	1
OTU_19584	1			OTU_9885	1
OTU_13038	1			OTU_15078	1
OTU_3156	1			OTU_1523	1
OTU_12925	1			OTU_11884	1
OTU_19852	1			OTU_10549	1
OTU_5457	1			OTU_7077	1
OTU_2062	1			OTU_10415	1
OTU_18614	1			OTU_9073	1
OTU_18424	1			OTU_4611	1
OTU_1047	1			OTU_7763	1
OTU_16410	1			OTU_15683	1
OTU_13139	1			OTU_10145	1
OTU_15270	1			OTU_15652	1
OTU_16349	1			OTU_6860	2
OTU_7848	1			OTU_2622	2
OTU_14719	1			OTU_9259	1
OTU_13752	1			OTU_14077	1
OTU_5671	1			OTU_13153	1
OTU_11767	1			OTU_12489	1
OTU_243	2			OTU_6578	1
OTU_6002	1			OTU_11208	1
OTU_5142	1			OTU_7585	1
OTU_11930	1			OTU_8945	1
OTU_19235	1			OTU_5438	1
OTU_18156	1			OTU_4883	1
OTU_10635	1			OTU_2293	1
OTU_18291	1			OTU_452	2
OTU_11253	1			OTU_15178	1
OTU_9127	1			OTU_16435	1
OTU_9905	1			OTU_12249	1
OTU_1797	1			OTU_11083	2
OTU_17888	2			OTU_523	2
OTU_8270	1			OTU_12695	1
OTU_2382	1			OTU_13773	1
OTU_11194	1			OTU_6825	1
OTU_10581	1			OTU_12042	1
OTU_3130	1			OTU_10627	1
OTU_14821	1			OTU_2439	1
OTU_5193	1			OTU_14892	1
OTU_7036	1			OTU_10181	1
OTU_4197	1			OTU_6023	1
OTU_1021	1			OTU_3982	1
OTU_11525	1			OTU_12823	1
OTU_7815	1			OTU_8533	1
OTU_1477	7			OTU_14465	1
OTU_7386	1			OTU_16813	1
OTU_11704	1			OTU_14360	1
OTU_1495	1			OTU_5754	1
OTU_11001	1			OTU_14010	1
OTU_19614	1			OTU_13808	1
OTU_18017	2			OTU_5006	1
OTU_8755	1			OTU_9148	1
OTU_16503	2			OTU_618	2
OTU_15031	1			OTU_7447	1
OTU_14648	1			OTU_3117	1
OTU_1842	1			OTU_8280	1
OTU_737	1			OTU_3602	1
OTU_8497	1			OTU_3418	1
OTU_16068	1			OTU_15995	1
OTU_10511	1			OTU_11985	1
OTU_6254	1			OTU_10774	1
OTU_10485	2			OTU_11288	1
OTU_11425	1			OTU_5657	1
OTU_6409	1			OTU_9571	1
OTU_13390	1			OTU_4982	1
OTU_2	334			OTU_6106	1
OTU_17673	1			OTU_1454	1
OTU_13839	1			OTU_1004	1
OTU_5700	1			OTU_8484	1
OTU_16359	1			OTU_15111	1
OTU_18177	1			OTU_1401	1
OTU_487	2			OTU_11095	1
OTU_6261	2			OTU_14729	1
OTU_4736	1			OTU_1821	1
OTU_14028	1			OTU_2457	1
OTU_5345	1			OTU_4096	1
OTU_6485	1			OTU_12520	1
OTU_4323	1			OTU_758	1
OTU_6399	1			OTU_11406	1
OTU_14624	3			OTU_7565	1
OTU_6564	1			OTU_1549	1
OTU_5201	1			OTU_16886	1
OTU_9499	1			OTU_2187	1
OTU_15203	1			OTU_16868	1
OTU_9423	1			OTU_1594	1
OTU_15252	1			OTU_11328	1
OTU_19145	1			OTU_2170	1
OTU_3896	1			OTU_5060	1
OTU_817	1			OTU_8664	1
OTU_3874	1			OTU_6289	1
OTU_9659	1			OTU_676	1
OTU_11190	2			OTU_14587	1
OTU_6234	1			OTU_10407	1
OTU_3423	1			OTU_698	1
OTU_9140	1			OTU_5805	1
OTU_6374	1			OTU_7216	1
OTU_2875	1			OTU_13856	1
OTU_5349	1			OTU_7509	1
OTU_8455	1			OTU_8373	1
OTU_19635	1			OTU_15220	1
OTU_12578	1			OTU_311	2
OTU_16057	1			OTU_5496	1
OTU_8022	1			OTU_3668	1
OTU_12635	1			OTU_7128	1
OTU_14159	1			OTU_14911	1
OTU_17032	1			OTU_11408	1
OTU_3956	1			OTU_17006	1
OTU_18841	1			OTU_10286	1
OTU_2683	1			OTU_11048	1
OTU_16871	1			OTU_5326	1
OTU_2516	1			OTU_3442	2
OTU_2128	1			OTU_16843	1
OTU_11953	2			OTU_16696	1
OTU_11272	1			OTU_13928	1
OTU_11270	3			OTU_4739	1
OTU_6131	1			OTU_15655	1
OTU_3304	1			OTU_4746	1
OTU_1374	1			OTU_10196	1
OTU_6633	1			OTU_11439	1
OTU_6164	1			OTU_3935	1
OTU_12732	1			OTU_3055	4
OTU_12213	1			OTU_3022	1
OTU_12219	1			OTU_7481	1
OTU_17564	1			OTU_3508	1
OTU_9921	1			OTU_11375	1
OTU_9915	1			OTU_1992	1
OTU_18452	1			OTU_9427	1
OTU_835	1			OTU_7529	1
OTU_18121	1			OTU_1353	1
OTU_9235	1			OTU_13985	1
OTU_10122	1			OTU_10559	1
OTU_17746	1			OTU_1324	1
OTU_4294	1			OTU_1789	1
OTU_7328	1			OTU_3179	3
OTU_17011	1			OTU_12812	1
OTU_4851	1			OTU_11153	1
OTU_18472	1			OTU_13017	1
OTU_11430	1			OTU_8124	1
OTU_5372	1			OTU_6931	1
OTU_2813	1			OTU_12415	1
OTU_16034	1			OTU_2511	1
OTU_10204	1			OTU_10733	1
OTU_8999	1			OTU_15307	1
OTU_10901	1			OTU_9645	1
OTU_13601	1			OTU_13156	1
OTU_4076	1			OTU_3888	1
OTU_12999	1			OTU_9752	1
OTU_14744	1			OTU_5652	1
OTU_2488	1			OTU_7345	1
OTU_14173	1			OTU_13902	1
OTU_5589	1			OTU_16035	1
OTU_7433	1			OTU_5603	1
OTU_17830	1			OTU_3343	1
OTU_5554	1			OTU_9545	1
OTU_4461	1			OTU_13370	1
OTU_9708	1			OTU_16570	1
OTU_1530	1			OTU_13267	1
OTU_3395	1			OTU_260	2
OTU_15420	1			OTU_3917	1
OTU_429	2			OTU_9465	1
OTU_11372	1			OTU_13581	1
OTU_8677	1			OTU_8307	1
OTU_3322	5			OTU_3968	1
OTU_9839	1			OTU_9785	1
OTU_1779	1			OTU_14478	1
OTU_17998	1			OTU_6467	1
OTU_11105	1			OTU_15355	1
OTU_2908	1			OTU_446	2
OTU_2206	1			OTU_3533	1
OTU_8588	1			OTU_13284	1
OTU_6967	1			OTU_8890	1
OTU_9611	1			OTU_14879	1
OTU_1182	4			OTU_13528	1
OTU_1884	1			OTU_4339	1
OTU_1153	1			OTU_7575	1
OTU_2528	1			OTU_8266	3
OTU_12479	1			OTU_1709	1
OTU_17764	1			OTU_10566	1
OTU_8117	1			OTU_11128	1
OTU_86	4			OTU_4170	1
OTU_11665	1			OTU_8550	1
OTU_2761	1			OTU_16707	1
OTU_16276	1			OTU_15749	1
OTU_19240	1			OTU_11803	1
OTU_10259	1			OTU_15069	1
OTU_14319	1			OTU_3702	1
OTU_1946	1			OTU_3779	1
OTU_3279	1			OTU_6128	1
OTU_17377	1			OTU_8867	1
OTU_13518	1			OTU_3808	1
OTU_6581	1			OTU_7363	1
OTU_9019	1			OTU_9600	1
OTU_15549	1			OTU_7108	1
OTU_118	3			OTU_8367	1
OTU_8339	1			OTU_2784	1
OTU_8955	1			OTU_67	4
OTU_5509	1			OTU_6880	1
OTU_5576	1			OTU_16643	1
OTU_4447	1			OTU_1211	1
OTU_17305	1			OTU_6356	1
OTU_940	7			OTU_1614	12
OTU_15406	1			OTU_5595	1
OTU_10015	1			OTU_16726	1
OTU_15909	1			OTU_16844	2
OTU_12967	1			OTU_12161	1
OTU_10690	1			OTU_4428	1
OTU_12193	1			OTU_10350	1
OTU_9186	1			OTU_1975	1
OTU_10057	1			OTU_13203	1
OTU_5930	1			OTU_9084	1
OTU_2239	1			OTU_6178	1
OTU_2966	1			OTU_12135	3
OTU_4917	1			OTU_10099	1
OTU_2988	1			OTU_5260	1
OTU_8508	1			OTU_2941	1
OTU_4149	1			OTU_5235	1
OTU_7288	1			OTU_8205	1
OTU_15841	1			OTU_7788	1
OTU_2575	2			OTU_15727	1
OTU_1179	1			OTU_3724	1
OTU_6818	1			OTU_872	1
OTU_298	2			OTU_14610	1
OTU_11553	1			OTU_3855	1
OTU_10148	1			OTU_3822	1
OTU_8853	1			OTU_8843	1
OTU_7255	1			OTU_49	5
OTU_5404	1			OTU_17097	1
OTU_12775	1			OTU_11438	1
OTU_17447	1			OTU_4816	1
OTU_19908	1			OTU_15020	1
OTU_3257	1			OTU_8427	1
OTU_2753	12			OTU_1685	1
OTU_8782	1			OTU_1237	1
OTU_16181	1			OTU_7194	1
OTU_17361	2			OTU_1632	1
OTU_1644	1			OTU_1958	1
OTU_13844	1			OTU_14378	1
OTU_19016	1			OTU_12679	1
OTU_7708	1			OTU_16089	1
OTU_2362	1			OTU_15526	1
OTU_7135	1			OTU_12331	1
OTU_6794	1			OTU_11507	1
OTU_12941	1			OTU_5780	1
OTU_6992	1			OTU_11257	1
OTU_16988	5			OTU_7527	1
OTU_9896	1			OTU_6187	1
OTU_14512	1			OTU_14535	1
OTU_5173	1			OTU_8669	1
OTU_7160	2			OTU_13215	1
OTU_13584	1			OTU_6240	1
OTU_13281	1			OTU_1763	1
OTU_4939	1			OTU_12230	1
OTU_17683	1			OTU_9857	1
OTU_850	1			OTU_10527	1
OTU_330	2			OTU_11787	1
OTU_5909	1			OTU_1898	1
OTU_545	2			OTU_13728	1
OTU_6654	2			OTU_1149	1
OTU_4114	3			OTU_6325	1
OTU_15857	1			OTU_14506	1
OTU_12079	1			OTU_16305	1
OTU_19147	1			OTU_10156	1
OTU_10421	1			OTU_2656	2
OTU_4570	1			OTU_14833	1
OTU_8150	1			OTU_4870	1
OTU_14958	1			OTU_11727	1
OTU_15476	1			OTU_10267	1
OTU_9733	1			OTU_8299	1
OTU_18131	1			OTU_3296	1
OTU_15078	1			OTU_10368	1
OTU_1523	1			OTU_9050	1
OTU_11884	1			OTU_8219	1
OTU_10549	2			OTU_4015	1
OTU_7077	1			OTU_9738	1
OTU_10415	1			OTU_14272	1
OTU_9073	1			OTU_8873	1
OTU_4611	1			OTU_5537	1
OTU_7763	1			OTU_164	19
OTU_15683	1			OTU_14481	1
OTU_10785	2			OTU_8059	1
OTU_15652	2			OTU_10940	1
OTU_19843	1			OTU_13088	1
OTU_2622	1			OTU_4486	1
OTU_9259	1			OTU_12988	1
OTU_14077	1			OTU_15913	1
OTU_13153	1			OTU_2603	1
OTU_12489	1			OTU_3604	2
OTU_6578	1			OTU_8828	1
OTU_11208	2			OTU_14459	1
OTU_18246	1			OTU_14869	1
OTU_7585	1			OTU_2272	1
OTU_17296	1			OTU_15115	1
OTU_5438	1			OTU_2223	1
OTU_4551	1			OTU_11500	1
OTU_2293	1			OTU_1818	1
OTU_452	2			OTU_1167	15
OTU_15178	1			OTU_6343	1
OTU_16435	1			OTU_8382	1
OTU_12249	1			OTU_6420	1
OTU_11083	1			OTU_12065	1
OTU_523	2			OTU_13182	1
OTU_12695	1			OTU_9736	1
OTU_13773	1			OTU_15079	1
OTU_6825	1			OTU_8215	1
OTU_12042	1			OTU_9601	1
OTU_10335	1			OTU_12893	1
OTU_2439	1			OTU_6248	1
OTU_14892	1			OTU_12842	1
OTU_17192	1			OTU_10959	1
OTU_10181	1			OTU_15208	1
OTU_18506	1			OTU_14440	1
OTU_6023	1			OTU_6802	1
OTU_3982	1			OTU_13328	1
OTU_12823	1			OTU_1280	1
OTU_11337	1			OTU_12741	1
OTU_8533	1			OTU_12165	1
OTU_14465	1			OTU_7229	1
OTU_16813	1			OTU_9507	1
OTU_14360	1			OTU_9404	1
OTU_5754	1			OTU_9290	1
OTU_14010	1			OTU_12908	1
OTU_13808	1			OTU_10074	1
OTU_5006	1			OTU_11216	1
OTU_18101	1			OTU_10021	1
OTU_9148	1			OTU_4242	1
OTU_618	2			OTU_6215	1
OTU_18741	1			OTU_3630	1
OTU_7447	1			OTU_15184	1
OTU_3117	2			OTU_4213	1
OTU_8280	1			OTU_8030	1
OTU_3602	1			OTU_10157	1
OTU_13231	1			OTU_7671	1
OTU_17741	1			OTU_2476	1
OTU_3418	1			OTU_8197	1
OTU_15995	1			OTU_16224	1
OTU_11985	1			OTU_12868	1
OTU_10774	6			OTU_14976	1
OTU_11288	1			OTU_3221	1
OTU_5657	1			OTU_5686	2
OTU_9571	1			OTU_7977	2
OTU_4982	1			OTU_5047	1
OTU_6106	1			OTU_11608	1
OTU_18968	1			OTU_9534	1
OTU_1454	1			OTU_13816	1
OTU_1004	3			OTU_16145	1
OTU_8484	1			OTU_7055	1
OTU_15111	1			OTU_123	2
OTU_1401	1			OTU_6720	1
OTU_17685	1			OTU_15585	1
OTU_11095	1			OTU_5860	1
OTU_14729	1			OTU_12933	1
OTU_1821	1			OTU_13041	1
OTU_17939	1			OTU_12493	1
OTU_19414	1			OTU_11652	1
OTU_2457	1			OTU_16767	1
OTU_4096	1			OTU_14054	1
OTU_17397	1			OTU_14089	1
OTU_12520	1			OTU_11765	1
OTU_758	1			OTU_5107	1
OTU_11406	2			OTU_5477	1
OTU_7565	1			OTU_13425	1
OTU_1549	1			OTU_15930	1
OTU_16886	1			OTU_13470	1
OTU_2187	1			OTU_10824	1
OTU_18544	1			OTU_9142	1
[truncated: 17,924 more rows]
