# Supplementary material for: Amplicon sequencing data profiling of bacterial community connected with the rhizospheric soil from sunflower plants
Source: Data Brief. 2022 Apr 26;42:108207. doi: 10.1016/j.dib.2022.108207 (PMC9079167; doi:10.1016/j.dib.2022.108207)
Supplement: Supplementary file 9 [file mmc9.zip › mmc9.csv]

The ??OTU abundance table for sample BN_E (the OTU IDs (rows) against the sample IDs (columns)
#OTU ID	Sample ID-BN-E	Taxonomy
OTU_1703	40	k__Bacteria; p__Proteobacteria; c__Gammaproteobacteria; o__Pseudomonadales; f__Moraxellaceae; g__Acinetobacter; s__johnsonii
OTU_16845	1	k__Bacteria; p__Actinobacteria; c__Actinobacteria; o__Actinomycetales; f__Geodermatophilaceae
OTU_18786	1	k__Bacteria; p__Actinobacteria; c__Rubrobacteria; o__Rubrobacterales; f__Rubrobacteraceae; g__Rubrobacter; s__
OTU_11177	1	k__Bacteria; p__Actinobacteria
OTU_8556	1	k__Bacteria; p__Gemmatimonadetes; c__Gemmatimonadetes; o__Gemmatimonadales; f__Ellin5301; g__; s__
OTU_9352	1	k__Bacteria; p__Gemmatimonadetes; c__Gemmatimonadetes; o__Gemmatimonadales
OTU_6911	1	k__Bacteria; p__Actinobacteria; c__Actinobacteria; o__Actinomycetales; f__Nocardioidaceae; g__Aeromicrobium; s__
OTU_6686	1	k__Bacteria; p__Actinobacteria; c__Actinobacteria; o__Actinomycetales; f__Nocardioidaceae; g__; s__
OTU_8306	1	k__Bacteria; p__Proteobacteria; c__Alphaproteobacteria
OTU_19117	1	k__Bacteria; p__Actinobacteria; c__Rubrobacteria; o__Rubrobacterales; f__Rubrobacteraceae; g__Rubrobacter; s__
OTU_11506	1	k__Bacteria; p__Proteobacteria; c__Alphaproteobacteria; o__Rhizobiales; f__Bradyrhizobiaceae; g__; s__
OTU_3708	1	Unassignable
OTU_8279	1	k__Bacteria; p__Actinobacteria; c__Actinobacteria; o__Actinomycetales; f__Mycobacteriaceae; g__Mycobacterium
OTU_19767	1	k__Bacteria; p__Proteobacteria; c__Gammaproteobacteria; o__Pseudomonadales; f__Moraxellaceae; g__Acinetobacter; s__guillouiae
OTU_13971	1	k__Bacteria; p__Proteobacteria; c__Alphaproteobacteria; o__Rhizobiales; f__Beijerinckiaceae; g__Chelatococcus; s__asaccharovorans
OTU_13496	3	k__Bacteria; p__Chloroflexi; c__Thermomicrobia; o__JG30-KF-CM45; f__; g__; s__
OTU_16584	1	k__Bacteria
OTU_7330	1	k__Bacteria; p__Planctomycetes
OTU_18466	1	k__Bacteria; p__Proteobacteria; c__Gammaproteobacteria; o__Pseudomonadales; f__Pseudomonadaceae
OTU_7365	1	k__Bacteria; p__Actinobacteria; c__Actinobacteria; o__Actinomycetales; f__Geodermatophilaceae; g__Modestobacter; s__
OTU_13961	1	k__Bacteria; p__Actinobacteria; c__Actinobacteria; o__Actinomycetales; f__Geodermatophilaceae
OTU_8922	1	k__Bacteria; p__Planctomycetes; c__Planctomycetia; o__Gemmatales; f__Isosphaeraceae; g__; s__
OTU_18287	1	k__Bacteria; p__Planctomycetes; c__Planctomycetia; o__Gemmatales; f__Isosphaeraceae; g__; s__
OTU_1934	1	k__Bacteria; p__Actinobacteria; c__Actinobacteria; o__Actinomycetales; f__Nocardioidaceae; g__; s__
OTU_4006	1	k__Bacteria; p__Chloroflexi; c__Ellin6529; o__; f__; g__; s__
OTU_1969	1	k__Bacteria; p__Actinobacteria; c__Actinobacteria; o__Actinomycetales; f__Streptomycetaceae; g__Streptomyces; s__mirabilis
OTU_19623	1	k__Bacteria; p__Proteobacteria; c__Betaproteobacteria
OTU_5524	1	k__Bacteria; p__Proteobacteria
OTU_17614	1	k__Bacteria
OTU_1974	1	k__Bacteria; p__Proteobacteria; c__Gammaproteobacteria; o__Pseudomonadales; f__Pseudomonadaceae; g__Pseudomonas; s__
OTU_12162	1	k__Bacteria; p__Firmicutes; c__Bacilli; o__Bacillales; f__Bacillaceae; g__Bacillus; s__anthracis
OTU_15360	1	k__Bacteria; p__Proteobacteria; c__Gammaproteobacteria; o__Pseudomonadales; f__Moraxellaceae; g__Acinetobacter; s__johnsonii
OTU_433	2	k__Bacteria; p__Acidobacteria; c__Acidobacteria-6; o__iii1-15; f__mb2424; g__; s__
OTU_4477	3	k__Bacteria; p__Actinobacteria; c__Actinobacteria; o__Actinomycetales; f__Nocardioidaceae; g__; s__
OTU_10608	2	k__Bacteria; p__Firmicutes; c__Clostridia; o__Clostridiales; f__Peptostreptococcaceae; g__[Clostridium]; s__difficile
OTU_912	1	k__Bacteria; p__Proteobacteria; c__Gammaproteobacteria; o__Pseudomonadales; f__Pseudomonadaceae; g__Pseudomonas; s__fragi
OTU_17408	1	k__Bacteria; p__Proteobacteria; c__Alphaproteobacteria
OTU_4344	1	k__Bacteria; p__Proteobacteria; c__Gammaproteobacteria
OTU_16607	1	k__Bacteria; p__Proteobacteria; c__Alphaproteobacteria; o__Caulobacterales; f__Caulobacteraceae
OTU_8570	1	k__Bacteria; p__Actinobacteria; c__Actinobacteria; o__Actinomycetales; f__Micrococcaceae; g__Arthrobacter
OTU_9438	1	k__Bacteria; p__Chloroflexi; c__TK10; o__B07_WMSP1; f__FFCH4570; g__; s__
OTU_15453	1	k__Bacteria; p__Proteobacteria; c__Gammaproteobacteria; o__Pseudomonadales; f__Moraxellaceae
OTU_9710	1	k__Bacteria; p__Proteobacteria; c__Gammaproteobacteria; o__Pseudomonadales; f__Pseudomonadaceae; g__Pseudomonas; s__umsongensis
OTU_2930	1	k__Bacteria; p__Planctomycetes; c__Planctomycetia; o__Gemmatales
OTU_5266	1	k__Bacteria; p__Proteobacteria; c__Betaproteobacteria
OTU_2550	1	k__Bacteria; p__Proteobacteria; c__Alphaproteobacteria; o__Rhizobiales
OTU_1196	1	k__Bacteria; p__Actinobacteria; c__Thermoleophilia; o__Solirubrobacterales; f__Solirubrobacteraceae; g__Solirubrobacter; s__
OTU_19527	1	k__Bacteria; p__Chloroflexi; c__TK10; o__B07_WMSP1; f__FFCH4570; g__; s__
OTU_8101	1	k__Bacteria; p__Actinobacteria; c__Rubrobacteria; o__Rubrobacterales; f__Rubrobacteraceae; g__Rubrobacter; s__
OTU_14611	1	k__Bacteria; p__Actinobacteria; c__Thermoleophilia; o__Solirubrobacterales
OTU_18170	1	k__Bacteria; p__Firmicutes; c__Bacilli; o__Bacillales
OTU_18805	1	k__Bacteria; p__Chloroflexi; c__Thermomicrobia; o__JG30-KF-CM45; f__; g__; s__
OTU_3853	1	k__Bacteria; p__Proteobacteria; c__Alphaproteobacteria; o__Rhizobiales
OTU_13199	1	k__Bacteria; p__Gemmatimonadetes; c__Gemmatimonadetes; o__Gemmatimonadales; f__Ellin5301; g__; s__
OTU_17513	1	k__Bacteria
OTU_16100	1	k__Bacteria; p__Actinobacteria; c__Thermoleophilia; o__Solirubrobacterales; f__; g__; s__
OTU_16262	1	k__Bacteria; p__Proteobacteria; c__Alphaproteobacteria; o__Sphingomonadales; f__Sphingomonadaceae; g__Sphingomonas
OTU_43	5	Unassignable
OTU_11690	1	k__Bacteria; p__Proteobacteria; c__Betaproteobacteria; o__Burkholderiales; f__Comamonadaceae
OTU_12460	1	k__Bacteria; p__Proteobacteria; c__Gammaproteobacteria; o__Pseudomonadales; f__Pseudomonadaceae; g__Pseudomonas; s__umsongensis
OTU_9981	1	k__Bacteria; p__Actinobacteria; c__Acidimicrobiia; o__Acidimicrobiales; f__C111; g__; s__
OTU_1634	1	k__Bacteria; p__Actinobacteria; c__Thermoleophilia; o__Solirubrobacterales; f__Conexibacteraceae; g__; s__
OTU_1952	1	k__Bacteria; p__Actinobacteria; c__Actinobacteria; o__Actinomycetales; f__Nocardioidaceae; g__Nocardioides; s__daphniae
OTU_3267	1	k__Bacteria
OTU_1231	1	k__Bacteria; p__Proteobacteria
OTU_8235	1	k__Bacteria; p__Proteobacteria; c__Alphaproteobacteria; o__Rhizobiales; f__Beijerinckiaceae; g__; s__
OTU_16333	1	k__Bacteria; p__Proteobacteria; c__Betaproteobacteria
OTU_1661	1	k__Bacteria; p__Proteobacteria; c__Betaproteobacteria; o__Burkholderiales; f__Comamonadaceae
OTU_5898	1	k__Bacteria; p__Proteobacteria; c__Alphaproteobacteria; o__Caulobacterales; f__Caulobacteraceae; g__Brevundimonas; s__poindexterae
OTU_19445	1	k__Bacteria; p__Proteobacteria; c__Alphaproteobacteria; o__Rhodospirillales; f__Acetobacteraceae; g__Craurococcus; s__roseus
OTU_12154	1	k__Bacteria; p__Proteobacteria; c__Alphaproteobacteria; o__Caulobacterales; f__Caulobacteraceae
OTU_18998	1	k__Bacteria; p__Firmicutes; c__Bacilli; o__Bacillales; f__Bacillaceae; g__Bacillus; s__anthracis
OTU_7695	1	k__Bacteria; p__Gemmatimonadetes; c__Gemmatimonadetes; o__Gemmatimonadales; f__; g__; s__
OTU_12337	1	k__Bacteria; p__Actinobacteria; c__Thermoleophilia; o__Solirubrobacterales; f__Solirubrobacteraceae; g__; s__
OTU_18813	1	k__Bacteria; p__Actinobacteria; c__Actinobacteria; o__Actinomycetales; f__Nocardioidaceae; g__Kribbella; s__
OTU_19031	1	k__Bacteria; p__Actinobacteria; c__Thermoleophilia; o__Solirubrobacterales
OTU_12971	1	k__Bacteria; p__Actinobacteria
OTU_10688	1	k__Bacteria; p__Actinobacteria; c__Actinobacteria; o__Actinomycetales; f__Thermomonosporaceae; g__Actinocorallia; s__
OTU_9854	1	k__Bacteria; p__Chloroflexi; c__TK10; o__AKYG885; f__5B-12; g__; s__
OTU_12806	1	k__Bacteria; p__Proteobacteria; c__Alphaproteobacteria; o__Rhodospirillales; f__Acetobacteraceae; g__Granulibacter; s__bethesdensis
OTU_14533	1	Unassignable
OTU_7519	1	Unassignable
OTU_11296	1	k__Bacteria; p__Actinobacteria; c__Actinobacteria; o__Actinomycetales; f__Micrococcaceae; g__Arthrobacter
OTU_2916	1	k__Bacteria; p__Planctomycetes; c__Planctomycetia; o__Gemmatales; f__Isosphaeraceae; g__; s__
OTU_10521	1	k__Bacteria; p__Actinobacteria; c__Actinobacteria; o__Actinomycetales; f__; g__; s__
OTU_17318	1	k__Bacteria; p__Chloroflexi; c__Thermomicrobia; o__; f__; g__; s__
OTU_10862	1	k__Bacteria; p__Proteobacteria; c__Gammaproteobacteria
OTU_6639	1	k__Bacteria; p__Actinobacteria; c__Actinobacteria; o__Actinomycetales; f__Actinosynnemataceae
OTU_2651	1	k__Bacteria; p__Proteobacteria; c__Betaproteobacteria; o__Burkholderiales
OTU_14507	1	k__Bacteria; p__Proteobacteria; c__Alphaproteobacteria; o__Rhizobiales
OTU_11015	1	k__Bacteria; p__Gemmatimonadetes; c__Gemmatimonadetes; o__Gemmatimonadales
OTU_16306	1	k__Bacteria; p__Proteobacteria; c__Alphaproteobacteria; o__Rhizobiales; f__Beijerinckiaceae; g__Chelatococcus; s__asaccharovorans
OTU_10105	1	k__Bacteria; p__Actinobacteria; c__Actinobacteria; o__Actinomycetales; f__Mycobacteriaceae; g__Mycobacterium; s__
OTU_11545	1	k__Bacteria; p__Proteobacteria; c__Alphaproteobacteria; o__Rhodospirillales; f__Acetobacteraceae
OTU_9421	1	k__Bacteria; p__Proteobacteria; c__Alphaproteobacteria; o__Rhizobiales; f__Bradyrhizobiaceae; g__Balneimonas; s__
OTU_11980	1	k__Bacteria; p__Actinobacteria; c__Thermoleophilia; o__Gaiellales; f__Gaiellaceae; g__; s__
OTU_4542	1	k__Bacteria; p__Proteobacteria; c__Alphaproteobacteria; o__Rhodospirillales; f__Acetobacteraceae
OTU_4513	1	k__Bacteria; p__Actinobacteria; c__Acidimicrobiia; o__Acidimicrobiales; f__C111; g__; s__
OTU_3290	1	k__Bacteria; p__Proteobacteria; c__Betaproteobacteria; o__Ellin6067; f__; g__; s__
OTU_7797	1	k__Bacteria; p__Proteobacteria; c__Betaproteobacteria
OTU_10968	1	k__Bacteria; p__Proteobacteria; c__Alphaproteobacteria; o__Caulobacterales; f__Caulobacteraceae; g__; s__
OTU_3548	1	k__Bacteria; p__Proteobacteria; c__Alphaproteobacteria; o__Rhodospirillales; f__Acetobacteraceae; g__; s__
OTU_13144	1	k__Bacteria; p__Gemmatimonadetes; c__Gemmatimonadetes; o__Gemmatimonadales
OTU_3245	1	k__Bacteria; p__Chloroflexi; c__TK17; o__; f__; g__; s__
OTU_11316	1	k__Bacteria; p__Actinobacteria; c__Actinobacteria; o__Actinomycetales
OTU_10756	1	k__Bacteria
OTU_7702	1	k__Bacteria; p__Firmicutes; c__Bacilli; o__Lactobacillales; f__Streptococcaceae; g__Lactococcus; s__
OTU_11485	1	k__Bacteria; p__Proteobacteria; c__Alphaproteobacteria; o__Sphingomonadales; f__Sphingomonadaceae; g__Sphingomonas; s__
OTU_2321	1	k__Bacteria; p__Actinobacteria; c__Thermoleophilia; o__Gaiellales; f__Gaiellaceae; g__; s__
OTU_12141	1	k__Bacteria; p__Actinobacteria; c__Actinobacteria; o__Actinomycetales
OTU_8901	1	k__Bacteria; p__Actinobacteria; c__Acidimicrobiia; o__Acidimicrobiales; f__; g__; s__
OTU_6817	1	Unassignable
OTU_8829	1	k__Bacteria; p__Proteobacteria; c__Gammaproteobacteria; o__Pseudomonadales; f__Pseudomonadaceae; g__Pseudomonas; s__
OTU_12982	1	k__Bacteria; p__Actinobacteria; c__Actinobacteria; o__Actinomycetales
OTU_19549	1	k__Bacteria; p__Firmicutes; c__Bacilli; o__Bacillales; f__Bacillaceae; g__Bacillus
OTU_19750	1	k__Bacteria; p__Verrucomicrobia; c__[Pedosphaerae]; o__[Pedosphaerales]; f__[Pedosphaeraceae]; g__; s__
OTU_11052	1	k__Bacteria; p__Proteobacteria; c__Gammaproteobacteria
OTU_8735	1	k__Bacteria; p__Actinobacteria; c__Actinobacteria; o__Actinomycetales
OTU_18236	1	k__Bacteria; p__Proteobacteria; c__Alphaproteobacteria; o__Sphingomonadales; f__Sphingomonadaceae; g__Kaistobacter; s__
OTU_3350	1	k__Bacteria
OTU_5136	1	k__Bacteria; p__Verrucomicrobia; c__[Pedosphaerae]; o__[Pedosphaerales]; f__[Pedosphaeraceae]; g__Pedosphaera; s__
OTU_15934	1	k__Bacteria; p__Actinobacteria; c__Actinobacteria; o__Actinomycetales; f__Micrococcaceae; g__Arthrobacter
OTU_8218	1	k__Bacteria; p__Actinobacteria; c__Rubrobacteria; o__Rubrobacterales; f__Rubrobacteraceae; g__Rubrobacter; s__
OTU_500	2	k__Bacteria; p__Actinobacteria; c__Actinobacteria; o__Actinomycetales; f__Thermomonosporaceae; g__Actinocorallia; s__
OTU_16450	1	k__Bacteria; p__Proteobacteria; c__Betaproteobacteria; o__Burkholderiales; f__Comamonadaceae; g__Azohydromonas; s__
OTU_10848	1	k__Bacteria; p__Proteobacteria; c__Betaproteobacteria
OTU_11750	1	k__Bacteria; p__Actinobacteria; c__Actinobacteria; o__Actinomycetales; f__Microbacteriaceae; g__Agromyces; s__
OTU_6345	1	k__Bacteria
OTU_8388	1	k__Bacteria; p__Proteobacteria; c__Gammaproteobacteria; o__Pseudomonadales; f__Moraxellaceae; g__Acinetobacter; s__guillouiae
OTU_5917	1	k__Bacteria; p__Actinobacteria; c__Actinobacteria; o__Actinomycetales; f__Nocardiaceae; g__Nocardia; s__
OTU_14407	1	k__Bacteria; p__Proteobacteria
OTU_1134	1	k__Bacteria; p__Actinobacteria; c__Thermoleophilia; o__Solirubrobacterales; f__; g__; s__
OTU_1812	1	k__Bacteria; p__Actinobacteria; c__Actinobacteria; o__Actinomycetales
OTU_13712	1	k__Bacteria
OTU_15865	1	k__Bacteria; p__Actinobacteria; c__Actinobacteria; o__Actinomycetales
OTU_10274	1	k__Bacteria; p__Actinobacteria; c__Thermoleophilia; o__Solirubrobacterales; f__; g__; s__
OTU_19415	1	k__Bacteria; p__Actinobacteria
OTU_17481	1	k__Bacteria; p__Proteobacteria; c__Gammaproteobacteria; o__Pseudomonadales; f__Moraxellaceae; g__Acinetobacter; s__guillouiae
OTU_4315	1	k__Bacteria; p__Actinobacteria
OTU_6042	1	k__Bacteria; p__Planctomycetes; c__Planctomycetia; o__Gemmatales; f__Isosphaeraceae; g__Nostocoida; s__limicola III
OTU_12899	1	k__Bacteria; p__Gemmatimonadetes; c__Gemm-1; o__; f__; g__; s__
OTU_18746	1	k__Bacteria; p__Proteobacteria; c__Alphaproteobacteria; o__Rhodospirillales
OTU_12844	1	k__Bacteria; p__Actinobacteria; c__Actinobacteria; o__Actinomycetales; f__Nocardioidaceae; g__; s__
OTU_10953	1	k__Bacteria; p__Proteobacteria; c__Alphaproteobacteria; o__Rhodospirillales; f__Acetobacteraceae; g__; s__
OTU_7403	1	k__Bacteria; p__Proteobacteria; c__Gammaproteobacteria; o__Pseudomonadales; f__Moraxellaceae; g__Acinetobacter; s__guillouiae
OTU_9065	1	k__Bacteria; p__Bacteroidetes; c__Cytophagia; o__Cytophagales; f__Flammeovirgaceae; g__Marinoscillum; s__furvescens
OTU_10390	1	k__Bacteria
OTU_14497	1	k__Bacteria; p__Firmicutes; c__Bacilli; o__Bacillales; f__Bacillaceae; g__Bacillus; s__alkalitolerans
OTU_4681	18	k__Bacteria; p__Proteobacteria; c__Gammaproteobacteria; o__Pseudomonadales; f__Moraxellaceae; g__Acinetobacter; s__johnsonii
OTU_12742	1	k__Bacteria; p__Planctomycetes; c__Phycisphaerae; o__WD2101; f__; g__; s__
OTU_4386	1	k__Bacteria; p__Proteobacteria; c__Gammaproteobacteria; o__Pseudomonadales; f__Moraxellaceae; g__Acinetobacter; s__johnsonii
OTU_8086	1	k__Bacteria; p__Proteobacteria; c__Alphaproteobacteria; o__Caulobacterales; f__Caulobacteraceae; g__Brevundimonas; s__poindexterae
OTU_6421	1	k__Bacteria; p__Actinobacteria; c__Actinobacteria; o__Actinomycetales; f__Cellulomonadaceae
OTU_19745	1	k__Bacteria; p__Actinobacteria; c__Rubrobacteria; o__Rubrobacterales; f__Rubrobacteraceae; g__Rubrobacter; s__
OTU_6214	1	k__Bacteria; p__Actinobacteria; c__Actinobacteria; o__Actinomycetales
OTU_2636	1	k__Bacteria; p__Chloroflexi; c__Chloroflexi; o__[Roseiflexales]; f__; g__; s__
OTU_9247	1	k__Bacteria; p__Actinobacteria; c__Rubrobacteria; o__Rubrobacterales; f__Rubrobacteraceae; g__Rubrobacter; s__
OTU_395	6	k__Bacteria; p__Acidobacteria; c__Solibacteres; o__Solibacterales; f__; g__; s__
OTU_9566	1	k__Bacteria; p__Actinobacteria; c__Thermoleophilia; o__Solirubrobacterales; f__Solirubrobacteraceae; g__; s__
OTU_8702	1	k__Bacteria; p__Firmicutes; c__Bacilli; o__Lactobacillales; f__Streptococcaceae
OTU_16379	1	k__Bacteria
OTU_3636	1	k__Bacteria; p__Proteobacteria; c__Alphaproteobacteria; o__Rhizobiales; f__Phyllobacteriaceae; g__Mesorhizobium; s__
OTU_10759	1	k__Bacteria; p__Proteobacteria; c__Gammaproteobacteria; o__Pseudomonadales; f__Pseudomonadaceae
OTU_5990	1	k__Bacteria; p__Firmicutes; c__Bacilli; o__Bacillales; f__Bacillaceae; g__Bacillus; s__alkalitolerans
OTU_17266	1	k__Bacteria; p__Proteobacteria; c__Alphaproteobacteria; o__Rhizobiales; f__Hyphomicrobiaceae; g__Rhodoplanes; s__
OTU_15135	1	k__Bacteria; p__Actinobacteria; c__Rubrobacteria; o__Rubrobacterales; f__Rubrobacteraceae; g__Rubrobacter; s__
OTU_18503	1	k__Bacteria; p__Actinobacteria; c__Actinobacteria; o__Actinomycetales; f__Nocardioidaceae; g__Kribbella; s__
OTU_15160	1	k__Bacteria; p__Proteobacteria; c__Gammaproteobacteria; o__Pseudomonadales; f__Moraxellaceae; g__Acinetobacter; s__guillouiae
OTU_6803	1	k__Bacteria; p__Actinobacteria; c__Actinobacteria; o__Actinomycetales; f__Nocardioidaceae; g__; s__
OTU_9806	1	k__Bacteria; p__Proteobacteria; c__Alphaproteobacteria; o__Caulobacterales; f__Caulobacteraceae; g__Brevundimonas; s__poindexterae
OTU_18993	1	k__Bacteria; p__Firmicutes; c__Bacilli; o__Bacillales; f__Bacillaceae; g__Bacillus; s__badius
OTU_7228	2	k__Bacteria; p__Actinobacteria; c__MB-A2-108; o__0319-7L14; f__; g__; s__
OTU_13769	1	k__Bacteria; p__Actinobacteria; c__Actinobacteria; o__Actinomycetales; f__Nocardioidaceae; g__; s__
OTU_10230	1	k__Bacteria; p__Proteobacteria; c__Alphaproteobacteria; o__Rhodospirillales; f__Rhodospirillaceae; g__; s__
OTU_7512	1	k__Bacteria; p__Actinobacteria; c__Actinobacteria; o__Actinomycetales
OTU_18341	1	k__Bacteria; p__Actinobacteria; c__Actinobacteria; o__Actinomycetales
OTU_18394	1	k__Bacteria; p__Proteobacteria; c__Alphaproteobacteria; o__Caulobacterales; f__Caulobacteraceae; g__Brevundimonas; s__poindexterae
OTU_7677	1	k__Bacteria; p__Planctomycetes; c__Phycisphaerae; o__WD2101; f__; g__; s__
OTU_12536	1	k__Bacteria; p__Actinobacteria; c__Actinobacteria; o__Actinomycetales; f__Micrococcaceae; g__Arthrobacter; s__pascens
OTU_2407	1	k__Bacteria; p__Planctomycetes; c__Planctomycetia; o__Gemmatales; f__Gemmataceae; g__; s__
OTU_342	9	k__Bacteria; p__Proteobacteria; c__Alphaproteobacteria; o__Rhizobiales; f__Bradyrhizobiaceae; g__Balneimonas; s__
OTU_7979	1	k__Bacteria; p__Actinobacteria; c__Actinobacteria; o__Actinomycetales; f__Micrococcaceae; g__Arthrobacter
OTU_6039	1	k__Bacteria
OTU_10215	1	k__Bacteria; p__Proteobacteria; c__Alphaproteobacteria; o__Rickettsiales; f__mitochondria
OTU_7056	1	k__Bacteria; p__Actinobacteria; c__Actinobacteria; o__Actinomycetales; f__Micromonosporaceae
OTU_14417	1	k__Bacteria; p__Actinobacteria; c__Thermoleophilia; o__Solirubrobacterales; f__Solirubrobacteraceae; g__Solirubrobacter; s__
OTU_5680	1	k__Bacteria; p__Proteobacteria; c__Alphaproteobacteria; o__Caulobacterales; f__Caulobacteraceae
OTU_5036	1	k__Bacteria; p__Chloroflexi; c__TK10; o__B07_WMSP1; f__; g__; s__
OTU_13661	1	k__Bacteria; p__Verrucomicrobia
OTU_16116	1	k__Bacteria; p__Actinobacteria; c__Actinobacteria; o__Actinomycetales; f__Streptomycetaceae; g__Streptomyces
OTU_13810	1	k__Bacteria
OTU_15839	1	k__Bacteria; p__Planctomycetes; c__Planctomycetia; o__Gemmatales; f__Isosphaeraceae; g__; s__
OTU_19641	1	k__Bacteria; p__Chloroflexi; c__Thermomicrobia; o__; f__; g__; s__
OTU_17381	1	k__Bacteria; p__Gemmatimonadetes; c__Gemmatimonadetes; o__; f__; g__; s__
OTU_620	5	k__Bacteria; p__Actinobacteria; c__Actinobacteria; o__Actinomycetales; f__Geodermatophilaceae; g__Modestobacter; s__
OTU_6751	1	k__Bacteria; p__Proteobacteria; c__Alphaproteobacteria; o__Caulobacterales; f__Caulobacteraceae; g__Brevundimonas; s__poindexterae
OTU_9265	1	k__Bacteria; p__Proteobacteria; c__Deltaproteobacteria; o__Myxococcales
OTU_13047	1	k__Bacteria; p__Actinobacteria; c__Actinobacteria; o__Actinomycetales
OTU_17138	1	Unassignable
OTU_15480	1	k__Bacteria; p__Proteobacteria; c__Alphaproteobacteria; o__Rhizobiales
OTU_16769	1	k__Bacteria; p__Proteobacteria; c__Gammaproteobacteria; o__Pseudomonadales; f__Moraxellaceae; g__Acinetobacter; s__guillouiae
OTU_15983	1	k__Bacteria; p__Proteobacteria; c__Alphaproteobacteria; o__Rhodospirillales; f__Acetobacteraceae; g__Roseomonas; s__
OTU_8879	1	k__Bacteria; p__Proteobacteria; c__Alphaproteobacteria; o__Rhizobiales; f__Bradyrhizobiaceae; g__Balneimonas; s__
OTU_9894	1	k__Bacteria; p__Proteobacteria; c__Alphaproteobacteria; o__Rhizobiales
OTU_8613	1	k__Bacteria; p__Proteobacteria; c__Alphaproteobacteria; o__Rhizobiales; f__Rhizobiaceae; g__Blastobacter; s__capsulatus
OTU_5158	1	k__Bacteria; p__Proteobacteria; c__Alphaproteobacteria; o__Rhodospirillales
OTU_16718	1	k__Bacteria; p__Proteobacteria; c__Gammaproteobacteria; o__Pseudomonadales; f__Pseudomonadaceae; g__Pseudomonas
OTU_7551	1	k__Bacteria; p__Actinobacteria; c__Acidimicrobiia; o__Acidimicrobiales; f__; g__; s__
OTU_9676	2	k__Bacteria; p__Firmicutes; c__Bacilli; o__Bacillales; f__Bacillaceae; g__Bacillus
OTU_13476	1	k__Bacteria; p__Firmicutes; c__Bacilli; o__Lactobacillales
OTU_1444	1	k__Bacteria
OTU_14591	1	k__Bacteria; p__Actinobacteria; c__Actinobacteria; o__Actinomycetales; f__Streptomycetaceae; g__Streptomyces
OTU_14278	1	k__Bacteria; p__Actinobacteria
OTU_14225	1	k__Bacteria; p__Chloroflexi; c__Thermomicrobia; o__AKYG1722; f__; g__; s__
OTU_9330	3	k__Bacteria; p__Actinobacteria; c__Acidimicrobiia; o__Acidimicrobiales; f__C111; g__; s__
OTU_4714	1	k__Bacteria; p__Actinobacteria; c__Actinobacteria; o__Actinomycetales; f__Geodermatophilaceae; g__Geodermatophilus; s__obscurus
OTU_16821	1	k__Bacteria; p__Actinobacteria; c__Rubrobacteria; o__Rubrobacterales; f__Rubrobacteraceae; g__Rubrobacter; s__
OTU_2429	1	k__Bacteria; p__Proteobacteria; c__Alphaproteobacteria; o__Ellin329; f__; g__; s__
OTU_11268	1	k__Bacteria
OTU_10725	1	k__Bacteria; p__Proteobacteria; c__Gammaproteobacteria; o__Pseudomonadales; f__Moraxellaceae; g__Acinetobacter; s__johnsonii
OTU_9463	1	k__Bacteria
OTU_1506	1	k__Bacteria; p__Proteobacteria; c__Alphaproteobacteria; o__Rhizobiales
OTU_10356	1	k__Bacteria; p__Chloroflexi; c__Chloroflexi; o__Chloroflexales
OTU_18854	1	k__Bacteria; p__Proteobacteria; c__Alphaproteobacteria; o__Caulobacterales; f__; g__; s__
OTU_8407	1	k__Bacteria; p__Actinobacteria; c__Actinobacteria; o__Actinomycetales; f__Micrococcaceae; g__Arthrobacter; s__pascens
OTU_7924	1	k__Bacteria; p__Gemmatimonadetes; c__Gemmatimonadetes; o__; f__; g__; s__
OTU_16399	1	k__Bacteria; p__Actinobacteria; c__Actinobacteria; o__Actinomycetales; f__Thermomonosporaceae; g__Actinocorallia; s__
OTU_5018	1	k__Bacteria; p__Proteobacteria; c__Alphaproteobacteria; o__Caulobacterales; f__Caulobacteraceae; g__Nitrobacteria; s__hamadaniensis
OTU_11675	1	k__Bacteria; p__Proteobacteria; c__Gammaproteobacteria; o__Pseudomonadales; f__Pseudomonadaceae
OTU_9998	1	k__Bacteria; p__Firmicutes; c__Bacilli; o__Bacillales; f__Bacillaceae; g__Bacillus; s__megaterium
OTU_6293	1	k__Bacteria; p__Proteobacteria; c__Alphaproteobacteria; o__Caulobacterales; f__Caulobacteraceae; g__Brevundimonas; s__poindexterae
OTU_18166	1	k__Bacteria
OTU_18943	1	k__Bacteria
OTU_2694	1	k__Bacteria; p__Proteobacteria; c__Gammaproteobacteria; o__Pseudomonadales; f__Pseudomonadaceae
OTU_4676	1	k__Bacteria; p__Proteobacteria; c__Betaproteobacteria; o__Burkholderiales; f__Comamonadaceae; g__Azohydromonas; s__
OTU_17500	1	k__Bacteria; p__Proteobacteria; c__Gammaproteobacteria
OTU_16159	2	k__Bacteria; p__Proteobacteria; c__Gammaproteobacteria; o__Pseudomonadales; f__Moraxellaceae; g__Acinetobacter; s__johnsonii
OTU_19893	1	k__Bacteria; p__Proteobacteria; c__Alphaproteobacteria; o__Rhodobacterales; f__Rhodobacteraceae
OTU_7972	1	k__Bacteria; p__Proteobacteria
OTU_15389	1	k__Bacteria; p__Actinobacteria; c__Thermoleophilia; o__Solirubrobacterales; f__Conexibacteraceae
OTU_17063	1	k__Bacteria; p__Actinobacteria; c__Actinobacteria; o__Micrococcales; f__; g__; s__
OTU_19626	1	k__Bacteria; p__Actinobacteria; c__Actinobacteria; o__Actinomycetales; f__Micrococcaceae
OTU_18532	1	k__Bacteria; p__Firmicutes; c__Bacilli; o__Bacillales; f__Bacillaceae; g__Bacillus; s__anthracis
OTU_16752	1	k__Bacteria; p__Proteobacteria; c__Alphaproteobacteria; o__Caulobacterales
OTU_5453	1	k__Bacteria
OTU_13525	1	k__Bacteria
OTU_13954	1	k__Bacteria; p__Bacteroidetes; c__Cytophagia; o__Cytophagales; f__Cytophagaceae; g__; s__
OTU_10710	1	k__Bacteria; p__Chloroflexi; c__Ellin6529; o__; f__; g__; s__
OTU_4827	1	k__Bacteria; p__Actinobacteria; c__Actinobacteria; o__Actinomycetales
OTU_13410	1	k__Bacteria
OTU_17897	1	k__Bacteria; p__Firmicutes; c__Bacilli; o__Lactobacillales
OTU_14960	1	k__Bacteria; p__Actinobacteria; c__Actinobacteria; o__Actinomycetales; f__Streptomycetaceae; g__Streptomyces
OTU_9501	1	k__Bacteria; p__Actinobacteria; c__Actinobacteria; o__Actinomycetales; f__Micrococcaceae; g__Arthrobacter; s__pascens
OTU_7839	1	k__Bacteria; p__Acidobacteria; c__Acidobacteria-6; o__iii1-15; f__; g__; s__
OTU_11137	1	k__Bacteria
OTU_5398	1	k__Bacteria; p__Actinobacteria; c__Actinobacteria; o__Actinomycetales; f__Sporichthyaceae; g__Sporichthya; s__
OTU_11450	1	k__Bacteria; p__Actinobacteria; c__Actinobacteria; o__Actinomycetales; f__Cellulomonadaceae; g__Cellulomonas
OTU_10999	1	k__Bacteria; p__Actinobacteria; c__Actinobacteria; o__Actinomycetales; f__Micrococcaceae; g__Arthrobacter
OTU_4088	1	k__Bacteria; p__Actinobacteria; c__Actinobacteria; o__Actinomycetales; f__Nocardioidaceae
OTU_5620	1	k__Bacteria; p__Acidobacteria; c__Acidobacteria-6; o__iii1-15
OTU_3556	1	k__Bacteria; p__Proteobacteria; c__Alphaproteobacteria; o__Rhizobiales; f__Bradyrhizobiaceae; g__Balneimonas; s__
OTU_17424	1	k__Bacteria; p__Proteobacteria; c__Gammaproteobacteria; o__Pseudomonadales; f__Moraxellaceae; g__Acinetobacter; s__guillouiae
OTU_10906	1	k__Bacteria; p__Actinobacteria; c__Thermoleophilia; o__Solirubrobacterales; f__; g__; s__
OTU_12797	1	k__Bacteria; p__Proteobacteria; c__Alphaproteobacteria; o__Rhizobiales; f__Bradyrhizobiaceae; g__Balneimonas; s__
OTU_3947	2	k__Bacteria; p__Firmicutes; c__Bacilli; o__Bacillales; f__Bacillaceae; g__Bacillus
OTU_9768	2	k__Bacteria; p__Armatimonadetes; c__0319-6E2; o__; f__; g__; s__
OTU_13257	1	Unassignable
OTU_7531	1	k__Bacteria
OTU_15933	1	k__Bacteria; p__Proteobacteria; c__Alphaproteobacteria; o__Caulobacterales; f__Caulobacteraceae; g__Brevundimonas; s__poindexterae
OTU_5098	1	k__Bacteria; p__Proteobacteria; c__Alphaproteobacteria; o__Rhizobiales; f__Beijerinckiaceae; g__Chelatococcus; s__asaccharovorans
OTU_3510	9	k__Bacteria; p__Actinobacteria; c__Rubrobacteria; o__Rubrobacterales; f__Rubrobacteraceae; g__Rubrobacter; s__
OTU_9123	1	k__Bacteria; p__Proteobacteria; c__Betaproteobacteria
OTU_11585	1	Unassignable
OTU_5347	1	k__Bacteria; p__Planctomycetes; c__Phycisphaerae; o__WD2101; f__; g__; s__
OTU_1793	1	k__Bacteria; p__Actinobacteria; c__Acidimicrobiia; o__Acidimicrobiales; f__EB1017; g__; s__
OTU_1369	1	k__Bacteria; p__Actinobacteria; c__Actinobacteria; o__Actinomycetales; f__Geodermatophilaceae; g__Blastococcus; s__aggregatus
OTU_2386	1	k__Bacteria; p__Proteobacteria; c__Alphaproteobacteria; o__Rhodospirillales
OTU_7235	1	k__Bacteria; p__Actinobacteria; c__Thermoleophilia; o__Solirubrobacterales; f__; g__; s__
OTU_13126	1	k__Bacteria; p__Actinobacteria; c__Actinobacteria; o__Actinomycetales
OTU_3183	1	k__Bacteria; p__Gemmatimonadetes; c__Gemmatimonadetes; o__Ellin5290; f__; g__; s__
OTU_3134	1	k__Bacteria; p__Proteobacteria; c__Gammaproteobacteria; o__Pseudomonadales; f__Moraxellaceae; g__Acinetobacter
OTU_8823	1	k__Bacteria; p__Firmicutes; c__Bacilli; o__Lactobacillales
OTU_18032	1	k__Bacteria; p__Proteobacteria; c__Betaproteobacteria; o__Ellin6067; f__; g__; s__
OTU_2059	1	k__Bacteria; p__Actinobacteria; c__Actinobacteria; o__Actinomycetales
OTU_9805	1	k__Bacteria; p__Proteobacteria; c__Alphaproteobacteria; o__Rhodospirillales; f__Acetobacteraceae; g__Paracraurococcus; s__ruber
OTU_7032	1	k__Bacteria; p__Proteobacteria; c__Alphaproteobacteria; o__Caulobacterales; f__Caulobacteraceae; g__Brevundimonas; s__poindexterae
OTU_4193	1	k__Bacteria; p__Planctomycetes; c__Phycisphaerae; o__WD2101; f__; g__; s__
OTU_9034	1	k__Bacteria; p__Actinobacteria; c__Actinobacteria; o__Actinomycetales
OTU_11862	1	k__Bacteria; p__Actinobacteria; c__Thermoleophilia; o__Solirubrobacterales; f__; g__; s__
OTU_1025	1	k__Bacteria; p__Proteobacteria; c__Alphaproteobacteria; o__Rickettsiales; f__mitochondria
OTU_11521	1	k__Bacteria; p__Acidobacteria; c__Acidobacteria-6; o__iii1-15; f__; g__; s__
OTU_12443	1	k__Bacteria; p__Firmicutes; c__Bacilli; o__Bacillales; f__Bacillaceae
OTU_12811	1	k__Bacteria; p__Firmicutes; c__Bacilli; o__Lactobacillales
OTU_7811	1	k__Bacteria; p__Actinobacteria; c__Acidimicrobiia; o__Acidimicrobiales; f__Acidimicrobiaceae
OTU_1092	1	k__Bacteria; p__Planctomycetes; c__Planctomycetia; o__Gemmatales; f__Gemmataceae; g__Gemmata; s__obscuriglobus
OTU_7382	1	k__Bacteria; p__Proteobacteria; c__Alphaproteobacteria; o__Caulobacterales; f__Caulobacteraceae; g__Brevundimonas; s__poindexterae
OTU_7720	1	k__Bacteria; p__Actinobacteria; c__Actinobacteria; o__Actinomycetales; f__Micromonosporaceae; g__Solwaraspora; s__
OTU_1491	1	k__Bacteria; p__Actinobacteria; c__Actinobacteria; o__Actinomycetales
OTU_5318	2	k__Bacteria; p__Chloroflexi; c__Ellin6529; o__; f__; g__; s__
OTU_7353	1	k__Bacteria; p__Actinobacteria; c__Actinobacteria; o__Actinomycetales; f__; g__; s__
OTU_17495	1	k__Bacteria; p__Gemmatimonadetes; c__Gemmatimonadetes; o__; f__; g__; s__
OTU_17069	1	k__Bacteria; p__Actinobacteria; c__Actinobacteria; o__Actinomycetales; f__Kineosporiaceae; g__; s__
OTU_17971	1	k__Bacteria; p__Actinobacteria
OTU_1846	1	k__Bacteria
OTU_733	1	k__Bacteria; p__Proteobacteria; c__Gammaproteobacteria; o__Xanthomonadales; f__Xanthomonadaceae; g__Lysobacter
OTU_12019	2	k__Bacteria; p__Actinobacteria; c__Actinobacteria; o__Actinomycetales; f__Streptomycetaceae; g__Streptomyces; s__
OTU_6	203	k__Bacteria; p__Proteobacteria; c__Gammaproteobacteria; o__Pseudomonadales; f__Pseudomonadaceae; g__Pseudomonas; s__fragi
OTU_16097	1	k__Bacteria; p__Actinobacteria; c__Actinobacteria; o__Micrococcales; f__; g__; s__
OTU_7148	1	k__Bacteria; p__Actinobacteria; c__Actinobacteria; o__Actinomycetales; f__Nocardioidaceae; g__Nocardioides
OTU_278	2	Unassignable
OTU_9797	1	k__Bacteria; p__Actinobacteria; c__Actinobacteria; o__Actinomycetales; f__Nocardioidaceae; g__Nocardioides
OTU_757	1	k__Bacteria; p__Proteobacteria; c__Alphaproteobacteria; o__Rhodospirillales; f__Acetobacteraceae; g__Craurococcus; s__roseus
OTU_16605	1	k__Bacteria; p__Actinobacteria; c__Actinobacteria; o__Micrococcales; f__; g__; s__
OTU_19529	1	k__Bacteria; p__Actinobacteria; c__Actinobacteria; o__Actinomycetales; f__Geodermatophilaceae
OTU_17677	1	k__Bacteria; p__Actinobacteria; c__Actinobacteria; o__Actinomycetales; f__Pseudonocardiaceae; g__Pseudonocardia; s__
OTU_15586	1	k__Bacteria; p__Proteobacteria; c__Alphaproteobacteria
OTU_16841	1	k__Bacteria; p__Actinobacteria; c__Thermoleophilia; o__Solirubrobacterales; f__; g__; s__
OTU_18581	1	k__Bacteria; p__Proteobacteria; c__Alphaproteobacteria; o__Caulobacterales; f__Caulobacteraceae; g__Brevundimonas; s__poindexterae
OTU_15347	1	k__Bacteria; p__Actinobacteria; c__Actinobacteria; o__Actinomycetales; f__Geodermatophilaceae; g__Geodermatophilus; s__obscurus
OTU_980	1	k__Bacteria; p__Actinobacteria; c__Thermoleophilia; o__Solirubrobacterales; f__; g__; s__
OTU_483	2	Unassignable
OTU_10627	1	k__Bacteria
OTU_5888	1	k__Bacteria; p__Actinobacteria
OTU_3388	1	k__Bacteria; p__Firmicutes; c__Bacilli; o__Bacillales; f__Bacillaceae; g__Bacillus
OTU_13262	1	k__Bacteria; p__Proteobacteria; c__Gammaproteobacteria; o__Pseudomonadales; f__Pseudomonadaceae
OTU_6489	1	k__Bacteria; p__Proteobacteria; c__Gammaproteobacteria; o__Pseudomonadales; f__Pseudomonadaceae; g__Pseudomonas; s__fragi
OTU_4327	1	k__Bacteria; p__Proteobacteria; c__Alphaproteobacteria; o__Rhizobiales
OTU_13864	1	k__Bacteria; p__Actinobacteria; c__Actinobacteria; o__Actinomycetales; f__Nocardioidaceae; g__Nocardioides; s__daphniae
OTU_14620	1	k__Bacteria; p__Actinobacteria; c__Actinobacteria; o__Actinomycetales; f__Actinosynnemataceae; g__; s__
OTU_17394	1	k__Bacteria; p__Actinobacteria; c__Thermoleophilia; o__Solirubrobacterales; f__; g__; s__
OTU_5205	1	k__Bacteria; p__Proteobacteria; c__Gammaproteobacteria; o__Pseudomonadales; f__Moraxellaceae; g__Acinetobacter; s__guillouiae
OTU_8595	1	k__Bacteria; p__Proteobacteria; c__Betaproteobacteria; o__Nitrosomonadales; f__Nitrosomonadaceae; g__Nitrosovibrio; s__tenuis
OTU_19651	1	k__Bacteria; p__Actinobacteria; c__Actinobacteria; o__Actinomycetales; f__Nocardioidaceae
OTU_17778	1	k__Bacteria; p__Proteobacteria; c__Alphaproteobacteria; o__Caulobacterales; f__Caulobacteraceae; g__Brevundimonas
OTU_4168	1	k__Bacteria; p__TM7; c__TM7-1; o__; f__; g__; s__
OTU_9495	1	k__Bacteria; p__Actinobacteria; c__Actinobacteria; o__Actinomycetales; f__Micrococcaceae
OTU_15207	1	k__Bacteria; p__Planctomycetes; c__Phycisphaerae; o__WD2101; f__; g__; s__
OTU_378	2	k__Bacteria; p__Actinobacteria; c__Actinobacteria; o__Bifidobacteriales; f__Bifidobacteriaceae; g__Gardnerella; s__
OTU_8560	1	k__Bacteria; p__Proteobacteria; c__Alphaproteobacteria; o__Rhodospirillales; f__Rhodospirillaceae
OTU_15801	1	k__Bacteria; p__Actinobacteria; c__Thermoleophilia; o__Solirubrobacterales; f__Solirubrobacteraceae; g__; s__
OTU_3870	1	k__Bacteria; p__Actinobacteria; c__Actinobacteria; o__Actinomycetales; f__Nocardioidaceae; g__Kribbella; s__
OTU_3716	1	k__Bacteria; p__Gemmatimonadetes; c__Gemmatimonadetes
OTU_15713	1	k__Bacteria; p__Acidobacteria; c__Solibacteres; o__Solibacterales; f__Solibacteraceae; g__Candidatus Solibacter; s__
OTU_9688	1	k__Bacteria; p__Proteobacteria; c__Betaproteobacteria; o__Burkholderiales; f__Comamonadaceae; g__Methylibium; s__
OTU_3427	1	k__Bacteria; p__Gemmatimonadetes; c__Gemm-5; o__; f__; g__; s__
OTU_7379	1	k__Bacteria; p__Actinobacteria; c__Thermoleophilia; o__Solirubrobacterales; f__Patulibacteraceae; g__Patulibacter; s__
OTU_2882	1	k__Bacteria; p__Actinobacteria; c__Actinobacteria; o__Actinomycetales; f__Geodermatophilaceae; g__Modestobacter; s__
OTU_18228	1	k__Bacteria; p__Proteobacteria; c__Alphaproteobacteria; o__Rhodospirillales; f__Acetobacteraceae
OTU_2879	1	k__Bacteria
OTU_16706	1	k__Bacteria; p__Actinobacteria; c__Thermoleophilia; o__Solirubrobacterales; f__Patulibacteraceae; g__; s__
OTU_16631	1	k__Bacteria; p__Proteobacteria; c__Deltaproteobacteria; o__Myxococcales; f__OM27; g__; s__
OTU_6898	1	k__Bacteria; p__Proteobacteria; c__Alphaproteobacteria; o__Rhizobiales; f__Hyphomicrobiaceae; g__Pedomicrobium; s__
OTU_12574	1	k__Bacteria; p__Actinobacteria
OTU_1207	1	k__Bacteria; p__Actinobacteria; c__Thermoleophilia; o__Gaiellales; f__Gaiellaceae; g__; s__
OTU_8026	1	k__Bacteria; p__Actinobacteria; c__Actinobacteria; o__Actinomycetales
OTU_5403	1	k__Bacteria; p__Proteobacteria; c__Alphaproteobacteria; o__Rhizobiales
OTU_18686	1	k__Bacteria; p__Actinobacteria; c__Rubrobacteria; o__Rubrobacterales; f__Rubrobacteraceae; g__Rubrobacter; s__
OTU_17127	1	k__Bacteria; p__Proteobacteria; c__Alphaproteobacteria; o__Rhizobiales
OTU_8975	1	k__Bacteria; p__Actinobacteria; c__Actinobacteria; o__Actinomycetales; f__Nocardioidaceae; g__; s__
OTU_478	2	k__Bacteria; p__Proteobacteria; c__Alphaproteobacteria; o__Rhizobiales; f__Bradyrhizobiaceae; g__Balneimonas; s__
OTU_18282	1	k__Bacteria; p__Planctomycetes; c__Planctomycetia; o__Gemmatales; f__Gemmataceae; g__Gemmata; s__
OTU_12356	1	k__Bacteria; p__Chloroflexi; c__TK10; o__; f__; g__; s__
OTU_2124	2	k__Bacteria; p__Proteobacteria; c__Alphaproteobacteria
OTU_11957	1	k__Bacteria; p__Actinobacteria; c__Thermoleophilia; o__Solirubrobacterales; f__Solirubrobacteraceae; g__Solirubrobacter; s__
OTU_5739	1	k__Bacteria; p__Proteobacteria; c__Gammaproteobacteria; o__Pseudomonadales; f__Moraxellaceae; g__Acinetobacter; s__guillouiae
OTU_8444	1	k__Bacteria; p__Proteobacteria; c__Gammaproteobacteria; o__Pseudomonadales; f__Moraxellaceae; g__Acinetobacter
OTU_6090	1	k__Bacteria; p__Actinobacteria; c__Rubrobacteria; o__Rubrobacterales; f__Rubrobacteraceae; g__Rubrobacter; s__
OTU_6135	1	k__Bacteria; p__Actinobacteria; c__Rubrobacteria; o__Rubrobacterales; f__Rubrobacteraceae; g__Rubrobacter; s__
OTU_3308	2	k__Bacteria; p__Planctomycetes; c__Pla4; o__; f__; g__; s__
OTU_8245	1	k__Bacteria; p__Actinobacteria; c__Actinobacteria; o__Actinomycetales; f__Micrococcaceae; g__Arthrobacter; s__pascens
OTU_6160	1	k__Bacteria; p__Chloroflexi; c__C0119; o__; f__; g__; s__
OTU_5227	1	k__Bacteria; p__Proteobacteria
OTU_12217	1	k__Bacteria; p__Bacteroidetes; c__[Saprospirae]; o__[Saprospirales]; f__Chitinophagaceae
OTU_6958	1	k__Bacteria; p__Actinobacteria; c__Actinobacteria; o__Actinomycetales; f__Streptomycetaceae; g__Streptomyces; s__mashuensis
OTU_5258	1	k__Bacteria; p__Proteobacteria; c__Betaproteobacteria
OTU_13790	1	k__Bacteria; p__Proteobacteria; c__Alphaproteobacteria; o__Rhodospirillales; f__Rhodospirillaceae; g__Skermanella; s__
OTU_17460	1	k__Bacteria; p__Acidobacteria; c__Solibacteres; o__Solibacterales; f__MVS-65; g__; s__
OTU_15759	1	k__Bacteria; p__Actinobacteria
OTU_831	1	k__Bacteria; p__Proteobacteria; c__Alphaproteobacteria; o__Rhodospirillales; f__Acetobacteraceae; g__Craurococcus; s__roseus
OTU_16590	1	k__Bacteria; p__Planctomycetes; c__Planctomycetia; o__Gemmatales; f__Gemmataceae; g__; s__
OTU_8419	1	k__Bacteria; p__Proteobacteria; c__Alphaproteobacteria; o__Rhodospirillales; f__Acetobacteraceae; g__; s__
OTU_10126	1	k__Bacteria
OTU_4290	1	k__Bacteria; p__Actinobacteria; c__Actinobacteria; o__Actinomycetales; f__Streptomycetaceae; g__Streptomyces
OTU_4530	1	k__Bacteria; p__Proteobacteria; c__Gammaproteobacteria; o__Pseudomonadales; f__Moraxellaceae; g__Acinetobacter; s__johnsonii
OTU_536	2	k__Bacteria; p__Actinobacteria; c__Actinobacteria; o__Actinomycetales; f__Intrasporangiaceae; g__Terracoccus; s__
OTU_8439	1	k__Bacteria; p__Actinobacteria; c__Rubrobacteria; o__Rubrobacterales; f__Rubrobacteraceae; g__Rubrobacter; s__
OTU_16556	1	k__Bacteria; p__Chloroflexi
OTU_2817	1	k__Bacteria; p__Actinobacteria; c__Actinobacteria; o__Actinomycetales; f__Micrococcaceae; g__Arthrobacter
OTU_10208	1	k__Bacteria; p__Acidobacteria; c__Solibacteres; o__Solibacterales; f__MVS-65; g__; s__
OTU_9636	1	k__Bacteria; p__Actinobacteria; c__Thermoleophilia; o__Gaiellales; f__Gaiellaceae; g__; s__
OTU_10905	1	k__Bacteria; p__Proteobacteria; c__Betaproteobacteria; o__Burkholderiales; f__Comamonadaceae
OTU_13224	1	k__Bacteria; p__Proteobacteria; c__Deltaproteobacteria; o__Myxococcales; f__Polyangiaceae
OTU_13605	1	k__Bacteria; p__Proteobacteria; c__Alphaproteobacteria; o__Sphingomonadales; f__Sphingomonadaceae
OTU_18099	4	k__Bacteria; p__Proteobacteria; c__Gammaproteobacteria; o__Pseudomonadales; f__Moraxellaceae; g__Acinetobacter; s__guillouiae
OTU_13309	1	k__Bacteria; p__Gemmatimonadetes; c__Gemmatimonadetes; o__Gemmatimonadales; f__A1-B1; g__; s__
OTU_2484	1	k__Bacteria; p__Planctomycetes; c__Planctomycetia; o__Gemmatales; f__Gemmataceae; g__; s__
OTU_9033	1	k__Bacteria; p__Armatimonadetes; c__0319-6E2; o__; f__; g__; s__
OTU_7946	1	k__Bacteria; p__Proteobacteria; c__Gammaproteobacteria; o__Pseudomonadales; f__Pseudomonadaceae; g__Pseudomonas
OTU_7723	1	k__Bacteria; p__Firmicutes; c__Bacilli; o__Lactobacillales; f__Streptococcaceae
OTU_149	2	k__Bacteria; p__Proteobacteria; c__Betaproteobacteria
OTU_5558	2	k__Bacteria; p__Gemmatimonadetes; c__Gemm-3; o__; f__; g__; s__
OTU_11100	1	k__Bacteria; p__Proteobacteria; c__Gammaproteobacteria; o__Pseudomonadales; f__Pseudomonadaceae
OTU_15329	1	k__Bacteria; p__Proteobacteria; c__Betaproteobacteria; o__Burkholderiales; f__Comamonadaceae
OTU_2662	2	k__Bacteria; p__Gemmatimonadetes; c__Gemmatimonadetes; o__Ellin5290; f__; g__; s__
OTU_14937	1	k__Bacteria; p__Planctomycetes; c__Phycisphaerae; o__WD2101; f__; g__; s__
OTU_6272	1	k__Bacteria; p__Actinobacteria; c__Rubrobacteria; o__Rubrobacterales; f__Rubrobacteraceae; g__Rubrobacter; s__
OTU_8673	1	k__Bacteria; p__Actinobacteria; c__Actinobacteria; o__Actinomycetales; f__Streptomycetaceae; g__Streptomyces
OTU_4057	1	k__Bacteria; p__Planctomycetes; c__Planctomycetia; o__Gemmatales; f__Gemmataceae; g__; s__
OTU_3326	1	k__Bacteria; p__Actinobacteria; c__Actinobacteria; o__Actinomycetales
OTU_1775	1	Unassignable
OTU_3595	1	k__Bacteria; p__Proteobacteria; c__Alphaproteobacteria; o__Caulobacterales; f__Caulobacteraceae; g__Brevundimonas; s__poindexterae
OTU_19393	1	k__Bacteria; p__Chloroflexi; c__Thermomicrobia; o__JG30-KF-CM45; f__; g__; s__
OTU_14792	1	k__Bacteria; p__Actinobacteria; c__Actinobacteria; o__Actinomycetales; f__Geodermatophilaceae
OTU_12767	1	k__Bacteria; p__Actinobacteria; c__Thermoleophilia; o__Solirubrobacterales; f__Solirubrobacteraceae; g__Solirubrobacter; s__
OTU_6511	3	k__Bacteria; p__Actinobacteria; c__Actinobacteria; o__Actinomycetales; f__Micromonosporaceae; g__; s__
OTU_2253	1	k__Bacteria; p__Planctomycetes; c__Planctomycetia; o__Planctomycetales; f__Planctomycetaceae; g__Planctomyces; s__
OTU_17889	1	k__Bacteria; p__Planctomycetes; c__Phycisphaerae; o__WD2101; f__; g__; s__
OTU_6963	1	k__Bacteria; p__Gemmatimonadetes; c__Gemmatimonadetes; o__; f__; g__; s__
OTU_16520	1	k__Bacteria; p__Chloroflexi; c__Chloroflexi; o__Chloroflexales; f__Oscillochloridaceae; g__Oscillochloris; s__
OTU_1880	1	k__Bacteria; p__Actinobacteria; c__Actinobacteria; o__Actinomycetales; f__Nocardioidaceae; g__Nocardioides; s__
OTU_6962	1	k__Bacteria; p__Actinobacteria; c__Acidimicrobiia; o__Acidimicrobiales; f__Iamiaceae; g__Iamia; s__
OTU_17238	1	k__Bacteria; p__Actinobacteria; c__Actinobacteria; o__Actinomycetales; f__Geodermatophilaceae; g__Geodermatophilus; s__obscurus
OTU_1157	2	k__Bacteria; p__Proteobacteria; c__Alphaproteobacteria; o__Caulobacterales; f__Caulobacteraceae; g__; s__
OTU_12581	3	k__Bacteria; p__Actinobacteria; c__MB-A2-108; o__0319-7L14; f__; g__; s__
OTU_17760	1	k__Bacteria; p__Actinobacteria; c__Actinobacteria; o__Actinomycetales
OTU_10119	1	k__Bacteria; p__Actinobacteria; c__Actinobacteria; o__Actinomycetales; f__Geodermatophilaceae; g__Modestobacter; s__
OTU_4808	1	k__Bacteria; p__Actinobacteria; c__Acidimicrobiia; o__Acidimicrobiales; f__C111; g__; s__
OTU_12687	1	k__Bacteria; p__Actinobacteria; c__Rubrobacteria; o__Rubrobacterales; f__Rubrobacteraceae; g__Rubrobacter; s__
OTU_13629	1	k__Bacteria; p__Actinobacteria; c__Actinobacteria; o__Actinomycetales
OTU_17466	1	k__Bacteria; p__Actinobacteria; c__Thermoleophilia; o__Solirubrobacterales
OTU_16429	1	k__Bacteria; p__Actinobacteria; c__Rubrobacteria; o__Rubrobacterales; f__Rubrobacteraceae; g__Rubrobacter; s__
OTU_6363	1	k__Bacteria; p__Bacteroidetes; c__[Saprospirae]; o__[Saprospirales]; f__Chitinophagaceae; g__Terrimonas; s__ferruginea
OTU_10255	1	k__Bacteria; p__Actinobacteria; c__Rubrobacteria; o__Rubrobacterales; f__Rubrobacteraceae; g__Rubrobacter; s__
OTU_8928	1	k__Bacteria; p__Firmicutes; c__Bacilli; o__Bacillales; f__Bacillaceae; g__Bacillus
OTU_17373	1	k__Bacteria; p__Proteobacteria; c__Gammaproteobacteria; o__Pseudomonadales; f__Pseudomonadaceae; g__Pseudomonas
OTU_9048	1	k__Bacteria
OTU_6585	1	k__Bacteria; p__Bacteroidetes
OTU_114	3	Unassignable
OTU_19628	2	Unclassified
OTU_18658	1	k__Bacteria; p__Proteobacteria; c__Alphaproteobacteria; o__Caulobacterales; f__Caulobacteraceae; g__Brevundimonas; s__poindexterae
OTU_5505	1	k__Bacteria
OTU_19471	1	k__Bacteria; p__Proteobacteria; c__Alphaproteobacteria; o__Rhizobiales; f__Bradyrhizobiaceae; g__Balneimonas; s__
OTU_5572	1	k__Bacteria; p__Proteobacteria; c__Deltaproteobacteria; o__Myxococcales; f__Cystobacteraceae; g__; s__
OTU_4443	2	k__Bacteria; p__Actinobacteria; c__Rubrobacteria; o__Rubrobacterales; f__Rubrobacteraceae; g__Rubrobacter; s__
OTU_8067	1	k__Bacteria; p__WPS-2; c__; o__; f__; g__; s__
OTU_13090	1	k__Bacteria; p__Actinobacteria; c__Actinobacteria; o__Actinomycetales; f__Nocardioidaceae; g__Nocardioides
OTU_15402	1	k__Bacteria; p__Firmicutes; c__Bacilli; o__Bacillales; f__Bacillaceae; g__Bacillus; s__alkalitolerans
OTU_937	1	k__Bacteria
OTU_9182	1	k__Bacteria; p__Proteobacteria; c__Alphaproteobacteria; o__Rhodospirillales; f__Rhodospirillaceae; g__Skermanella; s__xinjiangensis
OTU_8013	1	k__Bacteria; p__Actinobacteria; c__Actinobacteria; o__Actinomycetales; f__; g__; s__
OTU_14578	1	k__Bacteria; p__Actinobacteria; c__Thermoleophilia; o__Solirubrobacterales; f__; g__; s__
OTU_10002	1	k__Bacteria; p__Firmicutes; c__Bacilli; o__Bacillales; f__Bacillaceae; g__Bacillus; s__alkalitolerans
OTU_4968	1	k__Bacteria; p__Chloroflexi; c__TK17; o__; f__; g__; s__
OTU_4230	1	k__Bacteria; p__Chloroflexi; c__Thermomicrobia; o__AKYG1722; f__; g__; s__
OTU_13673	1	k__Bacteria; p__Firmicutes; c__Bacilli; o__Bacillales
OTU_4265	1	k__Bacteria; p__Actinobacteria
OTU_15103	1	k__Bacteria; p__Planctomycetes; c__Phycisphaerae; o__WD2101; f__; g__; s__
OTU_8504	1	k__Bacteria; p__Chloroflexi; c__Anaerolineae; o__Ardenscatenales; f__Ardenscatenaceae; g__Ardenscatena; s__
OTU_13872	1	k__Bacteria; p__Gemmatimonadetes
OTU_2571	1	k__Bacteria; p__Actinobacteria; c__Actinobacteria; o__Actinomycetales; f__Micrococcaceae; g__Arthrobacter
OTU_1175	1	k__Bacteria; p__Proteobacteria; c__Deltaproteobacteria; o__Syntrophobacterales; f__Syntrophobacteraceae; g__; s__
OTU_7654	1	k__Bacteria; p__Actinobacteria; c__Actinobacteria; o__Actinomycetales
OTU_9858	1	k__Bacteria; p__Actinobacteria; c__Rubrobacteria; o__Rubrobacterales; f__Rubrobacteraceae; g__Rubrobacter; s__
OTU_19200	1	k__Bacteria; p__Proteobacteria; c__Alphaproteobacteria; o__Rhodospirillales; f__Acetobacteraceae; g__; s__
OTU_18377	1	k__Bacteria; p__Proteobacteria; c__Gammaproteobacteria; o__Pseudomonadales; f__Moraxellaceae
OTU_7601	1	k__Bacteria; p__Chloroflexi; c__Thermomicrobia; o__JG30-KF-CM45; f__; g__; s__
OTU_16731	1	k__Bacteria; p__Actinobacteria; c__Actinobacteria; o__Actinomycetales; f__Geodermatophilaceae; g__Geodermatophilus; s__obscurus
OTU_4888	1	k__Bacteria; p__Actinobacteria
OTU_18887	1	k__Bacteria; p__Proteobacteria; c__Alphaproteobacteria; o__Rhizobiales; f__Bradyrhizobiaceae
OTU_16368	1	k__Bacteria; p__Acidobacteria; c__Solibacteres; o__Solibacterales
OTU_16201	1	k__Bacteria; p__Actinobacteria; c__Actinobacteria; o__Actinomycetales; f__Geodermatophilaceae; g__Geodermatophilus; s__
OTU_15519	1	k__Bacteria; p__Planctomycetes; c__Phycisphaerae; o__WD2101; f__; g__; s__
OTU_12885	1	k__Bacteria; p__Chloroflexi; c__TK10; o__AKYG885; f__Dolo_23; g__; s__
OTU_2757	1	k__Bacteria; p__Chloroflexi
OTU_11276	1	k__Bacteria; p__Actinobacteria; c__Actinobacteria; o__Actinomycetales; f__Actinosynnemataceae
OTU_3202	1	k__Bacteria
OTU_51	5	Unassignable
OTU_1640	1	k__Bacteria; p__Proteobacteria; c__Alphaproteobacteria; o__Rhizobiales
OTU_7749	1	k__Bacteria; p__Proteobacteria; c__Gammaproteobacteria; o__Pseudomonadales; f__Pseudomonadaceae; g__Pseudomonas; s__umsongensis
OTU_7424	1	k__Bacteria; p__Proteobacteria; c__Betaproteobacteria
OTU_100	3	Unassignable
OTU_8267	1	k__Bacteria; p__Actinobacteria; c__Actinobacteria; o__Actinomycetales; f__Streptomycetaceae; g__Streptomyces; s__mashuensis
OTU_2366	1	k__Bacteria
OTU_17038	1	k__Bacteria; p__Bacteroidetes; c__[Saprospirae]; o__[Saprospirales]; f__Chitinophagaceae; g__Segetibacter; s__
OTU_8601	1	k__Bacteria; p__Actinobacteria; c__Actinobacteria
OTU_11297	1	k__Bacteria; p__Actinobacteria; c__Actinobacteria; o__Actinomycetales
OTU_6996	1	k__Bacteria; p__Actinobacteria; c__Actinobacteria; o__Actinomycetales; f__Nocardioidaceae; g__Nocardioides; s__
OTU_11361	1	k__Bacteria; p__Proteobacteria; c__Alphaproteobacteria; o__Caulobacterales
OTU_389	2	k__Bacteria; p__Actinobacteria; c__Thermoleophilia; o__Solirubrobacterales; f__Solirubrobacteraceae; g__; s__
OTU_14516	1	k__Bacteria; p__Planctomycetes; c__Planctomycetia; o__Gemmatales; f__Isosphaeraceae; g__Nostocoida; s__limicola
OTU_9954	1	k__Bacteria; p__Actinobacteria; c__Actinobacteria; o__Actinomycetales; f__Geodermatophilaceae; g__Geodermatophilus
OTU_5177	1	k__Bacteria; p__Chloroflexi; c__Thermomicrobia; o__AKYG1722; f__; g__; s__
OTU_7950	1	k__Bacteria; p__Proteobacteria; c__Alphaproteobacteria; o__Rhizobiales; f__Bradyrhizobiaceae; g__; s__
OTU_5180	1	k__Bacteria; p__Actinobacteria; c__Actinobacteria; o__Actinomycetales; f__Geodermatophilaceae; g__Blastococcus; s__aggregatus
OTU_4935	1	k__Bacteria; p__Actinobacteria; c__Actinobacteria; o__Actinomycetales; f__Mycobacteriaceae; g__Mycobacterium
OTU_14176	1	k__Bacteria; p__Actinobacteria; c__Actinobacteria; o__Actinomycetales; f__Geodermatophilaceae; g__; s__
OTU_10502	1	k__Bacteria; p__Proteobacteria; c__Alphaproteobacteria; o__Caulobacterales; f__Caulobacteraceae
OTU_1085	54	k__Bacteria; p__Firmicutes; c__Bacilli; o__Bacillales; f__Bacillaceae; g__Bacillus; s__cereus
OTU_9602	1	k__Bacteria; p__Proteobacteria; c__Alphaproteobacteria; o__Rhodospirillales; f__Rhodospirillaceae; g__Skermanella; s__
OTU_4110	1	k__Bacteria; p__Proteobacteria; c__Betaproteobacteria
OTU_19705	1	k__Bacteria; p__Planctomycetes; c__Planctomycetia; o__Gemmatales; f__Isosphaeraceae
OTU_10045	1	k__Bacteria; p__Proteobacteria; c__Alphaproteobacteria; o__Rickettsiales; f__mitochondria
OTU_16299	1	k__Bacteria; p__Actinobacteria; c__Thermoleophilia; o__Solirubrobacterales; f__; g__; s__
OTU_10425	1	k__Bacteria; p__Proteobacteria; c__Gammaproteobacteria; o__Pseudomonadales; f__Pseudomonadaceae
OTU_8181	1	k__Bacteria; p__Actinobacteria; c__Rubrobacteria; o__Rubrobacterales; f__Rubrobacteraceae; g__; s__
OTU_17619	1	k__Bacteria
OTU_8202	1	k__Bacteria; p__Actinobacteria; c__Rubrobacteria; o__Rubrobacterales; f__Rubrobacteraceae; g__Rubrobacter; s__
OTU_9737	1	k__Bacteria; p__Planctomycetes; c__Planctomycetia; o__Gemmatales; f__Gemmataceae; g__; s__
OTU_10920	1	k__Bacteria
OTU_15074	1	k__Bacteria; p__Proteobacteria; c__Gammaproteobacteria; o__Pseudomonadales; f__Moraxellaceae; g__Acinetobacter; s__guillouiae
OTU_1527	1	k__Bacteria; p__Actinobacteria; c__Actinobacteria; o__Actinomycetales; f__Geodermatophilaceae
OTU_7545	1	Unclassified
OTU_11610	1	k__Bacteria; p__Actinobacteria; c__Actinobacteria; o__Actinomycetales
OTU_6589	1	k__Bacteria; p__Actinobacteria; c__Actinobacteria; o__Actinomycetales; f__; g__; s__
OTU_13947	1	k__Bacteria
OTU_4615	1	k__Bacteria; p__Bacteroidetes; c__[Saprospirae]; o__[Saprospirales]; f__Chitinophagaceae; g__; s__
OTU_18051	1	k__Bacteria; p__Actinobacteria; c__Actinobacteria; o__Actinomycetales
OTU_11327	1	k__Bacteria; p__Proteobacteria; c__Alphaproteobacteria; o__Caulobacterales; f__Caulobacteraceae; g__Nitrobacteria; s__hamadaniensis
OTU_15130	1	k__Bacteria; p__Proteobacteria; c__Alphaproteobacteria; o__Caulobacterales; f__Caulobacteraceae
OTU_15656	1	k__Bacteria; p__Firmicutes; c__Bacilli; o__Bacillales; f__Bacillaceae; g__Bacillus; s__alkalitolerans
OTU_2300	1	k__Bacteria; p__Proteobacteria; c__Betaproteobacteria; o__Burkholderiales; f__Comamonadaceae; g__Methylibium; s__
OTU_14669	1	k__Bacteria; p__Proteobacteria; c__Alphaproteobacteria; o__Sphingomonadales; f__Sphingomonadaceae; g__Kaistobacter; s__
OTU_12236	1	k__Bacteria; p__Actinobacteria; c__Actinobacteria; o__Actinomycetales; f__Micromonosporaceae; g__; s__
OTU_13340	1	k__Bacteria; p__Actinobacteria; c__Actinobacteria; o__Actinomycetales; f__Micrococcaceae; g__Arthrobacter
OTU_7326	1	k__Bacteria; p__Planctomycetes; c__Phycisphaerae; o__WD2101; f__; g__; s__
OTU_17448	1	k__Bacteria; p__Proteobacteria; c__Betaproteobacteria; o__Burkholderiales; f__Comamonadaceae; g__Xenophilus; s__aerolatus
OTU_6403	1	k__Bacteria; p__Proteobacteria; c__Alphaproteobacteria; o__Rhodospirillales
OTU_5111	1	k__Bacteria; p__Proteobacteria; c__Gammaproteobacteria; o__Xanthomonadales; f__Xanthomonadaceae; g__Luteimonas; s__mephitis
OTU_16775	1	k__Bacteria; p__Proteobacteria; c__Betaproteobacteria
OTU_18242	1	k__Bacteria; p__Actinobacteria; c__Actinobacteria; o__Actinomycetales
OTU_7589	1	Unassignable
OTU_11999	1	k__Bacteria; p__Planctomycetes; c__Phycisphaerae; o__WD2101; f__; g__; s__
OTU_16313	1	k__Bacteria; p__Proteobacteria; c__Alphaproteobacteria; o__Rhizobiales; f__Beijerinckiaceae
OTU_9012	1	k__Bacteria; p__Actinobacteria; c__Actinobacteria; o__Actinomycetales; f__Micromonosporaceae; g__Virgisporangium; s__ochraceum
OTU_19103	1	k__Bacteria
OTU_13437	1	k__Bacteria; p__Gemmatimonadetes; c__Gemmatimonadetes; o__; f__; g__; s__
OTU_16431	1	k__Bacteria; p__Proteobacteria; c__Gammaproteobacteria; o__Pseudomonadales; f__Pseudomonadaceae; g__Pseudomonas; s__viridiflava
OTU_527	2	k__Bacteria; p__Proteobacteria; c__Betaproteobacteria; o__Burkholderiales; f__Comamonadaceae
OTU_15003	1	k__Bacteria; p__Proteobacteria; c__Betaproteobacteria; o__Burkholderiales; f__Comamonadaceae
OTU_5972	1	k__Bacteria
OTU_17438	1	k__Bacteria; p__Proteobacteria; c__Alphaproteobacteria; o__Caulobacterales; f__Caulobacteraceae; g__Brevundimonas; s__poindexterae
OTU_6393	1	k__Bacteria; p__Gemmatimonadetes; c__Gemmatimonadetes; o__; f__; g__; s__
OTU_17646	1	k__Bacteria; p__Planctomycetes; c__Phycisphaerae; o__WD2101; f__; g__; s__
OTU_8006	1	k__Bacteria; p__Proteobacteria; c__Alphaproteobacteria; o__Rhodospirillales; f__Acetobacteraceae
OTU_12046	1	k__Bacteria; p__Actinobacteria; c__Actinobacteria; o__Actinomycetales
OTU_3799	1	k__Bacteria; p__Armatimonadetes; c__0319-6E2; o__; f__; g__; s__
OTU_6503	1	k__Bacteria; p__Proteobacteria; c__Betaproteobacteria; o__; f__; g__; s__
OTU_14831	1	k__Bacteria; p__Gemmatimonadetes; c__Gemmatimonadetes; o__Ellin5290; f__; g__; s__
OTU_10185	1	k__Bacteria
OTU_17147	2	k__Bacteria; p__Actinobacteria; c__Actinobacteria; o__Actinomycetales; f__Streptomycetaceae; g__; s__
OTU_3986	1	k__Bacteria
OTU_6098	1	k__Bacteria; p__Acidobacteria; c__Acidobacteria-6; o__iii1-15; f__; g__; s__
OTU_16059	2	k__Bacteria; p__Proteobacteria; c__Alphaproteobacteria; o__Caulobacterales; f__Caulobacteraceae; g__Brevundimonas; s__poindexterae
OTU_4593	1	k__Bacteria; p__Proteobacteria; c__Deltaproteobacteria; o__Myxococcales; f__; g__; s__
OTU_16817	1	k__Bacteria; p__Proteobacteria; c__Gammaproteobacteria; o__Pseudomonadales; f__Moraxellaceae; g__Acinetobacter; s__johnsonii
OTU_5850	1	k__Bacteria; p__Chloroflexi; c__Chloroflexi; o__AKIW781; f__; g__; s__
OTU_14331	1	k__Bacteria
OTU_4637	1	k__Bacteria; p__Actinobacteria; c__Actinobacteria; o__Actinomycetales
OTU_14636	1	k__Bacteria; p__Proteobacteria; c__Gammaproteobacteria; o__Pseudomonadales; f__Pseudomonadaceae
OTU_3573	1	k__Bacteria; p__Actinobacteria; c__Actinobacteria; o__Actinomycetales; f__Nocardioidaceae; g__; s__
OTU_4133	1	k__Bacteria; p__Actinobacteria; c__Actinobacteria; o__Actinomycetales; f__Actinosynnemataceae; g__Saccharothrix; s__
OTU_12747	1	k__Bacteria; p__Chloroflexi; c__Thermomicrobia; o__JG30-KF-CM45; f__; g__; s__
OTU_19023	1	k__Bacteria; p__Actinobacteria; c__Rubrobacteria; o__Rubrobacterales; f__Rubrobacteraceae; g__Rubrobacter; s__
OTU_4648	1	k__Bacteria; p__Actinobacteria; c__Actinobacteria; o__Actinomycetales
OTU_11498	1	k__Bacteria; p__Proteobacteria; c__Alphaproteobacteria; o__Caulobacterales; f__Caulobacteraceae
OTU_14759	1	k__Bacteria; p__Actinobacteria; c__Actinobacteria; o__Actinomycetales
OTU_3113	1	k__Bacteria; p__Proteobacteria; c__Alphaproteobacteria; o__Rhodospirillales; f__Acetobacteraceae; g__Roseomonas
OTU_3164	1	k__Bacteria; p__Planctomycetes; c__Phycisphaerae; o__WD2101; f__; g__; s__
OTU_9222	3	k__Bacteria; p__Proteobacteria; c__Gammaproteobacteria; o__Pseudomonadales; f__Pseudomonadaceae; g__Pseudomonas
OTU_2092	1	k__Bacteria; p__Actinobacteria; c__Actinobacteria; o__Actinomycetales; f__Nocardiaceae; g__Rhodococcus; s__globerulus
OTU_15999	1	k__Bacteria; p__Proteobacteria; c__Alphaproteobacteria; o__Caulobacterales; f__Caulobacteraceae
OTU_11981	1	k__Bacteria; p__Proteobacteria; c__Alphaproteobacteria; o__Rhodospirillales; f__Acetobacteraceae
OTU_7173	1	k__Bacteria; p__Actinobacteria; c__Actinobacteria; o__Actinomycetales; f__Nocardioidaceae; g__Nocardioides
OTU_18258	1	k__Bacteria; p__TM7; c__TM7-1; o__; f__; g__; s__
OTU_2029	1	k__Bacteria
OTU_10723	1	k__Bacteria; p__Proteobacteria; c__Alphaproteobacteria; o__Rhizobiales; f__Beijerinckiaceae
OTU_11843	1	k__Bacteria; p__Proteobacteria; c__Alphaproteobacteria; o__Rhodospirillales; f__Rhodospirillaceae
OTU_4092	2	k__Bacteria; p__Actinobacteria; c__Actinobacteria; o__Actinomycetales; f__Streptomycetaceae; g__Streptomyces
OTU_1458	1	k__Bacteria; p__Planctomycetes; c__Phycisphaerae; o__WD2101; f__; g__; s__
OTU_1000	1	k__Bacteria; p__Proteobacteria; c__Gammaproteobacteria; o__Pseudomonadales; f__Moraxellaceae; g__Acinetobacter
OTU_891	1	k__Bacteria; p__Actinobacteria; c__Actinobacteria; o__Actinomycetales
OTU_8480	1	k__Bacteria; p__Actinobacteria; c__Actinobacteria; o__Actinomycetales; f__Micrococcaceae; g__Arthrobacter
OTU_1405	1	k__Bacteria; p__Actinobacteria; c__Actinobacteria; o__Actinomycetales; f__Nocardioidaceae; g__; s__
OTU_18486	1	k__Bacteria; p__Proteobacteria; c__Alphaproteobacteria; o__Caulobacterales; f__Caulobacteraceae; g__Brevundimonas; s__poindexterae
OTU_11099	1	k__Bacteria; p__Chloroflexi; c__Chloroflexi; o__[Roseiflexales]; f__[Kouleothrixaceae]; g__; s__
OTU_11062	1	k__Bacteria; p__Proteobacteria; c__Alphaproteobacteria; o__Rhodospirillales; f__Rhodospirillaceae; g__; s__
OTU_1825	1	k__Bacteria
OTU_15303	1	k__Bacteria; p__Proteobacteria; c__Alphaproteobacteria; o__Rhodospirillales; f__Rhodospirillaceae; g__; s__
OTU_17952	1	k__Bacteria; p__Planctomycetes; c__Planctomycetia; o__Gemmatales; f__Isosphaeraceae; g__; s__
OTU_4768	1	k__Bacteria; p__Gemmatimonadetes; c__Gemmatimonadetes; o__C114; f__; g__; s__
OTU_13840	1	k__Bacteria; p__Actinobacteria; c__Actinobacteria; o__Actinomycetales; f__; g__; s__
OTU_12524	1	k__Bacteria; p__Proteobacteria; c__Alphaproteobacteria; o__Sphingomonadales; f__Sphingomonadaceae; g__Sphingosinicella; s__microcystinivorans
OTU_17324	1	k__Bacteria; p__Proteobacteria; c__Betaproteobacteria
OTU_10464	1	k__Bacteria; p__Verrucomicrobia; c__Opitutae; o__Opitutales; f__Opitutaceae; g__Opitutus; s__
OTU_15403	1	k__Bacteria; p__Proteobacteria; c__Betaproteobacteria; o__Burkholderiales; f__Oxalobacteraceae
OTU_17602	1	k__Bacteria; p__Actinobacteria; c__Acidimicrobiia; o__Acidimicrobiales; f__; g__; s__
OTU_18707	1	k__Bacteria; p__Actinobacteria; c__Actinobacteria; o__Actinomycetales
OTU_9776	1	k__Bacteria; p__Chloroflexi; c__Chloroflexi; o__[Roseiflexales]; f__[Kouleothrixaceae]; g__; s__
OTU_17171	3	k__Bacteria; p__Actinobacteria; c__Rubrobacteria; o__Rubrobacterales; f__Rubrobacteraceae; g__Rubrobacter; s__
OTU_6018	1	k__Bacteria; p__Actinobacteria; c__Actinobacteria; o__Actinomycetales; f__Micromonosporaceae
OTU_16383	1	k__Bacteria; p__Actinobacteria; c__Thermoleophilia; o__Gaiellales; f__Gaiellaceae; g__; s__
OTU_16680	1	k__Bacteria; p__Gemmatimonadetes; c__Gemmatimonadetes; o__Gemmatimonadales
OTU_1598	3	k__Bacteria; p__Actinobacteria; c__Actinobacteria; o__Actinomycetales; f__Sporichthyaceae; g__; s__
OTU_5761	1	k__Bacteria; p__Firmicutes; c__Bacilli; o__Bacillales; f__Bacillaceae; g__Bacillus; s__badius
OTU_2174	1	k__Bacteria
OTU_5064	1	k__Bacteria
OTU_8452	1	k__Bacteria; p__Planctomycetes; c__Phycisphaerae; o__WD2101; f__; g__; s__
OTU_13884	1	k__Bacteria; p__Actinobacteria; c__Actinobacteria; o__Actinomycetales; f__Cryptosporangiaceae; g__; s__
OTU_17838	1	k__Bacteria; p__Actinobacteria; c__Actinobacteria; o__Actinomycetales; f__Geodermatophilaceae
OTU_5734	1	k__Bacteria; p__Actinobacteria; c__Actinobacteria; o__Actinomycetales; f__Nocardioidaceae; g__; s__
OTU_13542	1	k__Bacteria; p__Proteobacteria; c__Betaproteobacteria; o__A21b; f__UD5; g__; s__
OTU_13243	1	k__Bacteria; p__Firmicutes; c__Clostridia; o__Clostridiales; f__Clostridiaceae; g__Clostridium
OTU_7464	1	k__Bacteria; p__Proteobacteria; c__Alphaproteobacteria; o__Caulobacterales; f__Caulobacteraceae; g__Brevundimonas; s__poindexterae
OTU_13028	1	k__Bacteria; p__Actinobacteria
OTU_9968	2	k__Bacteria; p__Actinobacteria; c__Actinobacteria; o__Actinomycetales; f__Nocardioidaceae; g__; s__
OTU_17538	1	k__Bacteria; p__Proteobacteria; c__Alphaproteobacteria
OTU_16655	1	k__Bacteria; p__Proteobacteria; c__Betaproteobacteria
OTU_17476	1	Unassignable
OTU_15704	1	k__Bacteria; p__Proteobacteria; c__Alphaproteobacteria; o__Rhodospirillales; f__Acetobacteraceae
OTU_15224	1	k__Bacteria; p__Proteobacteria; c__Deltaproteobacteria
OTU_315	2	k__Bacteria
OTU_7422	1	k__Bacteria; p__Actinobacteria; c__Actinobacteria; o__Actinomycetales
OTU_3664	1	k__Bacteria; p__Actinobacteria; c__Rubrobacteria; o__Rubrobacterales; f__Rubrobacteraceae; g__Rubrobacter; s__
OTU_15884	1	k__Bacteria; p__Actinobacteria; c__Actinobacteria; o__Actinomycetales; f__Geodermatophilaceae; g__Geodermatophilus; s__
OTU_7945	1	k__Bacteria; p__Proteobacteria; c__Gammaproteobacteria; o__Pseudomonadales; f__Moraxellaceae; g__Acinetobacter; s__johnsonii
OTU_1463	1	Unassignable
OTU_18135	1	k__Bacteria; p__Actinobacteria; c__Actinobacteria; o__Actinomycetales; f__Cellulomonadaceae; g__Cellulomonas; s__xylanilytica
OTU_16839	1	k__Bacteria; p__Actinobacteria; c__Actinobacteria; o__Actinomycetales
OTU_9833	1	k__Bacteria; p__Proteobacteria; c__Alphaproteobacteria; o__Caulobacterales; f__Caulobacteraceae
OTU_10231	1	k__Bacteria; p__Proteobacteria; c__Alphaproteobacteria; o__Caulobacterales; f__Caulobacteraceae; g__Brevundimonas; s__poindexterae
OTU_3446	2	k__Bacteria; p__Actinobacteria; c__Acidimicrobiia; o__Acidimicrobiales; f__; g__; s__
OTU_7168	1	k__Bacteria; p__Gemmatimonadetes; c__Gemmatimonadetes; o__Gemmatimonadales; f__; g__; s__
OTU_4043	1	k__Bacteria; p__Proteobacteria; c__Alphaproteobacteria; o__Rhizobiales
OTU_1878	1	k__Bacteria; p__Proteobacteria; c__Alphaproteobacteria; o__Rhizobiales; f__Bradyrhizobiaceae
OTU_4742	1	k__Bacteria; p__Planctomycetes; c__Planctomycetia; o__Planctomycetales; f__Planctomycetaceae; g__Planctomyces; s__
OTU_12005	1	k__Bacteria; p__Proteobacteria; c__Gammaproteobacteria; o__Pseudomonadales; f__Moraxellaceae; g__Acinetobacter; s__guillouiae
OTU_16251	1	k__Bacteria; p__Chloroflexi; c__Thermomicrobia; o__JG30-KF-CM45; f__; g__; s__
OTU_14908	1	k__Bacteria; p__Actinobacteria; c__Actinobacteria; o__Actinomycetales; f__Thermomonosporaceae; g__Actinocorallia
OTU_13419	1	k__Bacteria; p__Proteobacteria; c__Alphaproteobacteria; o__Rhizobiales; f__Bradyrhizobiaceae; g__Balneimonas; s__
OTU_3939	1	k__Bacteria; p__Actinobacteria; c__Actinobacteria; o__Actinomycetales; f__Thermomonosporaceae
OTU_3051	1	k__Bacteria; p__Proteobacteria; c__Alphaproteobacteria; o__Rickettsiales; f__mitochondria
OTU_7485	1	k__Bacteria; p__Actinobacteria; c__Actinobacteria; o__Actinomycetales; f__Nocardioidaceae; g__Nocardioides; s__
OTU_7693	1	k__Bacteria
OTU_9816	1	k__Bacteria
OTU_2152	1	k__Bacteria; p__Proteobacteria; c__Alphaproteobacteria
OTU_8010	1	k__Bacteria; p__Planctomycetes; c__Planctomycetia; o__Gemmatales; f__Gemmataceae; g__; s__
OTU_8228	1	k__Bacteria; p__Actinobacteria; c__Actinobacteria; o__Actinomycetales; f__Streptomycetaceae; g__Streptomyces; s__mashuensis
OTU_11974	1	k__Bacteria
OTU_17865	1	k__Bacteria; p__Firmicutes; c__Bacilli; o__Bacillales; f__Bacillaceae; g__Bacillus
OTU_11921	2	k__Bacteria; p__Actinobacteria
OTU_19711	1	k__Bacteria; p__Gemmatimonadetes; c__Gemmatimonadetes; o__; f__; g__; s__
OTU_19495	1	k__Bacteria; p__Actinobacteria; c__Thermoleophilia; o__Solirubrobacterales
OTU_16178	1	k__Bacteria; p__Actinobacteria; c__Thermoleophilia; o__Solirubrobacterales; f__Solirubrobacteraceae; g__Solirubrobacter; s__
OTU_12627	1	k__Bacteria; p__Proteobacteria; c__Gammaproteobacteria; o__Pseudomonadales; f__Pseudomonadaceae
OTU_1320	1	k__Bacteria
OTU_8293	1	k__Bacteria; p__TM7; c__TM7-1; o__; f__; g__; s__
OTU_1723	1	k__Bacteria; p__Planctomycetes; c__Planctomycetia; o__Gemmatales; f__Gemmataceae; g__Gemmata; s__
OTU_11157	1	k__Bacteria
OTU_17516	2	k__Bacteria; p__Actinobacteria; c__Actinobacteria; o__Actinomycetales; f__Sporichthyaceae; g__Sporichthya; s__
OTU_6935	1	k__Bacteria; p__Proteobacteria; c__Alphaproteobacteria; o__Sphingomonadales; f__Sphingomonadaceae; g__Sphingomonas; s__
OTU_17200	1	k__Bacteria; p__Proteobacteria; c__Betaproteobacteria; o__; f__; g__; s__
OTU_881	1	k__Bacteria
OTU_12419	3	k__Bacteria; p__Actinobacteria; c__Actinobacteria; o__Actinomycetales; f__Micromonosporaceae; g__; s__
OTU_2043	1	k__Bacteria
OTU_10081	1	k__Bacteria; p__Proteobacteria; c__Alphaproteobacteria; o__Rhodospirillales
OTU_11829	1	k__Bacteria; p__Proteobacteria; c__Deltaproteobacteria; o__[Entotheonellales]; f__[Entotheonellaceae]; g__; s__
OTU_10784	1	k__Bacteria; p__Proteobacteria; c__Deltaproteobacteria; o__Myxococcales; f__Polyangiaceae; g__Phaselicystis; s__flava
OTU_9641	1	k__Bacteria; p__Actinobacteria; c__Actinobacteria; o__Actinomycetales; f__Geodermatophilaceae
OTU_13152	1	k__Bacteria; p__Gemmatimonadetes; c__Gemmatimonadetes; o__; f__; g__; s__
OTU_19794	1	k__Bacteria; p__Actinobacteria; c__Actinobacteria; o__Actinomycetales; f__Micromonosporaceae; g__; s__
OTU_15102	2	k__Bacteria; p__Actinobacteria; c__Thermoleophilia; o__Solirubrobacterales; f__Solirubrobacteraceae; g__; s__
OTU_5304	1	k__Bacteria; p__Actinobacteria; c__Actinobacteria; o__Actinomycetales; f__Geodermatophilaceae; g__Blastococcus; s__aggregatus
OTU_7349	1	k__Bacteria; p__Planctomycetes; c__Planctomycetia; o__Pirellulales; f__Pirellulaceae; g__; s__
OTU_9016	1	k__Bacteria; p__Proteobacteria; c__Alphaproteobacteria; o__Rhodospirillales; f__Rhodospirillaceae
OTU_16575	1	k__Bacteria; p__Actinobacteria
OTU_5351	1	k__Bacteria; p__Actinobacteria; c__Rubrobacteria; o__Rubrobacterales; f__Rubrobacteraceae; g__Rubrobacter; s__
OTU_2836	3	k__Bacteria; p__Planctomycetes; c__Planctomycetia; o__Gemmatales; f__Isosphaeraceae; g__; s__
OTU_13699	1	k__Bacteria; p__Actinobacteria; c__Actinobacteria
OTU_13374	1	k__Bacteria; p__Proteobacteria; c__Deltaproteobacteria; o__Myxococcales
OTU_18833	1	k__Bacteria; p__Proteobacteria; c__Betaproteobacteria
OTU_13755	1	k__Bacteria; p__Cyanobacteria; c__ML635J-21; o__; f__; g__; s__
OTU_1698	1	k__Bacteria; p__Proteobacteria; c__Deltaproteobacteria; o__Myxococcales; f__Myxococcaceae; g__Myxococcus; s__
OTU_3913	1	k__Bacteria; p__Actinobacteria; c__Thermoleophilia; o__Solirubrobacterales
OTU_3077	1	k__Bacteria; p__Proteobacteria; c__Alphaproteobacteria
OTU_17650	1	k__Bacteria; p__Actinobacteria
OTU_14125	1	k__Bacteria; p__Chloroflexi; c__; o__; f__; g__; s__
OTU_19285	1	k__Bacteria; p__Proteobacteria; c__Gammaproteobacteria; o__Pseudomonadales; f__Pseudomonadaceae; g__Pseudomonas; s__umsongensis
OTU_3964	1	k__Bacteria; p__Proteobacteria; c__Alphaproteobacteria; o__Rhodospirillales; f__Acetobacteraceae
OTU_8038	1	k__Bacteria; p__Proteobacteria; c__Betaproteobacteria; o__SC-I-84; f__; g__; s__
OTU_657	2	k__Bacteria
OTU_19683	1	k__Bacteria
OTU_8776	1	k__Bacteria; p__Proteobacteria; c__Betaproteobacteria
OTU_15304	2	k__Bacteria; p__Actinobacteria; c__Actinobacteria; o__Actinomycetales; f__Geodermatophilaceae; g__Geodermatophilus; s__
OTU_7092	1	k__Bacteria; p__Proteobacteria; c__Gammaproteobacteria; o__Pseudomonadales; f__Moraxellaceae; g__Acinetobacter; s__guillouiae
OTU_6129	1	k__Bacteria; p__Actinobacteria; c__Actinobacteria; o__Actinomycetales
OTU_16073	1	k__Bacteria; p__Proteobacteria; c__Alphaproteobacteria; o__Caulobacterales; f__Caulobacteraceae; g__Brevundimonas; s__poindexterae
OTU_1306	1	k__Bacteria; p__Actinobacteria; c__Actinobacteria; o__Actinomycetales; f__Micromonosporaceae; g__; s__
OTU_3691	1	k__Bacteria
OTU_1758	1	k__Bacteria; p__Armatimonadetes; c__0319-6E2; o__; f__; g__; s__
OTU_18788	1	k__Bacteria; p__Actinobacteria; c__Actinobacteria; o__Actinomycetales; f__Streptomycetaceae; g__Streptomyces; s__mashuensis
OTU_11171	1	k__Bacteria; p__Proteobacteria; c__Betaproteobacteria
OTU_7201	1	k__Bacteria; p__Proteobacteria; c__Alphaproteobacteria; o__Rhizobiales
OTU_4174	1	k__Bacteria; p__Actinobacteria; c__Thermoleophilia; o__Solirubrobacterales
OTU_6913	1	k__Bacteria; p__Proteobacteria; c__Alphaproteobacteria; o__Rhodospirillales; f__Rhodospirillaceae
OTU_8554	2	k__Bacteria; p__Acidobacteria; c__Solibacteres; o__Solibacterales; f__; g__; s__
OTU_6680	1	k__Bacteria; p__Actinobacteria; c__Thermoleophilia; o__Solirubrobacterales
OTU_7199	1	k__Bacteria; p__Proteobacteria; c__Gammaproteobacteria; o__Pseudomonadales; f__Moraxellaceae; g__Acinetobacter; s__guillouiae
OTU_19677	1	k__Bacteria; p__Actinobacteria; c__Actinobacteria; o__Actinomycetales; f__Pseudonocardiaceae; g__Pseudonocardia; s__
OTU_16758	1	k__Bacteria; p__Firmicutes; c__Bacilli; o__Bacillales; f__Bacillaceae; g__Bacillus; s__alkalitolerans
OTU_14066	1	k__Bacteria; p__Proteobacteria; c__Betaproteobacteria
OTU_19447	1	k__Bacteria; p__Proteobacteria; c__Alphaproteobacteria; o__Caulobacterales; f__Caulobacteraceae; g__Brevundimonas; s__poindexterae
OTU_14160	1	k__Bacteria; p__Firmicutes; c__Bacilli; o__Bacillales; f__Bacillaceae; g__Bacillus
OTU_8138	1	k__Bacteria; p__Actinobacteria; c__Actinobacteria; o__Actinomycetales; f__Geodermatophilaceae; g__; s__
OTU_17783	1	k__Bacteria; p__Proteobacteria; c__Betaproteobacteria; o__Burkholderiales; f__Comamonadaceae
OTU_6528	1	k__Bacteria; p__Planctomycetes; c__Phycisphaerae; o__WD2101; f__; g__; s__
OTU_13142	1	k__Bacteria
OTU_63	4	Unassignable
OTU_8220	1	k__Bacteria; p__Firmicutes; c__Bacilli; o__Bacillales; f__Bacillaceae; g__Bacillus
OTU_18468	1	k__Bacteria; p__Proteobacteria; c__Alphaproteobacteria; o__Rhizobiales
OTU_18030	1	k__Bacteria; p__Proteobacteria; c__Alphaproteobacteria; o__Rhodospirillales; f__Rhodospirillaceae; g__; s__
OTU_2780	1	k__Bacteria; p__Chloroflexi; c__Chloroflexi; o__[Roseiflexales]; f__[Kouleothrixaceae]; g__; s__
OTU_10276	1	k__Bacteria
OTU_8660	1	k__Bacteria; p__Proteobacteria; c__Alphaproteobacteria; o__Rhizobiales; f__Bradyrhizobiaceae
OTU_19039	1	k__Bacteria; p__Actinobacteria; c__Actinobacteria; o__Actinomycetales; f__Mycobacteriaceae; g__Mycobacterium; s__arupense
OTU_16552	1	k__Bacteria; p__Actinobacteria; c__Actinobacteria; o__Actinomycetales; f__Streptomycetaceae; g__Streptomyces; s__scabrisporus
OTU_15006	1	k__Bacteria
OTU_1618	1	k__Bacteria; p__Actinobacteria; c__Actinobacteria; o__Actinomycetales; f__Micrococcaceae; g__Arthrobacter
OTU_1932	1	k__Bacteria; p__Actinobacteria; c__Actinobacteria; o__Actinomycetales; f__Mycobacteriaceae; g__Mycobacterium; s__
OTU_179	2	k__Bacteria; p__Proteobacteria; c__Alphaproteobacteria; o__Rhizobiales; f__Methylobacteriaceae; g__Methylobacterium; s__organophilum
OTU_15764	1	k__Bacteria; p__Proteobacteria; c__Betaproteobacteria; o__Burkholderiales; f__Comamonadaceae; g__Leptothrix; s__ochracea
OTU_18642	1	k__Bacteria; p__Firmicutes; c__Bacilli; o__Bacillales; f__Bacillaceae; g__Bacillus
OTU_246	2	k__Bacteria
OTU_17612	1	k__Bacteria; p__TM7; c__TM7-1; o__; f__; g__; s__
OTU_18376	1	k__Bacteria; p__Actinobacteria; c__Actinobacteria; o__Actinomycetales
OTU_5526	1	k__Bacteria; p__Actinobacteria; c__Actinobacteria; o__Actinomycetales; f__Streptomycetaceae; g__Streptomyces; s__mashuensis
OTU_8492	1	k__Bacteria; p__Chloroflexi; c__Chloroflexi; o__[Roseiflexales]
OTU_464	3	k__Bacteria; p__Proteobacteria; c__Betaproteobacteria; o__Burkholderiales; f__Comamonadaceae
OTU_15362	1	k__Bacteria; p__Actinobacteria; c__Actinobacteria; o__Actinomycetales; f__Micromonosporaceae; g__Catellatospora; s__
OTU_7655	1	k__Bacteria; p__Proteobacteria
OTU_914	1	k__Bacteria
OTU_10354	1	k__Bacteria
OTU_431	2	k__Bacteria; p__Actinobacteria; c__Thermoleophilia; o__Solirubrobacterales; f__Patulibacteraceae; g__; s__
OTU_4342	1	k__Bacteria
OTU_17906	1	k__Bacteria; p__Actinobacteria; c__Actinobacteria; o__Actinomycetales; f__Pseudonocardiaceae; g__Pseudonocardia
OTU_14948	1	k__Bacteria
OTU_9800	1	k__Bacteria; p__Chloroflexi; c__TK10; o__B07_WMSP1; f__FFCH4570; g__; s__
OTU_2936	1	k__Bacteria; p__Actinobacteria; c__Actinobacteria; o__Actinomycetales; f__Nocardioidaceae; g__; s__
OTU_5264	1	k__Bacteria; p__Actinobacteria; c__Actinobacteria; o__Actinomycetales; f__Micromonosporaceae; g__; s__
OTU_8572	1	Unassignable
OTU_10062	1	k__Bacteria; p__Proteobacteria; c__Alphaproteobacteria; o__Rhizobiales; f__Beijerinckiaceae; g__Chelatococcus; s__asaccharovorans
OTU_16692	1	k__Bacteria; p__Actinobacteria; c__Thermoleophilia; o__Solirubrobacterales; f__Solirubrobacteraceae; g__Solirubrobacter; s__
OTU_17514	1	k__Bacteria; p__Proteobacteria; c__Alphaproteobacteria; o__Rhodospirillales
OTU_15822	1	k__Bacteria; p__Actinobacteria; c__Actinobacteria; o__Actinomycetales; f__Geodermatophilaceae
OTU_3720	1	k__Bacteria; p__Actinobacteria; c__Actinobacteria; o__Actinomycetales; f__Geodermatophilaceae
OTU_45	5	Unassignable
OTU_876	2	k__Bacteria; p__Chloroflexi; c__Anaerolineae; o__Caldilineales; f__Caldilineaceae; g__; s__
OTU_98	3	Unassignable
OTU_7401	1	k__Bacteria; p__Actinobacteria; c__Actinobacteria; o__Actinomycetales; f__Nocardioidaceae; g__Nocardioides; s__daphniae
OTU_3851	1	k__Bacteria; p__Actinobacteria; c__Thermoleophilia; o__Solirubrobacterales; f__Solirubrobacteraceae; g__Solirubrobacter; s__
OTU_8103	1	k__Bacteria; p__Proteobacteria; c__Gammaproteobacteria; o__Pseudomonadales; f__Pseudomonadaceae; g__Pseudomonas
OTU_14467	1	k__Bacteria; p__Proteobacteria
OTU_3382	1	k__Bacteria; p__Actinobacteria; c__Rubrobacteria; o__Rubrobacterales; f__Rubrobacteraceae; g__Rubrobacter; s__
OTU_19263	1	k__Bacteria; p__Chloroflexi; c__TK10; o__B07_WMSP1; f__; g__; s__
OTU_15411	1	k__Bacteria; p__Chloroflexi; c__Ellin6529; o__; f__; g__; s__
OTU_8672	1	Unclassified
OTU_15024	1	k__Bacteria; p__Proteobacteria; c__Betaproteobacteria; o__Burkholderiales; f__Comamonadaceae
OTU_11692	1	k__Bacteria; p__Proteobacteria; c__Alphaproteobacteria; o__Caulobacterales; f__Caulobacteraceae; g__Brevundimonas; s__poindexterae
OTU_2858	1	k__Bacteria; p__Actinobacteria; c__Rubrobacteria; o__Rubrobacterales; f__Rubrobacteraceae; g__Rubrobacter; s__
OTU_3261	5	k__Bacteria; p__Actinobacteria; c__Rubrobacteria; o__Rubrobacterales; f__Rubrobacteraceae; g__Rubrobacter; s__
OTU_1233	1	k__Bacteria; p__Proteobacteria; c__Alphaproteobacteria
OTU_14704	1	k__Bacteria; p__Proteobacteria; c__Gammaproteobacteria; o__Pseudomonadales; f__Moraxellaceae; g__Acinetobacter; s__johnsonii
OTU_16505	1	k__Bacteria; p__Chloroflexi; c__Thermomicrobia; o__JG30-KF-CM45; f__; g__; s__
OTU_1636	1	k__Bacteria; p__Proteobacteria; c__Alphaproteobacteria; o__Rhizobiales; f__Hyphomicrobiaceae; g__; s__
OTU_17079	1	k__Bacteria; p__Proteobacteria; c__Alphaproteobacteria; o__Rhodospirillales; f__Rhodospirillaceae; g__; s__
OTU_18668	1	k__Bacteria; p__Firmicutes; c__Bacilli; o__Lactobacillales
OTU_9923	1	k__Bacteria; p__Proteobacteria
OTU_8332	1	k__Bacteria; p__Gemmatimonadetes; c__Gemmatimonadetes
OTU_13994	1	k__Bacteria; p__Proteobacteria; c__Gammaproteobacteria; o__Pseudomonadales; f__Moraxellaceae; g__Acinetobacter; s__guillouiae
OTU_13451	1	k__Bacteria; p__Actinobacteria; c__Thermoleophilia; o__Gaiellales; f__Gaiellaceae; g__; s__
OTU_19721	1	k__Bacteria; p__Actinobacteria; c__Actinobacteria; o__Actinomycetales
OTU_12335	1	k__Bacteria; p__Proteobacteria; c__Betaproteobacteria
OTU_16119	1	k__Bacteria; p__Acidobacteria; c__Solibacteres; o__Solibacterales; f__MVS-65; g__; s__
OTU_16625	1	k__Bacteria; p__Firmicutes; c__Bacilli; o__Lactobacillales
OTU_12973	1	Unassignable
OTU_5721	1	k__Bacteria; p__Actinobacteria; c__Actinobacteria; o__Actinomycetales; f__Nocardioidaceae; g__; s__
OTU_6183	1	k__Bacteria; p__Firmicutes; c__Bacilli; o__Bacillales; f__Bacillaceae; g__Bacillus; s__alkalitolerans
OTU_14531	1	k__Bacteria; p__Actinobacteria; c__Thermoleophilia; o__Solirubrobacterales; f__Solirubrobacteraceae; g__Solirubrobacter; s__
OTU_3369	1	k__Bacteria; p__Actinobacteria; c__Thermoleophilia; o__Solirubrobacterales; f__; g__; s__
OTU_6612	1	k__Bacteria; p__Actinobacteria; c__Acidimicrobiia; o__Acidimicrobiales; f__; g__; s__
OTU_2918	1	k__Bacteria; p__Gemmatimonadetes; c__Gemmatimonadetes; o__; f__; g__; s__
OTU_12234	1	k__Bacteria; p__Actinobacteria; c__Actinobacteria; o__Actinomycetales; f__Geodermatophilaceae
OTU_15199	1	k__Bacteria
OTU_17921	1	k__Bacteria; p__Actinobacteria; c__Actinobacteria; o__Actinomycetales; f__Streptomycetaceae; g__Streptomyces
OTU_8789	1	k__Bacteria; p__Proteobacteria; c__Alphaproteobacteria; o__Sphingomonadales; f__Sphingomonadaceae; g__; s__
OTU_10523	1	k__Bacteria; p__Gemmatimonadetes; c__Gemm-1; o__; f__; g__; s__
OTU_512	2	k__Bacteria; p__Proteobacteria; c__Alphaproteobacteria; o__Rhizobiales; f__Bradyrhizobiaceae; g__; s__
OTU_13724	1	k__Bacteria; p__Chloroflexi; c__Chloroflexi; o__AKIW781; f__; g__; s__
OTU_19535	1	k__Bacteria; p__Planctomycetes; c__Phycisphaerae; o__WD2101; f__; g__; s__
OTU_6329	1	k__Bacteria; p__Proteobacteria; c__Gammaproteobacteria; o__Pseudomonadales; f__Moraxellaceae; g__Acinetobacter; s__johnsonii
OTU_4135	1	k__Bacteria; p__Actinobacteria; c__Actinobacteria; o__Actinomycetales; f__Cellulomonadaceae; g__Cellulomonas; s__xylanilytica
OTU_13136	1	k__Bacteria; p__Planctomycetes; c__Planctomycetia; o__Gemmatales; f__Isosphaeraceae; g__; s__
OTU_10103	1	k__Bacteria; p__Actinobacteria; c__Actinobacteria; o__Actinomycetales; f__Pseudonocardiaceae; g__Actinomycetospora; s__
OTU_11899	11	k__Bacteria; p__Actinobacteria; c__Actinobacteria; o__Actinomycetales; f__Micrococcaceae
OTU_10152	1	k__Bacteria; p__Proteobacteria; c__Alphaproteobacteria; o__Rhodospirillales; f__Acetobacteraceae
OTU_13348	1	k__Bacteria; p__Actinobacteria; c__Actinobacteria; o__Actinomycetales; f__Micrococcaceae; g__Arthrobacter; s__pascens
OTU_4511	1	k__Bacteria; p__Proteobacteria; c__Alphaproteobacteria; o__Caulobacterales; f__Caulobacteraceae; g__Brevundimonas; s__poindexterae
OTU_15958	1	k__Bacteria; p__Planctomycetes; c__Phycisphaerae; o__WD2101; f__; g__; s__
OTU_4874	1	k__Bacteria; p__Actinobacteria; c__Actinobacteria; o__Actinomycetales; f__Geodermatophilaceae; g__Modestobacter; s__
OTU_13311	1	k__Bacteria; p__Planctomycetes; c__Phycisphaerae; o__WD2101; f__; g__; s__
OTU_4544	1	k__Bacteria; p__Proteobacteria; c__Alphaproteobacteria; o__Rhodobacterales; f__Rhodobacteraceae
OTU_10239	1	k__Bacteria; p__Actinobacteria; c__Actinobacteria
OTU_3292	1	k__Bacteria; p__Proteobacteria; c__Alphaproteobacteria; o__Rhodospirillales
OTU_12827	1	k__Bacteria; p__Firmicutes; c__Bacilli; o__Bacillales; f__Bacillaceae; g__Bacillus; s__alkalitolerans
OTU_6613	1	k__Bacteria; p__Proteobacteria; c__Alphaproteobacteria; o__Rhodospirillales; f__Rhodospirillaceae; g__; s__
OTU_2327	1	k__Bacteria; p__Proteobacteria; c__Gammaproteobacteria; o__Pseudomonadales; f__Pseudomonadaceae
OTU_7579	1	k__Bacteria; p__Actinobacteria; c__Rubrobacteria; o__Rubrobacterales; f__Rubrobacteraceae; g__Rubrobacter; s__
OTU_7700	1	k__Bacteria; p__Gemmatimonadetes; c__Gemmatimonadetes; o__; f__; g__; s__
OTU_13457	1	k__Bacteria; p__Actinobacteria; c__Acidimicrobiia; o__Acidimicrobiales; f__; g__; s__
OTU_16121	1	k__Bacteria; p__Actinobacteria; c__Actinobacteria; o__Actinomycetales; f__Microbacteriaceae; g__Agromyces
OTU_8546	1	k__Bacteria; p__Proteobacteria; c__Alphaproteobacteria; o__Rhodospirillales; f__Rhodospirillaceae
OTU_14585	1	k__Bacteria
OTU_12959	1	k__Bacteria; p__Actinobacteria; c__Actinobacteria; o__Actinomycetales
OTU_19295	1	k__Bacteria; p__Proteobacteria; c__Gammaproteobacteria; o__Pseudomonadales; f__Moraxellaceae; g__Acinetobacter; s__johnsonii
OTU_16996	1	k__Bacteria; p__Actinobacteria; c__Actinobacteria; o__Actinomycetales; f__Geodermatophilaceae; g__; s__
OTU_3600	1	k__Bacteria; p__Proteobacteria; c__Gammaproteobacteria
OTU_18230	1	k__Bacteria; p__Firmicutes; c__Bacilli; o__Bacillales
OTU_5134	1	k__Bacteria
OTU_17271	1	k__Bacteria; p__Actinobacteria
OTU_13299	1	k__Bacteria; p__Proteobacteria; c__Alphaproteobacteria; o__Sphingomonadales
OTU_2998	1	Unassignable
OTU_15119	1	k__Bacteria; p__Actinobacteria; c__Actinobacteria; o__Actinomycetales; f__Geodermatophilaceae; g__Geodermatophilus; s__obscurus
OTU_2227	1	k__Bacteria; p__Chloroflexi; c__Gitt-GS-136; o__; f__; g__; s__
OTU_5911	1	k__Bacteria; p__Actinobacteria; c__Actinobacteria; o__Actinomycetales
OTU_6840	1	k__Bacteria; p__Proteobacteria; c__Alphaproteobacteria; o__Rhodobacterales
OTU_506	2	k__Bacteria; p__Planctomycetes; c__Planctomycetia; o__Gemmatales; f__Gemmataceae; g__; s__
OTU_17993	1	k__Bacteria; p__Verrucomicrobia
OTU_6347	1	k__Bacteria; p__Armatimonadetes; c__0319-6E2; o__; f__; g__; s__
OTU_8386	1	k__Bacteria; p__Actinobacteria; c__Actinobacteria; o__Actinomycetales; f__Geodermatophilaceae; g__; s__
OTU_19184	1	k__Bacteria; p__Actinobacteria; c__Thermoleophilia; o__Gaiellales; f__Gaiellaceae; g__; s__
OTU_13710	1	k__Bacteria; p__Actinobacteria; c__Actinobacteria; o__Actinomycetales
OTU_1132	1	k__Bacteria; p__Firmicutes; c__Bacilli; o__Bacillales; f__Bacillaceae; g__Bacillus
OTU_16036	2	k__Bacteria
OTU_9442	1	k__Bacteria; p__Proteobacteria; c__Betaproteobacteria; o__Burkholderiales; f__Comamonadaceae
OTU_19643	1	k__Bacteria; p__Firmicutes; c__Bacilli; o__Lactobacillales; f__Enterococcaceae; g__Vagococcus
OTU_18437	1	k__Bacteria; p__Actinobacteria; c__Actinobacteria; o__Actinomycetales; f__Nocardiaceae; g__Nocardia; s__
OTU_9035	1	k__Bacteria; p__Actinobacteria; c__Actinobacteria; o__Actinomycetales
OTU_6040	1	k__Bacteria; p__Proteobacteria; c__Alphaproteobacteria; o__Rhizobiales; f__Beijerinckiaceae; g__Chelatococcus; s__asaccharovorans
OTU_10955	1	k__Bacteria; p__Actinobacteria; c__Actinobacteria; o__Actinomycetales
OTU_15948	1	k__Bacteria; p__Proteobacteria; c__Alphaproteobacteria; o__Rhizobiales; f__Methylobacteriaceae; g__Methylobacterium; s__komagatae
OTU_12063	1	k__Bacteria; p__Planctomycetes; c__Phycisphaerae; o__WD2101; f__; g__; s__
OTU_10396	1	k__Bacteria; p__Proteobacteria; c__Alphaproteobacteria
OTU_15779	1	k__Bacteria; p__Actinobacteria; c__Actinobacteria; o__Actinomycetales; f__Geodermatophilaceae; g__Blastococcus; s__aggregatus
OTU_9067	1	k__Bacteria; p__Proteobacteria; c__Betaproteobacteria
OTU_4384	1	k__Bacteria
OTU_18982	1	k__Bacteria; p__Verrucomicrobia
OTU_8080	1	k__Bacteria; p__Proteobacteria
OTU_15697	1	k__Bacteria; p__Proteobacteria; c__Alphaproteobacteria; o__Caulobacterales; f__Caulobacteraceae
OTU_19199	1	k__Bacteria; p__Actinobacteria; c__Thermoleophilia; o__Gaiellales; f__Gaiellaceae; g__; s__
OTU_6997	1	k__Bacteria; p__Actinobacteria; c__Actinobacteria; o__Actinomycetales
OTU_13073	1	k__Bacteria; p__Actinobacteria; c__Actinobacteria; o__Actinomycetales; f__Micrococcaceae
OTU_5840	1	k__Bacteria; p__Actinobacteria; c__Actinobacteria; o__Actinomycetales; f__Thermomonosporaceae; g__Actinocorallia; s__
OTU_8201	1	k__Bacteria
OTU_11039	1	k__Bacteria; p__Proteobacteria; c__Alphaproteobacteria; o__Rhizobiales; f__Bradyrhizobiaceae
OTU_2638	1	k__Bacteria
OTU_7595	1	k__Bacteria; p__Actinobacteria; c__Actinobacteria; o__Actinomycetales; f__Micromonosporaceae; g__Virgisporangium; s__ochraceum
OTU_12588	1	k__Bacteria; p__Actinobacteria; c__Rubrobacteria; o__Rubrobacterales; f__Rubrobacteraceae; g__Rubrobacter; s__
OTU_4246	1	k__Bacteria; p__Firmicutes; c__Bacilli; o__Bacillales; f__Bacillaceae; g__Bacillus; s__alkalitolerans
OTU_3634	1	k__Bacteria; p__Proteobacteria; c__Alphaproteobacteria; o__Rhizobiales
OTU_15137	1	k__Bacteria; p__Acidobacteria; c__Solibacteres; o__Solibacterales; f__MVS-65; g__; s__
OTU_10691	1	k__Bacteria; p__Firmicutes; c__Bacilli; o__Lactobacillales
OTU_12557	1	k__Bacteria; p__Actinobacteria; c__Rubrobacteria; o__Rubrobacterales; f__Rubrobacteraceae; g__Rubrobacter; s__
OTU_12275	1	k__Bacteria; p__Proteobacteria; c__Gammaproteobacteria; o__Pseudomonadales; f__Moraxellaceae; g__Acinetobacter; s__guillouiae
OTU_16849	1	k__Bacteria; p__Actinobacteria; c__Thermoleophilia; o__Solirubrobacterales
OTU_9309	1	k__Bacteria; p__Actinobacteria; c__Actinobacteria; o__Actinomycetales; f__Streptomycetaceae; g__Streptomyces; s__reticuliscabiei
OTU_7675	1	k__Bacteria; p__Actinobacteria; c__Rubrobacteria; o__Rubrobacterales; f__Rubrobacteraceae; g__Rubrobacter; s__
OTU_18343	1	k__Bacteria; p__Actinobacteria; c__Actinobacteria; o__Actinomycetales
OTU_16009	1	k__Bacteria; p__Proteobacteria; c__Gammaproteobacteria; o__Pseudomonadales; f__Moraxellaceae; g__Acinetobacter; s__guillouiae
OTU_2405	1	k__Bacteria; p__Firmicutes; c__Bacilli; o__Bacillales; f__Bacillaceae; g__Bacillus; s__thuringiensis
OTU_2472	1	k__Bacteria; p__Actinobacteria; c__Acidimicrobiia; o__Acidimicrobiales; f__; g__; s__
OTU_16085	1	k__Bacteria; p__Actinobacteria; c__Actinobacteria; o__Actinomycetales
OTU_19895	1	k__Bacteria; p__Proteobacteria; c__Alphaproteobacteria; o__Rhizobiales; f__Xanthobacteraceae
OTU_10063	1	k__Bacteria; p__Planctomycetes; c__Phycisphaerae; o__WD2101; f__; g__; s__
OTU_2738	1	k__Bacteria; p__Actinobacteria; c__Actinobacteria; o__Actinomycetales; f__Geodermatophilaceae; g__Blastococcus; s__aggregatus
OTU_12864	1	k__Bacteria; p__Proteobacteria
OTU_5924	1	k__Bacteria; p__Chloroflexi; c__Thermomicrobia; o__JG30-KF-CM45; f__; g__; s__
OTU_5682	1	k__Bacteria; p__Actinobacteria; c__Actinobacteria; o__Actinomycetales
OTU_5043	1	k__Bacteria; p__Proteobacteria; c__Alphaproteobacteria; o__Caulobacterales; f__Caulobacteraceae; g__Nitrobacteria; s__hamadaniensis
OTU_7867	1	k__Bacteria; p__Actinobacteria; c__Thermoleophilia; o__Gaiellales; f__; g__; s__
OTU_17594	2	k__Bacteria; p__Firmicutes; c__Bacilli; o__Bacillales; f__Bacillaceae; g__Bacillus; s__anthracis
OTU_13667	1	k__Bacteria; p__Actinobacteria; c__Actinobacteria; o__Actinomycetales; f__Geodermatophilaceae; g__Geodermatophilus; s__obscurus
OTU_5034	1	k__Bacteria; p__Actinobacteria; c__Actinobacteria; o__Actinomycetales
OTU_2349	1	k__Bacteria
OTU_19644	1	k__Bacteria
OTU_194	2	Unassignable
OTU_14980	1	k__Bacteria; p__Proteobacteria; c__Gammaproteobacteria; o__Pseudomonadales; f__Pseudomonadaceae
OTU_5864	1	k__Bacteria; p__Chloroflexi; c__Chloroflexi; o__[Roseiflexales]; f__[Kouleothrixaceae]; g__; s__
OTU_14603	1	k__Bacteria; p__Planctomycetes; c__Phycisphaerae; o__WD2101; f__; g__; s__
OTU_13045	1	k__Bacteria; p__Proteobacteria; c__Alphaproteobacteria; o__Rickettsiales; f__mitochondria
OTU_6757	1	k__Bacteria; p__Actinobacteria; c__Actinobacteria; o__Actinomycetales; f__Microbacteriaceae
OTU_12497	1	k__Bacteria; p__Proteobacteria; c__Alphaproteobacteria; o__Rhizobiales; f__Methylobacteriaceae; g__Methylobacterium; s__organophilum
OTU_4651	1	k__Bacteria; p__Proteobacteria; c__Alphaproteobacteria; o__Rhizobiales
OTU_14050	1	k__Bacteria; p__Gemmatimonadetes; c__Gemm-1; o__; f__; g__; s__
OTU_8615	1	k__Bacteria; p__Proteobacteria; c__Gammaproteobacteria; o__Pseudomonadales; f__Moraxellaceae; g__Acinetobacter; s__guillouiae
OTU_5408	1	k__Bacteria; p__Actinobacteria; c__MB-A2-108; o__0319-7L14; f__; g__; s__
OTU_14956	1	k__Bacteria; p__Proteobacteria; c__Alphaproteobacteria; o__Rhizobiales
OTU_9678	1	k__Bacteria; p__Proteobacteria; c__Alphaproteobacteria; o__Rhodospirillales; f__Acetobacteraceae
OTU_5473	1	k__Bacteria; p__Gemmatimonadetes; c__Gemmatimonadetes; o__Gemmatimonadales; f__A1-B1; g__; s__
OTU_13429	1	k__Bacteria
OTU_7818	1	k__Bacteria; p__Proteobacteria; c__Alphaproteobacteria; o__Rhodospirillales; f__Acetobacteraceae
OTU_13474	1	k__Bacteria; p__Actinobacteria; c__Actinobacteria; o__Actinomycetales; f__Streptomycetaceae; g__Streptomyces
OTU_10820	1	k__Bacteria; p__Actinobacteria; c__Actinobacteria; o__Actinomycetales; f__Sporichthyaceae; g__Sporichthya; s__
OTU_568	2	k__Bacteria; p__Proteobacteria; c__Gammaproteobacteria; o__Pseudomonadales; f__Moraxellaceae; g__Acinetobacter; s__guillouiae
OTU_14432	1	k__Bacteria; p__Gemmatimonadetes; c__Gemmatimonadetes; o__; f__; g__; s__
OTU_9332	1	k__Bacteria; p__Actinobacteria; c__Thermoleophilia; o__Solirubrobacterales; f__; g__; s__
OTU_14223	1	k__Bacteria
OTU_6437	1	k__Bacteria; p__Proteobacteria; c__Gammaproteobacteria
OTU_11386	1	k__Bacteria; p__Actinobacteria; c__Thermoleophilia; o__Solirubrobacterales; f__; g__; s__
OTU_13934	1	k__Bacteria; p__Proteobacteria; c__Alphaproteobacteria; o__Sphingomonadales; f__Sphingomonadaceae; g__Sphingomonas
OTU_14905	1	k__Bacteria; p__Actinobacteria; c__Actinobacteria; o__Actinomycetales; f__Micromonosporaceae; g__Actinoplanes; s__brasiliensis
OTU_4716	1	k__Bacteria; p__Proteobacteria; c__Gammaproteobacteria; o__Pseudomonadales; f__Moraxellaceae; g__Acinetobacter; s__johnsonii
OTU_8877	1	k__Bacteria; p__Actinobacteria; c__Actinobacteria; o__Actinomycetales; f__Pseudonocardiaceae; g__Amycolatopsis; s__lactamdurans
OTU_10855	1	k__Bacteria; p__Proteobacteria; c__Betaproteobacteria; o__Burkholderiales; f__Comamonadaceae
OTU_10367	1	k__Bacteria; p__Proteobacteria; c__Alphaproteobacteria; o__Rhizobiales
OTU_3783	1	k__Bacteria; p__Chloroflexi; c__Ellin6529; o__; f__; g__; s__
OTU_19162	1	k__Bacteria; p__Actinobacteria; c__Thermoleophilia; o__Solirubrobacterales; f__; g__; s__
OTU_16571	1	k__Bacteria; p__Actinobacteria; c__Actinobacteria; o__Actinomycetales
OTU_8973	1	k__Bacteria; p__Actinobacteria; c__Acidimicrobiia; o__Acidimicrobiales; f__; g__; s__
OTU_1551	1	k__Bacteria; p__Actinobacteria; c__Thermoleophilia; o__Solirubrobacterales; f__Solirubrobacteraceae; g__Solirubrobacter; s__
OTU_18756	1	k__Bacteria; p__Proteobacteria
OTU_2703	1	k__Bacteria; p__Proteobacteria; c__Alphaproteobacteria; o__Rhizobiales; f__Beijerinckiaceae; g__Chelatococcus; s__asaccharovorans
OTU_11673	1	k__Bacteria; p__Actinobacteria; c__Actinobacteria; o__Actinomycetales; f__Nocardiaceae; g__Rhodococcus; s__globerulus
OTU_14499	1	k__Bacteria; p__Proteobacteria; c__Alphaproteobacteria; o__Rhodospirillales; f__Rhodospirillaceae; g__; s__
OTU_3569	1	k__Bacteria
OTU_4674	1	k__Bacteria; p__Actinobacteria; c__Thermoleophilia; o__Solirubrobacterales; f__; g__; s__
OTU_6291	1	k__Bacteria; p__Proteobacteria; c__Alphaproteobacteria; o__Rhodospirillales; f__Acetobacteraceae; g__Belnapia; s__moabensis
OTU_7860	1	k__Bacteria; p__Chloroflexi; c__TK10
OTU_15635	1	k__Bacteria; p__Actinobacteria; c__Actinobacteria; o__Actinomycetales
OTU_16157	2	k__Bacteria; p__Actinobacteria; c__Actinobacteria; o__Actinomycetales; f__Micrococcaceae; g__Arthrobacter; s__pascens
OTU_18643	1	k__Bacteria; p__Proteobacteria; c__Gammaproteobacteria; o__Pseudomonadales; f__Pseudomonadaceae
OTU_5839	3	k__Bacteria; p__Firmicutes; c__Bacilli; o__Bacillales; f__Bacillaceae; g__Bacillus; s__cereus
OTU_9347	3	k__Bacteria; p__Actinobacteria; c__Rubrobacteria; o__Rubrobacterales; f__Rubrobacteraceae; g__Rubrobacter; s__
OTU_3158	1	k__Bacteria; p__Proteobacteria; c__Deltaproteobacteria; o__MIZ46; f__; g__; s__
OTU_7514	1	k__Bacteria; p__Proteobacteria; c__Alphaproteobacteria; o__Rhodospirillales; f__Acetobacteraceae
OTU_8377	1	k__Bacteria; p__Proteobacteria; c__Alphaproteobacteria; o__Rhizobiales; f__Methylobacteriaceae; g__Methylobacterium; s__hispanicum
OTU_14038	1	k__Bacteria; p__Proteobacteria; c__Alphaproteobacteria
OTU_15511	1	k__Bacteria; p__Actinobacteria; c__Actinobacteria; o__Actinomycetales
OTU_18856	1	k__Bacteria; p__Proteobacteria; c__Gammaproteobacteria; o__Pseudomonadales; f__Moraxellaceae; g__Acinetobacter; s__guillouiae
OTU_2060	1	k__Bacteria; p__Actinobacteria; c__Actinobacteria; o__Actinomycetales; f__Streptomycetaceae
OTU_2589	2	k__Bacteria; p__Actinobacteria; c__Actinobacteria; o__Actinomycetales; f__Pseudonocardiaceae; g__Pseudonocardia; s__
OTU_15695	1	k__Bacteria; p__Actinobacteria; c__Actinobacteria; o__Actinomycetales; f__Nocardioidaceae; g__Aeromicrobium; s__
OTU_5488	1	k__Bacteria; p__Actinobacteria; c__Actinobacteria; o__Actinomycetales; f__Nocardioidaceae; g__Nocardioides; s__
OTU_5455	1	k__Bacteria; p__Proteobacteria
OTU_17531	1	k__Bacteria; p__Proteobacteria
OTU_13412	1	k__Bacteria; p__Actinobacteria; c__Actinobacteria; o__Actinomycetales
OTU_16412	1	k__Bacteria; p__Actinobacteria; c__Actinobacteria; o__Actinomycetales; f__Geodermatophilaceae; g__; s__
OTU_19127	1	k__Bacteria; p__Actinobacteria; c__Acidimicrobiia; o__Acidimicrobiales
OTU_1049	1	k__Bacteria; p__Actinobacteria; c__Actinobacteria; o__Micrococcales; f__; g__; s__
OTU_17311	1	k__Bacteria; p__Proteobacteria; c__Gammaproteobacteria; o__Pseudomonadales; f__Moraxellaceae; g__Acinetobacter; s__guillouiae
OTU_12610	1	k__Bacteria; p__Actinobacteria; c__Actinobacteria; o__Actinomycetales; f__Nocardioidaceae
OTU_16280	1	k__Bacteria; p__Actinobacteria; c__Actinobacteria; o__Actinomycetales; f__Nocardioidaceae; g__; s__
OTU_5677	1	k__Bacteria; p__Proteobacteria; c__Betaproteobacteria
OTU_17882	1	k__Bacteria
OTU_13952	1	k__Bacteria; p__Firmicutes; c__Bacilli; o__Bacillales; f__Paenibacillaceae; g__Paenibacillus; s__curdlanolyticus
OTU_768	3	k__Bacteria; p__Actinobacteria; c__Rubrobacteria; o__Rubrobacterales; f__Rubrobacteraceae; g__Rubrobacter; s__
OTU_12542	1	k__Bacteria
OTU_7944	1	k__Bacteria; p__Actinobacteria; c__Actinobacteria; o__Actinomycetales; f__; g__; s__
OTU_10478	1	k__Bacteria
OTU_241	2	k__Bacteria
OTU_17477	1	k__Bacteria; p__Proteobacteria; c__Gammaproteobacteria; o__Pseudomonadales; f__Moraxellaceae; g__Acinetobacter; s__guillouiae
OTU_3018	1	k__Bacteria
OTU_9503	1	k__Bacteria; p__Proteobacteria; c__Alphaproteobacteria; o__Caulobacterales; f__Caulobacteraceae; g__Caulobacter; s__
OTU_12399	1	k__Bacteria; p__Firmicutes; c__Bacilli; o__Lactobacillales
OTU_10633	1	k__Bacteria; p__Proteobacteria; c__Betaproteobacteria; o__; f__; g__; s__
OTU_6621	1	k__Bacteria; p__Actinobacteria; c__Thermoleophilia; o__Solirubrobacterales; f__Conexibacteraceae; g__; s__
OTU_18098	1	k__Bacteria; p__Actinobacteria; c__Actinobacteria; o__Actinomycetales
OTU_8757	1	k__Bacteria; p__Actinobacteria; c__Actinobacteria; o__Actinomycetales
OTU_5728	1	k__Bacteria; p__Proteobacteria; c__Gammaproteobacteria; o__Pseudomonadales; f__Moraxellaceae; g__Acinetobacter; s__guillouiae
OTU_7046	1	k__Bacteria; p__Actinobacteria; c__Actinobacteria; o__Actinomycetales; f__Pseudonocardiaceae; g__Pseudonocardia; s__
OTU_17462	1	k__Bacteria; p__Actinobacteria
OTU_688	1	k__Bacteria; p__Proteobacteria; c__Alphaproteobacteria; o__Caulobacterales; f__Caulobacteraceae; g__Brevundimonas; s__poindexterae
OTU_1791	1	k__Bacteria; p__Firmicutes; c__Bacilli; o__Bacillales; f__Bacillaceae; g__Bacillus
OTU_15387	1	k__Bacteria; p__Proteobacteria; c__Alphaproteobacteria; o__Rhodospirillales; f__Acetobacteraceae; g__Belnapia; s__moabensis
OTU_3136	1	k__Bacteria; p__Proteobacteria; c__Deltaproteobacteria; o__[Entotheonellales]; f__[Entotheonellaceae]; g__; s__
OTU_2380	1	k__Bacteria; p__Proteobacteria; c__Gammaproteobacteria; o__Pseudomonadales; f__Moraxellaceae; g__Acinetobacter; s__guillouiae
OTU_10583	1	k__Bacteria; p__Proteobacteria; c__Alphaproteobacteria; o__Caulobacterales; f__Caulobacteraceae; g__Brevundimonas; s__poindexterae
OTU_17434	1	k__Bacteria; p__Actinobacteria; c__Actinobacteria; o__Actinomycetales; f__Geodermatophilaceae; g__Geodermatophilus; s__obscurus
OTU_15258	1	k__Bacteria; p__Chloroflexi; c__Thermomicrobia; o__JG30-KF-CM45; f__; g__; s__
OTU_7034	1	k__Bacteria; p__Proteobacteria; c__Alphaproteobacteria; o__Sphingomonadales; f__Sphingomonadaceae; g__; s__
OTU_4191	1	k__Bacteria; p__Chloroflexi; c__Chloroflexi; o__AKIW781; f__; g__; s__
OTU_14387	1	k__Bacteria; p__Actinobacteria; c__Actinobacteria; o__Actinomycetales; f__Nocardioidaceae; g__Nocardioides; s__furvisabuli
OTU_2509	1	k__Bacteria; p__Actinobacteria; c__Thermoleophilia; o__Solirubrobacterales; f__Solirubrobacteraceae; g__; s__
OTU_11860	1	k__Bacteria; p__Actinobacteria; c__Thermoleophilia; o__Solirubrobacterales; f__Solirubrobacteraceae; g__Solirubrobacter; s__
OTU_11527	1	k__Bacteria; p__Chloroflexi; c__TK10; o__B07_WMSP1
OTU_7597	1	k__Bacteria; p__Proteobacteria; c__Deltaproteobacteria
OTU_1027	1	k__Bacteria; p__Proteobacteria; c__Gammaproteobacteria; o__Pseudomonadales; f__Pseudomonadaceae
OTU_4046	1	k__Bacteria; p__Actinobacteria; c__Actinobacteria; o__Actinomycetales
OTU_1493	2	k__Bacteria; p__Actinobacteria; c__Acidimicrobiia; o__Acidimicrobiales; f__; g__; s__
OTU_7817	1	k__Bacteria; p__Actinobacteria; c__Actinobacteria; o__Actinomycetales; f__Micromonosporaceae; g__Solwaraspora; s__
OTU_11706	1	k__Bacteria; p__Actinobacteria; c__Actinobacteria; o__Actinomycetales; f__Thermomonosporaceae; g__Actinocorallia; s__
OTU_405	2	k__Bacteria; p__Acidobacteria; c__Solibacteres; o__Solibacterales; f__; g__; s__
OTU_7380	1	k__Bacteria; p__Actinobacteria; c__Actinobacteria; o__Actinomycetales; f__Micrococcaceae; g__Arthrobacter; s__oxydans
OTU_18015	1	k__Bacteria; p__Actinobacteria; c__Actinobacteria; o__Actinomycetales; f__Micrococcaceae; g__Arthrobacter
OTU_1844	2	k__Bacteria; p__Actinobacteria; c__Rubrobacteria; o__Rubrobacterales; f__Rubrobacteraceae; g__Rubrobacter; s__
OTU_5648	1	k__Bacteria; p__Actinobacteria; c__Actinobacteria; o__Actinomycetales
OTU_17926	1	k__Bacteria; p__Proteobacteria; c__Alphaproteobacteria; o__Sphingomonadales; f__Sphingomonadaceae; g__Sphingomonas
OTU_14166	1	k__Bacteria; p__Actinobacteria; c__Actinobacteria; o__Actinomycetales
OTU_7142	1	k__Bacteria; p__Actinobacteria; c__MB-A2-108; o__0319-7L14; f__; g__; s__
OTU_19519	1	k__Bacteria; p__Firmicutes; c__Bacilli; o__Bacillales; f__Bacillaceae; g__Bacillus; s__alkalitolerans
OTU_735	1	k__Bacteria; p__Chloroflexi; c__TK10; o__; f__; g__; s__
OTU_10487	1	k__Bacteria; p__Verrucomicrobia; c__[Spartobacteria]; o__[Chthoniobacterales]; f__[Chthoniobacteraceae]
OTU_11427	1	k__Bacteria; p__Proteobacteria; c__Gammaproteobacteria; o__Pseudomonadales; f__Moraxellaceae; g__Acinetobacter; s__guillouiae
OTU_11210	1	k__Bacteria; p__Proteobacteria; c__Alphaproteobacteria; o__Caulobacterales; f__Caulobacteraceae; g__; s__
OTU_14397	1	k__Bacteria; p__Proteobacteria; c__Gammaproteobacteria; o__Pseudomonadales; f__Moraxellaceae; g__Acinetobacter; s__guillouiae
OTU_11821	1	k__Bacteria; p__Actinobacteria; c__Actinobacteria; o__Actinomycetales
OTU_9795	1	k__Bacteria; p__Gemmatimonadetes; c__Gemmatimonadetes; o__Gemmatimonadales
OTU_14078	1	k__Bacteria; p__Chloroflexi; c__Ellin6529; o__; f__; g__; s__
OTU_15588	1	k__Bacteria; p__Proteobacteria; c__Gammaproteobacteria; o__Pseudomonadales; f__Moraxellaceae; g__Acinetobacter
OTU_4527	1	k__Bacteria; p__Actinobacteria
OTU_481	2	k__Bacteria
OTU_4	19	Unassignable
OTU_10337	1	k__Bacteria; p__Proteobacteria; c__Deltaproteobacteria; o__Syntrophobacterales; f__Syntrophobacteraceae; g__; s__
OTU_13565	1	k__Bacteria; p__Gemmatimonadetes; c__Gemmatimonadetes; o__Gemmatimonadales; f__Ellin5301; g__; s__
OTU_4321	1	k__Bacteria; p__Proteobacteria
OTU_13260	1	k__Bacteria; p__Proteobacteria; c__Alphaproteobacteria; o__Sphingomonadales; f__Sphingomonadaceae; g__Sphingomonas; s__asaccharolytica
OTU_18588	1	k__Bacteria; p__Proteobacteria; c__Gammaproteobacteria; o__Pseudomonadales; f__Pseudomonadaceae; g__Pseudomonas; s__umsongensis
OTU_11885	1	k__Bacteria; p__Actinobacteria; c__Actinobacteria; o__Actinomycetales; f__Micromonosporaceae; g__Micromonospora; s__chalcea
OTU_6454	1	k__Bacteria
OTU_6487	1	k__Bacteria; p__Actinobacteria; c__Acidimicrobiia; o__Acidimicrobiales; f__; g__; s__
OTU_14626	1	k__Bacteria; p__Acidobacteria; c__Acidobacteria-6; o__iii1-15
OTU_7472	1	k__Bacteria; p__Proteobacteria; c__Alphaproteobacteria; o__Rhizobiales; f__Bradyrhizobiaceae; g__; s__
OTU_10578	1	k__Bacteria; p__Chloroflexi; c__TK10; o__B07_WMSP1; f__FFCH4570; g__; s__
OTU_16023	1	k__Bacteria; p__Actinobacteria; c__Actinobacteria; o__Actinomycetales; f__Nocardioidaceae; g__Nocardioides; s__plantarum
OTU_9497	1	k__Bacteria
OTU_5207	1	Unassignable
OTU_7620	1	k__Bacteria; p__Actinobacteria; c__Actinobacteria; o__Actinomycetales; f__Geodermatophilaceae; g__; s__
OTU_7906	1	k__Bacteria; p__Proteobacteria; c__Alphaproteobacteria; o__Caulobacterales; f__Caulobacteraceae; g__Brevundimonas; s__poindexterae
OTU_15205	1	k__Bacteria; p__Actinobacteria; c__Actinobacteria; o__Actinomycetales
OTU_18039	2	k__Bacteria; p__Proteobacteria; c__Alphaproteobacteria; o__Rhizobiales; f__Bradyrhizobiaceae; g__; s__
OTU_15250	1	k__Bacteria; p__Actinobacteria; c__Actinobacteria; o__Actinomycetales; f__Micrococcaceae; g__Arthrobacter; s__oxydans
OTU_815	1	k__Bacteria; p__Actinobacteria; c__Actinobacteria; o__Actinomycetales; f__Streptomycetaceae
OTU_15775	1	k__Bacteria; p__Proteobacteria; c__Gammaproteobacteria; o__Pseudomonadales; f__Moraxellaceae; g__Acinetobacter; s__guillouiae
OTU_14677	1	k__Bacteria; p__Proteobacteria; c__Alphaproteobacteria; o__Rhizobiales; f__Bradyrhizobiaceae; g__Balneimonas; s__
OTU_15564	1	k__Bacteria; p__Actinobacteria; c__Rubrobacteria; o__Rubrobacterales; f__Rubrobacteraceae; g__Rubrobacter; s__
OTU_13354	1	k__Bacteria; p__Proteobacteria; c__Alphaproteobacteria; o__Caulobacterales; f__Caulobacteraceae
OTU_3872	1	k__Bacteria; p__Proteobacteria
OTU_2877	1	k__Bacteria; p__Proteobacteria; c__Alphaproteobacteria; o__Rhodospirillales; f__Acetobacteraceae; g__Craurococcus; s__roseus
OTU_3425	1	k__Bacteria; p__Proteobacteria; c__Alphaproteobacteria; o__Caulobacterales; f__Caulobacteraceae; g__Brevundimonas; s__poindexterae
OTU_5001	1	k__Bacteria
OTU_16301	1	k__Bacteria
OTU_2880	1	k__Bacteria
OTU_6477	1	k__Bacteria; p__Actinobacteria; c__Actinobacteria; o__Actinomycetales; f__Geodermatophilaceae; g__Geodermatophilus; s__
OTU_12576	1	k__Bacteria; p__Proteobacteria; c__Alphaproteobacteria; o__Caulobacterales; f__Caulobacteraceae; g__Brevundimonas; s__poindexterae
OTU_12277	1	k__Bacteria; p__Proteobacteria; c__Alphaproteobacteria; o__Rhizobiales
OTU_8024	1	k__Bacteria; p__Chloroflexi; c__Chloroflexi; o__AKIW781; f__; g__; s__
OTU_17129	1	k__Bacteria; p__Firmicutes; c__Bacilli; o__Bacillales; f__Bacillaceae; g__Bacillus; s__alkalitolerans
OTU_15279	1	k__Bacteria; p__Actinobacteria; c__Actinobacteria; o__Actinomycetales
OTU_17214	1	k__Bacteria; p__Proteobacteria; c__Alphaproteobacteria; o__Caulobacterales; f__Caulobacteraceae; g__Brevundimonas; s__poindexterae
OTU_2126	1	k__Bacteria; p__Planctomycetes; c__Planctomycetia; o__Gemmatales; f__Gemmataceae; g__Gemmata; s__
OTU_11367	1	k__Bacteria; p__Proteobacteria
OTU_2681	1	k__Bacteria; p__Actinobacteria; c__Actinobacteria; o__Actinomycetales; f__Nocardioidaceae; g__; s__
OTU_12350	1	k__Bacteria; p__Actinobacteria; c__Actinobacteria; o__Actinomycetales; f__Micromonosporaceae; g__Dactylosporangium; s__
OTU_16676	1	k__Bacteria; p__Chloroflexi; c__Ellin6529; o__; f__; g__; s__
OTU_11955	1	k__Bacteria
OTU_8564	1	k__Bacteria; p__Chloroflexi; c__Chloroflexi; o__AKIW781; f__; g__; s__
OTU_3306	1	Unassignable
OTU_17487	1	k__Bacteria; p__Proteobacteria; c__Deltaproteobacteria; o__Bdellovibrionales; f__Bdellovibrionaceae; g__Bdellovibrio; s__
OTU_17248	1	k__Bacteria; p__Actinobacteria; c__Actinobacteria; o__Actinomycetales
OTU_6162	1	k__Bacteria; p__Actinobacteria; c__Thermoleophilia; o__Solirubrobacterales; f__Solirubrobacteraceae; g__; s__
OTU_6133	1	k__Bacteria; p__Chloroflexi; c__Chloroflexi; o__[Roseiflexales]; f__; g__; s__
OTU_11827	1	k__Bacteria; p__Proteobacteria; c__Alphaproteobacteria; o__Rhizobiales
OTU_13866	1	k__Bacteria; p__Chloroflexi; c__Thermomicrobia
OTU_11138	1	k__Bacteria; p__Armatimonadetes; c__0319-6E2; o__; f__; g__; s__
OTU_5928	1	k__Bacteria; p__Acidobacteria; c__[Chloracidobacteria]; o__RB41; f__; g__; s__
OTU_5359	1	k__Bacteria; p__Acidobacteria; c__Acidobacteria-6
OTU_5225	1	k__Bacteria; p__Actinobacteria; c__Thermoleophilia; o__Solirubrobacterales; f__; g__; s__
OTU_16977	1	k__Bacteria; p__Proteobacteria; c__Alphaproteobacteria; o__Caulobacterales; f__Caulobacteraceae; g__Brevundimonas; s__poindexterae
OTU_837	1	k__Bacteria; p__Actinobacteria; c__Rubrobacteria; o__Rubrobacterales; f__Rubrobacteraceae; g__Rubrobacter; s__
OTU_16369	1	k__Bacteria; p__Proteobacteria; c__Gammaproteobacteria; o__Pseudomonadales; f__Moraxellaceae; g__Acinetobacter; s__guillouiae
OTU_19439	1	k__Bacteria; p__Actinobacteria; c__Actinobacteria; o__Actinomycetales; f__; g__; s__
OTU_11576	1	k__Bacteria; p__Gemmatimonadetes; c__Gemmatimonadetes; o__Gemmatimonadales
OTU_848	1	k__Bacteria; p__Proteobacteria; c__Alphaproteobacteria; o__Rhodospirillales; f__Acetobacteraceae; g__Craurococcus; s__roseus
OTU_4292	1	k__Bacteria
OTU_17799	1	k__Bacteria; p__Actinobacteria; c__Actinobacteria; o__Actinomycetales; f__Geodermatophilaceae; g__Modestobacter; s__
OTU_213	4	k__Bacteria; p__Proteobacteria; c__Alphaproteobacteria; o__Rhizobiales; f__Bradyrhizobiaceae; g__Balneimonas; s__
OTU_4853	1	k__Bacteria; p__Proteobacteria; c__Alphaproteobacteria; o__Sphingomonadales; f__Sphingomonadaceae; g__Sphingomonas; s__mali
OTU_2811	1	k__Bacteria; p__Actinobacteria; c__Actinobacteria; o__Actinomycetales; f__Microbacteriaceae
OTU_7506	1	k__Bacteria; p__Actinobacteria; c__Actinobacteria; o__Actinomycetales; f__Streptomycetaceae
OTU_4532	1	k__Bacteria; p__Gemmatimonadetes; c__Gemmatimonadetes; o__Gemmatimonadales; f__; g__; s__
OTU_7543	1	k__Bacteria
OTU_9476	1	k__Bacteria; p__Firmicutes; c__Bacilli; o__Bacillales; f__Bacillaceae; g__Bacillus
OTU_5370	1	k__Bacteria; p__Firmicutes
OTU_10903	1	k__Bacteria; p__Proteobacteria; c__Alphaproteobacteria; o__Rhizobiales; f__Bradyrhizobiaceae
OTU_13355	1	k__Bacteria; p__Proteobacteria; c__Alphaproteobacteria; o__Rhodospirillales
OTU_14113	1	k__Bacteria; p__Actinobacteria; c__Actinobacteria; o__Actinomycetales; f__Nocardioidaceae; g__Nocardioides
OTU_9031	1	k__Bacteria; p__Proteobacteria; c__Alphaproteobacteria; o__Rhizobiales
OTU_19019	1	k__Bacteria; p__Firmicutes; c__Bacilli; o__Bacillales; f__Bacillaceae; g__Bacillus
OTU_4074	1	k__Bacteria; p__Actinobacteria; c__Acidimicrobiia; o__Acidimicrobiales
OTU_18877	1	k__Bacteria; p__Proteobacteria; c__Alphaproteobacteria; o__Rhizobiales; f__Beijerinckiaceae; g__Chelatococcus; s__asaccharovorans
OTU_14106	1	k__Bacteria; p__Gemmatimonadetes; c__Gemmatimonadetes; o__Gemmatimonadales; f__; g__; s__
OTU_18953	8	k__Bacteria; p__Proteobacteria; c__Alphaproteobacteria; o__Caulobacterales; f__Caulobacteraceae; g__Brevundimonas; s__poindexterae
OTU_11471	1	k__Bacteria; p__Proteobacteria; c__Betaproteobacteria; o__Burkholderiales
OTU_4418	1	k__Bacteria; p__Actinobacteria; c__Actinobacteria; o__Actinomycetales; f__Nocardioidaceae; g__Nocardioides; s__
OTU_14731	1	k__Bacteria; p__Firmicutes; c__Bacilli; o__Bacillales; f__Bacillaceae; g__Bacillus
OTU_15459	1	k__Bacteria; p__Actinobacteria; c__Actinobacteria; o__Actinomycetales; f__Micromonosporaceae
OTU_13258	1	k__Bacteria; p__Proteobacteria; c__Gammaproteobacteria
OTU_4463	1	k__Bacteria; p__Actinobacteria; c__Actinobacteria; o__Actinomycetales
OTU_3320	1	k__Bacteria; p__Planctomycetes; c__Phycisphaerae; o__WD2101; f__; g__; s__
OTU_17330	1	k__Bacteria; p__Proteobacteria; c__Deltaproteobacteria
OTU_968	1	k__Bacteria; p__Actinobacteria; c__Actinobacteria; o__Actinomycetales; f__Micromonosporaceae
OTU_8671	1	k__Bacteria; p__Proteobacteria; c__Alphaproteobacteria; o__Rhizobiales; f__Bradyrhizobiaceae; g__Balneimonas; s__
OTU_8490	1	k__Bacteria; p__Proteobacteria; c__Gammaproteobacteria; o__Pseudomonadales
OTU_1777	1	k__Bacteria; p__Actinobacteria; c__Actinobacteria; o__Actinomycetales; f__Geodermatophilaceae
OTU_2204	1	k__Bacteria; p__Actinobacteria; c__Actinobacteria; o__Actinomycetales; f__Geodermatophilaceae; g__; s__
OTU_11103	1	k__Bacteria; p__Actinobacteria; c__Actinobacteria; o__Actinomycetales; f__Pseudonocardiaceae
OTU_6965	1	k__Bacteria; p__Proteobacteria; c__Alphaproteobacteria; o__Caulobacterales; f__Caulobacteraceae; g__Arthrospira; s__
OTU_2251	1	k__Bacteria; p__Actinobacteria; c__Acidimicrobiia; o__Acidimicrobiales; f__; g__; s__
OTU_16873	1	k__Bacteria; p__Proteobacteria; c__Alphaproteobacteria; o__Rhizobiales; f__Bradyrhizobiaceae; g__Balneimonas; s__
OTU_12441	1	k__Bacteria; p__Actinobacteria; c__Actinobacteria; o__Actinomycetales; f__Mycobacteriaceae; g__Mycobacterium; s__llatzerense
OTU_1151	1	k__Bacteria
OTU_6645	1	k__Bacteria; p__Verrucomicrobia; c__Opitutae; o__Opitutales; f__Opitutaceae; g__Opitutus; s__
OTU_1886	1	k__Bacteria; p__Actinobacteria; c__Thermoleophilia; o__Gaiellales; f__; g__; s__
OTU_12583	1	k__Bacteria; p__Actinobacteria; c__Actinobacteria; o__Actinomycetales; f__Sporichthyaceae; g__; s__
OTU_7127	1	k__Bacteria; p__Planctomycetes; c__Planctomycetia; o__Gemmatales; f__Isosphaeraceae; g__Singulisphaera; s__rosea
OTU_17766	1	k__Bacteria; p__Actinobacteria
OTU_4314	1	k__Bacteria; p__Actinobacteria; c__Rubrobacteria; o__Rubrobacterales; f__Rubrobacteraceae; g__Rubrobacter; s__
OTU_15705	1	k__Bacteria; p__Firmicutes; c__Bacilli; o__Lactobacillales
OTU_2763	1	k__Bacteria; p__Acidobacteria; c__Acidobacteria-6; o__iii1-15; f__mb2424; g__; s__
OTU_15466	1	k__Bacteria; p__Actinobacteria; c__Actinobacteria; o__Actinomycetales
OTU_19722	1	k__Bacteria; p__Firmicutes; c__Bacilli; o__Bacillales
OTU_16278	1	k__Bacteria; p__Proteobacteria; c__Alphaproteobacteria
OTU_18214	1	k__Bacteria; p__Actinobacteria; c__Actinobacteria; o__Actinomycetales; f__Nocardioidaceae; g__; s__
OTU_14910	1	k__Bacteria; p__Acidobacteria; c__Acidobacteria-6; o__; f__; g__; s__
OTU_11389	1	k__Bacteria; p__Proteobacteria; c__Gammaproteobacteria; o__Pseudomonadales; f__Pseudomonadaceae; g__Pseudomonas; s__umsongensis
OTU_10978	1	k__Bacteria; p__Actinobacteria; c__Actinobacteria; o__Actinomycetales; f__Geodermatophilaceae; g__; s__
OTU_9781	1	k__Bacteria; p__Planctomycetes; c__Planctomycetia; o__Gemmatales; f__Gemmataceae; g__Gemmata; s__
OTU_6583	1	k__Bacteria; p__Planctomycetes; c__Phycisphaerae; o__WD2101; f__; g__; s__
OTU_4029	1	k__Bacteria; p__Actinobacteria
OTU_84	9	k__Bacteria; p__Proteobacteria; c__Gammaproteobacteria; o__Pseudomonadales; f__Moraxellaceae; g__Acinetobacter; s__johnsonii
OTU_19101	1	k__Bacteria; p__Actinobacteria; c__Actinobacteria; o__Actinomycetales
OTU_16853	1	k__Bacteria; p__Actinobacteria; c__Thermoleophilia; o__Solirubrobacterales; f__Solirubrobacteraceae; g__; s__
OTU_1679	1	k__Bacteria; p__Proteobacteria; c__Alphaproteobacteria; o__Rhodospirillales; f__Rhodospirillaceae; g__; s__
OTU_5570	1	k__Bacteria; p__Actinobacteria; c__Actinobacteria; o__Actinomycetales; f__Geodermatophilaceae; g__Geodermatophilus; s__obscurus
OTU_17050	1	k__Bacteria; p__Actinobacteria; c__Actinobacteria; o__Actinomycetales
OTU_116	3	k__Bacteria
OTU_8065	1	k__Bacteria; p__Planctomycetes; c__Phycisphaerae; o__WD2101; f__; g__; s__
OTU_4498	1	k__Bacteria; p__Actinobacteria; c__Actinobacteria; o__Actinomycetales; f__Micromonosporaceae
OTU_13092	1	k__Bacteria; p__Proteobacteria; c__Gammaproteobacteria; o__Pseudomonadales; f__Moraxellaceae; g__Acinetobacter; s__guillouiae
OTU_4445	1	k__Bacteria; p__Actinobacteria; c__Actinobacteria; o__Actinomycetales; f__Geodermatophilaceae; g__; s__
OTU_935	1	k__Bacteria; p__Actinobacteria; c__Actinobacteria; o__Actinomycetales
OTU_9847	1	k__Bacteria; p__Actinobacteria; c__Actinobacteria; o__Actinomycetales
OTU_942	1	k__Bacteria; p__Proteobacteria; c__Gammaproteobacteria
OTU_10692	1	k__Bacteria; p__Actinobacteria; c__Actinobacteria; o__Actinomycetales; f__Nocardioidaceae; g__; s__
OTU_19707	1	k__Bacteria; p__Proteobacteria
OTU_7520	1	k__Bacteria; p__Proteobacteria; c__Alphaproteobacteria; o__Caulobacterales; f__Caulobacteraceae; g__Nitrobacteria; s__hamadaniensis
OTU_10055	1	k__Bacteria; p__Actinobacteria; c__Actinobacteria; o__Actinomycetales; f__Intrasporangiaceae; g__Terracoccus; s__
OTU_9180	1	k__Bacteria; p__Proteobacteria; c__Alphaproteobacteria; o__Rhodospirillales; f__Acetobacteraceae; g__Belnapia; s__moabensis
OTU_4267	1	k__Bacteria; p__Proteobacteria; c__Gammaproteobacteria; o__Pseudomonadales; f__Moraxellaceae; g__Acinetobacter; s__guillouiae
OTU_8506	1	k__Bacteria; p__Chloroflexi; c__TK10; o__B07_WMSP1; f__FFCH4570; g__; s__
OTU_2964	1	k__Bacteria; p__Actinobacteria; c__Thermoleophilia; o__Solirubrobacterales; f__Solirubrobacteraceae; g__; s__
OTU_8257	1	k__Bacteria; p__Actinobacteria; c__Actinobacteria; o__Actinomycetales; f__Nocardioidaceae
OTU_17880	1	k__Bacteria; p__Proteobacteria; c__Betaproteobacteria; o__Burkholderiales
OTU_9366	1	k__Bacteria; p__Proteobacteria; c__Alphaproteobacteria; o__Rhodospirillales; f__Acetobacteraceae
OTU_15579	1	k__Bacteria; p__Actinobacteria; c__Actinobacteria; o__Actinomycetales; f__Thermomonosporaceae; g__Actinocorallia; s__
OTU_13222	1	k__Bacteria; p__Proteobacteria; c__Alphaproteobacteria; o__Rhodospirillales; f__Acetobacteraceae
OTU_2577	2	k__Bacteria; p__Actinobacteria; c__Actinobacteria; o__Actinomycetales; f__Streptomycetaceae; g__Streptomyces; s__
OTU_10339	1	k__Bacteria
OTU_7656	1	k__Bacteria; p__Actinobacteria; c__Actinobacteria; o__Actinomycetales; f__; g__; s__
OTU_6112	1	k__Bacteria; p__Actinobacteria; c__Acidimicrobiia; o__Acidimicrobiales; f__; g__; s__
OTU_15524	1	k__Bacteria; p__Planctomycetes; c__Planctomycetia; o__Pirellulales; f__Pirellulaceae; g__; s__
OTU_5740	1	k__Bacteria; p__Proteobacteria
OTU_4558	1	k__Bacteria; p__Actinobacteria; c__Actinobacteria; o__Actinomycetales; f__Geodermatophilaceae
OTU_2755	1	k__Bacteria; p__Proteobacteria; c__Alphaproteobacteria; o__Rhodobacterales; f__Rhodobacteraceae
OTU_19740	1	k__Bacteria; p__Proteobacteria; c__Gammaproteobacteria; o__Pseudomonadales; f__Moraxellaceae; g__Acinetobacter; s__johnsonii
OTU_3200	1	k__Bacteria; p__Proteobacteria; c__Alphaproteobacteria; o__Rhizobiales; f__Bradyrhizobiaceae; g__Balneimonas; s__
OTU_3255	1	k__Bacteria; p__Proteobacteria; c__Alphaproteobacteria; o__Rhizobiales; f__Bradyrhizobiaceae; g__Balneimonas; s__
OTU_1642	1	k__Bacteria; p__Chloroflexi; c__TK10; o__AKYG885; f__; g__; s__
OTU_18087	1	k__Bacteria; p__Proteobacteria; c__Gammaproteobacteria; o__Pseudomonadales; f__Moraxellaceae; g__Acinetobacter; s__guillouiae
OTU_13316	1	k__Bacteria; p__Proteobacteria; c__Alphaproteobacteria; o__Rhodospirillales; f__Acetobacteraceae
OTU_17499	1	k__Bacteria; p__Chloroflexi; c__Gitt-GS-136; o__; f__; g__; s__
OTU_12612	1	k__Bacteria
OTU_14857	1	k__Bacteria; p__Actinobacteria; c__Rubrobacteria; o__Rubrobacterales; f__Rubrobacteraceae; g__; s__
OTU_2364	2	k__Bacteria
OTU_2339	1	k__Bacteria; p__Actinobacteria
OTU_6796	1	k__Bacteria; p__Proteobacteria; c__Deltaproteobacteria; o__Syntrophobacterales; f__Syntrophobacteraceae; g__; s__
OTU_19381	1	k__Bacteria; p__Verrucomicrobia; c__[Pedosphaerae]
OTU_6990	12	k__Bacteria; p__Proteobacteria; c__Gammaproteobacteria; o__Pseudomonadales; f__Moraxellaceae; g__Acinetobacter; s__guillouiae
OTU_13471	1	k__Bacteria; p__Actinobacteria; c__Rubrobacteria; o__Rubrobacterales; f__Rubrobacteraceae; g__Rubrobacter; s__
OTU_12947	1	k__Bacteria; p__Gemmatimonadetes; c__Gemmatimonadetes; o__Gemmatimonadales; f__A1-B1; g__; s__
OTU_5128	1	k__Bacteria; p__Gemmatimonadetes; c__Gemmatimonadetes; o__Gemmatimonadales; f__; g__; s__
OTU_16920	1	k__Bacteria; p__Proteobacteria; c__Betaproteobacteria; o__Burkholderiales; f__Comamonadaceae; g__Methylibium; s__
OTU_8524	1	Unclassified
OTU_13586	1	k__Bacteria
OTU_4937	1	k__Bacteria; p__Proteobacteria; c__Gammaproteobacteria; o__Pseudomonadales; f__Pseudomonadaceae; g__Pseudomonas; s__umsongensis
OTU_5175	1	k__Bacteria; p__Proteobacteria; c__Alphaproteobacteria; o__Rhodospirillales; f__Acetobacteraceae; g__Rhodopila; s__globiformis
OTU_6206	1	k__Bacteria; p__Firmicutes; c__Bacilli; o__Bacillales; f__Bacillaceae
OTU_4258	1	k__Bacteria
OTU_8265	1	k__Bacteria; p__Proteobacteria; c__Alphaproteobacteria; o__Rhodospirillales; f__Acetobacteraceae
OTU_9877	1	k__Bacteria; p__Actinobacteria; c__Actinobacteria; o__Actinomycetales; f__Actinosynnemataceae; g__Saccharothrix; s__
OTU_8791	1	k__Bacteria; p__Actinobacteria; c__Actinobacteria; o__Actinomycetales; f__Geodermatophilaceae; g__; s__
OTU_4116	1	k__Bacteria; p__Proteobacteria; c__Alphaproteobacteria; o__Caulobacterales; f__Caulobacteraceae; g__Nitrobacteria; s__hamadaniensis
OTU_19311	1	k__Bacteria; p__Actinobacteria; c__Actinobacteria; o__Actinomycetales; f__Streptomycetaceae; g__Streptomyces; s__
OTU_14265	1	k__Bacteria; p__Actinobacteria; c__Thermoleophilia; o__Solirubrobacterales; f__Solirubrobacteraceae; g__; s__
OTU_19901	1	k__Bacteria; p__Firmicutes; c__Bacilli; o__Bacillales; f__Bacillaceae; g__Bacillus
OTU_6308	1	k__Bacteria; p__Proteobacteria; c__Betaproteobacteria
OTU_7669	1	k__Bacteria; p__Planctomycetes; c__Planctomycetia; o__Gemmatales; f__Isosphaeraceae
OTU_9917	1	k__Bacteria; p__Proteobacteria; c__Gammaproteobacteria; o__Pseudomonadales; f__Moraxellaceae; g__Acinetobacter; s__guillouiae
OTU_8152	1	k__Bacteria; p__Proteobacteria; c__Deltaproteobacteria
OTU_10427	1	k__Bacteria
OTU_7952	1	k__Bacteria; p__Actinobacteria; c__Acidimicrobiia; o__Acidimicrobiales
OTU_9731	2	k__Bacteria; p__Proteobacteria; c__Gammaproteobacteria; o__Pseudomonadales; f__Moraxellaceae; g__Acinetobacter; s__guillouiae
OTU_8183	1	k__Bacteria; p__Actinobacteria; c__Actinobacteria; o__Actinomycetales
OTU_14661	1	k__Bacteria; p__Actinobacteria; c__Acidimicrobiia; o__Acidimicrobiales; f__Iamiaceae; g__Iamia; s__
OTU_15531	1	k__Bacteria; p__Actinobacteria; c__Actinobacteria; o__Actinomycetales
OTU_9814	1	k__Bacteria; p__Proteobacteria; c__Deltaproteobacteria; o__Myxococcales
OTU_15076	2	k__Bacteria; p__Proteobacteria; c__Betaproteobacteria; o__Burkholderiales; f__Comamonadaceae
OTU_18111	1	k__Bacteria; p__Firmicutes; c__Clostridia; o__Clostridiales; f__Veillonellaceae; g__Megasphaera; s__
OTU_1521	1	k__Bacteria; p__Proteobacteria; c__Deltaproteobacteria; o__Myxococcales; f__Polyangiaceae
OTU_7572	1	k__Bacteria; p__Proteobacteria; c__Alphaproteobacteria; o__Rhodospirillales; f__Rhodospirillaceae; g__; s__
OTU_11612	1	k__Bacteria; p__Planctomycetes; c__Planctomycetia; o__Pirellulales; f__Pirellulaceae; g__Pirellula; s__
OTU_4398	1	k__Bacteria; p__Gemmatimonadetes; c__Gemmatimonadetes; o__; f__; g__; s__
OTU_16850	1	k__Bacteria; p__Actinobacteria
OTU_6711	1	k__Bacteria; p__Proteobacteria; c__Gammaproteobacteria; o__Pseudomonadales; f__Moraxellaceae
OTU_2302	1	k__Bacteria; p__Gemmatimonadetes; c__Gemm-1; o__; f__; g__; s__
OTU_4617	1	k__Bacteria; p__Actinobacteria; c__Thermoleophilia; o__Solirubrobacterales
OTU_192	2	k__Bacteria
OTU_15650	1	k__Bacteria; p__Proteobacteria; c__Gammaproteobacteria; o__Pseudomonadales; f__Moraxellaceae; g__Acinetobacter; s__guillouiae
OTU_7299	1	k__Bacteria; p__Actinobacteria; c__Actinobacteria; o__Actinomycetales
OTU_16786	1	k__Bacteria; p__Acidobacteria; c__Acidobacteriia; o__Acidobacteriales; f__Acidobacteriaceae
OTU_16836	1	k__Bacteria; p__Actinobacteria; c__Actinobacteria; o__Actinomycetales; f__Nocardioidaceae
OTU_18211	1	k__Bacteria; p__Actinobacteria; c__Actinobacteria; o__Actinomycetales
OTU_18244	1	k__Bacteria; p__Proteobacteria; c__Alphaproteobacteria; o__Sphingomonadales; f__Sphingomonadaceae; g__Sphingomonas; s__asaccharolytica
OTU_14745	1	k__Bacteria
OTU_5113	2	k__Bacteria; p__Proteobacteria; c__Alphaproteobacteria; o__Caulobacterales; f__Caulobacteraceae; g__Brevundimonas; s__poindexterae
OTU_19776	1	k__Bacteria; p__Gemmatimonadetes
OTU_13842	1	k__Bacteria; p__Actinobacteria; c__Actinobacteria; o__Actinomycetales; f__Geodermatophilaceae; g__Blastococcus; s__aggregatus
OTU_16146	2	k__Bacteria; p__Actinobacteria; c__Rubrobacteria; o__Rubrobacterales; f__Rubrobacteraceae; g__Rubrobacter; s__
OTU_17326	1	k__Bacteria; p__Actinobacteria; c__Actinobacteria; o__Actinomycetales; f__Geodermatophilaceae
OTU_13435	1	k__Bacteria
OTU_16433	1	k__Bacteria; p__Chloroflexi; c__Ellin6529; o__; f__; g__; s__
OTU_12799	1	k__Bacteria; p__Firmicutes; c__Clostridia; o__Clostridiales; f__Peptostreptococcaceae; g__[Clostridium]; s__difficile
OTU_3489	1	k__Bacteria; p__Actinobacteria; c__Actinobacteria; o__Actinomycetales; f__Streptomycetaceae; g__; s__
OTU_5970	2	k__Bacteria; p__Actinobacteria; c__Acidimicrobiia; o__Acidimicrobiales; f__; g__; s__
OTU_6823	1	k__Bacteria; p__Proteobacteria; c__Gammaproteobacteria
OTU_6593	1	k__Bacteria; p__Actinobacteria; c__Thermoleophilia; o__Solirubrobacterales
OTU_13771	1	k__Bacteria
OTU_12040	1	k__Bacteria; p__Proteobacteria; c__Deltaproteobacteria; o__Myxococcales
OTU_12180	1	k__Bacteria; p__Proteobacteria; c__Alphaproteobacteria; o__Rhizobiales; f__Phyllobacteriaceae; g__Mesorhizobium; s__huakuii
OTU_19516	1	k__Bacteria
OTU_10186	1	k__Bacteria; p__Firmicutes; c__Bacilli; o__Bacillales; f__Bacillaceae; g__Bacillus; s__alkalitolerans
OTU_3980	1	k__Bacteria; p__Actinobacteria; c__Thermoleophilia; o__Solirubrobacterales; f__Solirubrobacteraceae; g__; s__
OTU_17145	2	k__Bacteria; p__Actinobacteria; c__Rubrobacteria; o__Rubrobacterales; f__Rubrobacteraceae; g__Rubrobacter; s__
OTU_15745	1	Unassignable
OTU_17566	1	k__Bacteria; p__Firmicutes; c__Bacilli; o__Bacillales; f__Bacillaceae; g__Bacillus; s__alkalitolerans
OTU_4591	1	k__Bacteria; p__OP3; c__koll11; o__; f__; g__; s__
OTU_6021	1	k__Bacteria; p__Actinobacteria; c__Actinobacteria; o__Actinomycetales; f__Streptosporangiaceae; g__Nonomuraea; s__
OTU_18665	1	k__Bacteria; p__Actinobacteria; c__Actinobacteria; o__Actinomycetales; f__Cellulomonadaceae; g__Cellulomonas; s__
OTU_13966	2	k__Bacteria; p__Chloroflexi; c__Thermomicrobia; o__JG30-KF-CM45; f__; g__; s__
OTU_14362	1	k__Bacteria; p__Planctomycetes; c__Phycisphaerae; o__WD2101; f__; g__; s__
OTU_5008	1	k__Bacteria; p__Actinobacteria; c__Actinobacteria; o__Actinomycetales; f__Nocardioidaceae; g__; s__
OTU_8690	1	k__Bacteria; p__Actinobacteria; c__Actinobacteria; o__Actinomycetales; f__Streptosporangiaceae; g__Streptosporangium; s__pseudovulgare
OTU_4318	1	k__Bacteria; p__Planctomycetes; c__Phycisphaerae; o__WD2101; f__; g__; s__
OTU_4635	1	k__Bacteria; p__Proteobacteria; c__Gammaproteobacteria
OTU_8130	1	k__Bacteria; p__Actinobacteria; c__Actinobacteria; o__Actinomycetales; f__Streptomycetaceae; g__Streptomyces; s__reticuliscabiei
OTU_10704	1	k__Bacteria; p__Proteobacteria; c__Alphaproteobacteria; o__Rhodospirillales; f__Acetobacteraceae; g__Craurococcus; s__roseus
OTU_18137	1	k__Bacteria; p__Planctomycetes; c__Planctomycetia; o__Gemmatales; f__Isosphaeraceae; g__Nostocoida; s__limicola
OTU_9220	1	k__Bacteria; p__Actinobacteria; c__Thermoleophilia; o__Solirubrobacterales; f__; g__; s__
OTU_3111	1	k__Bacteria; p__Actinobacteria; c__Thermoleophilia; o__Solirubrobacterales; f__; g__; s__
OTU_9275	1	k__Bacteria; p__Actinobacteria; c__Actinobacteria; o__Actinomycetales
OTU_18765	1	k__Bacteria; p__Planctomycetes; c__Planctomycetia; o__Gemmatales; f__Gemmataceae; g__Gemmata; s__
OTU_17067	1	k__Bacteria; p__Proteobacteria; c__Gammaproteobacteria; o__Pseudomonadales; f__Pseudomonadaceae; g__Pseudomonas; s__umsongensis
OTU_15997	1	k__Bacteria; p__Chloroflexi; c__Chloroflexi; o__[Roseiflexales]; f__[Kouleothrixaceae]; g__Kouleothrix; s__
OTU_7059	1	k__Bacteria; p__Chloroflexi; c__TK10; o__B07_WMSP1; f__; g__; s__
OTU_14918	1	k__Bacteria
OTU_19733	1	k__Bacteria; p__Proteobacteria; c__Gammaproteobacteria; o__Pseudomonadales; f__Moraxellaceae; g__Acinetobacter; s__guillouiae
OTU_4980	1	k__Bacteria; p__Actinobacteria; c__Thermoleophilia; o__Solirubrobacterales; f__Conexibacteraceae; g__; s__
OTU_1403	1	k__Bacteria; p__Actinobacteria; c__Actinobacteria; o__Actinomycetales; f__Streptomycetaceae; g__Streptomyces
OTU_12292	3	k__Bacteria; p__Firmicutes; c__Bacilli; o__Bacillales; f__Bacillaceae; g__Bacillus
OTU_1006	1	k__Bacteria; p__Actinobacteria; c__Actinobacteria; o__Actinomycetales
OTU_8482	1	k__Bacteria; p__Actinobacteria; c__Rubrobacteria; o__Rubrobacterales; f__Rubrobacteraceae; g__Rubrobacter; s__
OTU_11097	1	k__Bacteria; p__Gemmatimonadetes; c__Gemmatimonadetes; o__; f__; g__; s__
OTU_18081	2	k__Bacteria; p__Proteobacteria; c__Gammaproteobacteria; o__Pseudomonadales; f__Moraxellaceae; g__Acinetobacter
OTU_2455	1	k__Bacteria
OTU_4098	1	k__Bacteria; p__Chloroflexi; c__Chloroflexi; o__Chloroflexales
OTU_1827	1	k__Bacteria; p__Actinobacteria; c__Actinobacteria; o__Actinomycetales; f__Pseudonocardiaceae
OTU_17158	2	k__Bacteria; p__Actinobacteria; c__Rubrobacteria; o__Rubrobacterales; f__Rubrobacteraceae; g__Rubrobacter; s__
OTU_208	5	k__Bacteria; p__Actinobacteria; c__Actinobacteria; o__Actinomycetales; f__Nocardioidaceae; g__Aeromicrobium; s__
OTU_12522	1	Unassignable
OTU_6411	1	k__Bacteria; p__Actinobacteria; c__Acidimicrobiia; o__Acidimicrobiales; f__; g__; s__
OTU_10466	1	k__Bacteria
OTU_11404	1	k__Bacteria; p__Proteobacteria
OTU_10934	1	k__Bacteria; p__Proteobacteria; c__Alphaproteobacteria; o__Rickettsiales; f__mitochondria
OTU_11907	1	k__Bacteria; p__Gemmatimonadetes; c__Gemmatimonadetes; o__; f__; g__; s__
OTU_16884	1	Unclassified
OTU_15120	1	k__Bacteria; p__Actinobacteria; c__Actinobacteria; o__Actinomycetales; f__Microbacteriaceae
OTU_16381	1	k__Bacteria; p__Proteobacteria; c__Alphaproteobacteria; o__Rhizobiales
OTU_7916	1	k__Bacteria; p__Actinobacteria; c__Actinobacteria; o__Actinomycetales
OTU_2172	2	k__Bacteria; p__Proteobacteria; c__Gammaproteobacteria; o__Pseudomonadales; f__Moraxellaceae; g__Acinetobacter; s__johnsonii
OTU_5066	1	k__Bacteria; p__Proteobacteria
OTU_2189	1	k__Bacteria; p__Planctomycetes; c__Planctomycetia; o__Gemmatales; f__Isosphaeraceae; g__; s__
OTU_8212	1	k__Bacteria; p__Proteobacteria; c__Alphaproteobacteria; o__Sphingomonadales; f__Erythrobacteraceae; g__Lutibacterium; s__
OTU_18114	1	k__Bacteria; p__Actinobacteria; c__Rubrobacteria; o__Rubrobacterales; f__Rubrobacteraceae; g__Rubrobacter; s__
OTU_5088	1	k__Bacteria; p__Actinobacteria; c__Rubrobacteria; o__Rubrobacterales; f__Rubrobacteraceae; g__Rubrobacter; s__
OTU_11026	1	k__Bacteria; p__Chloroflexi; c__Ellin6529; o__; f__; g__; s__
OTU_17458	1	k__Bacteria; p__Actinobacteria; c__Thermoleophilia; o__Solirubrobacterales; f__Conexibacteraceae; g__Conexibacter; s__
OTU_13540	1	k__Bacteria; p__Gemmatimonadetes; c__Gemm-3; o__; f__; g__; s__
OTU_5807	1	k__Bacteria
OTU_6381	1	k__Bacteria; p__Actinobacteria; c__Actinobacteria; o__Actinomycetales; f__Nocardioidaceae; g__Aeromicrobium; s__
OTU_19689	1	k__Bacteria; p__Actinobacteria; c__Actinobacteria; o__Actinomycetales; f__Micrococcaceae; g__Arthrobacter; s__oxydans
OTU_14690	1	k__Bacteria; p__Actinobacteria; c__Rubrobacteria; o__Rubrobacterales; f__Rubrobacteraceae; g__Rubrobacter; s__
OTU_12467	1	k__Bacteria; p__Proteobacteria; c__Deltaproteobacteria; o__Spirobacillales; f__; g__; s__
OTU_12839	1	k__Bacteria; p__Acidobacteria; c__Acidobacteria-6; o__; f__; g__; s__
OTU_16941	1	k__Bacteria
OTU_14450	1	k__Bacteria; p__Actinobacteria; c__Rubrobacteria; o__Rubrobacterales; f__Rubrobacteraceae; g__Rubrobacter; s__
OTU_5494	1	k__Bacteria; p__Proteobacteria; c__Betaproteobacteria; o__A21b
OTU_3666	1	k__Bacteria; p__Proteobacteria; c__Alphaproteobacteria; o__Rhizobiales; f__Bradyrhizobiaceae; g__Balneimonas; s__
OTU_8319	1	Unassignable
OTU_313	2	Unassignable
OTU_13109	1	k__Bacteria; p__Actinobacteria; c__Actinobacteria; o__Actinomycetales; f__Streptosporangiaceae; g__Streptosporangium
OTU_12957	1	k__Bacteria; p__Proteobacteria; c__Alphaproteobacteria; o__Rhodospirillales; f__Rhodospirillaceae; g__; s__
OTU_15677	1	k__Bacteria; p__Proteobacteria; c__Gammaproteobacteria
OTU_19287	1	k__Bacteria; p__Chloroflexi; c__Thermomicrobia; o__JG30-KF-CM45; f__; g__; s__
OTU_18682	1	k__Bacteria; p__Proteobacteria; c__Alphaproteobacteria; o__Caulobacterales; f__Caulobacteraceae; g__Brevundimonas; s__poindexterae
OTU_10284	1	k__Bacteria; p__FBP; c__; o__; f__; g__; s__
OTU_11738	1	k__Bacteria; p__Proteobacteria; c__Alphaproteobacteria; o__Rhizobiales; f__Beijerinckiaceae; g__Chelatococcus
OTU_10233	2	k__Bacteria; p__Actinobacteria; c__Rubrobacteria; o__Rubrobacterales; f__Rubrobacteraceae; g__Rubrobacter; s__
OTU_9558	1	k__Bacteria; p__Proteobacteria; c__Gammaproteobacteria; o__Pseudomonadales; f__Moraxellaceae; g__Acinetobacter; s__johnsonii
OTU_4740	1	k__Bacteria; p__Actinobacteria; c__Actinobacteria; o__Actinomycetales; f__Micrococcaceae; g__Arthrobacter; s__oxydans
OTU_5328	1	k__Bacteria; p__Actinobacteria; c__Actinobacteria; o__Actinomycetales; f__Micromonosporaceae
OTU_3440	6	k__Bacteria; p__Actinobacteria; c__Rubrobacteria; o__Rubrobacterales; f__Rubrobacteraceae; g__Rubrobacter; s__
OTU_12737	1	k__Bacteria; p__Proteobacteria; c__Gammaproteobacteria; o__Pseudomonadales; f__Pseudomonadaceae; g__Pseudomonas; s__umsongensis
OTU_12007	1	k__Bacteria; p__Armatimonadetes; c__0319-6E2; o__; f__; g__; s__
OTU_14823	1	k__Bacteria; p__Proteobacteria
OTU_13013	1	k__Bacteria; p__Proteobacteria; c__Alphaproteobacteria; o__Caulobacterales; f__Caulobacteraceae; g__Brevundimonas; s__poindexterae
OTU_1215	1	k__Bacteria; p__Actinobacteria; c__Actinobacteria; o__Actinomycetales; f__Geodermatophilaceae
OTU_9090	1	k__Bacteria; p__Proteobacteria; c__Alphaproteobacteria; o__Caulobacterales; f__Caulobacteraceae
OTU_7487	1	k__Bacteria; p__Actinobacteria; c__Thermoleophilia; o__Gaiellales; f__Gaiellaceae; g__; s__
OTU_15537	1	k__Bacteria; p__Gemmatimonadetes; c__Gemmatimonadetes
OTU_8729	1	k__Bacteria; p__Proteobacteria; c__Alphaproteobacteria; o__Rhodospirillales; f__Rhodospirillaceae; g__Skermanella; s__xinjiangensis
OTU_2109	1	k__Bacteria; p__Chloroflexi; c__Thermomicrobia; o__JG30-KF-CM45; f__; g__; s__
OTU_11976	1	k__Bacteria; p__Chloroflexi; c__TK10; o__; f__; g__; s__
OTU_17867	1	k__Bacteria; p__Proteobacteria; c__Betaproteobacteria; o__Burkholderiales; f__Comamonadaceae; g__Variovorax; s__
OTU_1990	1	k__Bacteria; p__TM7; c__TM7-1; o__; f__; g__; s__
OTU_1326	1	k__Bacteria; p__Actinobacteria; c__Thermoleophilia; o__Solirubrobacterales; f__; g__; s__
OTU_19335	1	k__Bacteria; p__Proteobacteria; c__Gammaproteobacteria; o__Pseudomonadales; f__Pseudomonadaceae
OTU_5844	1	k__Bacteria; p__Actinobacteria; c__Actinobacteria; o__Actinomycetales; f__Actinosynnemataceae; g__Kibdelosporangium; s__
OTU_19360	1	k__Bacteria; p__Proteobacteria; c__Gammaproteobacteria; o__Pseudomonadales; f__Pseudomonadaceae; g__Pseudomonas; s__umsongensis
OTU_1721	1	k__Bacteria; p__Actinobacteria; c__Actinobacteria; o__Actinomycetales; f__Micromonosporaceae; g__; s__
OTU_15014	1	k__Bacteria; p__Actinobacteria; c__Thermoleophilia; o__Solirubrobacterales; f__; g__; s__
OTU_6862	1	k__Bacteria; p__Proteobacteria; c__Deltaproteobacteria; o__Myxococcales; f__Cystobacteraceae; g__; s__
OTU_11155	1	k__Bacteria; p__Proteobacteria; c__Alphaproteobacteria; o__Rhodospirillales; f__Acetobacteraceae; g__Roseomonas; s__
OTU_13015	1	k__Bacteria; p__Chloroflexi; c__Chloroflexi; o__AKIW781; f__; g__; s__
OTU_7691	1	k__Bacteria; p__Actinobacteria; c__Actinobacteria; o__Actinomycetales
OTU_2041	1	k__Bacteria; p__Proteobacteria; c__Alphaproteobacteria; o__Caulobacterales; f__Caulobacteraceae
OTU_6933	1	k__Bacteria; p__Proteobacteria; c__Betaproteobacteria
OTU_368	2	k__Bacteria; p__Actinobacteria; c__Actinobacteria; o__Actinomycetales; f__Micrococcaceae; g__Arthrobacter
OTU_19400	1	k__Bacteria; p__Proteobacteria; c__Alphaproteobacteria; o__Rickettsiales; f__mitochondria
OTU_10731	1	k__Bacteria; p__Proteobacteria; c__Alphaproteobacteria
OTU_11539	1	k__Bacteria; p__Proteobacteria; c__Gammaproteobacteria; o__Pseudomonadales; f__Moraxellaceae; g__Acinetobacter; s__guillouiae
OTU_8947	1	k__Bacteria; p__Actinobacteria; c__Actinobacteria; o__Actinomycetales
OTU_17798	1	k__Bacteria; p__Actinobacteria; c__Actinobacteria; o__Actinomycetales; f__Streptomycetaceae; g__Streptomyces; s__
OTU_13154	1	k__Bacteria; p__Actinobacteria; c__Rubrobacteria; o__Rubrobacterales; f__Rubrobacteraceae; g__Rubrobacter; s__
OTU_9643	1	k__Bacteria; p__Gemmatimonadetes; c__Gemmatimonadetes; o__; f__; g__; s__
OTU_1068	1	k__Bacteria; p__Actinobacteria; c__Thermoleophilia; o__Gaiellales; f__Gaiellaceae; g__; s__
OTU_13850	1	k__Bacteria; p__Proteobacteria; c__Alphaproteobacteria; o__Rhodospirillales
OTU_5601	1	k__Bacteria; p__Actinobacteria; c__Actinobacteria; o__Actinomycetales; f__Streptomycetaceae; g__; s__
OTU_2834	1	k__Bacteria; p__Proteobacteria; c__Alphaproteobacteria; o__Rickettsiales; f__mitochondria
OTU_5306	1	k__Bacteria; p__Actinobacteria; c__Actinobacteria; o__Actinomycetales
OTU_7347	1	k__Bacteria; p__Proteobacteria; c__Alphaproteobacteria; o__Rhodospirillales; f__Rhodospirillaceae
OTU_13977	1	k__Bacteria; p__Actinobacteria
OTU_17643	1	k__Bacteria; p__Actinobacteria; c__Actinobacteria; o__Actinomycetales
OTU_262	5	k__Bacteria; p__Proteobacteria; c__Gammaproteobacteria; o__Pseudomonadales; f__Pseudomonadaceae; g__Pseudomonas; s__
OTU_14190	1	k__Bacteria; p__Proteobacteria; c__Alphaproteobacteria; o__Rhizobiales
OTU_19430	1	k__Bacteria; p__Actinobacteria; c__Thermoleophilia; o__Gaiellales; f__Gaiellaceae; g__; s__
OTU_3911	1	k__Bacteria; p__Actinobacteria; c__Actinobacteria; o__Actinomycetales; f__Geodermatophilaceae; g__Geodermatophilus
OTU_3079	3	k__Bacteria; p__Firmicutes; c__Bacilli; o__Lactobacillales; f__Lactobacillaceae; g__Lactobacillus; s__iners
OTU_3531	1	k__Bacteria; p__Proteobacteria; c__Alphaproteobacteria; o__Caulobacterales; f__Caulobacteraceae; g__Brevundimonas; s__poindexterae
OTU_2701	1	k__Bacteria; p__Actinobacteria; c__Thermoleophilia; o__Solirubrobacterales; f__; g__; s__
OTU_16690	1	k__Bacteria; p__Actinobacteria
OTU_15302	1	k__Bacteria; p__Proteobacteria; c__Gammaproteobacteria; o__Pseudomonadales; f__Moraxellaceae; g__Acinetobacter; s__johnsonii
OTU_18866	1	k__Bacteria; p__Proteobacteria; c__Alphaproteobacteria; o__Rhodospirillales
OTU_8774	1	k__Bacteria; p__Proteobacteria; c__Betaproteobacteria; o__Burkholderiales
OTU_448	4	k__Bacteria; p__Actinobacteria; c__Actinobacteria; o__Actinomycetales; f__Streptomycetaceae; g__Streptomyces; s__mashuensis
OTU_1308	1	k__Bacteria; p__Proteobacteria; c__Alphaproteobacteria; o__Rhodospirillales; f__Rhodospirillaceae
OTU_3693	1	k__Bacteria; p__Bacteroidetes; c__[Saprospirae]; o__[Saprospirales]; f__Chitinophagaceae
OTU_8892	1	k__Bacteria
OTU_8865	1	k__Bacteria; p__Actinobacteria; c__Actinobacteria; o__Actinomycetales; f__Nocardioidaceae; g__Nocardioides; s__daphniae
OTU_11173	1	k__Bacteria; p__Planctomycetes; c__Phycisphaerae; o__WD2101; f__; g__; s__
OTU_10564	1	k__Bacteria
OTU_8552	1	k__Bacteria; p__Actinobacteria; c__Rubrobacteria; o__Rubrobacterales; f__Rubrobacteraceae; g__Rubrobacter; s__
OTU_8361	1	k__Bacteria; p__Actinobacteria; c__Actinobacteria; o__Actinomycetales; f__Pseudonocardiaceae; g__Pseudonocardia; s__
OTU_6948	1	k__Bacteria; p__Actinobacteria; c__Actinobacteria; o__Actinomycetales; f__Frankiaceae; g__Frankia; s__
OTU_4176	1	k__Bacteria; p__Actinobacteria; c__Actinobacteria; o__Actinomycetales; f__Pseudonocardiaceae; g__Pseudonocardia; s__
OTU_9164	1	k__Bacteria; p__Proteobacteria; c__Gammaproteobacteria; o__Pseudomonadales; f__Pseudomonadaceae; g__Pseudomonas; s__
OTU_18815	1	k__Bacteria; p__Proteobacteria; c__Gammaproteobacteria; o__Xanthomonadales; f__Sinobacteraceae; g__; s__
OTU_2130	1	k__Bacteria; p__Planctomycetes; c__Planctomycetia; o__Gemmatales; f__Gemmataceae; g__; s__
OTU_6682	1	k__Bacteria; p__Gemmatimonadetes; c__Gemmatimonadetes; o__Ellin5290; f__; g__; s__
OTU_15299	3	k__Bacteria; p__Proteobacteria; c__Alphaproteobacteria; o__Rhizobiales; f__Bradyrhizobiaceae; g__; s__
OTU_11801	1	k__Bacteria; p__Proteobacteria; c__Gammaproteobacteria; o__Pseudomonadales; f__Pseudomonadaceae
OTU_8786	1	k__Bacteria; p__Actinobacteria; c__Thermoleophilia; o__Solirubrobacterales
OTU_11502	1	k__Bacteria; p__Bacteroidetes; c__Cytophagia; o__Cytophagales; f__Flammeovirgaceae; g__Marinoscillum; s__furvescens
OTU_61	4	Unassignable
OTU_18718	1	k__Bacteria; p__Actinobacteria; c__Actinobacteria; o__Actinomycetales; f__Nocardioidaceae; g__Aeromicrobium; s__
OTU_17785	1	k__Bacteria; p__Proteobacteria; c__Gammaproteobacteria; o__Pseudomonadales; f__Moraxellaceae; g__Acinetobacter
OTU_13140	1	k__Bacteria; p__Proteobacteria; c__Alphaproteobacteria; o__Rhizobiales; f__Beijerinckiaceae; g__Chelatococcus; s__asaccharovorans
OTU_11840	1	k__Bacteria; p__Proteobacteria; c__Gammaproteobacteria; o__Pseudomonadales; f__Pseudomonadaceae; g__Azomonas; s__agilis
OTU_2782	1	k__Bacteria; p__Chloroflexi; c__Chloroflexi; o__[Roseiflexales]; f__[Roseiflexaceae]; g__; s__
OTU_7361	1	k__Bacteria; p__Actinobacteria; c__Actinobacteria; o__Actinomycetales; f__Pseudonocardiaceae; g__Pseudonocardia
OTU_6882	1	k__Bacteria; p__Proteobacteria; c__Betaproteobacteria; o__Burkholderiales; f__Oxalobacteraceae; g__Massilia; s__aerolata
OTU_17910	1	k__Bacteria; p__Actinobacteria; c__Actinobacteria; o__Actinomycetales
OTU_1268	1	k__Bacteria
OTU_13349	1	k__Bacteria
OTU_1616	1	k__Bacteria; p__Actinobacteria; c__Actinobacteria; o__Actinomycetales; f__Micrococcaceae; g__Microbispora; s__rosea
OTU_1930	1	k__Bacteria; p__Actinobacteria; c__Thermoleophilia; o__Solirubrobacterales
OTU_1213	1	k__Bacteria; p__Proteobacteria; c__Alphaproteobacteria; o__Rhizobiales
OTU_16830	1	k__Bacteria; p__Actinobacteria; c__Actinobacteria; o__Actinomycetales; f__Pseudonocardiaceae; g__Actinomycetospora; s__
OTU_18691	1	k__Bacteria; p__Proteobacteria; c__Alphaproteobacteria; o__Rhodospirillales; f__Acetobacteraceae
OTU_17133	1	k__Bacteria; p__Acidobacteria; c__Acidobacteria-6; o__iii1-15; f__; g__; s__
OTU_6459	1	k__Bacteria; p__Actinobacteria; c__Thermoleophilia; o__Solirubrobacterales; f__Solirubrobacteraceae; g__Solirubrobacter; s__
OTU_5593	1	k__Bacteria; p__Actinobacteria; c__Actinobacteria; o__Actinomycetales; f__Nocardioidaceae; g__Nocardioides
OTU_11350	1	k__Bacteria; p__Actinobacteria; c__Actinobacteria; o__Actinomycetales; f__Streptosporangiaceae; g__Nonomuraea; s__
OTU_13592	1	k__Bacteria; p__Proteobacteria; c__Alphaproteobacteria; o__Rhizobiales; f__Beijerinckiaceae; g__; s__
OTU_15469	2	k__Bacteria; p__Proteobacteria; c__Gammaproteobacteria; o__Pseudomonadales
OTU_7407	1	k__Bacteria; p__Actinobacteria; c__Actinobacteria; o__Actinomycetales; f__Streptomycetaceae; g__Streptomyces
OTU_10352	1	k__Bacteria; p__Planctomycetes; c__Planctomycetia; o__Gemmatales; f__Gemmataceae; g__; s__
OTU_17232	1	k__Bacteria; p__Actinobacteria
OTU_916	1	k__Bacteria; p__Proteobacteria; c__Gammaproteobacteria; o__Pseudomonadales; f__Moraxellaceae
OTU_1388	1	k__Bacteria; p__Proteobacteria
OTU_4340	1	k__Bacteria; p__Actinobacteria; c__Rubrobacteria; o__Rubrobacterales; f__Rubrobacteraceae; g__Rubrobacter; s__
OTU_18007	1	k__Bacteria; p__Actinobacteria; c__Thermoleophilia; o__Gaiellales; f__; g__; s__
OTU_19307	1	k__Bacteria; p__Actinobacteria; c__Thermoleophilia; o__Solirubrobacterales; f__Solirubrobacteraceae; g__Solirubrobacter; s__
OTU_9633	1	Unassignable
OTU_2943	1	k__Bacteria; p__Planctomycetes; c__Phycisphaerae; o__WD2101; f__; g__; s__
OTU_15576	1	k__Bacteria; p__Proteobacteria; c__Alphaproteobacteria; o__Caulobacterales; f__Caulobacteraceae; g__Nitrobacteria; s__hamadaniensis
OTU_10982	1	k__Bacteria; p__Proteobacteria; c__Betaproteobacteria; o__; f__; g__; s__
OTU_10789	1	k__Bacteria; p__Actinobacteria; c__Actinobacteria; o__Actinomycetales
OTU_2934	1	k__Bacteria; p__Chloroflexi; c__TK10; o__; f__; g__; s__
OTU_5262	1	k__Bacteria; p__Chloroflexi; c__SHA-26; o__; f__; g__; s__
OTU_4900	1	k__Bacteria; p__Proteobacteria; c__Betaproteobacteria; o__Burkholderiales; f__Comamonadaceae
OTU_874	58	k__Bacteria; p__Actinobacteria; c__Actinobacteria; o__Actinomycetales; f__Micrococcaceae
OTU_15792	1	k__Bacteria; p__Proteobacteria; c__Alphaproteobacteria; o__Rhizobiales
OTU_16951	1	k__Bacteria; p__Proteobacteria; c__Alphaproteobacteria; o__Rhodospirillales; f__Rhodospirillaceae; g__; s__
OTU_16385	1	k__Bacteria; p__Planctomycetes; c__Planctomycetia; o__Gemmatales; f__Isosphaeraceae; g__; s__
OTU_3722	1	k__Bacteria
OTU_10201	1	k__Bacteria; p__Proteobacteria; c__Alphaproteobacteria; o__Sphingomonadales; f__Sphingomonadaceae; g__Sphingomonas; s__asaccharolytica
OTU_18801	1	k__Bacteria
OTU_3857	1	k__Bacteria; p__Bacteroidetes; c__[Saprospirae]; o__[Saprospirales]; f__Chitinophagaceae; g__Flavisolibacter; s__
OTU_4818	1	k__Bacteria; p__Proteobacteria; c__Alphaproteobacteria; o__Rhodospirillales; f__Acetobacteraceae; g__Craurococcus; s__roseus
OTU_9802	1	k__Bacteria; p__Planctomycetes; c__Planctomycetia; o__Gemmatales; f__Gemmataceae; g__; s__
OTU_8421	2	k__Bacteria; p__Gemmatimonadetes; c__Gemm-5; o__; f__; g__; s__
OTU_15022	1	k__Bacteria; p__Actinobacteria; c__Actinobacteria; o__Actinomycetales; f__Nocardioidaceae; g__; s__
OTU_18082	1	k__Bacteria; p__Actinobacteria; c__Actinobacteria; o__Actinomycetales; f__Thermomonosporaceae
OTU_1630	1	k__Bacteria; p__Actinobacteria; c__Actinobacteria; o__Actinomycetales
OTU_3263	1	k__Bacteria; p__Firmicutes; c__Bacilli; o__Bacillales; f__Bacillaceae; g__Bacillus
OTU_1235	1	k__Bacteria; p__Actinobacteria; c__Actinobacteria; o__Actinomycetales
OTU_9418	1	k__Bacteria; p__Actinobacteria; c__Actinobacteria; o__Actinomycetales; f__Cellulomonadaceae; g__Cellulomonas; s__
OTU_7196	1	k__Bacteria; p__Actinobacteria; c__Actinobacteria; o__Actinomycetales
OTU_17995	1	k__Bacteria; p__Chloroflexi; c__Ellin6529; o__; f__; g__; s__
OTU_18994	1	k__Bacteria; p__Actinobacteria; c__Actinobacteria; o__Actinomycetales; f__Micrococcaceae; g__Arthrobacter
OTU_606	2	k__Bacteria; p__Actinobacteria; c__Actinobacteria; o__Actinomycetales; f__Pseudonocardiaceae; g__Pseudonocardia
OTU_17088	1	k__Bacteria; p__Actinobacteria; c__Thermoleophilia; o__Solirubrobacterales; f__Conexibacteraceae; g__Conexibacter; s__
OTU_12333	1	k__Bacteria; p__Planctomycetes; c__Planctomycetia; o__Gemmatales; f__Gemmataceae; g__; s__
OTU_10219	1	k__Bacteria; p__Actinobacteria; c__Actinobacteria; o__Actinomycetales
OTU_13530	1	k__Bacteria; p__Actinobacteria; c__Actinobacteria; o__Actinomycetales; f__Frankiaceae; g__; s__
OTU_17554	1	k__Bacteria; p__Actinobacteria; c__Thermoleophilia; o__Solirubrobacterales
OTU_11255	1	k__Bacteria; p__Firmicutes; c__Bacilli; o__Bacillales; f__Bacillaceae; g__Bacillus; s__mycoides
OTU_9513	1	k__Bacteria; p__Proteobacteria; c__Alphaproteobacteria; o__Caulobacterales; f__Caulobacteraceae; g__Brevundimonas; s__poindexterae
OTU_14537	1	k__Bacteria; p__Proteobacteria; c__Alphaproteobacteria; o__Rhizobiales; f__Bradyrhizobiaceae; g__Afipia
OTU_6181	1	k__Bacteria; p__Armatimonadetes; c__0319-6E2; o__; f__; g__; s__
OTU_5983	1	k__Bacteria; p__Actinobacteria; c__Actinobacteria; o__Actinomycetales; f__Streptosporangiaceae; g__Nonomuraea; s__
OTU_4958	1	k__Bacteria; p__Actinobacteria; c__Actinobacteria; o__Actinomycetales; f__Mycobacteriaceae; g__Mycobacterium; s__arupense
OTU_7082	1	k__Bacteria; p__Actinobacteria; c__Thermoleophilia; o__Solirubrobacterales; f__; g__; s__
OTU_18290	1	k__Bacteria; p__Firmicutes; c__Bacilli; o__Bacillales; f__Paenibacillaceae; g__Paenibacillus
OTU_14802	1	k__Bacteria; p__Firmicutes; c__Bacilli; o__Lactobacillales; f__Streptococcaceae
OTU_6836	1	k__Bacteria; p__Actinobacteria; c__Thermoleophilia; o__Solirubrobacterales
OTU_10525	1	k__Bacteria; p__Proteobacteria; c__Gammaproteobacteria; o__Pseudomonadales; f__Pseudomonadaceae
OTU_11789	1	k__Bacteria; p__Actinobacteria; c__Thermoleophilia; o__Solirubrobacterales; f__; g__; s__
OTU_6327	1	k__Bacteria; p__Proteobacteria; c__Alphaproteobacteria; o__Rhizobiales
OTU_4137	1	k__Bacteria; p__Actinobacteria; c__Actinobacteria; o__Actinomycetales; f__Sporichthyaceae; g__; s__
OTU_17194	1	k__Bacteria; p__Actinobacteria; c__Rubrobacteria; o__Rubrobacterales; f__Rubrobacteraceae; g__Rubrobacter; s__
OTU_8875	1	k__Bacteria; p__Proteobacteria; c__Alphaproteobacteria; o__Rhodospirillales; f__Acetobacteraceae; g__Belnapia; s__moabensis
OTU_10101	1	k__Bacteria; p__Proteobacteria
OTU_12753	1	k__Bacteria; p__Proteobacteria; c__Alphaproteobacteria; o__Rhizobiales; f__Bradyrhizobiaceae; g__Balneimonas; s__
OTU_10154	1	k__Bacteria; p__Planctomycetes; c__Planctomycetia; o__Gemmatales; f__Gemmataceae; g__; s__
OTU_4876	1	k__Bacteria; p__Actinobacteria; c__Actinobacteria; o__Actinomycetales; f__Nocardioidaceae; g__Kribbella; s__
OTU_19702	1	k__Bacteria; p__Firmicutes; c__Bacilli; o__Bacillales; f__Bacillaceae; g__Bacillus; s__alkalitolerans
OTU_4546	1	k__Bacteria; p__Planctomycetes; c__Planctomycetia; o__Gemmatales; f__Isosphaeraceae; g__Nostocoida; s__limicola III
OTU_14595	1	k__Bacteria; p__Chloroflexi; c__Thermomicrobia; o__JG30-KF-CM45; f__; g__; s__
OTU_3294	1	k__Bacteria; p__Proteobacteria; c__Alphaproteobacteria
OTU_15059	1	k__Bacteria; p__Proteobacteria; c__Gammaproteobacteria; o__Pseudomonadales; f__Moraxellaceae; g__Acinetobacter; s__guillouiae
OTU_15723	1	k__Bacteria; p__Proteobacteria; c__Betaproteobacteria; o__Burkholderiales; f__Comamonadaceae; g__Leptothrix; s__
OTU_4017	1	k__Bacteria; p__Actinobacteria
OTU_14769	1	k__Bacteria; p__Actinobacteria; c__Actinobacteria; o__Actinomycetales
OTU_3249	1	k__Bacteria; p__Gemmatimonadetes; c__Gemmatimonadetes; o__Gemmatimonadales
OTU_13822	1	k__Bacteria; p__Planctomycetes; c__Planctomycetia; o__Planctomycetales; f__Planctomycetaceae; g__Planctomyces; s__
OTU_14962	1	k__Bacteria; p__Proteobacteria; c__Alphaproteobacteria; o__Rhizobiales; f__Beijerinckiaceae; g__Chelatococcus; s__asaccharovorans
OTU_3089	1	k__Bacteria; p__Proteobacteria; c__Alphaproteobacteria; o__Rhodospirillales; f__Acetobacteraceae
OTU_16976	1	k__Bacteria; p__Actinobacteria
OTU_2325	1	k__Bacteria; p__Actinobacteria; c__Actinobacteria; o__Actinomycetales; f__Nocardioidaceae
OTU_9467	1	k__Bacteria; p__Proteobacteria; c__Alphaproteobacteria; o__Rhizobiales; f__Bradyrhizobiaceae; g__; s__
OTU_4484	1	k__Bacteria; p__Proteobacteria; c__Alphaproteobacteria; o__Rhizobiales; f__; g__; s__
OTU_19455	1	k__Bacteria; p__Actinobacteria; c__Actinobacteria; o__Actinomycetales; f__Geodermatophilaceae; g__Geodermatophilus
OTU_7634	1	k__Bacteria; p__Actinobacteria; c__Actinobacteria; o__Actinomycetales; f__Nocardioidaceae; g__; s__
OTU_15915	1	k__Bacteria; p__Planctomycetes; c__Planctomycetia; o__Gemmatales; f__Gemmataceae; g__; s__
OTU_6788	1	k__Bacteria; p__Actinobacteria; c__Actinobacteria; o__Actinomycetales; f__Nocardioidaceae; g__; s__
OTU_16847	1	k__Bacteria; p__Chloroflexi; c__Anaerolineae; o__SBR1031; f__A4b; g__; s__
OTU_16994	1	k__Bacteria; p__Actinobacteria; c__Actinobacteria; o__Actinomycetales
OTU_2601	1	k__Bacteria; p__Proteobacteria
OTU_18232	1	k__Bacteria; p__Proteobacteria; c__Alphaproteobacteria
OTU_3606	1	k__Bacteria; p__Firmicutes; c__Clostridia; o__Clostridiales; f__Peptostreptococcaceae; g__Peptostreptococcus; s__anaerobius
OTU_4549	1	k__Bacteria; p__Proteobacteria; c__Betaproteobacteria; o__Ellin6067; f__; g__; s__
OTU_18411	1	k__Bacteria; p__Chloroflexi; c__Thermomicrobia; o__JG30-KF-CM45; f__; g__; s__
OTU_2225	1	k__Bacteria; p__Chloroflexi; c__TK10; o__AKYG885; f__; g__; s__
OTU_15128	1	k__Bacteria; p__Actinobacteria; c__Actinobacteria; o__Actinomycetales; f__Geodermatophilaceae; g__Geodermatophilus; s__obscurus
OTU_504	2	k__Bacteria; p__Firmicutes; c__Bacilli; o__Lactobacillales; f__Streptococcaceae; g__Streptococcus; s__
OTU_19010	1	k__Bacteria; p__Actinobacteria; c__Actinobacteria; o__Actinomycetales; f__Geodermatophilaceae; g__Modestobacter; s__
OTU_2270	1	k__Bacteria; p__Proteobacteria; c__Alphaproteobacteria; o__Caulobacterales; f__Caulobacteraceae; g__Brevundimonas; s__poindexterae
OTU_6341	1	k__Bacteria; p__Actinobacteria; c__Thermoleophilia; o__Solirubrobacterales; f__Solirubrobacteraceae; g__Solirubrobacter; s__
OTU_8384	1	k__Bacteria; p__Proteobacteria
OTU_5913	4	k__Bacteria; p__Actinobacteria; c__MB-A2-108; o__0319-7L14; f__; g__; s__
OTU_16790	1	k__Bacteria; p__Planctomycetes; c__Planctomycetia; o__Gemmatales; f__Gemmataceae; g__; s__
OTU_1130	1	k__Bacteria; p__Proteobacteria; c__Alphaproteobacteria; o__Caulobacterales; f__Caulobacteraceae; g__Brevundimonas; s__poindexterae
OTU_6668	3	k__Bacteria; p__Actinobacteria; c__Actinobacteria; o__Actinomycetales; f__Geodermatophilaceae; g__Geodermatophilus; s__
OTU_1165	1	k__Bacteria; p__Actinobacteria; c__Actinobacteria; o__Actinomycetales
OTU_15322	1	k__Bacteria; p__Proteobacteria; c__Alphaproteobacteria; o__Rhodospirillales; f__Acetobacteraceae
OTU_18318	1	k__Bacteria; p__Proteobacteria; c__Gammaproteobacteria; o__Pseudomonadales; f__Pseudomonadaceae; g__Pseudomonas; s__
OTU_12067	1	k__Bacteria; p__Actinobacteria; c__Acidimicrobiia; o__Acidimicrobiales; f__; g__; s__
OTU_18363	1	k__Bacteria; p__Chloroflexi; c__Ellin6529; o__; f__; g__; s__
OTU_8685	1	k__Bacteria; p__Actinobacteria; c__Actinobacteria; o__Actinomycetales; f__Micrococcaceae; g__Arthrobacter
OTU_9505	1	k__Bacteria
OTU_16542	1	k__Bacteria; p__Proteobacteria; c__Alphaproteobacteria; o__Rhizobiales; f__Bradyrhizobiaceae
OTU_16219	1	k__Bacteria; p__Actinobacteria; c__Actinobacteria; o__Actinomycetales; f__Micrococcaceae; g__Arthrobacter
OTU_14281	1	k__Bacteria; p__Actinobacteria; c__Actinobacteria; o__Actinomycetales
OTU_12840	1	k__Bacteria; p__Actinobacteria
OTU_10957	1	k__Bacteria; p__Actinobacteria; c__Rubrobacteria; o__Rubrobacterales; f__Rubrobacteraceae; g__Rubrobacter; s__
OTU_9069	1	k__Bacteria; p__Actinobacteria; c__Actinobacteria; o__Actinomycetales; f__Geodermatophilaceae; g__Modestobacter; s__
OTU_10394	1	k__Bacteria; p__Proteobacteria; c__Alphaproteobacteria; o__Rickettsiales; f__mitochondria
OTU_13638	1	k__Bacteria; p__Actinobacteria; c__Acidimicrobiia; o__Acidimicrobiales; f__; g__; s__
OTU_7415	1	k__Bacteria; p__Proteobacteria; c__Alphaproteobacteria; o__Rhodospirillales; f__Acetobacteraceae
OTU_12167	1	k__Bacteria; p__Actinobacteria; c__Thermoleophilia; o__Solirubrobacterales; f__; g__; s__
OTU_9624	1	k__Bacteria; p__Actinobacteria; c__Actinobacteria; o__Actinomycetales; f__Micrococcaceae; g__Arthrobacter; s__pascens
OTU_8082	1	k__Bacteria; p__Actinobacteria; c__Thermoleophilia; o__Solirubrobacterales; f__Solirubrobacteraceae; g__Solirubrobacter; s__
OTU_9292	2	k__Bacteria; p__Actinobacteria; c__Actinobacteria; o__Actinomycetales; f__Nocardioidaceae; g__Nocardioides; s__daphniae
OTU_13071	1	k__Bacteria; p__Proteobacteria; c__Alphaproteobacteria; o__Sphingomonadales; f__Sphingomonadaceae; g__Novosphingobium; s__nitrogenifigens
OTU_18119	1	k__Bacteria; p__Actinobacteria
OTU_7535	1	k__Bacteria; p__Firmicutes; c__Bacilli; o__Bacillales; f__Bacillaceae; g__Bacillus; s__megaterium
OTU_9243	1	k__Bacteria; p__Proteobacteria
OTU_2805	1	k__Bacteria; p__Actinobacteria; c__Actinobacteria; o__Actinomycetales
OTU_391	7	k__Bacteria; p__Proteobacteria; c__Gammaproteobacteria; o__Pseudomonadales; f__Moraxellaceae; g__Acinetobacter; s__
OTU_7996	1	k__Bacteria; p__Actinobacteria; c__Thermoleophilia; o__Solirubrobacterales; f__; g__; s__
OTU_3632	1	k__Bacteria; p__Actinobacteria; c__Thermoleophilia; o__Solirubrobacterales; f__; g__; s__
OTU_16549	1	k__Bacteria; p__Proteobacteria; c__Deltaproteobacteria; o__Myxococcales
OTU_4211	1	k__Bacteria; p__Actinobacteria; c__Actinobacteria; o__Actinomycetales; f__Micrococcaceae
OTU_4244	1	k__Bacteria; p__Actinobacteria; c__Actinobacteria; o__Actinomycetales; f__Micromonosporaceae; g__Couchioplanes; s__
OTU_8809	1	k__Bacteria; p__Actinobacteria; c__Thermoleophilia; o__Solirubrobacterales; f__Solirubrobacteraceae; g__Solirubrobacter; s__
OTU_15131	1	k__Bacteria; p__Proteobacteria; c__Alphaproteobacteria; o__Rhizobiales; f__Bradyrhizobiaceae
OTU_13885	1	k__Bacteria
OTU_10819	1	k__Bacteria
OTU_18542	1	k__Bacteria; p__Proteobacteria; c__Gammaproteobacteria; o__Pseudomonadales; f__Pseudomonadaceae; g__Pseudomonas
OTU_8827	1	k__Bacteria; p__Proteobacteria; c__Alphaproteobacteria; o__Caulobacterales; f__Caulobacteraceae; g__Brevundimonas; s__poindexterae
OTU_3479	1	k__Bacteria; p__Proteobacteria; c__Alphaproteobacteria; o__Caulobacterales; f__Caulobacteraceae; g__Nitrobacteria; s__hamadaniensis
OTU_10990	1	k__Bacteria; p__Chloroflexi; c__Ellin6529; o__; f__; g__; s__
OTU_16282	1	Unassignable
OTU_3237	1	k__Bacteria; p__Actinobacteria
OTU_18345	1	k__Bacteria; p__Proteobacteria; c__Gammaproteobacteria; o__Pseudomonadales; f__Pseudomonadaceae
OTU_2470	1	k__Bacteria; p__Proteobacteria; c__Alphaproteobacteria; o__Rhizobiales; f__Beijerinckiaceae; g__Chelatococcus; s__asaccharovorans
OTU_18398	1	k__Bacteria; p__Proteobacteria; c__Betaproteobacteria; o__Burkholderiales; f__Comamonadaceae; g__Aquincola; s__tertiaricarbonis
OTU_7673	1	k__Bacteria; p__Actinobacteria; c__Actinobacteria; o__Actinomycetales
OTU_18053	1	k__Bacteria; p__Proteobacteria; c__Alphaproteobacteria; o__Rhizobiales; f__Rhizobiaceae; g__Sinorhizobium; s__
OTU_8199	1	k__Bacteria
OTU_6068	1	k__Bacteria; p__Proteobacteria; c__Alphaproteobacteria; o__Rhizobiales
OTU_16965	1	k__Bacteria; p__Actinobacteria; c__Rubrobacteria; o__Rubrobacterales; f__Rubrobacteraceae; g__Rubrobacter; s__
OTU_16222	1	k__Bacteria; p__Proteobacteria; c__Alphaproteobacteria; o__Caulobacterales; f__Caulobacteraceae; g__Brevundimonas; s__poindexterae
OTU_13871	1	k__Bacteria; p__Actinobacteria; c__Rubrobacteria; o__Rubrobacterales; f__Rubrobacteraceae; g__Rubrobacter; s__
OTU_7975	1	k__Bacteria; p__Bacteroidetes
OTU_13536	1	k__Bacteria; p__Actinobacteria; c__Actinobacteria; o__Actinomycetales
OTU_18567	1	k__Bacteria; p__Chloroflexi; c__Chloroflexi; o__Chloroflexales
OTU_5684	1	k__Bacteria; p__Firmicutes; c__Bacilli; o__Bacillales; f__Bacillaceae; g__Bacillus; s__anthracis
OTU_19497	1	k__Bacteria; p__Proteobacteria; c__Gammaproteobacteria; o__Pseudomonadales; f__Moraxellaceae; g__Acinetobacter; s__guillouiae
OTU_18040	1	k__Bacteria; p__Proteobacteria; c__Alphaproteobacteria; o__Caulobacterales; f__Caulobacteraceae; g__Brevundimonas; s__poindexterae
OTU_5041	1	k__Bacteria; p__Firmicutes; c__Bacilli; o__Bacillales; f__Bacillaceae; g__Bacillus; s__mycoides
OTU_13814	1	k__Bacteria; p__Proteobacteria; c__Gammaproteobacteria; o__Pseudomonadales; f__Moraxellaceae; g__Acinetobacter; s__guillouiae
OTU_16143	1	k__Bacteria; p__Actinobacteria; c__Actinobacteria; o__Actinomycetales; f__Pseudonocardiaceae; g__Pseudonocardia
OTU_5332	1	k__Bacteria; p__Proteobacteria; c__Alphaproteobacteria; o__Rhizobiales; f__Bradyrhizobiaceae; g__Balneimonas; s__
OTU_121	3	Unassignable
OTU_5866	1	k__Bacteria; p__Actinobacteria; c__Actinobacteria; o__Actinomycetales; f__Geodermatophilaceae; g__Geodermatophilus
OTU_196	12	k__Bacteria; p__Gemmatimonadetes; c__Gemm-1; o__; f__; g__; s__
OTU_6755	1	k__Bacteria; p__Actinobacteria; c__Actinobacteria; o__Actinomycetales; f__Nocardioidaceae
OTU_9269	1	k__Bacteria; p__Proteobacteria; c__Gammaproteobacteria; o__Pseudomonadales; f__Moraxellaceae; g__Acinetobacter; s__guillouiae
OTU_5675	1	k__Bacteria; p__Proteobacteria; c__Alphaproteobacteria
OTU_13043	2	k__Bacteria; p__Firmicutes; c__Bacilli; o__Bacillales; f__Bacillaceae; g__Bacillus; s__anthracis
OTU_13646	1	k__Bacteria
OTU_12495	1	k__Bacteria; p__Proteobacteria; c__Alphaproteobacteria; o__Rhizobiales; f__Hyphomicrobiaceae; g__Rhodoplanes; s__
OTU_7190	1	k__Bacteria; p__Actinobacteria; c__Actinobacteria; o__Actinomycetales; f__Micromonosporaceae
OTU_9557	1	k__Bacteria; p__Chloroflexi; c__Thermomicrobia; o__; f__; g__; s__
OTU_14052	1	k__Bacteria; p__Proteobacteria; c__Alphaproteobacteria; o__Sphingomonadales; f__Sphingomonadaceae; g__Sphingomonas
OTU_9511	1	k__Bacteria; p__Acidobacteria; c__Acidobacteria-6
OTU_10708	1	k__Bacteria; p__Proteobacteria; c__Gammaproteobacteria; o__Pseudomonadales; f__Moraxellaceae; g__Acinetobacter; s__guillouiae
OTU_5471	1	k__Bacteria; p__Actinobacteria; c__Thermoleophilia; o__Gaiellales; f__Gaiellaceae; g__; s__
OTU_3649	1	k__Bacteria; p__Firmicutes; c__Bacilli; o__Lactobacillales; f__Enterococcaceae; g__Vagococcus; s__
OTU_17981	2	k__Bacteria; p__Planctomycetes; c__Planctomycetia; o__Gemmatales; f__Isosphaeraceae; g__; s__
OTU_9413	1	k__Bacteria; p__Planctomycetes; c__Planctomycetia; o__Gemmatales; f__Gemmataceae; g__Gemmata; s__
OTU_643	2	k__Bacteria; p__Proteobacteria; c__Gammaproteobacteria; o__Pseudomonadales; f__Moraxellaceae; g__Acinetobacter; s__johnsonii
OTU_6242	1	k__Bacteria; p__Actinobacteria; c__Thermoleophilia; o__Solirubrobacterales; f__; g__; s__
OTU_13472	1	k__Bacteria; p__Actinobacteria; c__Thermoleophilia; o__Solirubrobacterales; f__Solirubrobacteraceae; g__; s__
OTU_16120	1	k__Bacteria
OTU_10822	1	k__Bacteria; p__Gemmatimonadetes; c__Gemmatimonadetes; o__Gemmatimonadales
OTU_14799	1	k__Bacteria; p__Chloroflexi; c__Thermomicrobia; o__JG30-KF-CM45; f__; g__; s__
OTU_14274	1	k__Bacteria; p__Actinobacteria; c__Thermoleophilia; o__Solirubrobacterales; f__Solirubrobacteraceae; g__Solirubrobacter; s__
OTU_13702	1	k__Bacteria
OTU_9334	1	k__Bacteria; p__Actinobacteria; c__Actinobacteria; o__Actinomycetales
OTU_15878	1	k__Bacteria; p__Actinobacteria; c__Actinobacteria; o__Actinomycetales; f__Streptomycetaceae; g__; s__
OTU_7273	1	k__Bacteria; p__Actinobacteria; c__Actinobacteria; o__Actinomycetales
OTU_3781	1	k__Bacteria
OTU_14490	1	k__Bacteria; p__Actinobacteria; c__Actinobacteria; o__Actinomycetales; f__Streptomycetaceae; g__Streptomyces; s__roseochromogenus
OTU_16261	1	k__Bacteria; p__Proteobacteria; c__Gammaproteobacteria; o__Pseudomonadales; f__Moraxellaceae; g__Acinetobacter
OTU_1502	1	k__Bacteria; p__Planctomycetes; c__Planctomycetia; o__Gemmatales; f__Gemmataceae; g__Gemmata; s__
OTU_17819	1	k__Bacteria; p__Proteobacteria; c__Alphaproteobacteria; o__Rhizobiales; f__Beijerinckiaceae; g__Chelatococcus; s__asaccharovorans
OTU_15877	1	k__Bacteria; p__Proteobacteria; c__Alphaproteobacteria; o__Rhodobacterales; f__Rhodobacteraceae; g__Paracoccus; s__zeaxanthinifaciens
OTU_12448	1	k__Bacteria; p__Planctomycetes; c__Planctomycetia; o__Gemmatales; f__Isosphaeraceae; g__; s__
OTU_1553	2	k__Bacteria; p__Actinobacteria; c__Actinobacteria; o__Actinomycetales; f__Geodermatophilaceae; g__Geodermatophilus; s__obscurus
OTU_13501	1	k__Bacteria; p__Actinobacteria; c__Actinobacteria; o__Actinomycetales
OTU_18558	1	k__Bacteria; p__Proteobacteria; c__Gammaproteobacteria; o__Pseudomonadales; f__Pseudomonadaceae; g__Pseudomonas
OTU_18180	3	k__Bacteria; p__Proteobacteria; c__Gammaproteobacteria; o__Pseudomonadales; f__Moraxellaceae; g__Acinetobacter; s__johnsonii
OTU_10087	1	k__Bacteria; p__Proteobacteria; c__Alphaproteobacteria; o__Caulobacterales; f__Caulobacteraceae; g__; s__
OTU_11354	1	k__Bacteria; p__Proteobacteria; c__Gammaproteobacteria; o__Pseudomonadales; f__Pseudomonadaceae; g__Pseudomonas; s__umsongensis
OTU_14385	1	k__Bacteria
OTU_16635	1	k__Bacteria; p__Firmicutes; c__Bacilli; o__Bacillales; f__Bacillaceae; g__Bacillus; s__alkalitolerans
OTU_3567	1	k__Bacteria; p__Actinobacteria; c__Actinobacteria; o__Actinomycetales
OTU_16878	1	k__Bacteria; p__Actinobacteria; c__Actinobacteria; o__Actinomycetales
OTU_17808	1	k__Bacteria; p__Actinobacteria; c__Actinobacteria; o__Actinomycetales; f__Geodermatophilaceae
OTU_4672	1	k__Bacteria; p__Gemmatimonadetes; c__Gemmatimonadetes
OTU_12120	1	k__Bacteria; p__Actinobacteria; c__Actinobacteria; o__Actinomycetales
OTU_8971	1	k__Bacteria; p__Actinobacteria; c__Actinobacteria; o__Actinomycetales
OTU_19584	1	k__Bacteria; p__Proteobacteria; c__Betaproteobacteria; o__Burkholderiales; f__Comamonadaceae
OTU_13038	1	k__Bacteria; p__Proteobacteria; c__Gammaproteobacteria; o__Xanthomonadales; f__Sinobacteraceae; g__; s__
OTU_3156	1	k__Bacteria; p__Gemmatimonadetes; c__Gemmatimonadetes
OTU_12925	1	k__Bacteria
OTU_19852	1	k__Bacteria; p__Proteobacteria; c__Gammaproteobacteria; o__Pseudomonadales; f__Moraxellaceae; g__Acinetobacter; s__guillouiae
OTU_5457	1	k__Bacteria; p__Firmicutes; c__Bacilli; o__Bacillales; f__Bacillaceae; g__Bacillus; s__alkalitolerans
OTU_2062	1	k__Bacteria; p__Proteobacteria; c__Alphaproteobacteria; o__Rickettsiales; f__mitochondria
OTU_18614	1	k__Bacteria; p__Actinobacteria; c__Thermoleophilia; o__Solirubrobacterales; f__Conexibacteraceae; g__; s__
OTU_18424	1	k__Bacteria; p__Actinobacteria; c__Rubrobacteria; o__Rubrobacterales; f__Rubrobacteraceae; g__Rubrobacter; s__
OTU_1047	1	k__Bacteria; p__Gemmatimonadetes; c__Gemmatimonadetes; o__Gemmatimonadales; f__; g__; s__
OTU_16410	1	k__Bacteria; p__Gemmatimonadetes; c__Gemm-1; o__; f__; g__; s__
OTU_13139	1	k__Bacteria; p__Proteobacteria; c__Gammaproteobacteria; o__Pseudomonadales; f__Pseudomonadaceae; g__Pseudomonas; s__umsongensis
OTU_15270	1	k__Bacteria; p__Chloroflexi; c__Thermomicrobia; o__; f__; g__; s__
OTU_16349	1	k__Bacteria; p__Proteobacteria; c__Alphaproteobacteria; o__Rhodospirillales; f__Acetobacteraceae; g__Roseomonas
OTU_7848	1	k__Bacteria; p__Acidobacteria; c__Solibacteres; o__Solibacterales; f__MVS-65; g__; s__
OTU_14719	1	k__Bacteria; p__Actinobacteria; c__Actinobacteria; o__Actinomycetales
OTU_13752	1	k__Bacteria; p__Proteobacteria; c__Deltaproteobacteria; o__Myxococcales; f__; g__; s__
OTU_5671	1	k__Bacteria; p__Actinobacteria
OTU_11767	1	k__Bacteria; p__Gemmatimonadetes; c__Gemmatimonadetes; o__; f__; g__; s__
OTU_243	2	Unassignable
OTU_6002	1	k__Bacteria; p__Proteobacteria; c__Deltaproteobacteria; o__Myxococcales; f__; g__; s__
OTU_5142	1	k__Bacteria; p__Actinobacteria; c__Actinobacteria; o__Actinomycetales
OTU_11930	1	k__Bacteria; p__Proteobacteria; c__Alphaproteobacteria; o__Rhodospirillales; f__Rhodospirillaceae; g__; s__
OTU_19235	1	k__Bacteria; p__Chloroflexi; c__Ellin6529; o__; f__; g__; s__
OTU_18156	1	k__Bacteria; p__Actinobacteria
OTU_10635	1	k__Bacteria
OTU_18291	1	k__Bacteria; p__Proteobacteria; c__Gammaproteobacteria
OTU_11253	1	k__Bacteria; p__Actinobacteria
OTU_9127	1	k__Bacteria; p__Acidobacteria; c__Acidobacteria-6; o__iii1-15; f__; g__; s__
OTU_9905	1	k__Bacteria; p__Proteobacteria; c__Alphaproteobacteria; o__Rhodospirillales; f__Acetobacteraceae; g__Belnapia; s__moabensis
OTU_1797	1	k__Bacteria; p__Proteobacteria; c__Alphaproteobacteria; o__Rhodospirillales
OTU_17888	2	k__Bacteria; p__Proteobacteria; c__Gammaproteobacteria; o__Pseudomonadales; f__Moraxellaceae; g__Acinetobacter; s__guillouiae
OTU_8270	1	k__Bacteria; p__Actinobacteria; c__Thermoleophilia; o__Solirubrobacterales; f__Conexibacteraceae; g__; s__
OTU_2382	1	k__Bacteria; p__Actinobacteria
OTU_11194	1	k__Bacteria; p__Chloroflexi; c__TK10; o__B07_WMSP1
OTU_10581	1	k__Bacteria; p__Chloroflexi; c__Ellin6529; o__; f__; g__; s__
OTU_3130	1	k__Bacteria
OTU_14821	1	k__Bacteria; p__Proteobacteria; c__Alphaproteobacteria; o__Rhodospirillales; f__Acetobacteraceae
OTU_5193	1	k__Bacteria; p__Proteobacteria; c__Betaproteobacteria; o__Burkholderiales; f__Comamonadaceae
OTU_7036	1	k__Bacteria; p__Proteobacteria; c__Gammaproteobacteria; o__Pseudomonadales; f__Moraxellaceae; g__Acinetobacter; s__johnsonii
OTU_4197	1	k__Bacteria; p__Actinobacteria; c__Thermoleophilia; o__Solirubrobacterales; f__Conexibacteraceae
OTU_1021	1	k__Bacteria; p__Proteobacteria; c__Gammaproteobacteria; o__Pseudomonadales; f__Pseudomonadaceae
OTU_11525	1	k__Bacteria; p__Actinobacteria; c__Actinobacteria; o__Actinomycetales
OTU_7815	1	k__Bacteria; p__Proteobacteria; c__Deltaproteobacteria; o__Spirobacillales; f__; g__; s__
OTU_1477	7	k__Bacteria; p__Actinobacteria; c__Actinobacteria; o__Actinomycetales; f__Geodermatophilaceae; g__Geodermatophilus; s__
OTU_7386	1	k__Bacteria; p__Actinobacteria; c__Actinobacteria; o__Actinomycetales
OTU_11704	1	k__Bacteria; p__Proteobacteria; c__Alphaproteobacteria; o__Rhizobiales; f__Beijerinckiaceae; g__Chelatococcus; s__asaccharovorans
OTU_1495	1	Unassignable
OTU_11001	1	k__Bacteria; p__Planctomycetes; c__Planctomycetia; o__Planctomycetales; f__Planctomycetaceae; g__Planctomyces; s__
OTU_19614	1	k__Bacteria; p__Actinobacteria; c__Actinobacteria; o__Actinomycetales; f__Streptosporangiaceae
OTU_18017	2	k__Bacteria; p__Actinobacteria; c__Acidimicrobiia; o__Acidimicrobiales
OTU_8755	1	k__Bacteria; p__Planctomycetes; c__Planctomycetia; o__Pirellulales; f__Pirellulaceae; g__; s__
OTU_16503	2	k__Bacteria; p__Gemmatimonadetes; c__Gemmatimonadetes; o__; f__; g__; s__
OTU_15031	1	k__Bacteria
OTU_14648	1	k__Bacteria; p__Proteobacteria; c__Gammaproteobacteria; o__Pseudomonadales; f__Moraxellaceae; g__Acinetobacter; s__guillouiae
OTU_1842	1	k__Bacteria; p__Gemmatimonadetes; c__Gemmatimonadetes; o__; f__; g__; s__
OTU_737	1	k__Bacteria; p__Proteobacteria; c__Betaproteobacteria; o__Burkholderiales
OTU_8497	1	k__Bacteria; p__Actinobacteria; c__Actinobacteria; o__Actinomycetales; f__Nocardioidaceae; g__Nocardioides; s__daphniae
OTU_16068	1	k__Bacteria; p__Actinobacteria; c__Acidimicrobiia; o__Acidimicrobiales; f__; g__; s__
OTU_10511	1	k__Bacteria; p__Actinobacteria; c__Actinobacteria; o__Actinomycetales; f__Pseudonocardiaceae; g__Pseudonocardia; s__
OTU_6254	1	k__Bacteria; p__Proteobacteria; c__Gammaproteobacteria; o__Pseudomonadales; f__Moraxellaceae; g__Acinetobacter; s__guillouiae
OTU_10485	2	k__Bacteria; p__Proteobacteria; c__Alphaproteobacteria; o__Rhizobiales; f__; g__; s__
OTU_11425	1	k__Bacteria; p__Actinobacteria; c__Actinobacteria; o__Actinomycetales; f__Geodermatophilaceae; g__Modestobacter; s__
OTU_6409	1	k__Bacteria
OTU_13390	1	k__Bacteria; p__Proteobacteria; c__Alphaproteobacteria; o__Caulobacterales; f__Caulobacteraceae; g__Brevundimonas; s__poindexterae
OTU_2	334	k__Bacteria; p__Firmicutes; c__Bacilli; o__Bacillales; f__Bacillaceae; g__Bacillus; s__cereus
OTU_17673	1	k__Bacteria; p__Actinobacteria; c__Rubrobacteria; o__Rubrobacterales; f__Rubrobacteraceae; g__Rubrobacter; s__
OTU_13839	1	k__Bacteria
OTU_5700	1	k__Bacteria; p__Proteobacteria; c__Gammaproteobacteria; o__Pseudomonadales; f__Moraxellaceae; g__Acinetobacter; s__guillouiae
OTU_16359	1	k__Bacteria; p__Actinobacteria; c__Actinobacteria; o__Actinomycetales; f__Cellulomonadaceae; g__Cellulomonas; s__xylanilytica
OTU_18177	1	k__Bacteria; p__Proteobacteria; c__Alphaproteobacteria; o__Rhizobiales; f__Beijerinckiaceae; g__; s__
OTU_487	2	Unassignable
OTU_6261	2	k__Bacteria; p__Actinobacteria; c__Thermoleophilia; o__Solirubrobacterales; f__Solirubrobacteraceae; g__; s__
OTU_4736	1	k__Bacteria; p__Actinobacteria; c__Actinobacteria; o__Actinomycetales; f__Intrasporangiaceae
OTU_14028	1	k__Bacteria; p__Proteobacteria; c__Alphaproteobacteria; o__Caulobacterales; f__Caulobacteraceae; g__Brevundimonas; s__poindexterae
OTU_5345	1	k__Bacteria; p__Actinobacteria; c__Thermoleophilia; o__Gaiellales; f__; g__; s__
OTU_6485	1	k__Bacteria; p__Actinobacteria; c__Actinobacteria; o__Actinomycetales
OTU_4323	1	k__Bacteria; p__Proteobacteria; c__Gammaproteobacteria; o__Pseudomonadales; f__Moraxellaceae; g__Acinetobacter; s__guillouiae
OTU_6399	1	Unassignable
OTU_14624	3	k__Bacteria; p__Actinobacteria; c__Actinobacteria; o__Actinomycetales; f__Nocardioidaceae; g__Nocardioides; s__
OTU_6564	1	k__Bacteria; p__Actinobacteria; c__Thermoleophilia; o__Solirubrobacterales; f__Solirubrobacteraceae
OTU_5201	1	k__Bacteria
OTU_9499	1	k__Bacteria; p__Proteobacteria; c__Alphaproteobacteria; o__Rhodospirillales; f__Rhodospirillaceae; g__; s__
OTU_15203	1	k__Bacteria
OTU_9423	1	k__Bacteria; p__Gemmatimonadetes; c__Gemmatimonadetes; o__N1423WL; f__; g__; s__
OTU_15252	1	k__Bacteria; p__Proteobacteria; c__Alphaproteobacteria; o__Caulobacterales; f__Caulobacteraceae; g__Brevundimonas; s__poindexterae
OTU_19145	1	k__Bacteria; p__Actinobacteria; c__MB-A2-108; o__0319-7L14; f__; g__; s__
OTU_3896	1	Unassignable
OTU_817	1	k__Bacteria; p__Actinobacteria; c__Thermoleophilia; o__Solirubrobacterales; f__Solirubrobacteraceae; g__Solirubrobacter; s__
OTU_3874	1	k__Bacteria
OTU_9659	1	k__Bacteria; p__Actinobacteria; c__Rubrobacteria; o__Rubrobacterales; f__Rubrobacteraceae; g__Rubrobacter; s__
OTU_11190	2	k__Bacteria; p__Firmicutes; c__Bacilli; o__Bacillales; f__Bacillaceae; g__Bacillus
OTU_6234	1	k__Bacteria; p__Actinobacteria; c__Rubrobacteria; o__Rubrobacterales; f__Rubrobacteraceae; g__Rubrobacter; s__
OTU_3423	1	k__Bacteria; p__Proteobacteria; c__Alphaproteobacteria; o__Rickettsiales; f__mitochondria
OTU_9140	1	k__Bacteria; p__Actinobacteria; c__Thermoleophilia; o__Gaiellales; f__; g__; s__
OTU_6374	1	k__Bacteria; p__Armatimonadetes; c__0319-6E2; o__; f__; g__; s__
OTU_2875	1	k__Bacteria; p__Actinobacteria; c__Actinobacteria; o__Actinomycetales; f__Pseudonocardiaceae; g__Pseudonocardia
OTU_5349	1	k__Bacteria; p__Actinobacteria; c__Actinobacteria; o__Actinomycetales
OTU_8455	1	k__Bacteria; p__Proteobacteria; c__Alphaproteobacteria
OTU_19635	1	k__Bacteria; p__Actinobacteria; c__Thermoleophilia; o__Solirubrobacterales
OTU_12578	1	k__Bacteria; p__Proteobacteria; c__Alphaproteobacteria; o__Sphingomonadales; f__Sphingomonadaceae
OTU_16057	1	k__Bacteria; p__Actinobacteria; c__Actinobacteria; o__Actinomycetales; f__Nocardioidaceae; g__Nocardioides; s__daphniae
OTU_8022	1	k__Bacteria; p__Proteobacteria; c__Alphaproteobacteria; o__Rhizobiales; f__Beijerinckiaceae; g__Chelatococcus; s__asaccharovorans
OTU_12635	1	k__Bacteria; p__Chloroflexi; c__Thermomicrobia; o__JG30-KF-CM45; f__; g__; s__
OTU_14159	1	k__Bacteria
OTU_17032	1	k__Bacteria; p__Actinobacteria; c__Actinobacteria; o__Actinomycetales; f__Geodermatophilaceae; g__Modestobacter; s__
OTU_3956	1	k__Bacteria
OTU_18841	1	k__Bacteria; p__Actinobacteria; c__Actinobacteria; o__Actinomycetales; f__Nocardioidaceae; g__Nocardioides; s__daphniae
OTU_2683	1	k__Bacteria; p__Proteobacteria; c__Alphaproteobacteria; o__Rhodospirillales; f__Rhodospirillaceae; g__Oleomonas; s__
OTU_16871	1	k__Bacteria; p__Proteobacteria; c__Alphaproteobacteria; o__Rhizobiales; f__Bradyrhizobiaceae; g__Balneimonas; s__
OTU_2516	1	k__Bacteria; p__Actinobacteria; c__Actinobacteria; o__Actinomycetales; f__Intrasporangiaceae; g__Phycicoccus; s__
OTU_2128	1	k__Bacteria; p__Actinobacteria; c__Acidimicrobiia; o__Acidimicrobiales; f__; g__; s__
OTU_11953	2	k__Bacteria
OTU_11272	1	k__Bacteria; p__Actinobacteria; c__Thermoleophilia; o__Gaiellales; f__Gaiellaceae; g__; s__
OTU_11270	3	k__Bacteria; p__Proteobacteria; c__Alphaproteobacteria; o__Caulobacterales; f__Caulobacteraceae; g__Brevundimonas; s__poindexterae
OTU_6131	1	k__Bacteria; p__Actinobacteria; c__Actinobacteria; o__Actinomycetales
OTU_3304	1	Unassignable
OTU_1374	1	k__Bacteria; p__Firmicutes; c__Bacilli; o__Bacillales; f__Bacillaceae; g__Bacillus; s__alkalitolerans
OTU_6633	1	k__Bacteria; p__Acidobacteria; c__Acidobacteria-6; o__; f__; g__; s__
OTU_6164	1	k__Bacteria; p__Proteobacteria; c__Gammaproteobacteria; o__Pseudomonadales; f__Pseudomonadaceae; g__Pseudomonas; s__fragi
OTU_12732	1	k__Bacteria; p__Chloroflexi; c__Thermomicrobia; o__JG30-KF-CM45; f__; g__; s__
OTU_12213	1	k__Bacteria; p__Proteobacteria; c__Deltaproteobacteria; o__Myxococcales; f__; g__; s__
OTU_12219	1	k__Bacteria; p__Planctomycetes; c__; o__; f__; g__; s__
OTU_17564	1	k__Bacteria; p__Actinobacteria; c__Actinobacteria; o__Actinomycetales; f__Nocardioidaceae; g__Nocardioides
OTU_9921	1	k__Bacteria; p__Proteobacteria; c__Gammaproteobacteria; o__Pasteurellales; f__Pasteurellaceae; g__Actinobacillus
OTU_9915	1	k__Bacteria; p__Proteobacteria; c__Alphaproteobacteria; o__Caulobacterales; f__Caulobacteraceae; g__Brevundimonas; s__poindexterae
OTU_18452	1	k__Bacteria; p__Firmicutes; c__Bacilli; o__Lactobacillales; f__Enterococcaceae; g__Vagococcus; s__salmoninarum
OTU_835	1	k__Bacteria; p__Gemmatimonadetes; c__Gemmatimonadetes; o__Gemmatimonadales; f__Ellin5301; g__; s__
OTU_18121	1	k__Bacteria; p__Proteobacteria; c__Alphaproteobacteria; o__Sphingomonadales; f__Sphingomonadaceae; g__Novosphingobium; s__stygium
OTU_9235	1	k__Bacteria; p__Proteobacteria; c__Betaproteobacteria; o__Burkholderiales; f__Comamonadaceae; g__Roseateles; s__depolymerans
OTU_10122	1	k__Bacteria; p__Chloroflexi; c__Thermomicrobia; o__AKYG1722; f__; g__; s__
OTU_17746	1	k__Bacteria; p__Actinobacteria; c__Actinobacteria; o__Actinomycetales; f__Streptosporangiaceae; g__Sphaerisporangium; s__
OTU_4294	1	k__Bacteria; p__Gemmatimonadetes; c__Gemmatimonadetes; o__; f__; g__; s__
OTU_7328	1	k__Bacteria; p__Proteobacteria; c__Deltaproteobacteria; o__Myxococcales; f__Cystobacteraceae; g__; s__
OTU_17011	1	k__Bacteria; p__Proteobacteria; c__Alphaproteobacteria; o__Caulobacterales; f__Caulobacteraceae; g__Brevundimonas; s__poindexterae
OTU_4851	1	k__Bacteria; p__Actinobacteria; c__Actinobacteria; o__Actinomycetales; f__Micrococcaceae; g__Arthrobacter
OTU_18472	1	k__Bacteria; p__Actinobacteria; c__Actinobacteria; o__Actinomycetales; f__Micromonosporaceae
OTU_11430	1	k__Bacteria; p__Actinobacteria; c__Actinobacteria; o__Actinomycetales; f__Microbacteriaceae
OTU_5372	1	k__Bacteria; p__Actinobacteria
OTU_2813	1	k__Bacteria; p__Bacteroidetes; c__[Saprospirae]; o__[Saprospirales]; f__Chitinophagaceae
OTU_16034	1	k__Bacteria; p__Firmicutes; c__Bacilli; o__Bacillales; f__Bacillaceae; g__Bacillus; s__anthracis
OTU_10204	1	k__Bacteria; p__Planctomycetes; c__Phycisphaerae; o__WD2101; f__; g__; s__
OTU_8999	1	k__Bacteria; p__Chloroflexi; c__Ellin6529; o__; f__; g__; s__
OTU_10901	1	k__Bacteria; p__Planctomycetes; c__Planctomycetia
OTU_13601	1	k__Bacteria; p__Actinobacteria; c__Actinobacteria; o__Actinomycetales; f__Micromonosporaceae; g__; s__
OTU_4076	1	k__Bacteria; p__Actinobacteria; c__Thermoleophilia; o__Gaiellales; f__Gaiellaceae; g__; s__
OTU_12999	1	k__Bacteria; p__Proteobacteria; c__Deltaproteobacteria; o__MIZ46; f__; g__; s__
OTU_14744	1	k__Bacteria; p__Chloroflexi; c__TK10; o__; f__; g__; s__
OTU_2488	1	k__Bacteria; p__Actinobacteria; c__Actinobacteria; o__Actinomycetales; f__Streptomycetaceae; g__Streptomyces; s__
OTU_14173	1	k__Bacteria; p__Acidobacteria; c__[Chloracidobacteria]
OTU_5589	1	k__Bacteria; p__Proteobacteria; c__Gammaproteobacteria; o__Pseudomonadales; f__Moraxellaceae; g__Acinetobacter; s__johnsonii
OTU_7433	1	k__Bacteria; p__Firmicutes; c__Bacilli; o__Bacillales; f__Bacillaceae; g__Bacillus; s__mycoides
OTU_17830	1	k__Bacteria; p__Actinobacteria; c__Actinobacteria; o__Actinomycetales; f__Streptosporangiaceae; g__Nonomuraea
OTU_5554	1	k__Bacteria; p__Proteobacteria; c__Alphaproteobacteria; o__Rhizobiales; f__Methylobacteriaceae; g__Methylobacterium; s__hispanicum
OTU_4461	1	k__Bacteria; p__Proteobacteria; c__Alphaproteobacteria; o__Caulobacterales; f__Caulobacteraceae; g__Brevundimonas
OTU_9708	1	k__Bacteria; p__Actinobacteria; c__Thermoleophilia; o__Solirubrobacterales
OTU_1530	1	k__Bacteria; p__Proteobacteria; c__Alphaproteobacteria
OTU_3395	1	k__Bacteria; p__Proteobacteria; c__Alphaproteobacteria; o__Rhizobiales; f__Xanthobacteraceae; g__Labrys; s__
OTU_15420	1	k__Bacteria; p__Actinobacteria
OTU_429	2	k__Bacteria; p__Actinobacteria; c__Actinobacteria; o__Actinomycetales; f__Nocardioidaceae; g__Nocardioides
OTU_11372	1	k__Bacteria; p__Proteobacteria; c__Gammaproteobacteria
OTU_8677	1	k__Bacteria; p__Proteobacteria; c__Gammaproteobacteria; o__Pseudomonadales; f__Moraxellaceae; g__Acinetobacter; s__johnsonii
OTU_3322	5	k__Bacteria; p__Proteobacteria; c__Gammaproteobacteria; o__Pseudomonadales; f__Moraxellaceae; g__Acinetobacter; s__guillouiae
OTU_9839	1	k__Bacteria; p__Chloroflexi; c__Thermomicrobia; o__JG30-KF-CM45; f__; g__; s__
OTU_1779	1	k__Bacteria
OTU_17998	1	k__Bacteria; p__Actinobacteria; c__Actinobacteria; o__Actinomycetales
OTU_11105	1	k__Bacteria; p__Proteobacteria; c__Gammaproteobacteria; o__Pseudomonadales; f__Moraxellaceae; g__Acinetobacter; s__johnsonii
OTU_2908	1	k__Bacteria; p__Gemmatimonadetes; c__Gemmatimonadetes; o__Gemmatimonadales; f__; g__; s__
OTU_2206	1	k__Bacteria; p__Actinobacteria; c__Actinobacteria; o__Micrococcales; f__; g__; s__
OTU_8588	1	k__Bacteria; p__Proteobacteria; c__Alphaproteobacteria; o__Caulobacterales; f__Caulobacteraceae
OTU_6967	1	k__Bacteria; p__Proteobacteria; c__Betaproteobacteria; o__Burkholderiales; f__Comamonadaceae
OTU_9611	1	k__Bacteria; p__Proteobacteria; c__Gammaproteobacteria; o__Pseudomonadales; f__Moraxellaceae; g__Acinetobacter; s__johnsonii
OTU_1182	4	k__Bacteria; p__Actinobacteria; c__Actinobacteria; o__Actinomycetales; f__Micrococcaceae; g__Arthrobacter; s__oxydans
OTU_1884	1	k__Bacteria; p__Actinobacteria; c__Actinobacteria; o__Micrococcales; f__; g__; s__
OTU_1153	1	k__Bacteria; p__Acidobacteria; c__Solibacteres; o__Solibacterales; f__Solibacteraceae; g__; s__
OTU_2528	1	k__Bacteria; p__Actinobacteria; c__Actinobacteria; o__Actinomycetales; f__Nocardioidaceae; g__Nocardioides
OTU_12479	1	k__Bacteria; p__Verrucomicrobia; c__[Spartobacteria]; o__[Chthoniobacterales]; f__[Chthoniobacteraceae]; g__; s__
OTU_17764	1	k__Bacteria; p__Gemmatimonadetes; c__Gemm-5; o__; f__; g__; s__
OTU_8117	1	k__Bacteria; p__Actinobacteria; c__Actinobacteria; o__Actinomycetales; f__Pseudonocardiaceae; g__Pseudonocardia; s__
OTU_86	4	Unassignable
OTU_11665	1	k__Bacteria; p__Proteobacteria
OTU_2761	1	k__Bacteria; p__Proteobacteria; c__Alphaproteobacteria; o__Rhizobiales
OTU_16276	1	k__Bacteria; p__Proteobacteria; c__Alphaproteobacteria; o__Sphingomonadales; f__Sphingomonadaceae; g__Sphingomonas
OTU_19240	1	k__Bacteria; p__Proteobacteria; c__Alphaproteobacteria; o__Sphingomonadales; f__Sphingomonadaceae; g__Sphingomonas
OTU_10259	1	k__Bacteria; p__Actinobacteria; c__Actinobacteria; o__Actinomycetales; f__Micrococcaceae; g__Arthrobacter
OTU_14319	1	k__Bacteria; p__Actinobacteria; c__Actinobacteria; o__Actinomycetales
OTU_1946	1	k__Bacteria; p__Actinobacteria; c__Actinobacteria; o__Actinomycetales
OTU_3279	1	k__Bacteria; p__Acidobacteria; c__Acidobacteria-6; o__iii1-15; f__; g__; s__
OTU_17377	1	k__Bacteria
OTU_13518	1	k__Bacteria; p__Actinobacteria; c__Actinobacteria; o__Actinomycetales; f__Intrasporangiaceae; g__Oryzihumus; s__leptocrescens
OTU_6581	1	k__Bacteria; p__Actinobacteria; c__Thermoleophilia; o__Solirubrobacterales; f__; g__; s__
OTU_9019	1	k__Bacteria; p__Actinobacteria; c__Thermoleophilia; o__Solirubrobacterales; f__; g__; s__
OTU_15549	1	k__Bacteria; p__Proteobacteria; c__Gammaproteobacteria; o__Pseudomonadales; f__Moraxellaceae; g__Acinetobacter; s__guillouiae
OTU_118	3	Unassignable
OTU_8339	1	k__Bacteria
OTU_8955	1	k__Bacteria; p__Firmicutes; c__Bacilli; o__Bacillales; f__Bacillaceae; g__Bacillus; s__alkalitolerans
OTU_5509	1	k__Bacteria; p__Proteobacteria; c__Alphaproteobacteria; o__Caulobacterales; f__Caulobacteraceae; g__Brevundimonas; s__poindexterae
OTU_5576	1	k__Bacteria; p__Proteobacteria; c__Alphaproteobacteria; o__Caulobacterales; f__Caulobacteraceae; g__Brevundimonas; s__poindexterae
OTU_4447	1	k__Bacteria; p__Proteobacteria; c__Alphaproteobacteria; o__Caulobacterales; f__Caulobacteraceae; g__Brevundimonas; s__poindexterae
OTU_17305	1	k__Bacteria; p__Proteobacteria; c__Gammaproteobacteria; o__Pseudomonadales; f__Moraxellaceae; g__Acinetobacter; s__guillouiae
OTU_940	7	k__Bacteria; p__Proteobacteria; c__Alphaproteobacteria; o__Rhizobiales; f__Bradyrhizobiaceae; g__Balneimonas; s__
OTU_15406	1	k__Bacteria; p__Actinobacteria; c__Acidimicrobiia; o__Acidimicrobiales; f__; g__; s__
OTU_10015	1	k__Bacteria; p__Proteobacteria; c__Betaproteobacteria; o__Burkholderiales; f__Comamonadaceae; g__Xenophilus; s__aerolatus
OTU_15909	1	k__Bacteria
OTU_12967	1	k__Bacteria; p__Actinobacteria; c__Actinobacteria; o__Actinomycetales; f__Micromonosporaceae
OTU_10690	1	k__Bacteria; p__Proteobacteria; c__Deltaproteobacteria; o__[Entotheonellales]; f__[Entotheonellaceae]; g__; s__
OTU_12193	1	k__Bacteria
OTU_9186	1	k__Bacteria; p__Planctomycetes; c__Phycisphaerae; o__WD2101; f__; g__; s__
OTU_10057	1	k__Bacteria; p__Proteobacteria
OTU_5930	1	k__Bacteria; p__Nitrospirae; c__Nitrospira; o__Nitrospirales; f__Nitrospiraceae; g__Nitrospira; s__calida
OTU_2239	1	k__Bacteria; p__Planctomycetes; c__Planctomycetia; o__Gemmatales; f__Isosphaeraceae; g__; s__
OTU_2966	1	k__Bacteria; p__Proteobacteria; c__Deltaproteobacteria
OTU_4917	1	k__Bacteria; p__Actinobacteria; c__Rubrobacteria; o__Rubrobacterales; f__Rubrobacteraceae; g__Rubrobacter; s__
OTU_2988	1	k__Bacteria; p__Actinobacteria; c__Actinobacteria; o__Actinomycetales; f__Micromonosporaceae
OTU_8508	1	k__Bacteria; p__Actinobacteria; c__Actinobacteria; o__Actinomycetales; f__Microbacteriaceae
OTU_4149	1	k__Bacteria; p__Proteobacteria; c__Gammaproteobacteria; o__Pseudomonadales; f__Moraxellaceae; g__Acinetobacter; s__johnsonii
OTU_7288	1	k__Bacteria; p__Gemmatimonadetes; c__Gemmatimonadetes; o__Gemmatimonadales; f__; g__; s__
OTU_15841	1	k__Bacteria; p__Actinobacteria; c__Actinobacteria; o__Actinomycetales; f__Geodermatophilaceae; g__Geodermatophilus; s__
OTU_2575	2	k__Bacteria; p__Actinobacteria; c__Actinobacteria; o__Actinomycetales; f__Nocardioidaceae; g__; s__
OTU_1179	1	k__Bacteria; p__Actinobacteria; c__Thermoleophilia; o__Solirubrobacterales; f__; g__; s__
OTU_6818	1	k__Bacteria; p__Chloroflexi; c__S085; o__; f__; g__; s__
OTU_298	2	Unassignable
OTU_11553	1	k__Bacteria; p__Actinobacteria; c__Actinobacteria; o__Actinomycetales
OTU_10148	1	k__Bacteria; p__Planctomycetes; c__Planctomycetia; o__Gemmatales; f__Gemmataceae; g__; s__
OTU_8853	1	k__Bacteria; p__Actinobacteria; c__Thermoleophilia; o__Solirubrobacterales; f__Solirubrobacteraceae; g__Solirubrobacter; s__
OTU_7255	1	k__Bacteria; p__Proteobacteria; c__Alphaproteobacteria; o__Rhodospirillales; f__Rhodospirillaceae; g__; s__
OTU_5404	1	k__Bacteria; p__Proteobacteria; c__Alphaproteobacteria; o__Caulobacterales; f__Caulobacteraceae; g__Brevundimonas; s__poindexterae
OTU_12775	1	k__Bacteria; p__Proteobacteria; c__Alphaproteobacteria; o__Rhodospirillales; f__Acetobacteraceae
OTU_17447	1	k__Bacteria; p__Actinobacteria; c__Thermoleophilia; o__Gaiellales; f__Gaiellaceae; g__; s__
OTU_19908	1	k__Bacteria; p__Actinobacteria; c__Actinobacteria; o__Actinomycetales; f__Geodermatophilaceae; g__; s__
OTU_3257	1	Unassignable
OTU_2753	12	k__Bacteria; p__Proteobacteria; c__Alphaproteobacteria; o__Caulobacterales; f__Caulobacteraceae; g__Mycoplana; s__
OTU_8782	1	k__Bacteria; p__Actinobacteria; c__Actinobacteria; o__Actinomycetales; f__Streptomycetaceae; g__Streptomyces; s__lanatus
OTU_16181	1	k__Bacteria
OTU_17361	2	k__Bacteria; p__Proteobacteria; c__Gammaproteobacteria; o__Pseudomonadales; f__Pseudomonadaceae; g__; s__
OTU_1644	1	k__Bacteria; p__Actinobacteria; c__Thermoleophilia; o__Solirubrobacterales; f__Solirubrobacteraceae; g__Solirubrobacter; s__
OTU_13844	1	k__Bacteria; p__Proteobacteria; c__Alphaproteobacteria; o__Caulobacterales; f__Caulobacteraceae; g__Brevundimonas; s__poindexterae
OTU_19016	1	k__Bacteria; p__Proteobacteria; c__Alphaproteobacteria; o__Rhizobiales
OTU_7708	1	k__Bacteria; p__Verrucomicrobia; c__Opitutae; o__Opitutales; f__Opitutaceae; g__; s__
OTU_2362	1	k__Bacteria; p__Actinobacteria; c__Acidimicrobiia; o__Acidimicrobiales; f__C111; g__; s__
OTU_7135	1	k__Bacteria; p__Actinobacteria; c__Thermoleophilia; o__Solirubrobacterales; f__Patulibacteraceae; g__Patulibacter; s__
OTU_6794	1	k__Bacteria; p__Actinobacteria; c__Thermoleophilia; o__Gaiellales; f__Gaiellaceae; g__; s__
OTU_12941	1	k__Bacteria; p__Proteobacteria; c__Gammaproteobacteria; o__Pseudomonadales; f__Pseudomonadaceae; g__Pseudomonas; s__fragi
OTU_6992	1	k__Bacteria; p__Actinobacteria; c__Actinobacteria; o__Actinomycetales
OTU_16988	5	k__Bacteria; p__Proteobacteria; c__Alphaproteobacteria; o__Caulobacterales; f__Caulobacteraceae; g__Brevundimonas; s__poindexterae
OTU_9896	1	k__Bacteria; p__Proteobacteria; c__Alphaproteobacteria; o__Rhizobiales; f__Bradyrhizobiaceae
OTU_14512	1	k__Bacteria
OTU_5173	1	k__Bacteria; p__Proteobacteria; c__Gammaproteobacteria; o__Pseudomonadales; f__Moraxellaceae
OTU_7160	2	k__Bacteria; p__Actinobacteria; c__Actinobacteria; o__Actinomycetales; f__Geodermatophilaceae
OTU_13584	1	k__Bacteria; p__Planctomycetes; c__Phycisphaerae; o__WD2101; f__; g__; s__
OTU_13281	1	k__Bacteria; p__Planctomycetes
OTU_4939	1	k__Bacteria; p__Planctomycetes; c__Phycisphaerae; o__WD2101; f__; g__; s__
OTU_17683	1	k__Bacteria; p__Actinobacteria; c__Actinobacteria; o__Actinomycetales
OTU_850	1	k__Bacteria; p__Actinobacteria; c__Thermoleophilia; o__Solirubrobacterales; f__; g__; s__
OTU_330	2	Unassignable
OTU_5909	1	k__Bacteria; p__Actinobacteria; c__Thermoleophilia; o__Solirubrobacterales; f__Solirubrobacteraceae; g__; s__
OTU_545	2	k__Bacteria; p__Acidobacteria; c__Solibacteres; o__Solibacterales; f__MVS-65; g__; s__
OTU_6654	2	k__Bacteria; p__Actinobacteria; c__Rubrobacteria; o__Rubrobacterales; f__Rubrobacteraceae; g__Rubrobacter; s__
OTU_4114	3	k__Bacteria; p__Actinobacteria; c__Thermoleophilia; o__Solirubrobacterales; f__Solirubrobacteraceae; g__; s__
OTU_15857	1	k__Bacteria; p__Actinobacteria; c__Actinobacteria; o__Actinomycetales
OTU_12079	1	k__Bacteria
OTU_19147	1	k__Bacteria; p__Actinobacteria; c__Actinobacteria; o__Actinomycetales; f__Mycobacteriaceae; g__Mycobacterium; s__llatzerense
OTU_10421	1	k__Bacteria; p__Proteobacteria; c__Gammaproteobacteria; o__Pseudomonadales; f__Pseudomonadaceae; g__Pseudomonas
OTU_4570	1	k__Bacteria; p__Gemmatimonadetes; c__Gemmatimonadetes; o__; f__; g__; s__
OTU_8150	1	k__Bacteria; p__Gemmatimonadetes; c__Gemmatimonadetes
OTU_14958	1	k__Bacteria; p__Actinobacteria; c__Actinobacteria; o__Actinomycetales
OTU_15476	1	k__Bacteria
OTU_9733	1	k__Bacteria; p__Actinobacteria; c__Actinobacteria; o__Actinomycetales; f__Nocardioidaceae
OTU_18131	1	k__Bacteria; p__Firmicutes; c__Bacilli; o__Bacillales; f__Bacillaceae; g__Bacillus; s__alkalitolerans
OTU_15078	1	k__Bacteria; p__Proteobacteria; c__Deltaproteobacteria; o__Myxococcales; f__Haliangiaceae; g__; s__
OTU_1523	1	k__Bacteria; p__Verrucomicrobia; c__[Pedosphaerae]; o__[Pedosphaerales]; f__[Pedosphaeraceae]; g__; s__
OTU_11884	1	k__Bacteria; p__Planctomycetes; c__Planctomycetia; o__Gemmatales; f__Isosphaeraceae; g__; s__
OTU_10549	2	k__Bacteria; p__Chloroflexi; c__TK10; o__AKYG885; f__Dolo_23; g__; s__
OTU_7077	1	k__Bacteria; p__Proteobacteria; c__Alphaproteobacteria; o__Rhodospirillales; f__Acetobacteraceae
OTU_10415	1	k__Bacteria; p__Planctomycetes; c__Phycisphaerae; o__WD2101; f__; g__; s__
OTU_9073	1	k__Bacteria; p__Proteobacteria; c__Alphaproteobacteria; o__Rhizobiales; f__Beijerinckiaceae; g__Chelatococcus
OTU_4611	1	k__Bacteria; p__Actinobacteria; c__Actinobacteria; o__Actinomycetales
OTU_7763	1	k__Bacteria; p__Actinobacteria; c__Actinobacteria; o__Actinomycetales; f__Micromonosporaceae; g__; s__
OTU_15683	1	k__Bacteria
OTU_10785	2	k__Bacteria; p__Actinobacteria; c__Actinobacteria; o__Actinomycetales; f__Micrococcaceae; g__Arthrobacter
OTU_15652	2	k__Bacteria; p__Gemmatimonadetes; c__Gemmatimonadetes; o__; f__; g__; s__
OTU_19843	1	k__Bacteria; p__Proteobacteria; c__Gammaproteobacteria; o__Pseudomonadales; f__Pseudomonadaceae; g__Pseudomonas; s__umsongensis
OTU_2622	1	k__Bacteria; p__Proteobacteria; c__Deltaproteobacteria; o__Myxococcales; f__Polyangiaceae
OTU_9259	1	k__Bacteria; p__Actinobacteria; c__Actinobacteria; o__Actinomycetales
OTU_14077	1	k__Bacteria; p__Actinobacteria; c__Actinobacteria; o__Actinomycetales
OTU_13153	1	k__Bacteria; p__Proteobacteria
OTU_12489	1	k__Bacteria; p__Planctomycetes
OTU_6578	1	k__Bacteria; p__Firmicutes; c__Bacilli; o__Bacillales; f__Bacillaceae; g__Bacillus
OTU_11208	2	k__Bacteria; p__Actinobacteria; c__Actinobacteria; o__Actinomycetales; f__Frankiaceae; g__; s__
OTU_18246	1	k__Bacteria; p__Proteobacteria; c__Betaproteobacteria
OTU_7585	1	k__Bacteria; p__Actinobacteria; c__Acidimicrobiia; o__Acidimicrobiales; f__C111; g__; s__
OTU_17296	1	k__Bacteria; p__Proteobacteria; c__Betaproteobacteria; o__Burkholderiales; f__Oxalobacteraceae; g__; s__
OTU_5438	1	k__Bacteria; p__Chloroflexi; c__TK10; o__B07_WMSP1; f__; g__; s__
OTU_4551	1	k__Bacteria; p__Proteobacteria; c__Gammaproteobacteria; o__Pseudomonadales; f__Moraxellaceae; g__Acinetobacter; s__guillouiae
OTU_2293	1	k__Bacteria; p__Acidobacteria; c__Solibacteres; o__Solibacterales; f__OPB3; g__; s__
OTU_452	2	k__Bacteria; p__Acidobacteria; c__[Chloracidobacteria]; o__RB41; f__; g__; s__
OTU_15178	1	k__Bacteria; p__Proteobacteria; c__Deltaproteobacteria; o__Myxococcales; f__Polyangiaceae; g__Phaselicystis; s__flava
OTU_16435	1	k__Bacteria; p__Actinobacteria; c__Actinobacteria; o__Actinomycetales; f__Micrococcaceae
OTU_12249	1	k__Bacteria; p__Gemmatimonadetes; c__Gemmatimonadetes; o__; f__; g__; s__
OTU_11083	1	k__Bacteria; p__Actinobacteria; c__Actinobacteria; o__Actinomycetales
OTU_523	2	k__Bacteria; p__Proteobacteria; c__Deltaproteobacteria; o__Myxococcales; f__Polyangiaceae; g__Byssovorax; s__cruenta
OTU_12695	1	k__Bacteria; p__Proteobacteria; c__Betaproteobacteria; o__Burkholderiales; f__Comamonadaceae
OTU_13773	1	k__Bacteria; p__Proteobacteria; c__Betaproteobacteria; o__Burkholderiales; f__Comamonadaceae
OTU_6825	1	k__Bacteria; p__Proteobacteria; c__Gammaproteobacteria; o__Pseudomonadales; f__Moraxellaceae; g__Acinetobacter; s__guillouiae
OTU_12042	1	k__Bacteria; p__Proteobacteria; c__Alphaproteobacteria; o__Caulobacterales; f__Caulobacteraceae; g__Brevundimonas; s__poindexterae
OTU_10335	1	k__Bacteria; p__Actinobacteria; c__Actinobacteria; o__Actinomycetales; f__Actinosynnemataceae
OTU_2439	1	k__Bacteria; p__Actinobacteria; c__Actinobacteria; o__Micrococcales; f__; g__; s__
OTU_14892	1	k__Bacteria
OTU_17192	1	k__Bacteria; p__Actinobacteria; c__Acidimicrobiia; o__Acidimicrobiales; f__; g__; s__
OTU_10181	1	k__Bacteria; p__Actinobacteria; c__Thermoleophilia; o__Solirubrobacterales; f__Conexibacteraceae
OTU_18506	1	k__Bacteria; p__Proteobacteria; c__Betaproteobacteria; o__Burkholderiales; f__Comamonadaceae
OTU_6023	1	k__Bacteria; p__Acidobacteria; c__Acidobacteria-6
OTU_3982	1	k__Bacteria; p__Proteobacteria; c__Gammaproteobacteria; o__Pseudomonadales; f__Pseudomonadaceae; g__Pseudomonas
OTU_12823	1	k__Bacteria; p__Actinobacteria; c__Actinobacteria; o__Actinomycetales; f__Nocardioidaceae; g__Nocardioides
OTU_11337	1	k__Bacteria; p__Bacteroidetes; c__[Saprospirae]; o__[Saprospirales]; f__Chitinophagaceae; g__Terrimonas; s__ferruginea
OTU_8533	1	k__Bacteria; p__Actinobacteria; c__Actinobacteria; o__Actinomycetales
OTU_14465	1	k__Bacteria; p__Actinobacteria; c__Rubrobacteria; o__Rubrobacterales; f__Rubrobacteraceae; g__Rubrobacter; s__
OTU_16813	1	k__Bacteria; p__Chloroflexi; c__TK10; o__AKYG885; f__Dolo_23; g__; s__
OTU_14360	1	k__Bacteria; p__Proteobacteria; c__Betaproteobacteria; o__Ellin6067; f__; g__; s__
OTU_5754	1	k__Bacteria; p__Chloroflexi; c__C0119; o__; f__; g__; s__
OTU_14010	1	k__Bacteria; p__Planctomycetes; c__Phycisphaerae; o__WD2101; f__; g__; s__
OTU_13808	1	k__Bacteria; p__Actinobacteria; c__Acidimicrobiia; o__Acidimicrobiales
OTU_5006	1	k__Bacteria; p__Actinobacteria; c__Actinobacteria; o__Actinomycetales; f__Streptomycetaceae; g__Streptomyces; s__
OTU_18101	1	k__Bacteria; p__Chloroflexi; c__Thermomicrobia; o__AKYG1722; f__; g__; s__
OTU_9148	1	k__Bacteria; p__Proteobacteria; c__Alphaproteobacteria; o__Sphingomonadales; f__Sphingomonadaceae
OTU_618	2	k__Bacteria
OTU_18741	1	k__Bacteria; p__Actinobacteria; c__Actinobacteria; o__Actinomycetales; f__; g__; s__
OTU_7447	1	k__Bacteria; p__Proteobacteria; c__Betaproteobacteria; o__Ellin6067; f__; g__; s__
OTU_3117	2	k__Bacteria; p__Actinobacteria; c__Actinobacteria; o__Actinomycetales; f__Actinosynnemataceae; g__Saccharothrix; s__
OTU_8280	1	k__Bacteria; p__Planctomycetes; c__Planctomycetia; o__Gemmatales; f__Isosphaeraceae; g__Nostocoida; s__limicola III
OTU_3602	1	k__Bacteria; p__Firmicutes; c__Bacilli; o__Bacillales; f__Bacillaceae; g__Bacillus
OTU_13231	1	k__Bacteria; p__Proteobacteria; c__Gammaproteobacteria; o__Pseudomonadales; f__Pseudomonadaceae; g__Pseudomonas
OTU_17741	1	k__Bacteria; p__Actinobacteria; c__Thermoleophilia; o__Solirubrobacterales; f__Patulibacteraceae; g__; s__
OTU_3418	1	Unassignable
OTU_15995	1	k__Bacteria; p__Proteobacteria; c__Alphaproteobacteria; o__Rhizobiales; f__Bradyrhizobiaceae; g__Balneimonas; s__
OTU_11985	1	k__Bacteria; p__Actinobacteria
OTU_10774	6	k__Bacteria; p__Proteobacteria; c__Alphaproteobacteria; o__Rhizobiales; f__Bradyrhizobiaceae; g__Balneimonas; s__
OTU_11288	1	k__Bacteria; p__Proteobacteria; c__Alphaproteobacteria; o__Rhizobiales
OTU_5657	1	k__Bacteria; p__Proteobacteria; c__Gammaproteobacteria; o__Pseudomonadales; f__Moraxellaceae; g__Acinetobacter
OTU_9571	1	k__Bacteria
OTU_4982	1	k__Bacteria
OTU_6106	1	k__Bacteria
OTU_18968	1	k__Bacteria; p__Proteobacteria; c__Gammaproteobacteria; o__Pseudomonadales; f__Pseudomonadaceae; g__Pseudomonas; s__umsongensis
OTU_1454	1	Unassignable
OTU_1004	3	k__Bacteria; p__Firmicutes; c__Bacilli; o__Bacillales; f__Bacillaceae; g__; s__
OTU_8484	1	k__Bacteria; p__Actinobacteria; c__Actinobacteria; o__Actinomycetales
OTU_15111	1	k__Bacteria; p__Actinobacteria; c__Actinobacteria; o__Bifidobacteriales; f__Bifidobacteriaceae; g__Gardnerella; s__
OTU_1401	1	k__Bacteria; p__Actinobacteria; c__Actinobacteria; o__Actinomycetales; f__Sporichthyaceae; g__Sporichthya; s__
OTU_17685	1	k__Bacteria; p__Actinobacteria; c__Actinobacteria; o__Actinomycetales; f__Actinosynnemataceae; g__Saccharothrix; s__
OTU_11095	1	k__Bacteria; p__Proteobacteria; c__Alphaproteobacteria; o__Caulobacterales; f__Caulobacteraceae
OTU_14729	1	k__Bacteria; p__Proteobacteria; c__Alphaproteobacteria; o__Rhizobiales; f__Methylobacteriaceae; g__Methylobacterium; s__komagatae
OTU_1821	1	k__Bacteria; p__Actinobacteria; c__Actinobacteria; o__Actinomycetales
OTU_17939	1	k__Bacteria; p__Proteobacteria; c__Gammaproteobacteria; o__Pseudomonadales; f__Moraxellaceae; g__Acinetobacter; s__guillouiae
OTU_19414	1	k__Bacteria; p__Proteobacteria; c__Alphaproteobacteria
OTU_2457	1	k__Bacteria; p__Actinobacteria; c__Actinobacteria; o__Actinomycetales; f__Nocardioidaceae; g__; s__
OTU_4096	1	k__Bacteria; p__OD1; c__SM2F11; o__; f__; g__; s__
OTU_17397	1	k__Bacteria; p__Planctomycetes; c__Planctomycetia; o__Gemmatales; f__Gemmataceae; g__Gemmata; s__
OTU_12520	1	k__Bacteria; p__Proteobacteria; c__Alphaproteobacteria; o__Rhodospirillales; f__Acetobacteraceae
OTU_758	1	k__Bacteria; p__Actinobacteria; c__Actinobacteria; o__Actinomycetales; f__Geodermatophilaceae; g__Modestobacter; s__
OTU_11406	2	k__Bacteria; p__Firmicutes; c__Bacilli; o__Bacillales; f__Bacillaceae; g__Bacillus; s__anthracis
OTU_7565	1	k__Bacteria; p__Actinobacteria; c__Actinobacteria; o__Actinomycetales; f__Streptomycetaceae; g__Streptomyces; s__
OTU_1549	1	k__Bacteria; p__Chloroflexi; c__Ellin6529; o__; f__; g__; s__
OTU_16886	1	k__Bacteria; p__Firmicutes; c__Bacilli; o__Bacillales; f__Bacillaceae; g__Bacillus; s__muralis
OTU_2187	1	k__Bacteria; p__Gemmatimonadetes; c__Gemmatimonadetes; o__N1423WL; f__; g__; s__
OTU_18544	1	k__Bacteria; p__Proteobacteria; c__Gammaproteobacteria; o__Pseudomonadales; f__Moraxellaceae; g__Acinetobacter; s__johnsonii
[truncated: 17,924 more rows]
